# Supplementary material for: High-throughput quantum-mechanics/molecular-mechanics (ONIOM) macromolecular crystallographic refinement with PHENIX/DivCon: the impact of mixed Hamiltonian methods on ligand and protein structure
Source: Acta Crystallogr D Struct Biol. 2018 Oct 29;74(Pt 11):1063–77. doi: 10.1107/S2059798318012913 (PMC6213575; doi:10.1107/S2059798318012913)
Supplement: Supplementary file 3 [file d-74-01063-sup3.gz › results_regionQM/1XM6-H_refine_001.pdb]

REMARK Date 2017-01-11 Time 11:34:05 EST -0500 (1484152445.60 s)
REMARK PHENIX refinement
REMARK 
REMARK ****************** INPUT FILES AND LABELS ******************************
REMARK Reflections:
REMARK   file name      : 1XM6.sf
REMARK   labels         : ['r1xm6sf,wavelength_id=1,_refln.F_meas_au,_refln.F_meas_sigma_au']
REMARK R-free flags:
REMARK   file name      : 1XM6.sf
REMARK   label          : r1xm6sf,wavelength_id=1,_refln.status
REMARK   test_flag_value: 0
REMARK Model file name(s): 
REMARK   /scratch/oleg/2711200.gondor.quantumbioinc.com/1XM6-H.pdb
REMARK 
REMARK ******************** REFINEMENT SUMMARY: QUICK FACTS *******************
REMARK Start: r_work = 0.2322 r_free = 0.2499 bonds = 0.016 angles = 1.581
REMARK Final: r_work = 0.1973 r_free = 0.2313 bonds = 0.013 angles = 1.344
REMARK ************************************************************************
REMARK 
REMARK ****************** REFINEMENT STATISTICS STEP BY STEP ******************
REMARK leading digit, like 1_, means number of macro-cycle                     
REMARK 0    : statistics at the very beginning when nothing is done yet        
REMARK 1_bss: bulk solvent correction and/or (anisotropic) scaling             
REMARK 1_xyz: refinement of coordinates                                        
REMARK 1_adp: refinement of ADPs (Atomic Displacement Parameters)              
REMARK 1_occ: refinement of occupancies                                        
REMARK ------------------------------------------------------------------------
REMARK  stage       r-work r-free bonds angles b_min b_max b_ave n_water shift
REMARK       0    : 0.3269 0.3545 0.016  1.58  15.4  64.5  27.6 672      0.000
REMARK       1_bss: 0.2322 0.2499 0.016  1.58  26.6  75.7  38.7 672      0.000
REMARK 1_settarget: 0.2322 0.2499 0.016  1.58  26.6  75.7  38.7 672      0.000
REMARK       1_nqh: 0.2322 0.2499 0.016  1.58  26.6  75.7  38.7 672      0.000
REMARK    1_weight: 0.2322 0.2499 0.016  1.58  26.6  75.7  38.7 672      0.000
REMARK    1_checkH: 0.2325 0.2494 0.016  1.58  26.6  75.7  38.7 672      0.446
REMARK    1_xyzrec: 0.2263 0.2610 0.016  1.47  26.6  75.7  38.7 672      0.537
REMARK    1_checkH: 0.2263 0.2610 0.016  1.47  26.6  75.7  38.7 672      0.537
REMARK       1_adp: 0.2056 0.2467 0.016  1.47  23.8  75.7  39.6 672      0.537
REMARK   1_regHadp: 0.2051 0.2472 0.016  1.47  23.8  75.7  39.6 672      0.537
REMARK       1_occ: 0.2046 0.2479 0.016  1.47  23.8  75.7  39.6 672      0.537
REMARK       2_bss: 0.2045 0.2485 0.016  1.47  24.5  76.4  40.2 672      0.537
REMARK 2_settarget: 0.2045 0.2485 0.016  1.47  24.5  76.4  40.2 672      0.537
REMARK 2_updatecdl: 0.2045 0.2485 0.016  1.47  24.5  76.4  40.2 672      0.537
REMARK       2_nqh: 0.2045 0.2485 0.016  1.47  24.5  76.4  40.2 672      0.537
REMARK    2_weight: 0.2045 0.2485 0.016  1.47  24.5  76.4  40.2 672      0.537
REMARK    2_checkH: 0.2045 0.2485 0.016  1.47  24.5  76.4  40.2 672      0.537
REMARK    2_xyzrec: 0.2031 0.2407 0.013  1.31  24.5  76.4  40.2 672      0.533
REMARK    2_checkH: 0.2032 0.2407 0.013  1.31  24.5  76.4  40.2 672      0.533
REMARK       2_adp: 0.2013 0.2334 0.013  1.31  21.5  79.1  41.3 672      0.533
REMARK   2_regHadp: 0.2021 0.2337 0.013  1.31  21.5  79.1  41.3 672      0.533
REMARK       2_occ: 0.2021 0.2340 0.013  1.31  21.5  79.1  41.3 672      0.533
REMARK       3_bss: 0.2017 0.2338 0.013  1.31  21.9  79.5  41.7 672      0.533
REMARK 3_settarget: 0.2017 0.2338 0.013  1.31  21.9  79.5  41.7 672      0.533
REMARK 3_updatecdl: 0.2017 0.2338 0.013  1.31  21.9  79.5  41.7 672      0.533
REMARK       3_nqh: 0.2017 0.2338 0.013  1.31  21.9  79.5  41.7 672      0.533
REMARK    3_weight: 0.2017 0.2338 0.013  1.31  21.9  79.5  41.7 672      0.533
REMARK    3_checkH: 0.2017 0.2338 0.013  1.31  21.9  79.5  41.7 672      0.533
REMARK    3_xyzrec: 0.1995 0.2331 0.013  1.34  21.9  79.5  41.7 672      0.535
REMARK    3_checkH: 0.1995 0.2331 0.013  1.34  21.9  79.5  41.7 672      0.535
REMARK       3_adp: 0.1971 0.2315 0.013  1.34  21.4  82.7  41.6 672      0.535
REMARK   3_regHadp: 0.1970 0.2315 0.013  1.34  21.4  82.7  41.6 672      0.535
REMARK       3_occ: 0.1975 0.2315 0.013  1.34  21.4  82.7  41.6 672      0.535
REMARK         end: 0.1973 0.2313 0.013  1.34  21.6  82.9  41.8 672      0.535
REMARK ------------------------------------------------------------------------
REMARK MODEL CONTENT.
REMARK  ELEMENT        ATOM RECORD COUNT   OCCUPANCY SUM
REMARK        C                     3484         3433.27
REMARK        H                     5822         5760.13
REMARK        O                     1180         1171.08
REMARK        N                      915          905.62
REMARK        S                       47           46.37
REMARK     Zn2+                        2            2.00
REMARK     Mg2+                        2            2.00
REMARK      O1-                      103          100.13
REMARK    TOTAL                    11555        11420.59
REMARK -----------------------------------------------------------------------
REMARK r_free_flags.md5.hexdigest eb0efd8cfc9b43756e422aecb43b400e
REMARK 
REMARK ---------------------------------------------------------------
REMARK  Atom Name   Residue Name    Residue ID     Chain     Charge  
REMARK ---------------------------------------------------------------
REMARK      C1           5RM           1003          A       0.3685  
REMARK     C11           5RM           1003          A      -0.1881  
REMARK     C12           5RM           1003          A       0.2175  
REMARK     C14           5RM           1003          A      -0.0073  
REMARK     C15           5RM           1003          A      -0.2669  
REMARK     C16           5RM           1003          A      -0.4536  
REMARK     C17           5RM           1003          A      -0.2554  
REMARK     C18           5RM           1003          A      -0.5521  
REMARK      C2           5RM           1003          A      -0.2055  
REMARK      C4           5RM           1003          A       0.7213  
REMARK      C6           5RM           1003          A       -0.039  
REMARK      C7           5RM           1003          A      -0.1599  
REMARK      C8           5RM           1003          A      -0.2705  
REMARK      C9           5RM           1003          A       0.1925  
REMARK      N3           5RM           1003          A      -0.4993  
REMARK     O10           5RM           1003          A      -0.3889  
REMARK     O13           5RM           1003          A      -0.4083  
REMARK     O19           5RM           1003          A      -0.5718  
REMARK      O5           5RM           1003          A      -0.4688  
REMARK      H2           5RM           1003          A       0.1749  
REMARK     H17           5RM           1003          A       0.1939  
REMARK     H18           5RM           1003          A       0.3328  
REMARK     H19           5RM           1003          A       0.1733  
REMARK      H7           5RM           1003          A       0.1602  
REMARK      H8           5RM           1003          A       0.1725  
REMARK     H11           5RM           1003          A       0.1734  
REMARK     H11           5RM           1003          A       0.1495  
REMARK     H11           5RM           1003          A       0.1274  
REMARK     H14           5RM           1003          A       0.1326  
REMARK     H14           5RM           1003          A       0.1423  
REMARK     H15           5RM           1003          A       0.1409  
REMARK     H15           5RM           1003          A       0.1526  
REMARK     H16           5RM           1003          A       0.1597  
REMARK     H16           5RM           1003          A       0.1337  
REMARK     H16           5RM           1003          A       0.1707  
REMARK     H18           5RM           1003          A       0.1972  
REMARK     H18           5RM           1003          A       0.1791  
REMARK     H18           5RM           1003          A       0.1827  
REMARK      C1           5RM           1003          B       0.3791  
REMARK     C11           5RM           1003          B      -0.1933  
REMARK     C12           5RM           1003          B       0.2116  
REMARK     C14           5RM           1003          B      -0.0111  
REMARK     C15           5RM           1003          B      -0.2663  
REMARK     C16           5RM           1003          B      -0.4506  
REMARK     C17           5RM           1003          B      -0.2508  
REMARK     C18           5RM           1003          B       -0.552  
REMARK      C2           5RM           1003          B      -0.2012  
REMARK      C4           5RM           1003          B       0.7278  
REMARK      C6           5RM           1003          B      -0.0539  
REMARK      C7           5RM           1003          B      -0.1553  
REMARK      C8           5RM           1003          B      -0.2789  
REMARK      C9           5RM           1003          B       0.2001  
REMARK      N3           5RM           1003          B      -0.5215  
REMARK     O10           5RM           1003          B      -0.3807  
REMARK     O13           5RM           1003          B      -0.4029  
REMARK     O19           5RM           1003          B      -0.5749  
REMARK      O5           5RM           1003          B      -0.4722  
REMARK      H2           5RM           1003          B       0.169   
REMARK     H17           5RM           1003          B       0.1945  
REMARK     H18           5RM           1003          B       0.3331  
REMARK     H19           5RM           1003          B       0.1728  
REMARK      H7           5RM           1003          B       0.1615  
REMARK      H8           5RM           1003          B       0.1727  
REMARK     H11           5RM           1003          B       0.175   
REMARK     H11           5RM           1003          B       0.1522  
REMARK     H11           5RM           1003          B       0.1257  
REMARK     H14           5RM           1003          B       0.1396  
REMARK     H14           5RM           1003          B       0.138   
REMARK     H15           5RM           1003          B       0.1436  
REMARK     H15           5RM           1003          B       0.1634  
REMARK     H16           5RM           1003          B       0.1504  
REMARK     H16           5RM           1003          B       0.1458  
REMARK     H16           5RM           1003          B       0.1616  
REMARK     H18           5RM           1003          B       0.1854  
REMARK     H18           5RM           1003          B       0.1849  
REMARK     H18           5RM           1003          B       0.1863  
REMARK ---------------------------------------------------------------
REMARK IF THIS FILE IS FOR PDB DEPOSITION: REMOVE ALL FROM THIS LINE UP.
REMARK   3
REMARK   3 REFINEMENT.
REMARK   3   PROGRAM     : PHENIX (1.11.1_2575: ???)
REMARK   3   AUTHORS     : Adams,Afonine,Bunkoczi,Burnley,Chen,Dar,Davis,
REMARK   3               : Draizen,Echols,Gildea,Gros,Grosse-Kunstleve,Headd,
REMARK   3               : Hintze,Hung,Ioerger,Liebschner,McCoy,McKee,Moriarty,
REMARK   3               : Oeffner,Poon,Read,Richardson,Richardson,Sacchettini,
REMARK   3               : Sauter,Sobolev,Storoni,Terwilliger,Williams,Zwart
REMARK   3
REMARK   3  REFINEMENT TARGET : ML
REMARK   3  
REMARK   3  DATA USED IN REFINEMENT.
REMARK   3   RESOLUTION RANGE HIGH (ANGSTROMS) : 1.900   
REMARK   3   RESOLUTION RANGE LOW  (ANGSTROMS) : 55.137  
REMARK   3   MIN(FOBS/SIGMA_FOBS)              : 1.33  
REMARK   3   COMPLETENESS FOR RANGE        (%) : 99.65 
REMARK   3   NUMBER OF REFLECTIONS             : 70161     
REMARK   3   NUMBER OF REFLECTIONS (NON-ANOMALOUS) : 70161     
REMARK   3  
REMARK   3  FIT TO DATA USED IN REFINEMENT.
REMARK   3   R VALUE     (WORKING + TEST SET) : 0.1990
REMARK   3   R VALUE            (WORKING SET) : 0.1973
REMARK   3   FREE R VALUE                     : 0.2313
REMARK   3   FREE R VALUE TEST SET SIZE   (%) : 5.05  
REMARK   3   FREE R VALUE TEST SET COUNT      : 3540      
REMARK   3  
REMARK   3  FIT TO DATA USED IN REFINEMENT (IN BINS).
REMARK   3   BIN  RESOLUTION RANGE  COMPL.    NWORK NFREE   RWORK  RFREE  CCWORK CCFREE
REMARK   3     1 55.1598 -  5.5538    0.99     2850   141  0.1905 0.2079   0.943  0.929
REMARK   3     2  5.5538 -  4.4088    1.00     2757   141  0.1652 0.1834   0.953  0.941
REMARK   3     3  4.4088 -  3.8517    1.00     2718   161  0.1615 0.1772   0.949  0.923
REMARK   3     4  3.8517 -  3.4996    1.00     2687   148  0.1858 0.2215   0.929  0.897
REMARK   3     5  3.4996 -  3.2488    1.00     2676   150  0.2021 0.2426   0.918  0.875
REMARK   3     6  3.2488 -  3.0573    1.00     2701   136  0.2058 0.2669   0.905  0.846
REMARK   3     7  3.0573 -  2.9042    1.00     2695   134  0.2132 0.2812   0.897  0.857
REMARK   3     8  2.9042 -  2.7777    1.00     2635   143  0.2047 0.2521   0.906  0.856
REMARK   3     9  2.7777 -  2.6708    1.00     2705   138  0.2035 0.2666   0.905  0.824
REMARK   3    10  2.6708 -  2.5786    1.00     2646   160  0.1964 0.2297   0.914  0.881
REMARK   3    11  2.5786 -  2.4980    1.00     2638   132  0.1944 0.2060   0.912  0.887
REMARK   3    12  2.4980 -  2.4266    1.00     2649   154  0.1951 0.2298   0.917  0.868
REMARK   3    13  2.4266 -  2.3627    1.00     2657   145  0.1942 0.2539   0.914  0.855
REMARK   3    14  2.3627 -  2.3051    1.00     2628   153  0.2076 0.2628   0.910  0.845
REMARK   3    15  2.3051 -  2.2527    1.00     2663   129  0.2167 0.2639   0.891  0.816
REMARK   3    16  2.2527 -  2.2047    1.00     2633   145  0.2182 0.2686   0.892  0.829
REMARK   3    17  2.2047 -  2.1606    1.00     2634   127  0.2178 0.2402   0.885  0.855
REMARK   3    18  2.1606 -  2.1199    1.00     2660   132  0.2207 0.2760   0.878  0.727
REMARK   3    19  2.1199 -  2.0820    1.00     2653   121  0.2332 0.2784   0.858  0.830
REMARK   3    20  2.0820 -  2.0467    1.00     2646   129  0.2246 0.2551   0.864  0.824
REMARK   3    21  2.0467 -  2.0137    0.99     2623   130  0.2448 0.2592   0.842  0.802
REMARK   3    22  2.0137 -  1.9827    0.99     2613   158  0.2633 0.3210   0.815  0.756
REMARK   3    23  1.9827 -  1.9535    0.99     2616   153  0.2995 0.3523   0.785  0.715
REMARK   3    24  1.9535 -  1.9260    0.99     2622   136  0.3275 0.3244   0.755  0.716
REMARK   3    25  1.9260 -  1.9000    0.99     2616   144  0.3342 0.3401   0.686  0.564
REMARK   3  
REMARK   3  BULK SOLVENT MODELLING.
REMARK   3   METHOD USED        : FLAT BULK SOLVENT MODEL
REMARK   3   SOLVENT RADIUS     : 1.11    
REMARK   3   SHRINKAGE RADIUS   : 0.90    
REMARK   3   GRID STEP FACTOR   : 4.00    
REMARK   3  
REMARK   3  ERROR ESTIMATES.
REMARK   3   COORDINATE ERROR (MAXIMUM-LIKELIHOOD BASED)     : 0.25    
REMARK   3   PHASE ERROR (DEGREES, MAXIMUM-LIKELIHOOD BASED) : 24.74   
REMARK   3  
REMARK   3  STRUCTURE FACTORS CALCULATION ALGORITHM : FFT
REMARK   3  
REMARK   3  RESTRAINTS LIBRARY
REMARK   3    GEOSTD + MON.LIB. + CDL v1.2
REMARK   3  
REMARK   3  DEVIATIONS FROM IDEAL VALUES.
REMARK   3                 RMSD     MAX  COUNT
REMARK   3   BOND      :  0.013   0.115   5619
REMARK   3   ANGLE     :  1.344  15.861   7606
REMARK   3   CHIRALITY :  0.065   0.522    857
REMARK   3   PLANARITY :  0.008   0.049    968
REMARK   3   DIHEDRAL  : 14.772 170.594   3356
REMARK   3   MIN NONBONDED DISTANCE : 1.881 
REMARK   3  
REMARK   3  MOLPROBITY STATISTICS.
REMARK   3   ALL-ATOM CLASHSCORE : 3.88
REMARK   3   RAMACHANDRAN PLOT:
REMARK   3     OUTLIERS : 0.31  %
REMARK   3     ALLOWED  : 2.01  %
REMARK   3     FAVORED  : 97.68 %
REMARK   3   ROTAMER OUTLIERS : 3.31 %
REMARK   3   CBETA DEVIATIONS : 0
REMARK   3   PEPTIDE PLANE:
REMARK   3     CIS-PROLINE     : 2
REMARK   3     CIS-GENERAL     : 0
REMARK   3     TWISTED PROLINE : 0
REMARK   3     TWISTED GENERAL : 0
REMARK   3  
REMARK   3  ATOMIC DISPLACEMENT PARAMETERS.
REMARK   3   WILSON B : 37.85
REMARK   3   RMS(B_ISO_OR_EQUIVALENT_BONDED) : 4.31
REMARK   3   ATOMS          NUMBER OF ATOMS
REMARK   3                    ISO.  ANISO. 
REMARK   3    ALL         :  11555       0
REMARK   3    ALL (NO H)  :   5733       0
REMARK   3    SOLVENT     :    224       0
REMARK   3    NON-SOLVENT :   5509       0
REMARK   3    HYDROGENS   :   5822       0
REMARK   3
REMARK   3
REMARK   3   OTHER REFINEMENT REMARKS:
REMARK   3   XRAY REFINEMENT USING QUANTUM MECHANICAL FUNCTIONAL
REMARK   3   PROGRAM      :QuantumBio DivCon 6 build-7.1.1-b4015.17
REMARK   3   AUTHORS      :BORBULEVYCH O.Y., PLUMLEY J., 
REMARK   3                :MARTIN, R.I., WESTERHOFF L.M. 
REMARK   3
REMARK   3   REFERENCE     :BORBULEVYCH O.Y., PLUMLEY J.A.,
REMARK   3                 :MARTIN, R.I., MERZ, K.M.,  WESTERHOFF L.M.
REMARK   3                 :ACTA CRYSTLLOGRAPHICA SECTION D, 2014, 
REMARK   3                 :V. D70, pp. 1233-1247
REMARK   3   QM METHOD(HAMILTONIAN): PM6
REMARK   3   REGION QM REFINEMENT: 
REMARK   3      MAIN/BUFFER QM REGION RADII (A): 3.0 / 2.5
REMARK   3      LIGAND / STRAIN ENERGY: 5RM_A_1003 / 1.32 KCAL/MOLE
REMARK   3      LIGAND / STRAIN ENERGY: 5RM_B_1003 / 2.22 KCAL/MOLE
REMARK   3
HELIX    1   1 ASP A  164  GLU A  169  1               Generated by MOE    6
HELIX    2   2 LEU A  170  ASP A  172  5               Generated by MOE    3
HELIX    3   3 ILE A  180  GLY A  185  1               Generated by MOE    6
HELIX    4   4 PRO A  191  GLU A  202  1               Generated by MOE   12
HELIX    5   5 LEU A  205  THR A  208  1               Generated by MOE    4
HELIX    6   6 SER A  213  ASP A  225  1               Generated by MOE   13
HELIX    7   7 SER A  236  LEU A  249  1               Generated by MOE   14
HELIX    8   8 PRO A  253  LEU A  255  5               Generated by MOE    3
HELIX    9   9 ASP A  261  ILE A  273  1               Generated by MOE   13
HELIX   10  10 ASN A  283  ASN A  288  1               Generated by MOE    6
HELIX   11  11 GLU A  292  TYR A  297  1               Generated by MOE    6
HELIX   12  12 VAL A  302  LEU A  315  1               Generated by MOE   14
HELIX   13  13 GLU A  318  CME A  320  5               Generated by MOE    3
HELIX   14  14 LYS A  328  LEU A  343  1               Generated by MOE   16
HELIX   15  15 MET A  347  LYS A  349  5               Generated by MOE    3
HELIX   16  16 HIS A  350  GLU A  362  1               Generated by MOE   13
HELIX   17  17 TYR A  377  ASP A  392  1               Generated by MOE   16
HELIX   18  18 ASN A  395  THR A  397  5               Generated by MOE    3
HELIX   19  19 LEU A  400  GLU A  423  1               Generated by MOE   24
HELIX   20  20 PRO A  430  CME A  432  5               Generated by MOE    3
HELIX   21  21 VAL A  439  TYR A  449  1               Generated by MOE   11
HELIX   22  22 VAL A  451  LEU A  461  1               Generated by MOE   11
HELIX   23  23 GLN A  467  SER A  482  1               Generated by MOE   16
HELIX   24  24 GLN A  500  THR A  511  1               Generated by MOE   12
HELIX   25  25 ASP B  164  LEU B  170  1               Generated by MOE    7
HELIX   26  26 ILE B  180  TYR B  186  1               Generated by MOE    7
HELIX   27  27 PRO B  191  GLU B  202  1               Generated by MOE   12
HELIX   28  28 LEU B  205  THR B  208  1               Generated by MOE    4
HELIX   29  29 SER B  213  ASP B  225  1               Generated by MOE   13
HELIX   30  30 SER B  236  LEU B  249  1               Generated by MOE   14
HELIX   31  31 PRO B  253  LEU B  255  5               Generated by MOE    3
HELIX   32  32 ASP B  261  ILE B  273  1               Generated by MOE   13
HELIX   33  33 ASN B  283  ASN B  288  1               Generated by MOE    6
HELIX   34  34 GLU B  292  TYR B  297  1               Generated by MOE    6
HELIX   35  35 VAL B  302  LYS B  313  1               Generated by MOE   12
HELIX   36  36 GLU B  318  CME B  320  5               Generated by MOE    3
HELIX   37  37 LYS B  328  LEU B  343  1               Generated by MOE   16
HELIX   38  38 MET B  347  LYS B  349  5               Generated by MOE    3
HELIX   39  39 HIS B  350  GLU B  362  1               Generated by MOE   13
HELIX   40  40 TYR B  377  ASP B  392  1               Generated by MOE   16
HELIX   41  41 ASN B  395  THR B  397  5               Generated by MOE    3
HELIX   42  42 LEU B  400  GLU B  423  1               Generated by MOE   24
HELIX   43  43 PRO B  430  CME B  432  5               Generated by MOE    3
HELIX   44  44 VAL B  439  TYR B  449  1               Generated by MOE   11
HELIX   45  45 VAL B  451  VAL B  462  1               Generated by MOE   12
HELIX   46  46 GLN B  467  SER B  482  1               Generated by MOE   16
HELIX   47  47 LEU B  502  LEU B  510  1               Generated by MOE    9
CRYST1   89.221   94.062  105.236  90.00  90.00  90.00 P 21 21 21
SCALE1      0.011208  0.000000  0.000000        0.00000
SCALE2      0.000000  0.010631  0.000000        0.00000
SCALE3      0.000000  0.000000  0.009502        0.00000
ATOM      1  N   GLU A 163      28.292  17.927   9.687  1.00 65.05           N
ATOM      2  CA  GLU A 163      26.885  18.308   9.789  1.00 58.73           C
ATOM      3  C   GLU A 163      25.976  17.088   9.830  1.00 51.32           C
ATOM      4  O   GLU A 163      26.404  15.991  10.188  1.00 57.34           O
ATOM      5  CB  GLU A 163      26.517  19.216   8.620  1.00 59.24           C
ATOM      6  CG  GLU A 163      26.790  18.622   7.260  1.00 59.65           C
ATOM      7  CD  GLU A 163      26.142  19.459   6.188  1.00 65.88           C
ATOM      8  OE1 GLU A 163      24.919  19.745   6.344  1.00 55.04           O
ATOM      9  OE2 GLU A 163      26.855  19.862   5.234  1.00 67.98           O1-
ATOM     10  H1  GLU A 163      28.517  17.371  10.439  1.00 78.02           H
ATOM     11  H2  GLU A 163      28.843  18.713   9.696  1.00 78.02           H
ATOM     12  HA  GLU A 163      26.743  18.804  10.610  1.00 70.44           H
ATOM     13  HB2 GLU A 163      27.054  20.022   8.689  1.00 71.05           H
ATOM     14  HB3 GLU A 163      25.579  19.454   8.661  1.00 71.05           H
ATOM     15  HG2 GLU A 163      26.437  17.720   7.215  1.00 71.54           H
ATOM     16  HG3 GLU A 163      27.749  18.612   7.107  1.00 71.54           H
ATOM     17  N   ASP A 164      24.709  17.298   9.471  1.00 49.38           N
ATOM     18  CA  ASP A 164      23.726  16.223   9.484  1.00 44.99           C
ATOM     19  C   ASP A 164      24.119  15.103   8.529  1.00 47.99           C
ATOM     20  O   ASP A 164      24.048  13.918   8.878  1.00 48.28           O
ATOM     21  CB  ASP A 164      22.337  16.768   9.117  1.00 53.07           C
ATOM     22  CG  ASP A 164      22.358  17.779   7.911  1.00 68.31           C
ATOM     23  OD1 ASP A 164      23.399  17.937   7.196  1.00 60.15           O
ATOM     24  OD2 ASP A 164      21.305  18.433   7.686  1.00 74.75           O1-
ATOM     25  H   ASP A 164      24.394  18.055   9.224  1.00 59.22           H
ATOM     26  HA  ASP A 164      23.678  15.851  10.378  1.00 53.95           H
ATOM     27  HB2 ASP A 164      21.765  16.022   8.874  1.00 63.64           H
ATOM     28  HB3 ASP A 164      21.963  17.222   9.890  1.00 63.64           H
ATOM     29  N   HIS A 165      24.490  15.456   7.300  1.00 46.06           N
ATOM     30  CA  HIS A 165      24.820  14.433   6.311  1.00 49.78           C
ATOM     31  C   HIS A 165      26.138  13.753   6.674  1.00 45.27           C
ATOM     32  O   HIS A 165      26.291  12.544   6.513  1.00 44.97           O
ATOM     33  CB  HIS A 165      24.906  15.057   4.915  1.00 49.27           C
ATOM     34  CG  HIS A 165      23.578  15.398   4.298  1.00 47.04           C
ATOM     35  ND1 HIS A 165      23.203  16.699   4.018  1.00 54.90           N
ATOM     36  CD2 HIS A 165      22.553  14.613   3.879  1.00 51.23           C
ATOM     37  CE1 HIS A 165      22.000  16.703   3.470  1.00 49.94           C
ATOM     38  NE2 HIS A 165      21.574  15.452   3.389  1.00 54.55           N
ATOM     39  H   HIS A 165      24.576  16.266   7.025  1.00 55.23           H
ATOM     40  HA  HIS A 165      24.120  13.763   6.297  1.00 59.69           H
ATOM     41  HB2 HIS A 165      25.336  14.416   4.327  1.00 59.08           H
ATOM     42  HB3 HIS A 165      25.436  15.871   4.964  1.00 59.08           H
ATOM     43  HD1 HIS A 165      23.677  17.399   4.179  1.00 65.84           H
ATOM     44  HD2 HIS A 165      22.507  13.685   3.933  1.00 61.44           H
ATOM     45  HE1 HIS A 165      21.529  17.461   3.203  1.00 59.89           H
ATOM     46  N   LEU A 166      27.092  14.525   7.177  1.00 43.36           N
ATOM     47  CA  LEU A 166      28.359  13.956   7.595  1.00 41.40           C
ATOM     48  C   LEU A 166      28.129  12.899   8.654  1.00 48.33           C
ATOM     49  O   LEU A 166      28.636  11.774   8.548  1.00 39.28           O
ATOM     50  CB  LEU A 166      29.279  15.068   8.091  1.00 43.30           C
ATOM     51  CG  LEU A 166      30.613  14.621   8.680  1.00 42.22           C
ATOM     52  CD1 LEU A 166      31.430  13.807   7.666  1.00 40.73           C
ATOM     53  CD2 LEU A 166      31.399  15.853   9.123  1.00 40.33           C
ATOM     54  H   LEU A 166      27.026  15.379   7.282  1.00 52.00           H
ATOM     55  HA  LEU A 166      28.775  13.530   6.835  1.00 49.64           H
ATOM     56  HB2 LEU A 166      29.477  15.656   7.343  1.00 51.92           H
ATOM     57  HB3 LEU A 166      28.812  15.566   8.778  1.00 51.92           H
ATOM     58  HG  LEU A 166      30.444  14.070   9.459  1.00 50.62           H
ATOM     59 HD11 LEU A 166      32.280  13.569   8.071  1.00 48.84           H
ATOM     60 HD12 LEU A 166      30.946  13.006   7.423  1.00 48.84           H
ATOM     61 HD13 LEU A 166      31.590  14.356   6.882  1.00 48.84           H
ATOM     62 HD21 LEU A 166      32.257  15.583   9.485  1.00 48.35           H
ATOM     63 HD22 LEU A 166      31.526  16.437   8.359  1.00 48.35           H
ATOM     64 HD23 LEU A 166      30.882  16.316   9.802  1.00 48.35           H
ATOM     65  N   ALA A 167      27.297  13.214   9.656  1.00 41.31           N
ATOM     66  CA  ALA A 167      27.035  12.226  10.699  1.00 37.91           C
ATOM     67  C   ALA A 167      26.332  11.009  10.137  1.00 48.30           C
ATOM     68  O   ALA A 167      26.562   9.881  10.600  1.00 44.87           O
ATOM     69  CB  ALA A 167      26.212  12.851  11.832  1.00 47.92           C
ATOM     70  H   ALA A 167      26.885  13.966   9.742  1.00 49.53           H
ATOM     71  HA  ALA A 167      27.885  11.940  11.072  1.00 45.45           H
ATOM     72  HB1 ALA A 167      26.027  12.179  12.500  1.00 57.46           H
ATOM     73  HB2 ALA A 167      26.712  13.586  12.221  1.00 57.46           H
ATOM     74  HB3 ALA A 167      25.382  13.185  11.456  1.00 57.46           H
ATOM     75  N   LYS A 168      25.471  11.203   9.136  1.00 46.11           N
ATOM     76  CA  LYS A 168      24.810  10.042   8.557  1.00 49.40           C
ATOM     77  C   LYS A 168      25.820   9.133   7.862  1.00 46.23           C
ATOM     78  O   LYS A 168      25.774   7.906   8.008  1.00 42.84           O
ATOM     79  CB  LYS A 168      23.725  10.477   7.574  1.00 48.55           C
ATOM     80  CG  LYS A 168      22.960   9.284   6.983  1.00 56.11           C
ATOM     81  CD  LYS A 168      21.473   9.611   6.788  1.00 66.67           C
ATOM     82  CE  LYS A 168      20.990   9.357   5.357  1.00 61.21           C
ATOM     83  NZ  LYS A 168      19.479   9.382   5.254  1.00 64.46           N1+
ATOM     84  H   LYS A 168      25.266  11.962   8.793  1.00 55.30           H
ATOM     85  HA  LYS A 168      24.385   9.539   9.271  1.00 59.24           H
ATOM     86  HB2 LYS A 168      23.098  11.040   8.054  1.00 58.23           H
ATOM     87  HB3 LYS A 168      24.133  10.980   6.852  1.00 58.23           H
ATOM     88  HG2 LYS A 168      23.339   9.067   6.117  1.00 67.29           H
ATOM     89  HG3 LYS A 168      23.029   8.525   7.583  1.00 67.29           H
ATOM     90  HD2 LYS A 168      20.946   9.068   7.394  1.00 79.97           H
ATOM     91  HD3 LYS A 168      21.329  10.553   6.974  1.00 79.97           H
ATOM     92  HE2 LYS A 168      21.345  10.054   4.780  1.00 73.41           H
ATOM     93  HE3 LYS A 168      21.305   8.488   5.060  1.00 73.41           H
ATOM     94  HZ1 LYS A 168      19.230   9.211   4.417  1.00 77.31           H
ATOM     95  HZ2 LYS A 168      19.120   8.772   5.793  1.00 77.31           H
ATOM     96  HZ3 LYS A 168      19.176  10.188   5.485  1.00 77.31           H
ATOM     97  N   GLU A 169      26.734   9.723   7.105  1.00 49.07           N
ATOM     98  CA  GLU A 169      27.734   8.929   6.401  1.00 48.35           C
ATOM     99  C   GLU A 169      28.677   8.235   7.381  1.00 43.20           C
ATOM    100  O   GLU A 169      29.005   7.055   7.207  1.00 43.87           O
ATOM    101  CB  GLU A 169      28.497   9.826   5.433  1.00 43.00           C
ATOM    102  CG  GLU A 169      29.395   9.070   4.466  1.00 51.09           C
ATOM    103  CD  GLU A 169      28.659   7.995   3.654  1.00 50.92           C
ATOM    104  OE1 GLU A 169      29.031   6.774   3.764  1.00 41.79           O
ATOM    105  OE2 GLU A 169      27.723   8.388   2.924  1.00 48.68           O1-
ATOM    106  H   GLU A 169      26.799  10.575   6.990  1.00 58.84           H
ATOM    107  HA  GLU A 169      27.277   8.238   5.897  1.00 57.98           H
ATOM    108  HB2 GLU A 169      27.859  10.334   4.907  1.00 51.56           H
ATOM    109  HB3 GLU A 169      29.054  10.429   5.949  1.00 51.56           H
ATOM    110  HG2 GLU A 169      29.773   9.701   3.837  1.00 61.27           H
ATOM    111  HG3 GLU A 169      30.094   8.633   4.971  1.00 61.27           H
ATOM    112  N   LEU A 170      29.084   8.929   8.438  1.00 39.00           N
ATOM    113  CA  LEU A 170      29.984   8.326   9.420  1.00 47.07           C
ATOM    114  C   LEU A 170      29.322   7.243  10.258  1.00 48.59           C
ATOM    115  O   LEU A 170      30.042   6.564  11.008  1.00 40.61           O
ATOM    116  CB  LEU A 170      30.578   9.408  10.333  1.00 40.55           C
ATOM    117  CG  LEU A 170      31.548  10.390   9.688  1.00 46.26           C
ATOM    118  CD1 LEU A 170      31.925  11.497  10.653  1.00 48.58           C
ATOM    119  CD2 LEU A 170      32.816   9.677   9.193  1.00 39.66           C
ATOM    120  H   LEU A 170      28.864   9.743   8.606  1.00 46.76           H
ATOM    121  HA  LEU A 170      30.718   7.898   8.950  1.00 56.44           H
ATOM    122  HB2 LEU A 170      29.847   9.928  10.697  1.00 48.62           H
ATOM    123  HB3 LEU A 170      31.050   8.971  11.058  1.00 48.62           H
ATOM    124  HG  LEU A 170      31.115  10.793   8.920  1.00 55.47           H
ATOM    125 HD11 LEU A 170      32.561  12.091  10.226  1.00 58.26           H
ATOM    126 HD12 LEU A 170      31.121  11.979  10.897  1.00 58.26           H
ATOM    127 HD13 LEU A 170      32.321  11.095  11.443  1.00 58.26           H
ATOM    128 HD21 LEU A 170      33.410  10.325   8.784  1.00 47.55           H
ATOM    129 HD22 LEU A 170      33.248   9.262   9.957  1.00 47.55           H
ATOM    130 HD23 LEU A 170      32.565   8.995   8.550  1.00 47.55           H
ATOM    131  N   GLU A 171      27.999   7.019  10.139  1.00 45.59           N
ATOM    132  CA  GLU A 171      27.411   5.809  10.720  1.00 39.16           C
ATOM    133  C   GLU A 171      28.028   4.544  10.144  1.00 42.37           C
ATOM    134  O   GLU A 171      27.975   3.475  10.779  1.00 41.88           O
ATOM    135  CB  GLU A 171      25.886   5.748  10.487  1.00 46.54           C
ATOM    136  CG  GLU A 171      25.091   6.773  11.286  1.00 48.02           C
ATOM    137  CD  GLU A 171      23.580   6.660  11.054  1.00 54.30           C
ATOM    138  OE1 GLU A 171      23.147   6.328   9.924  1.00 60.13           O
ATOM    139  OE2 GLU A 171      22.833   6.880  12.023  1.00 66.55           O1-
ATOM    140  H   GLU A 171      27.442   7.536   9.740  1.00 54.67           H
ATOM    141  HA  GLU A 171      27.564   5.822  11.678  1.00 46.95           H
ATOM    142  HB2 GLU A 171      25.700   5.906   9.547  1.00 55.81           H
ATOM    143  HB3 GLU A 171      25.561   4.867  10.736  1.00 55.81           H
ATOM    144  HG2 GLU A 171      25.255   6.636  12.231  1.00 57.58           H
ATOM    145  HG3 GLU A 171      25.371   7.666  11.027  1.00 57.58           H
ATOM    146  N   ASP A 172      28.544   4.617   8.921  1.00 42.48           N
ATOM    147  CA  ASP A 172      29.170   3.471   8.278  1.00 40.66           C
ATOM    148  C   ASP A 172      30.693   3.443   8.498  1.00 42.14           C
ATOM    149  O   ASP A 172      31.403   2.800   7.718  1.00 40.92           O
ATOM    150  CB  ASP A 172      28.843   3.468   6.777  1.00 38.80           C
ATOM    151  CG  ASP A 172      27.338   3.235   6.489  1.00 50.03           C
ATOM    152  OD1 ASP A 172      26.664   2.554   7.288  1.00 49.85           O
ATOM    153  OD2 ASP A 172      26.838   3.731   5.465  1.00 46.70           O1-
ATOM    154  H   ASP A 172      28.543   5.332   8.441  1.00 50.94           H
ATOM    155  HA  ASP A 172      28.794   2.662   8.663  1.00 48.75           H
ATOM    156  HB2 ASP A 172      29.074   4.336   6.411  1.00 46.52           H
ATOM    157  HB3 ASP A 172      29.355   2.769   6.343  1.00 46.52           H
ATOM    158  N   LEU A 173      31.192   4.107   9.552  1.00 38.18           N
ATOM    159  CA  LEU A 173      32.632   4.197   9.781  1.00 40.58           C
ATOM    160  C   LEU A 173      33.289   2.827   9.802  1.00 41.29           C
ATOM    161  O   LEU A 173      34.410   2.670   9.319  1.00 34.31           O
ATOM    162  CB  LEU A 173      32.929   4.889  11.102  1.00 34.25           C
ATOM    163  CG  LEU A 173      34.413   5.042  11.522  1.00 35.68           C
ATOM    164  CD1 LEU A 173      35.165   5.953  10.609  1.00 32.25           C
ATOM    165  CD2 LEU A 173      34.541   5.561  12.924  1.00 41.22           C
ATOM    166  H   LEU A 173      30.719   4.510  10.145  1.00 45.78           H
ATOM    167  HA  LEU A 173      33.040   4.717   9.072  1.00 48.65           H
ATOM    168  HB2 LEU A 173      32.549   5.780  11.054  1.00 41.06           H
ATOM    169  HB3 LEU A 173      32.491   4.382  11.805  1.00 41.06           H
ATOM    170  HG  LEU A 173      34.846   4.175  11.499  1.00 42.77           H
ATOM    171 HD11 LEU A 173      36.076   6.019  10.925  1.00 38.66           H
ATOM    172 HD12 LEU A 173      35.143   5.582   9.714  1.00 38.66           H
ATOM    173 HD13 LEU A 173      34.751   6.829  10.612  1.00 38.66           H
ATOM    174 HD21 LEU A 173      35.482   5.650  13.139  1.00 49.43           H
ATOM    175 HD22 LEU A 173      34.114   6.431  12.967  1.00 49.43           H
ATOM    176 HD23 LEU A 173      34.112   4.944  13.539  1.00 49.43           H
ATOM    177  N   ASN A 174      32.631   1.846  10.404  1.00 37.50           N
ATOM    178  CA  ASN A 174      33.194   0.520  10.605  1.00 35.93           C
ATOM    179  C   ASN A 174      32.887  -0.417   9.461  1.00 32.27           C
ATOM    180  O   ASN A 174      33.110  -1.621   9.592  1.00 34.92           O
ATOM    181  CB  ASN A 174      32.671  -0.112  11.906  1.00 34.97           C
ATOM    182  CG  ASN A 174      33.042   0.661  13.126  1.00 41.32           C
ATOM    183  OD1 ASN A 174      33.934   1.510  13.097  1.00 38.51           O
ATOM    184  ND2 ASN A 174      32.359   0.376  14.230  1.00 43.64           N
ATOM    185  H   ASN A 174      31.834   1.930  10.712  1.00 44.96           H
ATOM    186  HA  ASN A 174      34.156   0.604  10.689  1.00 43.07           H
ATOM    187  HB2 ASN A 174      31.704  -0.157  11.873  1.00 41.92           H
ATOM    188  HB3 ASN A 174      33.039  -1.004  12.007  1.00 41.92           H
ATOM    189 HD21 ASN A 174      32.539   0.782  14.967  1.00 52.32           H
ATOM    190 HD22 ASN A 174      31.738  -0.218  14.214  1.00 52.32           H
ATOM    191  N   LYS A 175      32.373   0.088   8.354  1.00 33.45           N
ATOM    192  CA  LYS A 175      31.900  -0.760   7.285  1.00 37.53           C
ATOM    193  C   LYS A 175      32.673  -0.487   6.014  1.00 37.60           C
ATOM    194  O   LYS A 175      33.091   0.635   5.764  1.00 33.55           O
ATOM    195  CB  LYS A 175      30.404  -0.534   6.995  1.00 40.17           C
ATOM    196  CG  LYS A 175      29.499  -0.951   8.155  1.00 40.85           C
ATOM    197  CD  LYS A 175      28.033  -0.763   7.784  1.00 44.21           C
ATOM    198  CE  LYS A 175      27.122  -0.993   8.999  1.00 49.56           C
ATOM    199  NZ  LYS A 175      26.667   0.288   9.563  1.00 54.82           N1+
ATOM    200  H   LYS A 175      32.285   0.929   8.199  1.00 40.10           H
ATOM    201  HA  LYS A 175      32.043  -1.689   7.530  1.00 44.99           H
ATOM    202  HB2 LYS A 175      30.270   0.412   6.832  1.00 48.16           H
ATOM    203  HB3 LYS A 175      30.160  -1.045   6.208  1.00 48.16           H
ATOM    204  HG2 LYS A 175      29.644  -1.891   8.349  1.00 48.98           H
ATOM    205  HG3 LYS A 175      29.697  -0.412   8.935  1.00 48.98           H
ATOM    206  HD2 LYS A 175      27.891   0.137   7.450  1.00 53.01           H
ATOM    207  HD3 LYS A 175      27.798  -1.416   7.108  1.00 53.01           H
ATOM    208  HE2 LYS A 175      26.339  -1.499   8.729  1.00 59.44           H
ATOM    209  HE3 LYS A 175      27.612  -1.472   9.687  1.00 59.44           H
ATOM    210  HZ1 LYS A 175      26.139   0.146  10.268  1.00 65.74           H
ATOM    211  HZ2 LYS A 175      27.367   0.775   9.816  1.00 65.74           H
ATOM    212  HZ3 LYS A 175      26.210   0.737   8.945  1.00 65.74           H
ATOM    213  N   TRP A 176      32.832  -1.540   5.212  1.00 35.77           N
ATOM    214  CA  TRP A 176      33.485  -1.426   3.909  1.00 34.43           C
ATOM    215  C   TRP A 176      32.747  -0.473   2.992  1.00 38.51           C
ATOM    216  O   TRP A 176      33.348   0.132   2.096  1.00 34.66           O
ATOM    217  CB  TRP A 176      33.548  -2.815   3.293  1.00 39.78           C
ATOM    218  CG  TRP A 176      34.652  -3.034   2.338  1.00 33.06           C
ATOM    219  CD1 TRP A 176      34.534  -3.305   1.012  1.00 33.99           C
ATOM    220  CD2 TRP A 176      36.047  -3.053   2.636  1.00 34.43           C
ATOM    221  NE1 TRP A 176      35.767  -3.492   0.454  1.00 35.09           N
ATOM    222  CE2 TRP A 176      36.723  -3.350   1.429  1.00 33.20           C
ATOM    223  CE3 TRP A 176      36.791  -2.835   3.795  1.00 31.78           C
ATOM    224  CZ2 TRP A 176      38.133  -3.391   1.335  1.00 33.22           C
ATOM    225  CZ3 TRP A 176      38.189  -2.905   3.717  1.00 31.97           C
ATOM    226  CH2 TRP A 176      38.841  -3.182   2.481  1.00 29.95           C
ATOM    227  H   TRP A 176      32.575  -2.341   5.406  1.00 42.88           H
ATOM    228  HA  TRP A 176      34.387  -1.093   4.036  1.00 41.27           H
ATOM    229  HB2 TRP A 176      33.658  -3.454   4.014  1.00 47.70           H
ATOM    230  HB3 TRP A 176      32.711  -2.991   2.830  1.00 47.70           H
ATOM    231  HD1 TRP A 176      33.728  -3.384   0.556  1.00 40.74           H
ATOM    232  HE1 TRP A 176      35.915  -3.669  -0.375  1.00 42.07           H
ATOM    233  HE3 TRP A 176      36.361  -2.648   4.601  1.00 38.09           H
ATOM    234  HZ2 TRP A 176      38.564  -3.590   0.532  1.00 39.82           H
ATOM    235  HZ3 TRP A 176      38.689  -2.774   4.489  1.00 38.33           H
ATOM    236  HH2 TRP A 176      39.769  -3.242   2.451  1.00 35.90           H
ATOM    237  N   GLY A 177      31.449  -0.320   3.205  1.00 36.84           N
ATOM    238  CA  GLY A 177      30.610   0.507   2.369  1.00 32.73           C
ATOM    239  C   GLY A 177      30.611   1.982   2.663  1.00 37.32           C
ATOM    240  O   GLY A 177      29.899   2.740   1.994  1.00 39.70           O
ATOM    241  H   GLY A 177      31.026  -0.714   3.843  1.00 44.16           H
ATOM    242  HA2 GLY A 177      30.890   0.385   1.448  1.00 39.23           H
ATOM    243  HA3 GLY A 177      29.695   0.195   2.438  1.00 39.23           H
ATOM    244  N   LEU A 178      31.386   2.429   3.641  1.00 35.87           N
ATOM    245  CA  LEU A 178      31.531   3.866   3.866  1.00 36.00           C
ATOM    246  C   LEU A 178      31.881   4.548   2.563  1.00 41.48           C
ATOM    247  O   LEU A 178      32.574   3.986   1.714  1.00 35.71           O
ATOM    248  CB  LEU A 178      32.618   4.158   4.916  1.00 37.76           C
ATOM    249  CG  LEU A 178      32.763   5.662   5.153  1.00 46.55           C
ATOM    250  CD1 LEU A 178      32.666   5.958   6.636  1.00 46.75           C
ATOM    251  CD2 LEU A 178      34.057   6.166   4.572  1.00 35.22           C
ATOM    252  H   LEU A 178      31.841   1.927   4.178  1.00 43.00           H
ATOM    253  HA  LEU A 178      30.687   4.234   4.180  1.00 43.16           H
ATOM    254  HB2 LEU A 178      32.391   3.731   5.755  1.00 45.27           H
ATOM    255  HB3 LEU A 178      33.474   3.823   4.605  1.00 45.27           H
ATOM    256  HG  LEU A 178      32.039   6.140   4.721  1.00 55.82           H
ATOM    257 HD11 LEU A 178      32.758   6.910   6.787  1.00 56.06           H
ATOM    258 HD12 LEU A 178      31.802   5.649   6.953  1.00 56.06           H
ATOM    259 HD13 LEU A 178      33.380   5.475   7.083  1.00 56.06           H
ATOM    260 HD21 LEU A 178      34.140   7.113   4.764  1.00 42.23           H
ATOM    261 HD22 LEU A 178      34.792   5.686   4.986  1.00 42.23           H
ATOM    262 HD23 LEU A 178      34.050   6.023   3.614  1.00 42.23           H
ATOM    263  N   ASN A 179      31.397   5.773   2.397  1.00 32.59           N
ATOM    264  CA  ASN A 179      31.642   6.533   1.183  1.00 39.05           C
ATOM    265  C   ASN A 179      32.523   7.743   1.504  1.00 44.48           C
ATOM    266  O   ASN A 179      32.040   8.806   1.914  1.00 39.76           O
ATOM    267  CB  ASN A 179      30.329   6.939   0.522  1.00 38.25           C
ATOM    268  CG  ASN A 179      30.564   7.677  -0.778  1.00 35.20           C
ATOM    269  OD1 ASN A 179      31.522   8.416  -0.904  1.00 41.82           O
ATOM    270  ND2 ASN A 179      29.724   7.441  -1.756  1.00 39.17           N
ATOM    271  H   ASN A 179      30.921   6.191   2.982  1.00 39.07           H
ATOM    272  HA  ASN A 179      32.127   5.975   0.555  1.00 46.82           H
ATOM    273  HB2 ASN A 179      29.793   6.151   0.351  1.00 45.86           H
ATOM    274  HB3 ASN A 179      29.856   7.539   1.114  1.00 45.86           H
ATOM    275 HD21 ASN A 179      29.816   7.834  -2.515  1.00 46.96           H
ATOM    276 HD22 ASN A 179      29.076   6.887  -1.631  1.00 46.96           H
ATOM    277  N   ILE A 180      33.826   7.598   1.264  1.00 36.68           N
ATOM    278  CA  ILE A 180      34.745   8.651   1.662  1.00 36.27           C
ATOM    279  C   ILE A 180      34.579   9.898   0.795  1.00 33.56           C
ATOM    280  O   ILE A 180      34.903  11.008   1.229  1.00 34.15           O
ATOM    281  CB  ILE A 180      36.176   8.090   1.626  1.00 36.23           C
ATOM    282  CG1 ILE A 180      37.112   8.951   2.455  1.00 35.47           C
ATOM    283  CG2 ILE A 180      36.641   7.972   0.199  1.00 29.32           C
ATOM    284  CD1 ILE A 180      36.895   8.822   3.966  1.00 35.39           C
ATOM    285  H   ILE A 180      34.190   6.913   0.896  1.00 43.98           H
ATOM    286  HA  ILE A 180      34.544   8.902   2.575  1.00 43.48           H
ATOM    287  HB  ILE A 180      36.159   7.202   2.015  1.00 43.43           H
ATOM    288 HG12 ILE A 180      38.022   8.668   2.269  1.00 42.52           H
ATOM    289 HG13 ILE A 180      37.002   9.878   2.200  1.00 42.52           H
ATOM    290 HG21 ILE A 180      37.544   7.618   0.198  1.00 35.15           H
ATOM    291 HG22 ILE A 180      36.052   7.375  -0.283  1.00 35.15           H
ATOM    292 HG23 ILE A 180      36.641   8.847  -0.214  1.00 35.15           H
ATOM    293 HD11 ILE A 180      37.533   9.392   4.426  1.00 42.43           H
ATOM    294 HD12 ILE A 180      35.995   9.118   4.169  1.00 42.43           H
ATOM    295 HD13 ILE A 180      37.009   7.900   4.239  1.00 42.43           H
ATOM    296  N   PHE A 181      34.095   9.756  -0.439  1.00 34.32           N
ATOM    297  CA  PHE A 181      33.867  10.943  -1.253  1.00 32.01           C
ATOM    298  C   PHE A 181      32.818  11.844  -0.593  1.00 39.41           C
ATOM    299  O   PHE A 181      32.952  13.078  -0.601  1.00 33.87           O
ATOM    300  CB  PHE A 181      33.385  10.587  -2.657  1.00 38.05           C
ATOM    301  CG  PHE A 181      34.363   9.793  -3.444  1.00 36.28           C
ATOM    302  CD1 PHE A 181      35.273  10.409  -4.233  1.00 37.65           C
ATOM    303  CD2 PHE A 181      34.368   8.428  -3.379  1.00 36.05           C
ATOM    304  CE1 PHE A 181      36.159   9.680  -4.955  1.00 37.12           C
ATOM    305  CE2 PHE A 181      35.246   7.697  -4.102  1.00 38.96           C
ATOM    306  CZ  PHE A 181      36.155   8.322  -4.866  1.00 37.32           C
ATOM    307  H   PHE A 181      33.876   9.005  -0.798  1.00 41.14           H
ATOM    308  HA  PHE A 181      34.704  11.425  -1.329  1.00 38.37           H
ATOM    309  HB2 PHE A 181      32.561  10.081  -2.590  1.00 45.62           H
ATOM    310  HB3 PHE A 181      33.227  11.412  -3.140  1.00 45.62           H
ATOM    311  HD1 PHE A 181      35.281  11.341  -4.282  1.00 45.14           H
ATOM    312  HD2 PHE A 181      33.745   7.993  -2.844  1.00 43.22           H
ATOM    313  HE1 PHE A 181      36.783  10.110  -5.489  1.00 44.51           H
ATOM    314  HE2 PHE A 181      35.243   6.768  -4.047  1.00 46.71           H
ATOM    315  HZ  PHE A 181      36.760   7.816  -5.362  1.00 44.74           H
ATOM    316  N   ASN A 182      31.776  11.236  -0.020  1.00 36.84           N
ATOM    317  CA  ASN A 182      30.758  12.017   0.697  1.00 42.85           C
ATOM    318  C   ASN A 182      31.349  12.693   1.925  1.00 46.14           C
ATOM    319  O   ASN A 182      31.091  13.882   2.191  1.00 41.07           O
ATOM    320  CB  ASN A 182      29.591  11.120   1.111  1.00 36.72           C
ATOM    321  CG  ASN A 182      28.735  10.712  -0.063  1.00 42.54           C
ATOM    322  OD1 ASN A 182      28.831  11.294  -1.141  1.00 47.20           O
ATOM    323  ND2 ASN A 182      27.895   9.697   0.139  1.00 47.01           N
ATOM    324  H   ASN A 182      31.631  10.388  -0.037  1.00 44.17           H
ATOM    325  HA  ASN A 182      30.409  12.707   0.111  1.00 51.38           H
ATOM    326  HB2 ASN A 182      29.930  10.322   1.543  1.00 44.02           H
ATOM    327  HB3 ASN A 182      29.028  11.607   1.731  1.00 44.02           H
ATOM    328 HD21 ASN A 182      27.412   9.389  -0.499  1.00 56.37           H
ATOM    329 HD22 ASN A 182      27.829   9.352   0.926  1.00 56.37           H
ATOM    330  N   VAL A 183      32.147  11.938   2.699  1.00 39.81           N
ATOM    331  CA  VAL A 183      32.798  12.511   3.876  1.00 36.91           C
ATOM    332  C   VAL A 183      33.563  13.757   3.481  1.00 41.17           C
ATOM    333  O   VAL A 183      33.483  14.801   4.140  1.00 44.06           O
ATOM    334  CB  VAL A 183      33.711  11.470   4.549  1.00 36.59           C
ATOM    335  CG1 VAL A 183      34.550  12.090   5.692  1.00 34.10           C
ATOM    336  CG2 VAL A 183      32.891  10.309   5.092  1.00 37.30           C
ATOM    337  H   VAL A 183      32.316  11.104   2.562  1.00 47.74           H
ATOM    338  HA  VAL A 183      32.124  12.772   4.521  1.00 44.25           H
ATOM    339  HB  VAL A 183      34.321  11.123   3.883  1.00 43.87           H
ATOM    340 HG11 VAL A 183      35.083  11.391   6.105  1.00 40.88           H
ATOM    341 HG12 VAL A 183      35.130  12.785   5.341  1.00 40.88           H
ATOM    342 HG13 VAL A 183      33.943  12.459   6.350  1.00 40.88           H
ATOM    343 HG21 VAL A 183      33.484   9.699   5.559  1.00 44.72           H
ATOM    344 HG22 VAL A 183      32.223  10.655   5.705  1.00 44.72           H
ATOM    345 HG23 VAL A 183      32.461   9.845   4.353  1.00 44.72           H
ATOM    346  N   ALA A 184      34.318  13.668   2.389  1.00 39.82           N
ATOM    347  CA  ALA A 184      35.114  14.802   1.952  1.00 39.17           C
ATOM    348  C   ALA A 184      34.232  16.035   1.682  1.00 41.66           C
ATOM    349  O   ALA A 184      34.604  17.175   2.016  1.00 37.04           O
ATOM    350  CB  ALA A 184      35.902  14.409   0.696  1.00 40.14           C
ATOM    351  H   ALA A 184      34.378  12.972   1.886  1.00 47.75           H
ATOM    352  HA  ALA A 184      35.753  15.023   2.648  1.00 46.96           H
ATOM    353  HB1 ALA A 184      36.405  15.174   0.376  1.00 48.12           H
ATOM    354  HB2 ALA A 184      36.504  13.690   0.924  1.00 48.12           H
ATOM    355  HB3 ALA A 184      35.274  14.119   0.015  1.00 48.12           H
ATOM    356  N   GLY A 185      33.077  15.824   1.052  1.00 40.44           N
ATOM    357  CA  GLY A 185      32.226  16.943   0.666  1.00 41.73           C
ATOM    358  C   GLY A 185      31.693  17.712   1.853  1.00 37.81           C
ATOM    359  O   GLY A 185      31.478  18.926   1.770  1.00 43.53           O
ATOM    360  H   GLY A 185      32.772  15.044   0.844  1.00 48.49           H
ATOM    361  HA2 GLY A 185      32.730  17.551   0.103  1.00 50.04           H
ATOM    362  HA3 GLY A 185      31.466  16.608   0.171  1.00 50.04           H
ATOM    363  N   TYR A 186      31.504  17.028   2.978  1.00 42.91           N
ATOM    364  CA  TYR A 186      30.941  17.615   4.182  1.00 47.32           C
ATOM    365  C   TYR A 186      31.983  17.967   5.241  1.00 48.37           C
ATOM    366  O   TYR A 186      31.602  18.261   6.373  1.00 54.97           O
ATOM    367  CB  TYR A 186      29.916  16.657   4.784  1.00 43.31           C
ATOM    368  CG  TYR A 186      28.840  16.185   3.837  1.00 47.69           C
ATOM    369  CD1 TYR A 186      28.069  17.087   3.097  1.00 50.18           C
ATOM    370  CD2 TYR A 186      28.564  14.834   3.711  1.00 45.17           C
ATOM    371  CE1 TYR A 186      27.070  16.642   2.230  1.00 46.20           C
ATOM    372  CE2 TYR A 186      27.560  14.371   2.852  1.00 53.18           C
ATOM    373  CZ  TYR A 186      26.813  15.287   2.111  1.00 55.51           C
ATOM    374  OH  TYR A 186      25.802  14.825   1.267  1.00 58.50           O
ATOM    375  H   TYR A 186      31.700  16.198   3.068  1.00 51.46           H
ATOM    376  HA  TYR A 186      30.481  18.434   3.937  1.00 56.74           H
ATOM    377  HB2 TYR A 186      30.372  15.871   5.122  1.00 51.93           H
ATOM    378  HB3 TYR A 186      29.482  17.115   5.521  1.00 51.93           H
ATOM    379  HD1 TYR A 186      28.233  18.000   3.171  1.00 60.18           H
ATOM    380  HD2 TYR A 186      29.058  14.225   4.205  1.00 54.16           H
ATOM    381  HE1 TYR A 186      26.570  17.258   1.742  1.00 55.40           H
ATOM    382  HE2 TYR A 186      27.391  13.461   2.775  1.00 63.77           H
ATOM    383  HH  TYR A 186      25.795  13.986   1.240  1.00 70.16           H
ATOM    384  N   SER A 187      33.282  17.959   4.910  1.00 45.78           N
ATOM    385  CA  SER A 187      34.329  18.284   5.880  1.00 40.24           C
ATOM    386  C   SER A 187      35.312  19.280   5.289  1.00 41.40           C
ATOM    387  O   SER A 187      36.492  19.319   5.661  1.00 40.56           O
ATOM    388  CB  SER A 187      35.041  17.017   6.371  1.00 50.29           C
ATOM    389  OG  SER A 187      35.608  16.280   5.305  1.00 43.27           O
ATOM    390  H   SER A 187      33.585  17.774   4.126  1.00 54.90           H
ATOM    391  HA  SER A 187      33.925  18.710   6.652  1.00 48.25           H
ATOM    392  HB2 SER A 187      35.742  17.272   6.995  1.00 60.31           H
ATOM    393  HB3 SER A 187      34.391  16.450   6.819  1.00 60.31           H
ATOM    394  HG  SER A 187      35.006  16.022   4.779  1.00 51.88           H
ATOM    395  N   HIS A 188      34.832  20.105   4.364  1.00 38.53           N
ATOM    396  CA  HIS A 188      35.645  21.180   3.812  1.00 42.86           C
ATOM    397  C   HIS A 188      36.910  20.603   3.216  1.00 37.87           C
ATOM    398  O   HIS A 188      37.987  21.185   3.321  1.00 40.51           O
ATOM    399  CB  HIS A 188      35.965  22.256   4.861  1.00 47.89           C
ATOM    400  CG  HIS A 188      34.740  22.904   5.424  1.00 51.97           C
ATOM    401  ND1 HIS A 188      34.166  24.028   4.863  1.00 53.07           N
ATOM    402  CD2 HIS A 188      33.951  22.555   6.470  1.00 53.92           C
ATOM    403  CE1 HIS A 188      33.088  24.357   5.556  1.00 55.89           C
ATOM    404  NE2 HIS A 188      32.932  23.477   6.533  1.00 57.02           N
ATOM    405  H   HIS A 188      34.037  20.054   4.032  1.00 46.19           H
ATOM    406  HA  HIS A 188      35.153  21.599   3.088  1.00 51.39           H
ATOM    407  HB2 HIS A 188      36.506  22.948   4.449  1.00 57.43           H
ATOM    408  HB3 HIS A 188      36.457  21.854   5.594  1.00 57.43           H
ATOM    409  HD2 HIS A 188      34.081  21.830   7.039  1.00 64.66           H
ATOM    410  HE1 HIS A 188      32.529  25.083   5.386  1.00 67.02           H
ATOM    411  HE2 HIS A 188      32.301  23.484   7.120  1.00 68.38           H
ATOM    412  N   ASN A 189      36.752  19.453   2.560  1.00 44.46           N
ATOM    413  CA  ASN A 189      37.839  18.787   1.864  1.00 43.19           C
ATOM    414  C   ASN A 189      39.000  18.468   2.806  1.00 35.84           C
ATOM    415  O   ASN A 189      40.179  18.556   2.424  1.00 41.26           O
ATOM    416  CB  ASN A 189      38.324  19.621   0.677  1.00 49.93           C
ATOM    417  CG  ASN A 189      38.819  18.759  -0.440  1.00 63.46           C
ATOM    418  OD1 ASN A 189      38.209  17.711  -0.738  1.00 58.04           O
ATOM    419  ND2 ASN A 189      39.947  19.156  -1.052  1.00 58.20           N
ATOM    420  H   ASN A 189      36.001  19.030   2.500  1.00 53.32           H
ATOM    421  HA  ASN A 189      37.503  17.945   1.517  1.00 51.79           H
ATOM    422  HB2 ASN A 189      37.588  20.150   0.329  1.00 59.87           H
ATOM    423  HB3 ASN A 189      39.049  20.200   0.962  1.00 59.87           H
ATOM    424 HD21 ASN A 189      40.317  18.659  -1.648  1.00 69.80           H
ATOM    425 HD22 ASN A 189      40.308  19.909  -0.840  1.00 69.80           H
ATOM    426  N   ARG A 190      38.670  18.038   4.022  1.00 38.01           N
ATOM    427  CA  ARG A 190      39.650  17.486   4.964  1.00 35.45           C
ATOM    428  C   ARG A 190      39.197  16.081   5.371  1.00 34.49           C
ATOM    429  O   ARG A 190      39.044  15.758   6.559  1.00 35.95           O
ATOM    430  CB  ARG A 190      39.857  18.432   6.151  1.00 41.51           C
ATOM    431  CG  ARG A 190      40.669  19.714   5.702  1.00 38.20           C
ATOM    432  CD  ARG A 190      41.249  20.619   6.816  1.00 40.99           C
ATOM    433  NE  ARG A 190      40.217  21.402   7.508  1.00 45.61           N
ATOM    434  CZ  ARG A 190      39.732  22.580   7.102  1.00 39.13           C
ATOM    435  NH1 ARG A 190      40.182  23.150   5.994  1.00 49.86           N
ATOM    436  NH2 ARG A 190      38.801  23.201   7.803  1.00 39.67           N1+
ATOM    437  H   ARG A 190      37.862  18.027   4.321  1.00 45.57           H
ATOM    438  HA  ARG A 190      40.497  17.402   4.513  1.00 42.50           H
ATOM    439  HB2 ARG A 190      38.989  18.715   6.490  1.00 49.78           H
ATOM    440  HB3 ARG A 190      40.369  17.979   6.841  1.00 49.78           H
ATOM    441  HG2 ARG A 190      41.417  19.426   5.156  1.00 45.80           H
ATOM    442  HG3 ARG A 190      40.080  20.264   5.161  1.00 45.80           H
ATOM    443  HD2 ARG A 190      41.680  20.047   7.473  1.00 49.14           H
ATOM    444  HD3 ARG A 190      41.902  21.231   6.437  1.00 49.14           H
ATOM    445  HE  ARG A 190      39.842  21.034   8.188  1.00 54.69           H
ATOM    446 HH11 ARG A 190      40.779  22.742   5.540  1.00 59.80           H
ATOM    447 HH12 ARG A 190      39.871  23.905   5.729  1.00 59.80           H
ATOM    448 HH21 ARG A 190      38.500  22.846   8.526  1.00 47.56           H
ATOM    449 HH22 ARG A 190      38.497  23.957   7.535  1.00 47.56           H
ATOM    450  N   PRO A 191      39.004  15.196   4.384  1.00 33.56           N
ATOM    451  CA  PRO A 191      38.576  13.828   4.717  1.00 32.10           C
ATOM    452  C   PRO A 191      39.551  13.088   5.601  1.00 28.29           C
ATOM    453  O   PRO A 191      39.122  12.240   6.396  1.00 32.76           O
ATOM    454  CB  PRO A 191      38.424  13.151   3.340  1.00 31.38           C
ATOM    455  CG  PRO A 191      39.353  13.873   2.457  1.00 29.79           C
ATOM    456  CD  PRO A 191      39.301  15.343   2.943  1.00 38.22           C
ATOM    457  HA  PRO A 191      37.708  13.852   5.148  1.00 38.48           H
ATOM    458  HB2 PRO A 191      38.658  12.213   3.401  1.00 37.61           H
ATOM    459  HB3 PRO A 191      37.517  13.241   3.025  1.00 37.61           H
ATOM    460  HG2 PRO A 191      40.244  13.513   2.558  1.00 35.71           H
ATOM    461  HG3 PRO A 191      39.048  13.792   1.539  1.00 35.71           H
ATOM    462  HD2 PRO A 191      40.155  15.778   2.808  1.00 45.83           H
ATOM    463  HD3 PRO A 191      38.586  15.819   2.491  1.00 45.83           H
ATOM    464  N   LEU A 192      40.853  13.333   5.452  1.00 29.29           N
ATOM    465  CA  LEU A 192      41.826  12.580   6.238  1.00 27.55           C
ATOM    466  C   LEU A 192      41.778  13.017   7.692  1.00 33.53           C
ATOM    467  O   LEU A 192      41.674  12.187   8.605  1.00 30.97           O
ATOM    468  CB  LEU A 192      43.208  12.756   5.650  1.00 29.98           C
ATOM    469  CG  LEU A 192      44.361  12.039   6.371  1.00 30.92           C
ATOM    470  CD1 LEU A 192      44.140  10.509   6.329  1.00 29.83           C
ATOM    471  CD2 LEU A 192      45.653  12.432   5.731  1.00 30.80           C
ATOM    472  H   LEU A 192      41.192  13.912   4.920  1.00 35.10           H
ATOM    473  HA  LEU A 192      41.600  11.638   6.192  1.00 33.02           H
ATOM    474  HB2 LEU A 192      43.197  12.447   4.729  1.00 35.93           H
ATOM    475  HB3 LEU A 192      43.411  13.707   5.657  1.00 35.93           H
ATOM    476  HG  LEU A 192      44.397  12.332   7.294  1.00 37.07           H
ATOM    477 HD11 LEU A 192      44.895  10.078   6.761  1.00 35.76           H
ATOM    478 HD12 LEU A 192      43.318  10.294   6.800  1.00 35.76           H
ATOM    479 HD13 LEU A 192      44.089  10.213   5.405  1.00 35.76           H
ATOM    480 HD21 LEU A 192      46.379  11.958   6.165  1.00 36.92           H
ATOM    481 HD22 LEU A 192      45.625  12.194   4.789  1.00 36.92           H
ATOM    482 HD23 LEU A 192      45.779  13.392   5.824  1.00 36.92           H
ATOM    483  N   THR A 193      41.714  14.316   7.919  1.00 33.02           N
ATOM    484  CA  THR A 193      41.623  14.788   9.294  1.00 32.62           C
ATOM    485  C   THR A 193      40.354  14.248   9.910  1.00 28.40           C
ATOM    486  O   THR A 193      40.370  13.716  11.029  1.00 33.30           O
ATOM    487  CB  THR A 193      41.684  16.333   9.369  1.00 28.41           C
ATOM    488  OG1 THR A 193      42.916  16.803   8.795  1.00 35.07           O
ATOM    489  CG2 THR A 193      41.648  16.780  10.812  1.00 33.30           C
ATOM    490  H   THR A 193      41.708  14.925   7.308  1.00 39.58           H
ATOM    491  HA  THR A 193      42.373  14.436   9.800  1.00 39.10           H
ATOM    492  HB  THR A 193      40.935  16.718   8.887  1.00 34.05           H
ATOM    493  HG1 THR A 193      42.924  16.660   7.968  1.00 42.04           H
ATOM    494 HG21 THR A 193      41.644  17.748  10.852  1.00 39.92           H
ATOM    495 HG22 THR A 193      40.843  16.437  11.242  1.00 39.92           H
ATOM    496 HG23 THR A 193      42.425  16.444  11.282  1.00 39.92           H
ATOM    497  N   CME A 194      39.247  14.392   9.201  1.00 31.10           N
ATOM    498  CA  CME A 194      37.957  13.996   9.702  1.00 32.23           C
ATOM    499  C   CME A 194      37.921  12.489   9.997  1.00 35.46           C
ATOM    500  O   CME A 194      37.561  12.032  11.082  1.00 35.37           O
ATOM    501  CB  CME A 194      36.811  14.339   8.740  1.00 37.36           C
ATOM    502  SG  CME A 194      35.221  13.775   9.277  1.00 41.00           S
ATOM    503  SD  CME A 194      34.778  15.168  10.842  1.00 50.27           S
ATOM    504  CE  CME A 194      34.038  14.220  12.135  1.00 54.60           C
ATOM    505  CZ  CME A 194      35.072  13.379  12.823  1.00 46.05           C
ATOM    506  OH  CME A 194      34.460  12.667  13.880  1.00 51.60           O
ATOM    507  H   CME A 194      39.185  14.775   8.275  1.00 37.28           H
ATOM    508  HA  CME A 194      37.780  14.539  10.674  1.00 38.64           H
ATOM    509  HB2 CME A 194      37.043  13.948   7.716  1.00 44.79           H
ATOM    510  HB3 CME A 194      36.674  15.451   8.651  1.00 44.79           H
ATOM    511  HE2 CME A 194      33.281  13.570  11.628  1.00 65.48           H
ATOM    512  HE3 CME A 194      33.492  14.849  12.880  1.00 65.48           H
ATOM    513  HZ2 CME A 194      35.885  14.042  13.227  1.00 55.22           H
ATOM    514  HZ3 CME A 194      35.519  12.650  12.099  1.00 55.22           H
ATOM    515  HH  CME A 194      35.132  12.071  14.232  1.00 61.88           H
ATOM    516  N   ILE A 195      38.306  11.673   9.023  1.00 33.85           N
ATOM    517  CA  ILE A 195      38.166  10.232   9.219  1.00 32.07           C
ATOM    518  C   ILE A 195      39.154   9.717  10.287  1.00 28.78           C
ATOM    519  O   ILE A 195      38.832   8.798  11.052  1.00 33.57           O
ATOM    520  CB  ILE A 195      38.299   9.479   7.880  1.00 32.66           C
ATOM    521  CG1 ILE A 195      37.472   8.200   7.948  1.00 32.71           C
ATOM    522  CG2 ILE A 195      39.791   9.171   7.540  1.00 29.76           C
ATOM    523  CD1 ILE A 195      35.971   8.365   7.834  1.00 30.45           C
ATOM    524  H   ILE A 195      38.616  11.914   8.256  1.00 40.57           H
ATOM    525  HA  ILE A 195      37.276  10.052   9.552  1.00 38.45           H
ATOM    526  HB  ILE A 195      37.937  10.045   7.178  1.00 39.15           H
ATOM    527 HG12 ILE A 195      37.755   7.582   7.260  1.00 39.21           H
ATOM    528 HG13 ILE A 195      37.635   7.814   8.822  1.00 39.21           H
ATOM    529 HG21 ILE A 195      39.823   8.744   6.668  1.00 35.68           H
ATOM    530 HG22 ILE A 195      40.300   9.994   7.523  1.00 35.68           H
ATOM    531 HG23 ILE A 195      40.157   8.567   8.205  1.00 35.68           H
ATOM    532 HD11 ILE A 195      35.553   7.495   7.916  1.00 36.50           H
ATOM    533 HD12 ILE A 195      35.649   8.944   8.543  1.00 36.50           H
ATOM    534 HD13 ILE A 195      35.766   8.748   6.967  1.00 36.50           H
ATOM    535  N   MET A 196      40.329  10.328  10.376  1.00 31.93           N
ATOM    536  CA  MET A 196      41.281   9.857  11.371  1.00 28.75           C
ATOM    537  C   MET A 196      40.788  10.201  12.781  1.00 34.80           C
ATOM    538  O   MET A 196      40.939   9.408  13.721  1.00 34.61           O
ATOM    539  CB  MET A 196      42.657  10.463  11.113  1.00 32.43           C
ATOM    540  CG  MET A 196      43.377   9.879   9.908  1.00 29.63           C
ATOM    541  SD  MET A 196      43.919   8.181  10.280  1.00 32.98           S
ATOM    542  CE  MET A 196      45.296   8.515  11.308  1.00 31.64           C
ATOM    543  H   MET A 196      40.594  10.997   9.905  1.00 38.28           H
ATOM    544  HA  MET A 196      41.355   8.901  11.280  1.00 34.45           H
ATOM    545  HB2 MET A 196      42.575  11.420  10.964  1.00 38.87           H
ATOM    546  HB3 MET A 196      43.214  10.312  11.895  1.00 38.87           H
ATOM    547  HG2 MET A 196      42.778   9.845   9.148  1.00 35.52           H
ATOM    548  HG3 MET A 196      44.157  10.410   9.706  1.00 35.52           H
ATOM    549  HE1 MET A 196      45.717   7.672  11.545  1.00 37.93           H
ATOM    550  HE2 MET A 196      45.915   9.071  10.813  1.00 37.93           H
ATOM    551  HE3 MET A 196      44.999   8.973  12.106  1.00 37.93           H
ATOM    552  N   TYR A 197      40.195  11.386  12.945  1.00 36.38           N
ATOM    553  CA  TYR A 197      39.590  11.713  14.237  1.00 40.22           C
ATOM    554  C   TYR A 197      38.460  10.746  14.578  1.00 34.40           C
ATOM    555  O   TYR A 197      38.346  10.293  15.727  1.00 37.09           O
ATOM    556  CB  TYR A 197      39.102  13.167  14.221  1.00 41.93           C
ATOM    557  CG  TYR A 197      38.771  13.799  15.566  1.00 45.32           C
ATOM    558  CD1 TYR A 197      39.689  13.797  16.606  1.00 45.53           C
ATOM    559  CD2 TYR A 197      37.561  14.453  15.767  1.00 55.45           C
ATOM    560  CE1 TYR A 197      39.394  14.390  17.838  1.00 49.77           C
ATOM    561  CE2 TYR A 197      37.256  15.060  16.991  1.00 57.89           C
ATOM    562  CZ  TYR A 197      38.184  15.026  18.025  1.00 55.61           C
ATOM    563  OH  TYR A 197      37.931  15.622  19.254  1.00 58.20           O
ATOM    564  H   TYR A 197      40.133  11.997  12.337  1.00 43.61           H
ATOM    565  HA  TYR A 197      40.270  11.628  14.917  1.00 48.22           H
ATOM    566  HB2 TYR A 197      39.798  13.709  13.813  1.00 50.28           H
ATOM    567  HB3 TYR A 197      38.299  13.209  13.679  1.00 50.28           H
ATOM    568  HD1 TYR A 197      40.508  13.367  16.495  1.00 54.60           H
ATOM    569  HD2 TYR A 197      36.937  14.475  15.077  1.00 66.50           H
ATOM    570  HE1 TYR A 197      40.019  14.371  18.528  1.00 59.68           H
ATOM    571  HE2 TYR A 197      36.436  15.486  17.109  1.00 69.43           H
ATOM    572  HH  TYR A 197      37.208  16.051  19.221  1.00 69.80           H
ATOM    573  N   ALA A 198      37.601  10.422  13.602  1.00 31.29           N
ATOM    574  CA  ALA A 198      36.533   9.460  13.858  1.00 32.90           C
ATOM    575  C   ALA A 198      37.093   8.078  14.211  1.00 39.35           C
ATOM    576  O   ALA A 198      36.639   7.435  15.165  1.00 34.81           O
ATOM    577  CB  ALA A 198      35.620   9.362  12.647  1.00 36.61           C
ATOM    578  H   ALA A 198      37.604  10.748  12.807  1.00 37.50           H
ATOM    579  HA  ALA A 198      36.002   9.773  14.607  1.00 39.44           H
ATOM    580  HB1 ALA A 198      34.893   8.752  12.832  1.00 43.89           H
ATOM    581  HB2 ALA A 198      35.281  10.250  12.449  1.00 43.89           H
ATOM    582  HB3 ALA A 198      36.140   9.036  11.896  1.00 43.89           H
ATOM    583  N   ILE A 199      38.100   7.610  13.471  1.00 32.76           N
ATOM    584  CA  ILE A 199      38.691   6.323  13.798  1.00 34.41           C
ATOM    585  C   ILE A 199      39.297   6.336  15.197  1.00 32.47           C
ATOM    586  O   ILE A 199      39.114   5.394  15.977  1.00 36.57           O
ATOM    587  CB  ILE A 199      39.732   5.940  12.720  1.00 32.09           C
ATOM    588  CG1 ILE A 199      39.021   5.658  11.389  1.00 33.76           C
ATOM    589  CG2 ILE A 199      40.489   4.736  13.176  1.00 36.48           C
ATOM    590  CD1 ILE A 199      39.909   5.744  10.149  1.00 33.05           C
ATOM    591  H   ILE A 199      38.446   8.002  12.782  1.00 39.27           H
ATOM    592  HA  ILE A 199      37.989   5.659  13.796  1.00 41.26           H
ATOM    593  HB  ILE A 199      40.348   6.681  12.585  1.00 38.47           H
ATOM    594 HG12 ILE A 199      38.659   4.760  11.420  1.00 40.47           H
ATOM    595 HG13 ILE A 199      38.303   6.299  11.275  1.00 40.47           H
ATOM    596 HG21 ILE A 199      41.071   4.456  12.451  1.00 43.74           H
ATOM    597 HG22 ILE A 199      41.015   4.937  13.964  1.00 43.74           H
ATOM    598 HG23 ILE A 199      39.847   4.035  13.371  1.00 43.74           H
ATOM    599 HD11 ILE A 199      39.373   5.575   9.359  1.00 39.62           H
ATOM    600 HD12 ILE A 199      40.298   6.632  10.104  1.00 39.62           H
ATOM    601 HD13 ILE A 199      40.616   5.084  10.218  1.00 39.62           H
ATOM    602  N   PHE A 200      40.061   7.369  15.535  1.00 37.01           N
ATOM    603  CA  PHE A 200      40.746   7.330  16.821  1.00 38.57           C
ATOM    604  C   PHE A 200      39.747   7.382  17.978  1.00 40.14           C
ATOM    605  O   PHE A 200      39.917   6.685  18.991  1.00 38.53           O
ATOM    606  CB  PHE A 200      41.761   8.456  16.899  1.00 31.81           C
ATOM    607  CG  PHE A 200      43.104   8.086  16.355  1.00 42.74           C
ATOM    608  CD1 PHE A 200      43.223   7.523  15.082  1.00 34.52           C
ATOM    609  CD2 PHE A 200      44.256   8.276  17.109  1.00 40.91           C
ATOM    610  CE1 PHE A 200      44.439   7.173  14.620  1.00 35.71           C
ATOM    611  CE2 PHE A 200      45.483   7.927  16.616  1.00 35.74           C
ATOM    612  CZ  PHE A 200      45.577   7.376  15.378  1.00 34.38           C
ATOM    613  H   PHE A 200      40.193   8.079  15.067  1.00 44.37           H
ATOM    614  HA  PHE A 200      41.238   6.497  16.889  1.00 46.24           H
ATOM    615  HB2 PHE A 200      41.429   9.210  16.387  1.00 38.13           H
ATOM    616  HB3 PHE A 200      41.879   8.703  17.826  1.00 38.13           H
ATOM    617  HD1 PHE A 200      42.467   7.375  14.561  1.00 41.39           H
ATOM    618  HD2 PHE A 200      44.196   8.647  17.958  1.00 49.05           H
ATOM    619  HE1 PHE A 200      44.514   6.801  13.772  1.00 42.81           H
ATOM    620  HE2 PHE A 200      46.249   8.059  17.131  1.00 42.84           H
ATOM    621  HZ  PHE A 200      46.409   7.133  15.042  1.00 41.22           H
ATOM    622  N   GLN A 201      38.673   8.153  17.826  1.00 41.93           N
ATOM    623  CA  GLN A 201      37.621   8.177  18.849  1.00 44.44           C
ATOM    624  C   GLN A 201      36.912   6.837  18.951  1.00 44.43           C
ATOM    625  O   GLN A 201      36.691   6.312  20.056  1.00 44.12           O
ATOM    626  CB  GLN A 201      36.619   9.283  18.543  1.00 40.99           C
ATOM    627  CG  GLN A 201      37.205  10.635  18.818  1.00 49.85           C
ATOM    628  CD  GLN A 201      36.153  11.700  18.935  1.00 58.38           C
ATOM    629  OE1 GLN A 201      35.576  12.134  17.932  1.00 67.97           O
ATOM    630  NE2 GLN A 201      35.888  12.127  20.171  1.00 60.92           N
ATOM    631  H   GLN A 201      38.536   8.668  17.150  1.00 50.28           H
ATOM    632  HA  GLN A 201      38.029   8.366  19.705  1.00 53.29           H
ATOM    633  HB2 GLN A 201      36.386   9.244  17.603  1.00 49.15           H
ATOM    634  HB3 GLN A 201      35.828   9.161  19.087  1.00 49.15           H
ATOM    635  HG2 GLN A 201      37.697  10.607  19.654  1.00 59.78           H
ATOM    636  HG3 GLN A 201      37.799  10.880  18.092  1.00 59.78           H
ATOM    637 HE21 GLN A 201      36.353  11.834  20.835  1.00 73.06           H
ATOM    638 HE22 GLN A 201      35.244  12.681  20.313  1.00 73.06           H
ATOM    639  N   GLU A 202      36.557   6.258  17.809  1.00 37.13           N
ATOM    640  CA  GLU A 202      35.919   4.956  17.833  1.00 38.39           C
ATOM    641  C   GLU A 202      36.759   3.946  18.607  1.00 41.30           C
ATOM    642  O   GLU A 202      36.218   3.146  19.380  1.00 40.09           O
ATOM    643  CB  GLU A 202      35.646   4.500  16.394  1.00 41.48           C
ATOM    644  CG  GLU A 202      35.227   3.050  16.199  1.00 45.71           C
ATOM    645  CD  GLU A 202      33.829   2.745  16.670  1.00 48.52           C
ATOM    646  OE1 GLU A 202      33.007   3.669  16.772  1.00 48.07           O
ATOM    647  OE2 GLU A 202      33.555   1.560  16.922  1.00 52.63           O1-
ATOM    648  H   GLU A 202      36.665   6.595  17.027  1.00 44.51           H
ATOM    649  HA  GLU A 202      35.065   5.044  18.284  1.00 46.03           H
ATOM    650  HB2 GLU A 202      34.936   5.052  16.033  1.00 49.74           H
ATOM    651  HB3 GLU A 202      36.457   4.639  15.875  1.00 49.74           H
ATOM    652  HG2 GLU A 202      35.254   2.845  15.251  1.00 54.81           H
ATOM    653  HG3 GLU A 202      35.843   2.470  16.672  1.00 54.81           H
ATOM    654  N   ARG A 203      38.083   3.961  18.423  1.00 36.81           N
ATOM    655  CA  ARG A 203      38.936   2.923  19.007  1.00 35.77           C
ATOM    656  C   ARG A 203      39.522   3.323  20.347  1.00 39.43           C
ATOM    657  O   ARG A 203      40.311   2.554  20.920  1.00 38.50           O
ATOM    658  CB  ARG A 203      40.093   2.550  18.055  1.00 38.18           C
ATOM    659  CG  ARG A 203      39.656   1.869  16.798  1.00 35.39           C
ATOM    660  CD  ARG A 203      40.847   1.395  15.927  1.00 34.39           C
ATOM    661  NE  ARG A 203      40.379   0.504  14.881  1.00 31.67           N
ATOM    662  CZ  ARG A 203      40.204  -0.806  15.057  1.00 35.10           C
ATOM    663  NH1 ARG A 203      40.459  -1.369  16.238  1.00 36.28           N
ATOM    664  NH2 ARG A 203      39.737  -1.546  14.074  1.00 31.41           N1+
ATOM    665  H   ARG A 203      38.508   4.561  17.972  1.00 44.14           H
ATOM    666  HA  ARG A 203      38.409   2.124  19.156  1.00 42.89           H
ATOM    667  HB2 ARG A 203      40.582   3.352  17.817  1.00 45.77           H
ATOM    668  HB3 ARG A 203      40.683   1.935  18.519  1.00 45.77           H
ATOM    669  HG2 ARG A 203      39.110   1.099  17.022  1.00 42.43           H
ATOM    670  HG3 ARG A 203      39.134   2.503  16.280  1.00 42.43           H
ATOM    671  HD2 ARG A 203      41.251   2.168  15.500  1.00 41.23           H
ATOM    672  HD3 ARG A 203      41.499   0.932  16.475  1.00 41.23           H
ATOM    673  HE  ARG A 203      40.357   0.807  14.079  1.00 37.96           H
ATOM    674 HH11 ARG A 203      40.753  -0.905  16.901  1.00 43.49           H
ATOM    675 HH12 ARG A 203      40.333  -2.215  16.329  1.00 43.49           H
ATOM    676 HH21 ARG A 203      39.575  -1.181  13.310  1.00 37.65           H
ATOM    677 HH22 ARG A 203      39.627  -2.390  14.176  1.00 37.65           H
ATOM    678  N   ASP A 204      39.180   4.509  20.835  1.00 38.01           N
ATOM    679  CA  ASP A 204      39.652   5.037  22.120  1.00 41.04           C
ATOM    680  C   ASP A 204      41.153   5.268  22.162  1.00 44.43           C
ATOM    681  O   ASP A 204      41.757   5.280  23.240  1.00 41.89           O
ATOM    682  CB  ASP A 204      39.230   4.108  23.254  1.00 44.66           C
ATOM    683  CG  ASP A 204      37.969   4.558  23.888  1.00 58.68           C
ATOM    684  OD1 ASP A 204      36.887   4.040  23.496  1.00 59.59           O
ATOM    685  OD2 ASP A 204      38.082   5.474  24.745  1.00 66.84           O1-
ATOM    686  H   ASP A 204      38.650   5.050  20.430  1.00 45.58           H
ATOM    687  HA  ASP A 204      39.230   5.900  22.273  1.00 49.20           H
ATOM    688  HB2 ASP A 204      39.085   3.215  22.909  1.00 53.56           H
ATOM    689  HB3 ASP A 204      39.915   4.095  23.935  1.00 53.56           H
ATOM    690  N   LEU A 205      41.766   5.490  20.995  1.00 43.27           N
ATOM    691  CA  LEU A 205      43.220   5.604  20.918  1.00 36.26           C
ATOM    692  C   LEU A 205      43.750   6.885  21.545  1.00 41.08           C
ATOM    693  O   LEU A 205      44.890   6.923  22.025  1.00 43.70           O
ATOM    694  CB  LEU A 205      43.637   5.538  19.446  1.00 39.64           C
ATOM    695  CG  LEU A 205      43.577   4.146  18.855  1.00 36.08           C
ATOM    696  CD1 LEU A 205      43.690   4.202  17.342  1.00 35.32           C
ATOM    697  CD2 LEU A 205      44.692   3.268  19.440  1.00 43.67           C
ATOM    698  H   LEU A 205      41.363   5.551  20.237  1.00 51.89           H
ATOM    699  HA  LEU A 205      43.624   4.863  21.396  1.00 43.47           H
ATOM    700  HB2 LEU A 205      43.045   6.108  18.931  1.00 47.53           H
ATOM    701  HB3 LEU A 205      44.546   5.858  19.356  1.00 47.53           H
ATOM    702  HG  LEU A 205      42.721   3.750  19.078  1.00 43.25           H
ATOM    703 HD11 LEU A 205      43.670   3.300  16.989  1.00 42.35           H
ATOM    704 HD12 LEU A 205      42.950   4.720  16.984  1.00 42.35           H
ATOM    705 HD13 LEU A 205      44.532   4.627  17.116  1.00 42.35           H
ATOM    706 HD21 LEU A 205      44.633   2.380  19.054  1.00 52.37           H
ATOM    707 HD22 LEU A 205      45.551   3.666  19.222  1.00 52.37           H
ATOM    708 HD23 LEU A 205      44.588   3.215  20.402  1.00 52.37           H
ATOM    709  N   LEU A 206      42.993   7.968  21.473  1.00 35.51           N
ATOM    710  CA  LEU A 206      43.438   9.195  22.121  1.00 41.58           C
ATOM    711  C   LEU A 206      43.581   8.983  23.627  1.00 44.75           C
ATOM    712  O   LEU A 206      44.580   9.393  24.229  1.00 39.81           O
ATOM    713  CB  LEU A 206      42.461  10.330  21.818  1.00 44.55           C
ATOM    714  CG  LEU A 206      42.287  10.627  20.332  1.00 46.42           C
ATOM    715  CD1 LEU A 206      41.252  11.703  20.119  1.00 45.28           C
ATOM    716  CD2 LEU A 206      43.612  11.055  19.710  1.00 45.55           C
ATOM    717  H   LEU A 206      42.234   8.012  21.074  1.00 42.58           H
ATOM    718  HA  LEU A 206      44.306   9.447  21.769  1.00 49.86           H
ATOM    719  HB2 LEU A 206      41.590  10.106  22.176  1.00 53.42           H
ATOM    720  HB3 LEU A 206      42.786  11.144  22.233  1.00 53.42           H
ATOM    721  HG  LEU A 206      41.987   9.823  19.881  1.00 55.66           H
ATOM    722 HD11 LEU A 206      41.156  11.865  19.168  1.00 54.29           H
ATOM    723 HD12 LEU A 206      40.406  11.411  20.495  1.00 54.29           H
ATOM    724 HD13 LEU A 206      41.555  12.511  20.563  1.00 54.29           H
ATOM    725 HD21 LEU A 206      43.465  11.276  18.777  1.00 54.62           H
ATOM    726 HD22 LEU A 206      43.950  11.830  20.184  1.00 54.62           H
ATOM    727 HD23 LEU A 206      44.241  10.319  19.773  1.00 54.62           H
ATOM    728  N   LYS A 207      42.588   8.335  24.244  1.00 43.77           N
ATOM    729  CA  LYS A 207      42.675   7.969  25.653  1.00 45.66           C
ATOM    730  C   LYS A 207      43.830   7.006  25.901  1.00 46.22           C
ATOM    731  O   LYS A 207      44.691   7.253  26.752  1.00 47.32           O
ATOM    732  CB  LYS A 207      41.357   7.325  26.114  1.00 49.18           C
ATOM    733  CG  LYS A 207      40.094   8.199  25.967  1.00 58.76           C
ATOM    734  CD  LYS A 207      39.302   8.313  27.288  1.00 64.99           C
ATOM    735  CE  LYS A 207      37.885   8.912  27.075  1.00 66.31           C
ATOM    736  NZ  LYS A 207      37.166   9.226  28.374  1.00 67.96           N1+
ATOM    737  H   LYS A 207      41.856   8.090  23.863  1.00 52.48           H
ATOM    738  HA  LYS A 207      42.831   8.767  26.178  1.00 54.75           H
ATOM    739  HB2 LYS A 207      41.211   6.520  25.590  1.00 58.98           H
ATOM    740  HB3 LYS A 207      41.442   7.088  27.052  1.00 58.98           H
ATOM    741  HG2 LYS A 207      40.358   9.095  25.700  1.00 70.47           H
ATOM    742  HG3 LYS A 207      39.511   7.805  25.299  1.00 70.47           H
ATOM    743  HD2 LYS A 207      39.204   7.428  27.676  1.00 77.95           H
ATOM    744  HD3 LYS A 207      39.788   8.891  27.900  1.00 77.95           H
ATOM    745  HE2 LYS A 207      37.969   9.738  26.573  1.00 79.53           H
ATOM    746  HE3 LYS A 207      37.344   8.275  26.582  1.00 79.53           H
ATOM    747  HZ1 LYS A 207      36.354   9.549  28.207  1.00 81.51           H
ATOM    748  HZ2 LYS A 207      37.090   8.494  28.874  1.00 81.51           H
ATOM    749  HZ3 LYS A 207      37.626   9.837  28.832  1.00 81.51           H
ATOM    750  N   THR A 208      43.855   5.889  25.169  1.00 42.63           N
ATOM    751  CA  THR A 208      44.850   4.851  25.422  1.00 45.61           C
ATOM    752  C   THR A 208      46.260   5.407  25.397  1.00 43.35           C
ATOM    753  O   THR A 208      47.093   5.051  26.230  1.00 39.71           O
ATOM    754  CB  THR A 208      44.701   3.749  24.389  1.00 43.95           C
ATOM    755  OG1 THR A 208      43.392   3.204  24.503  1.00 45.97           O
ATOM    756  CG2 THR A 208      45.743   2.654  24.586  1.00 49.21           C
ATOM    757  H   THR A 208      43.311   5.711  24.526  1.00 51.12           H
ATOM    758  HA  THR A 208      44.699   4.465  26.294  1.00 54.69           H
ATOM    759  HB  THR A 208      44.817   4.124  23.503  1.00 52.70           H
ATOM    760  HG1 THR A 208      42.820   3.818  24.426  1.00 55.12           H
ATOM    761 HG21 THR A 208      45.621   1.967  23.912  1.00 59.01           H
ATOM    762 HG22 THR A 208      46.640   3.014  24.506  1.00 59.01           H
ATOM    763 HG23 THR A 208      45.639   2.254  25.464  1.00 59.01           H
ATOM    764  N   PHE A 209      46.540   6.304  24.467  1.00 38.62           N
ATOM    765  CA  PHE A 209      47.895   6.783  24.282  1.00 39.88           C
ATOM    766  C   PHE A 209      48.078   8.223  24.740  1.00 43.32           C
ATOM    767  O   PHE A 209      49.084   8.854  24.405  1.00 45.84           O
ATOM    768  CB  PHE A 209      48.288   6.583  22.823  1.00 41.53           C
ATOM    769  CG  PHE A 209      48.479   5.141  22.481  1.00 42.21           C
ATOM    770  CD1 PHE A 209      49.551   4.437  23.006  1.00 40.09           C
ATOM    771  CD2 PHE A 209      47.579   4.470  21.666  1.00 36.72           C
ATOM    772  CE1 PHE A 209      49.736   3.098  22.703  1.00 41.49           C
ATOM    773  CE2 PHE A 209      47.774   3.150  21.371  1.00 38.33           C
ATOM    774  CZ  PHE A 209      48.845   2.455  21.898  1.00 39.33           C
ATOM    775  H   PHE A 209      45.959   6.657  23.933  1.00 46.30           H
ATOM    776  HA  PHE A 209      48.490   6.238  24.819  1.00 47.81           H
ATOM    777  HB2 PHE A 209      47.590   6.943  22.254  1.00 49.79           H
ATOM    778  HB3 PHE A 209      49.124   7.045  22.658  1.00 49.79           H
ATOM    779  HD1 PHE A 209      50.160   4.872  23.555  1.00 48.07           H
ATOM    780  HD2 PHE A 209      46.848   4.922  21.306  1.00 44.02           H
ATOM    781  HE1 PHE A 209      50.459   2.630  23.051  1.00 49.74           H
ATOM    782  HE2 PHE A 209      47.173   2.702  20.823  1.00 45.96           H
ATOM    783  HZ  PHE A 209      48.967   1.553  21.689  1.00 47.16           H
ATOM    784  N   ARG A 210      47.142   8.732  25.537  1.00 44.48           N
ATOM    785  CA  ARG A 210      47.215  10.082  26.101  1.00 51.56           C
ATOM    786  C   ARG A 210      47.609  11.095  25.031  1.00 47.51           C
ATOM    787  O   ARG A 210      48.536  11.886  25.191  1.00 38.94           O
ATOM    788  CB  ARG A 210      48.172  10.114  27.302  1.00 49.74           C
ATOM    789  CG  ARG A 210      47.725   9.131  28.400  1.00 46.65           C
ATOM    790  CD  ARG A 210      48.660   9.056  29.631  1.00 55.95           C
ATOM    791  NE  ARG A 210      48.079   8.129  30.613  1.00 67.74           N
ATOM    792  CZ  ARG A 210      48.106   8.290  31.938  1.00 66.15           C
ATOM    793  NH1 ARG A 210      48.694   9.352  32.489  1.00 66.77           N
ATOM    794  NH2 ARG A 210      47.525   7.381  32.722  1.00 63.26           N1+
ATOM    795  H   ARG A 210      46.433   8.305  25.776  1.00 53.33           H
ATOM    796  HA  ARG A 210      46.336  10.333  26.427  1.00 61.83           H
ATOM    797  HB2 ARG A 210      49.062   9.865  27.007  1.00 59.65           H
ATOM    798  HB3 ARG A 210      48.189  11.012  27.673  1.00 59.65           H
ATOM    799  HG2 ARG A 210      46.847   9.399  28.710  1.00 55.94           H
ATOM    800  HG3 ARG A 210      47.678   8.239  28.018  1.00 55.94           H
ATOM    801  HD2 ARG A 210      49.529   8.713  29.362  1.00 67.10           H
ATOM    802  HD3 ARG A 210      48.751   9.937  30.026  1.00 67.10           H
ATOM    803  HE  ARG A 210      47.605   7.480  30.306  1.00 81.25           H
ATOM    804 HH11 ARG A 210      49.069   9.948  31.995  1.00 80.08           H
ATOM    805 HH12 ARG A 210      48.702   9.444  33.344  1.00 80.08           H
ATOM    806 HH21 ARG A 210      47.141   6.693  32.376  1.00 75.87           H
ATOM    807 HH22 ARG A 210      47.539   7.481  33.577  1.00 75.87           H
ATOM    808  N   ILE A 211      46.881  11.062  23.920  1.00 45.64           N
ATOM    809  CA  ILE A 211      47.091  11.996  22.819  1.00 46.27           C
ATOM    810  C   ILE A 211      46.084  13.124  22.957  1.00 38.49           C
ATOM    811  O   ILE A 211      44.870  12.900  22.875  1.00 41.26           O
ATOM    812  CB  ILE A 211      46.927  11.317  21.449  1.00 43.24           C
ATOM    813  CG1 ILE A 211      47.850  10.107  21.319  1.00 49.72           C
ATOM    814  CG2 ILE A 211      47.145  12.350  20.326  1.00 42.88           C
ATOM    815  CD1 ILE A 211      47.643   9.317  20.025  1.00 52.33           C
ATOM    816  H   ILE A 211      46.251  10.493  23.776  1.00 54.73           H
ATOM    817  HA  ILE A 211      47.982  12.370  22.872  1.00 55.48           H
ATOM    818  HB  ILE A 211      46.014  10.995  21.387  1.00 51.85           H
ATOM    819 HG12 ILE A 211      48.769  10.409  21.347  1.00 59.62           H
ATOM    820 HG13 ILE A 211      47.678   9.498  22.054  1.00 59.62           H
ATOM    821 HG21 ILE A 211      47.050  11.915  19.464  1.00 51.41           H
ATOM    822 HG22 ILE A 211      46.478  13.051  20.402  1.00 51.41           H
ATOM    823 HG23 ILE A 211      48.035  12.726  20.406  1.00 51.41           H
ATOM    824 HD11 ILE A 211      48.238   8.550  20.019  1.00 62.75           H
ATOM    825 HD12 ILE A 211      46.720   9.023  19.971  1.00 62.75           H
ATOM    826 HD13 ILE A 211      47.852   9.893  19.271  1.00 62.75           H
ATOM    827  N   SER A 212      46.573  14.341  23.090  1.00 38.97           N
ATOM    828  CA  SER A 212      45.648  15.448  23.228  1.00 48.26           C
ATOM    829  C   SER A 212      44.958  15.708  21.893  1.00 47.60           C
ATOM    830  O   SER A 212      45.556  15.556  20.819  1.00 43.06           O
ATOM    831  CB  SER A 212      46.380  16.682  23.746  1.00 47.97           C
ATOM    832  OG  SER A 212      46.819  17.497  22.694  1.00 57.68           O
ATOM    833  H   SER A 212      47.404  14.552  23.093  1.00 46.73           H
ATOM    834  HA  SER A 212      44.965  15.205  23.875  1.00 57.87           H
ATOM    835  HB2 SER A 212      45.782  17.195  24.310  1.00 57.53           H
ATOM    836  HB3 SER A 212      47.153  16.393  24.256  1.00 57.53           H
ATOM    837  HG  SER A 212      47.330  17.053  22.204  1.00 69.17           H
ATOM    838  N   SER A 213      43.665  16.040  21.969  1.00 45.05           N
ATOM    839  CA  SER A 213      42.875  16.239  20.760  1.00 48.38           C
ATOM    840  C   SER A 213      43.429  17.369  19.924  1.00 46.83           C
ATOM    841  O   SER A 213      43.520  17.247  18.699  1.00 45.16           O
ATOM    842  CB  SER A 213      41.415  16.510  21.106  1.00 49.88           C
ATOM    843  OG  SER A 213      40.819  15.311  21.543  1.00 59.74           O
ATOM    844  H   SER A 213      43.229  16.155  22.703  1.00 54.02           H
ATOM    845  HA  SER A 213      42.910  15.429  20.224  1.00 58.02           H
ATOM    846  HB2 SER A 213      41.369  17.174  21.813  1.00 59.82           H
ATOM    847  HB3 SER A 213      40.952  16.829  20.313  1.00 59.82           H
ATOM    848  HG  SER A 213      40.008  15.442  21.722  1.00 71.64           H
ATOM    849  N   ASP A 214      43.810  18.477  20.564  1.00 43.77           N
ATOM    850  CA  ASP A 214      44.369  19.593  19.819  1.00 42.56           C
ATOM    851  C   ASP A 214      45.629  19.166  19.085  1.00 43.61           C
ATOM    852  O   ASP A 214      45.789  19.443  17.895  1.00 43.20           O
ATOM    853  CB  ASP A 214      44.672  20.783  20.756  1.00 58.05           C
ATOM    854  CG  ASP A 214      43.404  21.443  21.345  1.00 60.17           C
ATOM    855  OD1 ASP A 214      43.555  22.303  22.247  1.00 69.93           O
ATOM    856  OD2 ASP A 214      42.271  21.119  20.932  1.00 60.69           O1-
ATOM    857  H   ASP A 214      43.754  18.602  21.414  1.00 52.49           H
ATOM    858  HA  ASP A 214      43.725  19.886  19.156  1.00 51.03           H
ATOM    859  HB2 ASP A 214      45.209  20.468  21.501  1.00 69.62           H
ATOM    860  HB3 ASP A 214      45.155  21.467  20.266  1.00 69.62           H
ATOM    861  N   THR A 215      46.544  18.490  19.785  1.00 42.18           N
ATOM    862  CA  THR A 215      47.772  18.046  19.133  1.00 49.68           C
ATOM    863  C   THR A 215      47.463  17.143  17.940  1.00 40.40           C
ATOM    864  O   THR A 215      48.064  17.284  16.870  1.00 41.15           O
ATOM    865  CB  THR A 215      48.669  17.323  20.143  1.00 46.68           C
ATOM    866  OG1 THR A 215      49.012  18.224  21.205  1.00 51.08           O
ATOM    867  CG2 THR A 215      49.937  16.829  19.482  1.00 48.10           C
ATOM    868  H   THR A 215      46.472  18.284  20.618  1.00 50.57           H
ATOM    869  HA  THR A 215      48.251  18.826  18.810  1.00 59.58           H
ATOM    870  HB  THR A 215      48.193  16.558  20.498  1.00 55.98           H
ATOM    871  HG1 THR A 215      49.431  17.816  21.807  1.00 61.26           H
ATOM    872 HG21 THR A 215      50.483  16.353  20.124  1.00 57.68           H
ATOM    873 HG22 THR A 215      49.731  16.231  18.748  1.00 57.68           H
ATOM    874 HG23 THR A 215      50.433  17.589  19.138  1.00 57.68           H
ATOM    875  N   PHE A 216      46.511  16.229  18.103  1.00 44.14           N
ATOM    876  CA  PHE A 216      46.193  15.274  17.045  1.00 42.73           C
ATOM    877  C   PHE A 216      45.641  15.995  15.816  1.00 42.74           C
ATOM    878  O   PHE A 216      46.062  15.745  14.680  1.00 39.60           O
ATOM    879  CB  PHE A 216      45.197  14.252  17.593  1.00 40.44           C
ATOM    880  CG  PHE A 216      44.762  13.208  16.589  1.00 41.59           C
ATOM    881  CD1 PHE A 216      45.597  12.127  16.276  1.00 36.90           C
ATOM    882  CD2 PHE A 216      43.530  13.304  15.967  1.00 42.34           C
ATOM    883  CE1 PHE A 216      45.198  11.176  15.370  1.00 42.27           C
ATOM    884  CE2 PHE A 216      43.118  12.334  15.048  1.00 40.52           C
ATOM    885  CZ  PHE A 216      43.948  11.286  14.756  1.00 40.87           C
ATOM    886  H   PHE A 216      46.033  16.152  18.815  1.00 52.93           H
ATOM    887  HA  PHE A 216      47.001  14.809  16.783  1.00 51.24           H
ATOM    888  HB2 PHE A 216      45.606  13.799  18.350  1.00 48.49           H
ATOM    889  HB3 PHE A 216      44.405  14.729  17.888  1.00 48.49           H
ATOM    890  HD1 PHE A 216      46.427  12.045  16.685  1.00 44.23           H
ATOM    891  HD2 PHE A 216      42.965  14.016  16.171  1.00 50.76           H
ATOM    892  HE1 PHE A 216      45.757  10.460  15.171  1.00 50.68           H
ATOM    893  HE2 PHE A 216      42.289  12.405  14.633  1.00 48.58           H
ATOM    894  HZ  PHE A 216      43.679  10.645  14.144  1.00 49.01           H
ATOM    895  N   ILE A 217      44.717  16.922  16.028  1.00 40.96           N
ATOM    896  CA  ILE A 217      44.109  17.643  14.909  1.00 43.07           C
ATOM    897  C   ILE A 217      45.142  18.486  14.199  1.00 39.05           C
ATOM    898  O   ILE A 217      45.136  18.607  12.970  1.00 37.52           O
ATOM    899  CB  ILE A 217      42.955  18.519  15.416  1.00 40.79           C
ATOM    900  CG1 ILE A 217      41.834  17.650  15.924  1.00 41.24           C
ATOM    901  CG2 ILE A 217      42.471  19.492  14.307  1.00 48.01           C
ATOM    902  CD1 ILE A 217      41.069  16.956  14.816  1.00 53.97           C
ATOM    903  H   ILE A 217      44.437  17.158  16.805  1.00 49.11           H
ATOM    904  HA  ILE A 217      43.757  17.010  14.263  1.00 51.64           H
ATOM    905  HB  ILE A 217      43.289  19.047  16.157  1.00 48.91           H
ATOM    906 HG12 ILE A 217      42.192  16.978  16.522  1.00 49.44           H
ATOM    907 HG13 ILE A 217      41.204  18.212  16.403  1.00 49.44           H
ATOM    908 HG21 ILE A 217      41.687  19.957  14.635  1.00 57.57           H
ATOM    909 HG22 ILE A 217      43.166  20.134  14.098  1.00 57.57           H
ATOM    910 HG23 ILE A 217      42.237  18.986  13.514  1.00 57.57           H
ATOM    911 HD11 ILE A 217      40.374  16.410  15.218  1.00 64.73           H
ATOM    912 HD12 ILE A 217      40.664  17.622  14.239  1.00 64.73           H
ATOM    913 HD13 ILE A 217      41.672  16.398  14.306  1.00 64.73           H
ATOM    914  N   THR A 218      46.021  19.122  14.959  1.00 38.86           N
ATOM    915  CA  THR A 218      47.049  19.930  14.338  1.00 41.13           C
ATOM    916  C   THR A 218      47.990  19.066  13.505  1.00 44.19           C
ATOM    917  O   THR A 218      48.404  19.469  12.410  1.00 35.39           O
ATOM    918  CB  THR A 218      47.805  20.710  15.411  1.00 46.53           C
ATOM    919  OG1 THR A 218      46.862  21.500  16.151  1.00 51.25           O
ATOM    920  CG2 THR A 218      48.840  21.625  14.782  1.00 47.07           C
ATOM    921  H   THR A 218      46.040  19.106  15.816  1.00 46.59           H
ATOM    922  HA  THR A 218      46.629  20.570  13.744  1.00 49.32           H
ATOM    923  HB  THR A 218      48.254  20.097  16.013  1.00 55.80           H
ATOM    924  HG1 THR A 218      46.309  21.003  16.546  1.00 61.46           H
ATOM    925 HG21 THR A 218      49.362  22.055  15.475  1.00 56.45           H
ATOM    926 HG22 THR A 218      49.436  21.125  14.206  1.00 56.45           H
ATOM    927 HG23 THR A 218      48.391  22.313  14.262  1.00 56.45           H
ATOM    928  N   TYR A 219      48.364  17.881  14.016  1.00 43.97           N
ATOM    929  CA  TYR A 219      49.205  16.995  13.213  1.00 41.40           C
ATOM    930  C   TYR A 219      48.471  16.583  11.950  1.00 32.01           C
ATOM    931  O   TYR A 219      49.021  16.694  10.848  1.00 33.38           O
ATOM    932  CB  TYR A 219      49.648  15.746  13.992  1.00 41.06           C
ATOM    933  CG  TYR A 219      50.469  14.837  13.084  1.00 33.05           C
ATOM    934  CD1 TYR A 219      51.855  14.971  13.000  1.00 37.29           C
ATOM    935  CD2 TYR A 219      49.843  13.925  12.264  1.00 34.70           C
ATOM    936  CE1 TYR A 219      52.585  14.205  12.164  1.00 40.60           C
ATOM    937  CE2 TYR A 219      50.561  13.140  11.425  1.00 33.61           C
ATOM    938  CZ  TYR A 219      51.929  13.266  11.386  1.00 35.47           C
ATOM    939  OH  TYR A 219      52.621  12.482  10.531  1.00 34.19           O
ATOM    940  H   TYR A 219      48.142  17.582  14.797  1.00 52.73           H
ATOM    941  HA  TYR A 219      50.000  17.475  12.936  1.00 49.64           H
ATOM    942  HB2 TYR A 219      50.195  16.022  14.744  1.00 49.23           H
ATOM    943  HB3 TYR A 219      48.865  15.262  14.302  1.00 49.23           H
ATOM    944  HD1 TYR A 219      52.287  15.593  13.535  1.00 44.70           H
ATOM    945  HD2 TYR A 219      48.915  13.832  12.307  1.00 41.60           H
ATOM    946  HE1 TYR A 219      53.515  14.295  12.133  1.00 48.67           H
ATOM    947  HE2 TYR A 219      50.143  12.514  10.886  1.00 40.29           H
ATOM    948  HH  TYR A 219      53.439  12.674  10.572  1.00 40.99           H
ATOM    949  N   MET A 220      47.212  16.143  12.093  1.00 35.56           N
ATOM    950  CA  MET A 220      46.480  15.565  10.960  1.00 34.98           C
ATOM    951  C   MET A 220      46.155  16.627   9.915  1.00 37.29           C
ATOM    952  O   MET A 220      46.171  16.349   8.709  1.00 34.16           O
ATOM    953  CB  MET A 220      45.193  14.868  11.432  1.00 36.76           C
ATOM    954  CG  MET A 220      45.410  13.554  12.177  1.00 38.00           C
ATOM    955  SD  MET A 220      46.406  12.390  11.175  1.00 34.20           S
ATOM    956  CE  MET A 220      47.024  11.347  12.481  1.00 51.84           C
ATOM    957  H   MET A 220      46.765  16.177  12.827  1.00 42.63           H
ATOM    958  HA  MET A 220      47.049  14.903  10.543  1.00 41.94           H
ATOM    959  HB2 MET A 220      44.715  15.463  12.028  1.00 44.08           H
ATOM    960  HB3 MET A 220      44.626  14.678  10.666  1.00 44.08           H
ATOM    961  HG2 MET A 220      45.885  13.724  13.001  1.00 45.56           H
ATOM    962  HG3 MET A 220      44.549  13.151  12.355  1.00 45.56           H
ATOM    963  HE1 MET A 220      47.602  10.657  12.111  1.00 62.17           H
ATOM    964  HE2 MET A 220      47.524  11.900  13.104  1.00 62.17           H
ATOM    965  HE3 MET A 220      46.271  10.934  12.933  1.00 62.17           H
ATOM    966  N   MET A 221      45.867  17.858  10.342  1.00 37.38           N
ATOM    967  CA  MET A 221      45.628  18.917   9.357  1.00 35.13           C
ATOM    968  C   MET A 221      46.893  19.278   8.595  1.00 31.83           C
ATOM    969  O   MET A 221      46.841  19.506   7.381  1.00 34.32           O
ATOM    970  CB  MET A 221      45.046  20.163  10.032  1.00 39.93           C
ATOM    971  CG  MET A 221      43.578  20.074  10.320  1.00 47.07           C
ATOM    972  SD  MET A 221      42.990  21.611  11.077  1.00 49.94           S
ATOM    973  CE  MET A 221      43.192  22.665   9.632  1.00 40.73           C
ATOM    974  H   MET A 221      45.792  18.097  11.165  1.00 44.81           H
ATOM    975  HA  MET A 221      44.967  18.613   8.720  1.00 42.11           H
ATOM    976  HB2 MET A 221      45.507  20.310  10.869  1.00 47.87           H
ATOM    977  HB3 MET A 221      45.182  20.915   9.442  1.00 47.87           H
ATOM    978  HG2 MET A 221      43.093  19.934   9.488  1.00 56.44           H
ATOM    979  HG3 MET A 221      43.408  19.344  10.938  1.00 56.44           H
ATOM    980  HE1 MET A 221      42.912  23.564   9.863  1.00 48.84           H
ATOM    981  HE2 MET A 221      44.118  22.672   9.360  1.00 48.84           H
ATOM    982  HE3 MET A 221      42.636  22.323   8.910  1.00 48.84           H
ATOM    983  N   THR A 222      48.043  19.340   9.281  1.00 33.09           N
ATOM    984  CA  THR A 222      49.295  19.651   8.601  1.00 38.05           C
ATOM    985  C   THR A 222      49.649  18.515   7.621  1.00 32.83           C
ATOM    986  O   THR A 222      50.060  18.756   6.480  1.00 31.71           O
ATOM    987  CB  THR A 222      50.404  19.869   9.653  1.00 39.13           C
ATOM    988  OG1 THR A 222      50.002  20.876  10.593  1.00 43.66           O
ATOM    989  CG2 THR A 222      51.710  20.311   9.027  1.00 39.76           C
ATOM    990  H   THR A 222      48.124  19.197  10.123  1.00 39.67           H
ATOM    991  HA  THR A 222      49.189  20.475   8.095  1.00 45.62           H
ATOM    992  HB  THR A 222      50.565  19.043  10.135  1.00 46.91           H
ATOM    993  HG1 THR A 222      49.325  20.623  11.028  1.00 52.35           H
ATOM    994 HG21 THR A 222      52.393  20.394   9.712  1.00 47.68           H
ATOM    995 HG22 THR A 222      51.997  19.665   8.365  1.00 47.68           H
ATOM    996 HG23 THR A 222      51.586  21.169   8.592  1.00 47.68           H
ATOM    997  N   LEU A 223      49.459  17.282   8.062  1.00 35.03           N
ATOM    998  CA  LEU A 223      49.686  16.117   7.202  1.00 36.01           C
ATOM    999  C   LEU A 223      48.786  16.180   5.984  1.00 29.59           C
ATOM   1000  O   LEU A 223      49.251  16.063   4.846  1.00 33.43           O
ATOM   1001  CB  LEU A 223      49.402  14.830   7.983  1.00 33.48           C
ATOM   1002  CG  LEU A 223      49.702  13.553   7.195  1.00 31.53           C
ATOM   1003  CD1 LEU A 223      51.235  13.331   7.079  1.00 31.90           C
ATOM   1004  CD2 LEU A 223      48.970  12.419   7.853  1.00 31.30           C
ATOM   1005  H   LEU A 223      49.185  17.092   8.854  1.00 42.00           H
ATOM   1006  HA  LEU A 223      50.612  16.105   6.909  1.00 43.18           H
ATOM   1007  HB2 LEU A 223      49.944  14.808   8.790  1.00 40.13           H
ATOM   1008  HB3 LEU A 223      48.462  14.818   8.223  1.00 40.13           H
ATOM   1009  HG  LEU A 223      49.347  13.632   6.297  1.00 37.80           H
ATOM   1010 HD11 LEU A 223      51.399  12.502   6.604  1.00 38.24           H
ATOM   1011 HD12 LEU A 223      51.630  14.071   6.598  1.00 38.24           H
ATOM   1012 HD13 LEU A 223      51.617  13.286   7.969  1.00 38.24           H
ATOM   1013 HD21 LEU A 223      49.142  11.612   7.344  1.00 37.52           H
ATOM   1014 HD22 LEU A 223      49.292  12.310   8.762  1.00 37.52           H
ATOM   1015 HD23 LEU A 223      48.018  12.610   7.850  1.00 37.52           H
ATOM   1016  N   GLU A 224      47.491  16.409   6.212  1.00 29.40           N
ATOM   1017  CA  GLU A 224      46.550  16.508   5.110  1.00 30.59           C
ATOM   1018  C   GLU A 224      46.974  17.573   4.118  1.00 32.43           C
ATOM   1019  O   GLU A 224      46.879  17.385   2.893  1.00 31.90           O
ATOM   1020  CB  GLU A 224      45.158  16.788   5.652  1.00 29.84           C
ATOM   1021  CG  GLU A 224      44.126  16.865   4.573  1.00 27.17           C
ATOM   1022  CD  GLU A 224      42.790  16.282   4.932  1.00 32.13           C
ATOM   1023  OE1 GLU A 224      42.373  16.405   6.112  1.00 32.56           O
ATOM   1024  OE2 GLU A 224      42.123  15.676   4.035  1.00 33.01           O1-
ATOM   1025  H   GLU A 224      47.144  16.513   6.993  1.00 35.24           H
ATOM   1026  HA  GLU A 224      46.531  15.663   4.639  1.00 36.66           H
ATOM   1027  HB2 GLU A 224      44.907  16.086   6.271  1.00 35.77           H
ATOM   1028  HB3 GLU A 224      45.186  17.640   6.116  1.00 35.77           H
ATOM   1029  HG2 GLU A 224      43.996  17.803   4.370  1.00 32.56           H
ATOM   1030  HG3 GLU A 224      44.459  16.415   3.785  1.00 32.56           H
ATOM   1031  N   ASP A 225      47.440  18.705   4.626  1.00 34.47           N
ATOM   1032  CA  ASP A 225      47.799  19.810   3.764  1.00 34.60           C
ATOM   1033  C   ASP A 225      49.062  19.528   2.987  1.00 34.56           C
ATOM   1034  O   ASP A 225      49.380  20.300   2.082  1.00 33.03           O
ATOM   1035  CB  ASP A 225      47.968  21.117   4.586  1.00 34.66           C
ATOM   1036  CG  ASP A 225      47.692  22.378   3.734  1.00 35.27           C
ATOM   1037  OD1 ASP A 225      48.502  23.328   3.688  1.00 39.97           O
ATOM   1038  OD2 ASP A 225      46.646  22.390   3.061  1.00 34.20           O1-
ATOM   1039  H   ASP A 225      47.562  18.857   5.465  1.00 41.33           H
ATOM   1040  HA  ASP A 225      47.081  19.937   3.128  1.00 41.48           H
ATOM   1041  HB2 ASP A 225      47.352  21.100   5.336  1.00 41.55           H
ATOM   1042  HB3 ASP A 225      48.882  21.159   4.906  1.00 41.55           H
ATOM   1043  N   HIS A 226      49.806  18.460   3.355  1.00 33.58           N
ATOM   1044  CA  HIS A 226      51.002  18.042   2.635  1.00 33.03           C
ATOM   1045  C   HIS A 226      50.711  17.020   1.539  1.00 32.14           C
ATOM   1046  O   HIS A 226      51.635  16.651   0.809  1.00 32.29           O
ATOM   1047  CB  HIS A 226      52.048  17.443   3.607  1.00 33.78           C
ATOM   1048  CG  HIS A 226      52.815  18.482   4.355  1.00 34.73           C
ATOM   1049  ND1 HIS A 226      52.239  19.273   5.324  1.00 42.15           N
ATOM   1050  CD2 HIS A 226      54.103  18.881   4.259  1.00 42.56           C
ATOM   1051  CE1 HIS A 226      53.143  20.109   5.801  1.00 43.28           C
ATOM   1052  NE2 HIS A 226      54.282  19.893   5.169  1.00 41.77           N
ATOM   1053  H   HIS A 226      49.632  17.963   4.038  1.00 40.25           H
ATOM   1054  HA  HIS A 226      51.399  18.819   2.211  1.00 39.59           H
ATOM   1055  HB2 HIS A 226      52.681  16.910   3.097  1.00 40.50           H
ATOM   1056  HB3 HIS A 226      51.594  16.878   4.255  1.00 40.50           H
ATOM   1057  HD1 HIS A 226      51.419  19.225   5.581  1.00 50.54           H
ATOM   1058  HD2 HIS A 226      54.742  18.532   3.683  1.00 51.04           H
ATOM   1059  HE1 HIS A 226      53.001  20.743   6.466  1.00 51.90           H
ATOM   1060  N   TYR A 227      49.481  16.536   1.437  1.00 27.07           N
ATOM   1061  CA  TYR A 227      49.005  15.904   0.211  1.00 32.17           C
ATOM   1062  C   TYR A 227      48.613  16.995  -0.774  1.00 39.88           C
ATOM   1063  O   TYR A 227      48.133  18.059  -0.364  1.00 35.78           O
ATOM   1064  CB  TYR A 227      47.801  15.009   0.482  1.00 28.54           C
ATOM   1065  CG  TYR A 227      48.127  13.710   1.158  1.00 28.93           C
ATOM   1066  CD1 TYR A 227      48.243  13.621   2.541  1.00 30.08           C
ATOM   1067  CD2 TYR A 227      48.288  12.534   0.407  1.00 31.54           C
ATOM   1068  CE1 TYR A 227      48.539  12.395   3.147  1.00 28.83           C
ATOM   1069  CE2 TYR A 227      48.590  11.342   1.012  1.00 30.19           C
ATOM   1070  CZ  TYR A 227      48.702  11.271   2.366  1.00 27.90           C
ATOM   1071  OH  TYR A 227      49.008  10.035   2.913  1.00 27.74           O
ATOM   1072  H   TYR A 227      48.900  16.554   2.072  1.00 32.45           H
ATOM   1073  HA  TYR A 227      49.709  15.365  -0.182  1.00 38.57           H
ATOM   1074  HB2 TYR A 227      47.197  15.479   1.073  1.00 34.20           H
ATOM   1075  HB3 TYR A 227      47.355  14.814  -0.353  1.00 34.20           H
ATOM   1076  HD1 TYR A 227      48.140  14.378   3.071  1.00 36.06           H
ATOM   1077  HD2 TYR A 227      48.218  12.555  -0.523  1.00 37.81           H
ATOM   1078  HE1 TYR A 227      48.620  12.341   4.073  1.00 34.56           H
ATOM   1079  HE2 TYR A 227      48.691  10.577   0.502  1.00 36.19           H
ATOM   1080  HH  TYR A 227      48.669   9.968   3.671  1.00 33.25           H
ATOM   1081  N   HIS A 228      48.853  16.747  -2.059  1.00 34.31           N
ATOM   1082  CA  HIS A 228      48.664  17.752  -3.104  1.00 35.56           C
ATOM   1083  C   HIS A 228      47.243  17.689  -3.631  1.00 35.16           C
ATOM   1084  O   HIS A 228      46.839  16.684  -4.216  1.00 35.49           O
ATOM   1085  CB  HIS A 228      49.644  17.532  -4.249  1.00 35.76           C
ATOM   1086  CG  HIS A 228      51.076  17.560  -3.831  1.00 42.86           C
ATOM   1087  ND1 HIS A 228      52.111  17.499  -4.737  1.00 53.54           N1+
ATOM   1088  CD2 HIS A 228      51.647  17.673  -2.614  1.00 42.72           C
ATOM   1089  CE1 HIS A 228      53.262  17.568  -4.090  1.00 49.62           C
ATOM   1090  NE2 HIS A 228      53.006  17.682  -2.800  1.00 44.10           N
ATOM   1091  H   HIS A 228      49.145  15.998  -2.354  1.00 41.14           H
ATOM   1092  HA  HIS A 228      48.815  18.639  -2.744  1.00 42.63           H
ATOM   1093  HB2 HIS A 228      49.524  18.241  -4.898  1.00 42.87           H
ATOM   1094  HB3 HIS A 228      49.466  16.673  -4.661  1.00 42.87           H
ATOM   1095  HD1 HIS A 228      52.021  17.422  -5.593  1.00 64.21           H
ATOM   1096  HD2 HIS A 228      51.200  17.755  -1.805  1.00 51.22           H
ATOM   1097  HE1 HIS A 228      54.110  17.537  -4.473  1.00 59.50           H
ATOM   1098  HE2 HIS A 228      53.594  17.742  -2.178  1.00 52.87           H
ATOM   1099  N   SER A 229      46.491  18.775  -3.473  1.00 37.37           N
ATOM   1100  CA  SER A 229      45.086  18.749  -3.893  1.00 41.51           C
ATOM   1101  C   SER A 229      44.919  18.798  -5.420  1.00 44.93           C
ATOM   1102  O   SER A 229      43.845  18.464  -5.919  1.00 48.78           O
ATOM   1103  CB  SER A 229      44.342  19.918  -3.256  1.00 50.87           C
ATOM   1104  OG  SER A 229      45.018  21.110  -3.605  1.00 47.09           O
ATOM   1105  H   SER A 229      46.761  19.516  -3.131  1.00 44.81           H
ATOM   1106  HA  SER A 229      44.669  17.935  -3.570  1.00 49.77           H
ATOM   1107  HB2 SER A 229      43.428  19.949  -3.586  1.00 61.00           H
ATOM   1108  HB3 SER A 229      44.348  19.825  -2.289  1.00 61.00           H
ATOM   1109  HG  SER A 229      44.539  21.771  -3.419  1.00 56.47           H
ATOM   1110  N   ASP A 230      45.950  19.171  -6.175  1.00 39.66           N
ATOM   1111  CA  ASP A 230      45.879  19.137  -7.636  1.00 45.77           C
ATOM   1112  C   ASP A 230      46.417  17.834  -8.259  1.00 49.20           C
ATOM   1113  O   ASP A 230      46.573  17.757  -9.476  1.00 43.62           O
ATOM   1114  CB  ASP A 230      46.611  20.347  -8.233  1.00 41.47           C
ATOM   1115  CG  ASP A 230      48.057  20.453  -7.793  1.00 48.56           C
ATOM   1116  OD1 ASP A 230      48.445  19.786  -6.820  1.00 50.44           O
ATOM   1117  OD2 ASP A 230      48.815  21.214  -8.423  1.00 50.44           O1-
ATOM   1118  H   ASP A 230      46.699  19.455  -5.862  1.00 47.55           H
ATOM   1119  HA  ASP A 230      44.947  19.208  -7.889  1.00 54.88           H
ATOM   1120  HB2 ASP A 230      46.591  20.287  -9.201  1.00 49.73           H
ATOM   1121  HB3 ASP A 230      46.169  21.162  -7.947  1.00 49.73           H
ATOM   1122  N   VAL A 231      46.687  16.817  -7.457  1.00 42.27           N
ATOM   1123  CA  VAL A 231      47.050  15.493  -7.933  1.00 40.06           C
ATOM   1124  C   VAL A 231      45.759  14.681  -7.941  1.00 36.38           C
ATOM   1125  O   VAL A 231      45.020  14.672  -6.947  1.00 35.54           O
ATOM   1126  CB  VAL A 231      48.139  14.889  -7.021  1.00 33.39           C
ATOM   1127  CG1 VAL A 231      48.176  13.371  -7.085  1.00 43.45           C
ATOM   1128  CG2 VAL A 231      49.466  15.473  -7.417  1.00 38.78           C
ATOM   1129  H   VAL A 231      46.639  16.860  -6.597  1.00 50.69           H
ATOM   1130  HA  VAL A 231      47.393  15.544  -8.841  1.00 48.03           H
ATOM   1131  HB  VAL A 231      47.970  15.138  -6.097  1.00 40.03           H
ATOM   1132 HG11 VAL A 231      48.917  13.057  -6.544  1.00 52.10           H
ATOM   1133 HG12 VAL A 231      47.346  13.006  -6.738  1.00 52.10           H
ATOM   1134 HG13 VAL A 231      48.303  13.100  -8.008  1.00 52.10           H
ATOM   1135 HG21 VAL A 231      50.155  15.118  -6.833  1.00 46.50           H
ATOM   1136 HG22 VAL A 231      49.645  15.237  -8.341  1.00 46.50           H
ATOM   1137 HG23 VAL A 231      49.421  16.437  -7.320  1.00 46.50           H
ATOM   1138  N   ALA A 232      45.437  14.054  -9.078  1.00 35.04           N
ATOM   1139  CA  ALA A 232      44.098  13.482  -9.235  1.00 41.24           C
ATOM   1140  C   ALA A 232      43.842  12.288  -8.313  1.00 34.80           C
ATOM   1141  O   ALA A 232      42.724  12.176  -7.777  1.00 31.29           O
ATOM   1142  CB  ALA A 232      43.852  13.078 -10.694  1.00 44.97           C
ATOM   1143  H   ALA A 232      45.952  13.957  -9.760  1.00 42.00           H
ATOM   1144  HA  ALA A 232      43.441  14.156  -9.005  1.00 49.44           H
ATOM   1145  HB1 ALA A 232      42.953  12.725 -10.771  1.00 53.93           H
ATOM   1146  HB2 ALA A 232      43.942  13.861 -11.260  1.00 53.93           H
ATOM   1147  HB3 ALA A 232      44.498  12.405 -10.956  1.00 53.93           H
ATOM   1148  N   TYR A 233      44.803  11.351  -8.151  1.00 31.45           N
ATOM   1149  CA  TYR A 233      44.469  10.175  -7.333  1.00 31.01           C
ATOM   1150  C   TYR A 233      45.189  10.297  -5.976  1.00 30.96           C
ATOM   1151  O   TYR A 233      44.522  10.170  -4.949  1.00 31.38           O
ATOM   1152  CB  TYR A 233      44.841   8.898  -8.088  1.00 27.43           C
ATOM   1153  CG  TYR A 233      44.538   7.668  -7.302  1.00 28.22           C
ATOM   1154  CD1 TYR A 233      43.355   6.950  -7.526  1.00 27.67           C
ATOM   1155  CD2 TYR A 233      45.485   7.194  -6.377  1.00 28.77           C
ATOM   1156  CE1 TYR A 233      43.130   5.750  -6.857  1.00 28.66           C
ATOM   1157  CE2 TYR A 233      45.268   6.025  -5.666  1.00 25.66           C
ATOM   1158  CZ  TYR A 233      44.078   5.322  -5.924  1.00 23.89           C
ATOM   1159  OH  TYR A 233      43.896   4.176  -5.201  1.00 30.11           O
ATOM   1160  H   TYR A 233      45.744  11.389  -8.635  1.00 37.69           H
ATOM   1161  HA  TYR A 233      43.361  10.166  -7.103  1.00 37.17           H
ATOM   1162  HB2 TYR A 233      44.312   8.892  -9.067  1.00 32.87           H
ATOM   1163  HB3 TYR A 233      45.923   8.924  -8.371  1.00 32.87           H
ATOM   1164  HD1 TYR A 233      42.618   7.308  -8.246  1.00 33.16           H
ATOM   1165  HD2 TYR A 233      46.406   7.760  -6.212  1.00 34.48           H
ATOM   1166  HE1 TYR A 233      42.239   5.157  -7.049  1.00 34.35           H
ATOM   1167  HE2 TYR A 233      45.989   5.662  -4.941  1.00 30.75           H
ATOM   1168  HH  TYR A 233      43.041   3.705  -5.459  1.00 36.09           H
ATOM   1169  N   HIS A 234      46.546  10.531  -5.983  1.00 28.99           N
ATOM   1170  CA  HIS A 234      47.374  10.429  -4.757  1.00 31.25           C
ATOM   1171  C   HIS A 234      47.416  11.769  -3.964  1.00 31.26           C
ATOM   1172  O   HIS A 234      48.399  12.418  -3.651  1.00 35.64           O
ATOM   1173  CB  HIS A 234      48.814  10.057  -5.096  1.00 30.54           C
ATOM   1174  CG  HIS A 234      48.908   8.639  -5.505  1.00 27.01           C
ATOM   1175  ND1 HIS A 234      49.055   8.241  -6.834  1.00 29.76           N
ATOM   1176  CD2 HIS A 234      48.817   7.470  -4.743  1.00 27.93           C
ATOM   1177  CE1 HIS A 234      49.050   6.846  -6.844  1.00 27.86           C
ATOM   1178  NE2 HIS A 234      48.894   6.358  -5.582  1.00 28.74           N
ATOM   1179  H   HIS A 234      47.059  10.717  -6.890  1.00 34.75           H
ATOM   1180  HA  HIS A 234      46.909   9.659  -4.074  1.00 37.46           H
ATOM   1181  HB2 HIS A 234      49.470  10.245  -4.209  1.00 36.61           H
ATOM   1182  HB3 HIS A 234      49.232  10.748  -5.876  1.00 36.61           H
ATOM   1183  HD1 HIS A 234      49.134   8.916  -7.664  1.00 35.67           H
ATOM   1184  HD2 HIS A 234      48.712   7.373  -3.681  1.00 33.47           H
ATOM   1185  HE1 HIS A 234      49.177   6.250  -7.739  1.00 33.40           H
ATOM   1186  N   ASN A 235      46.149  12.108  -3.576  1.00 35.46           N
ATOM   1187  CA  ASN A 235      45.752  13.224  -2.699  1.00 36.03           C
ATOM   1188  C   ASN A 235      45.168  12.697  -1.383  1.00 32.34           C
ATOM   1189  O   ASN A 235      45.069  11.499  -1.170  1.00 28.88           O
ATOM   1190  CB  ASN A 235      44.766  14.173  -3.404  1.00 32.73           C
ATOM   1191  CG  ASN A 235      43.465  13.495  -3.857  1.00 34.09           C
ATOM   1192  OD1 ASN A 235      42.692  12.924  -3.051  1.00 33.74           O
ATOM   1193  ND2 ASN A 235      43.194  13.594  -5.155  1.00 34.87           N
ATOM   1194  H   ASN A 235      45.462  11.654  -3.831  1.00 42.51           H
ATOM   1195  HA  ASN A 235      46.547  13.735  -2.483  1.00 43.20           H
ATOM   1196  HB2 ASN A 235      44.532  14.899  -2.802  1.00 39.23           H
ATOM   1197  HB3 ASN A 235      45.210  14.522  -4.194  1.00 39.23           H
ATOM   1198 HD21 ASN A 235      42.512  13.183  -5.480  1.00 41.80           H
ATOM   1199 HD22 ASN A 235      43.698  14.065  -5.668  1.00 41.80           H
ATOM   1200  N   SER A 236      44.707  13.614  -0.506  1.00 29.83           N
ATOM   1201  CA  SER A 236      44.336  13.230   0.858  1.00 31.73           C
ATOM   1202  C   SER A 236      43.095  12.338   0.905  1.00 29.70           C
ATOM   1203  O   SER A 236      42.871  11.642   1.910  1.00 28.45           O
ATOM   1204  CB  SER A 236      44.128  14.482   1.746  1.00 30.62           C
ATOM   1205  OG  SER A 236      42.862  15.071   1.532  1.00 35.66           O
ATOM   1206  H   SER A 236      44.588  14.440  -0.689  1.00 35.76           H
ATOM   1207  HA  SER A 236      45.064  12.724   1.252  1.00 38.04           H
ATOM   1208  HB2 SER A 236      44.189  14.216   2.675  1.00 36.71           H
ATOM   1209  HB3 SER A 236      44.810  15.144   1.549  1.00 36.71           H
ATOM   1210  HG  SER A 236      42.413  15.061   2.242  1.00 42.75           H
ATOM   1211  N   LEU A 237      42.278  12.342  -0.138  1.00 28.70           N
ATOM   1212  CA  LEU A 237      41.121  11.464  -0.150  1.00 32.22           C
ATOM   1213  C   LEU A 237      41.535   9.986  -0.280  1.00 29.31           C
ATOM   1214  O   LEU A 237      40.873   9.120   0.272  1.00 28.47           O
ATOM   1215  CB  LEU A 237      40.175  11.849  -1.290  1.00 36.58           C
ATOM   1216  CG  LEU A 237      38.792  11.166  -1.278  1.00 41.41           C
ATOM   1217  CD1 LEU A 237      37.930  11.635  -0.157  1.00 38.31           C
ATOM   1218  CD2 LEU A 237      38.046  11.459  -2.538  1.00 42.24           C
ATOM   1219  H   LEU A 237      42.382  12.840  -0.832  1.00 34.40           H
ATOM   1220  HA  LEU A 237      40.650  11.573   0.692  1.00 38.63           H
ATOM   1221  HB2 LEU A 237      40.040  12.809  -1.277  1.00 43.85           H
ATOM   1222  HB3 LEU A 237      40.608  11.599  -2.123  1.00 43.85           H
ATOM   1223  HG  LEU A 237      38.909  10.208  -1.207  1.00 49.65           H
ATOM   1224 HD11 LEU A 237      37.064  11.199  -0.213  1.00 45.94           H
ATOM   1225 HD12 LEU A 237      38.359  11.398   0.683  1.00 45.94           H
ATOM   1226 HD13 LEU A 237      37.845  12.593  -0.233  1.00 45.94           H
ATOM   1227 HD21 LEU A 237      37.181  11.028  -2.480  1.00 50.65           H
ATOM   1228 HD22 LEU A 237      37.940  12.417  -2.607  1.00 50.65           H
ATOM   1229 HD23 LEU A 237      38.546  11.116  -3.297  1.00 50.65           H
ATOM   1230  N   HIS A 238      42.605   9.696  -1.016  1.00 30.17           N
ATOM   1231  CA  HIS A 238      43.113   8.328  -1.083  1.00 27.73           C
ATOM   1232  C   HIS A 238      43.689   7.896   0.268  1.00 27.39           C
ATOM   1233  O   HIS A 238      43.454   6.783   0.731  1.00 27.95           O
ATOM   1234  CB  HIS A 238      44.161   8.226  -2.207  1.00 30.14           C
ATOM   1235  CG  HIS A 238      44.970   6.964  -2.152  1.00 25.95           C
ATOM   1236  ND1 HIS A 238      44.414   5.723  -2.340  1.00 27.20           N
ATOM   1237  CD2 HIS A 238      46.287   6.758  -1.910  1.00 30.26           C
ATOM   1238  CE1 HIS A 238      45.354   4.802  -2.228  1.00 32.30           C
ATOM   1239  NE2 HIS A 238      46.494   5.402  -1.960  1.00 31.16           N
ATOM   1240  H   HIS A 238      43.048  10.268  -1.483  1.00 36.17           H
ATOM   1241  HA  HIS A 238      42.385   7.719  -1.302  1.00 33.24           H
ATOM   1242  HB2 HIS A 238      44.780   8.970  -2.138  1.00 36.13           H
ATOM   1243  HB3 HIS A 238      43.716   8.263  -3.072  1.00 36.13           H
ATOM   1244  HD1 HIS A 238      43.584   5.571  -2.514  1.00 32.60           H
ATOM   1245  HD2 HIS A 238      46.938   7.401  -1.743  1.00 36.27           H
ATOM   1246  HE1 HIS A 238      45.236   3.884  -2.314  1.00 38.72           H
ATOM   1247  N   ALA A 239      44.444   8.772   0.926  1.00 26.06           N
ATOM   1248  CA  ALA A 239      44.961   8.441   2.248  1.00 28.41           C
ATOM   1249  C   ALA A 239      43.832   8.179   3.223  1.00 28.19           C
ATOM   1250  O   ALA A 239      43.883   7.225   4.002  1.00 27.21           O
ATOM   1251  CB  ALA A 239      45.863   9.566   2.741  1.00 27.86           C
ATOM   1252  H   ALA A 239      44.676   9.539   0.627  1.00 31.23           H
ATOM   1253  HA  ALA A 239      45.495   7.635   2.197  1.00 34.05           H
ATOM   1254  HB1 ALA A 239      46.190   9.324   3.622  1.00 33.39           H
ATOM   1255  HB2 ALA A 239      46.601   9.660   2.123  1.00 33.39           H
ATOM   1256  HB3 ALA A 239      45.345  10.387   2.782  1.00 33.39           H
ATOM   1257  N   ALA A 240      42.771   8.993   3.163  1.00 26.71           N
ATOM   1258  CA  ALA A 240      41.628   8.765   4.034  1.00 29.04           C
ATOM   1259  C   ALA A 240      40.976   7.408   3.772  1.00 28.99           C
ATOM   1260  O   ALA A 240      40.578   6.698   4.704  1.00 28.03           O
ATOM   1261  CB  ALA A 240      40.618   9.911   3.866  1.00 30.85           C
ATOM   1262  H   ALA A 240      42.703   9.669   2.637  1.00 32.01           H
ATOM   1263  HA  ALA A 240      41.943   8.772   4.950  1.00 34.80           H
ATOM   1264  HB1 ALA A 240      39.863   9.734   4.448  1.00 36.98           H
ATOM   1265  HB2 ALA A 240      41.046  10.747   4.106  1.00 36.98           H
ATOM   1266  HB3 ALA A 240      40.319   9.953   2.944  1.00 36.98           H
ATOM   1267  N   ASP A 241      40.832   7.053   2.505  1.00 30.07           N
ATOM   1268  CA  ASP A 241      40.281   5.766   2.128  1.00 27.20           C
ATOM   1269  C   ASP A 241      41.138   4.618   2.669  1.00 27.77           C
ATOM   1270  O   ASP A 241      40.631   3.656   3.256  1.00 29.28           O
ATOM   1271  CB  ASP A 241      40.194   5.760   0.593  1.00 25.58           C
ATOM   1272  CG  ASP A 241      39.637   4.472   0.022  1.00 31.50           C
ATOM   1273  OD1 ASP A 241      38.623   3.936   0.522  1.00 31.11           O
ATOM   1274  OD2 ASP A 241      40.203   4.030  -0.975  1.00 31.80           O1-
ATOM   1275  H   ASP A 241      41.048   7.548   1.831  1.00 36.04           H
ATOM   1276  HA  ASP A 241      39.386   5.676   2.489  1.00 32.60           H
ATOM   1277  HB2 ASP A 241      39.640   6.493   0.288  1.00 30.65           H
ATOM   1278  HB3 ASP A 241      41.088   5.890   0.246  1.00 30.65           H
ATOM   1279  N   VAL A 242      42.455   4.715   2.501  1.00 29.07           N
ATOM   1280  CA  VAL A 242      43.316   3.654   2.987  1.00 26.10           C
ATOM   1281  C   VAL A 242      43.250   3.561   4.509  1.00 31.27           C
ATOM   1282  O   VAL A 242      43.162   2.463   5.072  1.00 31.24           O
ATOM   1283  CB  VAL A 242      44.754   3.846   2.468  1.00 25.07           C
ATOM   1284  CG1 VAL A 242      45.622   2.767   2.994  1.00 27.89           C
ATOM   1285  CG2 VAL A 242      44.748   3.819   0.938  1.00 25.25           C
ATOM   1286  H   VAL A 242      42.857   5.360   2.107  1.00 34.85           H
ATOM   1287  HA  VAL A 242      42.982   2.814   2.630  1.00 31.28           H
ATOM   1288  HB  VAL A 242      45.097   4.700   2.776  1.00 30.04           H
ATOM   1289 HG11 VAL A 242      46.518   2.912   2.656  1.00 33.43           H
ATOM   1290 HG12 VAL A 242      45.642   2.783   3.961  1.00 33.43           H
ATOM   1291 HG13 VAL A 242      45.275   1.915   2.683  1.00 33.43           H
ATOM   1292 HG21 VAL A 242      45.644   3.967   0.604  1.00 30.25           H
ATOM   1293 HG22 VAL A 242      44.439   2.952   0.645  1.00 30.25           H
ATOM   1294 HG23 VAL A 242      44.150   4.508   0.613  1.00 30.25           H
ATOM   1295  N   ALA A 243      43.243   4.704   5.202  1.00 27.70           N
ATOM   1296  CA  ALA A 243      43.121   4.661   6.657  1.00 26.55           C
ATOM   1297  C   ALA A 243      41.799   4.006   7.077  1.00 28.85           C
ATOM   1298  O   ALA A 243      41.773   3.152   7.965  1.00 28.21           O
ATOM   1299  CB  ALA A 243      43.237   6.081   7.223  1.00 28.97           C
ATOM   1300  H   ALA A 243      43.291   5.490   4.855  1.00 33.20           H
ATOM   1301  HA  ALA A 243      43.847   4.145   7.034  1.00 31.82           H
ATOM   1302  HB1 ALA A 243      43.120   6.053   8.187  1.00 34.72           H
ATOM   1303  HB2 ALA A 243      44.112   6.435   7.002  1.00 34.72           H
ATOM   1304  HB3 ALA A 243      42.538   6.626   6.822  1.00 34.72           H
ATOM   1305  N   GLN A 244      40.699   4.350   6.414  1.00 30.32           N
ATOM   1306  CA  GLN A 244      39.405   3.802   6.834  1.00 28.86           C
ATOM   1307  C   GLN A 244      39.297   2.324   6.465  1.00 27.79           C
ATOM   1308  O   GLN A 244      38.711   1.535   7.201  1.00 28.30           O
ATOM   1309  CB  GLN A 244      38.265   4.573   6.207  1.00 28.52           C
ATOM   1310  CG  GLN A 244      36.899   4.198   6.787  1.00 32.02           C
ATOM   1311  CD  GLN A 244      36.094   3.245   5.932  1.00 35.42           C
ATOM   1312  OE1 GLN A 244      36.264   3.203   4.722  1.00 34.40           O
ATOM   1313  NE2 GLN A 244      35.152   2.529   6.555  1.00 32.40           N
ATOM   1314  H   GLN A 244      40.674   4.870   5.729  1.00 36.34           H
ATOM   1315  HA  GLN A 244      39.324   3.872   7.795  1.00 34.59           H
ATOM   1316  HB2 GLN A 244      38.399   5.524   6.353  1.00 34.18           H
ATOM   1317  HB3 GLN A 244      38.265   4.386   5.256  1.00 34.18           H
ATOM   1318  HG2 GLN A 244      37.013   3.805   7.669  1.00 38.38           H
ATOM   1319  HG3 GLN A 244      36.374   5.008   6.858  1.00 38.38           H
ATOM   1320 HE21 GLN A 244      35.014   2.645   7.398  1.00 38.83           H
ATOM   1321 HE22 GLN A 244      34.678   1.961   6.120  1.00 38.83           H
ATOM   1322  N   SER A 245      39.828   1.954   5.310  1.00 31.44           N
ATOM   1323  CA  SER A 245      39.863   0.551   4.929  1.00 33.29           C
ATOM   1324  C   SER A 245      40.713  -0.258   5.898  1.00 31.40           C
ATOM   1325  O   SER A 245      40.348  -1.377   6.284  1.00 34.46           O
ATOM   1326  CB  SER A 245      40.381   0.436   3.499  1.00 31.08           C
ATOM   1327  OG  SER A 245      39.552   1.155   2.596  1.00 30.42           O
ATOM   1328  H   SER A 245      40.173   2.492   4.731  1.00 37.69           H
ATOM   1329  HA  SER A 245      38.966   0.192   4.959  1.00 39.91           H
ATOM   1330  HB2 SER A 245      41.281   0.795   3.467  1.00 37.26           H
ATOM   1331  HB3 SER A 245      40.382  -0.497   3.228  1.00 37.26           H
ATOM   1332  HG  SER A 245      39.587   1.975   2.770  1.00 36.46           H
ATOM   1333  N   THR A 246      41.846   0.290   6.314  1.00 27.97           N
ATOM   1334  CA  THR A 246      42.685  -0.394   7.297  1.00 28.84           C
ATOM   1335  C   THR A 246      41.964  -0.541   8.627  1.00 37.45           C
ATOM   1336  O   THR A 246      42.000  -1.602   9.272  1.00 30.04           O
ATOM   1337  CB  THR A 246      43.998   0.373   7.451  1.00 27.40           C
ATOM   1338  OG1 THR A 246      44.694   0.310   6.205  1.00 27.74           O
ATOM   1339  CG2 THR A 246      44.913  -0.227   8.501  1.00 31.03           C
ATOM   1340  H   THR A 246      42.154   1.049   6.039  1.00 33.52           H
ATOM   1341  HA  THR A 246      42.882  -1.282   6.973  1.00 34.57           H
ATOM   1342  HB  THR A 246      43.822   1.296   7.678  1.00 32.84           H
ATOM   1343  HG1 THR A 246      44.224   0.640   5.594  1.00 33.25           H
ATOM   1344 HG21 THR A 246      45.706   0.328   8.572  1.00 37.20           H
ATOM   1345 HG22 THR A 246      44.486  -0.255   9.367  1.00 37.20           H
ATOM   1346 HG23 THR A 246      45.187  -1.122   8.246  1.00 37.20           H
ATOM   1347  N   HIS A 247      41.287   0.516   9.043  1.00 30.37           N
ATOM   1348  CA  HIS A 247      40.429   0.441  10.221  1.00 32.52           C
ATOM   1349  C   HIS A 247      39.415  -0.704  10.130  1.00 31.71           C
ATOM   1350  O   HIS A 247      39.182  -1.407  11.119  1.00 32.65           O
ATOM   1351  CB  HIS A 247      39.736   1.801  10.395  1.00 30.29           C
ATOM   1352  CG  HIS A 247      38.596   1.776  11.351  1.00 31.00           C
ATOM   1353  ND1 HIS A 247      38.752   1.486  12.686  1.00 33.11           N
ATOM   1354  CD2 HIS A 247      37.281   1.994  11.155  1.00 31.66           C
ATOM   1355  CE1 HIS A 247      37.573   1.533  13.279  1.00 36.35           C
ATOM   1356  NE2 HIS A 247      36.666   1.840  12.369  1.00 37.43           N
ATOM   1357  H   HIS A 247      41.301   1.289   8.654  1.00 36.40           H
ATOM   1358  HA  HIS A 247      40.978   0.285  11.005  1.00 38.99           H
ATOM   1359  HB2 HIS A 247      39.386   2.079   9.532  1.00 36.31           H
ATOM   1360  HB3 HIS A 247      40.380   2.452  10.708  1.00 36.31           H
ATOM   1361  HD2 HIS A 247      36.877   2.207  10.349  1.00 37.95           H
ATOM   1362  HE1 HIS A 247      37.407   1.378  14.181  1.00 43.58           H
ATOM   1363  HE2 HIS A 247      35.824   1.932  12.506  1.00 44.88           H
ATOM   1364  N   VAL A 248      38.789  -0.915   8.963  1.00 31.05           N
ATOM   1365  CA  VAL A 248      37.837  -2.018   8.867  1.00 30.20           C
ATOM   1366  C   VAL A 248      38.553  -3.372   8.881  1.00 38.15           C
ATOM   1367  O   VAL A 248      38.077  -4.332   9.500  1.00 36.25           O
ATOM   1368  CB  VAL A 248      36.933  -1.882   7.625  1.00 33.75           C
ATOM   1369  CG1 VAL A 248      36.031  -3.122   7.483  1.00 34.80           C
ATOM   1370  CG2 VAL A 248      36.077  -0.646   7.710  1.00 32.92           C
ATOM   1371  H   VAL A 248      38.874  -0.444   8.247  1.00 37.22           H
ATOM   1372  HA  VAL A 248      37.270  -1.988   9.654  1.00 36.20           H
ATOM   1373  HB  VAL A 248      37.481  -1.827   6.830  1.00 40.46           H
ATOM   1374 HG11 VAL A 248      35.457  -2.988   6.715  1.00 41.72           H
ATOM   1375 HG12 VAL A 248      36.568  -3.920   7.354  1.00 41.72           H
ATOM   1376 HG13 VAL A 248      35.503  -3.205   8.295  1.00 41.72           H
ATOM   1377 HG21 VAL A 248      35.514  -0.594   6.922  1.00 39.47           H
ATOM   1378 HG22 VAL A 248      35.542  -0.683   8.515  1.00 39.47           H
ATOM   1379 HG23 VAL A 248      36.669   0.124   7.742  1.00 39.47           H
ATOM   1380  N   LEU A 249      39.718  -3.473   8.230  1.00 32.19           N
ATOM   1381  CA  LEU A 249      40.422  -4.760   8.178  1.00 32.32           C
ATOM   1382  C   LEU A 249      40.933  -5.191   9.531  1.00 31.68           C
ATOM   1383  O   LEU A 249      40.957  -6.386   9.827  1.00 36.41           O
ATOM   1384  CB  LEU A 249      41.583  -4.687   7.183  1.00 31.34           C
ATOM   1385  CG  LEU A 249      41.151  -4.560   5.732  1.00 31.26           C
ATOM   1386  CD1 LEU A 249      42.360  -4.230   4.875  1.00 33.02           C
ATOM   1387  CD2 LEU A 249      40.458  -5.844   5.252  1.00 37.84           C
ATOM   1388  H   LEU A 249      40.105  -2.825   7.817  1.00 38.59           H
ATOM   1389  HA  LEU A 249      39.811  -5.448   7.884  1.00 38.75           H
ATOM   1390  HB2 LEU A 249      42.152  -3.933   7.400  1.00 37.56           H
ATOM   1391  HB3 LEU A 249      42.085  -5.513   7.256  1.00 37.56           H
ATOM   1392  HG  LEU A 249      40.524  -3.825   5.658  1.00 37.47           H
ATOM   1393 HD11 LEU A 249      42.078  -4.148   3.951  1.00 39.58           H
ATOM   1394 HD12 LEU A 249      42.748  -3.401   5.192  1.00 39.58           H
ATOM   1395 HD13 LEU A 249      43.007  -4.946   4.965  1.00 39.58           H
ATOM   1396 HD21 LEU A 249      40.179  -5.725   4.331  1.00 45.37           H
ATOM   1397 HD22 LEU A 249      41.073  -6.592   5.308  1.00 45.37           H
ATOM   1398 HD23 LEU A 249      39.681  -6.017   5.802  1.00 45.37           H
ATOM   1399  N   LEU A 250      41.351  -4.249  10.360  1.00 33.18           N
ATOM   1400  CA  LEU A 250      41.841  -4.570  11.688  1.00 33.14           C
ATOM   1401  C   LEU A 250      40.765  -5.235  12.546  1.00 36.54           C
ATOM   1402  O   LEU A 250      41.095  -5.914  13.526  1.00 36.88           O
ATOM   1403  CB  LEU A 250      42.330  -3.290  12.371  1.00 37.75           C
ATOM   1404  CG  LEU A 250      43.693  -2.799  11.939  1.00 36.87           C
ATOM   1405  CD1 LEU A 250      43.867  -1.304  12.341  1.00 32.37           C
ATOM   1406  CD2 LEU A 250      44.783  -3.685  12.540  1.00 35.02           C
ATOM   1407  H   LEU A 250      41.348  -3.407  10.180  1.00 39.77           H
ATOM   1408  HA  LEU A 250      42.589  -5.183  11.606  1.00 39.73           H
ATOM   1409  HB2 LEU A 250      41.693  -2.580  12.176  1.00 45.26           H
ATOM   1410  HB3 LEU A 250      42.372  -3.441  13.327  1.00 45.26           H
ATOM   1411  HG  LEU A 250      43.753  -2.864  10.970  1.00 44.21           H
ATOM   1412 HD11 LEU A 250      44.756  -1.015  12.079  1.00 38.81           H
ATOM   1413 HD12 LEU A 250      43.200  -0.771  11.876  1.00 38.81           H
ATOM   1414 HD13 LEU A 250      43.762  -1.208  13.297  1.00 38.81           H
ATOM   1415 HD21 LEU A 250      45.652  -3.346  12.269  1.00 41.99           H
ATOM   1416 HD22 LEU A 250      44.711  -3.665  13.505  1.00 41.99           H
ATOM   1417 HD23 LEU A 250      44.664  -4.592  12.221  1.00 41.99           H
ATOM   1418  N   SER A 251      39.498  -5.076  12.181  1.00 34.59           N
ATOM   1419  CA  SER A 251      38.390  -5.650  12.936  1.00 37.53           C
ATOM   1420  C   SER A 251      37.842  -6.923  12.316  1.00 39.93           C
ATOM   1421  O   SER A 251      36.798  -7.396  12.756  1.00 39.28           O
ATOM   1422  CB  SER A 251      37.280  -4.612  13.086  1.00 33.28           C
ATOM   1423  OG  SER A 251      37.694  -3.662  14.052  1.00 40.94           O
ATOM   1424  H   SER A 251      39.248  -4.655  11.471  1.00 41.46           H
ATOM   1425  HA  SER A 251      38.697  -5.881  13.827  1.00 44.99           H
ATOM   1426  HB2 SER A 251      37.114  -4.180  12.231  1.00 39.89           H
ATOM   1427  HB3 SER A 251      36.473  -5.051  13.398  1.00 39.89           H
ATOM   1428  HG  SER A 251      37.096  -3.085  14.143  1.00 49.09           H
ATOM   1429  N   THR A 252      38.525  -7.520  11.337  1.00 39.50           N
ATOM   1430  CA  THR A 252      38.009  -8.768  10.791  1.00 46.24           C
ATOM   1431  C   THR A 252      38.011  -9.820  11.903  1.00 42.36           C
ATOM   1432  O   THR A 252      38.934  -9.849  12.727  1.00 39.42           O
ATOM   1433  CB  THR A 252      38.816  -9.274   9.583  1.00 46.26           C
ATOM   1434  OG1 THR A 252      40.139  -9.613   9.987  1.00 48.23           O
ATOM   1435  CG2 THR A 252      38.911  -8.218   8.517  1.00 47.46           C
ATOM   1436  H   THR A 252      39.260  -7.241  10.989  1.00 47.36           H
ATOM   1437  HA  THR A 252      37.104  -8.609  10.484  1.00 55.45           H
ATOM   1438  HB  THR A 252      38.381 -10.055   9.196  1.00 55.47           H
ATOM   1439  HG1 THR A 252      40.579  -9.871   9.319  1.00 57.84           H
ATOM   1440 HG21 THR A 252      39.556  -8.489   7.850  1.00 56.91           H
ATOM   1441 HG22 THR A 252      38.043  -8.087   8.099  1.00 56.91           H
ATOM   1442 HG23 THR A 252      39.200  -7.382   8.901  1.00 56.91           H
ATOM   1443  N   PRO A 253      36.966 -10.657  11.991  1.00 46.04           N
ATOM   1444  CA  PRO A 253      36.859 -11.589  13.135  1.00 37.09           C
ATOM   1445  C   PRO A 253      38.070 -12.499  13.311  1.00 37.13           C
ATOM   1446  O   PRO A 253      38.531 -12.729  14.438  1.00 41.32           O
ATOM   1447  CB  PRO A 253      35.578 -12.363  12.798  1.00 46.80           C
ATOM   1448  CG  PRO A 253      34.725 -11.360  12.092  1.00 46.78           C
ATOM   1449  CD  PRO A 253      35.694 -10.542  11.249  1.00 45.32           C
ATOM   1450  HA  PRO A 253      36.706 -11.100  13.955  1.00 44.46           H
ATOM   1451  HB2 PRO A 253      35.784 -13.111  12.216  1.00 56.11           H
ATOM   1452  HB3 PRO A 253      35.154 -12.661  13.617  1.00 56.11           H
ATOM   1453  HG2 PRO A 253      34.087 -11.817  11.520  1.00 56.10           H
ATOM   1454  HG3 PRO A 253      34.268 -10.792  12.731  1.00 56.10           H
ATOM   1455  HD2 PRO A 253      35.777 -10.930  10.365  1.00 54.35           H
ATOM   1456  HD3 PRO A 253      35.379  -9.626  11.207  1.00 54.35           H
ATOM   1457  N   ALA A 254      38.624 -12.998  12.209  1.00 39.65           N
ATOM   1458  CA  ALA A 254      39.810 -13.853  12.276  1.00 45.38           C
ATOM   1459  C   ALA A 254      40.982 -13.216  13.024  1.00 44.06           C
ATOM   1460  O   ALA A 254      41.891 -13.936  13.456  1.00 44.62           O
ATOM   1461  CB  ALA A 254      40.239 -14.218  10.853  1.00 42.41           C
ATOM   1462  H   ALA A 254      38.329 -12.858  11.413  1.00 47.54           H
ATOM   1463  HA  ALA A 254      39.573 -14.675  12.737  1.00 54.42           H
ATOM   1464  HB1 ALA A 254      41.022 -14.788  10.897  1.00 50.85           H
ATOM   1465  HB2 ALA A 254      39.507 -14.683  10.416  1.00 50.85           H
ATOM   1466  HB3 ALA A 254      40.445 -13.407  10.363  1.00 50.85           H
ATOM   1467  N   LEU A 255      41.010 -11.885  13.170  1.00 41.48           N
ATOM   1468  CA  LEU A 255      42.131 -11.203  13.806  1.00 39.88           C
ATOM   1469  C   LEU A 255      41.785 -10.652  15.184  1.00 45.75           C
ATOM   1470  O   LEU A 255      42.616  -9.967  15.804  1.00 42.00           O
ATOM   1471  CB  LEU A 255      42.624 -10.083  12.890  1.00 38.81           C
ATOM   1472  CG  LEU A 255      43.098 -10.628  11.529  1.00 45.38           C
ATOM   1473  CD1 LEU A 255      43.449  -9.521  10.554  1.00 43.69           C
ATOM   1474  CD2 LEU A 255      44.298 -11.608  11.648  1.00 42.66           C
ATOM   1475  H   LEU A 255      40.392 -11.352  12.895  1.00 49.73           H
ATOM   1476  HA  LEU A 255      42.856 -11.833  13.922  1.00 47.81           H
ATOM   1477  HB2 LEU A 255      41.896  -9.462  12.733  1.00 46.53           H
ATOM   1478  HB3 LEU A 255      43.371  -9.634  13.313  1.00 46.53           H
ATOM   1479  HG  LEU A 255      42.368 -11.127  11.139  1.00 54.42           H
ATOM   1480 HD11 LEU A 255      43.725  -9.925   9.714  1.00 52.39           H
ATOM   1481 HD12 LEU A 255      42.665  -8.968  10.409  1.00 52.39           H
ATOM   1482 HD13 LEU A 255      44.172  -8.993  10.928  1.00 52.39           H
ATOM   1483 HD21 LEU A 255      44.556 -11.898  10.760  1.00 51.15           H
ATOM   1484 HD22 LEU A 255      45.041 -11.152  12.077  1.00 51.15           H
ATOM   1485 HD23 LEU A 255      44.034 -12.378  12.174  1.00 51.15           H
ATOM   1486  N   ASP A 256      40.600 -10.967  15.700  1.00 48.03           N
ATOM   1487  CA  ASP A 256      40.190 -10.462  17.006  1.00 48.02           C
ATOM   1488  C   ASP A 256      41.262 -10.720  18.056  1.00 45.44           C
ATOM   1489  O   ASP A 256      41.753 -11.846  18.206  1.00 50.54           O
ATOM   1490  CB  ASP A 256      38.875 -11.121  17.439  1.00 53.63           C
ATOM   1491  CG  ASP A 256      38.372 -10.575  18.769  1.00 56.58           C
ATOM   1492  OD1 ASP A 256      37.984  -9.392  18.809  1.00 51.81           O
ATOM   1493  OD2 ASP A 256      38.409 -11.312  19.778  1.00 58.91           O1-
ATOM   1494  H   ASP A 256      40.018 -11.465  15.309  1.00 57.59           H
ATOM   1495  HA  ASP A 256      40.053  -9.502  16.948  1.00 57.58           H
ATOM   1496  HB2 ASP A 256      38.196 -10.980  16.762  1.00 64.32           H
ATOM   1497  HB3 ASP A 256      39.035 -12.073  17.554  1.00 64.32           H
ATOM   1498  N   ALA A 257      41.631  -9.662  18.773  1.00 47.30           N
ATOM   1499  CA  ALA A 257      42.544  -9.718  19.911  1.00 52.56           C
ATOM   1500  C   ALA A 257      43.964 -10.100  19.522  1.00 50.68           C
ATOM   1501  O   ALA A 257      44.803 -10.300  20.406  1.00 49.32           O
ATOM   1502  CB  ALA A 257      42.059 -10.704  20.983  1.00 58.50           C
ATOM   1503  H   ALA A 257      41.346  -8.864  18.613  1.00 56.72           H
ATOM   1504  HA  ALA A 257      42.578  -8.836  20.319  1.00 63.03           H
ATOM   1505  HB1 ALA A 257      42.707 -10.725  21.705  1.00 70.16           H
ATOM   1506  HB2 ALA A 257      41.199 -10.402  21.319  1.00 70.16           H
ATOM   1507  HB3 ALA A 257      41.972 -11.588  20.591  1.00 70.16           H
ATOM   1508  N   VAL A 258      44.266 -10.196  18.229  1.00 50.44           N
ATOM   1509  CA  VAL A 258      45.603 -10.611  17.818  1.00 43.34           C
ATOM   1510  C   VAL A 258      46.622  -9.490  17.983  1.00 44.38           C
ATOM   1511  O   VAL A 258      47.799  -9.754  18.250  1.00 44.61           O
ATOM   1512  CB  VAL A 258      45.561 -11.100  16.366  1.00 46.89           C
ATOM   1513  CG1 VAL A 258      46.980 -11.236  15.814  1.00 51.51           C
ATOM   1514  CG2 VAL A 258      44.775 -12.426  16.267  1.00 53.40           C
ATOM   1515  H   VAL A 258      43.728 -10.023  17.580  1.00 60.48           H
ATOM   1516  HA  VAL A 258      45.894 -11.349  18.375  1.00 51.97           H
ATOM   1517  HB  VAL A 258      45.097 -10.434  15.834  1.00 56.22           H
ATOM   1518 HG11 VAL A 258      46.926 -11.620  14.926  1.00 61.77           H
ATOM   1519 HG12 VAL A 258      47.402 -10.362  15.757  1.00 61.77           H
ATOM   1520 HG13 VAL A 258      47.498 -11.814  16.396  1.00 61.77           H
ATOM   1521 HG21 VAL A 258      44.736 -12.706  15.339  1.00 64.04           H
ATOM   1522 HG22 VAL A 258      45.225 -13.101  16.798  1.00 64.04           H
ATOM   1523 HG23 VAL A 258      43.879 -12.283  16.606  1.00 64.04           H
ATOM   1524  N   PHE A 259      46.219  -8.243  17.785  1.00 44.42           N
ATOM   1525  CA  PHE A 259      47.156  -7.127  17.722  1.00 45.12           C
ATOM   1526  C   PHE A 259      47.062  -6.284  18.975  1.00 44.95           C
ATOM   1527  O   PHE A 259      45.977  -6.070  19.525  1.00 40.95           O
ATOM   1528  CB  PHE A 259      46.893  -6.236  16.486  1.00 37.50           C
ATOM   1529  CG  PHE A 259      47.093  -6.959  15.178  1.00 33.53           C
ATOM   1530  CD1 PHE A 259      48.330  -7.474  14.846  1.00 40.57           C
ATOM   1531  CD2 PHE A 259      46.051  -7.126  14.292  1.00 36.68           C
ATOM   1532  CE1 PHE A 259      48.515  -8.150  13.660  1.00 39.51           C
ATOM   1533  CE2 PHE A 259      46.229  -7.799  13.112  1.00 39.85           C
ATOM   1534  CZ  PHE A 259      47.480  -8.305  12.796  1.00 39.35           C
ATOM   1535  H   PHE A 259      45.395  -8.007  17.691  1.00 53.26           H
ATOM   1536  HA  PHE A 259      48.065  -7.463  17.668  1.00 54.11           H
ATOM   1537  HB2 PHE A 259      45.985  -5.898  16.516  1.00 44.96           H
ATOM   1538  HB3 PHE A 259      47.517  -5.497  16.507  1.00 44.96           H
ATOM   1539  HD1 PHE A 259      49.045  -7.372  15.433  1.00 48.64           H
ATOM   1540  HD2 PHE A 259      45.209  -6.788  14.500  1.00 43.97           H
ATOM   1541  HE1 PHE A 259      49.355  -8.493  13.443  1.00 47.37           H
ATOM   1542  HE2 PHE A 259      45.523  -7.906  12.520  1.00 47.78           H
ATOM   1543  HZ  PHE A 259      47.611  -8.761  11.996  1.00 47.18           H
ATOM   1544  N   THR A 260      48.216  -5.782  19.398  1.00 42.33           N
ATOM   1545  CA  THR A 260      48.233  -4.840  20.488  1.00 45.48           C
ATOM   1546  C   THR A 260      47.645  -3.513  20.032  1.00 43.94           C
ATOM   1547  O   THR A 260      47.437  -3.266  18.841  1.00 39.79           O
ATOM   1548  CB  THR A 260      49.652  -4.624  20.999  1.00 44.69           C
ATOM   1549  OG1 THR A 260      50.420  -3.963  19.990  1.00 39.46           O
ATOM   1550  CG2 THR A 260      50.316  -5.972  21.337  1.00 49.29           C
ATOM   1551  H   THR A 260      48.989  -5.959  19.064  1.00 50.76           H
ATOM   1552  HA  THR A 260      47.689  -5.181  21.216  1.00 54.53           H
ATOM   1553  HB  THR A 260      49.622  -4.074  21.797  1.00 53.58           H
ATOM   1554  HG1 THR A 260      51.018  -3.509  20.363  1.00 47.31           H
ATOM   1555 HG21 THR A 260      51.222  -5.818  21.647  1.00 59.11           H
ATOM   1556 HG22 THR A 260      49.813  -6.421  22.034  1.00 59.11           H
ATOM   1557 HG23 THR A 260      50.340  -6.539  20.552  1.00 59.11           H
ATOM   1558  N   ASP A 261      47.369  -2.658  21.019  1.00 43.07           N
ATOM   1559  CA  ASP A 261      46.945  -1.292  20.738  1.00 43.13           C
ATOM   1560  C   ASP A 261      48.008  -0.525  19.954  1.00 39.07           C
ATOM   1561  O   ASP A 261      47.679   0.257  19.062  1.00 37.54           O
ATOM   1562  CB  ASP A 261      46.648  -0.559  22.040  1.00 48.44           C
ATOM   1563  CG  ASP A 261      45.443  -1.112  22.766  1.00 47.43           C
ATOM   1564  OD1 ASP A 261      44.562  -1.733  22.121  1.00 41.49           O
ATOM   1565  OD2 ASP A 261      45.395  -0.892  23.979  1.00 48.85           O1-
ATOM   1566  H   ASP A 261      47.423  -2.846  21.858  1.00 51.65           H
ATOM   1567  HA  ASP A 261      46.128  -1.315  20.209  1.00 51.71           H
ATOM   1568  HB2 ASP A 261      47.414  -0.631  22.630  1.00 58.09           H
ATOM   1569  HB3 ASP A 261      46.468   0.375  21.844  1.00 58.09           H
ATOM   1570  N   LEU A 262      49.286  -0.708  20.295  1.00 36.62           N
ATOM   1571  CA  LEU A 262      50.363  -0.042  19.556  1.00 39.14           C
ATOM   1572  C   LEU A 262      50.413  -0.495  18.098  1.00 37.20           C
ATOM   1573  O   LEU A 262      50.717   0.305  17.207  1.00 35.51           O
ATOM   1574  CB  LEU A 262      51.714  -0.305  20.226  1.00 37.13           C
ATOM   1575  CG  LEU A 262      52.953   0.498  19.785  1.00 41.47           C
ATOM   1576  CD1 LEU A 262      52.903   1.967  20.122  1.00 36.37           C
ATOM   1577  CD2 LEU A 262      54.196  -0.092  20.438  1.00 47.25           C
ATOM   1578  H   LEU A 262      49.549  -1.216  20.936  1.00 43.90           H
ATOM   1579  HA  LEU A 262      50.205   0.917  19.561  1.00 46.93           H
ATOM   1580  HB2 LEU A 262      51.608  -0.169  21.179  1.00 44.52           H
ATOM   1581  HB3 LEU A 262      51.932  -1.236  20.067  1.00 44.52           H
ATOM   1582  HG  LEU A 262      53.056   0.420  18.822  1.00 49.73           H
ATOM   1583 HD11 LEU A 262      53.757   2.360  19.876  1.00 43.60           H
ATOM   1584 HD12 LEU A 262      52.193   2.392  19.623  1.00 43.60           H
ATOM   1585 HD13 LEU A 262      52.754   2.075  21.071  1.00 43.60           H
ATOM   1586 HD21 LEU A 262      54.973   0.424  20.165  1.00 56.66           H
ATOM   1587 HD22 LEU A 262      54.097  -0.048  21.400  1.00 56.66           H
ATOM   1588 HD23 LEU A 262      54.294  -1.016  20.158  1.00 56.66           H
ATOM   1589  N   GLU A 263      50.185  -1.783  17.841  1.00 40.66           N
ATOM   1590  CA  GLU A 263      50.134  -2.266  16.463  1.00 33.54           C
ATOM   1591  C   GLU A 263      48.955  -1.673  15.705  1.00 38.34           C
ATOM   1592  O   GLU A 263      49.066  -1.371  14.510  1.00 37.01           O
ATOM   1593  CB  GLU A 263      50.074  -3.793  16.439  1.00 41.04           C
ATOM   1594  CG  GLU A 263      51.417  -4.378  16.850  1.00 40.26           C
ATOM   1595  CD  GLU A 263      51.396  -5.838  17.282  1.00 49.24           C
ATOM   1596  OE1 GLU A 263      50.295  -6.438  17.422  1.00 44.59           O
ATOM   1597  OE2 GLU A 263      52.522  -6.370  17.470  1.00 44.93           O1-
ATOM   1598  H   GLU A 263      50.085  -2.391  18.438  1.00 48.75           H
ATOM   1599  HA  GLU A 263      50.944  -1.998  16.004  1.00 40.21           H
ATOM   1600  HB2 GLU A 263      49.389  -4.107  17.047  1.00 49.21           H
ATOM   1601  HB3 GLU A 263      49.877  -4.085  15.534  1.00 49.21           H
ATOM   1602  HG2 GLU A 263      52.020  -4.299  16.097  1.00 48.27           H
ATOM   1603  HG3 GLU A 263      51.751  -3.859  17.592  1.00 48.27           H
ATOM   1604  N   ILE A 264      47.794  -1.578  16.357  1.00 35.48           N
ATOM   1605  CA  ILE A 264      46.633  -0.960  15.724  1.00 31.91           C
ATOM   1606  C   ILE A 264      46.947   0.488  15.422  1.00 29.73           C
ATOM   1607  O   ILE A 264      46.669   0.985  14.328  1.00 34.44           O
ATOM   1608  CB  ILE A 264      45.394  -1.119  16.626  1.00 30.74           C
ATOM   1609  CG1 ILE A 264      44.913  -2.575  16.569  1.00 36.97           C
ATOM   1610  CG2 ILE A 264      44.249  -0.161  16.234  1.00 35.27           C
ATOM   1611  CD1 ILE A 264      44.146  -2.988  17.781  1.00 44.30           C
ATOM   1612  H   ILE A 264      47.660  -1.853  17.160  1.00 42.53           H
ATOM   1613  HA  ILE A 264      46.451  -1.408  14.882  1.00 38.25           H
ATOM   1614  HB  ILE A 264      45.653  -0.920  17.537  1.00 36.85           H
ATOM   1615 HG12 ILE A 264      44.334  -2.688  15.801  1.00 44.32           H
ATOM   1616 HG13 ILE A 264      45.680  -3.167  16.489  1.00 44.32           H
ATOM   1617 HG21 ILE A 264      43.490  -0.314  16.819  1.00 42.28           H
ATOM   1618 HG22 ILE A 264      44.543   0.758  16.330  1.00 42.28           H
ATOM   1619 HG23 ILE A 264      43.995  -0.336  15.317  1.00 42.28           H
ATOM   1620 HD11 ILE A 264      43.855  -3.908  17.671  1.00 53.12           H
ATOM   1621 HD12 ILE A 264      44.725  -2.909  18.557  1.00 53.12           H
ATOM   1622 HD13 ILE A 264      43.376  -2.406  17.883  1.00 53.12           H
ATOM   1623  N   LEU A 265      47.588   1.165  16.367  1.00 33.28           N
ATOM   1624  CA  LEU A 265      47.916   2.574  16.182  1.00 33.22           C
ATOM   1625  C   LEU A 265      48.887   2.734  15.027  1.00 35.95           C
ATOM   1626  O   LEU A 265      48.698   3.592  14.171  1.00 33.39           O
ATOM   1627  CB  LEU A 265      48.514   3.145  17.467  1.00 33.16           C
ATOM   1628  CG  LEU A 265      49.142   4.530  17.417  1.00 37.43           C
ATOM   1629  CD1 LEU A 265      48.095   5.573  17.166  1.00 35.91           C
ATOM   1630  CD2 LEU A 265      49.904   4.826  18.682  1.00 36.36           C
ATOM   1631  H   LEU A 265      47.859   0.826  17.111  1.00 39.89           H
ATOM   1632  HA  LEU A 265      47.109   3.064  15.973  1.00 39.83           H
ATOM   1633  HB2 LEU A 265      47.816   3.170  18.140  1.00 39.76           H
ATOM   1634  HB3 LEU A 265      49.216   2.536  17.746  1.00 39.76           H
ATOM   1635  HG  LEU A 265      49.778   4.565  16.684  1.00 44.88           H
ATOM   1636 HD11 LEU A 265      48.526   6.440  17.134  1.00 43.05           H
ATOM   1637 HD12 LEU A 265      47.660   5.389  16.320  1.00 43.05           H
ATOM   1638 HD13 LEU A 265      47.442   5.550  17.885  1.00 43.05           H
ATOM   1639 HD21 LEU A 265      50.300   5.706  18.596  1.00 43.59           H
ATOM   1640 HD22 LEU A 265      49.295   4.806  19.435  1.00 43.59           H
ATOM   1641 HD23 LEU A 265      50.597   4.158  18.795  1.00 43.59           H
ATOM   1642  N   ALA A 266      49.912   1.879  14.979  1.00 32.34           N
ATOM   1643  CA  ALA A 266      50.907   1.937  13.921  1.00 33.13           C
ATOM   1644  C   ALA A 266      50.287   1.737  12.550  1.00 30.76           C
ATOM   1645  O   ALA A 266      50.634   2.441  11.608  1.00 31.89           O
ATOM   1646  CB  ALA A 266      51.974   0.865  14.150  1.00 35.91           C
ATOM   1647  H   ALA A 266      50.056   1.247  15.551  1.00 38.76           H
ATOM   1648  HA  ALA A 266      51.334   2.811  13.930  1.00 39.71           H
ATOM   1649  HB1 ALA A 266      52.630   0.929  13.435  1.00 43.05           H
ATOM   1650  HB2 ALA A 266      52.404   1.039  15.002  1.00 43.05           H
ATOM   1651  HB3 ALA A 266      51.558  -0.010  14.146  1.00 43.05           H
ATOM   1652  N   ALA A 267      49.383   0.759  12.412  1.00 31.41           N
ATOM   1653  CA  ALA A 267      48.846   0.451  11.096  1.00 28.62           C
ATOM   1654  C   ALA A 267      47.989   1.600  10.562  1.00 31.46           C
ATOM   1655  O   ALA A 267      48.058   1.943   9.374  1.00 29.23           O
ATOM   1656  CB  ALA A 267      48.033  -0.830  11.137  1.00 34.72           C
ATOM   1657  H   ALA A 267      49.075   0.279  13.048  1.00 37.65           H
ATOM   1658  HA  ALA A 267      49.584   0.312  10.478  1.00 34.31           H
ATOM   1659  HB1 ALA A 267      47.671  -0.990  10.253  1.00 41.63           H
ATOM   1660  HB2 ALA A 267      48.611  -1.564  11.403  1.00 41.63           H
ATOM   1661  HB3 ALA A 267      47.309  -0.732  11.777  1.00 41.63           H
ATOM   1662  N   ILE A 268      47.126   2.164  11.411  1.00 33.72           N
ATOM   1663  CA  ILE A 268      46.272   3.251  10.948  1.00 29.38           C
ATOM   1664  C   ILE A 268      47.115   4.499  10.652  1.00 28.22           C
ATOM   1665  O   ILE A 268      46.902   5.186   9.644  1.00 28.80           O
ATOM   1666  CB  ILE A 268      45.161   3.513  11.988  1.00 33.13           C
ATOM   1667  CG1 ILE A 268      44.269   2.254  12.142  1.00 35.10           C
ATOM   1668  CG2 ILE A 268      44.269   4.674  11.525  1.00 31.97           C
ATOM   1669  CD1 ILE A 268      43.342   2.261  13.370  1.00 37.30           C
ATOM   1670  H   ILE A 268      47.021   1.942  12.234  1.00 40.43           H
ATOM   1671  HA  ILE A 268      45.849   2.991  10.111  1.00 35.21           H
ATOM   1672  HB  ILE A 268      45.560   3.720  12.846  1.00 39.71           H
ATOM   1673 HG12 ILE A 268      43.699   2.189  11.358  1.00 42.07           H
ATOM   1674 HG13 ILE A 268      44.828   1.464  12.196  1.00 42.07           H
ATOM   1675 HG21 ILE A 268      43.567   4.817  12.179  1.00 38.32           H
ATOM   1676 HG22 ILE A 268      44.804   5.481  11.453  1.00 38.32           H
ATOM   1677 HG23 ILE A 268      43.887   4.454  10.663  1.00 38.32           H
ATOM   1678 HD11 ILE A 268      42.830   1.435  13.383  1.00 44.72           H
ATOM   1679 HD12 ILE A 268      43.890   2.326  14.168  1.00 44.72           H
ATOM   1680 HD13 ILE A 268      42.738   3.019  13.316  1.00 44.72           H
ATOM   1681  N   PHE A 269      48.095   4.797  11.505  1.00 30.14           N
ATOM   1682  CA  PHE A 269      48.986   5.925  11.249  1.00 27.57           C
ATOM   1683  C   PHE A 269      49.699   5.744   9.916  1.00 28.68           C
ATOM   1684  O   PHE A 269      49.744   6.660   9.082  1.00 26.96           O
ATOM   1685  CB  PHE A 269      49.984   6.068  12.406  1.00 26.55           C
ATOM   1686  CG  PHE A 269      50.955   7.212  12.239  1.00 33.07           C
ATOM   1687  CD1 PHE A 269      50.545   8.539  12.405  1.00 32.64           C
ATOM   1688  CD2 PHE A 269      52.259   6.975  11.899  1.00 37.74           C
ATOM   1689  CE1 PHE A 269      51.453   9.596  12.230  1.00 33.87           C
ATOM   1690  CE2 PHE A 269      53.141   8.012  11.729  1.00 30.19           C
ATOM   1691  CZ  PHE A 269      52.739   9.311  11.911  1.00 34.16           C
ATOM   1692  H   PHE A 269      48.259   4.375  12.228  1.00 36.13           H
ATOM   1693  HA  PHE A 269      48.465   6.738  11.200  1.00 33.04           H
ATOM   1694  HB2 PHE A 269      49.509   6.186  13.242  1.00 31.82           H
ATOM   1695  HB3 PHE A 269      50.509   5.254  12.464  1.00 31.82           H
ATOM   1696  HD1 PHE A 269      49.666   8.728  12.633  1.00 39.12           H
ATOM   1697  HD2 PHE A 269      52.552   6.100  11.783  1.00 45.25           H
ATOM   1698  HE1 PHE A 269      51.182  10.478  12.345  1.00 40.60           H
ATOM   1699  HE2 PHE A 269      54.026   7.831  11.506  1.00 36.18           H
ATOM   1700  HZ  PHE A 269      53.352  10.002  11.786  1.00 40.96           H
ATOM   1701  N   ALA A 270      50.244   4.539   9.691  1.00 28.70           N
ATOM   1702  CA  ALA A 270      50.932   4.245   8.440  1.00 27.51           C
ATOM   1703  C   ALA A 270      50.044   4.550   7.263  1.00 28.88           C
ATOM   1704  O   ALA A 270      50.479   5.153   6.272  1.00 26.88           O
ATOM   1705  CB  ALA A 270      51.348   2.752   8.412  1.00 30.37           C
ATOM   1706  H   ALA A 270      50.232   3.878  10.250  1.00 34.40           H
ATOM   1707  HA  ALA A 270      51.719   4.802   8.376  1.00 32.97           H
ATOM   1708  HB1 ALA A 270      51.816   2.565   7.582  1.00 36.40           H
ATOM   1709  HB2 ALA A 270      51.937   2.577   9.162  1.00 36.40           H
ATOM   1710  HB3 ALA A 270      50.557   2.196   8.478  1.00 36.40           H
ATOM   1711  N   ALA A 271      48.786   4.094   7.342  1.00 26.69           N
ATOM   1712  CA  ALA A 271      47.830   4.328   6.262  1.00 29.63           C
ATOM   1713  C   ALA A 271      47.638   5.832   5.991  1.00 24.48           C
ATOM   1714  O   ALA A 271      47.604   6.259   4.828  1.00 26.44           O
ATOM   1715  CB  ALA A 271      46.500   3.644   6.605  1.00 31.07           C
ATOM   1716  H   ALA A 271      48.472   3.644   8.007  1.00 31.99           H
ATOM   1717  HA  ALA A 271      48.169   3.915   5.456  1.00 35.51           H
ATOM   1718  HB1 ALA A 271      45.871   3.806   5.887  1.00 37.24           H
ATOM   1719  HB2 ALA A 271      46.652   2.699   6.719  1.00 37.24           H
ATOM   1720  HB3 ALA A 271      46.169   4.029   7.436  1.00 37.24           H
ATOM   1721  N   ALA A 272      47.511   6.648   7.050  1.00 27.74           N
ATOM   1722  CA  ALA A 272      47.331   8.091   6.882  1.00 28.92           C
ATOM   1723  C   ALA A 272      48.518   8.751   6.195  1.00 28.54           C
ATOM   1724  O   ALA A 272      48.333   9.627   5.343  1.00 29.28           O
ATOM   1725  CB  ALA A 272      47.085   8.753   8.227  1.00 30.39           C
ATOM   1726  H   ALA A 272      47.506   6.392   7.865  1.00 33.24           H
ATOM   1727  HA  ALA A 272      46.547   8.256   6.332  1.00 34.66           H
ATOM   1728  HB1 ALA A 272      46.938   9.699   8.084  1.00 36.42           H
ATOM   1729  HB2 ALA A 272      46.301   8.360   8.641  1.00 36.42           H
ATOM   1730  HB3 ALA A 272      47.874   8.621   8.783  1.00 36.42           H
ATOM   1731  N   ILE A 273      49.754   8.371   6.555  1.00 28.67           N
ATOM   1732  CA  ILE A 273      50.911   9.057   5.999  1.00 27.44           C
ATOM   1733  C   ILE A 273      51.414   8.445   4.702  1.00 28.77           C
ATOM   1734  O   ILE A 273      52.310   9.031   4.077  1.00 27.74           O
ATOM   1735  CB  ILE A 273      52.051   9.102   7.029  1.00 25.77           C
ATOM   1736  CG1 ILE A 273      52.645   7.701   7.279  1.00 28.05           C
ATOM   1737  CG2 ILE A 273      51.497   9.692   8.341  1.00 30.93           C
ATOM   1738  CD1 ILE A 273      54.013   7.733   7.931  1.00 31.74           C
ATOM   1739  H   ILE A 273      49.944   7.735   7.108  1.00 34.37           H
ATOM   1740  HA  ILE A 273      50.661   9.970   5.798  1.00 32.88           H
ATOM   1741  HB  ILE A 273      52.756   9.669   6.686  1.00 30.88           H
ATOM   1742 HG12 ILE A 273      52.052   7.228   7.883  1.00 33.62           H
ATOM   1743 HG13 ILE A 273      52.734   7.204   6.451  1.00 33.62           H
ATOM   1744 HG21 ILE A 273      52.229   9.776   8.976  1.00 37.08           H
ATOM   1745 HG22 ILE A 273      51.125  10.570   8.158  1.00 37.08           H
ATOM   1746 HG23 ILE A 273      50.813   9.113   8.701  1.00 37.08           H
ATOM   1747 HD11 ILE A 273      54.311   6.814   8.044  1.00 38.05           H
ATOM   1748 HD12 ILE A 273      54.628   8.213   7.356  1.00 38.05           H
ATOM   1749 HD13 ILE A 273      53.950   8.170   8.793  1.00 38.05           H
ATOM   1750  N   HIS A 274      50.845   7.313   4.253  1.00 27.52           N
ATOM   1751  CA  HIS A 274      51.611   6.403   3.391  1.00 27.61           C
ATOM   1752  C   HIS A 274      51.886   6.977   2.005  1.00 31.12           C
ATOM   1753  O   HIS A 274      52.787   6.483   1.332  1.00 28.08           O
ATOM   1754  CB  HIS A 274      50.918   5.023   3.258  1.00 26.67           C
ATOM   1755  CG  HIS A 274      49.895   4.972   2.179  1.00 25.37           C
ATOM   1756  ND1 HIS A 274      48.603   5.422   2.360  1.00 27.48           N
ATOM   1757  CD2 HIS A 274      49.974   4.557   0.897  1.00 23.98           C
ATOM   1758  CE1 HIS A 274      47.942   5.302   1.223  1.00 26.39           C
ATOM   1759  NE2 HIS A 274      48.742   4.762   0.326  1.00 30.07           N
ATOM   1760  H   HIS A 274      50.046   7.058   4.440  1.00 32.98           H
ATOM   1761  HA  HIS A 274      52.481   6.252   3.802  1.00 33.09           H
ATOM   1762  HB2 HIS A 274      50.463   4.802   4.079  1.00 31.97           H
ATOM   1763  HB3 HIS A 274      51.587   4.351   3.057  1.00 31.97           H
ATOM   1764  HD1 HIS A 274      48.293   5.763   3.088  1.00 32.94           H
ATOM   1765  HD2 HIS A 274      50.718   4.203   0.473  1.00 28.73           H
ATOM   1766  HE1 HIS A 274      47.053   5.529   1.087  1.00 31.63           H
ATOM   1767  N   ASP A 275      51.143   8.002   1.559  1.00 26.04           N
ATOM   1768  CA  ASP A 275      51.398   8.674   0.284  1.00 24.15           C
ATOM   1769  C   ASP A 275      51.610  10.190   0.433  1.00 26.60           C
ATOM   1770  O   ASP A 275      51.409  10.940  -0.542  1.00 26.77           O
ATOM   1771  CB  ASP A 275      50.256   8.431  -0.706  1.00 29.53           C
ATOM   1772  CG  ASP A 275      50.385   7.095  -1.490  1.00 26.77           C
ATOM   1773  OD1 ASP A 275      51.496   6.632  -1.878  1.00 25.61           O
ATOM   1774  OD2 ASP A 275      49.303   6.593  -1.788  1.00 28.11           O1-
ATOM   1775  H   ASP A 275      50.460   8.312   1.987  1.00 31.20           H
ATOM   1776  HA  ASP A 275      52.195   8.306  -0.113  1.00 28.93           H
ATOM   1777  HB2 ASP A 275      49.407   8.442  -0.231  1.00 35.39           H
ATOM   1778  HB3 ASP A 275      50.273   9.144  -1.363  1.00 35.39           H
ATOM   1779  N   VAL A 276      51.993  10.678   1.616  1.00 24.92           N
ATOM   1780  CA  VAL A 276      52.006  12.126   1.809  1.00 25.25           C
ATOM   1781  C   VAL A 276      53.034  12.794   0.896  1.00 28.52           C
ATOM   1782  O   VAL A 276      54.146  12.287   0.675  1.00 25.88           O
ATOM   1783  CB  VAL A 276      52.215  12.473   3.291  1.00 26.74           C
ATOM   1784  CG1 VAL A 276      53.580  11.995   3.798  1.00 27.59           C
ATOM   1785  CG2 VAL A 276      52.038  13.990   3.488  1.00 29.32           C
ATOM   1786  H   VAL A 276      52.228  10.211   2.290  1.00 29.86           H
ATOM   1787  HA  VAL A 276      51.146  12.482   1.558  1.00 30.26           H
ATOM   1788  HB  VAL A 276      51.533  12.027   3.823  1.00 32.04           H
ATOM   1789 HG11 VAL A 276      53.662  12.215   4.741  1.00 33.07           H
ATOM   1790 HG12 VAL A 276      53.659  11.037   3.667  1.00 33.07           H
ATOM   1791 HG13 VAL A 276      54.271  12.460   3.296  1.00 33.07           H
ATOM   1792 HG21 VAL A 276      52.100  14.195   4.433  1.00 35.14           H
ATOM   1793 HG22 VAL A 276      52.726  14.464   2.996  1.00 35.14           H
ATOM   1794 HG23 VAL A 276      51.161  14.251   3.153  1.00 35.14           H
ATOM   1795  N   ASP A 277      52.649  13.961   0.354  1.00 26.60           N
ATOM   1796  CA  ASP A 277      53.484  14.754  -0.561  1.00 28.57           C
ATOM   1797  C   ASP A 277      53.772  14.001  -1.861  1.00 29.86           C
ATOM   1798  O   ASP A 277      54.802  14.222  -2.514  1.00 28.86           O
ATOM   1799  CB  ASP A 277      54.787  15.197   0.097  1.00 28.77           C
ATOM   1800  CG  ASP A 277      55.489  16.327  -0.699  1.00 31.19           C
ATOM   1801  OD1 ASP A 277      54.795  17.204  -1.259  1.00 31.75           O
ATOM   1802  OD2 ASP A 277      56.714  16.284  -0.830  1.00 31.20           O1-
ATOM   1803  H   ASP A 277      51.870  14.305   0.488  1.00 31.88           H
ATOM   1804  HA  ASP A 277      53.001  15.555  -0.810  1.00 34.24           H
ATOM   1805  HB2 ASP A 277      54.597  15.500   0.997  1.00 34.48           H
ATOM   1806  HB3 ASP A 277      55.390  14.442   0.134  1.00 34.48           H
ATOM   1807  N   HIS A 278      52.855  13.132  -2.254  1.00 27.24           N
ATOM   1808  CA  HIS A 278      52.988  12.415  -3.545  1.00 28.90           C
ATOM   1809  C   HIS A 278      52.850  13.407  -4.706  1.00 27.17           C
ATOM   1810  O   HIS A 278      51.900  14.192  -4.733  1.00 33.53           O
ATOM   1811  CB  HIS A 278      51.899  11.346  -3.673  1.00 31.86           C
ATOM   1812  CG  HIS A 278      52.160  10.330  -4.745  1.00 28.24           C
ATOM   1813  ND1 HIS A 278      52.213  10.662  -6.078  1.00 27.79           N
ATOM   1814  CD2 HIS A 278      52.370   8.989  -4.684  1.00 29.77           C
ATOM   1815  CE1 HIS A 278      52.454   9.575  -6.800  1.00 28.61           C
ATOM   1816  NE2 HIS A 278      52.557   8.547  -5.980  1.00 27.81           N
ATOM   1817  H   HIS A 278      52.152  12.933  -1.799  1.00 32.65           H
ATOM   1818  HA  HIS A 278      53.847  11.979  -3.575  1.00 34.64           H
ATOM   1819  HB2 HIS A 278      51.056  11.773  -3.873  1.00 38.19           H
ATOM   1820  HB3 HIS A 278      51.824  10.881  -2.826  1.00 38.19           H
ATOM   1821  HD2 HIS A 278      52.390   8.465  -3.916  1.00 35.68           H
ATOM   1822  HE1 HIS A 278      52.538   9.535  -7.723  1.00 34.30           H
ATOM   1823  HE2 HIS A 278      52.704   7.739  -6.223  1.00 33.33           H
ATOM   1824  N   PRO A 279      53.725  13.369  -5.707  1.00 27.70           N
ATOM   1825  CA  PRO A 279      53.650  14.372  -6.779  1.00 28.63           C
ATOM   1826  C   PRO A 279      52.794  13.991  -7.985  1.00 34.35           C
ATOM   1827  O   PRO A 279      52.770  14.757  -8.943  1.00 35.25           O
ATOM   1828  CB  PRO A 279      55.112  14.511  -7.200  1.00 31.11           C
ATOM   1829  CG  PRO A 279      55.664  13.122  -7.033  1.00 36.44           C
ATOM   1830  CD  PRO A 279      54.948  12.551  -5.802  1.00 31.14           C
ATOM   1831  HA  PRO A 279      53.343  15.214  -6.410  1.00 34.32           H
ATOM   1832  HB2 PRO A 279      55.156  14.788  -8.128  1.00 37.30           H
ATOM   1833  HB3 PRO A 279      55.560  15.145  -6.625  1.00 37.30           H
ATOM   1834  HG2 PRO A 279      55.460  12.595  -7.821  1.00 43.69           H
ATOM   1835  HG3 PRO A 279      56.618  13.168  -6.884  1.00 43.69           H
ATOM   1836  HD2 PRO A 279      54.716  11.619  -5.945  1.00 37.33           H
ATOM   1837  HD3 PRO A 279      55.502  12.666  -5.018  1.00 37.33           H
ATOM   1838  N   GLY A 280      52.122  12.835  -7.990  1.00 34.14           N
ATOM   1839  CA  GLY A 280      51.363  12.404  -9.147  1.00 30.33           C
ATOM   1840  C   GLY A 280      52.133  11.745 -10.257  1.00 32.29           C
ATOM   1841  O   GLY A 280      51.563  11.521 -11.325  1.00 33.81           O
ATOM   1842  H   GLY A 280      52.066  12.312  -7.327  1.00 40.93           H
ATOM   1843  HA2 GLY A 280      50.695  11.757  -8.860  1.00 36.36           H
ATOM   1844  HA3 GLY A 280      50.900  13.168  -9.524  1.00 36.36           H
ATOM   1845  N   VAL A 281      53.392  11.380 -10.039  1.00 33.76           N
ATOM   1846  CA  VAL A 281      54.156  10.618 -11.016  1.00 32.21           C
ATOM   1847  C   VAL A 281      54.815   9.476 -10.265  1.00 31.40           C
ATOM   1848  O   VAL A 281      55.006   9.523  -9.048  1.00 33.40           O
ATOM   1849  CB  VAL A 281      55.204  11.475 -11.759  1.00 30.31           C
ATOM   1850  CG1 VAL A 281      54.508  12.622 -12.530  1.00 32.63           C
ATOM   1851  CG2 VAL A 281      56.200  12.036 -10.766  1.00 33.22           C
ATOM   1852  H   VAL A 281      53.821  11.545  -9.315  1.00 40.47           H
ATOM   1853  HA  VAL A 281      53.560  10.232 -11.678  1.00 38.61           H
ATOM   1854  HB  VAL A 281      55.683  10.930 -12.397  1.00 36.33           H
ATOM   1855 HG11 VAL A 281      55.181  13.177 -12.948  1.00 39.11           H
ATOM   1856 HG12 VAL A 281      53.922  12.248 -13.203  1.00 39.11           H
ATOM   1857 HG13 VAL A 281      53.989  13.147 -11.902  1.00 39.11           H
ATOM   1858 HG21 VAL A 281      56.837  12.585 -11.246  1.00 39.82           H
ATOM   1859 HG22 VAL A 281      55.722  12.586 -10.126  1.00 39.82           H
ATOM   1860 HG23 VAL A 281      56.658  11.310 -10.308  1.00 39.82           H
ATOM   1861  N   SER A 282      55.146   8.430 -11.008  1.00 30.26           N
ATOM   1862  CA  SER A 282      55.639   7.189 -10.437  1.00 28.93           C
ATOM   1863  C   SER A 282      57.122   7.273 -10.016  1.00 29.41           C
ATOM   1864  O   SER A 282      57.873   8.168 -10.411  1.00 29.75           O
ATOM   1865  CB  SER A 282      55.469   6.079 -11.466  1.00 29.48           C
ATOM   1866  OG  SER A 282      56.367   6.368 -12.531  1.00 29.96           O
ATOM   1867  H   SER A 282      55.081   8.409 -11.859  1.00 36.27           H
ATOM   1868  HA  SER A 282      55.113   6.966  -9.660  1.00 34.68           H
ATOM   1869  HB2 SER A 282      55.678   5.223 -11.066  1.00 35.33           H
ATOM   1870  HB3 SER A 282      54.567   6.093 -11.798  1.00 35.33           H
ATOM   1871  HG  SER A 282      56.347   5.768 -13.110  1.00 35.92           H
ATOM   1872  N   ASN A 283      57.539   6.295  -9.203  1.00 27.13           N
ATOM   1873  CA  ASN A 283      58.948   6.136  -8.875  1.00 30.72           C
ATOM   1874  C   ASN A 283      59.804   6.133 -10.129  1.00 32.37           C
ATOM   1875  O   ASN A 283      60.842   6.791 -10.175  1.00 30.80           O
ATOM   1876  CB  ASN A 283      59.192   4.844  -8.093  1.00 28.94           C
ATOM   1877  CG  ASN A 283      58.941   4.990  -6.608  1.00 34.63           C
ATOM   1878  OD1 ASN A 283      59.054   6.072  -6.022  1.00 31.63           O
ATOM   1879  ND2 ASN A 283      58.623   3.894  -5.988  1.00 28.84           N
ATOM   1880  H   ASN A 283      57.026   5.711  -8.837  1.00 32.52           H
ATOM   1881  HA  ASN A 283      59.226   6.886  -8.319  1.00 36.82           H
ATOM   1882  HB2 ASN A 283      58.630   4.132  -8.433  1.00 34.69           H
ATOM   1883  HB3 ASN A 283      60.117   4.588  -8.194  1.00 34.69           H
ATOM   1884 HD21 ASN A 283      58.430   3.921  -5.150  1.00 34.57           H
ATOM   1885 HD22 ASN A 283      58.611   3.153  -6.422  1.00 34.57           H
ATOM   1886  N   GLN A 284      59.394   5.383 -11.159  1.00 30.63           N
ATOM   1887  CA  GLN A 284      60.246   5.230 -12.338  1.00 28.36           C
ATOM   1888  C   GLN A 284      60.370   6.523 -13.125  1.00 34.10           C
ATOM   1889  O   GLN A 284      61.419   6.763 -13.760  1.00 32.81           O
ATOM   1890  CB  GLN A 284      59.737   4.132 -13.260  1.00 37.39           C
ATOM   1891  CG  GLN A 284      60.768   3.701 -14.274  1.00 43.04           C
ATOM   1892  CD  GLN A 284      62.063   3.213 -13.611  1.00 43.17           C
ATOM   1893  OE1 GLN A 284      62.037   2.375 -12.713  1.00 43.20           O
ATOM   1894  NE2 GLN A 284      63.193   3.781 -14.030  1.00 45.12           N
ATOM   1895  H   GLN A 284      58.643   4.964 -11.195  1.00 36.71           H
ATOM   1896  HA  GLN A 284      61.120   4.978 -12.027  1.00 33.99           H
ATOM   1897  HB2 GLN A 284      59.511   3.356 -12.723  1.00 44.83           H
ATOM   1898  HB3 GLN A 284      58.957   4.453 -13.737  1.00 44.83           H
ATOM   1899  HG2 GLN A 284      60.406   2.969 -14.798  1.00 51.60           H
ATOM   1900  HG3 GLN A 284      60.970   4.453 -14.851  1.00 51.60           H
ATOM   1901 HE21 GLN A 284      63.161   4.396 -14.634  1.00 54.10           H
ATOM   1902 HE22 GLN A 284      63.949   3.545 -13.699  1.00 54.10           H
ATOM   1903  N   PHE A 285      59.312   7.335 -13.141  1.00 30.06           N
ATOM   1904  CA  PHE A 285      59.397   8.645 -13.773  1.00 33.84           C
ATOM   1905  C   PHE A 285      60.413   9.517 -13.032  1.00 34.93           C
ATOM   1906  O   PHE A 285      61.261  10.165 -13.657  1.00 31.95           O
ATOM   1907  CB  PHE A 285      58.005   9.299 -13.793  1.00 32.66           C
ATOM   1908  CG  PHE A 285      57.975  10.667 -14.402  1.00 32.80           C
ATOM   1909  CD1 PHE A 285      58.296  11.781 -13.643  1.00 33.11           C
ATOM   1910  CD2 PHE A 285      57.646  10.839 -15.728  1.00 33.20           C
ATOM   1911  CE1 PHE A 285      58.283  13.046 -14.197  1.00 38.48           C
ATOM   1912  CE2 PHE A 285      57.622  12.105 -16.299  1.00 36.56           C
ATOM   1913  CZ  PHE A 285      57.932  13.214 -15.534  1.00 42.82           C
ATOM   1914  H   PHE A 285      58.550   7.164 -12.792  1.00 36.03           H
ATOM   1915  HA  PHE A 285      59.689   8.531 -14.694  1.00 40.57           H
ATOM   1916  HB2 PHE A 285      57.413   8.732 -14.312  1.00 39.15           H
ATOM   1917  HB3 PHE A 285      57.668   9.374 -12.884  1.00 39.15           H
ATOM   1918  HD1 PHE A 285      58.522  11.672 -12.748  1.00 39.69           H
ATOM   1919  HD2 PHE A 285      57.430  10.095 -16.245  1.00 39.80           H
ATOM   1920  HE1 PHE A 285      58.497  13.783 -13.673  1.00 46.14           H
ATOM   1921  HE2 PHE A 285      57.396  12.206 -17.195  1.00 43.83           H
ATOM   1922  HZ  PHE A 285      57.927  14.064 -15.916  1.00 51.34           H
ATOM   1923  N   LEU A 286      60.362   9.505 -11.693  1.00 30.81           N
ATOM   1924  CA  LEU A 286      61.327  10.261 -10.893  1.00 35.75           C
ATOM   1925  C   LEU A 286      62.762   9.799 -11.135  1.00 32.29           C
ATOM   1926  O   LEU A 286      63.693  10.612 -11.152  1.00 36.86           O
ATOM   1927  CB  LEU A 286      60.941  10.133  -9.417  1.00 34.25           C
ATOM   1928  CG  LEU A 286      59.615  10.791  -9.045  1.00 30.15           C
ATOM   1929  CD1 LEU A 286      59.240  10.482  -7.602  1.00 35.91           C
ATOM   1930  CD2 LEU A 286      59.664  12.330  -9.307  1.00 37.59           C
ATOM   1931  H   LEU A 286      59.770   9.092 -11.227  1.00 36.93           H
ATOM   1932  HA  LEU A 286      61.288  11.199 -11.143  1.00 42.86           H
ATOM   1933  HB2 LEU A 286      60.858   9.190  -9.210  1.00 41.05           H
ATOM   1934  HB3 LEU A 286      61.633  10.521  -8.858  1.00 41.05           H
ATOM   1935  HG  LEU A 286      58.916  10.418  -9.600  1.00 36.14           H
ATOM   1936 HD11 LEU A 286      58.394  10.915  -7.397  1.00 43.05           H
ATOM   1937 HD12 LEU A 286      59.159   9.522  -7.492  1.00 43.05           H
ATOM   1938 HD13 LEU A 286      59.932  10.827  -7.013  1.00 43.05           H
ATOM   1939 HD21 LEU A 286      58.825  12.729  -9.038  1.00 45.06           H
ATOM   1940 HD22 LEU A 286      60.391  12.713  -8.793  1.00 45.06           H
ATOM   1941 HD23 LEU A 286      59.808  12.491 -10.251  1.00 45.06           H
ATOM   1942  N   ILE A 287      62.962   8.497 -11.294  1.00 31.04           N
ATOM   1943  CA  ILE A 287      64.272   7.947 -11.584  1.00 31.31           C
ATOM   1944  C   ILE A 287      64.729   8.366 -12.981  1.00 36.98           C
ATOM   1945  O   ILE A 287      65.842   8.871 -13.170  1.00 31.56           O
ATOM   1946  CB  ILE A 287      64.220   6.418 -11.423  1.00 32.89           C
ATOM   1947  CG1 ILE A 287      64.002   6.024  -9.956  1.00 29.19           C
ATOM   1948  CG2 ILE A 287      65.495   5.760 -11.941  1.00 36.07           C
ATOM   1949  CD1 ILE A 287      63.657   4.585  -9.757  1.00 36.47           C
ATOM   1950  H   ILE A 287      62.346   7.895 -11.235  1.00 37.21           H
ATOM   1951  HA  ILE A 287      64.906   8.294 -10.940  1.00 37.53           H
ATOM   1952  HB  ILE A 287      63.468   6.088 -11.939  1.00 39.42           H
ATOM   1953 HG12 ILE A 287      64.827   6.178  -9.470  1.00 34.99           H
ATOM   1954 HG13 ILE A 287      63.294   6.567  -9.576  1.00 34.99           H
ATOM   1955 HG21 ILE A 287      65.428   4.800 -11.833  1.00 43.24           H
ATOM   1956 HG22 ILE A 287      65.613   5.970 -12.879  1.00 43.24           H
ATOM   1957 HG23 ILE A 287      66.248   6.093 -11.426  1.00 43.24           H
ATOM   1958 HD11 ILE A 287      63.531   4.424  -8.808  1.00 43.72           H
ATOM   1959 HD12 ILE A 287      62.838   4.388 -10.239  1.00 43.72           H
ATOM   1960 HD13 ILE A 287      64.381   4.029 -10.084  1.00 43.72           H
ATOM   1961  N   ASN A 288      63.865   8.191 -13.978  1.00 38.87           N
ATOM   1962  CA  ASN A 288      64.245   8.458 -15.366  1.00 39.07           C
ATOM   1963  C   ASN A 288      64.487   9.936 -15.638  1.00 42.25           C
ATOM   1964  O   ASN A 288      65.268  10.264 -16.545  1.00 42.96           O
ATOM   1965  CB  ASN A 288      63.172   7.942 -16.321  1.00 40.19           C
ATOM   1966  CG  ASN A 288      63.104   6.436 -16.359  1.00 43.91           C
ATOM   1967  OD1 ASN A 288      64.007   5.740 -15.919  1.00 42.14           O
ATOM   1968  ND2 ASN A 288      62.003   5.922 -16.876  1.00 50.44           N
ATOM   1969  H   ASN A 288      63.052   7.928 -13.875  1.00 46.60           H
ATOM   1970  HA  ASN A 288      65.066   7.981 -15.560  1.00 46.84           H
ATOM   1971  HB2 ASN A 288      62.309   8.279 -16.039  1.00 48.19           H
ATOM   1972  HB3 ASN A 288      63.374   8.256 -17.216  1.00 48.19           H
ATOM   1973 HD21 ASN A 288      61.917   5.069 -16.938  1.00 60.48           H
ATOM   1974 HD22 ASN A 288      61.376   6.446 -17.147  1.00 60.48           H
ATOM   1975  N   THR A 289      63.821  10.845 -14.905  1.00 35.83           N
ATOM   1976  CA  THR A 289      64.070  12.274 -15.043  1.00 39.24           C
ATOM   1977  C   THR A 289      65.137  12.809 -14.087  1.00 34.45           C
ATOM   1978  O   THR A 289      65.260  14.022 -13.954  1.00 39.87           O
ATOM   1979  CB  THR A 289      62.800  13.086 -14.804  1.00 43.05           C
ATOM   1980  OG1 THR A 289      62.324  12.874 -13.468  1.00 39.67           O
ATOM   1981  CG2 THR A 289      61.742  12.757 -15.821  1.00 41.12           C
ATOM   1982  H   THR A 289      63.217  10.659 -14.324  1.00 42.95           H
ATOM   1983  HA  THR A 289      64.368  12.445 -15.950  1.00 47.05           H
ATOM   1984  HB  THR A 289      63.017  14.026 -14.898  1.00 51.62           H
ATOM   1985  HG1 THR A 289      62.146  12.062 -13.348  1.00 47.56           H
ATOM   1986 HG21 THR A 289      60.956  13.304 -15.659  1.00 49.30           H
ATOM   1987 HG22 THR A 289      62.076  12.934 -16.713  1.00 49.30           H
ATOM   1988 HG23 THR A 289      61.493  11.820 -15.755  1.00 49.30           H
ATOM   1989  N   ASN A 290      65.868  11.945 -13.397  1.00 41.66           N
ATOM   1990  CA  ASN A 290      66.944  12.372 -12.479  1.00 45.31           C
ATOM   1991  C   ASN A 290      66.452  13.389 -11.470  1.00 41.15           C
ATOM   1992  O   ASN A 290      67.126  14.377 -11.176  1.00 39.62           O
ATOM   1993  CB  ASN A 290      68.136  12.935 -13.255  1.00 49.66           C
ATOM   1994  CG  ASN A 290      68.619  11.985 -14.325  1.00 52.63           C
ATOM   1995  OD1 ASN A 290      69.002  10.841 -14.039  1.00 45.17           O
ATOM   1996  ND2 ASN A 290      68.556  12.434 -15.578  1.00 54.18           N
ATOM   1997  H   ASN A 290      65.768  11.091 -13.442  1.00 49.95           H
ATOM   1998  HA  ASN A 290      67.256  11.602 -11.977  1.00 54.33           H
ATOM   1999  HB2 ASN A 290      67.866  13.763 -13.682  1.00 59.55           H
ATOM   2000  HB3 ASN A 290      68.866  13.100 -12.640  1.00 59.55           H
ATOM   2001 HD21 ASN A 290      68.796  11.924 -16.229  1.00 64.98           H
ATOM   2002 HD22 ASN A 290      68.267  13.229 -15.740  1.00 64.98           H
ATOM   2003  N   SER A 291      65.279  13.130 -10.910  1.00 35.33           N
ATOM   2004  CA  SER A 291      64.669  14.047  -9.964  1.00 32.04           C
ATOM   2005  C   SER A 291      65.467  14.131  -8.671  1.00 32.44           C
ATOM   2006  O   SER A 291      66.239  13.234  -8.312  1.00 32.90           O
ATOM   2007  CB  SER A 291      63.247  13.596  -9.634  1.00 35.74           C
ATOM   2008  OG  SER A 291      63.311  12.356  -8.932  1.00 39.51           O
ATOM   2009  H   SER A 291      64.811  12.421 -11.068  1.00 42.35           H
ATOM   2010  HA  SER A 291      64.635  14.930 -10.354  1.00 38.41           H
ATOM   2011  HB2 SER A 291      62.823  14.258  -9.067  1.00 42.85           H
ATOM   2012  HB3 SER A 291      62.752  13.496 -10.463  1.00 42.85           H
ATOM   2013  HG  SER A 291      63.699  11.783  -9.406  1.00 47.37           H
ATOM   2014  N   GLU A 292      65.249  15.217  -7.935  1.00 34.37           N
ATOM   2015  CA  GLU A 292      66.003  15.387  -6.696  1.00 39.53           C
ATOM   2016  C   GLU A 292      65.671  14.263  -5.719  1.00 34.31           C
ATOM   2017  O   GLU A 292      66.557  13.739  -5.026  1.00 33.09           O
ATOM   2018  CB  GLU A 292      65.739  16.757  -6.070  1.00 41.09           C
ATOM   2019  CG  GLU A 292      66.242  17.945  -6.907  1.00 52.34           C
ATOM   2020  CD  GLU A 292      67.776  18.009  -7.077  1.00 59.89           C
ATOM   2021  OE1 GLU A 292      68.525  17.621  -6.146  1.00 63.59           O
ATOM   2022  OE2 GLU A 292      68.241  18.466  -8.153  1.00 65.66           O1-
ATOM   2023  H   GLU A 292      64.691  15.843  -8.126  1.00 41.20           H
ATOM   2024  HA  GLU A 292      66.950  15.338  -6.900  1.00 47.40           H
ATOM   2025  HB2 GLU A 292      64.784  16.856  -5.957  1.00 49.27           H
ATOM   2026  HB3 GLU A 292      66.171  16.796  -5.203  1.00 49.27           H
ATOM   2027  HG2 GLU A 292      65.851  17.870  -7.792  1.00 62.77           H
ATOM   2028  HG3 GLU A 292      65.943  18.768  -6.485  1.00 62.77           H
ATOM   2029  N   LEU A 293      64.416  13.824  -5.703  1.00 37.27           N
ATOM   2030  CA  LEU A 293      64.039  12.747  -4.797  1.00 34.39           C
ATOM   2031  C   LEU A 293      64.747  11.445  -5.147  1.00 27.55           C
ATOM   2032  O   LEU A 293      65.179  10.708  -4.259  1.00 31.11           O
ATOM   2033  CB  LEU A 293      62.532  12.556  -4.814  1.00 31.96           C
ATOM   2034  CG  LEU A 293      61.623  13.322  -3.861  1.00 41.85           C
ATOM   2035  CD1 LEU A 293      60.247  12.614  -3.847  1.00 43.50           C
ATOM   2036  CD2 LEU A 293      62.174  13.471  -2.430  1.00 39.99           C
ATOM   2037  H   LEU A 293      63.779  14.128  -6.195  1.00 44.69           H
ATOM   2038  HA  LEU A 293      64.315  12.978  -3.896  1.00 41.23           H
ATOM   2039  HB2 LEU A 293      62.233  12.743  -5.715  1.00 38.31           H
ATOM   2040  HB3 LEU A 293      62.373  11.620  -4.627  1.00 38.31           H
ATOM   2041  HG  LEU A 293      61.493  14.214  -4.212  1.00 50.18           H
ATOM   2042 HD11 LEU A 293      59.648  13.092  -3.252  1.00 52.16           H
ATOM   2043 HD12 LEU A 293      59.892  12.604  -4.748  1.00 52.16           H
ATOM   2044 HD13 LEU A 293      60.369  11.702  -3.534  1.00 52.16           H
ATOM   2045 HD21 LEU A 293      61.528  13.947  -1.885  1.00 47.95           H
ATOM   2046 HD22 LEU A 293      62.321  12.582  -2.070  1.00 47.95           H
ATOM   2047 HD23 LEU A 293      63.010  13.961  -2.451  1.00 47.95           H
ATOM   2048  N   ALA A 294      64.888  11.137  -6.428  1.00 29.58           N
ATOM   2049  CA  ALA A 294      65.532   9.883  -6.760  1.00 31.59           C
ATOM   2050  C   ALA A 294      67.019   9.933  -6.443  1.00 29.60           C
ATOM   2051  O   ALA A 294      67.617   8.914  -6.097  1.00 30.06           O
ATOM   2052  CB  ALA A 294      65.323   9.560  -8.225  1.00 31.82           C
ATOM   2053  H   ALA A 294      64.639  11.612  -7.098  1.00 35.45           H
ATOM   2054  HA  ALA A 294      65.128   9.177  -6.236  1.00 37.87           H
ATOM   2055  HB1 ALA A 294      65.739   8.704  -8.413  1.00 38.14           H
ATOM   2056  HB2 ALA A 294      64.369   9.488  -8.394  1.00 38.14           H
ATOM   2057  HB3 ALA A 294      65.705  10.263  -8.773  1.00 38.14           H
ATOM   2058  N   LEU A 295      67.633  11.108  -6.579  1.00 31.25           N
ATOM   2059  CA  LEU A 295      69.036  11.257  -6.185  1.00 31.34           C
ATOM   2060  C   LEU A 295      69.199  11.154  -4.681  1.00 32.20           C
ATOM   2061  O   LEU A 295      70.184  10.593  -4.186  1.00 33.97           O
ATOM   2062  CB  LEU A 295      69.570  12.605  -6.651  1.00 33.47           C
ATOM   2063  CG  LEU A 295      69.748  12.833  -8.140  1.00 46.68           C
ATOM   2064  CD1 LEU A 295      70.533  14.138  -8.281  1.00 53.79           C
ATOM   2065  CD2 LEU A 295      70.488  11.658  -8.834  1.00 47.26           C
ATOM   2066  H   LEU A 295      67.261  11.821  -6.899  1.00 37.46           H
ATOM   2067  HA  LEU A 295      69.559  10.547  -6.587  1.00 37.57           H
ATOM   2068  HB2 LEU A 295      68.954  13.283  -6.340  1.00 40.12           H
ATOM   2069  HB3 LEU A 295      70.435  12.745  -6.235  1.00 40.12           H
ATOM   2070  HG  LEU A 295      68.877  12.952  -8.554  1.00 55.98           H
ATOM   2071 HD11 LEU A 295      70.662  14.331  -9.223  1.00 64.51           H
ATOM   2072 HD12 LEU A 295      70.031  14.856  -7.861  1.00 64.51           H
ATOM   2073 HD13 LEU A 295      71.391  14.036  -7.839  1.00 64.51           H
ATOM   2074 HD21 LEU A 295      70.603  11.880  -9.774  1.00 56.68           H
ATOM   2075 HD22 LEU A 295      71.356  11.543  -8.416  1.00 56.68           H
ATOM   2076 HD23 LEU A 295      69.963  10.845  -8.751  1.00 56.68           H
ATOM   2077  N   MET A 296      68.263  11.722  -3.933  1.00 26.75           N
ATOM   2078  CA  MET A 296      68.308  11.572  -2.488  1.00 32.30           C
ATOM   2079  C   MET A 296      68.209  10.108  -2.071  1.00 32.89           C
ATOM   2080  O   MET A 296      68.937   9.655  -1.186  1.00 31.71           O
ATOM   2081  CB  MET A 296      67.180  12.391  -1.877  1.00 31.80           C
ATOM   2082  CG  MET A 296      66.945  12.123  -0.403  1.00 45.27           C
ATOM   2083  SD  MET A 296      65.916  13.398   0.341  1.00 56.07           S
ATOM   2084  CE  MET A 296      67.067  14.822   0.193  1.00 58.40           C
ATOM   2085  H   MET A 296      67.606  12.195  -4.228  1.00 32.05           H
ATOM   2086  HA  MET A 296      69.154  11.927  -2.154  1.00 38.71           H
ATOM   2087  HB2 MET A 296      67.417  13.326  -1.989  1.00 38.11           H
ATOM   2088  HB3 MET A 296      66.363  12.203  -2.360  1.00 38.11           H
ATOM   2089  HG2 MET A 296      66.504  11.265  -0.291  1.00 54.28           H
ATOM   2090  HG3 MET A 296      67.802  12.126   0.053  1.00 54.28           H
ATOM   2091  HE1 MET A 296      66.670  15.608   0.600  1.00 70.04           H
ATOM   2092  HE2 MET A 296      67.904  14.612   0.635  1.00 70.04           H
ATOM   2093  HE3 MET A 296      67.244  15.007  -0.740  1.00 70.04           H
ATOM   2094  N   TYR A 297      67.323   9.342  -2.698  1.00 31.13           N
ATOM   2095  CA  TYR A 297      67.005   8.009  -2.196  1.00 28.70           C
ATOM   2096  C   TYR A 297      67.642   6.887  -3.017  1.00 31.94           C
ATOM   2097  O   TYR A 297      67.297   5.710  -2.829  1.00 30.66           O
ATOM   2098  CB  TYR A 297      65.471   7.852  -2.103  1.00 31.76           C
ATOM   2099  CG  TYR A 297      64.930   8.637  -0.936  1.00 27.21           C
ATOM   2100  CD1 TYR A 297      65.316   8.289   0.348  1.00 31.04           C
ATOM   2101  CD2 TYR A 297      64.052   9.712  -1.097  1.00 29.16           C
ATOM   2102  CE1 TYR A 297      64.887   8.995   1.421  1.00 29.92           C
ATOM   2103  CE2 TYR A 297      63.598  10.449   0.009  1.00 27.56           C
ATOM   2104  CZ  TYR A 297      64.030  10.063   1.265  1.00 28.07           C
ATOM   2105  OH  TYR A 297      63.656  10.692   2.398  1.00 30.33           O
ATOM   2106  H   TYR A 297      66.901   9.577  -3.415  1.00 37.32           H
ATOM   2107  HA  TYR A 297      67.361   7.913  -1.300  1.00 34.40           H
ATOM   2108  HB2 TYR A 297      65.064   8.185  -2.917  1.00 38.08           H
ATOM   2109  HB3 TYR A 297      65.243   6.920  -1.956  1.00 38.08           H
ATOM   2110  HD1 TYR A 297      65.904   7.579   0.474  1.00 37.21           H
ATOM   2111  HD2 TYR A 297      63.783   9.967  -1.951  1.00 34.95           H
ATOM   2112  HE1 TYR A 297      65.156   8.748   2.277  1.00 35.86           H
ATOM   2113  HE2 TYR A 297      63.017  11.166  -0.101  1.00 33.03           H
ATOM   2114  HH  TYR A 297      64.059  10.365   3.056  1.00 36.35           H
ATOM   2115  N   ASN A 298      68.598   7.210  -3.881  1.00 29.57           N
ATOM   2116  CA  ASN A 298      69.358   6.195  -4.605  1.00 29.65           C
ATOM   2117  C   ASN A 298      68.433   5.200  -5.319  1.00 31.99           C
ATOM   2118  O   ASN A 298      68.635   3.992  -5.261  1.00 27.84           O
ATOM   2119  CB  ASN A 298      70.339   5.494  -3.649  1.00 30.51           C
ATOM   2120  CG  ASN A 298      71.279   6.507  -3.019  1.00 32.60           C
ATOM   2121  OD1 ASN A 298      71.937   7.240  -3.739  1.00 31.72           O
ATOM   2122  ND2 ASN A 298      71.250   6.634  -1.695  1.00 31.96           N
ATOM   2123  H   ASN A 298      68.825   8.021  -4.071  1.00 35.44           H
ATOM   2124  HA  ASN A 298      69.888   6.644  -5.284  1.00 35.54           H
ATOM   2125  HB2 ASN A 298      69.857   5.025  -2.949  1.00 36.57           H
ATOM   2126  HB3 ASN A 298      70.885   4.871  -4.150  1.00 36.57           H
ATOM   2127 HD21 ASN A 298      71.723   7.239  -1.311  1.00 38.31           H
ATOM   2128 HD22 ASN A 298      70.756   6.114  -1.222  1.00 38.31           H
ATOM   2129  N   ASP A 299      67.401   5.734  -5.978  1.00 33.13           N
ATOM   2130  CA  ASP A 299      66.459   5.012  -6.852  1.00 31.61           C
ATOM   2131  C   ASP A 299      65.663   3.893  -6.157  1.00 34.48           C
ATOM   2132  O   ASP A 299      64.886   3.196  -6.829  1.00 31.40           O
ATOM   2133  CB  ASP A 299      67.154   4.420  -8.093  1.00 31.21           C
ATOM   2134  CG  ASP A 299      67.813   5.480  -8.967  1.00 28.22           C
ATOM   2135  OD1 ASP A 299      67.487   6.682  -8.838  1.00 30.77           O
ATOM   2136  OD2 ASP A 299      68.701   5.102  -9.768  1.00 37.52           O1-
ATOM   2137  H   ASP A 299      67.209   6.580  -5.922  1.00 39.71           H
ATOM   2138  HA  ASP A 299      65.808   5.650  -7.189  1.00 37.89           H
ATOM   2139  HB2 ASP A 299      67.862   3.827  -7.791  1.00 37.41           H
ATOM   2140  HB3 ASP A 299      66.521   3.924  -8.624  1.00 37.41           H
ATOM   2141  N   GLU A 300      65.794   3.703  -4.842  1.00 30.07           N
ATOM   2142  CA  GLU A 300      65.136   2.598  -4.147  1.00 35.35           C
ATOM   2143  C   GLU A 300      63.932   3.118  -3.354  1.00 29.55           C
ATOM   2144  O   GLU A 300      64.094   3.923  -2.435  1.00 29.90           O
ATOM   2145  CB  GLU A 300      66.114   1.879  -3.224  1.00 38.94           C
ATOM   2146  CG  GLU A 300      65.496   0.742  -2.355  1.00 42.00           C
ATOM   2147  CD  GLU A 300      64.746  -0.348  -3.187  1.00 53.93           C
ATOM   2148  OE1 GLU A 300      65.257  -0.777  -4.242  1.00 51.15           O
ATOM   2149  OE2 GLU A 300      63.630  -0.769  -2.779  1.00 57.60           O1-
ATOM   2150  H   GLU A 300      66.255   4.212  -4.317  1.00 36.05           H
ATOM   2151  HA  GLU A 300      64.828   1.952  -4.798  1.00 42.38           H
ATOM   2152  HB2 GLU A 300      66.810   1.476  -3.765  1.00 46.69           H
ATOM   2153  HB3 GLU A 300      66.509   2.538  -2.627  1.00 46.69           H
ATOM   2154  HG2 GLU A 300      66.215   0.313  -1.856  1.00 50.36           H
ATOM   2155  HG3 GLU A 300      64.862   1.130  -1.735  1.00 50.36           H
ATOM   2156  N   SER A 301      62.752   2.607  -3.683  1.00 28.42           N
ATOM   2157  CA  SER A 301      61.475   2.998  -3.068  1.00 26.59           C
ATOM   2158  C   SER A 301      61.443   4.504  -2.813  1.00 28.49           C
ATOM   2159  O   SER A 301      61.282   4.971  -1.695  1.00 28.54           O
ATOM   2160  CB  SER A 301      61.220   2.210  -1.788  1.00 31.67           C
ATOM   2161  OG  SER A 301      61.114   0.810  -2.061  1.00 33.98           O
ATOM   2162  H   SER A 301      62.651   2.008  -4.291  1.00 34.07           H
ATOM   2163  HA  SER A 301      60.758   2.794  -3.691  1.00 31.87           H
ATOM   2164  HB2 SER A 301      61.958   2.346  -1.171  1.00 37.96           H
ATOM   2165  HB3 SER A 301      60.392   2.517  -1.385  1.00 37.96           H
ATOM   2166  HG  SER A 301      60.521   0.662  -2.641  1.00 40.74           H
ATOM   2167  N   VAL A 302      61.658   5.253  -3.887  1.00 28.62           N
ATOM   2168  CA  VAL A 302      61.908   6.692  -3.757  1.00 28.51           C
ATOM   2169  C   VAL A 302      60.762   7.381  -3.044  1.00 26.52           C
ATOM   2170  O   VAL A 302      60.949   8.008  -1.998  1.00 26.92           O
ATOM   2171  CB  VAL A 302      62.163   7.309  -5.135  1.00 26.07           C
ATOM   2172  CG1 VAL A 302      62.127   8.856  -5.108  1.00 31.80           C
ATOM   2173  CG2 VAL A 302      63.445   6.776  -5.645  1.00 30.66           C
ATOM   2174  H   VAL A 302      61.674   4.958  -4.691  1.00 34.31           H
ATOM   2175  HA  VAL A 302      62.704   6.819  -3.218  1.00 34.17           H
ATOM   2176  HB  VAL A 302      61.459   7.012  -5.731  1.00 31.25           H
ATOM   2177 HG11 VAL A 302      62.301   9.183  -6.003  1.00 38.12           H
ATOM   2178 HG12 VAL A 302      61.250   9.152  -4.820  1.00 38.12           H
ATOM   2179 HG13 VAL A 302      62.808   9.184  -4.500  1.00 38.12           H
ATOM   2180 HG21 VAL A 302      63.620   7.175  -6.509  1.00 36.76           H
ATOM   2181 HG22 VAL A 302      64.157   6.999  -5.020  1.00 36.76           H
ATOM   2182 HG23 VAL A 302      63.364   5.815  -5.739  1.00 36.76           H
ATOM   2183  N   LEU A 303      59.551   7.241  -3.586  1.00 26.91           N
ATOM   2184  CA  LEU A 303      58.377   7.881  -3.013  1.00 27.49           C
ATOM   2185  C   LEU A 303      58.111   7.416  -1.595  1.00 25.51           C
ATOM   2186  O   LEU A 303      57.802   8.231  -0.711  1.00 27.25           O
ATOM   2187  CB  LEU A 303      57.139   7.594  -3.902  1.00 27.06           C
ATOM   2188  CG  LEU A 303      57.111   8.452  -5.176  1.00 35.28           C
ATOM   2189  CD1 LEU A 303      56.032   8.000  -6.107  1.00 37.71           C
ATOM   2190  CD2 LEU A 303      56.983   9.938  -4.860  1.00 40.80           C
ATOM   2191  H   LEU A 303      59.390   6.774  -4.286  1.00 32.25           H
ATOM   2192  HA  LEU A 303      58.539   8.842  -2.970  1.00 32.95           H
ATOM   2193  HB2 LEU A 303      57.131   6.660  -4.164  1.00 32.43           H
ATOM   2194  HB3 LEU A 303      56.340   7.800  -3.389  1.00 32.43           H
ATOM   2195  HG  LEU A 303      57.957   8.335  -5.639  1.00 42.29           H
ATOM   2196 HD11 LEU A 303      56.074   8.561  -6.900  1.00 45.21           H
ATOM   2197 HD12 LEU A 303      56.167   7.068  -6.337  1.00 45.21           H
ATOM   2198 HD13 LEU A 303      55.177   8.121  -5.667  1.00 45.21           H
ATOM   2199 HD21 LEU A 303      56.946  10.438  -5.693  1.00 48.92           H
ATOM   2200 HD22 LEU A 303      56.164  10.073  -4.356  1.00 48.92           H
ATOM   2201 HD23 LEU A 303      57.747  10.239  -4.337  1.00 48.92           H
ATOM   2202  N   GLU A 304      58.182   6.096  -1.361  1.00 25.62           N
ATOM   2203  CA  GLU A 304      57.792   5.562  -0.067  1.00 25.88           C
ATOM   2204  C   GLU A 304      58.768   5.979   1.025  1.00 25.75           C
ATOM   2205  O   GLU A 304      58.351   6.294   2.143  1.00 26.15           O
ATOM   2206  CB  GLU A 304      57.696   4.031  -0.164  1.00 27.53           C
ATOM   2207  CG  GLU A 304      56.560   3.564  -1.083  1.00 31.95           C
ATOM   2208  CD  GLU A 304      56.874   3.675  -2.585  1.00 30.15           C
ATOM   2209  OE1 GLU A 304      58.080   3.785  -2.996  1.00 29.96           O
ATOM   2210  OE2 GLU A 304      55.892   3.650  -3.349  1.00 28.86           O1-
ATOM   2211  H   GLU A 304      58.450   5.511  -1.926  1.00 30.70           H
ATOM   2212  HA  GLU A 304      56.907   5.902   0.181  1.00 31.02           H
ATOM   2213  HB2 GLU A 304      58.534   3.665  -0.489  1.00 33.00           H
ATOM   2214  HB3 GLU A 304      57.501   3.692   0.722  1.00 33.00           H
ATOM   2215  HG2 GLU A 304      56.344   2.637  -0.890  1.00 38.30           H
ATOM   2216  HG3 GLU A 304      55.774   4.108  -0.911  1.00 38.30           H
ATOM   2217  N   ASN A 305      60.065   6.053   0.709  1.00 29.90           N
ATOM   2218  CA  ASN A 305      60.993   6.618   1.687  1.00 26.12           C
ATOM   2219  C   ASN A 305      60.631   8.069   1.989  1.00 28.35           C
ATOM   2220  O   ASN A 305      60.696   8.519   3.138  1.00 31.27           O
ATOM   2221  CB  ASN A 305      62.429   6.527   1.180  1.00 27.05           C
ATOM   2222  CG  ASN A 305      63.056   5.203   1.495  1.00 28.24           C
ATOM   2223  OD1 ASN A 305      63.337   4.896   2.666  1.00 32.47           O
ATOM   2224  ND2 ASN A 305      63.232   4.382   0.480  1.00 33.03           N
ATOM   2225  H   ASN A 305      60.402   5.818  -0.039  1.00 35.84           H
ATOM   2226  HA  ASN A 305      60.932   6.128   2.520  1.00 31.30           H
ATOM   2227  HB2 ASN A 305      62.433   6.655   0.220  1.00 32.41           H
ATOM   2228  HB3 ASN A 305      62.953   7.214   1.607  1.00 32.41           H
ATOM   2229 HD21 ASN A 305      63.483   3.571   0.625  1.00 39.59           H
ATOM   2230 HD22 ASN A 305      63.086   4.656  -0.325  1.00 39.59           H
ATOM   2231  N   HIS A 306      60.279   8.810   0.958  1.00 25.83           N
ATOM   2232  CA  HIS A 306      59.890  10.216   1.106  1.00 28.06           C
ATOM   2233  C   HIS A 306      58.615  10.395   1.929  1.00 28.97           C
ATOM   2234  O   HIS A 306      58.540  11.299   2.773  1.00 28.01           O
ATOM   2235  CB  HIS A 306      59.714  10.833  -0.282  1.00 32.79           C
ATOM   2236  CG  HIS A 306      59.288  12.262  -0.240  1.00 34.88           C
ATOM   2237  ND1 HIS A 306      60.081  13.251   0.314  1.00 28.60           N
ATOM   2238  CD2 HIS A 306      58.153  12.869  -0.658  1.00 29.72           C
ATOM   2239  CE1 HIS A 306      59.453  14.406   0.219  1.00 32.81           C
ATOM   2240  NE2 HIS A 306      58.283  14.203  -0.361  1.00 34.25           N
ATOM   2241  H   HIS A 306      60.263   8.520   0.148  1.00 30.95           H
ATOM   2242  HA  HIS A 306      60.603  10.697   1.558  1.00 33.63           H
ATOM   2243  HB2 HIS A 306      59.031  10.335  -0.760  1.00 39.31           H
ATOM   2244  HB3 HIS A 306      60.557  10.798  -0.762  1.00 39.31           H
ATOM   2245  HD2 HIS A 306      57.430  12.461  -1.071  1.00 35.62           H
ATOM   2246  HE1 HIS A 306      59.778  15.225   0.520  1.00 39.33           H
ATOM   2247  HE2 HIS A 306      57.701  14.812  -0.525  1.00 41.06           H
ATOM   2248  N   HIS A 307      57.587   9.562   1.692  1.00 26.66           N
ATOM   2249  CA  HIS A 307      56.351   9.645   2.475  1.00 24.38           C
ATOM   2250  C   HIS A 307      56.634   9.464   3.964  1.00 27.31           C
ATOM   2251  O   HIS A 307      56.114  10.216   4.808  1.00 27.40           O
ATOM   2252  CB  HIS A 307      55.311   8.586   1.986  1.00 24.08           C
ATOM   2253  CG  HIS A 307      55.005   8.619   0.503  1.00 23.11           C
ATOM   2254  ND1 HIS A 307      54.801   9.779  -0.212  1.00 26.40           N
ATOM   2255  CD2 HIS A 307      54.807   7.607  -0.385  1.00 23.13           C
ATOM   2256  CE1 HIS A 307      54.543   9.489  -1.478  1.00 23.56           C
ATOM   2257  NE2 HIS A 307      54.523   8.173  -1.606  1.00 21.86           N
ATOM   2258  H   HIS A 307      57.570   8.961   1.080  1.00 31.95           H
ATOM   2259  HA  HIS A 307      55.973  10.529   2.352  1.00 29.21           H
ATOM   2260  HB2 HIS A 307      54.476   8.773   2.443  1.00 28.86           H
ATOM   2261  HB3 HIS A 307      55.597   7.691   2.218  1.00 28.86           H
ATOM   2262  HD1 HIS A 307      54.867  10.570   0.110  1.00 31.64           H
ATOM   2263  HD2 HIS A 307      54.870   6.700  -0.199  1.00 27.71           H
ATOM   2264  HE1 HIS A 307      54.374  10.099  -2.163  1.00 28.23           H
ATOM   2265  N   LEU A 308      57.480   8.476   4.298  1.00 23.84           N
ATOM   2266  CA  LEU A 308      57.868   8.215   5.681  1.00 28.02           C
ATOM   2267  C   LEU A 308      58.609   9.388   6.271  1.00 28.37           C
ATOM   2268  O   LEU A 308      58.309   9.821   7.389  1.00 29.03           O
ATOM   2269  CB  LEU A 308      58.744   6.968   5.752  1.00 27.49           C
ATOM   2270  CG  LEU A 308      57.968   5.674   5.566  1.00 26.31           C
ATOM   2271  CD1 LEU A 308      58.945   4.580   5.172  1.00 31.68           C
ATOM   2272  CD2 LEU A 308      57.204   5.349   6.883  1.00 26.76           C
ATOM   2273  H   LEU A 308      57.824   7.933   3.735  1.00 28.56           H
ATOM   2274  HA  LEU A 308      57.068   8.072   6.217  1.00 33.58           H
ATOM   2275  HB2 LEU A 308      59.420   7.010   5.055  1.00 32.94           H
ATOM   2276  HB3 LEU A 308      59.172   6.948   6.618  1.00 32.94           H
ATOM   2277  HG  LEU A 308      57.325   5.783   4.851  1.00 31.53           H
ATOM   2278 HD11 LEU A 308      58.464   3.744   5.081  1.00 37.97           H
ATOM   2279 HD12 LEU A 308      59.348   4.823   4.325  1.00 37.97           H
ATOM   2280 HD13 LEU A 308      59.631   4.495   5.853  1.00 37.97           H
ATOM   2281 HD21 LEU A 308      56.718   4.518   6.769  1.00 32.08           H
ATOM   2282 HD22 LEU A 308      57.833   5.263   7.616  1.00 32.08           H
ATOM   2283 HD23 LEU A 308      56.579   6.063   7.074  1.00 32.08           H
ATOM   2284  N   ALA A 309      59.574   9.909   5.524  1.00 31.88           N
ATOM   2285  CA  ALA A 309      60.397  11.017   6.010  1.00 32.11           C
ATOM   2286  C   ALA A 309      59.538  12.215   6.334  1.00 35.34           C
ATOM   2287  O   ALA A 309      59.685  12.819   7.396  1.00 33.32           O
ATOM   2288  CB  ALA A 309      61.452  11.396   4.982  1.00 28.01           C
ATOM   2289  H   ALA A 309      59.766   9.635   4.735  1.00 38.22           H
ATOM   2290  HA  ALA A 309      60.854  10.745   6.818  1.00 38.49           H
ATOM   2291  HB1 ALA A 309      61.982  12.132   5.321  1.00 33.57           H
ATOM   2292  HB2 ALA A 309      62.017  10.625   4.823  1.00 33.57           H
ATOM   2293  HB3 ALA A 309      61.009  11.665   4.163  1.00 33.57           H
ATOM   2294  N   VAL A 310      58.599  12.544   5.447  1.00 33.97           N
ATOM   2295  CA  VAL A 310      57.700  13.667   5.693  1.00 29.45           C
ATOM   2296  C   VAL A 310      56.835  13.410   6.932  1.00 32.00           C
ATOM   2297  O   VAL A 310      56.702  14.270   7.813  1.00 34.89           O
ATOM   2298  CB  VAL A 310      56.853  13.933   4.440  1.00 29.57           C
ATOM   2299  CG1 VAL A 310      55.763  14.940   4.733  1.00 33.00           C
ATOM   2300  CG2 VAL A 310      57.747  14.395   3.307  1.00 31.57           C
ATOM   2301  H   VAL A 310      58.466  12.129   4.705  1.00 40.73           H
ATOM   2302  HA  VAL A 310      58.230  14.462   5.854  1.00 35.30           H
ATOM   2303  HB  VAL A 310      56.429  13.110   4.157  1.00 35.44           H
ATOM   2304 HG11 VAL A 310      55.276  15.122   3.911  1.00 39.55           H
ATOM   2305 HG12 VAL A 310      55.162  14.574   5.394  1.00 39.55           H
ATOM   2306 HG13 VAL A 310      56.166  15.754   5.064  1.00 39.55           H
ATOM   2307 HG21 VAL A 310      57.202  14.549   2.518  1.00 37.84           H
ATOM   2308 HG22 VAL A 310      58.189  15.215   3.561  1.00 37.84           H
ATOM   2309 HG23 VAL A 310      58.408  13.709   3.126  1.00 37.84           H
ATOM   2310  N   GLY A 311      56.192  12.255   6.992  1.00 30.53           N
ATOM   2311  CA  GLY A 311      55.314  11.962   8.119  1.00 34.59           C
ATOM   2312  C   GLY A 311      56.044  12.007   9.454  1.00 33.87           C
ATOM   2313  O   GLY A 311      55.522  12.533  10.439  1.00 34.89           O
ATOM   2314  H   GLY A 311      56.250  11.628   6.401  1.00 36.60           H
ATOM   2315  HA2 GLY A 311      54.587  12.609   8.136  1.00 41.46           H
ATOM   2316  HA3 GLY A 311      54.930  11.076   8.010  1.00 41.46           H
ATOM   2317  N   PHE A 312      57.274  11.483   9.494  1.00 33.46           N
ATOM   2318  CA  PHE A 312      58.001  11.445  10.752  1.00 30.70           C
ATOM   2319  C   PHE A 312      58.647  12.802  11.045  1.00 37.60           C
ATOM   2320  O   PHE A 312      58.713  13.199  12.213  1.00 40.33           O
ATOM   2321  CB  PHE A 312      59.014  10.314  10.739  1.00 35.32           C
ATOM   2322  CG  PHE A 312      58.433   9.023  11.168  1.00 30.31           C
ATOM   2323  CD1 PHE A 312      58.169   8.774  12.506  1.00 32.25           C
ATOM   2324  CD2 PHE A 312      58.113   8.070  10.242  1.00 31.69           C
ATOM   2325  CE1 PHE A 312      57.597   7.578  12.886  1.00 34.73           C
ATOM   2326  CE2 PHE A 312      57.538   6.883  10.623  1.00 27.63           C
ATOM   2327  CZ  PHE A 312      57.275   6.642  11.926  1.00 29.55           C
ATOM   2328  H   PHE A 312      57.704  11.175   8.820  1.00 40.11           H
ATOM   2329  HA  PHE A 312      57.373  11.251  11.462  1.00 36.80           H
ATOM   2330  HB2 PHE A 312      59.350  10.210   9.833  1.00 42.35           H
ATOM   2331  HB3 PHE A 312      59.741  10.535  11.340  1.00 42.35           H
ATOM   2332  HD1 PHE A 312      58.378   9.413  13.153  1.00 38.66           H
ATOM   2333  HD2 PHE A 312      58.279   8.237   9.344  1.00 37.99           H
ATOM   2334  HE1 PHE A 312      57.419   7.410  13.782  1.00 41.63           H
ATOM   2335  HE2 PHE A 312      57.323   6.243   9.978  1.00 33.12           H
ATOM   2336  HZ  PHE A 312      56.897   5.832  12.171  1.00 35.41           H
ATOM   2337  N   LYS A 313      59.027  13.563  10.000  1.00 31.45           N
ATOM   2338  CA  LYS A 313      59.527  14.925  10.198  1.00 37.78           C
ATOM   2339  C   LYS A 313      58.452  15.815  10.820  1.00 37.49           C
ATOM   2340  O   LYS A 313      58.734  16.601  11.737  1.00 39.63           O
ATOM   2341  CB  LYS A 313      60.014  15.525   8.867  1.00 36.70           C
ATOM   2342  CG  LYS A 313      61.517  15.219   8.578  1.00 58.30           C
ATOM   2343  CD  LYS A 313      61.927  15.324   7.073  1.00 58.29           C
ATOM   2344  CE  LYS A 313      63.331  14.674   6.807  1.00 48.09           C
ATOM   2345  NZ  LYS A 313      63.911  15.079   5.493  1.00 55.12           N1+
ATOM   2346  H   LYS A 313      58.991  13.323   9.176  1.00 37.70           H
ATOM   2347  HA  LYS A 313      60.281  14.890  10.808  1.00 45.29           H
ATOM   2348  HB2 LYS A 313      59.472  15.177   8.140  1.00 44.00           H
ATOM   2349  HB3 LYS A 313      59.915  16.492   8.903  1.00 44.00           H
ATOM   2350  HG2 LYS A 313      62.060  15.855   9.073  1.00 69.92           H
ATOM   2351  HG3 LYS A 313      61.720  14.321   8.884  1.00 69.92           H
ATOM   2352  HD2 LYS A 313      61.271  14.857   6.530  1.00 69.91           H
ATOM   2353  HD3 LYS A 313      61.964  16.258   6.814  1.00 69.91           H
ATOM   2354  HE2 LYS A 313      63.949  14.940   7.505  1.00 57.67           H
ATOM   2355  HE3 LYS A 313      63.235  13.709   6.802  1.00 57.67           H
ATOM   2356  HZ1 LYS A 313      64.698  14.677   5.374  1.00 66.10           H
ATOM   2357  HZ2 LYS A 313      63.363  14.849   4.831  1.00 66.10           H
ATOM   2358  HZ3 LYS A 313      64.028  15.962   5.473  1.00 66.10           H
ATOM   2359  N   LEU A 314      57.205  15.671  10.381  1.00 37.68           N
ATOM   2360  CA  LEU A 314      56.125  16.442  10.991  1.00 36.86           C
ATOM   2361  C   LEU A 314      55.925  16.150  12.474  1.00 42.68           C
ATOM   2362  O   LEU A 314      55.393  17.007  13.182  1.00 47.76           O
ATOM   2363  CB  LEU A 314      54.815  16.205  10.243  1.00 39.87           C
ATOM   2364  CG  LEU A 314      54.851  16.810   8.834  1.00 41.67           C
ATOM   2365  CD1 LEU A 314      53.522  16.573   8.167  1.00 37.98           C
ATOM   2366  CD2 LEU A 314      55.174  18.319   8.870  1.00 41.73           C
ATOM   2367  H   LEU A 314      56.960  15.149   9.746  1.00 45.18           H
ATOM   2368  HA  LEU A 314      56.356  17.382  10.940  1.00 44.19           H
ATOM   2369  HB2 LEU A 314      54.643  15.253  10.183  1.00 47.80           H
ATOM   2370  HB3 LEU A 314      54.104  16.638  10.740  1.00 47.80           H
ATOM   2371  HG  LEU A 314      55.540  16.366   8.317  1.00 49.96           H
ATOM   2372 HD11 LEU A 314      53.541  16.941   7.270  1.00 45.54           H
ATOM   2373 HD12 LEU A 314      53.361  15.616   8.134  1.00 45.54           H
ATOM   2374 HD13 LEU A 314      52.825  17.000   8.691  1.00 45.54           H
ATOM   2375 HD21 LEU A 314      55.093  18.669   7.969  1.00 50.04           H
ATOM   2376 HD22 LEU A 314      54.543  18.766   9.454  1.00 50.04           H
ATOM   2377 HD23 LEU A 314      56.077  18.457   9.194  1.00 50.04           H
ATOM   2378  N   LEU A 315      56.317  14.974  12.960  1.00 40.91           N
ATOM   2379  CA  LEU A 315      56.194  14.670  14.390  1.00 43.30           C
ATOM   2380  C   LEU A 315      57.249  15.355  15.252  1.00 46.44           C
ATOM   2381  O   LEU A 315      57.099  15.367  16.479  1.00 42.17           O
ATOM   2382  CB  LEU A 315      56.307  13.170  14.653  1.00 41.18           C
ATOM   2383  CG  LEU A 315      55.155  12.308  14.142  1.00 40.12           C
ATOM   2384  CD1 LEU A 315      55.562  10.857  14.188  1.00 40.91           C
ATOM   2385  CD2 LEU A 315      53.886  12.586  14.955  1.00 39.87           C
ATOM   2386  H   LEU A 315      56.651  14.335  12.488  1.00 49.05           H
ATOM   2387  HA  LEU A 315      55.321  14.967  14.701  1.00 51.92           H
ATOM   2388  HB2 LEU A 315      57.117  12.844  14.231  1.00 49.37           H
ATOM   2389  HB3 LEU A 315      56.367  13.038  15.613  1.00 49.37           H
ATOM   2390  HG  LEU A 315      54.979  12.538  13.217  1.00 48.10           H
ATOM   2391 HD11 LEU A 315      54.830  10.310  13.861  1.00 49.05           H
ATOM   2392 HD12 LEU A 315      56.345  10.732  13.629  1.00 49.05           H
ATOM   2393 HD13 LEU A 315      55.768  10.621  15.106  1.00 49.05           H
ATOM   2394 HD21 LEU A 315      53.182  12.000  14.633  1.00 47.80           H
ATOM   2395 HD22 LEU A 315      54.062  12.402  15.891  1.00 47.80           H
ATOM   2396 HD23 LEU A 315      53.622  13.511  14.840  1.00 47.80           H
ATOM   2397  N   GLN A 316      58.318  15.871  14.644  1.00 44.85           N
ATOM   2398  CA  GLN A 316      59.318  16.676  15.341  1.00 51.34           C
ATOM   2399  C   GLN A 316      58.735  18.071  15.453  1.00 56.28           C
ATOM   2400  O   GLN A 316      58.500  18.736  14.441  1.00 63.40           O
ATOM   2401  CB  GLN A 316      60.661  16.696  14.606  1.00 49.16           C
ATOM   2402  CG  GLN A 316      61.247  15.316  14.249  1.00 54.28           C
ATOM   2403  CD  GLN A 316      61.936  14.573  15.411  1.00 62.96           C
ATOM   2404  OE1 GLN A 316      61.596  13.417  15.717  1.00 56.31           O
ATOM   2405  NE2 GLN A 316      62.933  15.217  16.029  1.00 68.98           N
ATOM   2406  H   GLN A 316      58.485  15.775  13.806  1.00 53.78           H
ATOM   2407  HA  GLN A 316      59.456  16.322  16.233  1.00 61.57           H
ATOM   2408  HB2 GLN A 316      60.555  17.196  13.781  1.00 58.95           H
ATOM   2409  HB3 GLN A 316      61.312  17.145  15.167  1.00 58.95           H
ATOM   2410  HG2 GLN A 316      60.531  14.746  13.925  1.00 65.10           H
ATOM   2411  HG3 GLN A 316      61.910  15.436  13.552  1.00 65.10           H
ATOM   2412 HE21 GLN A 316      63.132  16.023  15.801  1.00 82.73           H
ATOM   2413 HE22 GLN A 316      63.378  14.830  16.658  1.00 82.73           H
ATOM   2414  N   GLU A 317      58.464  18.478  16.684  1.00 61.32           N
ATOM   2415  CA  GLU A 317      57.719  19.685  17.025  1.00 61.30           C
ATOM   2416  C   GLU A 317      56.676  19.294  18.064  1.00 63.94           C
ATOM   2417  O   GLU A 317      55.763  18.516  17.759  1.00 59.79           O
ATOM   2418  CB  GLU A 317      57.052  20.341  15.811  1.00 62.99           C
ATOM   2419  CG  GLU A 317      56.230  21.564  16.163  1.00 71.98           C
ATOM   2420  CD  GLU A 317      57.067  22.630  16.855  1.00 77.09           C
ATOM   2421  OE1 GLU A 317      58.038  23.118  16.221  1.00 77.16           O
ATOM   2422  OE2 GLU A 317      56.760  22.962  18.033  1.00 75.98           O1-
ATOM   2423  H   GLU A 317      58.714  18.038  17.379  1.00 73.55           H
ATOM   2424  HA  GLU A 317      58.326  20.328  17.423  1.00 73.52           H
ATOM   2425  HB2 GLU A 317      57.734  20.646  15.195  1.00 75.55           H
ATOM   2426  HB3 GLU A 317      56.466  19.699  15.376  1.00 75.55           H
ATOM   2427  HG2 GLU A 317      55.874  21.951  15.349  1.00 86.33           H
ATOM   2428  HG3 GLU A 317      55.508  21.313  16.758  1.00 86.33           H
ATOM   2429  N   GLU A 318      56.821  19.817  19.294  1.00 62.92           N
ATOM   2430  CA  GLU A 318      55.894  19.501  20.385  1.00 59.56           C
ATOM   2431  C   GLU A 318      54.438  19.772  19.992  1.00 60.99           C
ATOM   2432  O   GLU A 318      53.543  18.964  20.289  1.00 59.24           O
ATOM   2433  CB  GLU A 318      56.268  20.305  21.635  1.00 62.17           C
ATOM   2434  CG  GLU A 318      57.728  20.191  22.059  0.00 58.06           C
ATOM   2435  CD  GLU A 318      58.104  21.213  23.115  0.00 55.99           C
ATOM   2436  OE1 GLU A 318      57.977  22.425  22.842  0.00 55.84           O
ATOM   2437  OE2 GLU A 318      58.518  20.804  24.221  0.00 55.18           O1-
ATOM   2438  H   GLU A 318      57.445  20.365  19.512  1.00 75.46           H
ATOM   2439  HA  GLU A 318      55.972  18.558  20.606  1.00 71.43           H
ATOM   2440  HB2 GLU A 318      56.079  21.243  21.476  1.00 74.56           H
ATOM   2441  HB3 GLU A 318      55.731  19.985  22.377  1.00 74.56           H
ATOM   2442  HG2 GLU A 318      57.887  19.307  22.425  0.00 69.63           H
ATOM   2443  HG3 GLU A 318      58.303  20.341  21.293  0.00 69.63           H
ATOM   2444  N   HIS A 319      54.191  20.873  19.276  1.00 61.50           N
ATOM   2445  CA  HIS A 319      52.852  21.247  18.825  1.00 59.39           C
ATOM   2446  C   HIS A 319      52.205  20.152  17.933  1.00 63.10           C
ATOM   2447  O   HIS A 319      51.027  20.244  17.559  1.00 60.51           O
ATOM   2448  CB  HIS A 319      52.934  22.596  18.074  1.00 61.64           C
ATOM   2449  CG  HIS A 319      51.749  23.489  18.288  1.00 73.90           C
ATOM   2450  ND1 HIS A 319      51.100  23.595  19.502  1.00 79.51           N
ATOM   2451  CD2 HIS A 319      51.105  24.337  17.447  1.00 78.07           C
ATOM   2452  CE1 HIS A 319      50.102  24.458  19.397  1.00 77.10           C
ATOM   2453  NE2 HIS A 319      50.083  24.923  18.160  1.00 80.85           N
ATOM   2454  H   HIS A 319      54.800  21.428  19.028  1.00 73.76           H
ATOM   2455  HA  HIS A 319      52.287  21.368  19.603  1.00 71.23           H
ATOM   2456  HB2 HIS A 319      53.025  22.436  17.123  1.00 73.93           H
ATOM   2457  HB3 HIS A 319      53.715  23.078  18.394  1.00 73.93           H
ATOM   2458  HD2 HIS A 319      51.310  24.489  16.551  1.00 93.64           H
ATOM   2459  HE1 HIS A 319      49.516  24.698  20.080  1.00 92.47           H
ATOM   2460  HE2 HIS A 319      49.520  25.500  17.852  1.00 96.98           H
ATOM   2461  N   CME A 320      52.957  19.094  17.637  1.00 59.33           N
ATOM   2462  CA  CME A 320      52.530  18.084  16.702  1.00 55.26           C
ATOM   2463  C   CME A 320      52.930  16.659  17.084  1.00 46.66           C
ATOM   2464  O   CME A 320      52.638  15.698  16.372  1.00 45.16           O
ATOM   2465  CB  CME A 320      53.095  18.396  15.313  1.00 54.32           C
ATOM   2466  SG  CME A 320      52.096  19.473  14.349  1.00 57.43           S
ATOM   2467  SD  CME A 320      53.063  19.706  12.507  1.00 63.15           S
ATOM   2468  CE  CME A 320      54.523  20.651  12.774  1.00 64.12           C
ATOM   2469  CZ  CME A 320      54.287  22.085  12.375  1.00 71.06           C
ATOM   2470  OH  CME A 320      55.528  22.791  12.422  1.00 79.32           O
ATOM   2471  H   CME A 320      53.851  18.866  18.010  1.00 71.16           H
ATOM   2472  HA  CME A 320      51.397  18.123  16.650  1.00 66.27           H
ATOM   2473  HB2 CME A 320      53.285  17.453  14.750  1.00 65.14           H
ATOM   2474  HB3 CME A 320      54.064  18.962  15.414  1.00 65.14           H
ATOM   2475  HE2 CME A 320      55.296  20.177  12.111  1.00 76.91           H
ATOM   2476  HE3 CME A 320      54.897  20.596  13.825  1.00 76.91           H
ATOM   2477  HZ2 CME A 320      53.555  22.556  13.084  1.00 85.23           H
ATOM   2478  HZ3 CME A 320      53.853  22.127  11.340  1.00 85.23           H
ATOM   2479  HH  CME A 320      55.353  23.663  12.042  1.00 95.15           H
ATOM   2480  N   ASP A 321      53.609  16.487  18.215  1.00 45.13           N
ATOM   2481  CA  ASP A 321      54.082  15.157  18.563  1.00 46.46           C
ATOM   2482  C   ASP A 321      52.983  14.379  19.256  1.00 50.06           C
ATOM   2483  O   ASP A 321      52.877  14.369  20.482  1.00 46.53           O
ATOM   2484  CB  ASP A 321      55.341  15.204  19.438  1.00 54.56           C
ATOM   2485  CG  ASP A 321      55.962  13.825  19.622  1.00 56.32           C
ATOM   2486  OD1 ASP A 321      55.478  12.858  18.959  1.00 49.61           O
ATOM   2487  OD2 ASP A 321      56.924  13.705  20.415  1.00 58.47           O1-
ATOM   2488  H   ASP A 321      53.808  17.099  18.784  1.00 54.11           H
ATOM   2489  HA  ASP A 321      54.308  14.680  17.750  1.00 55.71           H
ATOM   2490  HB2 ASP A 321      56.002  15.775  19.018  1.00 65.44           H
ATOM   2491  HB3 ASP A 321      55.113  15.550  20.315  1.00 65.44           H
ATOM   2492  N   ILE A 322      52.183  13.691  18.439  1.00 44.24           N
ATOM   2493  CA  ILE A 322      51.082  12.903  18.955  1.00 43.29           C
ATOM   2494  C   ILE A 322      51.579  11.667  19.711  1.00 50.76           C
ATOM   2495  O   ILE A 322      50.781  11.009  20.388  1.00 50.58           O
ATOM   2496  CB  ILE A 322      50.131  12.490  17.804  1.00 47.94           C
ATOM   2497  CG1 ILE A 322      50.866  11.627  16.775  1.00 41.37           C
ATOM   2498  CG2 ILE A 322      49.509  13.722  17.101  1.00 39.97           C
ATOM   2499  CD1 ILE A 322      49.938  10.952  15.786  1.00 47.78           C
ATOM   2500  H   ILE A 322      52.268  13.661  17.584  1.00 53.05           H
ATOM   2501  HA  ILE A 322      50.574  13.451  19.572  1.00 51.91           H
ATOM   2502  HB  ILE A 322      49.409  11.965  18.182  1.00 57.48           H
ATOM   2503 HG12 ILE A 322      51.479  12.184  16.274  1.00 49.60           H
ATOM   2504 HG13 ILE A 322      51.354  10.927  17.234  1.00 49.60           H
ATOM   2505 HG21 ILE A 322      48.919  13.421  16.396  1.00 47.92           H
ATOM   2506 HG22 ILE A 322      49.009  14.234  17.755  1.00 47.92           H
ATOM   2507 HG23 ILE A 322      50.219  14.268  16.731  1.00 47.92           H
ATOM   2508 HD11 ILE A 322      50.461  10.391  15.191  1.00 57.30           H
ATOM   2509 HD12 ILE A 322      49.301  10.409  16.278  1.00 57.30           H
ATOM   2510 HD13 ILE A 322      49.469  11.630  15.276  1.00 57.30           H
ATOM   2511  N   PHE A 323      52.860  11.296  19.579  1.00 45.72           N
ATOM   2512  CA  PHE A 323      53.409  10.136  20.282  1.00 44.25           C
ATOM   2513  C   PHE A 323      54.195  10.529  21.530  1.00 41.51           C
ATOM   2514  O   PHE A 323      54.871   9.683  22.132  1.00 46.59           O
ATOM   2515  CB  PHE A 323      54.277   9.317  19.330  1.00 42.79           C
ATOM   2516  CG  PHE A 323      53.528   8.827  18.140  1.00 45.94           C
ATOM   2517  CD1 PHE A 323      52.250   8.300  18.289  1.00 52.42           C
ATOM   2518  CD2 PHE A 323      54.064   8.926  16.870  1.00 50.72           C
ATOM   2519  CE1 PHE A 323      51.528   7.859  17.199  1.00 49.17           C
ATOM   2520  CE2 PHE A 323      53.342   8.480  15.764  1.00 47.16           C
ATOM   2521  CZ  PHE A 323      52.082   7.954  15.929  1.00 47.33           C
ATOM   2522  H   PHE A 323      53.428  11.694  19.071  1.00 54.82           H
ATOM   2523  HA  PHE A 323      52.673   9.573  20.568  1.00 53.07           H
ATOM   2524  HB2 PHE A 323      55.015   9.865  19.018  1.00 51.30           H
ATOM   2525  HB3 PHE A 323      54.616   8.541  19.802  1.00 51.30           H
ATOM   2526  HD1 PHE A 323      51.876   8.236  19.140  1.00 62.86           H
ATOM   2527  HD2 PHE A 323      54.916   9.282  16.756  1.00 60.82           H
ATOM   2528  HE1 PHE A 323      50.676   7.502  17.319  1.00 58.96           H
ATOM   2529  HE2 PHE A 323      53.709   8.541  14.910  1.00 56.55           H
ATOM   2530  HZ  PHE A 323      51.605   7.658  15.189  1.00 56.75           H
ATOM   2531  N   MET A 324      54.099  11.801  21.920  1.00 48.62           N
ATOM   2532  CA  MET A 324      54.788  12.347  23.086  1.00 52.53           C
ATOM   2533  C   MET A 324      54.688  11.432  24.300  1.00 54.07           C
ATOM   2534  O   MET A 324      55.649  11.290  25.067  1.00 54.64           O
ATOM   2535  CB  MET A 324      54.169  13.705  23.401  1.00 50.27           C
ATOM   2536  CG  MET A 324      54.968  14.576  24.328  1.00 62.53           C
ATOM   2537  SD  MET A 324      54.048  16.089  24.712  1.00 72.53           S
ATOM   2538  CE  MET A 324      52.823  15.481  25.896  1.00 65.15           C
ATOM   2539  H   MET A 324      53.622  12.386  21.509  1.00 58.30           H
ATOM   2540  HA  MET A 324      55.721  12.488  22.866  1.00 63.00           H
ATOM   2541  HB2 MET A 324      54.071  14.194  22.568  1.00 60.28           H
ATOM   2542  HB3 MET A 324      53.298  13.565  23.801  1.00 60.28           H
ATOM   2543  HG2 MET A 324      55.139  14.089  25.149  1.00 75.00           H
ATOM   2544  HG3 MET A 324      55.803  14.822  23.898  1.00 75.00           H
ATOM   2545  HE1 MET A 324      52.292  16.222  26.228  1.00 78.14           H
ATOM   2546  HE2 MET A 324      52.250  14.828  25.465  1.00 78.14           H
ATOM   2547  HE3 MET A 324      53.292  15.061  26.637  1.00 78.14           H
ATOM   2548  N   ASN A 325      53.529  10.814  24.500  1.00 51.81           N
ATOM   2549  CA  ASN A 325      53.247  10.098  25.729  1.00 50.61           C
ATOM   2550  C   ASN A 325      53.328   8.592  25.549  1.00 48.67           C
ATOM   2551  O   ASN A 325      52.867   7.849  26.417  1.00 51.89           O
ATOM   2552  CB  ASN A 325      51.880  10.536  26.279  1.00 43.70           C
ATOM   2553  CG  ASN A 325      51.888  12.001  26.761  1.00 57.46           C
ATOM   2554  OD1 ASN A 325      52.891  12.482  27.298  1.00 57.08           O
ATOM   2555  ND2 ASN A 325      50.773  12.711  26.555  1.00 53.15           N
ATOM   2556  H   ASN A 325      52.884  10.798  23.930  1.00 62.13           H
ATOM   2557  HA  ASN A 325      53.914  10.349  26.386  1.00 60.70           H
ATOM   2558  HB2 ASN A 325      51.219  10.463  25.573  1.00 52.40           H
ATOM   2559  HB3 ASN A 325      51.632   9.971  27.025  1.00 52.40           H
ATOM   2560 HD21 ASN A 325      50.732  13.534  26.806  1.00 63.74           H
ATOM   2561 HD22 ASN A 325      50.095  12.348  26.173  1.00 63.74           H
ATOM   2562  N   LEU A 326      53.926   8.117  24.457  1.00 48.10           N
ATOM   2563  CA  LEU A 326      54.348   6.727  24.421  1.00 46.35           C
ATOM   2564  C   LEU A 326      55.692   6.583  25.138  1.00 41.70           C
ATOM   2565  O   LEU A 326      56.439   7.550  25.311  1.00 41.61           O
ATOM   2566  CB  LEU A 326      54.507   6.185  22.987  1.00 41.62           C
ATOM   2567  CG  LEU A 326      53.491   6.461  21.880  1.00 54.37           C
ATOM   2568  CD1 LEU A 326      53.748   5.467  20.754  1.00 47.50           C
ATOM   2569  CD2 LEU A 326      52.068   6.407  22.317  1.00 47.65           C
ATOM   2570  H   LEU A 326      54.100   8.571  23.747  1.00 57.67           H
ATOM   2571  HA  LEU A 326      53.690   6.183  24.880  1.00 55.58           H
ATOM   2572  HB2 LEU A 326      55.357   6.511  22.653  1.00 49.90           H
ATOM   2573  HB3 LEU A 326      54.554   5.221  23.047  1.00 49.90           H
ATOM   2574  HG  LEU A 326      53.646   7.353  21.532  1.00 65.20           H
ATOM   2575 HD11 LEU A 326      53.132   5.656  20.027  1.00 56.96           H
ATOM   2576 HD12 LEU A 326      54.662   5.568  20.447  1.00 56.96           H
ATOM   2577 HD13 LEU A 326      53.606   4.568  21.091  1.00 56.96           H
ATOM   2578 HD21 LEU A 326      51.498   6.582  21.552  1.00 57.14           H
ATOM   2579 HD22 LEU A 326      51.900   5.522  22.670  1.00 57.14           H
ATOM   2580 HD23 LEU A 326      51.918   7.079  23.003  1.00 57.14           H
ATOM   2581  N   THR A 327      55.998   5.348  25.539  1.00 54.12           N
ATOM   2582  CA  THR A 327      57.318   5.056  26.080  1.00 49.94           C
ATOM   2583  C   THR A 327      58.354   5.170  24.979  1.00 57.91           C
ATOM   2584  O   THR A 327      58.041   5.105  23.785  1.00 49.11           O
ATOM   2585  CB  THR A 327      57.394   3.647  26.679  1.00 52.56           C
ATOM   2586  OG1 THR A 327      56.201   3.353  27.415  1.00 66.99           O
ATOM   2587  CG2 THR A 327      58.613   3.547  27.630  1.00 64.22           C
ATOM   2588  H   THR A 327      55.471   4.673  25.500  1.00 64.90           H
ATOM   2589  HA  THR A 327      57.535   5.706  26.769  1.00 59.89           H
ATOM   2590  HB  THR A 327      57.495   2.987  25.975  1.00 63.03           H
ATOM   2591  HG1 THR A 327      56.399   3.030  28.166  1.00 80.35           H
ATOM   2592 HG21 THR A 327      58.568   2.729  28.151  1.00 77.02           H
ATOM   2593 HG22 THR A 327      59.439   3.544  27.121  1.00 77.02           H
ATOM   2594 HG23 THR A 327      58.627   4.302  28.241  1.00 77.02           H
ATOM   2595  N   LYS A 328      59.611   5.331  25.392  1.00 57.79           N
ATOM   2596  CA  LYS A 328      60.679   5.332  24.404  1.00 55.74           C
ATOM   2597  C   LYS A 328      60.649   4.033  23.608  1.00 45.71           C
ATOM   2598  O   LYS A 328      60.724   4.051  22.376  1.00 49.93           O
ATOM   2599  CB  LYS A 328      62.042   5.550  25.084  1.00 56.26           C
ATOM   2600  CG  LYS A 328      62.045   6.677  26.127  0.00 52.76           C
ATOM   2601  CD  LYS A 328      63.361   6.762  26.885  0.00 53.38           C
ATOM   2602  CE  LYS A 328      63.379   7.957  27.831  0.00 53.07           C
ATOM   2603  NZ  LYS A 328      64.662   8.054  28.580  0.00 52.55           N1+
ATOM   2604  H   LYS A 328      59.857   5.416  26.212  1.00 69.31           H
ATOM   2605  HA  LYS A 328      60.531   6.068  23.785  1.00 66.85           H
ATOM   2606  HB2 LYS A 328      62.316   4.731  25.526  1.00 67.47           H
ATOM   2607  HB3 LYS A 328      62.694   5.790  24.406  1.00 67.47           H
ATOM   2608  HG2 LYS A 328      61.897   7.526  25.683  0.00 63.27           H
ATOM   2609  HG3 LYS A 328      61.348   6.520  26.781  0.00 63.27           H
ATOM   2610  HD2 LYS A 328      63.477   5.958  27.415  0.00 64.01           H
ATOM   2611  HD3 LYS A 328      64.092   6.860  26.255  0.00 64.01           H
ATOM   2612  HE2 LYS A 328      63.266   8.773  27.319  0.00 63.64           H
ATOM   2613  HE3 LYS A 328      62.659   7.867  28.476  0.00 63.64           H
ATOM   2614  HZ1 LYS A 328      64.651   8.767  29.114  0.00 63.02           H
ATOM   2615  HZ2 LYS A 328      64.780   7.324  29.076  0.00 63.02           H
ATOM   2616  HZ3 LYS A 328      65.341   8.130  28.010  0.00 63.02           H
ATOM   2617  N   LYS A 329      60.485   2.893  24.287  1.00 48.48           N
ATOM   2618  CA  LYS A 329      60.427   1.623  23.578  1.00 46.63           C
ATOM   2619  C   LYS A 329      59.199   1.535  22.674  1.00 53.23           C
ATOM   2620  O   LYS A 329      59.225   0.841  21.648  1.00 46.29           O
ATOM   2621  CB  LYS A 329      60.419   0.456  24.568  1.00 48.67           C
ATOM   2622  CG  LYS A 329      60.473  -0.915  23.895  1.00 60.37           C
ATOM   2623  CD  LYS A 329      61.827  -1.616  24.060  1.00 63.49           C
ATOM   2624  CE  LYS A 329      61.648  -2.955  24.791  1.00 68.97           C
ATOM   2625  NZ  LYS A 329      62.956  -3.525  25.251  1.00 69.59           N1+
ATOM   2626  H   LYS A 329      60.411   2.832  25.141  1.00 58.13           H
ATOM   2627  HA  LYS A 329      61.214   1.534  23.021  1.00 55.92           H
ATOM   2628  HB2 LYS A 329      61.173   0.542  25.169  1.00 58.36           H
ATOM   2629  HB3 LYS A 329      59.592   0.497  25.073  1.00 58.36           H
ATOM   2630  HG2 LYS A 329      59.788  -1.484  24.282  1.00 72.41           H
ATOM   2631  HG3 LYS A 329      60.316  -0.818  22.944  1.00 72.41           H
ATOM   2632  HD2 LYS A 329      62.200  -1.796  23.182  1.00 76.15           H
ATOM   2633  HD3 LYS A 329      62.430  -1.061  24.575  1.00 76.15           H
ATOM   2634  HE2 LYS A 329      61.078  -2.828  25.567  1.00 82.72           H
ATOM   2635  HE3 LYS A 329      61.234  -3.594  24.187  1.00 82.72           H
ATOM   2636  HZ1 LYS A 329      62.810  -4.302  25.664  1.00 83.47           H
ATOM   2637  HZ2 LYS A 329      63.491  -3.667  24.555  1.00 83.47           H
ATOM   2638  HZ3 LYS A 329      63.352  -2.966  25.819  1.00 83.47           H
ATOM   2639  N   GLN A 330      58.103   2.184  23.060  1.00 46.75           N
ATOM   2640  CA  GLN A 330      56.910   2.179  22.223  1.00 49.73           C
ATOM   2641  C   GLN A 330      57.140   2.976  20.945  1.00 39.73           C
ATOM   2642  O   GLN A 330      56.850   2.487  19.854  1.00 41.16           O
ATOM   2643  CB  GLN A 330      55.723   2.741  23.009  1.00 47.94           C
ATOM   2644  CG  GLN A 330      55.241   1.766  24.098  1.00 52.36           C
ATOM   2645  CD  GLN A 330      53.892   2.137  24.687  1.00 47.81           C
ATOM   2646  OE1 GLN A 330      53.662   3.271  25.093  1.00 46.38           O
ATOM   2647  NE2 GLN A 330      52.977   1.167  24.716  1.00 52.05           N
ATOM   2648  H   GLN A 330      58.028   2.638  23.789  1.00 56.06           H
ATOM   2649  HA  GLN A 330      56.703   1.265  21.969  1.00 59.64           H
ATOM   2650  HB2 GLN A 330      55.996   3.570  23.438  1.00 57.49           H
ATOM   2651  HB3 GLN A 330      54.988   2.914  22.396  1.00 57.49           H
ATOM   2652  HG2 GLN A 330      55.169   0.878  23.711  1.00 62.79           H
ATOM   2653  HG3 GLN A 330      55.894   1.753  24.816  1.00 62.79           H
ATOM   2654 HE21 GLN A 330      53.165   0.387  24.406  1.00 62.42           H
ATOM   2655 HE22 GLN A 330      52.196   1.328  25.036  1.00 62.42           H
ATOM   2656  N   ARG A 331      57.651   4.209  21.070  1.00 41.34           N
ATOM   2657  CA  ARG A 331      57.974   5.029  19.900  1.00 44.28           C
ATOM   2658  C   ARG A 331      58.885   4.288  18.932  1.00 45.08           C
ATOM   2659  O   ARG A 331      58.711   4.375  17.711  1.00 45.46           O
ATOM   2660  CB  ARG A 331      58.656   6.334  20.306  1.00 46.97           C
ATOM   2661  CG  ARG A 331      57.779   7.413  20.912  1.00 50.27           C
ATOM   2662  CD  ARG A 331      58.426   8.798  20.771  1.00 54.47           C
ATOM   2663  NE  ARG A 331      59.762   8.861  21.404  1.00 68.03           N
ATOM   2664  CZ  ARG A 331      60.918   9.195  20.789  1.00 77.59           C
ATOM   2665  NH1 ARG A 331      60.937   9.536  19.491  1.00 66.58           N
ATOM   2666  NH2 ARG A 331      62.080   9.198  21.476  1.00 65.95           N1+
ATOM   2667  H   ARG A 331      57.814   4.593  21.820  1.00 49.57           H
ATOM   2668  HA  ARG A 331      57.152   5.255  19.438  1.00 53.10           H
ATOM   2669  HB2 ARG A 331      59.355   6.135  20.948  1.00 56.33           H
ATOM   2670  HB3 ARG A 331      59.053   6.725  19.510  1.00 56.33           H
ATOM   2671  HG2 ARG A 331      56.926   7.429  20.451  1.00 60.29           H
ATOM   2672  HG3 ARG A 331      57.649   7.234  21.858  1.00 60.29           H
ATOM   2673  HD2 ARG A 331      58.505   9.002  19.827  1.00 65.32           H
ATOM   2674  HD3 ARG A 331      57.849   9.453  21.198  1.00 65.32           H
ATOM   2675  HE  ARG A 331      59.788   8.756  22.257  1.00 81.60           H
ATOM   2676 HH11 ARG A 331      60.209   9.540  19.033  1.00 79.85           H
ATOM   2677 HH12 ARG A 331      61.679   9.753  19.114  1.00 79.85           H
ATOM   2678 HH21 ARG A 331      62.089   8.990  22.312  1.00 79.10           H
ATOM   2679 HH22 ARG A 331      62.813   9.424  21.086  1.00 79.10           H
ATOM   2680  N   GLN A 332      59.882   3.568  19.465  1.00 47.77           N
ATOM   2681  CA  GLN A 332      60.835   2.836  18.635  1.00 43.63           C
ATOM   2682  C   GLN A 332      60.169   1.670  17.917  1.00 40.40           C
ATOM   2683  O   GLN A 332      60.399   1.455  16.719  1.00 36.34           O
ATOM   2684  CB  GLN A 332      61.994   2.348  19.517  1.00 50.46           C
ATOM   2685  CG  GLN A 332      62.986   1.412  18.860  1.00 51.78           C
ATOM   2686  CD  GLN A 332      63.987   0.841  19.863  1.00 52.90           C
ATOM   2687  OE1 GLN A 332      63.647   0.007  20.711  1.00 60.31           O
ATOM   2688  NE2 GLN A 332      65.213   1.300  19.777  1.00 57.43           N
ATOM   2689  H   GLN A 332      60.023   3.493  20.307  1.00 57.29           H
ATOM   2690  HA  GLN A 332      61.193   3.438  17.965  1.00 52.31           H
ATOM   2691  HB2 GLN A 332      62.490   3.123  19.828  1.00 60.51           H
ATOM   2692  HB3 GLN A 332      61.615   1.874  20.277  1.00 60.51           H
ATOM   2693  HG2 GLN A 332      62.517   0.663  18.460  1.00 62.09           H
ATOM   2694  HG3 GLN A 332      63.477   1.901  18.182  1.00 62.09           H
ATOM   2695 HE21 GLN A 332      65.415   1.874  19.168  1.00 68.88           H
ATOM   2696 HE22 GLN A 332      65.811   1.033  20.334  1.00 68.88           H
ATOM   2697  N   THR A 333      59.333   0.906  18.627  1.00 42.24           N
ATOM   2698  CA  THR A 333      58.631  -0.208  18.004  1.00 39.69           C
ATOM   2699  C   THR A 333      57.623   0.297  16.960  1.00 38.20           C
ATOM   2700  O   THR A 333      57.517  -0.266  15.869  1.00 34.69           O
ATOM   2701  CB  THR A 333      57.935  -1.053  19.081  1.00 42.51           C
ATOM   2702  OG1 THR A 333      58.891  -1.474  20.052  1.00 44.32           O
ATOM   2703  CG2 THR A 333      57.272  -2.273  18.484  1.00 42.26           C
ATOM   2704  H   THR A 333      59.147   1.016  19.460  1.00 50.65           H
ATOM   2705  HA  THR A 333      59.277  -0.775  17.556  1.00 47.59           H
ATOM   2706  HB  THR A 333      57.251  -0.524  19.522  1.00 50.97           H
ATOM   2707  HG1 THR A 333      59.238  -0.796  20.407  1.00 53.15           H
ATOM   2708 HG21 THR A 333      56.816  -2.765  19.182  1.00 50.67           H
ATOM   2709 HG22 THR A 333      56.625  -2.024  17.809  1.00 50.67           H
ATOM   2710 HG23 THR A 333      57.945  -2.846  18.087  1.00 50.67           H
ATOM   2711  N   LEU A 334      56.893   1.369  17.275  1.00 39.25           N
ATOM   2712  CA  LEU A 334      55.956   1.955  16.308  1.00 37.00           C
ATOM   2713  C   LEU A 334      56.685   2.408  15.039  1.00 37.17           C
ATOM   2714  O   LEU A 334      56.264   2.101  13.917  1.00 32.68           O
ATOM   2715  CB  LEU A 334      55.217   3.135  16.958  1.00 33.87           C
ATOM   2716  CG  LEU A 334      54.233   3.844  15.981  1.00 32.99           C
ATOM   2717  CD1 LEU A 334      52.891   4.080  16.578  1.00 37.59           C
ATOM   2718  CD2 LEU A 334      54.848   5.150  15.549  1.00 38.73           C
ATOM   2719  H   LEU A 334      56.927   1.770  18.035  1.00 47.06           H
ATOM   2720  HA  LEU A 334      55.294   1.293  16.050  1.00 44.35           H
ATOM   2721  HB2 LEU A 334      54.706   2.812  17.715  1.00 40.61           H
ATOM   2722  HB3 LEU A 334      55.862   3.792  17.260  1.00 40.61           H
ATOM   2723  HG  LEU A 334      54.100   3.298  15.192  1.00 39.55           H
ATOM   2724 HD11 LEU A 334      52.325   4.507  15.913  1.00 45.07           H
ATOM   2725 HD12 LEU A 334      52.507   3.230  16.837  1.00 45.07           H
ATOM   2726 HD13 LEU A 334      52.988   4.660  17.347  1.00 45.07           H
ATOM   2727 HD21 LEU A 334      54.240   5.589  14.934  1.00 46.43           H
ATOM   2728 HD22 LEU A 334      54.989   5.710  16.328  1.00 46.43           H
ATOM   2729 HD23 LEU A 334      55.693   4.971  15.110  1.00 46.43           H
ATOM   2730  N   ARG A 335      57.780   3.161  15.207  1.00 32.63           N
ATOM   2731  CA  ARG A 335      58.531   3.655  14.063  1.00 33.50           C
ATOM   2732  C   ARG A 335      59.013   2.500  13.203  1.00 36.49           C
ATOM   2733  O   ARG A 335      58.890   2.535  11.974  1.00 34.97           O
ATOM   2734  CB  ARG A 335      59.706   4.506  14.535  1.00 35.43           C
ATOM   2735  CG  ARG A 335      60.670   4.979  13.425  1.00 29.53           C
ATOM   2736  CD  ARG A 335      61.652   5.998  13.980  1.00 36.44           C
ATOM   2737  NE  ARG A 335      62.702   6.301  13.015  1.00 34.66           N
ATOM   2738  CZ  ARG A 335      62.569   7.123  11.984  1.00 32.80           C
ATOM   2739  NH1 ARG A 335      61.429   7.770  11.777  1.00 34.90           N
ATOM   2740  NH2 ARG A 335      63.576   7.279  11.138  1.00 32.60           N1+
ATOM   2741  H   ARG A 335      58.104   3.379  15.969  1.00 39.12           H
ATOM   2742  HA  ARG A 335      57.950   4.216  13.528  1.00 40.16           H
ATOM   2743  HB2 ARG A 335      59.370   5.294  14.993  1.00 42.48           H
ATOM   2744  HB3 ARG A 335      60.235   3.977  15.152  1.00 42.48           H
ATOM   2745  HG2 ARG A 335      61.165   4.235  13.056  1.00 35.40           H
ATOM   2746  HG3 ARG A 335      60.149   5.418  12.731  1.00 35.40           H
ATOM   2747  HD2 ARG A 335      61.183   6.822  14.180  1.00 43.69           H
ATOM   2748  HD3 ARG A 335      62.056   5.641  14.784  1.00 43.69           H
ATOM   2749  HE  ARG A 335      63.486   5.984  13.173  1.00 41.55           H
ATOM   2750 HH11 ARG A 335      60.764   7.664  12.313  1.00 41.84           H
ATOM   2751 HH12 ARG A 335      61.360   8.307  11.110  1.00 41.84           H
ATOM   2752 HH21 ARG A 335      64.317   6.869  11.270  1.00 39.08           H
ATOM   2753 HH22 ARG A 335      63.500   7.829  10.484  1.00 39.08           H
ATOM   2754  N   LYS A 336      59.523   1.436  13.835  1.00 39.60           N
ATOM   2755  CA  LYS A 336      59.930   0.268  13.079  1.00 31.25           C
ATOM   2756  C   LYS A 336      58.766  -0.284  12.286  1.00 33.29           C
ATOM   2757  O   LYS A 336      58.893  -0.599  11.101  1.00 33.35           O
ATOM   2758  CB  LYS A 336      60.482  -0.793  14.030  1.00 33.58           C
ATOM   2759  CG  LYS A 336      60.911  -2.085  13.320  1.00 42.52           C
ATOM   2760  CD  LYS A 336      61.637  -3.003  14.346  1.00 48.64           C
ATOM   2761  CE  LYS A 336      61.922  -4.405  13.809  1.00 56.20           C
ATOM   2762  NZ  LYS A 336      62.287  -5.366  14.931  1.00 67.30           N1+
ATOM   2763  H   LYS A 336      59.641   1.369  14.685  1.00 47.48           H
ATOM   2764  HA  LYS A 336      60.628   0.515  12.456  1.00 37.46           H
ATOM   2765  HB2 LYS A 336      61.251  -0.429  14.500  1.00 40.25           H
ATOM   2766  HB3 LYS A 336      59.795  -1.031  14.670  1.00 40.25           H
ATOM   2767  HG2 LYS A 336      60.137  -2.558  12.975  1.00 50.98           H
ATOM   2768  HG3 LYS A 336      61.521  -1.868  12.595  1.00 50.98           H
ATOM   2769  HD2 LYS A 336      62.489  -2.594  14.571  1.00 58.33           H
ATOM   2770  HD3 LYS A 336      61.091  -3.087  15.144  1.00 58.33           H
ATOM   2771  HE2 LYS A 336      61.127  -4.744  13.368  1.00 67.40           H
ATOM   2772  HE3 LYS A 336      62.667  -4.368  13.185  1.00 67.40           H
ATOM   2773  HZ1 LYS A 336      62.417  -6.186  14.609  1.00 80.72           H
ATOM   2774  HZ2 LYS A 336      63.035  -5.092  15.331  1.00 80.72           H
ATOM   2775  HZ3 LYS A 336      61.633  -5.393  15.536  1.00 80.72           H
ATOM   2776  N   MET A 337      57.623  -0.445  12.944  1.00 32.72           N
ATOM   2777  CA  MET A 337      56.455  -1.011  12.281  1.00 34.55           C
ATOM   2778  C   MET A 337      55.971  -0.119  11.136  1.00 27.43           C
ATOM   2779  O   MET A 337      55.641  -0.620  10.058  1.00 28.50           O
ATOM   2780  CB  MET A 337      55.349  -1.224  13.322  1.00 33.02           C
ATOM   2781  CG  MET A 337      55.693  -2.339  14.287  1.00 39.54           C
ATOM   2782  SD  MET A 337      54.280  -2.912  15.253  1.00 39.48           S
ATOM   2783  CE  MET A 337      54.012  -1.457  16.210  1.00 38.10           C
ATOM   2784  H   MET A 337      57.502  -0.238  13.767  1.00 39.22           H
ATOM   2785  HA  MET A 337      56.695  -1.881  11.913  1.00 41.42           H
ATOM   2786  HB2 MET A 337      55.212  -0.411  13.833  1.00 39.59           H
ATOM   2787  HB3 MET A 337      54.532  -1.465  12.859  1.00 39.59           H
ATOM   2788  HG2 MET A 337      56.038  -3.096  13.785  1.00 47.41           H
ATOM   2789  HG3 MET A 337      56.356  -2.025  14.915  1.00 47.41           H
ATOM   2790  HE1 MET A 337      53.260  -1.602  16.801  1.00 45.67           H
ATOM   2791  HE2 MET A 337      54.812  -1.276  16.719  1.00 45.67           H
ATOM   2792  HE3 MET A 337      53.829  -0.720  15.614  1.00 45.67           H
ATOM   2793  N   VAL A 338      55.943   1.202  11.341  1.00 33.57           N
ATOM   2794  CA  VAL A 338      55.351   2.081  10.332  1.00 31.73           C
ATOM   2795  C   VAL A 338      56.228   2.124   9.088  1.00 30.53           C
ATOM   2796  O   VAL A 338      55.742   2.062   7.947  1.00 26.73           O
ATOM   2797  CB  VAL A 338      55.136   3.486  10.913  1.00 31.06           C
ATOM   2798  CG1 VAL A 338      54.792   4.494   9.773  1.00 32.19           C
ATOM   2799  CG2 VAL A 338      54.028   3.446  11.978  1.00 33.10           C
ATOM   2800  H   VAL A 338      56.254   1.600  12.031  1.00 40.24           H
ATOM   2801  HA  VAL A 338      54.481   1.720  10.083  1.00 38.03           H
ATOM   2802  HB  VAL A 338      55.949   3.801  11.347  1.00 37.23           H
ATOM   2803 HG11 VAL A 338      54.595   5.359  10.164  1.00 38.58           H
ATOM   2804 HG12 VAL A 338      55.533   4.576   9.156  1.00 38.58           H
ATOM   2805 HG13 VAL A 338      54.009   4.173   9.300  1.00 38.58           H
ATOM   2806 HG21 VAL A 338      53.896   4.341  12.335  1.00 39.68           H
ATOM   2807 HG22 VAL A 338      53.205   3.128  11.574  1.00 39.68           H
ATOM   2808 HG23 VAL A 338      54.302   2.845  12.686  1.00 39.68           H
ATOM   2809  N   ILE A 339      57.533   2.264   9.290  1.00 31.73           N
ATOM   2810  CA  ILE A 339      58.474   2.208   8.179  1.00 30.18           C
ATOM   2811  C   ILE A 339      58.254   0.937   7.376  1.00 31.55           C
ATOM   2812  O   ILE A 339      58.194   0.961   6.143  1.00 29.13           O
ATOM   2813  CB  ILE A 339      59.918   2.291   8.701  1.00 30.51           C
ATOM   2814  CG1 ILE A 339      60.257   3.682   9.211  1.00 35.01           C
ATOM   2815  CG2 ILE A 339      60.870   1.814   7.615  1.00 30.59           C
ATOM   2816  CD1 ILE A 339      61.575   3.746  10.065  1.00 34.16           C
ATOM   2817  H   ILE A 339      57.892   2.382  10.055  1.00 38.03           H
ATOM   2818  HA  ILE A 339      58.326   2.965   7.588  1.00 36.18           H
ATOM   2819  HB  ILE A 339      60.001   1.687   9.454  1.00 36.58           H
ATOM   2820 HG12 ILE A 339      60.359   4.275   8.450  1.00 41.97           H
ATOM   2821 HG13 ILE A 339      59.528   3.991   9.771  1.00 41.97           H
ATOM   2822 HG21 ILE A 339      61.782   1.919   7.923  1.00 36.67           H
ATOM   2823 HG22 ILE A 339      60.713   0.878   7.422  1.00 36.67           H
ATOM   2824 HG23 ILE A 339      60.732   2.348   6.818  1.00 36.67           H
ATOM   2825 HD11 ILE A 339      61.691   4.654  10.388  1.00 40.95           H
ATOM   2826 HD12 ILE A 339      61.495   3.140  10.817  1.00 40.95           H
ATOM   2827 HD13 ILE A 339      62.327   3.490   9.510  1.00 40.95           H
ATOM   2828  N   ASP A 340      58.173  -0.210   8.071  1.00 31.33           N
ATOM   2829  CA  ASP A 340      57.942  -1.489   7.399  1.00 27.70           C
ATOM   2830  C   ASP A 340      56.682  -1.441   6.522  1.00 25.98           C
ATOM   2831  O   ASP A 340      56.719  -1.775   5.334  1.00 27.95           O
ATOM   2832  CB  ASP A 340      57.893  -2.588   8.476  1.00 36.41           C
ATOM   2833  CG  ASP A 340      57.806  -3.980   7.907  1.00 42.14           C
ATOM   2834  OD1 ASP A 340      57.028  -4.142   6.984  1.00 43.48           O
ATOM   2835  OD2 ASP A 340      58.460  -4.927   8.409  1.00 39.68           O1-
ATOM   2836  H   ASP A 340      58.246  -0.267   8.923  1.00 37.56           H
ATOM   2837  HA  ASP A 340      58.694  -1.680   6.818  1.00 33.20           H
ATOM   2838  HB2 ASP A 340      58.709  -2.538   9.002  1.00 43.65           H
ATOM   2839  HB3 ASP A 340      57.118  -2.452   9.047  1.00 43.65           H
ATOM   2840  N   MET A 341      55.578  -0.929   7.073  1.00 28.85           N
ATOM   2841  CA  MET A 341      54.302  -0.973   6.359  1.00 31.23           C
ATOM   2842  C   MET A 341      54.284  -0.041   5.155  1.00 31.04           C
ATOM   2843  O   MET A 341      53.725  -0.386   4.103  1.00 30.56           O
ATOM   2844  CB  MET A 341      53.170  -0.640   7.329  1.00 29.53           C
ATOM   2845  CG  MET A 341      52.813  -1.828   8.230  1.00 33.43           C
ATOM   2846  SD  MET A 341      51.438  -1.464   9.331  1.00 38.97           S
ATOM   2847  CE  MET A 341      52.274  -0.793  10.745  1.00 38.24           C
ATOM   2848  H   MET A 341      55.544  -0.579   7.855  1.00 34.58           H
ATOM   2849  HA  MET A 341      54.149  -1.877   6.050  1.00 37.44           H
ATOM   2850  HB2 MET A 341      53.434   0.098   7.904  1.00 35.40           H
ATOM   2851  HB3 MET A 341      52.368  -0.396   6.837  1.00 35.40           H
ATOM   2852  HG2 MET A 341      52.566  -2.591   7.676  1.00 40.07           H
ATOM   2853  HG3 MET A 341      53.593  -2.043   8.777  1.00 40.07           H
ATOM   2854  HE1 MET A 341      51.620  -0.567  11.421  1.00 45.85           H
ATOM   2855  HE2 MET A 341      52.893  -1.457  11.097  1.00 45.85           H
ATOM   2856  HE3 MET A 341      52.759   0.008  10.480  1.00 45.85           H
ATOM   2857  N   VAL A 342      54.862   1.154   5.289  1.00 31.38           N
ATOM   2858  CA  VAL A 342      54.806   2.107   4.185  1.00 27.47           C
ATOM   2859  C   VAL A 342      55.722   1.661   3.062  1.00 27.10           C
ATOM   2860  O   VAL A 342      55.358   1.762   1.885  1.00 28.47           O
ATOM   2861  CB  VAL A 342      55.112   3.553   4.662  1.00 28.83           C
ATOM   2862  CG1 VAL A 342      55.196   4.476   3.471  1.00 30.10           C
ATOM   2863  CG2 VAL A 342      53.974   4.080   5.607  1.00 27.52           C
ATOM   2864  H   VAL A 342      55.280   1.430   5.991  1.00 37.61           H
ATOM   2865  HA  VAL A 342      53.903   2.104   3.831  1.00 32.92           H
ATOM   2866  HB  VAL A 342      55.961   3.586   5.123  1.00 34.55           H
ATOM   2867 HG11 VAL A 342      55.314   5.381   3.790  1.00 36.07           H
ATOM   2868 HG12 VAL A 342      55.943   4.220   2.905  1.00 36.07           H
ATOM   2869 HG13 VAL A 342      54.365   4.407   2.970  1.00 36.07           H
ATOM   2870 HG21 VAL A 342      54.192   4.978   5.894  1.00 32.99           H
ATOM   2871 HG22 VAL A 342      53.131   4.069   5.127  1.00 32.99           H
ATOM   2872 HG23 VAL A 342      53.898   3.505   6.384  1.00 32.99           H
ATOM   2873  N   LEU A 343      56.919   1.126   3.400  1.00 29.50           N
ATOM   2874  CA  LEU A 343      57.797   0.598   2.364  1.00 29.81           C
ATOM   2875  C   LEU A 343      57.152  -0.547   1.626  1.00 31.06           C
ATOM   2876  O   LEU A 343      57.389  -0.719   0.416  1.00 31.12           O
ATOM   2877  CB  LEU A 343      59.144   0.134   2.947  1.00 31.46           C
ATOM   2878  CG  LEU A 343      60.072   1.238   3.444  1.00 30.81           C
ATOM   2879  CD1 LEU A 343      61.404   0.630   4.101  1.00 33.75           C
ATOM   2880  CD2 LEU A 343      60.416   2.130   2.258  1.00 31.70           C
ATOM   2881  H   LEU A 343      57.223   1.062   4.196  1.00 35.35           H
ATOM   2882  HA  LEU A 343      57.950   1.293   1.706  1.00 35.73           H
ATOM   2883  HB2 LEU A 343      58.969  -0.465   3.693  1.00 37.72           H
ATOM   2884  HB3 LEU A 343      59.619  -0.351   2.258  1.00 37.72           H
ATOM   2885  HG  LEU A 343      59.607   1.771   4.104  1.00 36.93           H
ATOM   2886 HD11 LEU A 343      61.963   1.359   4.403  1.00 40.46           H
ATOM   2887 HD12 LEU A 343      61.160   0.073   4.857  1.00 40.46           H
ATOM   2888 HD13 LEU A 343      61.877   0.094   3.449  1.00 40.46           H
ATOM   2889 HD21 LEU A 343      61.050   2.801   2.558  1.00 38.00           H
ATOM   2890 HD22 LEU A 343      60.822   1.587   1.563  1.00 38.00           H
ATOM   2891 HD23 LEU A 343      59.622   2.565   1.915  1.00 38.00           H
ATOM   2892  N   ALA A 344      56.332  -1.338   2.326  1.00 29.54           N
ATOM   2893  CA  ALA A 344      55.608  -2.408   1.664  1.00 30.70           C
ATOM   2894  C   ALA A 344      54.557  -1.925   0.679  1.00 36.10           C
ATOM   2895  O   ALA A 344      54.073  -2.762  -0.093  1.00 32.90           O
ATOM   2896  CB  ALA A 344      54.937  -3.314   2.704  1.00 33.66           C
ATOM   2897  H   ALA A 344      56.198  -1.279   3.174  1.00 35.41           H
ATOM   2898  HA  ALA A 344      56.245  -2.940   1.159  1.00 36.80           H
ATOM   2899  HB1 ALA A 344      54.473  -4.022   2.237  1.00 40.35           H
ATOM   2900  HB2 ALA A 344      55.621  -3.678   3.288  1.00 40.35           H
ATOM   2901  HB3 ALA A 344      54.307  -2.796   3.230  1.00 40.35           H
ATOM   2902  N   THR A 345      54.179  -0.616   0.670  1.00 30.89           N
ATOM   2903  CA  THR A 345      53.204  -0.150  -0.315  1.00 30.14           C
ATOM   2904  C   THR A 345      53.830   0.090  -1.676  1.00 24.82           C
ATOM   2905  O   THR A 345      53.101   0.350  -2.640  1.00 30.39           O
ATOM   2906  CB  THR A 345      52.458   1.129   0.121  1.00 29.24           C
ATOM   2907  OG1 THR A 345      53.370   2.214   0.337  1.00 28.67           O
ATOM   2908  CG2 THR A 345      51.720   0.906   1.412  1.00 33.40           C
ATOM   2909  H   THR A 345      54.474  -0.016   1.202  1.00 37.02           H
ATOM   2910  HA  THR A 345      52.539  -0.846  -0.428  1.00 36.13           H
ATOM   2911  HB  THR A 345      51.824   1.368  -0.572  1.00 35.05           H
ATOM   2912  HG1 THR A 345      53.867   2.044   0.994  1.00 34.36           H
ATOM   2913 HG21 THR A 345      51.278   1.732   1.665  1.00 40.04           H
ATOM   2914 HG22 THR A 345      51.059   0.204   1.305  1.00 40.04           H
ATOM   2915 HG23 THR A 345      52.344   0.661   2.115  1.00 40.04           H
ATOM   2916  N   ASP A 346      55.156  -0.005  -1.788  1.00 30.50           N
ATOM   2917  CA  ASP A 346      55.815   0.104  -3.090  1.00 31.49           C
ATOM   2918  C   ASP A 346      55.425  -1.094  -3.939  1.00 31.76           C
ATOM   2919  O   ASP A 346      55.759  -2.231  -3.589  1.00 32.62           O
ATOM   2920  CB  ASP A 346      57.332   0.151  -2.902  1.00 31.90           C
ATOM   2921  CG  ASP A 346      58.127   0.186  -4.219  1.00 34.22           C
ATOM   2922  OD1 ASP A 346      57.555   0.151  -5.338  1.00 36.07           O
ATOM   2923  OD2 ASP A 346      59.366   0.233  -4.086  1.00 37.23           O1-
ATOM   2924  H   ASP A 346      55.682  -0.136  -1.130  1.00 36.56           H
ATOM   2925  HA  ASP A 346      55.527   0.913  -3.541  1.00 37.74           H
ATOM   2926  HB2 ASP A 346      57.576   0.937  -2.392  1.00 38.24           H
ATOM   2927  HB3 ASP A 346      57.618  -0.634  -2.411  1.00 38.24           H
ATOM   2928  N   MET A 347      54.775  -0.832  -5.071  1.00 28.74           N
ATOM   2929  CA  MET A 347      54.230  -1.908  -5.882  1.00 36.84           C
ATOM   2930  C   MET A 347      55.328  -2.815  -6.428  1.00 42.46           C
ATOM   2931  O   MET A 347      55.063  -3.987  -6.735  1.00 35.71           O
ATOM   2932  CB  MET A 347      53.403  -1.329  -7.046  1.00 41.91           C
ATOM   2933  CG  MET A 347      51.914  -1.042  -6.731  1.00 39.89           C
ATOM   2934  SD  MET A 347      51.019  -2.579  -6.239  1.00 41.92           S
ATOM   2935  CE  MET A 347      51.168  -3.569  -7.715  1.00 40.74           C
ATOM   2936  H   MET A 347      54.656  -0.046  -5.395  1.00 34.45           H
ATOM   2937  HA  MET A 347      53.631  -2.444  -5.332  1.00 44.16           H
ATOM   2938  HB2 MET A 347      53.813  -0.492  -7.321  1.00 50.25           H
ATOM   2939  HB3 MET A 347      53.438  -1.959  -7.785  1.00 50.25           H
ATOM   2940  HG2 MET A 347      51.851  -0.399  -6.009  1.00 47.83           H
ATOM   2941  HG3 MET A 347      51.487  -0.687  -7.524  1.00 47.83           H
ATOM   2942  HE1 MET A 347      50.700  -4.408  -7.585  1.00 48.85           H
ATOM   2943  HE2 MET A 347      50.790  -3.086  -8.462  1.00 48.85           H
ATOM   2944  HE3 MET A 347      52.107  -3.742  -7.866  1.00 48.85           H
ATOM   2945  N   SER A 348      56.555  -2.309  -6.564  1.00 37.23           N
ATOM   2946  CA  SER A 348      57.641  -3.165  -7.049  1.00 37.22           C
ATOM   2947  C   SER A 348      57.911  -4.334  -6.107  1.00 39.21           C
ATOM   2948  O   SER A 348      58.555  -5.310  -6.523  1.00 40.56           O
ATOM   2949  CB  SER A 348      58.926  -2.340  -7.272  1.00 43.26           C
ATOM   2950  OG  SER A 348      59.625  -2.199  -6.062  1.00 47.84           O
ATOM   2951  H   SER A 348      56.774  -1.490  -6.404  1.00 44.64           H
ATOM   2952  HA  SER A 348      57.388  -3.534  -7.910  1.00 44.62           H
ATOM   2953  HB2 SER A 348      59.500  -2.794  -7.911  1.00 51.87           H
ATOM   2954  HB3 SER A 348      58.701  -1.459  -7.614  1.00 51.87           H
ATOM   2955  HG  SER A 348      60.335  -1.770  -6.192  1.00 57.37           H
ATOM   2956  N   LYS A 349      57.412  -4.272  -4.866  1.00 34.51           N
ATOM   2957  CA  LYS A 349      57.503  -5.362  -3.901  1.00 35.13           C
ATOM   2958  C   LYS A 349      56.247  -6.245  -3.868  1.00 36.34           C
ATOM   2959  O   LYS A 349      56.143  -7.104  -2.988  1.00 40.08           O
ATOM   2960  CB  LYS A 349      57.751  -4.836  -2.474  1.00 37.41           C
ATOM   2961  CG  LYS A 349      58.805  -3.717  -2.318  1.00 40.78           C
ATOM   2962  CD  LYS A 349      60.166  -4.134  -2.854  1.00 45.99           C
ATOM   2963  CE  LYS A 349      61.232  -3.096  -2.498  1.00 48.83           C
ATOM   2964  NZ  LYS A 349      62.604  -3.626  -2.814  1.00 49.35           N1+
ATOM   2965  H   LYS A 349      57.006  -3.582  -4.559  1.00 41.37           H
ATOM   2966  HA  LYS A 349      58.262  -5.918  -4.145  1.00 42.12           H
ATOM   2967  HB2 LYS A 349      56.910  -4.496  -2.128  1.00 44.85           H
ATOM   2968  HB3 LYS A 349      58.046  -5.576  -1.925  1.00 44.85           H
ATOM   2969  HG2 LYS A 349      58.523  -2.924  -2.800  1.00 48.90           H
ATOM   2970  HG3 LYS A 349      58.907  -3.514  -1.375  1.00 48.90           H
ATOM   2971  HD2 LYS A 349      60.423  -4.979  -2.454  1.00 55.15           H
ATOM   2972  HD3 LYS A 349      60.128  -4.218  -3.821  1.00 55.15           H
ATOM   2973  HE2 LYS A 349      61.081  -2.285  -3.010  1.00 58.56           H
ATOM   2974  HE3 LYS A 349      61.196  -2.910  -1.545  1.00 58.56           H
ATOM   2975  HZ1 LYS A 349      63.197  -2.962  -2.815  1.00 59.17           H
ATOM   2976  HZ2 LYS A 349      62.850  -4.242  -2.220  1.00 59.17           H
ATOM   2977  HZ3 LYS A 349      62.594  -3.996  -3.625  1.00 59.17           H
ATOM   2978  N   HIS A 350      55.296  -6.035  -4.776  1.00 33.28           N
ATOM   2979  CA  HIS A 350      54.014  -6.723  -4.673  1.00 38.65           C
ATOM   2980  C   HIS A 350      54.198  -8.239  -4.739  1.00 39.50           C
ATOM   2981  O   HIS A 350      53.758  -8.961  -3.851  1.00 38.20           O
ATOM   2982  CB  HIS A 350      53.092  -6.261  -5.789  1.00 35.62           C
ATOM   2983  CG  HIS A 350      51.879  -7.122  -5.941  1.00 40.28           C
ATOM   2984  ND1 HIS A 350      50.866  -7.133  -5.008  1.00 34.84           N
ATOM   2985  CD2 HIS A 350      51.551  -8.051  -6.871  1.00 40.19           C
ATOM   2986  CE1 HIS A 350      49.955  -8.020  -5.366  1.00 38.25           C
ATOM   2987  NE2 HIS A 350      50.341  -8.582  -6.500  1.00 39.80           N
ATOM   2988  H   HIS A 350      55.364  -5.519  -5.457  1.00 39.89           H
ATOM   2989  HA  HIS A 350      53.596  -6.512  -3.820  1.00 46.34           H
ATOM   2990  HB2 HIS A 350      53.588  -6.295  -6.623  1.00 42.70           H
ATOM   2991  HB3 HIS A 350      52.797  -5.354  -5.607  1.00 42.70           H
ATOM   2992  HD2 HIS A 350      52.039  -8.275  -7.631  1.00 48.19           H
ATOM   2993  HE1 HIS A 350      49.167  -8.201  -4.907  1.00 45.86           H
ATOM   2994  HE2 HIS A 350      49.910  -9.184  -6.931  1.00 47.72           H
ATOM   2995  N   MET A 351      54.884  -8.723  -5.777  1.00 40.33           N
ATOM   2996  CA  MET A 351      55.058 -10.165  -5.976  1.00 39.27           C
ATOM   2997  C   MET A 351      55.726 -10.825  -4.785  1.00 37.56           C
ATOM   2998  O   MET A 351      55.365 -11.942  -4.411  1.00 41.22           O
ATOM   2999  CB  MET A 351      55.867 -10.431  -7.246  1.00 39.86           C
ATOM   3000  CG  MET A 351      55.220 -10.017  -8.573  1.00 50.29           C
ATOM   3001  SD  MET A 351      53.574 -10.676  -8.835  1.00 63.33           S
ATOM   3002  CE  MET A 351      53.938 -12.459  -8.784  1.00 66.84           C
ATOM   3003  H   MET A 351      55.245  -8.233  -6.390  1.00 48.36           H
ATOM   3004  HA  MET A 351      54.192 -10.575  -6.094  1.00 47.08           H
ATOM   3005  HB2 MET A 351      56.699  -9.941  -7.170  1.00 47.79           H
ATOM   3006  HB3 MET A 351      56.063 -11.378  -7.293  1.00 47.79           H
ATOM   3007  HG2 MET A 351      55.163  -9.052  -8.612  1.00 60.31           H
ATOM   3008  HG3 MET A 351      55.778 -10.338  -9.300  1.00 60.31           H
ATOM   3009  HE1 MET A 351      53.115 -12.966  -8.713  1.00 80.16           H
ATOM   3010  HE2 MET A 351      54.413 -12.717  -9.590  1.00 80.16           H
ATOM   3011  HE3 MET A 351      54.493 -12.647  -8.019  1.00 80.16           H
ATOM   3012  N   SER A 352      56.700 -10.160  -4.168  1.00 35.85           N
ATOM   3013  CA  SER A 352      57.376 -10.744  -3.005  1.00 39.19           C
ATOM   3014  C   SER A 352      56.490 -10.750  -1.778  1.00 45.29           C
ATOM   3015  O   SER A 352      56.528 -11.701  -0.978  1.00 44.70           O
ATOM   3016  CB  SER A 352      58.665  -9.987  -2.674  1.00 48.81           C
ATOM   3017  OG  SER A 352      58.396  -8.916  -1.778  1.00 60.64           O
ATOM   3018  H   SER A 352      56.984  -9.381  -4.402  1.00 42.98           H
ATOM   3019  HA  SER A 352      57.606 -11.662  -3.206  1.00 46.98           H
ATOM   3020  HB2 SER A 352      59.283 -10.596  -2.240  1.00 58.54           H
ATOM   3021  HB3 SER A 352      59.047  -9.637  -3.496  1.00 58.54           H
ATOM   3022  HG  SER A 352      57.857  -8.374  -2.129  1.00 72.72           H
ATOM   3023  N   LEU A 353      55.708  -9.687  -1.589  1.00 39.01           N
ATOM   3024  CA  LEU A 353      54.769  -9.663  -0.479  1.00 37.94           C
ATOM   3025  C   LEU A 353      53.787 -10.823  -0.587  1.00 37.90           C
ATOM   3026  O   LEU A 353      53.468 -11.483   0.408  1.00 42.38           O
ATOM   3027  CB  LEU A 353      54.028  -8.323  -0.473  1.00 40.74           C
ATOM   3028  CG  LEU A 353      54.183  -7.508   0.802  1.00 45.07           C
ATOM   3029  CD1 LEU A 353      55.621  -7.135   0.947  1.00 46.66           C
ATOM   3030  CD2 LEU A 353      53.219  -6.257   0.790  1.00 43.19           C
ATOM   3031  H   LEU A 353      55.702  -8.986  -2.086  1.00 46.77           H
ATOM   3032  HA  LEU A 353      55.251  -9.760   0.354  1.00 45.48           H
ATOM   3033  HB2 LEU A 353      54.381  -7.777  -1.192  1.00 48.85           H
ATOM   3034  HB3 LEU A 353      53.082  -8.481  -0.615  1.00 48.85           H
ATOM   3035  HG  LEU A 353      53.948  -8.060   1.563  1.00 54.05           H
ATOM   3036 HD11 LEU A 353      55.730  -6.611   1.757  1.00 55.95           H
ATOM   3037 HD12 LEU A 353      56.160  -7.937   1.006  1.00 55.95           H
ATOM   3038 HD13 LEU A 353      55.882  -6.611   0.173  1.00 55.95           H
ATOM   3039 HD21 LEU A 353      53.325  -5.767   1.619  1.00 51.79           H
ATOM   3040 HD22 LEU A 353      53.441  -5.691   0.034  1.00 51.79           H
ATOM   3041 HD23 LEU A 353      52.301  -6.563   0.713  1.00 51.79           H
ATOM   3042  N   LEU A 354      53.296 -11.059  -1.794  1.00 35.41           N
ATOM   3043  CA  LEU A 354      52.263 -12.041  -2.045  1.00 39.08           C
ATOM   3044  C   LEU A 354      52.806 -13.453  -1.842  1.00 42.31           C
ATOM   3045  O   LEU A 354      52.183 -14.284  -1.161  1.00 42.62           O
ATOM   3046  CB  LEU A 354      51.748 -11.834  -3.460  1.00 34.20           C
ATOM   3047  CG  LEU A 354      50.682 -12.816  -3.923  1.00 40.05           C
ATOM   3048  CD1 LEU A 354      49.531 -12.812  -2.930  1.00 42.73           C
ATOM   3049  CD2 LEU A 354      50.170 -12.510  -5.317  1.00 43.45           C
ATOM   3050  H   LEU A 354      53.552 -10.649  -2.505  1.00 42.45           H
ATOM   3051  HA  LEU A 354      51.529 -11.886  -1.431  1.00 46.85           H
ATOM   3052  HB2 LEU A 354      51.380 -10.941  -3.537  1.00 41.00           H
ATOM   3053  HB3 LEU A 354      52.500 -11.907  -4.067  1.00 41.00           H
ATOM   3054  HG  LEU A 354      51.065 -13.706  -3.943  1.00 48.02           H
ATOM   3055 HD11 LEU A 354      48.833 -13.403  -3.257  1.00 51.23           H
ATOM   3056 HD12 LEU A 354      49.850 -13.131  -2.070  1.00 51.23           H
ATOM   3057 HD13 LEU A 354      49.193 -11.909  -2.840  1.00 51.23           H
ATOM   3058 HD21 LEU A 354      49.468 -13.151  -5.525  1.00 52.10           H
ATOM   3059 HD22 LEU A 354      49.808 -11.612  -5.337  1.00 52.10           H
ATOM   3060 HD23 LEU A 354      50.895 -12.595  -5.956  1.00 52.10           H
ATOM   3061  N   ALA A 355      53.984 -13.729  -2.407  1.00 37.72           N
ATOM   3062  CA  ALA A 355      54.646 -15.010  -2.157  1.00 46.01           C
ATOM   3063  C   ALA A 355      54.807 -15.239  -0.663  1.00 51.37           C
ATOM   3064  O   ALA A 355      54.497 -16.318  -0.146  1.00 48.93           O
ATOM   3065  CB  ALA A 355      56.004 -15.043  -2.862  1.00 45.28           C
ATOM   3066  H   ALA A 355      54.410 -13.199  -2.934  1.00 45.23           H
ATOM   3067  HA  ALA A 355      54.096 -15.727  -2.513  1.00 55.18           H
ATOM   3068  HB1 ALA A 355      56.405 -15.913  -2.722  1.00 54.30           H
ATOM   3069  HB2 ALA A 355      55.858 -14.891  -3.810  1.00 54.30           H
ATOM   3070  HB3 ALA A 355      56.572 -14.350  -2.491  1.00 54.30           H
ATOM   3071  N   ASP A 356      55.247 -14.207   0.062  1.00 47.92           N
ATOM   3072  CA  ASP A 356      55.418 -14.349   1.501  1.00 46.61           C
ATOM   3073  C   ASP A 356      54.090 -14.503   2.234  1.00 51.35           C
ATOM   3074  O   ASP A 356      54.046 -15.135   3.297  1.00 49.39           O
ATOM   3075  CB  ASP A 356      56.178 -13.150   2.061  1.00 55.19           C
ATOM   3076  CG  ASP A 356      57.673 -13.255   1.864  1.00 60.95           C
ATOM   3077  OD1 ASP A 356      58.121 -14.096   1.048  1.00 61.80           O
ATOM   3078  OD2 ASP A 356      58.396 -12.476   2.533  1.00 70.56           O1-
ATOM   3079  H   ASP A 356      55.454 -13.435  -0.252  1.00 57.46           H
ATOM   3080  HA  ASP A 356      55.938 -15.148   1.674  1.00 55.89           H
ATOM   3081  HB2 ASP A 356      55.876 -12.350   1.601  1.00 66.19           H
ATOM   3082  HB3 ASP A 356      56.000 -13.076   3.012  1.00 66.19           H
ATOM   3083  N   LEU A 357      53.002 -13.937   1.700  1.00 44.73           N
ATOM   3084  CA  LEU A 357      51.699 -14.105   2.335  1.00 46.36           C
ATOM   3085  C   LEU A 357      51.115 -15.483   2.064  1.00 45.63           C
ATOM   3086  O   LEU A 357      50.404 -16.028   2.914  1.00 43.95           O
ATOM   3087  CB  LEU A 357      50.713 -13.069   1.829  1.00 41.28           C
ATOM   3088  CG  LEU A 357      49.342 -13.065   2.504  1.00 39.29           C
ATOM   3089  CD1 LEU A 357      49.454 -12.737   3.977  1.00 42.57           C
ATOM   3090  CD2 LEU A 357      48.427 -12.107   1.791  1.00 40.15           C
ATOM   3091  H   LEU A 357      52.994 -13.476   0.974  1.00 53.63           H
ATOM   3092  HA  LEU A 357      51.799 -14.003   3.294  1.00 55.59           H
ATOM   3093  HB2 LEU A 357      51.105 -12.192   1.972  1.00 49.50           H
ATOM   3094  HB3 LEU A 357      50.569 -13.221   0.880  1.00 49.50           H
ATOM   3095  HG  LEU A 357      48.948 -13.948   2.436  1.00 47.11           H
ATOM   3096 HD11 LEU A 357      48.564 -12.683   4.356  1.00 51.05           H
ATOM   3097 HD12 LEU A 357      49.964 -13.434   4.419  1.00 51.05           H
ATOM   3098 HD13 LEU A 357      49.908 -11.884   4.072  1.00 51.05           H
ATOM   3099 HD21 LEU A 357      47.560 -12.110   2.222  1.00 48.14           H
ATOM   3100 HD22 LEU A 357      48.821 -11.222   1.844  1.00 48.14           H
ATOM   3101 HD23 LEU A 357      48.345 -12.373   0.862  1.00 48.14           H
ATOM   3102  N   LYS A 358      51.359 -16.021   0.864  1.00 43.35           N
ATOM   3103  CA  LYS A 358      50.945 -17.390   0.549  1.00 49.85           C
ATOM   3104  C   LYS A 358      51.610 -18.390   1.479  1.00 46.01           C
ATOM   3105  O   LYS A 358      50.986 -19.366   1.906  1.00 52.31           O
ATOM   3106  CB  LYS A 358      51.276 -17.721  -0.907  1.00 45.47           C
ATOM   3107  CG  LYS A 358      50.336 -17.032  -1.904  1.00 44.42           C
ATOM   3108  CD  LYS A 358      50.550 -17.496  -3.334  1.00 51.78           C
ATOM   3109  CE  LYS A 358      49.637 -16.751  -4.281  1.00 44.28           C
ATOM   3110  NZ  LYS A 358      50.017 -16.971  -5.714  1.00 54.62           N1+
ATOM   3111  H   LYS A 358      51.774 -15.620   0.221  1.00 51.98           H
ATOM   3112  HA  LYS A 358      49.983 -17.471   0.663  1.00 59.78           H
ATOM   3113  HB2 LYS A 358      52.184 -17.444  -1.108  1.00 54.52           H
ATOM   3114  HB3 LYS A 358      51.195 -18.678  -1.037  1.00 54.52           H
ATOM   3115  HG2 LYS A 358      49.422 -17.253  -1.665  1.00 53.26           H
ATOM   3116  HG3 LYS A 358      50.466 -16.072  -1.867  1.00 53.26           H
ATOM   3117  HD2 LYS A 358      51.469 -17.339  -3.599  1.00 62.10           H
ATOM   3118  HD3 LYS A 358      50.338 -18.441  -3.397  1.00 62.10           H
ATOM   3119  HE2 LYS A 358      48.726 -17.059  -4.152  1.00 53.09           H
ATOM   3120  HE3 LYS A 358      49.692 -15.802  -4.091  1.00 53.09           H
ATOM   3121  HZ1 LYS A 358      49.466 -16.515  -6.246  1.00 65.50           H
ATOM   3122  HZ2 LYS A 358      50.851 -16.703  -5.863  1.00 65.50           H
ATOM   3123  HZ3 LYS A 358      49.952 -17.838  -5.911  1.00 65.50           H
ATOM   3124  N   THR A 359      52.881 -18.175   1.789  1.00 48.56           N
ATOM   3125  CA  THR A 359      53.599 -19.072   2.686  1.00 53.80           C
ATOM   3126  C   THR A 359      53.050 -18.988   4.098  1.00 58.42           C
ATOM   3127  O   THR A 359      53.083 -19.973   4.848  1.00 57.06           O
ATOM   3128  CB  THR A 359      55.085 -18.728   2.641  1.00 51.46           C
ATOM   3129  OG1 THR A 359      55.519 -18.811   1.279  1.00 48.90           O
ATOM   3130  CG2 THR A 359      55.915 -19.697   3.487  1.00 63.66           C
ATOM   3131  H   THR A 359      53.356 -17.527   1.485  1.00 58.23           H
ATOM   3132  HA  THR A 359      53.493 -19.982   2.377  1.00 64.52           H
ATOM   3133  HB  THR A 359      55.222 -17.831   2.986  1.00 61.71           H
ATOM   3134  HG1 THR A 359      55.133 -18.227   0.816  1.00 58.64           H
ATOM   3135 HG21 THR A 359      56.842 -19.411   3.500  1.00 76.35           H
ATOM   3136 HG22 THR A 359      55.583 -19.722   4.398  1.00 76.35           H
ATOM   3137 HG23 THR A 359      55.872 -20.590   3.110  1.00 76.35           H
ATOM   3138  N   MET A 360      52.525 -17.828   4.462  1.00 53.94           N
ATOM   3139  CA  MET A 360      51.888 -17.655   5.760  1.00 52.65           C
ATOM   3140  C   MET A 360      50.537 -18.355   5.827  1.00 55.08           C
ATOM   3141  O   MET A 360      50.152 -18.878   6.880  1.00 55.53           O
ATOM   3142  CB  MET A 360      51.727 -16.160   6.022  1.00 56.85           C
ATOM   3143  CG  MET A 360      50.956 -15.816   7.253  1.00 54.34           C
ATOM   3144  SD  MET A 360      51.601 -14.257   7.877  1.00 73.98           S
ATOM   3145  CE  MET A 360      52.550 -14.790   9.289  1.00 62.17           C
ATOM   3146  H   MET A 360      52.527 -17.119   3.972  1.00 64.69           H
ATOM   3147  HA  MET A 360      52.465 -18.026   6.446  1.00 63.14           H
ATOM   3148  HB2 MET A 360      52.608 -15.759   6.100  1.00 68.17           H
ATOM   3149  HB3 MET A 360      51.254 -15.768   5.269  1.00 68.17           H
ATOM   3150  HG2 MET A 360      50.020 -15.699   7.033  1.00 65.16           H
ATOM   3151  HG3 MET A 360      51.076 -16.500   7.928  1.00 65.16           H
ATOM   3152  HE1 MET A 360      52.904 -14.004   9.737  1.00 74.57           H
ATOM   3153  HE2 MET A 360      51.962 -15.272   9.893  1.00 74.57           H
ATOM   3154  HE3 MET A 360      53.273 -15.366   8.997  1.00 74.57           H
ATOM   3155  N   VAL A 361      49.771 -18.317   4.736  1.00 47.31           N
ATOM   3156  CA  VAL A 361      48.513 -19.054   4.690  1.00 49.60           C
ATOM   3157  C   VAL A 361      48.781 -20.549   4.859  1.00 51.18           C
ATOM   3158  O   VAL A 361      48.113 -21.229   5.651  1.00 51.18           O
ATOM   3159  CB  VAL A 361      47.767 -18.743   3.381  1.00 44.53           C
ATOM   3160  CG1 VAL A 361      46.611 -19.729   3.121  1.00 51.04           C
ATOM   3161  CG2 VAL A 361      47.247 -17.309   3.433  1.00 48.74           C
ATOM   3162  H   VAL A 361      49.954 -17.875   4.021  1.00 56.73           H
ATOM   3163  HA  VAL A 361      47.954 -18.757   5.425  1.00 59.48           H
ATOM   3164  HB  VAL A 361      48.387 -18.807   2.639  1.00 53.40           H
ATOM   3165 HG11 VAL A 361      46.153 -19.457   2.308  1.00 61.21           H
ATOM   3166 HG12 VAL A 361      46.970 -20.621   3.002  1.00 61.21           H
ATOM   3167 HG13 VAL A 361      45.996 -19.710   3.869  1.00 61.21           H
ATOM   3168 HG21 VAL A 361      46.783 -17.104   2.605  1.00 58.45           H
ATOM   3169 HG22 VAL A 361      46.642 -17.219   4.186  1.00 58.45           H
ATOM   3170 HG23 VAL A 361      48.003 -16.710   3.551  1.00 58.45           H
ATOM   3171  N   GLU A 362      49.793 -21.066   4.147  1.00 50.35           N
ATOM   3172  CA  GLU A 362      50.109 -22.498   4.180  1.00 50.98           C
ATOM   3173  C   GLU A 362      50.304 -22.987   5.605  1.00 48.38           C
ATOM   3174  O   GLU A 362      49.741 -24.009   6.002  1.00 56.35           O
ATOM   3175  CB  GLU A 362      51.361 -22.779   3.346  1.00 50.84           C
ATOM   3176  CG  GLU A 362      51.105 -22.741   1.852  1.00 50.02           C
ATOM   3177  CD  GLU A 362      52.378 -22.695   0.992  1.00 58.10           C
ATOM   3178  OE1 GLU A 362      53.519 -22.710   1.528  1.00 57.64           O
ATOM   3179  OE2 GLU A 362      52.218 -22.630  -0.249  1.00 65.99           O1-
ATOM   3180  H   GLU A 362      50.318 -20.602   3.649  1.00 60.38           H
ATOM   3181  HA  GLU A 362      49.372 -22.993   3.791  1.00 61.13           H
ATOM   3182  HB2 GLU A 362      52.045 -22.125   3.558  1.00 60.97           H
ATOM   3183  HB3 GLU A 362      51.681 -23.668   3.561  1.00 60.97           H
ATOM   3184  HG2 GLU A 362      50.602 -23.527   1.598  1.00 59.98           H
ATOM   3185  HG3 GLU A 362      50.583 -21.950   1.651  1.00 59.98           H
ATOM   3186  N   THR A 363      51.091 -22.258   6.397  1.00 50.45           N
ATOM   3187  CA  THR A 363      51.410 -22.628   7.768  1.00 52.43           C
ATOM   3188  C   THR A 363      50.428 -22.049   8.789  1.00 50.44           C
ATOM   3189  O   THR A 363      50.731 -22.028   9.990  1.00 54.90           O
ATOM   3190  CB  THR A 363      52.829 -22.177   8.092  1.00 55.35           C
ATOM   3191  OG1 THR A 363      52.868 -20.750   8.190  1.00 64.14           O
ATOM   3192  CG2 THR A 363      53.784 -22.621   6.985  1.00 61.42           C
ATOM   3193  H   THR A 363      51.469 -21.528   6.148  1.00 60.50           H
ATOM   3194  HA  THR A 363      51.387 -23.596   7.841  1.00 62.88           H
ATOM   3195  HB  THR A 363      53.117 -22.572   8.930  1.00 66.38           H
ATOM   3196  HG1 THR A 363      53.650 -20.502   8.377  1.00 76.93           H
ATOM   3197 HG21 THR A 363      54.693 -22.368   7.215  1.00 73.66           H
ATOM   3198 HG22 THR A 363      53.744 -23.585   6.881  1.00 73.66           H
ATOM   3199 HG23 THR A 363      53.548 -22.205   6.142  1.00 73.66           H
ATOM   3200  N   LYS A 364      49.266 -21.593   8.334  1.00 51.36           N
ATOM   3201  CA  LYS A 364      48.275 -20.977   9.207  1.00 50.24           C
ATOM   3202  C   LYS A 364      47.849 -21.906  10.339  1.00 58.43           C
ATOM   3203  O   LYS A 364      47.516 -23.076  10.112  1.00 55.49           O
ATOM   3204  CB  LYS A 364      47.057 -20.590   8.379  1.00 54.65           C
ATOM   3205  CG  LYS A 364      46.047 -19.734   9.124  1.00 54.92           C
ATOM   3206  CD  LYS A 364      44.606 -20.270   9.067  1.00 55.86           C
ATOM   3207  CE  LYS A 364      43.769 -19.663   7.945  1.00 54.67           C
ATOM   3208  NZ  LYS A 364      43.837 -20.558   6.738  1.00 64.18           N1+
ATOM   3209  H   LYS A 364      49.022 -21.633   7.510  1.00 61.59           H
ATOM   3210  HA  LYS A 364      48.646 -20.173   9.603  1.00 60.25           H
ATOM   3211  HB2 LYS A 364      47.355 -20.093   7.603  1.00 65.54           H
ATOM   3212  HB3 LYS A 364      46.612 -21.403   8.093  1.00 65.54           H
ATOM   3213  HG2 LYS A 364      46.312 -19.688  10.055  1.00 65.86           H
ATOM   3214  HG3 LYS A 364      46.057 -18.848   8.732  1.00 65.86           H
ATOM   3215  HD2 LYS A 364      44.621 -21.231   8.939  1.00 66.99           H
ATOM   3216  HD3 LYS A 364      44.165 -20.057   9.904  1.00 66.99           H
ATOM   3217  HE2 LYS A 364      42.844 -19.570   8.224  1.00 65.56           H
ATOM   3218  HE3 LYS A 364      44.131 -18.799   7.699  1.00 65.56           H
ATOM   3219  HZ1 LYS A 364      43.350 -20.220   6.073  1.00 76.97           H
ATOM   3220  HZ2 LYS A 364      44.683 -20.635   6.468  1.00 76.97           H
ATOM   3221  HZ3 LYS A 364      43.527 -21.367   6.942  1.00 76.97           H
ATOM   3222  N   LYS A 365      47.831 -21.357  11.561  1.00 51.67           N
ATOM   3223  CA  LYS A 365      47.333 -22.022  12.758  1.00 48.76           C
ATOM   3224  C   LYS A 365      46.273 -21.145  13.432  1.00 55.01           C
ATOM   3225  O   LYS A 365      46.318 -19.920  13.331  1.00 45.22           O
ATOM   3226  CB  LYS A 365      48.487 -22.305  13.705  1.00 51.89           C
ATOM   3227  CG  LYS A 365      49.453 -23.370  13.153  1.00 49.83           C
ATOM   3228  CD  LYS A 365      50.729 -23.480  13.976  1.00 53.98           C
ATOM   3229  CE  LYS A 365      51.979 -23.488  13.076  1.00 65.36           C
ATOM   3230  NZ  LYS A 365      52.163 -24.778  12.340  1.00 70.71           N1+
ATOM   3231  H   LYS A 365      48.110 -20.557  11.721  1.00 61.97           H
ATOM   3232  HA  LYS A 365      46.921 -22.865  12.506  1.00 58.48           H
ATOM   3233  HB2 LYS A 365      48.984 -21.483  13.822  1.00 62.22           H
ATOM   3234  HB3 LYS A 365      48.133 -22.604  14.558  1.00 62.22           H
ATOM   3235  HG2 LYS A 365      49.009 -24.233  13.173  1.00 59.76           H
ATOM   3236  HG3 LYS A 365      49.688 -23.146  12.239  1.00 59.76           H
ATOM   3237  HD2 LYS A 365      50.789 -22.722  14.577  1.00 64.74           H
ATOM   3238  HD3 LYS A 365      50.715 -24.308  14.481  1.00 64.74           H
ATOM   3239  HE2 LYS A 365      51.898 -22.782  12.413  1.00 78.39           H
ATOM   3240  HE3 LYS A 365      52.767 -23.337  13.622  1.00 78.39           H
ATOM   3241  HZ1 LYS A 365      52.895 -24.735  11.835  1.00 84.81           H
ATOM   3242  HZ2 LYS A 365      52.254 -25.447  12.922  1.00 84.81           H
ATOM   3243  HZ3 LYS A 365      51.461 -24.942  11.819  1.00 84.81           H
ATOM   3244  N   VAL A 366      45.298 -21.775  14.103  1.00 47.46           N
ATOM   3245  CA  VAL A 366      44.183 -21.057  14.720  1.00 51.37           C
ATOM   3246  C   VAL A 366      43.858 -21.591  16.116  1.00 58.60           C
ATOM   3247  O   VAL A 366      44.150 -22.737  16.467  1.00 54.24           O
ATOM   3248  CB  VAL A 366      42.894 -21.116  13.859  1.00 52.71           C
ATOM   3249  CG1 VAL A 366      43.159 -20.541  12.506  1.00 50.25           C
ATOM   3250  CG2 VAL A 366      42.357 -22.544  13.757  1.00 51.89           C
ATOM   3251  H   VAL A 366      45.263 -22.628  14.216  1.00 56.91           H
ATOM   3252  HA  VAL A 366      44.425 -20.123  14.819  1.00 61.60           H
ATOM   3253  HB  VAL A 366      42.207 -20.577  14.283  1.00 63.21           H
ATOM   3254 HG11 VAL A 366      42.351 -20.594  11.974  1.00 60.26           H
ATOM   3255 HG12 VAL A 366      43.421 -19.616  12.624  1.00 60.26           H
ATOM   3256 HG13 VAL A 366      43.876 -21.037  12.084  1.00 60.26           H
ATOM   3257 HG21 VAL A 366      41.558 -22.531  13.207  1.00 62.23           H
ATOM   3258 HG22 VAL A 366      43.029 -23.109  13.347  1.00 62.23           H
ATOM   3259 HG23 VAL A 366      42.136 -22.872  14.640  1.00 62.23           H
ATOM   3260  N   THR A 367      43.211 -20.739  16.905  1.00 51.34           N
ATOM   3261  CA  THR A 367      42.577 -21.217  18.113  1.00 56.27           C
ATOM   3262  C   THR A 367      41.336 -22.035  17.745  1.00 64.74           C
ATOM   3263  O   THR A 367      40.871 -22.048  16.591  1.00 59.67           O
ATOM   3264  CB  THR A 367      42.193 -20.050  19.027  1.00 58.81           C
ATOM   3265  OG1 THR A 367      41.065 -19.362  18.476  1.00 59.36           O
ATOM   3266  CG2 THR A 367      43.358 -19.065  19.194  1.00 55.73           C
ATOM   3267  H   THR A 367      43.110 -19.901  16.754  1.00 61.57           H
ATOM   3268  HA  THR A 367      43.191 -21.795  18.592  1.00 67.49           H
ATOM   3269  HB  THR A 367      41.965 -20.398  19.904  1.00 70.53           H
ATOM   3270  HG1 THR A 367      40.779 -18.795  19.029  1.00 71.19           H
ATOM   3271 HG21 THR A 367      43.107 -18.356  19.807  1.00 66.84           H
ATOM   3272 HG22 THR A 367      44.139 -19.524  19.539  1.00 66.84           H
ATOM   3273 HG23 THR A 367      43.581 -18.670  18.337  1.00 66.84           H
ATOM   3274  N   SER A 368      40.793 -22.736  18.746  1.00 69.23           N
ATOM   3275  CA  SER A 368      39.593 -23.535  18.511  1.00 70.05           C
ATOM   3276  C   SER A 368      38.416 -22.661  18.089  1.00 71.86           C
ATOM   3277  O   SER A 368      37.456 -23.172  17.495  1.00 73.10           O
ATOM   3278  CB  SER A 368      39.258 -24.339  19.772  1.00 72.44           C
ATOM   3279  OG  SER A 368      39.472 -23.543  20.939  1.00 77.22           O
ATOM   3280  H   SER A 368      41.089 -22.761  19.555  1.00 83.03           H
ATOM   3281  HA  SER A 368      39.765 -24.167  17.797  1.00 84.02           H
ATOM   3282  HB2 SER A 368      38.327 -24.615  19.736  1.00 86.88           H
ATOM   3283  HB3 SER A 368      39.830 -25.125  19.810  1.00 86.88           H
ATOM   3284  HG  SER A 368      39.232 -23.969  21.625  1.00 92.62           H
ATOM   3285  N   SER A 369      38.490 -21.351  18.365  1.00 69.85           N
ATOM   3286  CA  SER A 369      37.477 -20.369  17.991  1.00 70.71           C
ATOM   3287  C   SER A 369      37.572 -19.929  16.537  1.00 68.02           C
ATOM   3288  O   SER A 369      36.656 -19.244  16.056  1.00 67.86           O
ATOM   3289  CB  SER A 369      37.610 -19.124  18.871  1.00 67.12           C
ATOM   3290  OG  SER A 369      38.091 -19.470  20.158  1.00 69.75           O
ATOM   3291  H   SER A 369      39.152 -20.998  18.785  1.00 83.78           H
ATOM   3292  HA  SER A 369      36.596 -20.751  18.133  1.00 84.82           H
ATOM   3293  HB2 SER A 369      38.254 -18.525  18.463  1.00 80.50           H
ATOM   3294  HB3 SER A 369      36.746 -18.685  18.938  1.00 80.50           H
ATOM   3295  HG  SER A 369      37.961 -18.832  20.688  1.00 83.66           H
ATOM   3296  N   GLY A 370      38.658 -20.274  15.843  1.00 60.35           N
ATOM   3297  CA  GLY A 370      38.873 -19.785  14.495  1.00 66.03           C
ATOM   3298  C   GLY A 370      39.616 -18.471  14.405  1.00 57.96           C
ATOM   3299  O   GLY A 370      39.452 -17.750  13.414  1.00 57.08           O
ATOM   3300  H   GLY A 370      39.277 -20.796  16.131  1.00 72.38           H
ATOM   3301  HA2 GLY A 370      39.361 -20.448  13.984  1.00 79.19           H
ATOM   3302  HA3 GLY A 370      38.008 -19.652  14.072  1.00 79.19           H
ATOM   3303  N   VAL A 371      40.416 -18.131  15.413  1.00 54.45           N
ATOM   3304  CA  VAL A 371      41.189 -16.896  15.435  1.00 52.73           C
ATOM   3305  C   VAL A 371      42.623 -17.240  15.094  1.00 55.32           C
ATOM   3306  O   VAL A 371      43.196 -18.184  15.650  1.00 52.83           O
ATOM   3307  CB  VAL A 371      41.121 -16.205  16.807  1.00 54.79           C
ATOM   3308  CG1 VAL A 371      42.139 -15.056  16.907  1.00 50.22           C
ATOM   3309  CG2 VAL A 371      39.729 -15.670  17.074  1.00 57.55           C
ATOM   3310  H   VAL A 371      40.540 -18.621  16.111  1.00 65.30           H
ATOM   3311  HA  VAL A 371      40.850 -16.280  14.764  1.00 63.24           H
ATOM   3312  HB  VAL A 371      41.337 -16.857  17.492  1.00 65.70           H
ATOM   3313 HG11 VAL A 371      42.047 -14.632  17.776  1.00 60.23           H
ATOM   3314 HG12 VAL A 371      43.039 -15.407  16.819  1.00 60.23           H
ATOM   3315 HG13 VAL A 371      41.959 -14.410  16.206  1.00 60.23           H
ATOM   3316 HG21 VAL A 371      39.721 -15.256  17.952  1.00 69.02           H
ATOM   3317 HG22 VAL A 371      39.511 -15.011  16.396  1.00 69.02           H
ATOM   3318 HG23 VAL A 371      39.095 -16.403  17.050  1.00 69.02           H
ATOM   3319  N   LEU A 372      43.214 -16.442  14.222  1.00 54.29           N
ATOM   3320  CA  LEU A 372      44.581 -16.667  13.826  1.00 45.26           C
ATOM   3321  C   LEU A 372      45.499 -16.672  15.030  1.00 49.86           C
ATOM   3322  O   LEU A 372      45.309 -15.916  15.982  1.00 55.16           O
ATOM   3323  CB  LEU A 372      45.011 -15.590  12.852  1.00 53.54           C
ATOM   3324  CG  LEU A 372      44.896 -16.037  11.411  1.00 59.15           C
ATOM   3325  CD1 LEU A 372      44.845 -14.831  10.508  1.00 57.21           C
ATOM   3326  CD2 LEU A 372      46.107 -16.902  11.101  1.00 49.89           C
ATOM   3327  H   LEU A 372      42.842 -15.764  13.844  1.00 65.10           H
ATOM   3328  HA  LEU A 372      44.647 -17.525  13.385  1.00 54.27           H
ATOM   3329  HB2 LEU A 372      44.440 -14.813  12.968  1.00 64.21           H
ATOM   3330  HB3 LEU A 372      45.937 -15.357  13.021  1.00 64.21           H
ATOM   3331  HG  LEU A 372      44.090 -16.558  11.278  1.00 70.94           H
ATOM   3332 HD11 LEU A 372      44.780 -15.136   9.592  1.00 68.62           H
ATOM   3333 HD12 LEU A 372      44.072 -14.293  10.739  1.00 68.62           H
ATOM   3334 HD13 LEU A 372      45.662 -14.318  10.636  1.00 68.62           H
ATOM   3335 HD21 LEU A 372      46.089 -17.161  10.167  1.00 59.83           H
ATOM   3336 HD22 LEU A 372      46.912 -16.397  11.296  1.00 59.83           H
ATOM   3337 HD23 LEU A 372      46.073 -17.690  11.665  1.00 59.83           H
ATOM   3338  N   LEU A 373      46.511 -17.530  14.964  1.00 47.28           N
ATOM   3339  CA  LEU A 373      47.600 -17.558  15.918  1.00 49.53           C
ATOM   3340  C   LEU A 373      48.824 -16.966  15.248  1.00 49.17           C
ATOM   3341  O   LEU A 373      49.228 -17.426  14.176  1.00 49.56           O
ATOM   3342  CB  LEU A 373      47.903 -18.992  16.382  1.00 56.15           C
ATOM   3343  CG  LEU A 373      47.104 -19.502  17.586  1.00 58.87           C
ATOM   3344  CD1 LEU A 373      47.228 -21.027  17.709  1.00 57.52           C
ATOM   3345  CD2 LEU A 373      47.592 -18.821  18.847  1.00 55.42           C
ATOM   3346  H   LEU A 373      46.591 -18.119  14.343  1.00 56.69           H
ATOM   3347  HA  LEU A 373      47.366 -17.013  16.685  1.00 59.40           H
ATOM   3348  HB2 LEU A 373      47.726 -19.593  15.641  1.00 67.33           H
ATOM   3349  HB3 LEU A 373      48.842 -19.044  16.622  1.00 67.33           H
ATOM   3350  HG  LEU A 373      46.164 -19.282  17.469  1.00 70.60           H
ATOM   3351 HD11 LEU A 373      46.730 -21.318  18.490  1.00 68.98           H
ATOM   3352 HD12 LEU A 373      46.863 -21.448  16.914  1.00 68.98           H
ATOM   3353 HD13 LEU A 373      48.165 -21.259  17.808  1.00 68.98           H
ATOM   3354 HD21 LEU A 373      47.078 -19.149  19.600  1.00 66.46           H
ATOM   3355 HD22 LEU A 373      48.533 -19.018  18.971  1.00 66.46           H
ATOM   3356 HD23 LEU A 373      47.464 -17.864  18.758  1.00 66.46           H
ATOM   3357  N   LEU A 374      49.410 -15.955  15.879  1.00 52.97           N
ATOM   3358  CA  LEU A 374      50.611 -15.318  15.368  1.00 50.72           C
ATOM   3359  C   LEU A 374      51.673 -15.394  16.450  1.00 49.72           C
ATOM   3360  O   LEU A 374      51.496 -14.845  17.544  1.00 58.38           O
ATOM   3361  CB  LEU A 374      50.339 -13.872  14.934  1.00 49.80           C
ATOM   3362  CG  LEU A 374      49.297 -13.677  13.807  1.00 46.58           C
ATOM   3363  CD1 LEU A 374      49.209 -12.192  13.355  1.00 48.02           C
ATOM   3364  CD2 LEU A 374      49.540 -14.547  12.594  1.00 50.89           C
ATOM   3365  H   LEU A 374      49.133 -15.620  16.622  1.00 63.53           H
ATOM   3366  HA  LEU A 374      50.934 -15.814  14.603  1.00 60.82           H
ATOM   3367  HB2 LEU A 374      50.041 -13.374  15.712  1.00 59.72           H
ATOM   3368  HB3 LEU A 374      51.175 -13.495  14.613  1.00 59.72           H
ATOM   3369  HG  LEU A 374      48.426 -13.929  14.149  1.00 55.85           H
ATOM   3370 HD11 LEU A 374      48.509 -12.106  12.688  1.00 57.58           H
ATOM   3371 HD12 LEU A 374      49.011 -11.629  14.116  1.00 57.58           H
ATOM   3372 HD13 LEU A 374      50.061 -11.941  12.967  1.00 57.58           H
ATOM   3373 HD21 LEU A 374      48.851 -14.357  11.936  1.00 61.03           H
ATOM   3374 HD22 LEU A 374      50.415 -14.340  12.227  1.00 61.03           H
ATOM   3375 HD23 LEU A 374      49.498 -15.480  12.852  1.00 61.03           H
ATOM   3376  N   ASP A 375      52.786 -16.054  16.129  1.00 61.19           N
ATOM   3377  CA  ASP A 375      53.775 -16.429  17.135  1.00 66.88           C
ATOM   3378  C   ASP A 375      54.436 -15.211  17.785  1.00 65.51           C
ATOM   3379  O   ASP A 375      54.199 -14.951  18.971  1.00 67.71           O
ATOM   3380  CB  ASP A 375      54.828 -17.363  16.520  1.00 68.08           C
ATOM   3381  CG  ASP A 375      54.432 -18.842  16.605  1.00 67.16           C
ATOM   3382  OD1 ASP A 375      53.219 -19.149  16.509  1.00 73.99           O
ATOM   3383  OD2 ASP A 375      55.337 -19.700  16.773  1.00 74.15           O1-
ATOM   3384  H   ASP A 375      52.989 -16.302  15.332  1.00 73.39           H
ATOM   3385  HA  ASP A 375      53.324 -16.922  17.842  1.00 80.22           H
ATOM   3386  HB2 ASP A 375      54.926 -17.142  15.578  1.00 81.65           H
ATOM   3387  HB3 ASP A 375      55.672 -17.241  16.980  1.00 81.65           H
ATOM   3388  N   ASN A 376      55.271 -14.473  17.059  1.00 55.72           N
ATOM   3389  CA  ASN A 376      55.836 -13.243  17.619  1.00 58.62           C
ATOM   3390  C   ASN A 376      55.740 -12.146  16.556  1.00 49.30           C
ATOM   3391  O   ASN A 376      54.976 -12.233  15.585  1.00 50.48           O
ATOM   3392  CB  ASN A 376      57.282 -13.448  18.144  1.00 59.51           C
ATOM   3393  CG  ASN A 376      57.828 -12.211  19.033  1.00 66.00           C
ATOM   3394  OD1 ASN A 376      57.172 -11.698  19.972  1.00 52.15           O
ATOM   3395  ND2 ASN A 376      59.025 -11.732  18.670  1.00 66.91           N
ATOM   3396  H   ASN A 376      55.518 -14.655  16.253  1.00 66.82           H
ATOM   3397  HA  ASN A 376      55.290 -12.967  18.369  1.00 70.31           H
ATOM   3398  HB2 ASN A 376      57.311 -14.257  18.680  1.00 71.37           H
ATOM   3399  HB3 ASN A 376      57.867 -13.551  17.375  1.00 71.37           H
ATOM   3400 HD21 ASN A 376      59.383 -11.083  19.106  1.00 80.25           H
ATOM   3401 HD22 ASN A 376      59.432 -12.071  17.991  1.00 80.25           H
ATOM   3402  N   TYR A 377      56.499 -11.086  16.795  1.00 54.42           N
ATOM   3403  CA  TYR A 377      56.507  -9.896  15.967  1.00 49.73           C
ATOM   3404  C   TYR A 377      56.585 -10.209  14.487  1.00 43.79           C
ATOM   3405  O   TYR A 377      55.817  -9.665  13.692  1.00 45.11           O
ATOM   3406  CB  TYR A 377      57.687  -9.042  16.393  1.00 58.24           C
ATOM   3407  CG  TYR A 377      57.851  -7.853  15.531  1.00 46.56           C
ATOM   3408  CD1 TYR A 377      57.068  -6.737  15.732  1.00 50.20           C
ATOM   3409  CD2 TYR A 377      58.765  -7.849  14.490  1.00 50.67           C
ATOM   3410  CE1 TYR A 377      57.205  -5.626  14.947  1.00 50.71           C
ATOM   3411  CE2 TYR A 377      58.914  -6.738  13.690  1.00 54.09           C
ATOM   3412  CZ  TYR A 377      58.113  -5.622  13.930  1.00 45.53           C
ATOM   3413  OH  TYR A 377      58.204  -4.493  13.163  1.00 45.50           O
ATOM   3414  H   TYR A 377      57.014 -10.997  17.459  1.00 65.27           H
ATOM   3415  HA  TYR A 377      55.695  -9.392  16.127  1.00 59.64           H
ATOM   3416  HB2 TYR A 377      57.550  -8.741  17.303  1.00 69.85           H
ATOM   3417  HB3 TYR A 377      58.495  -9.574  16.328  1.00 69.85           H
ATOM   3418  HD1 TYR A 377      56.449  -6.733  16.425  1.00 60.20           H
ATOM   3419  HD2 TYR A 377      59.298  -8.597  14.348  1.00 60.76           H
ATOM   3420  HE1 TYR A 377      56.670  -4.880  15.096  1.00 60.81           H
ATOM   3421  HE2 TYR A 377      59.537  -6.740  12.997  1.00 64.86           H
ATOM   3422  HH  TYR A 377      58.547  -4.678  12.418  1.00 54.55           H
ATOM   3423  N   THR A 378      57.522 -11.060  14.079  1.00 43.10           N
ATOM   3424  CA  THR A 378      57.718 -11.254  12.647  1.00 45.02           C
ATOM   3425  C   THR A 378      56.424 -11.616  11.947  1.00 45.13           C
ATOM   3426  O   THR A 378      56.106 -11.070  10.882  1.00 46.19           O
ATOM   3427  CB  THR A 378      58.776 -12.321  12.390  1.00 55.48           C
ATOM   3428  OG1 THR A 378      59.876 -12.109  13.278  1.00 56.43           O
ATOM   3429  CG2 THR A 378      59.279 -12.223  10.954  1.00 49.50           C
ATOM   3430  H   THR A 378      58.046 -11.513  14.591  1.00 51.68           H
ATOM   3431  HA  THR A 378      58.032 -10.423  12.267  1.00 53.98           H
ATOM   3432  HB  THR A 378      58.392 -13.203  12.525  1.00 66.53           H
ATOM   3433  HG1 THR A 378      60.433 -12.731  13.188  1.00 67.68           H
ATOM   3434 HG21 THR A 378      59.912 -12.937  10.784  1.00 59.36           H
ATOM   3435 HG22 THR A 378      58.545 -12.296  10.323  1.00 59.36           H
ATOM   3436 HG23 THR A 378      59.730 -11.374  10.820  1.00 59.36           H
ATOM   3437  N   ASP A 379      55.642 -12.518  12.531  1.00 48.12           N
ATOM   3438  CA  ASP A 379      54.386 -12.884  11.885  1.00 49.24           C
ATOM   3439  C   ASP A 379      53.344 -11.768  12.015  1.00 34.64           C
ATOM   3440  O   ASP A 379      52.537 -11.565  11.102  1.00 34.12           O
ATOM   3441  CB  ASP A 379      53.861 -14.193  12.482  1.00 51.02           C
ATOM   3442  CG  ASP A 379      54.879 -15.328  12.356  1.00 57.34           C
ATOM   3443  OD1 ASP A 379      55.077 -15.833  11.223  1.00 51.35           O
ATOM   3444  OD2 ASP A 379      55.510 -15.657  13.382  1.00 62.17           O1-
ATOM   3445  H   ASP A 379      55.803 -12.918  13.274  1.00 57.71           H
ATOM   3446  HA  ASP A 379      54.559 -13.040  10.941  1.00 59.05           H
ATOM   3447  HB2 ASP A 379      53.678 -14.059  13.426  1.00 61.19           H
ATOM   3448  HB3 ASP A 379      53.045 -14.455  12.024  1.00 61.19           H
ATOM   3449  N   ARG A 380      53.338 -11.038  13.126  1.00 38.88           N
ATOM   3450  CA  ARG A 380      52.347  -9.967  13.253  1.00 41.03           C
ATOM   3451  C   ARG A 380      52.611  -8.850  12.258  1.00 36.41           C
ATOM   3452  O   ARG A 380      51.683  -8.365  11.609  1.00 37.76           O
ATOM   3453  CB  ARG A 380      52.315  -9.414  14.675  1.00 45.99           C
ATOM   3454  CG  ARG A 380      51.666 -10.414  15.650  1.00 48.60           C
ATOM   3455  CD  ARG A 380      51.277  -9.810  16.973  1.00 45.63           C
ATOM   3456  NE  ARG A 380      52.364  -9.072  17.603  1.00 45.78           N
ATOM   3457  CZ  ARG A 380      53.361  -9.601  18.310  1.00 52.92           C
ATOM   3458  NH1 ARG A 380      53.450 -10.912  18.475  1.00 51.03           N
ATOM   3459  NH2 ARG A 380      54.287  -8.804  18.846  1.00 61.44           N1+
ATOM   3460  H   ARG A 380      53.880 -11.128  13.789  1.00 46.62           H
ATOM   3461  HA  ARG A 380      51.470 -10.328  13.054  1.00 49.20           H
ATOM   3462  HB2 ARG A 380      53.223  -9.240  14.961  1.00 55.15           H
ATOM   3463  HB3 ARG A 380      51.797  -8.593  14.684  1.00 55.15           H
ATOM   3464  HG2 ARG A 380      50.871 -10.794  15.243  1.00 58.28           H
ATOM   3465  HG3 ARG A 380      52.310 -11.115  15.840  1.00 58.28           H
ATOM   3466  HD2 ARG A 380      50.544  -9.192  16.823  1.00 54.72           H
ATOM   3467  HD3 ARG A 380      50.993 -10.512  17.579  1.00 54.72           H
ATOM   3468  HE  ARG A 380      52.323  -8.216  17.569  1.00 54.90           H
ATOM   3469 HH11 ARG A 380      52.854 -11.428  18.131  1.00 61.20           H
ATOM   3470 HH12 ARG A 380      54.099 -11.244  18.929  1.00 61.20           H
ATOM   3471 HH21 ARG A 380      54.240  -7.951  18.739  1.00 73.69           H
ATOM   3472 HH22 ARG A 380      54.938  -9.142  19.296  1.00 73.69           H
ATOM   3473  N   ILE A 381      53.869  -8.431  12.115  1.00 38.23           N
ATOM   3474  CA  ILE A 381      54.146  -7.342  11.177  1.00 38.14           C
ATOM   3475  C   ILE A 381      53.946  -7.805   9.737  1.00 37.62           C
ATOM   3476  O   ILE A 381      53.616  -7.004   8.858  1.00 41.59           O
ATOM   3477  CB  ILE A 381      55.549  -6.754  11.415  1.00 32.70           C
ATOM   3478  CG1 ILE A 381      55.705  -5.456  10.614  1.00 42.32           C
ATOM   3479  CG2 ILE A 381      56.638  -7.719  10.952  1.00 42.12           C
ATOM   3480  CD1 ILE A 381      54.725  -4.317  10.956  1.00 29.36           C
ATOM   3481  H   ILE A 381      54.548  -8.744  12.538  1.00 45.84           H
ATOM   3482  HA  ILE A 381      53.499  -6.639  11.340  1.00 45.73           H
ATOM   3483  HB  ILE A 381      55.665  -6.568  12.363  1.00 39.20           H
ATOM   3484 HG12 ILE A 381      56.597  -5.114  10.782  1.00 50.74           H
ATOM   3485 HG13 ILE A 381      55.598  -5.660   9.672  1.00 50.74           H
ATOM   3486 HG21 ILE A 381      57.506  -7.333  11.147  1.00 50.50           H
ATOM   3487 HG22 ILE A 381      56.534  -8.558  11.427  1.00 50.50           H
ATOM   3488 HG23 ILE A 381      56.549  -7.871   9.999  1.00 50.50           H
ATOM   3489 HD11 ILE A 381      54.959  -3.533  10.439  1.00 35.19           H
ATOM   3490 HD12 ILE A 381      53.819  -4.582  10.741  1.00 35.19           H
ATOM   3491 HD13 ILE A 381      54.802  -4.125  11.901  1.00 35.19           H
ATOM   3492  N   GLN A 382      54.073  -9.099   9.471  1.00 38.98           N
ATOM   3493  CA  GLN A 382      53.856  -9.561   8.107  1.00 37.16           C
ATOM   3494  C   GLN A 382      52.392  -9.471   7.717  1.00 32.88           C
ATOM   3495  O   GLN A 382      52.070  -9.174   6.555  1.00 34.03           O
ATOM   3496  CB  GLN A 382      54.349 -10.996   7.935  1.00 39.11           C
ATOM   3497  CG  GLN A 382      54.061 -11.476   6.569  1.00 35.52           C
ATOM   3498  CD  GLN A 382      54.697 -12.807   6.242  1.00 56.15           C
ATOM   3499  OE1 GLN A 382      54.703 -13.207   5.076  1.00 60.60           O
ATOM   3500  NE2 GLN A 382      55.222 -13.512   7.256  1.00 55.07           N
ATOM   3501  H   GLN A 382      54.294  -9.705  10.041  1.00 46.74           H
ATOM   3502  HA  GLN A 382      54.365  -8.996   7.506  1.00 44.55           H
ATOM   3503  HB2 GLN A 382      55.306 -11.030   8.082  1.00 46.89           H
ATOM   3504  HB3 GLN A 382      53.881 -11.563   8.564  1.00 46.89           H
ATOM   3505  HG2 GLN A 382      53.105 -11.571   6.458  1.00 42.58           H
ATOM   3506  HG3 GLN A 382      54.399 -10.825   5.933  1.00 42.58           H
ATOM   3507 HE21 GLN A 382      55.141 -13.248   8.069  1.00 66.04           H
ATOM   3508 HE22 GLN A 382      55.645 -14.242   7.087  1.00 66.04           H
ATOM   3509  N   VAL A 383      51.489  -9.772   8.660  1.00 32.92           N
ATOM   3510  CA  VAL A 383      50.068  -9.625   8.379  1.00 34.74           C
ATOM   3511  C   VAL A 383      49.719  -8.142   8.210  1.00 31.52           C
ATOM   3512  O   VAL A 383      48.958  -7.775   7.315  1.00 30.08           O
ATOM   3513  CB  VAL A 383      49.222 -10.269   9.493  1.00 38.02           C
ATOM   3514  CG1 VAL A 383      47.744  -9.913   9.299  1.00 37.14           C
ATOM   3515  CG2 VAL A 383      49.416 -11.792   9.476  1.00 39.91           C
ATOM   3516  H   VAL A 383      51.673 -10.038   9.452  1.00 39.47           H
ATOM   3517  HA  VAL A 383      49.872 -10.087   7.548  1.00 41.65           H
ATOM   3518  HB  VAL A 383      49.507  -9.930  10.358  1.00 45.58           H
ATOM   3519 HG11 VAL A 383      47.225 -10.351   9.989  1.00 44.52           H
ATOM   3520 HG12 VAL A 383      47.617  -8.956   9.360  1.00 44.52           H
ATOM   3521 HG13 VAL A 383      47.468 -10.227   8.424  1.00 44.52           H
ATOM   3522 HG21 VAL A 383      48.881 -12.198  10.177  1.00 47.85           H
ATOM   3523 HG22 VAL A 383      49.147 -12.133   8.606  1.00 47.85           H
ATOM   3524 HG23 VAL A 383      50.359 -11.979   9.628  1.00 47.85           H
ATOM   3525  N   LEU A 384      50.296  -7.279   9.051  1.00 35.04           N
ATOM   3526  CA  LEU A 384      49.972  -5.843   9.011  1.00 34.11           C
ATOM   3527  C   LEU A 384      50.504  -5.184   7.742  1.00 35.57           C
ATOM   3528  O   LEU A 384      49.794  -4.386   7.115  1.00 31.20           O
ATOM   3529  CB  LEU A 384      50.512  -5.163  10.261  1.00 36.73           C
ATOM   3530  CG  LEU A 384      49.840  -5.550  11.579  1.00 35.88           C
ATOM   3531  CD1 LEU A 384      50.654  -5.029  12.732  1.00 37.76           C
ATOM   3532  CD2 LEU A 384      48.440  -4.977  11.615  1.00 41.18           C
ATOM   3533  H   LEU A 384      50.886  -7.494   9.642  1.00 42.00           H
ATOM   3534  HA  LEU A 384      49.008  -5.728   9.010  1.00 40.89           H
ATOM   3535  HB2 LEU A 384      51.457  -5.375  10.342  1.00 44.04           H
ATOM   3536  HB3 LEU A 384      50.406  -4.203  10.155  1.00 44.04           H
ATOM   3537  HG  LEU A 384      49.786  -6.513  11.652  1.00 43.01           H
ATOM   3538 HD11 LEU A 384      50.242  -5.301  13.566  1.00 45.27           H
ATOM   3539 HD12 LEU A 384      51.553  -5.389  12.673  1.00 45.27           H
ATOM   3540 HD13 LEU A 384      50.682  -4.063  12.675  1.00 45.27           H
ATOM   3541 HD21 LEU A 384      48.016  -5.244  12.447  1.00 49.38           H
ATOM   3542 HD22 LEU A 384      48.502  -4.010  11.576  1.00 49.38           H
ATOM   3543 HD23 LEU A 384      47.934  -5.310  10.861  1.00 49.38           H
ATOM   3544  N   ARG A 385      51.736  -5.532   7.328  1.00 35.93           N
ATOM   3545  CA  ARG A 385      52.259  -5.103   6.026  1.00 35.40           C
ATOM   3546  C   ARG A 385      51.295  -5.419   4.905  1.00 32.97           C
ATOM   3547  O   ARG A 385      51.027  -4.582   4.027  1.00 29.41           O
ATOM   3548  CB  ARG A 385      53.579  -5.815   5.685  1.00 42.25           C
ATOM   3549  CG  ARG A 385      54.820  -5.335   6.301  1.00 52.40           C
ATOM   3550  CD  ARG A 385      56.059  -5.899   5.458  1.00 49.04           C
ATOM   3551  NE  ARG A 385      56.126  -7.314   5.383  1.00 49.42           N
ATOM   3552  CZ  ARG A 385      56.817  -8.094   6.225  1.00 49.51           C
ATOM   3553  NH1 ARG A 385      57.506  -7.594   7.252  1.00 44.76           N
ATOM   3554  NH2 ARG A 385      56.808  -9.395   6.018  1.00 46.93           N1+
ATOM   3555  H   ARG A 385      52.285  -6.005   7.789  1.00 43.08           H
ATOM   3556  HA  ARG A 385      52.405  -4.147   6.029  1.00 42.44           H
ATOM   3557  HB2 ARG A 385      53.492  -6.751   5.921  1.00 50.66           H
ATOM   3558  HB3 ARG A 385      53.709  -5.751   4.725  1.00 50.66           H
ATOM   3559  HG2 ARG A 385      54.827  -4.365   6.265  1.00 62.84           H
ATOM   3560  HG3 ARG A 385      54.880  -5.648   7.217  1.00 62.84           H
ATOM   3561  HD2 ARG A 385      56.003  -5.567   4.546  1.00 58.80           H
ATOM   3562  HD3 ARG A 385      56.910  -5.662   5.826  1.00 58.80           H
ATOM   3563  HE  ARG A 385      55.781  -7.676   4.686  1.00 59.26           H
ATOM   3564 HH11 ARG A 385      57.527  -6.748   7.390  1.00 53.67           H
ATOM   3565 HH12 ARG A 385      57.939  -8.122   7.772  1.00 53.67           H
ATOM   3566 HH21 ARG A 385      56.357  -9.720   5.357  1.00 56.28           H
ATOM   3567 HH22 ARG A 385      57.232  -9.921   6.546  1.00 56.28           H
ATOM   3568  N   ASN A 386      50.838  -6.669   4.858  1.00 29.60           N
ATOM   3569  CA  ASN A 386      49.961  -7.063   3.770  1.00 31.75           C
ATOM   3570  C   ASN A 386      48.586  -6.443   3.912  1.00 24.60           C
ATOM   3571  O   ASN A 386      47.908  -6.202   2.909  1.00 28.09           O
ATOM   3572  CB  ASN A 386      49.841  -8.593   3.712  1.00 38.70           C
ATOM   3573  CG  ASN A 386      50.979  -9.225   2.921  1.00 31.85           C
ATOM   3574  OD1 ASN A 386      50.953  -9.251   1.708  1.00 35.02           O
ATOM   3575  ND2 ASN A 386      51.999  -9.648   3.618  1.00 37.46           N
ATOM   3576  H   ASN A 386      51.020  -7.285   5.433  1.00 35.48           H
ATOM   3577  HA  ASN A 386      50.337  -6.750   2.932  1.00 38.06           H
ATOM   3578  HB2 ASN A 386      49.862  -8.937   4.620  1.00 46.40           H
ATOM   3579  HB3 ASN A 386      48.998  -8.829   3.293  1.00 46.40           H
ATOM   3580 HD21 ASN A 386      52.670 -10.004   3.219  1.00 44.91           H
ATOM   3581 HD22 ASN A 386      52.002  -9.553   4.475  1.00 44.91           H
ATOM   3582  N   MET A 387      48.145  -6.209   5.137  1.00 29.86           N
ATOM   3583  CA  MET A 387      46.840  -5.576   5.332  1.00 31.41           C
ATOM   3584  C   MET A 387      46.838  -4.162   4.773  1.00 31.83           C
ATOM   3585  O   MET A 387      45.889  -3.748   4.093  1.00 31.23           O
ATOM   3586  CB  MET A 387      46.499  -5.535   6.821  1.00 33.04           C
ATOM   3587  CG  MET A 387      45.142  -4.885   7.192  1.00 32.77           C
ATOM   3588  SD  MET A 387      45.006  -4.636   8.948  1.00 37.13           S
ATOM   3589  CE  MET A 387      44.909  -6.334   9.525  1.00 41.31           C
ATOM   3590  H   MET A 387      48.576  -6.387   5.855  1.00 35.79           H
ATOM   3591  HA  MET A 387      46.160  -6.100   4.879  1.00 37.65           H
ATOM   3592  HB2 MET A 387      46.478  -6.444   7.149  1.00 39.61           H
ATOM   3593  HB3 MET A 387      47.197  -5.034   7.276  1.00 39.61           H
ATOM   3594  HG2 MET A 387      45.057  -4.018   6.765  1.00 39.29           H
ATOM   3595  HG3 MET A 387      44.425  -5.469   6.911  1.00 39.29           H
ATOM   3596  HE1 MET A 387      44.801  -6.342  10.488  1.00 49.53           H
ATOM   3597  HE2 MET A 387      44.151  -6.761   9.101  1.00 49.53           H
ATOM   3598  HE3 MET A 387      45.727  -6.792   9.283  1.00 49.53           H
ATOM   3599  N   VAL A 388      47.889  -3.399   5.056  1.00 30.77           N
ATOM   3600  CA  VAL A 388      47.941  -2.043   4.518  1.00 30.95           C
ATOM   3601  C   VAL A 388      48.040  -2.093   3.015  1.00 30.40           C
ATOM   3602  O   VAL A 388      47.442  -1.278   2.320  1.00 26.08           O
ATOM   3603  CB  VAL A 388      49.105  -1.248   5.143  1.00 29.88           C
ATOM   3604  CG1 VAL A 388      49.256   0.106   4.459  1.00 31.78           C
ATOM   3605  CG2 VAL A 388      48.857  -1.046   6.609  1.00 34.51           C
ATOM   3606  H   VAL A 388      48.574  -3.635   5.544  1.00 36.89           H
ATOM   3607  HA  VAL A 388      47.110  -1.578   4.721  1.00 37.10           H
ATOM   3608  HB  VAL A 388      49.932  -1.741   5.024  1.00 35.81           H
ATOM   3609 HG11 VAL A 388      49.977   0.590   4.884  1.00 38.09           H
ATOM   3610 HG12 VAL A 388      49.457  -0.024   3.518  1.00 38.09           H
ATOM   3611 HG13 VAL A 388      48.424   0.603   4.546  1.00 38.09           H
ATOM   3612 HG21 VAL A 388      49.586  -0.523   6.976  1.00 41.37           H
ATOM   3613 HG22 VAL A 388      48.015  -0.577   6.721  1.00 41.37           H
ATOM   3614 HG23 VAL A 388      48.813  -1.907   7.050  1.00 41.37           H
ATOM   3615  N   HIS A 389      48.771  -3.076   2.481  1.00 31.54           N
ATOM   3616  CA  HIS A 389      48.872  -3.219   1.035  1.00 23.47           C
ATOM   3617  C   HIS A 389      47.532  -3.597   0.421  1.00 28.91           C
ATOM   3618  O   HIS A 389      47.149  -3.061  -0.624  1.00 27.61           O
ATOM   3619  CB  HIS A 389      49.962  -4.252   0.736  1.00 30.24           C
ATOM   3620  CG  HIS A 389      50.185  -4.524  -0.711  1.00 31.37           C
ATOM   3621  ND1 HIS A 389      50.415  -3.525  -1.632  1.00 28.68           N
ATOM   3622  CD2 HIS A 389      50.298  -5.693  -1.390  1.00 29.50           C
ATOM   3623  CE1 HIS A 389      50.621  -4.061  -2.821  1.00 33.25           C
ATOM   3624  NE2 HIS A 389      50.556  -5.375  -2.699  1.00 26.95           N
ATOM   3625  H   HIS A 389      49.224  -3.656   2.931  1.00 37.80           H
ATOM   3626  HA  HIS A 389      49.155  -2.377   0.645  1.00 28.12           H
ATOM   3627  HB2 HIS A 389      49.701  -5.091   1.138  1.00 36.24           H
ATOM   3628  HB3 HIS A 389      50.798  -3.950   1.120  1.00 36.24           H
ATOM   3629  HD2 HIS A 389      50.206  -6.550  -1.036  1.00 35.36           H
ATOM   3630  HE1 HIS A 389      50.779  -3.599  -3.610  1.00 39.86           H
ATOM   3631  HE2 HIS A 389      50.657  -5.929  -3.335  1.00 32.30           H
ATOM   3632  N   CYS A 390      46.788  -4.502   1.065  1.00 33.44           N
ATOM   3633  CA  CYS A 390      45.417  -4.771   0.628  1.00 28.24           C
ATOM   3634  C   CYS A 390      44.579  -3.484   0.645  1.00 26.43           C
ATOM   3635  O   CYS A 390      43.837  -3.203  -0.291  1.00 28.30           O
ATOM   3636  CB  CYS A 390      44.771  -5.834   1.524  1.00 31.85           C
ATOM   3637  SG  CYS A 390      45.396  -7.462   1.195  1.00 35.55           S
ATOM   3638  H   CYS A 390      47.049  -4.951   1.750  1.00 40.09           H
ATOM   3639  HA  CYS A 390      45.443  -5.117  -0.283  1.00 33.84           H
ATOM   3640  HB2 CYS A 390      44.927  -5.618   2.459  1.00 38.18           H
ATOM   3641  HB3 CYS A 390      43.821  -5.854   1.352  1.00 38.18           H
ATOM   3642  HG  CYS A 390      46.478  -7.550   1.689  1.00 42.62           H
ATOM   3643  N   ALA A 391      44.657  -2.719   1.724  1.00 27.31           N
ATOM   3644  CA  ALA A 391      43.890  -1.474   1.781  1.00 30.93           C
ATOM   3645  C   ALA A 391      44.261  -0.561   0.630  1.00 27.64           C
ATOM   3646  O   ALA A 391      43.391   0.065   0.000  1.00 29.30           O
ATOM   3647  CB  ALA A 391      44.110  -0.804   3.146  1.00 27.46           C
ATOM   3648  H   ALA A 391      45.117  -2.892   2.421  1.00 32.74           H
ATOM   3649  HA  ALA A 391      42.944  -1.678   1.683  1.00 37.08           H
ATOM   3650  HB1 ALA A 391      43.554  -0.014   3.195  1.00 32.91           H
ATOM   3651  HB2 ALA A 391      43.842  -1.424   3.840  1.00 32.91           H
ATOM   3652  HB3 ALA A 391      45.043  -0.569   3.261  1.00 32.91           H
ATOM   3653  N   ASP A 392      45.554  -0.479   0.314  1.00 26.01           N
ATOM   3654  CA  ASP A 392      45.969   0.297  -0.846  1.00 27.33           C
ATOM   3655  C   ASP A 392      45.404  -0.250  -2.164  1.00 28.00           C
ATOM   3656  O   ASP A 392      45.144   0.566  -3.066  1.00 31.11           O
ATOM   3657  CB  ASP A 392      47.495   0.321  -0.865  1.00 30.44           C
ATOM   3658  CG  ASP A 392      48.090   1.482  -1.637  1.00 33.74           C
ATOM   3659  OD1 ASP A 392      49.166   1.297  -2.264  1.00 30.37           O
ATOM   3660  OD2 ASP A 392      47.469   2.560  -1.654  1.00 26.04           O1-
ATOM   3661  H   ASP A 392      46.196  -0.833   0.753  1.00 31.17           H
ATOM   3662  HA  ASP A 392      45.645   1.210  -0.745  1.00 32.75           H
ATOM   3663  HB2 ASP A 392      47.795   0.402   0.052  1.00 36.48           H
ATOM   3664  HB3 ASP A 392      47.820  -0.508  -1.258  1.00 36.48           H
ATOM   3665  N   LEU A 393      45.270  -1.605  -2.327  1.00 27.72           N
ATOM   3666  CA  LEU A 393      44.867  -2.270  -3.597  1.00 30.68           C
ATOM   3667  C   LEU A 393      43.406  -2.783  -3.523  1.00 33.81           C
ATOM   3668  O   LEU A 393      42.871  -3.744  -4.033  1.00 35.61           O
ATOM   3669  CB  LEU A 393      45.703  -3.513  -3.869  1.00 31.15           C
ATOM   3670  CG  LEU A 393      47.200  -3.249  -4.082  1.00 36.82           C
ATOM   3671  CD1 LEU A 393      47.799  -4.460  -4.804  1.00 33.75           C
ATOM   3672  CD2 LEU A 393      47.461  -1.958  -4.849  1.00 38.55           C
ATOM   3673  H   LEU A 393      45.663  -2.243  -1.605  1.00 33.22           H
ATOM   3674  HA  LEU A 393      44.924  -1.529  -4.444  1.00 36.77           H
ATOM   3675  HB2 LEU A 393      45.589  -4.246  -3.039  1.00 37.34           H
ATOM   3676  HB3 LEU A 393      45.273  -4.021  -4.765  1.00 37.34           H
ATOM   3677  HG  LEU A 393      47.690  -3.157  -3.072  1.00 44.14           H
ATOM   3678 HD11 LEU A 393      48.869  -4.325  -5.002  1.00 40.45           H
ATOM   3679 HD12 LEU A 393      47.686  -5.379  -4.216  1.00 40.45           H
ATOM   3680 HD13 LEU A 393      47.320  -4.635  -5.776  1.00 40.45           H
ATOM   3681 HD21 LEU A 393      48.532  -1.857  -5.082  1.00 46.22           H
ATOM   3682 HD22 LEU A 393      46.922  -1.932  -5.802  1.00 46.22           H
ATOM   3683 HD23 LEU A 393      47.202  -1.069  -4.266  1.00 46.22           H
ATOM   3684  N   SER A 394      42.639  -1.894  -2.791  1.00 37.73           N
ATOM   3685  CA  SER A 394      41.229  -2.106  -2.420  1.00 34.00           C
ATOM   3686  C   SER A 394      40.174  -1.326  -3.214  1.00 30.03           C
ATOM   3687  O   SER A 394      38.997  -1.698  -3.059  1.00 35.58           O
ATOM   3688  CB  SER A 394      40.962  -1.836  -0.904  1.00 32.38           C
ATOM   3689  OG  SER A 394      40.719  -0.437  -0.549  1.00 31.15           O
ATOM   3690  H   SER A 394      42.954  -1.145  -2.495  1.00 45.23           H
ATOM   3691  HA  SER A 394      41.022  -3.038  -2.561  1.00 40.75           H
ATOM   3692  HB2 SER A 394      40.186  -2.356  -0.649  1.00 38.82           H
ATOM   3693  HB3 SER A 394      41.723  -2.153  -0.399  1.00 38.82           H
ATOM   3694  HG  SER A 394      41.420   0.015  -0.600  1.00 37.33           H
ATOM   3695  N   ASN A 395      40.489  -0.346  -4.106  1.00 31.27           N
ATOM   3696  CA  ASN A 395      39.380   0.294  -4.846  1.00 27.93           C
ATOM   3697  C   ASN A 395      38.373  -0.678  -5.517  1.00 33.17           C
ATOM   3698  O   ASN A 395      37.172  -0.423  -5.498  1.00 34.90           O
ATOM   3699  CB  ASN A 395      39.952   1.218  -5.917  1.00 30.14           C
ATOM   3700  CG  ASN A 395      40.826   2.333  -5.374  1.00 33.11           C
ATOM   3701  OD1 ASN A 395      41.663   2.881  -6.082  1.00 32.67           O
ATOM   3702  ND2 ASN A 395      40.697   2.713  -4.047  1.00 30.24           N
ATOM   3703  H   ASN A 395      41.471  -0.129  -4.396  1.00 37.49           H
ATOM   3704  HA  ASN A 395      38.756   0.865  -4.093  1.00 33.48           H
ATOM   3705  HB2 ASN A 395      40.546   0.632  -6.664  1.00 36.13           H
ATOM   3706  HB3 ASN A 395      39.136   1.672  -6.531  1.00 36.13           H
ATOM   3707 HD21 ASN A 395      41.249   3.529  -3.736  1.00 36.25           H
ATOM   3708 HD22 ASN A 395      39.861   2.499  -3.525  1.00 36.25           H
ATOM   3709  N   PRO A 396      38.865  -1.741  -6.219  1.00 34.90           N
ATOM   3710  CA  PRO A 396      38.002  -2.673  -6.979  1.00 33.59           C
ATOM   3711  C   PRO A 396      37.182  -3.644  -6.114  1.00 34.23           C
ATOM   3712  O   PRO A 396      36.394  -4.418  -6.671  1.00 36.74           O
ATOM   3713  CB  PRO A 396      39.009  -3.496  -7.825  1.00 34.36           C
ATOM   3714  CG  PRO A 396      40.372  -2.718  -7.760  1.00 35.29           C
ATOM   3715  CD  PRO A 396      40.304  -2.126  -6.355  1.00 34.23           C
ATOM   3716  HA  PRO A 396      37.424  -2.175  -7.573  1.00 40.26           H
ATOM   3717  HB2 PRO A 396      39.117  -4.376  -7.430  1.00 41.20           H
ATOM   3718  HB3 PRO A 396      38.691  -3.560  -8.741  1.00 41.20           H
ATOM   3719  HG2 PRO A 396      41.106  -3.342  -7.842  1.00 42.30           H
ATOM   3720  HG3 PRO A 396      40.408  -2.033  -8.447  1.00 42.30           H
ATOM   3721  HD2 PRO A 396      40.544  -2.789  -5.696  1.00 41.04           H
ATOM   3722  HD3 PRO A 396      40.905  -1.370  -6.315  1.00 41.04           H
ATOM   3723  N   THR A 397      37.454  -3.731  -4.820  1.00 30.81           N
ATOM   3724  CA  THR A 397      36.625  -4.451  -3.877  1.00 38.63           C
ATOM   3725  C   THR A 397      35.512  -3.595  -3.278  1.00 39.59           C
ATOM   3726  O   THR A 397      34.755  -4.100  -2.445  1.00 35.99           O
ATOM   3727  CB  THR A 397      37.482  -5.036  -2.751  1.00 37.93           C
ATOM   3728  OG1 THR A 397      37.769  -4.068  -1.741  1.00 37.14           O
ATOM   3729  CG2 THR A 397      38.808  -5.647  -3.291  1.00 40.32           C
ATOM   3730  H   THR A 397      38.154  -3.388  -4.458  1.00 36.94           H
ATOM   3731  HA  THR A 397      36.205  -5.190  -4.349  1.00 46.32           H
ATOM   3732  HB  THR A 397      36.952  -5.735  -2.350  1.00 45.47           H
ATOM   3733  HG1 THR A 397      38.163  -3.409  -2.080  1.00 44.53           H
ATOM   3734 HG21 THR A 397      39.303  -6.049  -2.560  1.00 48.35           H
ATOM   3735 HG22 THR A 397      38.614  -6.335  -3.948  1.00 48.35           H
ATOM   3736 HG23 THR A 397      39.350  -4.956  -3.704  1.00 48.35           H
ATOM   3737  N   LYS A 398      35.413  -2.328  -3.661  1.00 35.51           N
ATOM   3738  CA  LYS A 398      34.380  -1.441  -3.147  1.00 38.47           C
ATOM   3739  C   LYS A 398      33.189  -1.448  -4.109  1.00 43.08           C
ATOM   3740  O   LYS A 398      33.275  -1.929  -5.246  1.00 34.84           O
ATOM   3741  CB  LYS A 398      34.928  -0.011  -2.962  1.00 40.18           C
ATOM   3742  CG  LYS A 398      36.165   0.104  -2.021  1.00 31.93           C
ATOM   3743  CD  LYS A 398      35.777  -0.308  -0.598  1.00 37.58           C
ATOM   3744  CE  LYS A 398      36.978  -0.329   0.383  1.00 33.14           C
ATOM   3745  NZ  LYS A 398      37.482   1.023   0.590  1.00 33.31           N1+
ATOM   3746  H   LYS A 398      35.931  -1.955  -4.238  1.00 42.58           H
ATOM   3747  HA  LYS A 398      34.074  -1.768  -2.287  1.00 46.13           H
ATOM   3748  HB2 LYS A 398      35.174   0.352  -3.827  1.00 48.17           H
ATOM   3749  HB3 LYS A 398      34.226   0.533  -2.578  1.00 48.17           H
ATOM   3750  HG2 LYS A 398      36.852  -0.499  -2.337  1.00 38.28           H
ATOM   3751  HG3 LYS A 398      36.489   1.019  -2.013  1.00 38.28           H
ATOM   3752  HD2 LYS A 398      35.109   0.308  -0.259  1.00 45.05           H
ATOM   3753  HD3 LYS A 398      35.405  -1.200  -0.624  1.00 45.05           H
ATOM   3754  HE2 LYS A 398      36.703  -0.676   1.245  1.00 39.72           H
ATOM   3755  HE3 LYS A 398      37.693  -0.870   0.008  1.00 39.72           H
ATOM   3756  HZ1 LYS A 398      38.061   1.041   1.264  1.00 39.93           H
ATOM   3757  HZ2 LYS A 398      37.892   1.307  -0.149  1.00 39.93           H
ATOM   3758  HZ3 LYS A 398      36.803   1.574   0.760  1.00 39.93           H
ATOM   3759  N   SER A 399      32.055  -0.908  -3.645  1.00 43.52           N
ATOM   3760  CA  SER A 399      30.904  -0.785  -4.526  1.00 41.09           C
ATOM   3761  C   SER A 399      31.354  -0.260  -5.881  1.00 43.53           C
ATOM   3762  O   SER A 399      32.348   0.461  -5.984  1.00 41.66           O
ATOM   3763  CB  SER A 399      29.851   0.150  -3.927  1.00 42.66           C
ATOM   3764  OG  SER A 399      30.207   1.498  -4.139  1.00 47.98           O
ATOM   3765  H   SER A 399      31.935  -0.614  -2.852  1.00 52.19           H
ATOM   3766  HA  SER A 399      30.505  -1.655  -4.657  1.00 49.27           H
ATOM   3767  HB2 SER A 399      28.992  -0.026  -4.348  1.00 51.15           H
ATOM   3768  HB3 SER A 399      29.783  -0.019  -2.972  1.00 51.15           H
ATOM   3769  HG  SER A 399      29.617   2.003  -3.818  1.00 57.54           H
ATOM   3770  N   LEU A 400      30.632  -0.659  -6.939  1.00 42.95           N
ATOM   3771  CA  LEU A 400      30.976  -0.207  -8.283  1.00 40.73           C
ATOM   3772  C   LEU A 400      30.939   1.310  -8.393  1.00 42.99           C
ATOM   3773  O   LEU A 400      31.807   1.913  -9.037  1.00 38.02           O
ATOM   3774  CB  LEU A 400      30.038  -0.873  -9.302  1.00 44.59           C
ATOM   3775  CG  LEU A 400      30.271  -0.512 -10.769  1.00 49.63           C
ATOM   3776  CD1 LEU A 400      31.672  -1.003 -11.203  1.00 44.07           C
ATOM   3777  CD2 LEU A 400      29.162  -1.110 -11.682  1.00 45.95           C
ATOM   3778  H   LEU A 400      29.965  -1.206  -6.909  1.00 51.49           H
ATOM   3779  HA  LEU A 400      31.882  -0.488  -8.477  1.00 48.84           H
ATOM   3780  HB2 LEU A 400      30.124  -1.834  -9.222  1.00 53.47           H
ATOM   3781  HB3 LEU A 400      29.131  -0.610  -9.086  1.00 53.47           H
ATOM   3782  HG  LEU A 400      30.239   0.452 -10.871  1.00 59.51           H
ATOM   3783 HD11 LEU A 400      31.804  -0.791 -12.141  1.00 52.84           H
ATOM   3784 HD12 LEU A 400      32.340  -0.547 -10.668  1.00 52.84           H
ATOM   3785 HD13 LEU A 400      31.736  -1.961 -11.058  1.00 52.84           H
ATOM   3786 HD21 LEU A 400      29.366  -0.904 -12.607  1.00 55.10           H
ATOM   3787 HD22 LEU A 400      29.131  -2.070 -11.554  1.00 55.10           H
ATOM   3788 HD23 LEU A 400      28.308  -0.719 -11.441  1.00 55.10           H
ATOM   3789  N   GLU A 401      29.955   1.954  -7.763  1.00 40.21           N
ATOM   3790  CA  GLU A 401      29.906   3.414  -7.769  1.00 39.36           C
ATOM   3791  C   GLU A 401      31.214   4.023  -7.242  1.00 33.64           C
ATOM   3792  O   GLU A 401      31.693   5.039  -7.761  1.00 40.10           O
ATOM   3793  CB  GLU A 401      28.712   3.906  -6.930  1.00 47.18           C
ATOM   3794  CG  GLU A 401      28.441   5.413  -7.037  1.00 54.27           C
ATOM   3795  CD  GLU A 401      27.581   5.943  -5.879  1.00 62.16           C
ATOM   3796  OE1 GLU A 401      27.433   7.183  -5.747  1.00 62.82           O
ATOM   3797  OE2 GLU A 401      27.077   5.112  -5.092  1.00 63.98           O1-
ATOM   3798  H   GLU A 401      29.312   1.574  -7.336  1.00 48.21           H
ATOM   3799  HA  GLU A 401      29.782   3.712  -8.681  1.00 47.19           H
ATOM   3800  HB2 GLU A 401      27.912   3.439  -7.227  1.00 56.58           H
ATOM   3801  HB3 GLU A 401      28.881   3.699  -5.998  1.00 56.58           H
ATOM   3802  HG2 GLU A 401      29.283   5.895  -7.026  1.00 65.09           H
ATOM   3803  HG3 GLU A 401      27.967   5.596  -7.865  1.00 65.09           H
ATOM   3804  N   LEU A 402      31.812   3.402  -6.230  1.00 41.29           N
ATOM   3805  CA  LEU A 402      33.071   3.908  -5.683  1.00 38.38           C
ATOM   3806  C   LEU A 402      34.286   3.481  -6.533  1.00 34.71           C
ATOM   3807  O   LEU A 402      35.071   4.347  -6.919  1.00 35.77           O
ATOM   3808  CB  LEU A 402      33.226   3.445  -4.234  1.00 37.07           C
ATOM   3809  CG  LEU A 402      32.333   4.139  -3.182  1.00 43.94           C
ATOM   3810  CD1 LEU A 402      32.427   3.398  -1.865  1.00 40.64           C
ATOM   3811  CD2 LEU A 402      32.737   5.540  -2.977  1.00 44.34           C
ATOM   3812  H   LEU A 402      31.519   2.685  -5.852  1.00 49.51           H
ATOM   3813  HA  LEU A 402      33.041   4.879  -5.690  1.00 46.01           H
ATOM   3814  HB2 LEU A 402      33.039   2.495  -4.189  1.00 44.44           H
ATOM   3815  HB3 LEU A 402      34.142   3.612  -3.969  1.00 44.44           H
ATOM   3816  HG  LEU A 402      31.406   4.140  -3.471  1.00 52.68           H
ATOM   3817 HD11 LEU A 402      31.846   3.835  -1.220  1.00 48.73           H
ATOM   3818 HD12 LEU A 402      32.149   2.481  -2.003  1.00 48.73           H
ATOM   3819 HD13 LEU A 402      33.342   3.422  -1.551  1.00 48.73           H
ATOM   3820 HD21 LEU A 402      32.185   5.921  -2.274  1.00 53.17           H
ATOM   3821 HD22 LEU A 402      33.667   5.558  -2.706  1.00 53.17           H
ATOM   3822 HD23 LEU A 402      32.612   6.037  -3.801  1.00 53.17           H
ATOM   3823  N   TYR A 403      34.486   2.155  -6.791  1.00 38.74           N
ATOM   3824  CA  TYR A 403      35.605   1.703  -7.642  1.00 34.78           C
ATOM   3825  C   TYR A 403      35.820   2.663  -8.824  1.00 33.25           C
ATOM   3826  O   TYR A 403      36.889   3.075  -9.253  1.00 40.58           O
ATOM   3827  CB  TYR A 403      35.255   0.292  -8.125  1.00 36.82           C
ATOM   3828  CG  TYR A 403      36.241  -0.321  -9.069  1.00 41.24           C
ATOM   3829  CD1 TYR A 403      37.515   0.207  -9.313  1.00 41.31           C
ATOM   3830  CD2 TYR A 403      35.867  -1.555  -9.643  1.00 39.55           C
ATOM   3831  CE1 TYR A 403      38.413  -0.464 -10.143  1.00 36.00           C
ATOM   3832  CE2 TYR A 403      36.760  -2.252 -10.442  1.00 35.98           C
ATOM   3833  CZ  TYR A 403      38.035  -1.699 -10.683  1.00 32.15           C
ATOM   3834  OH  TYR A 403      38.857  -2.462 -11.445  1.00 34.73           O
ATOM   3835  H   TYR A 403      33.801   1.445  -6.496  1.00 46.44           H
ATOM   3836  HA  TYR A 403      36.553   1.678  -7.029  1.00 41.69           H
ATOM   3837  HB2 TYR A 403      35.198  -0.376  -7.219  1.00 44.15           H
ATOM   3838  HB3 TYR A 403      34.238   0.272  -8.571  1.00 44.15           H
ATOM   3839  HD1 TYR A 403      37.841   1.149  -8.869  1.00 49.53           H
ATOM   3840  HD2 TYR A 403      34.888  -1.982  -9.432  1.00 47.42           H
ATOM   3841  HE1 TYR A 403      39.397  -0.045 -10.369  1.00 43.16           H
ATOM   3842  HE2 TYR A 403      36.512  -3.221 -10.871  1.00 43.14           H
ATOM   3843  HH  TYR A 403      39.785  -2.020 -11.608  1.00 41.64           H
ATOM   3844  N   ARG A 404      34.651   2.964  -9.478  1.00 35.96           N
ATOM   3845  CA  ARG A 404      34.601   3.671 -10.773  1.00 37.06           C
ATOM   3846  C   ARG A 404      35.092   5.103 -10.661  1.00 39.45           C
ATOM   3847  O   ARG A 404      35.710   5.635 -11.605  1.00 37.57           O
ATOM   3848  CB  ARG A 404      33.184   3.728 -11.391  1.00 43.68           C
ATOM   3849  CG  ARG A 404      32.670   2.500 -12.178  1.00 40.09           C
ATOM   3850  CD  ARG A 404      31.192   2.672 -12.662  1.00 41.65           C
ATOM   3851  NE  ARG A 404      31.037   3.614 -13.777  1.00 43.03           N
ATOM   3852  CZ  ARG A 404      29.896   3.836 -14.425  1.00 54.18           C
ATOM   3853  NH1 ARG A 404      28.794   3.195 -14.057  1.00 53.88           N
ATOM   3854  NH2 ARG A 404      29.849   4.713 -15.425  1.00 52.67           N1+
ATOM   3855  H   ARG A 404      33.874   2.740  -9.185  1.00 43.12           H
ATOM   3856  HA  ARG A 404      35.171   3.205 -11.404  1.00 44.43           H
ATOM   3857  HB2 ARG A 404      32.539   3.933 -10.698  1.00 52.37           H
ATOM   3858  HB3 ARG A 404      33.198   4.452 -12.036  1.00 52.37           H
ATOM   3859  HG2 ARG A 404      33.229   2.372 -12.962  1.00 48.07           H
ATOM   3860  HG3 ARG A 404      32.708   1.720 -11.602  1.00 48.07           H
ATOM   3861  HD2 ARG A 404      30.851   1.810 -12.949  1.00 49.94           H
ATOM   3862  HD3 ARG A 404      30.658   3.011 -11.926  1.00 49.94           H
ATOM   3863  HE  ARG A 404      31.748   3.964 -14.108  1.00 51.59           H
ATOM   3864 HH11 ARG A 404      28.817   2.635 -13.403  1.00 64.61           H
ATOM   3865 HH12 ARG A 404      28.051   3.346 -14.465  1.00 64.61           H
ATOM   3866 HH21 ARG A 404      30.555   5.132 -15.675  1.00 63.16           H
ATOM   3867 HH22 ARG A 404      29.102   4.850 -15.833  1.00 63.16           H
ATOM   3868  N   GLN A 405      34.764   5.784  -9.556  1.00 36.09           N
ATOM   3869  CA  GLN A 405      35.367   7.097  -9.341  1.00 31.81           C
ATOM   3870  C   GLN A 405      36.870   6.963  -9.105  1.00 30.07           C
ATOM   3871  O   GLN A 405      37.646   7.805  -9.543  1.00 34.10           O
ATOM   3872  CB  GLN A 405      34.706   7.811  -8.149  1.00 34.38           C
ATOM   3873  CG  GLN A 405      33.255   8.091  -8.380  1.00 37.16           C
ATOM   3874  CD  GLN A 405      32.576   8.632  -7.148  1.00 43.88           C
ATOM   3875  OE1 GLN A 405      31.848   7.908  -6.462  1.00 42.51           O
ATOM   3876  NE2 GLN A 405      32.814   9.895  -6.860  1.00 41.46           N
ATOM   3877  H   GLN A 405      34.224   5.507  -8.948  1.00 43.27           H
ATOM   3878  HA  GLN A 405      35.226   7.632 -10.143  1.00 38.13           H
ATOM   3879  HB2 GLN A 405      34.772   7.242  -7.366  1.00 41.22           H
ATOM   3880  HB3 GLN A 405      35.164   8.647  -7.984  1.00 41.22           H
ATOM   3881  HG2 GLN A 405      33.168   8.747  -9.090  1.00 44.55           H
ATOM   3882  HG3 GLN A 405      32.800   7.265  -8.616  1.00 44.55           H
ATOM   3883 HE21 GLN A 405      33.343  10.361  -7.361  1.00 49.72           H
ATOM   3884 HE22 GLN A 405      32.440  10.267  -6.183  1.00 49.72           H
ATOM   3885  N   TRP A 406      37.297   5.898  -8.430  1.00 35.70           N
ATOM   3886  CA  TRP A 406      38.735   5.679  -8.262  1.00 34.57           C
ATOM   3887  C   TRP A 406      39.453   5.435  -9.598  1.00 36.31           C
ATOM   3888  O   TRP A 406      40.545   5.986  -9.802  1.00 30.33           O
ATOM   3889  CB  TRP A 406      38.970   4.533  -7.303  1.00 34.15           C
ATOM   3890  CG  TRP A 406      38.560   4.784  -5.876  1.00 31.83           C
ATOM   3891  CD1 TRP A 406      37.699   4.031  -5.144  1.00 29.55           C
ATOM   3892  CD2 TRP A 406      39.021   5.837  -5.006  1.00 30.58           C
ATOM   3893  NE1 TRP A 406      37.573   4.545  -3.874  1.00 32.33           N
ATOM   3894  CE2 TRP A 406      38.381   5.658  -3.763  1.00 30.64           C
ATOM   3895  CE3 TRP A 406      39.914   6.910  -5.164  1.00 32.62           C
ATOM   3896  CZ2 TRP A 406      38.593   6.531  -2.667  1.00 29.26           C
ATOM   3897  CZ3 TRP A 406      40.133   7.776  -4.091  1.00 32.14           C
ATOM   3898  CH2 TRP A 406      39.455   7.577  -2.845  1.00 32.03           C
ATOM   3899  H   TRP A 406      36.795   5.315  -8.049  1.00 42.80           H
ATOM   3900  HA  TRP A 406      39.138   6.471  -7.876  1.00 41.44           H
ATOM   3901  HB2 TRP A 406      38.478   3.763  -7.629  1.00 40.94           H
ATOM   3902  HB3 TRP A 406      39.921   4.337  -7.294  1.00 40.94           H
ATOM   3903  HD1 TRP A 406      37.259   3.274  -5.468  1.00 35.41           H
ATOM   3904  HE1 TRP A 406      37.072   4.215  -3.258  1.00 38.76           H
ATOM   3905  HE3 TRP A 406      40.345   7.048  -5.978  1.00 39.10           H
ATOM   3906  HZ2 TRP A 406      38.163   6.396  -1.853  1.00 35.07           H
ATOM   3907  HZ3 TRP A 406      40.720   8.492  -4.192  1.00 38.53           H
ATOM   3908  HH2 TRP A 406      39.621   8.155  -2.138  1.00 38.39           H
ATOM   3909  N   THR A 407      38.871   4.618 -10.524  1.00 31.15           N
ATOM   3910  CA  THR A 407      39.532   4.348 -11.818  1.00 29.93           C
ATOM   3911  C   THR A 407      39.789   5.637 -12.616  1.00 36.29           C
ATOM   3912  O   THR A 407      40.815   5.919 -13.218  1.00 38.24           O
ATOM   3913  CB  THR A 407      38.583   3.389 -12.604  1.00 30.04           C
ATOM   3914  OG1 THR A 407      38.656   2.216 -11.793  1.00 33.60           O
ATOM   3915  CG2 THR A 407      39.101   3.127 -14.006  1.00 38.44           C
ATOM   3916  H   THR A 407      38.010   4.090 -10.312  1.00 37.34           H
ATOM   3917  HA  THR A 407      40.525   3.842 -11.643  1.00 35.87           H
ATOM   3918  HB  THR A 407      37.536   3.773 -12.627  1.00 36.00           H
ATOM   3919  HG1 THR A 407      37.820   1.717 -11.768  1.00 40.28           H
ATOM   3920 HG21 THR A 407      38.494   2.386 -14.534  1.00 46.08           H
ATOM   3921 HG22 THR A 407      39.083   4.051 -14.605  1.00 46.08           H
ATOM   3922 HG23 THR A 407      40.137   2.763 -13.997  1.00 46.08           H
ATOM   3923  N   ASP A 408      38.699   6.468 -12.609  1.00 38.56           N
ATOM   3924  CA  ASP A 408      38.681   7.807 -13.214  1.00 36.11           C
ATOM   3925  C   ASP A 408      39.833   8.662 -12.692  1.00 33.15           C
ATOM   3926  O   ASP A 408      40.446   9.439 -13.439  1.00 32.25           O
ATOM   3927  CB  ASP A 408      37.395   8.600 -12.886  1.00 41.66           C
ATOM   3928  CG  ASP A 408      36.130   8.164 -13.679  1.00 53.13           C
ATOM   3929  OD1 ASP A 408      36.191   7.338 -14.615  1.00 56.40           O
ATOM   3930  OD2 ASP A 408      35.052   8.707 -13.322  1.00 52.72           O1-
ATOM   3931  H   ASP A 408      37.947   6.249 -12.247  1.00 46.23           H
ATOM   3932  HA  ASP A 408      38.766   7.728 -14.177  1.00 43.29           H
ATOM   3933  HB2 ASP A 408      37.215   8.534 -11.936  1.00 49.95           H
ATOM   3934  HB3 ASP A 408      37.564   9.529 -13.105  1.00 49.95           H
ATOM   3935  N   ARG A 409      40.074   8.583 -11.385  1.00 32.00           N
ATOM   3936  CA  ARG A 409      41.140   9.360 -10.770  1.00 34.78           C
ATOM   3937  C   ARG A 409      42.530   8.797 -11.088  1.00 30.78           C
ATOM   3938  O   ARG A 409      43.403   9.588 -11.512  1.00 31.69           O
ATOM   3939  CB  ARG A 409      40.916   9.457  -9.257  1.00 32.56           C
ATOM   3940  CG  ARG A 409      39.857  10.504  -8.858  1.00 34.48           C
ATOM   3941  CD  ARG A 409      39.515  10.410  -7.406  1.00 39.58           C
ATOM   3942  NE  ARG A 409      38.445  11.378  -7.108  1.00 37.61           N
ATOM   3943  CZ  ARG A 409      38.553  12.404  -6.268  1.00 45.37           C
ATOM   3944  NH1 ARG A 409      39.641  12.578  -5.546  1.00 36.80           N
ATOM   3945  NH2 ARG A 409      37.543  13.253  -6.127  1.00 39.20           N1+
ATOM   3946  H   ARG A 409      39.634   8.094 -10.836  1.00 38.36           H
ATOM   3947  HA  ARG A 409      41.114  10.261 -11.136  1.00 41.69           H
ATOM   3948  HB2 ARG A 409      40.633   8.595  -8.914  1.00 39.03           H
ATOM   3949  HB3 ARG A 409      41.753   9.718  -8.838  1.00 39.03           H
ATOM   3950  HG2 ARG A 409      40.203  11.393  -9.026  1.00 41.34           H
ATOM   3951  HG3 ARG A 409      39.048  10.358  -9.370  1.00 41.34           H
ATOM   3952  HD2 ARG A 409      39.203   9.515  -7.209  1.00 47.46           H
ATOM   3953  HD3 ARG A 409      40.306  10.616  -6.885  1.00 47.46           H
ATOM   3954  HE  ARG A 409      37.673  11.234  -7.454  1.00 45.09           H
ATOM   3955 HH11 ARG A 409      40.310  12.052  -5.630  1.00 44.12           H
ATOM   3956 HH12 ARG A 409      39.684  13.236  -4.995  1.00 44.12           H
ATOM   3957 HH21 ARG A 409      36.819  13.140  -6.579  1.00 47.00           H
ATOM   3958 HH22 ARG A 409      37.596  13.899  -5.555  1.00 47.00           H
ATOM   3959  N   ILE A 410      42.781   7.462 -10.887  1.00 31.49           N
ATOM   3960  CA  ILE A 410      44.141   6.947 -11.211  1.00 30.71           C
ATOM   3961  C   ILE A 410      44.539   7.246 -12.658  1.00 34.97           C
ATOM   3962  O   ILE A 410      45.649   7.532 -13.071  1.00 31.56           O
ATOM   3963  CB  ILE A 410      44.257   5.436 -10.919  1.00 30.83           C
ATOM   3964  CG1 ILE A 410      45.757   5.077 -10.881  1.00 35.51           C
ATOM   3965  CG2 ILE A 410      43.512   4.551 -11.920  1.00 37.25           C
ATOM   3966  CD1 ILE A 410      46.471   5.744  -9.705  1.00 34.51           C
ATOM   3967  H   ILE A 410      42.030   6.772 -10.742  1.00 37.74           H
ATOM   3968  HA  ILE A 410      44.880   7.504 -10.553  1.00 36.82           H
ATOM   3969  HB  ILE A 410      43.821   5.258  -9.901  1.00 36.96           H
ATOM   3970 HG12 ILE A 410      45.871   3.975 -10.815  1.00 42.57           H
ATOM   3971 HG13 ILE A 410      46.256   5.361 -11.834  1.00 42.57           H
ATOM   3972 HG21 ILE A 410      43.509   3.503 -11.586  1.00 44.66           H
ATOM   3973 HG22 ILE A 410      42.470   4.865 -12.053  1.00 44.66           H
ATOM   3974 HG23 ILE A 410      43.982   4.566 -12.911  1.00 44.66           H
ATOM   3975 HD11 ILE A 410      47.523   5.433  -9.672  1.00 41.37           H
ATOM   3976 HD12 ILE A 410      46.453   6.837  -9.801  1.00 41.37           H
ATOM   3977 HD13 ILE A 410      46.018   5.480  -8.743  1.00 41.37           H
ATOM   3978  N   MET A 411      43.476   7.150 -13.533  1.00 34.00           N
ATOM   3979  CA  MET A 411      43.658   7.275 -14.990  1.00 34.99           C
ATOM   3980  C   MET A 411      43.874   8.724 -15.397  1.00 32.52           C
ATOM   3981  O   MET A 411      44.716   9.002 -16.254  1.00 36.96           O
ATOM   3982  CB  MET A 411      42.484   6.699 -15.811  1.00 36.40           C
ATOM   3983  CG  MET A 411      42.281   5.176 -15.829  1.00 38.77           C
ATOM   3984  SD  MET A 411      43.783   4.178 -15.953  1.00 46.58           S
ATOM   3985  CE  MET A 411      44.398   4.751 -17.539  1.00 41.38           C
ATOM   3986  H   MET A 411      42.656   7.013 -13.295  1.00 40.75           H
ATOM   3987  HA  MET A 411      44.444   6.775 -15.252  1.00 41.95           H
ATOM   3988  HB2 MET A 411      41.666   7.101 -15.484  1.00 43.63           H
ATOM   3989  HB3 MET A 411      42.622   6.968 -16.736  1.00 43.63           H
ATOM   3990  HG2 MET A 411      41.811   4.900 -15.028  1.00 46.48           H
ATOM   3991  HG3 MET A 411      41.742   4.961 -16.602  1.00 46.48           H
ATOM   3992  HE1 MET A 411      45.265   4.352 -17.705  1.00 49.62           H
ATOM   3993  HE2 MET A 411      43.774   4.476 -18.227  1.00 49.62           H
ATOM   3994  HE3 MET A 411      44.477   5.712 -17.530  1.00 49.62           H
ATOM   3995  N   GLU A 412      43.190   9.677 -14.761  1.00 32.67           N
ATOM   3996  CA  GLU A 412      43.567  11.079 -14.956  1.00 32.47           C
ATOM   3997  C   GLU A 412      45.022  11.308 -14.548  1.00 36.59           C
ATOM   3998  O   GLU A 412      45.783  12.011 -15.229  1.00 33.63           O
ATOM   3999  CB  GLU A 412      42.632  11.999 -14.165  1.00 36.89           C
ATOM   4000  CG  GLU A 412      42.820  13.490 -14.473  1.00 40.27           C
ATOM   4001  CD  GLU A 412      41.893  14.412 -13.651  1.00 49.63           C
ATOM   4002  OE1 GLU A 412      40.729  14.030 -13.374  1.00 60.26           O
ATOM   4003  OE2 GLU A 412      42.336  15.514 -13.280  1.00 51.43           O1-
ATOM   4004  H   GLU A 412      42.535   9.537 -14.217  1.00 39.16           H
ATOM   4005  HA  GLU A 412      43.486  11.295 -15.895  1.00 38.92           H
ATOM   4006  HB2 GLU A 412      41.723  11.759 -14.393  1.00 44.22           H
ATOM   4007  HB3 GLU A 412      42.783  11.860 -13.219  1.00 44.22           H
ATOM   4008  HG2 GLU A 412      43.738  13.739 -14.295  1.00 48.28           H
ATOM   4009  HG3 GLU A 412      42.619  13.635 -15.412  1.00 48.28           H
ATOM   4010  N   GLU A 413      45.434  10.691 -13.455  1.00 34.22           N
ATOM   4011  CA  GLU A 413      46.798  10.857 -12.987  1.00 36.97           C
ATOM   4012  C   GLU A 413      47.842  10.215 -13.931  1.00 34.87           C
ATOM   4013  O   GLU A 413      48.803  10.901 -14.313  1.00 35.78           O
ATOM   4014  CB  GLU A 413      46.883  10.325 -11.552  1.00 34.88           C
ATOM   4015  CG  GLU A 413      48.176  10.713 -10.889  1.00 32.13           C
ATOM   4016  CD  GLU A 413      48.218  10.470  -9.420  1.00 33.33           C
ATOM   4017  OE1 GLU A 413      47.334  10.934  -8.679  1.00 32.17           O
ATOM   4018  OE2 GLU A 413      49.198   9.858  -8.999  1.00 33.05           O1-
ATOM   4019  H   GLU A 413      44.937  10.190 -12.957  1.00 41.02           H
ATOM   4020  HA  GLU A 413      47.004  11.805 -12.959  1.00 44.32           H
ATOM   4021  HB2 GLU A 413      46.149  10.691 -11.038  1.00 41.82           H
ATOM   4022  HB3 GLU A 413      46.823   9.357 -11.571  1.00 41.82           H
ATOM   4023  HG2 GLU A 413      48.896  10.188 -11.277  1.00 38.51           H
ATOM   4024  HG3 GLU A 413      48.330  11.662 -11.035  1.00 38.51           H
ATOM   4025  N   PHE A 414      47.673   8.915 -14.319  1.00 28.75           N
ATOM   4026  CA  PHE A 414      48.653   8.182 -15.156  1.00 33.09           C
ATOM   4027  C   PHE A 414      48.917   8.935 -16.480  1.00 36.47           C
ATOM   4028  O   PHE A 414      49.967   9.079 -17.071  1.00 38.14           O
ATOM   4029  CB  PHE A 414      48.061   6.794 -15.444  1.00 33.60           C
ATOM   4030  CG  PHE A 414      48.260   5.819 -14.319  1.00 37.80           C
ATOM   4031  CD1 PHE A 414      48.748   6.192 -13.059  1.00 34.10           C
ATOM   4032  CD2 PHE A 414      47.992   4.466 -14.583  1.00 36.75           C
ATOM   4033  CE1 PHE A 414      49.050   5.212 -12.110  1.00 36.89           C
ATOM   4034  CE2 PHE A 414      48.286   3.495 -13.625  1.00 40.19           C
ATOM   4035  CZ  PHE A 414      48.835   3.863 -12.393  1.00 34.55           C
ATOM   4036  H   PHE A 414      46.824   8.399 -14.047  1.00 34.45           H
ATOM   4037  HA  PHE A 414      49.642   8.113 -14.618  1.00 39.67           H
ATOM   4038  HB2 PHE A 414      46.978   6.864 -15.690  1.00 40.27           H
ATOM   4039  HB3 PHE A 414      48.532   6.369 -16.364  1.00 40.27           H
ATOM   4040  HD1 PHE A 414      48.908   7.237 -12.805  1.00 40.88           H
ATOM   4041  HD2 PHE A 414      47.601   4.169 -15.557  1.00 44.06           H
ATOM   4042  HE1 PHE A 414      49.466   5.503 -11.147  1.00 44.22           H
ATOM   4043  HE2 PHE A 414      48.124   2.442 -13.855  1.00 48.18           H
ATOM   4044  HZ  PHE A 414      49.123   3.101 -11.672  1.00 41.42           H
ATOM   4045  N   PHE A 415      47.731   9.406 -17.010  1.00 35.08           N
ATOM   4046  CA  PHE A 415      47.602  10.060 -18.323  1.00 38.11           C
ATOM   4047  C   PHE A 415      48.261  11.435 -18.323  1.00 38.41           C
ATOM   4048  O   PHE A 415      48.869  11.818 -19.326  1.00 36.37           O
ATOM   4049  CB  PHE A 415      46.128  10.245 -18.788  1.00 39.13           C
ATOM   4050  CG  PHE A 415      45.435   8.989 -19.345  1.00 36.25           C
ATOM   4051  CD1 PHE A 415      46.099   7.790 -19.468  1.00 34.89           C
ATOM   4052  CD2 PHE A 415      44.088   9.040 -19.720  1.00 38.49           C
ATOM   4053  CE1 PHE A 415      45.465   6.647 -19.945  1.00 38.43           C
ATOM   4054  CE2 PHE A 415      43.422   7.907 -20.212  1.00 33.59           C
ATOM   4055  CZ  PHE A 415      44.107   6.691 -20.314  1.00 33.00           C
ATOM   4056  H   PHE A 415      46.976   9.335 -16.599  1.00 42.05           H
ATOM   4057  HA  PHE A 415      48.064   9.519 -18.976  1.00 45.69           H
ATOM   4058  HB2 PHE A 415      45.603  10.564 -18.037  1.00 46.92           H
ATOM   4059  HB3 PHE A 415      46.115  10.910 -19.493  1.00 46.92           H
ATOM   4060  HD1 PHE A 415      46.991   7.745 -19.217  1.00 41.83           H
ATOM   4061  HD2 PHE A 415      43.631   9.847 -19.636  1.00 46.14           H
ATOM   4062  HE1 PHE A 415      45.946   5.853 -20.014  1.00 46.08           H
ATOM   4063  HE2 PHE A 415      42.529   7.954 -20.454  1.00 40.26           H
ATOM   4064  HZ  PHE A 415      43.684   5.934 -20.645  1.00 39.56           H
ATOM   4065  N   GLN A 416      48.115  12.209 -17.227  1.00 36.55           N
ATOM   4066  CA  GLN A 416      48.923  13.418 -17.037  1.00 41.16           C
ATOM   4067  C   GLN A 416      50.412  13.086 -16.995  1.00 38.86           C
ATOM   4068  O   GLN A 416      51.233  13.845 -17.500  1.00 34.80           O
ATOM   4069  CB  GLN A 416      48.535  14.170 -15.750  1.00 40.31           C
ATOM   4070  CG  GLN A 416      47.273  15.010 -15.868  1.00 53.66           C
ATOM   4071  CD  GLN A 416      47.375  16.414 -15.234  1.00 68.41           C
ATOM   4072  OE1 GLN A 416      48.144  16.663 -14.281  1.00 66.00           O
ATOM   4073  NE2 GLN A 416      46.596  17.347 -15.790  1.00 74.78           N
ATOM   4074  H   GLN A 416      47.563  12.049 -16.587  1.00 43.82           H
ATOM   4075  HA  GLN A 416      48.774  14.020 -17.789  1.00 49.35           H
ATOM   4076  HB2 GLN A 416      48.402  13.537 -15.027  1.00 48.33           H
ATOM   4077  HB3 GLN A 416      49.258  14.778 -15.515  1.00 48.33           H
ATOM   4078  HG2 GLN A 416      47.072  15.129 -16.809  1.00 64.35           H
ATOM   4079  HG3 GLN A 416      46.543  14.541 -15.432  1.00 64.35           H
ATOM   4080 HE21 GLN A 416      46.143  17.161 -16.499  1.00 89.69           H
ATOM   4081 HE22 GLN A 416      46.557  18.138 -15.453  1.00 89.69           H
ATOM   4082  N   GLN A 417      50.786  11.970 -16.372  1.00 38.86           N
ATOM   4083  CA  GLN A 417      52.185  11.553 -16.413  1.00 40.55           C
ATOM   4084  C   GLN A 417      52.607  11.257 -17.847  1.00 42.09           C
ATOM   4085  O   GLN A 417      53.699  11.638 -18.279  1.00 36.39           O
ATOM   4086  CB  GLN A 417      52.408  10.321 -15.524  1.00 33.55           C
ATOM   4087  CG  GLN A 417      53.854   9.858 -15.561  1.00 30.77           C
ATOM   4088  CD  GLN A 417      54.158   8.676 -14.689  1.00 35.51           C
ATOM   4089  OE1 GLN A 417      53.725   8.588 -13.533  1.00 31.49           O
ATOM   4090  NE2 GLN A 417      54.938   7.747 -15.236  1.00 35.72           N
ATOM   4091  H   GLN A 417      50.263  11.445 -15.937  1.00 46.60           H
ATOM   4092  HA  GLN A 417      52.746  12.270 -16.078  1.00 48.62           H
ATOM   4093  HB2 GLN A 417      52.182  10.538 -14.605  1.00 40.21           H
ATOM   4094  HB3 GLN A 417      51.856   9.587 -15.831  1.00 40.21           H
ATOM   4095  HG2 GLN A 417      54.073   9.595 -16.463  1.00 36.89           H
ATOM   4096  HG3 GLN A 417      54.432  10.582 -15.274  1.00 36.89           H
ATOM   4097 HE21 GLN A 417      55.233   7.842 -16.038  1.00 42.82           H
ATOM   4098 HE22 GLN A 417      55.144   7.049 -14.781  1.00 42.82           H
ATOM   4099  N   GLY A 418      51.758  10.551 -18.592  1.00 34.39           N
ATOM   4100  CA  GLY A 418      52.064  10.270 -19.982  1.00 34.10           C
ATOM   4101  C   GLY A 418      52.218  11.526 -20.801  1.00 33.78           C
ATOM   4102  O   GLY A 418      53.088  11.608 -21.663  1.00 40.78           O
ATOM   4103  H   GLY A 418      51.006  10.232 -18.310  1.00 41.22           H
ATOM   4104  HA2 GLY A 418      52.892   9.767 -20.037  1.00 40.88           H
ATOM   4105  HA3 GLY A 418      51.361   9.747 -20.382  1.00 40.88           H
ATOM   4106  N   ASP A 419      51.402  12.531 -20.524  1.00 39.32           N
ATOM   4107  CA  ASP A 419      51.567  13.812 -21.201  1.00 40.73           C
ATOM   4108  C   ASP A 419      52.904  14.459 -20.851  1.00 47.67           C
ATOM   4109  O   ASP A 419      53.569  15.015 -21.732  1.00 44.71           O
ATOM   4110  CB  ASP A 419      50.411  14.753 -20.863  1.00 42.77           C
ATOM   4111  CG  ASP A 419      49.087  14.340 -21.521  1.00 42.92           C
ATOM   4112  OD1 ASP A 419      49.060  13.392 -22.358  1.00 43.60           O
ATOM   4113  OD2 ASP A 419      48.052  14.974 -21.190  1.00 42.54           O1-
ATOM   4114  H   ASP A 419      50.756  12.494 -19.959  1.00 47.14           H
ATOM   4115  HA  ASP A 419      51.561  13.650 -22.156  1.00 48.83           H
ATOM   4116  HB2 ASP A 419      50.285  14.771 -19.902  1.00 51.28           H
ATOM   4117  HB3 ASP A 419      50.640  15.641 -21.179  1.00 51.28           H
ATOM   4118  N   LYS A 420      53.334  14.374 -19.577  1.00 42.65           N
ATOM   4119  CA  LYS A 420      54.646  14.900 -19.201  1.00 44.27           C
ATOM   4120  C   LYS A 420      55.760  14.110 -19.876  1.00 42.28           C
ATOM   4121  O   LYS A 420      56.752  14.683 -20.335  1.00 40.05           O
ATOM   4122  CB  LYS A 420      54.816  14.887 -17.671  1.00 44.46           C
ATOM   4123  CG  LYS A 420      53.950  15.905 -16.900  1.00 46.31           C
ATOM   4124  CD  LYS A 420      54.123  15.793 -15.373  1.00 44.31           C
ATOM   4125  CE  LYS A 420      53.010  16.529 -14.582  1.00 58.83           C
ATOM   4126  NZ  LYS A 420      52.158  15.574 -13.706  1.00 60.02           N1+
ATOM   4127  H   LYS A 420      52.888  14.021 -18.927  1.00 51.14           H
ATOM   4128  HA  LYS A 420      54.713  15.823 -19.499  1.00 53.08           H
ATOM   4129  HB2 LYS A 420      54.579  14.004 -17.349  1.00 53.31           H
ATOM   4130  HB3 LYS A 420      55.743  15.075 -17.462  1.00 53.31           H
ATOM   4131  HG2 LYS A 420      54.219  16.800 -17.162  1.00 55.53           H
ATOM   4132  HG3 LYS A 420      53.014  15.763 -17.112  1.00 55.53           H
ATOM   4133  HD2 LYS A 420      54.102  14.858 -15.116  1.00 53.13           H
ATOM   4134  HD3 LYS A 420      54.975  16.183 -15.128  1.00 53.13           H
ATOM   4135  HE2 LYS A 420      53.426  17.179 -13.993  1.00 70.55           H
ATOM   4136  HE3 LYS A 420      52.416  16.983 -15.201  1.00 70.55           H
ATOM   4137  HZ1 LYS A 420      51.532  16.028 -13.265  1.00 71.98           H
ATOM   4138  HZ2 LYS A 420      51.762  14.956 -14.211  1.00 71.98           H
ATOM   4139  HZ3 LYS A 420      52.680  15.165 -13.111  1.00 71.98           H
ATOM   4140  N   GLU A 421      55.607  12.788 -19.971  1.00 39.07           N
ATOM   4141  CA  GLU A 421      56.594  11.995 -20.686  1.00 36.02           C
ATOM   4142  C   GLU A 421      56.736  12.478 -22.130  1.00 46.12           C
ATOM   4143  O   GLU A 421      57.852  12.699 -22.620  1.00 46.84           O
ATOM   4144  CB  GLU A 421      56.210  10.511 -20.633  1.00 34.99           C
ATOM   4145  CG  GLU A 421      56.412   9.879 -19.235  1.00 41.00           C
ATOM   4146  CD  GLU A 421      55.821   8.491 -19.099  1.00 42.82           C
ATOM   4147  OE1 GLU A 421      54.917   8.113 -19.904  1.00 38.23           O
ATOM   4148  OE2 GLU A 421      56.240   7.777 -18.155  1.00 40.61           O1-
ATOM   4149  H   GLU A 421      54.944  12.341 -19.652  1.00 46.85           H
ATOM   4150  HA  GLU A 421      57.443  12.104 -20.240  1.00 43.18           H
ATOM   4151  HB2 GLU A 421      55.276  10.415 -20.866  1.00 41.94           H
ATOM   4152  HB3 GLU A 421      56.760  10.021 -21.264  1.00 41.94           H
ATOM   4153  HG2 GLU A 421      57.366   9.798 -19.065  1.00 49.16           H
ATOM   4154  HG3 GLU A 421      56.007  10.453 -18.564  1.00 49.16           H
ATOM   4155  N   ARG A 422      55.607  12.655 -22.823  1.00 45.07           N
ATOM   4156  CA  ARG A 422      55.627  13.090 -24.220  1.00 43.63           C
ATOM   4157  C   ARG A 422      56.322  14.435 -24.358  1.00 45.76           C
ATOM   4158  O   ARG A 422      57.209  14.606 -25.203  1.00 48.37           O
ATOM   4159  CB  ARG A 422      54.188  13.140 -24.768  1.00 43.02           C
ATOM   4160  CG  ARG A 422      54.060  13.211 -26.309  1.00 42.34           C
ATOM   4161  CD  ARG A 422      52.615  13.020 -26.832  1.00 52.93           C
ATOM   4162  NE  ARG A 422      51.901  11.910 -26.193  1.00 54.05           N
ATOM   4163  CZ  ARG A 422      51.009  12.046 -25.202  1.00 53.07           C
ATOM   4164  NH1 ARG A 422      50.701  13.260 -24.730  1.00 51.81           N
ATOM   4165  NH2 ARG A 422      50.416  10.959 -24.678  1.00 55.76           N1+
ATOM   4166  H   ARG A 422      54.816  12.528 -22.505  1.00 54.04           H
ATOM   4167  HA  ARG A 422      56.128  12.446 -24.741  1.00 52.32           H
ATOM   4168  HB2 ARG A 422      53.726  12.341 -24.470  1.00 51.59           H
ATOM   4169  HB3 ARG A 422      53.753  13.927 -24.405  1.00 51.59           H
ATOM   4170  HG2 ARG A 422      54.363  14.081 -26.608  1.00 50.76           H
ATOM   4171  HG3 ARG A 422      54.611  12.518 -26.702  1.00 50.76           H
ATOM   4172  HD2 ARG A 422      52.112  13.837 -26.710  1.00 63.48           H
ATOM   4173  HD3 ARG A 422      52.665  12.809 -27.778  1.00 63.48           H
ATOM   4174  HE  ARG A 422      52.008  11.124 -26.527  1.00 64.81           H
ATOM   4175 HH11 ARG A 422      51.076  13.963 -25.055  1.00 62.13           H
ATOM   4176 HH12 ARG A 422      50.125  13.344 -24.097  1.00 62.13           H
ATOM   4177 HH21 ARG A 422      50.602  10.173 -24.971  1.00 66.87           H
ATOM   4178 HH22 ARG A 422      49.839  11.053 -24.044  1.00 66.87           H
ATOM   4179  N   GLU A 423      55.949  15.396 -23.513  1.00 49.88           N
ATOM   4180  CA  GLU A 423      56.532  16.732 -23.592  1.00 48.60           C
ATOM   4181  C   GLU A 423      58.044  16.683 -23.510  1.00 56.54           C
ATOM   4182  O   GLU A 423      58.731  17.401 -24.243  1.00 57.17           O
ATOM   4183  CB  GLU A 423      55.988  17.622 -22.478  1.00 52.72           C
ATOM   4184  CG  GLU A 423      54.537  18.017 -22.644  1.00 57.89           C
ATOM   4185  CD  GLU A 423      53.991  18.758 -21.418  1.00 67.80           C
ATOM   4186  OE1 GLU A 423      54.138  18.250 -20.278  1.00 73.71           O
ATOM   4187  OE2 GLU A 423      53.425  19.862 -21.590  1.00 77.86           O1-
ATOM   4188  H   GLU A 423      55.362  15.297 -22.890  1.00 59.81           H
ATOM   4189  HA  GLU A 423      56.294  17.130 -24.442  1.00 58.27           H
ATOM   4190  HB2 GLU A 423      56.073  17.147 -21.637  1.00 63.22           H
ATOM   4191  HB3 GLU A 423      56.514  18.437 -22.448  1.00 63.22           H
ATOM   4192  HG2 GLU A 423      54.458  18.602 -23.415  1.00 69.42           H
ATOM   4193  HG3 GLU A 423      54.003  17.220 -22.786  1.00 69.42           H
ATOM   4194  N   ARG A 424      58.580  15.841 -22.619  1.00 56.07           N
ATOM   4195  CA  ARG A 424      60.017  15.689 -22.421  1.00 49.89           C
ATOM   4196  C   ARG A 424      60.656  14.744 -23.412  1.00 48.64           C
ATOM   4197  O   ARG A 424      61.845  14.447 -23.268  1.00 54.72           O
ATOM   4198  CB  ARG A 424      60.311  15.187 -20.999  1.00 47.71           C
ATOM   4199  CG  ARG A 424      59.840  16.129 -19.893  1.00 49.32           C
ATOM   4200  CD  ARG A 424      59.851  15.399 -18.552  1.00 52.64           C
ATOM   4201  NE  ARG A 424      59.336  16.204 -17.445  1.00 57.90           N
ATOM   4202  CZ  ARG A 424      60.104  16.806 -16.534  1.00 65.43           C
ATOM   4203  NH1 ARG A 424      61.440  16.685 -16.583  1.00 58.52           N
ATOM   4204  NH2 ARG A 424      59.530  17.526 -15.565  1.00 69.82           N1+
ATOM   4205  H   ARG A 424      58.114  15.337 -22.099  1.00 67.25           H
ATOM   4206  HA  ARG A 424      60.445  16.553 -22.530  1.00 59.82           H
ATOM   4207  HB2 ARG A 424      59.882  14.329 -20.870  1.00 57.21           H
ATOM   4208  HB3 ARG A 424      61.271  15.087 -20.899  1.00 57.21           H
ATOM   4209  HG2 ARG A 424      60.433  16.894 -19.838  1.00 59.15           H
ATOM   4210  HG3 ARG A 424      58.933  16.420 -20.083  1.00 59.15           H
ATOM   4211  HD2 ARG A 424      59.285  14.615 -18.625  1.00 63.13           H
ATOM   4212  HD3 ARG A 424      60.759  15.127 -18.354  1.00 63.13           H
ATOM   4213  HE  ARG A 424      58.480  16.269 -17.358  1.00 69.43           H
ATOM   4214 HH11 ARG A 424      61.819  16.230 -17.204  1.00 70.19           H
ATOM   4215 HH12 ARG A 424      61.925  17.079 -15.992  1.00 70.19           H
ATOM   4216 HH21 ARG A 424      58.672  17.601 -15.532  1.00 83.74           H
ATOM   4217 HH22 ARG A 424      60.016  17.917 -14.972  1.00 83.74           H
ATOM   4218  N   GLY A 425      59.918  14.254 -24.402  1.00 48.02           N
ATOM   4219  CA  GLY A 425      60.506  13.346 -25.366  1.00 47.53           C
ATOM   4220  C   GLY A 425      60.942  12.007 -24.815  1.00 57.25           C
ATOM   4221  O   GLY A 425      61.719  11.297 -25.466  1.00 55.62           O
ATOM   4222  H   GLY A 425      59.088  14.436 -24.539  1.00 57.58           H
ATOM   4223  HA2 GLY A 425      59.868  13.181 -26.077  1.00 57.00           H
ATOM   4224  HA3 GLY A 425      61.288  13.765 -25.754  1.00 57.00           H
ATOM   4225  N   MET A 426      60.448  11.623 -23.646  1.00 52.42           N
ATOM   4226  CA  MET A 426      60.774  10.317 -23.109  1.00 42.46           C
ATOM   4227  C   MET A 426      59.805   9.300 -23.689  1.00 46.72           C
ATOM   4228  O   MET A 426      58.784   9.641 -24.288  1.00 44.99           O
ATOM   4229  CB  MET A 426      60.761  10.314 -21.565  1.00 46.00           C
ATOM   4230  CG  MET A 426      60.168  11.540 -20.912  1.00 56.80           C
ATOM   4231  SD  MET A 426      60.400  11.809 -19.131  1.00 47.78           S
ATOM   4232  CE  MET A 426      60.576  10.153 -18.520  1.00 40.82           C
ATOM   4233  H   MET A 426      59.904  12.091 -23.175  1.00 62.86           H
ATOM   4234  HA  MET A 426      61.669  10.079 -23.394  1.00 50.91           H
ATOM   4235  HB2 MET A 426      60.279   9.537 -21.250  1.00 55.16           H
ATOM   4236  HB3 MET A 426      61.681  10.264 -21.258  1.00 55.16           H
ATOM   4237  HG2 MET A 426      60.542  12.323 -21.340  1.00 68.12           H
ATOM   4238  HG3 MET A 426      59.216  11.502 -21.068  1.00 68.12           H
ATOM   4239  HE1 MET A 426      60.744  10.188 -17.565  1.00 48.95           H
ATOM   4240  HE2 MET A 426      59.746   9.678 -18.682  1.00 48.95           H
ATOM   4241  HE3 MET A 426      61.310   9.709 -18.970  1.00 48.95           H
ATOM   4242  N   GLU A 427      60.147   8.033 -23.535  1.00 48.51           N
ATOM   4243  CA  GLU A 427      59.233   6.989 -23.966  1.00 50.60           C
ATOM   4244  C   GLU A 427      57.972   7.043 -23.113  1.00 51.47           C
ATOM   4245  O   GLU A 427      58.054   7.216 -21.892  1.00 45.19           O
ATOM   4246  CB  GLU A 427      59.903   5.634 -23.857  1.00 53.23           C
ATOM   4247  CG  GLU A 427      61.170   5.550 -24.685  1.00 61.20           C
ATOM   4248  CD  GLU A 427      61.656   4.143 -24.806  1.00 68.21           C
ATOM   4249  OE1 GLU A 427      61.794   3.482 -23.744  1.00 75.80           O
ATOM   4250  OE2 GLU A 427      61.856   3.688 -25.956  1.00 74.92           O1-
ATOM   4251  H   GLU A 427      60.875   7.756 -23.172  1.00 58.17           H
ATOM   4252  HA  GLU A 427      58.987   7.137 -24.894  1.00 60.68           H
ATOM   4253  HB2 GLU A 427      60.140   5.465 -22.931  1.00 63.83           H
ATOM   4254  HB3 GLU A 427      59.289   4.952 -24.173  1.00 63.83           H
ATOM   4255  HG2 GLU A 427      60.981   5.881 -25.579  1.00 73.40           H
ATOM   4256  HG3 GLU A 427      61.869   6.078 -24.272  1.00 73.40           H
ATOM   4257  N   ILE A 428      56.805   6.943 -23.759  1.00 45.22           N
ATOM   4258  CA  ILE A 428      55.537   6.967 -23.031  1.00 47.87           C
ATOM   4259  C   ILE A 428      55.317   5.615 -22.374  1.00 42.21           C
ATOM   4260  O   ILE A 428      55.328   4.574 -23.040  1.00 44.50           O
ATOM   4261  CB  ILE A 428      54.357   7.302 -23.963  1.00 51.14           C
ATOM   4262  CG1 ILE A 428      54.714   8.411 -24.944  1.00 48.30           C
ATOM   4263  CG2 ILE A 428      53.082   7.697 -23.132  1.00 46.61           C
ATOM   4264  CD1 ILE A 428      55.172   9.660 -24.302  1.00 57.30           C
ATOM   4265  H   ILE A 428      56.724   6.858 -24.610  1.00 54.23           H
ATOM   4266  HA  ILE A 428      55.575   7.638 -22.332  1.00 57.40           H
ATOM   4267  HB  ILE A 428      54.149   6.505 -24.477  1.00 61.33           H
ATOM   4268 HG12 ILE A 428      55.422   8.099 -25.528  1.00 57.92           H
ATOM   4269 HG13 ILE A 428      53.928   8.627 -25.472  1.00 57.92           H
ATOM   4270 HG21 ILE A 428      52.370   7.930 -23.750  1.00 55.89           H
ATOM   4271 HG22 ILE A 428      52.809   6.947 -22.580  1.00 55.89           H
ATOM   4272 HG23 ILE A 428      53.291   8.461 -22.572  1.00 55.89           H
ATOM   4273 HD11 ILE A 428      55.338  10.323 -24.991  1.00 68.72           H
ATOM   4274 HD12 ILE A 428      54.481   9.976 -23.698  1.00 68.72           H
ATOM   4275 HD13 ILE A 428      55.991   9.482 -23.813  1.00 68.72           H
ATOM   4276  N   SER A 429      55.090   5.624 -21.074  1.00 43.20           N
ATOM   4277  CA  SER A 429      54.680   4.397 -20.388  1.00 42.51           C
ATOM   4278  C   SER A 429      53.300   3.965 -20.889  1.00 45.12           C
ATOM   4279  O   SER A 429      52.358   4.773 -20.857  1.00 37.97           O
ATOM   4280  CB  SER A 429      54.639   4.617 -18.882  1.00 42.20           C
ATOM   4281  OG  SER A 429      55.817   5.239 -18.396  1.00 46.25           O
ATOM   4282  H   SER A 429      55.162   6.316 -20.571  1.00 51.80           H
ATOM   4283  HA  SER A 429      55.322   3.701 -20.585  1.00 50.97           H
ATOM   4284  HB2 SER A 429      53.875   5.174 -18.670  1.00 50.60           H
ATOM   4285  HB3 SER A 429      54.545   3.753 -18.455  1.00 50.60           H
ATOM   4286  HG  SER A 429      55.635   6.019 -18.142  1.00 55.45           H
ATOM   4287  N   PRO A 430      53.129   2.707 -21.327  1.00 41.22           N
ATOM   4288  CA  PRO A 430      51.915   2.372 -22.110  1.00 40.71           C
ATOM   4289  C   PRO A 430      50.601   2.692 -21.403  1.00 43.91           C
ATOM   4290  O   PRO A 430      49.692   3.253 -22.033  1.00 44.40           O
ATOM   4291  CB  PRO A 430      52.054   0.852 -22.370  1.00 43.08           C
ATOM   4292  CG  PRO A 430      53.511   0.541 -22.196  1.00 50.85           C
ATOM   4293  CD  PRO A 430      54.079   1.576 -21.248  1.00 45.60           C
ATOM   4294  HA  PRO A 430      51.939   2.831 -22.964  1.00 48.81           H
ATOM   4295  HB2 PRO A 430      51.529   0.350 -21.724  1.00 51.66           H
ATOM   4296  HB3 PRO A 430      51.765   0.639 -23.270  1.00 51.66           H
ATOM   4297  HG2 PRO A 430      53.602  -0.349 -21.818  1.00 60.98           H
ATOM   4298  HG3 PRO A 430      53.955   0.584 -23.060  1.00 60.98           H
ATOM   4299  HD2 PRO A 430      54.133   1.221 -20.346  1.00 54.68           H
ATOM   4300  HD3 PRO A 430      54.951   1.850 -21.572  1.00 54.68           H
ATOM   4301  N   MET A 431      50.463   2.330 -20.126  1.00 40.22           N
ATOM   4302  CA  MET A 431      49.214   2.532 -19.442  1.00 41.47           C
ATOM   4303  C   MET A 431      49.020   3.985 -19.085  1.00 43.39           C
ATOM   4304  O   MET A 431      47.974   4.314 -18.557  1.00 38.39           O
ATOM   4305  CB  MET A 431      49.106   1.685 -18.188  1.00 44.39           C
ATOM   4306  CG  MET A 431      48.402   0.378 -18.454  1.00 48.17           C
ATOM   4307  SD  MET A 431      48.008  -0.570 -16.974  1.00 57.07           S
ATOM   4308  CE  MET A 431      49.563  -0.514 -16.094  1.00 60.37           C
ATOM   4309  H   MET A 431      51.075   1.983 -19.636  1.00 48.22           H
ATOM   4310  HA  MET A 431      48.494   2.269 -20.032  1.00 49.72           H
ATOM   4311  HB2 MET A 431      50.000   1.507 -17.862  1.00 53.22           H
ATOM   4312  HB3 MET A 431      48.596   2.173 -17.521  1.00 53.22           H
ATOM   4313  HG2 MET A 431      47.578   0.555 -18.933  1.00 57.76           H
ATOM   4314  HG3 MET A 431      48.990  -0.168 -18.996  1.00 57.76           H
ATOM   4315  HE1 MET A 431      49.512  -1.081 -15.306  1.00 72.41           H
ATOM   4316  HE2 MET A 431      50.246  -0.822 -16.691  1.00 72.41           H
ATOM   4317  HE3 MET A 431      49.746   0.406 -15.833  1.00 72.41           H
ATOM   4318  N   CME A 432      49.998   4.845 -19.418  1.00 37.24           N
ATOM   4319  CA  CME A 432      49.912   6.282 -19.168  1.00 33.92           C
ATOM   4320  C   CME A 432      49.655   7.036 -20.477  1.00 36.19           C
ATOM   4321  O   CME A 432      49.557   8.285 -20.565  1.00 33.50           O
ATOM   4322  CB  CME A 432      51.170   6.849 -18.483  1.00 39.01           C
ATOM   4323  SG  CME A 432      51.279   6.621 -16.717  1.00 45.08           S
ATOM   4324  SD  CME A 432      51.795   4.614 -16.534  1.00 56.80           S
ATOM   4325  CE  CME A 432      53.300   4.707 -15.649  1.00 56.98           C
ATOM   4326  CZ  CME A 432      53.128   4.348 -14.195  1.00 52.09           C
ATOM   4327  OH  CME A 432      51.741   4.375 -13.956  1.00 63.03           O
ATOM   4328  H   CME A 432      50.857   4.609 -19.871  1.00 44.64           H
ATOM   4329  HA  CME A 432      49.025   6.457 -18.480  1.00 40.66           H
ATOM   4330  HB2 CME A 432      51.315   7.920 -18.752  1.00 46.77           H
ATOM   4331  HB3 CME A 432      52.071   6.292 -18.857  1.00 46.77           H
ATOM   4332  HE2 CME A 432      53.611   5.775 -15.761  1.00 68.33           H
ATOM   4333  HE3 CME A 432      54.099   4.065 -16.091  1.00 68.33           H
ATOM   4334  HZ2 CME A 432      53.645   5.087 -13.523  1.00 62.47           H
ATOM   4335  HZ3 CME A 432      53.540   3.322 -14.011  1.00 62.47           H
ATOM   4336  HH  CME A 432      51.501   5.299 -13.822  1.00 75.59           H
ATOM   4337  N   ASP A 433      49.511   6.267 -21.553  1.00 36.27           N
ATOM   4338  CA  ASP A 433      49.323   6.881 -22.886  1.00 37.15           C
ATOM   4339  C   ASP A 433      47.831   7.077 -23.191  1.00 38.07           C
ATOM   4340  O   ASP A 433      47.122   6.105 -23.519  1.00 35.76           O
ATOM   4341  CB  ASP A 433      49.950   6.007 -23.966  1.00 41.55           C
ATOM   4342  CG  ASP A 433      49.862   6.631 -25.354  1.00 45.06           C
ATOM   4343  OD1 ASP A 433      49.278   7.733 -25.513  1.00 42.78           O
ATOM   4344  OD2 ASP A 433      50.370   5.998 -26.295  1.00 46.50           O1-
ATOM   4345  H   ASP A 433      49.510   5.407 -21.549  1.00 43.49           H
ATOM   4346  HA  ASP A 433      49.760   7.748 -22.906  1.00 44.54           H
ATOM   4347  HB2 ASP A 433      50.886   5.860 -23.758  1.00 49.82           H
ATOM   4348  HB3 ASP A 433      49.482   5.155 -23.985  1.00 49.82           H
ATOM   4349  N   LYS A 434      47.356   8.319 -23.085  1.00 35.13           N
ATOM   4350  CA  LYS A 434      45.934   8.561 -23.272  1.00 41.16           C
ATOM   4351  C   LYS A 434      45.482   8.252 -24.697  1.00 49.12           C
ATOM   4352  O   LYS A 434      44.276   8.069 -24.927  1.00 41.21           O
ATOM   4353  CB  LYS A 434      45.576  10.001 -22.932  1.00 40.76           C
ATOM   4354  CG  LYS A 434      46.089  11.019 -23.894  1.00 43.63           C
ATOM   4355  CD  LYS A 434      45.895  12.379 -23.319  1.00 44.14           C
ATOM   4356  CE  LYS A 434      46.299  13.440 -24.279  1.00 48.44           C
ATOM   4357  NZ  LYS A 434      46.564  14.719 -23.576  1.00 45.58           N1+
ATOM   4358  H   LYS A 434      47.823   9.022 -22.924  1.00 42.11           H
ATOM   4359  HA  LYS A 434      45.439   7.985 -22.674  1.00 49.36           H
ATOM   4360  HB2 LYS A 434      44.610  10.087 -22.925  1.00 48.87           H
ATOM   4361  HB3 LYS A 434      45.934  10.213 -22.059  1.00 48.87           H
ATOM   4362  HG2 LYS A 434      47.033  10.881 -24.056  1.00 52.32           H
ATOM   4363  HG3 LYS A 434      45.591  10.964 -24.723  1.00 52.32           H
ATOM   4364  HD2 LYS A 434      44.958  12.504 -23.108  1.00 52.93           H
ATOM   4365  HD3 LYS A 434      46.435  12.472 -22.521  1.00 52.93           H
ATOM   4366  HE2 LYS A 434      47.101  13.168 -24.757  1.00 58.08           H
ATOM   4367  HE3 LYS A 434      45.571  13.587 -24.905  1.00 58.08           H
ATOM   4368  HZ1 LYS A 434      47.232  15.148 -23.976  1.00 54.65           H
ATOM   4369  HZ2 LYS A 434      45.837  15.232 -23.587  1.00 54.65           H
ATOM   4370  HZ3 LYS A 434      46.788  14.552 -22.731  1.00 54.65           H
ATOM   4371  N   HIS A 435      46.406   8.179 -25.659  1.00 45.09           N
ATOM   4372  CA  HIS A 435      45.984   7.947 -27.034  1.00 48.97           C
ATOM   4373  C   HIS A 435      45.810   6.474 -27.369  1.00 43.10           C
ATOM   4374  O   HIS A 435      45.296   6.177 -28.445  1.00 40.22           O
ATOM   4375  CB  HIS A 435      46.969   8.564 -28.028  1.00 45.83           C
ATOM   4376  CG  HIS A 435      47.144  10.036 -27.875  1.00 38.35           C
ATOM   4377  ND1 HIS A 435      46.142  10.943 -28.144  1.00 52.49           N
ATOM   4378  CD2 HIS A 435      48.224  10.770 -27.515  1.00 52.14           C
ATOM   4379  CE1 HIS A 435      46.589  12.168 -27.935  1.00 50.73           C
ATOM   4380  NE2 HIS A 435      47.850  12.090 -27.559  1.00 48.84           N
ATOM   4381  H   HIS A 435      47.256   8.255 -25.549  1.00 54.07           H
ATOM   4382  HA  HIS A 435      45.131   8.383 -27.184  1.00 58.72           H
ATOM   4383  HB2 HIS A 435      46.637   8.416 -28.927  1.00 54.96           H
ATOM   4384  HB3 HIS A 435      47.835   8.145 -27.928  1.00 54.96           H
ATOM   4385  HD2 HIS A 435      49.062  10.446 -27.277  1.00 62.53           H
ATOM   4386  HE1 HIS A 435      46.109  12.957 -28.037  1.00 60.83           H
ATOM   4387  HE2 HIS A 435      48.356  12.758 -27.364  1.00 58.57           H
ATOM   4388  N   THR A 436      46.190   5.550 -26.481  1.00 38.56           N
ATOM   4389  CA  THR A 436      46.226   4.138 -26.831  1.00 37.57           C
ATOM   4390  C   THR A 436      45.630   3.252 -25.748  1.00 39.28           C
ATOM   4391  O   THR A 436      45.063   2.194 -26.046  1.00 40.97           O
ATOM   4392  CB  THR A 436      47.675   3.714 -27.088  1.00 41.79           C
ATOM   4393  OG1 THR A 436      48.323   4.705 -27.904  1.00 50.59           O
ATOM   4394  CG2 THR A 436      47.740   2.341 -27.800  1.00 47.49           C
ATOM   4395  H   THR A 436      46.448   5.719 -25.679  1.00 46.23           H
ATOM   4396  HA  THR A 436      45.731   3.999 -27.655  1.00 45.05           H
ATOM   4397  HB  THR A 436      48.147   3.644 -26.241  1.00 50.10           H
ATOM   4398  HG1 THR A 436      49.046   4.952 -27.546  1.00 60.67           H
ATOM   4399 HG21 THR A 436      48.661   2.060 -27.923  1.00 56.95           H
ATOM   4400 HG22 THR A 436      47.281   1.670 -27.270  1.00 56.95           H
ATOM   4401 HG23 THR A 436      47.309   2.399 -28.667  1.00 56.95           H
ATOM   4402  N   ALA A 437      45.767   3.636 -24.481  1.00 41.53           N
ATOM   4403  CA  ALA A 437      45.435   2.707 -23.399  1.00 41.81           C
ATOM   4404  C   ALA A 437      43.929   2.618 -23.210  1.00 34.96           C
ATOM   4405  O   ALA A 437      43.225   3.634 -23.226  1.00 38.15           O
ATOM   4406  CB  ALA A 437      46.079   3.133 -22.080  1.00 41.72           C
ATOM   4407  H   ALA A 437      46.050   4.413 -24.239  1.00 49.80           H
ATOM   4408  HA  ALA A 437      45.772   1.827 -23.625  1.00 50.14           H
ATOM   4409  HB1 ALA A 437      45.764   2.554 -21.374  1.00 50.03           H
ATOM   4410  HB2 ALA A 437      47.045   3.070 -22.150  1.00 50.03           H
ATOM   4411  HB3 ALA A 437      45.821   4.051 -21.891  1.00 50.03           H
ATOM   4412  N   SER A 438      43.456   1.393 -23.041  1.00 38.14           N
ATOM   4413  CA  SER A 438      42.061   1.124 -22.744  1.00 39.51           C
ATOM   4414  C   SER A 438      41.878   1.134 -21.234  1.00 31.89           C
ATOM   4415  O   SER A 438      42.473   0.313 -20.531  1.00 37.03           O
ATOM   4416  CB  SER A 438      41.627  -0.217 -23.317  1.00 38.39           C
ATOM   4417  OG  SER A 438      40.445  -0.659 -22.675  1.00 39.29           O
ATOM   4418  H   SER A 438      43.940   0.686 -23.098  1.00 45.73           H
ATOM   4419  HA  SER A 438      41.512   1.823 -23.130  1.00 47.38           H
ATOM   4420  HB2 SER A 438      41.465  -0.135 -24.270  1.00 46.02           H
ATOM   4421  HB3 SER A 438      42.330  -0.868 -23.150  1.00 46.02           H
ATOM   4422  HG  SER A 438      40.115  -1.311 -23.084  1.00 47.11           H
ATOM   4423  N   VAL A 439      41.093   2.103 -20.737  1.00 39.57           N
ATOM   4424  CA  VAL A 439      40.780   2.162 -19.304  1.00 37.75           C
ATOM   4425  C   VAL A 439      40.224   0.828 -18.844  1.00 40.33           C
ATOM   4426  O   VAL A 439      40.585   0.307 -17.782  1.00 37.87           O
ATOM   4427  CB  VAL A 439      39.793   3.323 -19.026  1.00 36.77           C
ATOM   4428  CG1 VAL A 439      39.278   3.326 -17.583  1.00 36.48           C
ATOM   4429  CG2 VAL A 439      40.469   4.613 -19.302  1.00 37.02           C
ATOM   4430  H   VAL A 439      40.740   2.734 -21.205  1.00 47.44           H
ATOM   4431  HA  VAL A 439      41.594   2.328 -18.807  1.00 45.26           H
ATOM   4432  HB  VAL A 439      39.028   3.258 -19.617  1.00 44.09           H
ATOM   4433 HG11 VAL A 439      38.661   4.066 -17.473  1.00 43.73           H
ATOM   4434 HG12 VAL A 439      38.823   2.493 -17.388  1.00 43.73           H
ATOM   4435 HG13 VAL A 439      40.033   3.437 -16.982  1.00 43.73           H
ATOM   4436 HG21 VAL A 439      39.847   5.335 -19.127  1.00 44.39           H
ATOM   4437 HG22 VAL A 439      41.241   4.697 -18.724  1.00 44.39           H
ATOM   4438 HG23 VAL A 439      40.742   4.627 -20.229  1.00 44.39           H
ATOM   4439  N   GLU A 440      39.356   0.236 -19.658  1.00 34.83           N
ATOM   4440  CA  GLU A 440      38.594  -0.921 -19.207  1.00 36.31           C
ATOM   4441  C   GLU A 440      39.464  -2.159 -19.183  1.00 37.65           C
ATOM   4442  O   GLU A 440      39.462  -2.934 -18.209  1.00 38.27           O
ATOM   4443  CB  GLU A 440      37.366  -1.098 -20.119  1.00 39.31           C
ATOM   4444  CG  GLU A 440      36.343   0.071 -20.077  1.00 39.35           C
ATOM   4445  CD  GLU A 440      36.800   1.424 -20.658  1.00 45.74           C
ATOM   4446  OE1 GLU A 440      37.536   1.471 -21.685  1.00 42.34           O
ATOM   4447  OE2 GLU A 440      36.401   2.479 -20.092  1.00 42.42           O1-
ATOM   4448  H   GLU A 440      39.195   0.489 -20.469  1.00 41.75           H
ATOM   4449  HA  GLU A 440      38.282  -0.762 -18.303  1.00 43.53           H
ATOM   4450  HB2 GLU A 440      37.674  -1.181 -21.035  1.00 47.13           H
ATOM   4451  HB3 GLU A 440      36.899  -1.902 -19.852  1.00 47.13           H
ATOM   4452  HG2 GLU A 440      35.569  -0.196 -20.594  1.00 47.18           H
ATOM   4453  HG3 GLU A 440      36.079   0.222 -19.156  1.00 47.18           H
ATOM   4454  N   LYS A 441      40.276  -2.319 -20.216  1.00 35.45           N
ATOM   4455  CA  LYS A 441      41.268  -3.381 -20.192  1.00 35.48           C
ATOM   4456  C   LYS A 441      42.224  -3.228 -19.030  1.00 33.91           C
ATOM   4457  O   LYS A 441      42.593  -4.244 -18.418  1.00 35.33           O
ATOM   4458  CB  LYS A 441      42.049  -3.411 -21.502  1.00 35.60           C
ATOM   4459  CG  LYS A 441      41.226  -3.812 -22.716  1.00 43.80           C
ATOM   4460  CD  LYS A 441      42.147  -4.001 -23.925  1.00 43.03           C
ATOM   4461  CE  LYS A 441      41.526  -4.841 -25.015  1.00 43.66           C
ATOM   4462  NZ  LYS A 441      42.446  -5.065 -26.165  1.00 38.84           N1+
ATOM   4463  H   LYS A 441      40.268  -1.826 -20.924  1.00 42.50           H
ATOM   4464  HA  LYS A 441      40.814  -4.231 -20.069  1.00 42.54           H
ATOM   4465  HB2 LYS A 441      42.443  -2.539 -21.673  1.00 42.68           H
ATOM   4466  HB3 LYS A 441      42.752  -4.070 -21.393  1.00 42.68           H
ATOM   4467  HG2 LYS A 441      40.773  -4.651 -22.536  1.00 52.52           H
ATOM   4468  HG3 LYS A 441      40.581  -3.123 -22.926  1.00 52.52           H
ATOM   4469  HD2 LYS A 441      42.342  -3.132 -24.305  1.00 51.59           H
ATOM   4470  HD3 LYS A 441      42.964  -4.440 -23.642  1.00 51.59           H
ATOM   4471  HE2 LYS A 441      41.283  -5.708 -24.652  1.00 52.35           H
ATOM   4472  HE3 LYS A 441      40.736  -4.387 -25.352  1.00 52.35           H
ATOM   4473  HZ1 LYS A 441      42.038  -5.542 -26.796  1.00 46.57           H
ATOM   4474  HZ2 LYS A 441      42.695  -4.282 -26.511  1.00 46.57           H
ATOM   4475  HZ3 LYS A 441      43.164  -5.511 -25.890  1.00 46.57           H
ATOM   4476  N   SER A 442      42.661  -1.975 -18.724  1.00 38.36           N
ATOM   4477  CA  SER A 442      43.658  -1.813 -17.647  1.00 33.30           C
ATOM   4478  C   SER A 442      43.076  -2.307 -16.321  1.00 36.31           C
ATOM   4479  O   SER A 442      43.768  -2.943 -15.545  1.00 36.92           O
ATOM   4480  CB  SER A 442      44.137  -0.352 -17.653  1.00 39.02           C
ATOM   4481  OG  SER A 442      44.857  -0.167 -18.870  1.00 38.79           O
ATOM   4482  H   SER A 442      42.394  -1.153 -19.276  1.00 46.00           H
ATOM   4483  HA  SER A 442      44.562  -2.464 -17.871  1.00 39.92           H
ATOM   4484  HB2 SER A 442      43.316   0.378 -17.553  1.00 46.79           H
ATOM   4485  HB3 SER A 442      44.895  -0.165 -16.857  1.00 46.79           H
ATOM   4486  HG  SER A 442      44.253   0.116 -19.597  1.00 46.50           H
ATOM   4487  N   GLN A 443      41.726  -2.062 -16.045  1.00 33.89           N
ATOM   4488  CA  GLN A 443      41.220  -2.403 -14.691  1.00 34.22           C
ATOM   4489  C   GLN A 443      41.126  -3.931 -14.468  1.00 32.38           C
ATOM   4490  O   GLN A 443      41.374  -4.550 -13.454  1.00 40.87           O
ATOM   4491  CB  GLN A 443      39.853  -1.736 -14.472  1.00 32.66           C
ATOM   4492  CG  GLN A 443      40.036  -0.259 -14.117  1.00 29.38           C
ATOM   4493  CD  GLN A 443      41.004  -0.145 -12.953  1.00 27.56           C
ATOM   4494  OE1 GLN A 443      40.954  -0.918 -11.986  1.00 30.46           O
ATOM   4495  NE2 GLN A 443      41.960   0.825 -12.994  1.00 35.36           N
ATOM   4496  H   GLN A 443      41.207  -1.347 -16.567  1.00 40.63           H
ATOM   4497  HA  GLN A 443      41.979  -2.066 -13.915  1.00 41.03           H
ATOM   4498  HB2 GLN A 443      39.199  -1.841 -15.356  1.00 39.15           H
ATOM   4499  HB3 GLN A 443      39.317  -2.257 -13.636  1.00 39.15           H
ATOM   4500  HG2 GLN A 443      40.378   0.332 -14.993  1.00 35.22           H
ATOM   4501  HG3 GLN A 443      39.067   0.190 -13.814  1.00 35.22           H
ATOM   4502 HE21 GLN A 443      42.130   1.397 -13.818  1.00 42.39           H
ATOM   4503 HE22 GLN A 443      42.664   0.888 -12.239  1.00 42.39           H
ATOM   4504  N   VAL A 444      40.687  -4.559 -15.609  1.00 35.89           N
ATOM   4505  CA  VAL A 444      40.507  -6.016 -15.747  1.00 36.75           C
ATOM   4506  C   VAL A 444      41.820  -6.710 -15.493  1.00 31.96           C
ATOM   4507  O   VAL A 444      41.912  -7.665 -14.702  1.00 36.53           O
ATOM   4508  CB  VAL A 444      39.968  -6.407 -17.146  1.00 37.83           C
ATOM   4509  CG1 VAL A 444      39.950  -7.941 -17.297  1.00 44.64           C
ATOM   4510  CG2 VAL A 444      38.537  -5.919 -17.410  1.00 44.28           C
ATOM   4511  H   VAL A 444      40.498  -4.134 -16.333  1.00 43.02           H
ATOM   4512  HA  VAL A 444      39.868  -6.328 -15.086  1.00 44.06           H
ATOM   4513  HB  VAL A 444      40.548  -6.043 -17.833  1.00 45.35           H
ATOM   4514 HG11 VAL A 444      39.549  -8.161 -18.149  1.00 53.53           H
ATOM   4515 HG12 VAL A 444      40.849  -8.300 -17.256  1.00 53.53           H
ATOM   4516 HG13 VAL A 444      39.414  -8.319 -16.584  1.00 53.53           H
ATOM   4517 HG21 VAL A 444      38.262  -6.231 -18.286  1.00 53.09           H
ATOM   4518 HG22 VAL A 444      37.952  -6.295 -16.733  1.00 53.09           H
ATOM   4519 HG23 VAL A 444      38.504  -4.951 -17.385  1.00 53.09           H
ATOM   4520  N   GLY A 445      42.867  -6.203 -16.149  1.00 39.50           N
ATOM   4521  CA  GLY A 445      44.214  -6.664 -15.884  1.00 35.20           C
ATOM   4522  C   GLY A 445      44.677  -6.405 -14.464  1.00 44.08           C
ATOM   4523  O   GLY A 445      45.223  -7.320 -13.833  1.00 35.37           O
ATOM   4524  H   GLY A 445      42.816  -5.592 -16.758  1.00 47.36           H
ATOM   4525  HA2 GLY A 445      44.255  -7.619 -16.030  1.00 42.20           H
ATOM   4526  HA3 GLY A 445      44.839  -6.246 -16.494  1.00 42.20           H
ATOM   4527  N   PHE A 446      44.495  -5.150 -13.947  1.00 36.89           N
ATOM   4528  CA  PHE A 446      44.918  -4.853 -12.557  1.00 38.27           C
ATOM   4529  C   PHE A 446      44.368  -5.932 -11.599  1.00 28.78           C
ATOM   4530  O   PHE A 446      44.928  -6.484 -10.662  1.00 36.97           O
ATOM   4531  CB  PHE A 446      44.347  -3.449 -12.282  1.00 37.64           C
ATOM   4532  CG  PHE A 446      44.685  -2.890 -10.940  1.00 41.21           C
ATOM   4533  CD1 PHE A 446      45.951  -3.091 -10.377  1.00 35.75           C
ATOM   4534  CD2 PHE A 446      43.717  -2.111 -10.277  1.00 34.95           C
ATOM   4535  CE1 PHE A 446      46.249  -2.520  -9.137  1.00 34.47           C
ATOM   4536  CE2 PHE A 446      44.011  -1.592  -9.019  1.00 33.41           C
ATOM   4537  CZ  PHE A 446      45.280  -1.784  -8.456  1.00 33.01           C
ATOM   4538  H   PHE A 446      44.057  -4.398 -14.490  1.00 44.22           H
ATOM   4539  HA  PHE A 446      46.039  -4.876 -12.482  1.00 45.88           H
ATOM   4540  HB2 PHE A 446      44.724  -2.747 -13.066  1.00 45.13           H
ATOM   4541  HB3 PHE A 446      43.237  -3.468 -12.418  1.00 45.13           H
ATOM   4542  HD1 PHE A 446      46.699  -3.685 -10.897  1.00 42.86           H
ATOM   4543  HD2 PHE A 446      42.750  -1.909 -10.744  1.00 41.89           H
ATOM   4544  HE1 PHE A 446      47.239  -2.661  -8.704  1.00 41.32           H
ATOM   4545  HE2 PHE A 446      43.265  -1.002  -8.492  1.00 40.05           H
ATOM   4546  HZ  PHE A 446      45.512  -1.347  -7.488  1.00 39.57           H
ATOM   4547  N   ILE A 447      43.048  -6.219 -11.855  1.00 34.45           N
ATOM   4548  CA  ILE A 447      42.283  -7.181 -11.033  1.00 39.21           C
ATOM   4549  C   ILE A 447      42.769  -8.608 -11.265  1.00 29.83           C
ATOM   4550  O   ILE A 447      43.055  -9.340 -10.308  1.00 35.76           O
ATOM   4551  CB  ILE A 447      40.757  -7.127 -11.286  1.00 42.09           C
ATOM   4552  CG1 ILE A 447      40.106  -5.855 -10.742  1.00 38.51           C
ATOM   4553  CG2 ILE A 447      40.079  -8.351 -10.563  1.00 42.07           C
ATOM   4554  CD1 ILE A 447      38.644  -5.651 -11.170  1.00 42.72           C
ATOM   4555  H   ILE A 447      42.582  -5.859 -12.489  1.00 41.30           H
ATOM   4556  HA  ILE A 447      42.427  -6.971 -10.105  1.00 47.01           H
ATOM   4557  HB  ILE A 447      40.588  -7.193 -12.238  1.00 50.46           H
ATOM   4558 HG12 ILE A 447      40.118  -5.879  -9.774  1.00 46.17           H
ATOM   4559 HG13 ILE A 447      40.610  -5.095 -11.067  1.00 46.17           H
ATOM   4560 HG21 ILE A 447      39.118  -8.290 -10.665  1.00 50.44           H
ATOM   4561 HG22 ILE A 447      40.380  -9.184 -10.956  1.00 50.44           H
ATOM   4562 HG23 ILE A 447      40.305  -8.336  -9.620  1.00 50.44           H
ATOM   4563 HD11 ILE A 447      38.324  -4.807 -10.814  1.00 51.22           H
ATOM   4564 HD12 ILE A 447      38.598  -5.632 -12.139  1.00 51.22           H
ATOM   4565 HD13 ILE A 447      38.102  -6.379 -10.830  1.00 51.22           H
ATOM   4566  N   ASP A 448      42.794  -9.047 -12.529  1.00 36.67           N
ATOM   4567  CA  ASP A 448      43.177 -10.434 -12.821  1.00 35.39           C
ATOM   4568  C   ASP A 448      44.563 -10.778 -12.297  1.00 41.10           C
ATOM   4569  O   ASP A 448      44.756 -11.851 -11.725  1.00 39.51           O
ATOM   4570  CB  ASP A 448      43.116 -10.731 -14.315  1.00 36.14           C
ATOM   4571  CG  ASP A 448      41.693 -10.997 -14.799  1.00 42.88           C
ATOM   4572  OD1 ASP A 448      40.809 -11.138 -13.928  1.00 43.50           O
ATOM   4573  OD2 ASP A 448      41.448 -11.036 -16.029  1.00 47.20           O1-
ATOM   4574  H   ASP A 448      42.580  -8.578 -13.217  1.00 43.97           H
ATOM   4575  HA  ASP A 448      42.552 -11.019 -12.372  1.00 42.43           H
ATOM   4576  HB2 ASP A 448      43.487  -9.985 -14.809  1.00 43.33           H
ATOM   4577  HB3 ASP A 448      43.630 -11.537 -14.474  1.00 43.33           H
ATOM   4578  N   TYR A 449      45.545  -9.891 -12.477  1.00 41.83           N
ATOM   4579  CA  TYR A 449      46.934 -10.240 -12.176  1.00 36.95           C
ATOM   4580  C   TYR A 449      47.471  -9.647 -10.872  1.00 41.45           C
ATOM   4581  O   TYR A 449      48.485 -10.140 -10.360  1.00 37.98           O
ATOM   4582  CB  TYR A 449      47.812  -9.822 -13.364  1.00 43.39           C
ATOM   4583  CG  TYR A 449      47.324 -10.493 -14.638  1.00 46.89           C
ATOM   4584  CD1 TYR A 449      46.724  -9.757 -15.665  1.00 46.52           C
ATOM   4585  CD2 TYR A 449      47.397 -11.875 -14.780  1.00 58.20           C
ATOM   4586  CE1 TYR A 449      46.234 -10.375 -16.813  1.00 51.28           C
ATOM   4587  CE2 TYR A 449      46.912 -12.512 -15.935  1.00 66.03           C
ATOM   4588  CZ  TYR A 449      46.332 -11.753 -16.948  1.00 63.39           C
ATOM   4589  OH  TYR A 449      45.839 -12.357 -18.097  1.00 71.26           O
ATOM   4590  H   TYR A 449      45.432  -9.085 -12.775  1.00 50.15           H
ATOM   4591  HA  TYR A 449      46.998 -11.202 -12.082  1.00 44.30           H
ATOM   4592  HB2 TYR A 449      47.751  -8.864 -13.483  1.00 52.03           H
ATOM   4593  HB3 TYR A 449      48.724 -10.092 -13.196  1.00 52.03           H
ATOM   4594  HD1 TYR A 449      46.653  -8.833 -15.585  1.00 55.78           H
ATOM   4595  HD2 TYR A 449      47.779 -12.387 -14.102  1.00 69.80           H
ATOM   4596  HE1 TYR A 449      45.850  -9.866 -17.491  1.00 61.50           H
ATOM   4597  HE2 TYR A 449      46.977 -13.440 -16.016  1.00 79.20           H
ATOM   4598  HH  TYR A 449      45.836 -13.193 -18.001  1.00 85.47           H
ATOM   4599  N   ILE A 450      46.795  -8.660 -10.280  1.00 37.45           N
ATOM   4600  CA  ILE A 450      47.306  -8.026  -9.062  1.00 35.99           C
ATOM   4601  C   ILE A 450      46.303  -8.124  -7.918  1.00 34.02           C
ATOM   4602  O   ILE A 450      46.611  -8.650  -6.847  1.00 32.42           O
ATOM   4603  CB  ILE A 450      47.659  -6.543  -9.328  1.00 34.63           C
ATOM   4604  CG1 ILE A 450      48.691  -6.405 -10.469  1.00 36.21           C
ATOM   4605  CG2 ILE A 450      48.174  -5.913  -8.057  1.00 31.01           C
ATOM   4606  CD1 ILE A 450      50.055  -7.032 -10.147  1.00 37.77           C
ATOM   4607  H   ILE A 450      46.048  -8.340 -10.566  1.00 44.89           H
ATOM   4608  HA  ILE A 450      48.114  -8.472  -8.768  1.00 43.15           H
ATOM   4609  HB  ILE A 450      46.855  -6.072  -9.586  1.00 41.51           H
ATOM   4610 HG12 ILE A 450      48.348  -6.833 -11.266  1.00 43.41           H
ATOM   4611 HG13 ILE A 450      48.833  -5.461 -10.649  1.00 43.41           H
ATOM   4612 HG21 ILE A 450      48.443  -5.001  -8.250  1.00 37.17           H
ATOM   4613 HG22 ILE A 450      47.456  -5.907  -7.408  1.00 37.17           H
ATOM   4614 HG23 ILE A 450      48.924  -6.421  -7.713  1.00 37.17           H
ATOM   4615 HD11 ILE A 450      50.629  -6.935 -10.922  1.00 45.29           H
ATOM   4616 HD12 ILE A 450      50.445  -6.579  -9.384  1.00 45.29           H
ATOM   4617 HD13 ILE A 450      49.932  -7.971  -9.948  1.00 45.29           H
ATOM   4618  N   VAL A 451      45.110  -7.576  -8.120  1.00 30.10           N
ATOM   4619  CA  VAL A 451      44.189  -7.381  -6.995  1.00 34.40           C
ATOM   4620  C   VAL A 451      43.538  -8.699  -6.582  1.00 32.66           C
ATOM   4621  O   VAL A 451      43.546  -9.071  -5.402  1.00 30.86           O
ATOM   4622  CB  VAL A 451      43.147  -6.308  -7.356  1.00 35.90           C
ATOM   4623  CG1 VAL A 451      42.098  -6.144  -6.255  1.00 34.33           C
ATOM   4624  CG2 VAL A 451      43.873  -4.978  -7.602  1.00 38.14           C
ATOM   4625  H   VAL A 451      44.812  -7.312  -8.885  1.00 36.08           H
ATOM   4626  HA  VAL A 451      44.701  -7.058  -6.234  1.00 41.24           H
ATOM   4627  HB  VAL A 451      42.690  -6.555  -8.166  1.00 43.04           H
ATOM   4628 HG11 VAL A 451      41.488  -5.437  -6.507  1.00 41.16           H
ATOM   4629 HG12 VAL A 451      41.619  -6.976  -6.160  1.00 41.16           H
ATOM   4630 HG13 VAL A 451      42.542  -5.931  -5.417  1.00 41.16           H
ATOM   4631 HG21 VAL A 451      43.215  -4.303  -7.827  1.00 45.73           H
ATOM   4632 HG22 VAL A 451      44.350  -4.724  -6.796  1.00 45.73           H
ATOM   4633 HG23 VAL A 451      44.498  -5.085  -8.339  1.00 45.73           H
ATOM   4634  N   HIS A 452      42.993  -9.450  -7.534  1.00 37.45           N
ATOM   4635  CA  HIS A 452      42.350 -10.700  -7.132  1.00 37.14           C
ATOM   4636  C   HIS A 452      43.344 -11.678  -6.532  1.00 34.74           C
ATOM   4637  O   HIS A 452      43.029 -12.271  -5.482  1.00 37.11           O
ATOM   4638  CB  HIS A 452      41.581 -11.340  -8.295  1.00 37.30           C
ATOM   4639  CG  HIS A 452      40.977 -12.664  -7.916  1.00 43.58           C
ATOM   4640  ND1 HIS A 452      39.729 -12.783  -7.340  1.00 47.44           N
ATOM   4641  CD2 HIS A 452      41.493 -13.913  -7.949  1.00 44.49           C
ATOM   4642  CE1 HIS A 452      39.496 -14.055  -7.060  1.00 44.77           C
ATOM   4643  NE2 HIS A 452      40.553 -14.759  -7.410  1.00 46.05           N
ATOM   4644  H   HIS A 452      42.985  -9.268  -8.377  1.00 44.90           H
ATOM   4645  HA  HIS A 452      41.707 -10.510  -6.430  1.00 44.53           H
ATOM   4646  HB2 HIS A 452      42.183 -11.479  -9.038  1.00 44.72           H
ATOM   4647  HB3 HIS A 452      40.865 -10.742  -8.563  1.00 44.72           H
ATOM   4648  HD2 HIS A 452      42.333 -14.153  -8.275  1.00 53.35           H
ATOM   4649  HE1 HIS A 452      38.721 -14.402  -6.680  1.00 53.68           H
ATOM   4650  HE2 HIS A 452      40.632 -15.613  -7.341  1.00 55.22           H
ATOM   4651  N   PRO A 453      44.540 -11.880  -7.098  1.00 35.71           N
ATOM   4652  CA  PRO A 453      45.484 -12.806  -6.461  1.00 31.75           C
ATOM   4653  C   PRO A 453      45.781 -12.452  -5.035  1.00 38.03           C
ATOM   4654  O   PRO A 453      45.947 -13.333  -4.184  1.00 35.38           O
ATOM   4655  CB  PRO A 453      46.726 -12.676  -7.350  1.00 37.23           C
ATOM   4656  CG  PRO A 453      46.177 -12.378  -8.693  1.00 35.62           C
ATOM   4657  CD  PRO A 453      44.976 -11.497  -8.453  1.00 37.96           C
ATOM   4658  HA  PRO A 453      45.152 -13.714  -6.488  1.00 38.06           H
ATOM   4659  HB2 PRO A 453      47.282 -11.946  -7.039  1.00 44.64           H
ATOM   4660  HB3 PRO A 453      47.226 -13.507  -7.351  1.00 44.64           H
ATOM   4661  HG2 PRO A 453      46.845 -11.939  -9.238  1.00 42.70           H
ATOM   4662  HG3 PRO A 453      45.901 -13.210  -9.109  1.00 42.70           H
ATOM   4663  HD2 PRO A 453      45.222 -10.562  -8.470  1.00 45.52           H
ATOM   4664  HD3 PRO A 453      44.289 -11.687  -9.103  1.00 45.52           H
ATOM   4665  N   LEU A 454      45.880 -11.153  -4.743  1.00 33.01           N
ATOM   4666  CA  LEU A 454      46.222 -10.751  -3.394  1.00 34.36           C
ATOM   4667  C   LEU A 454      45.045 -10.986  -2.460  1.00 27.96           C
ATOM   4668  O   LEU A 454      45.218 -11.501  -1.350  1.00 35.78           O
ATOM   4669  CB  LEU A 454      46.652  -9.269  -3.396  1.00 33.26           C
ATOM   4670  CG  LEU A 454      46.895  -8.652  -2.048  1.00 32.24           C
ATOM   4671  CD1 LEU A 454      48.130  -9.270  -1.431  1.00 35.33           C
ATOM   4672  CD2 LEU A 454      47.043  -7.075  -2.182  1.00 37.43           C
ATOM   4673  H   LEU A 454      45.760 -10.502  -5.297  1.00 39.57           H
ATOM   4674  HA  LEU A 454      46.974 -11.273  -3.077  1.00 41.19           H
ATOM   4675  HB2 LEU A 454      47.469  -9.182  -3.904  1.00 39.87           H
ATOM   4676  HB3 LEU A 454      45.949  -8.750  -3.822  1.00 39.87           H
ATOM   4677  HG  LEU A 454      46.135  -8.835  -1.475  1.00 38.65           H
ATOM   4678 HD11 LEU A 454      48.304  -8.863  -0.570  1.00 42.36           H
ATOM   4679 HD12 LEU A 454      47.997 -10.225  -1.324  1.00 42.36           H
ATOM   4680 HD13 LEU A 454      48.870  -9.118  -2.038  1.00 42.36           H
ATOM   4681 HD21 LEU A 454      47.179  -6.692  -1.303  1.00 44.87           H
ATOM   4682 HD22 LEU A 454      47.817  -6.895  -2.741  1.00 44.87           H
ATOM   4683 HD23 LEU A 454      46.240  -6.702  -2.584  1.00 44.87           H
ATOM   4684  N   TRP A 455      43.843 -10.578  -2.880  1.00 33.41           N
ATOM   4685  CA  TRP A 455      42.689 -10.670  -1.990  1.00 36.43           C
ATOM   4686  C   TRP A 455      42.212 -12.109  -1.849  1.00 36.74           C
ATOM   4687  O   TRP A 455      41.664 -12.484  -0.807  1.00 36.01           O
ATOM   4688  CB  TRP A 455      41.551  -9.805  -2.497  1.00 33.86           C
ATOM   4689  CG  TRP A 455      41.701  -8.327  -2.085  1.00 33.15           C
ATOM   4690  CD1 TRP A 455      42.202  -7.309  -2.837  1.00 38.03           C
ATOM   4691  CD2 TRP A 455      41.352  -7.757  -0.817  1.00 35.85           C
ATOM   4692  NE1 TRP A 455      42.201  -6.119  -2.101  1.00 31.47           N
ATOM   4693  CE2 TRP A 455      41.670  -6.383  -0.864  1.00 31.89           C
ATOM   4694  CE3 TRP A 455      40.805  -8.275   0.355  1.00 34.25           C
ATOM   4695  CZ2 TRP A 455      41.439  -5.547   0.203  1.00 32.98           C
ATOM   4696  CZ3 TRP A 455      40.598  -7.452   1.413  1.00 37.03           C
ATOM   4697  CH2 TRP A 455      40.914  -6.099   1.339  1.00 36.03           C
ATOM   4698  H   TRP A 455      43.679 -10.256  -3.661  1.00 40.05           H
ATOM   4699  HA  TRP A 455      42.938 -10.346  -1.112  1.00 43.67           H
ATOM   4700  HB2 TRP A 455      41.529  -9.860  -3.468  1.00 40.59           H
ATOM   4701  HB3 TRP A 455      40.723 -10.141  -2.126  1.00 40.59           H
ATOM   4702  HD1 TRP A 455      42.511  -7.404  -3.709  1.00 45.59           H
ATOM   4703  HE1 TRP A 455      42.468  -5.352  -2.391  1.00 37.73           H
ATOM   4704  HE3 TRP A 455      40.590  -9.172   0.417  1.00 41.06           H
ATOM   4705  HZ2 TRP A 455      41.661  -4.645   0.158  1.00 39.53           H
ATOM   4706  HZ3 TRP A 455      40.226  -7.797   2.192  1.00 44.39           H
ATOM   4707  HH2 TRP A 455      40.751  -5.562   2.080  1.00 43.20           H
ATOM   4708  N   GLU A 456      42.403 -12.917  -2.886  1.00 40.59           N
ATOM   4709  CA  GLU A 456      42.184 -14.360  -2.742  1.00 38.91           C
ATOM   4710  C   GLU A 456      43.036 -14.907  -1.608  1.00 39.85           C
ATOM   4711  O   GLU A 456      42.557 -15.684  -0.769  1.00 39.45           O
ATOM   4712  CB  GLU A 456      42.476 -15.050  -4.079  1.00 44.70           C
ATOM   4713  CG  GLU A 456      42.364 -16.564  -4.077  1.00 51.30           C
ATOM   4714  CD  GLU A 456      42.608 -17.142  -5.471  1.00 51.84           C
ATOM   4715  OE1 GLU A 456      43.685 -16.870  -6.073  1.00 45.84           O
ATOM   4716  OE2 GLU A 456      41.707 -17.836  -5.977  1.00 61.55           O1-
ATOM   4717  H   GLU A 456      42.654 -12.655  -3.669  1.00 48.66           H
ATOM   4718  HA  GLU A 456      41.255 -14.522  -2.527  1.00 46.65           H
ATOM   4719  HB2 GLU A 456      41.842 -14.719  -4.740  1.00 53.60           H
ATOM   4720  HB3 GLU A 456      43.378 -14.824  -4.355  1.00 53.60           H
ATOM   4721  HG2 GLU A 456      43.032 -16.927  -3.475  1.00 61.52           H
ATOM   4722  HG3 GLU A 456      41.476 -16.821  -3.782  1.00 61.52           H
ATOM   4723  N   THR A 457      44.284 -14.437  -1.499  1.00 36.72           N
ATOM   4724  CA  THR A 457      45.166 -14.960  -0.464  1.00 34.16           C
ATOM   4725  C   THR A 457      44.834 -14.367   0.890  1.00 41.48           C
ATOM   4726  O   THR A 457      44.924 -15.055   1.918  1.00 39.34           O
ATOM   4727  CB  THR A 457      46.634 -14.684  -0.842  1.00 39.44           C
ATOM   4728  OG1 THR A 457      46.917 -15.278  -2.120  1.00 41.75           O
ATOM   4729  CG2 THR A 457      47.587 -15.223   0.172  1.00 36.89           C
ATOM   4730  H   THR A 457      44.634 -13.833  -2.006  1.00 44.03           H
ATOM   4731  HA  THR A 457      45.048 -15.918  -0.408  1.00 40.95           H
ATOM   4732  HB  THR A 457      46.776 -13.725  -0.897  1.00 47.29           H
ATOM   4733  HG1 THR A 457      46.425 -14.947  -2.719  1.00 50.06           H
ATOM   4734 HG21 THR A 457      48.497 -14.995  -0.071  1.00 44.22           H
ATOM   4735 HG22 THR A 457      47.396 -14.861   1.051  1.00 44.22           H
ATOM   4736 HG23 THR A 457      47.509 -16.188   0.206  1.00 44.22           H
ATOM   4737  N   TRP A 458      44.460 -13.079   0.916  1.00 39.41           N
ATOM   4738  CA  TRP A 458      43.980 -12.493   2.158  1.00 35.62           C
ATOM   4739  C   TRP A 458      42.752 -13.268   2.646  1.00 35.80           C
ATOM   4740  O   TRP A 458      42.671 -13.663   3.819  1.00 36.15           O
ATOM   4741  CB  TRP A 458      43.670 -10.978   1.951  1.00 36.38           C
ATOM   4742  CG  TRP A 458      43.179 -10.341   3.196  1.00 36.22           C
ATOM   4743  CD1 TRP A 458      41.874 -10.120   3.544  1.00 36.91           C
ATOM   4744  CD2 TRP A 458      43.974  -9.883   4.293  1.00 35.33           C
ATOM   4745  NE1 TRP A 458      41.812  -9.562   4.786  1.00 37.53           N
ATOM   4746  CE2 TRP A 458      43.092  -9.406   5.268  1.00 33.83           C
ATOM   4747  CE3 TRP A 458      45.365  -9.835   4.544  1.00 33.11           C
ATOM   4748  CZ2 TRP A 458      43.532  -8.882   6.465  1.00 32.03           C
ATOM   4749  CZ3 TRP A 458      45.796  -9.331   5.734  1.00 33.94           C
ATOM   4750  CH2 TRP A 458      44.884  -8.858   6.684  1.00 31.04           C
ATOM   4751  H   TRP A 458      44.467 -12.548   0.237  1.00 47.25           H
ATOM   4752  HA  TRP A 458      44.671 -12.578   2.834  1.00 42.70           H
ATOM   4753  HB2 TRP A 458      44.481 -10.517   1.691  1.00 43.62           H
ATOM   4754  HB3 TRP A 458      42.992 -10.860   1.265  1.00 43.62           H
ATOM   4755  HD1 TRP A 458      41.137 -10.332   3.020  1.00 44.25           H
ATOM   4756  HE1 TRP A 458      41.087  -9.339   5.190  1.00 45.00           H
ATOM   4757  HE3 TRP A 458      45.977 -10.160   3.929  1.00 39.70           H
ATOM   4758  HZ2 TRP A 458      42.931  -8.562   7.096  1.00 38.40           H
ATOM   4759  HZ3 TRP A 458      46.708  -9.295   5.914  1.00 40.69           H
ATOM   4760  HH2 TRP A 458      45.205  -8.507   7.482  1.00 37.20           H
ATOM   4761  N   ALA A 459      41.800 -13.508   1.738  1.00 37.40           N
ATOM   4762  CA  ALA A 459      40.573 -14.246   2.079  1.00 39.78           C
ATOM   4763  C   ALA A 459      40.859 -15.636   2.625  1.00 39.27           C
ATOM   4764  O   ALA A 459      40.168 -16.089   3.549  1.00 43.00           O
ATOM   4765  CB  ALA A 459      39.655 -14.345   0.863  1.00 37.38           C
ATOM   4766  H   ALA A 459      41.847 -13.253   0.916  1.00 44.84           H
ATOM   4767  HA  ALA A 459      40.100 -13.762   2.772  1.00 47.70           H
ATOM   4768  HB1 ALA A 459      38.851 -14.817   1.133  1.00 44.81           H
ATOM   4769  HB2 ALA A 459      39.431 -13.458   0.546  1.00 44.81           H
ATOM   4770  HB3 ALA A 459      40.113 -14.848   0.170  1.00 44.81           H
ATOM   4771  N   ASP A 460      41.881 -16.323   2.100  1.00 43.30           N
ATOM   4772  CA  ASP A 460      42.276 -17.598   2.702  1.00 41.79           C
ATOM   4773  C   ASP A 460      42.715 -17.391   4.135  1.00 49.89           C
ATOM   4774  O   ASP A 460      42.395 -18.191   5.017  1.00 46.52           O
ATOM   4775  CB  ASP A 460      43.441 -18.244   1.951  1.00 52.38           C
ATOM   4776  CG  ASP A 460      43.016 -19.041   0.730  1.00 55.06           C
ATOM   4777  OD1 ASP A 460      41.812 -19.344   0.590  1.00 57.46           O
ATOM   4778  OD2 ASP A 460      43.917 -19.371  -0.089  1.00 54.51           O1-
ATOM   4779  H   ASP A 460      42.361 -16.074   1.429  1.00 51.92           H
ATOM   4780  HA  ASP A 460      41.526 -18.208   2.706  1.00 50.10           H
ATOM   4781  HB2 ASP A 460      44.041 -17.544   1.650  1.00 62.82           H
ATOM   4782  HB3 ASP A 460      43.911 -18.851   2.550  1.00 62.82           H
ATOM   4783  N   LEU A 461      43.505 -16.344   4.372  1.00 36.27           N
ATOM   4784  CA  LEU A 461      44.031 -16.111   5.701  1.00 37.24           C
ATOM   4785  C   LEU A 461      42.908 -15.892   6.717  1.00 44.46           C
ATOM   4786  O   LEU A 461      42.999 -16.342   7.866  1.00 47.73           O
ATOM   4787  CB  LEU A 461      44.977 -14.907   5.663  1.00 39.39           C
ATOM   4788  CG  LEU A 461      45.678 -14.550   6.968  1.00 43.80           C
ATOM   4789  CD1 LEU A 461      46.646 -15.649   7.382  1.00 42.50           C
ATOM   4790  CD2 LEU A 461      46.427 -13.208   6.868  1.00 36.18           C
ATOM   4791  H   LEU A 461      43.763 -15.772   3.782  1.00 43.49           H
ATOM   4792  HA  LEU A 461      44.544 -16.883   5.977  1.00 44.65           H
ATOM   4793  HB2 LEU A 461      45.677 -15.113   5.025  1.00 47.23           H
ATOM   4794  HB3 LEU A 461      44.484 -14.130   5.363  1.00 47.23           H
ATOM   4795  HG  LEU A 461      45.004 -14.466   7.654  1.00 52.52           H
[truncated: 534,257 more chars]
