# Supplementary material for: High-throughput quantum-mechanics/molecular-mechanics (ONIOM) macromolecular crystallographic refinement with PHENIX/DivCon: the impact of mixed Hamiltonian methods on ligand and protein structure
Source: Acta Crystallogr D Struct Biol. 2018 Oct 29;74(Pt 11):1063–77. doi: 10.1107/S2059798318012913 (PMC6213575; doi:10.1107/S2059798318012913)
Supplement: Supplementary file 3 [file d-74-01063-sup3.gz › results_regionQM/1XOQ-H_refine_001.pdb]

REMARK Date 2017-01-11 Time 08:06:00 EST -0500 (1484139960.57 s)
REMARK PHENIX refinement
REMARK 
REMARK ****************** INPUT FILES AND LABELS ******************************
REMARK Reflections:
REMARK   file name      : 1XOQ.sf
REMARK   labels         : ['r1xoqsf,wavelength_id=1,_refln.F_meas_au,_refln.F_meas_sigma_au']
REMARK R-free flags:
REMARK   file name      : 1XOQ.sf
REMARK   label          : r1xoqsf,wavelength_id=1,_refln.status
REMARK   test_flag_value: 0
REMARK Model file name(s): 
REMARK   /scratch/oleg/2711201.gondor.quantumbioinc.com/1XOQ-H.pdb
REMARK 
REMARK ******************** REFINEMENT SUMMARY: QUICK FACTS *******************
REMARK Start: r_work = 0.2115 r_free = 0.2313 bonds = 0.010 angles = 1.426
REMARK Final: r_work = 0.1677 r_free = 0.2061 bonds = 0.012 angles = 1.297
REMARK ************************************************************************
REMARK 
REMARK ****************** REFINEMENT STATISTICS STEP BY STEP ******************
REMARK leading digit, like 1_, means number of macro-cycle                     
REMARK 0    : statistics at the very beginning when nothing is done yet        
REMARK 1_bss: bulk solvent correction and/or (anisotropic) scaling             
REMARK 1_xyz: refinement of coordinates                                        
REMARK 1_adp: refinement of ADPs (Atomic Displacement Parameters)              
REMARK 1_occ: refinement of occupancies                                        
REMARK ------------------------------------------------------------------------
REMARK  stage       r-work r-free bonds angles b_min b_max b_ave n_water shift
REMARK       0    : 0.3022 0.2908 0.010  1.43   2.0  51.2  10.4 1080      0.000
REMARK       1_bss: 0.2115 0.2313 0.010  1.43  10.1  59.3  18.5 1080      0.000
REMARK 1_settarget: 0.2115 0.2313 0.010  1.43  10.1  59.3  18.5 1080      0.000
REMARK       1_nqh: 0.2115 0.2313 0.010  1.43  10.1  59.3  18.5 1080      0.002
REMARK    1_weight: 0.2115 0.2313 0.010  1.43  10.1  59.3  18.5 1080      0.002
REMARK    1_checkH: 0.2120 0.2316 0.010  1.43  10.1  59.3  18.5 1080      0.427
REMARK    1_xyzrec: 0.2067 0.2379 0.014  1.34  10.1  59.3  18.5 1080      0.502
REMARK    1_checkH: 0.2067 0.2379 0.014  1.34  10.1  59.3  18.5 1080      0.502
REMARK       1_adp: 0.1828 0.2209 0.014  1.34   5.3  56.0  19.3 1080      0.502
REMARK   1_regHadp: 0.1823 0.2208 0.014  1.34   5.3  56.0  19.3 1080      0.502
REMARK       1_occ: 0.1803 0.2192 0.014  1.34   5.3  56.0  19.3 1080      0.502
REMARK       2_bss: 0.1802 0.2192 0.014  1.34   5.7  56.4  19.7 1080      0.502
REMARK 2_settarget: 0.1802 0.2192 0.014  1.34   5.7  56.4  19.7 1080      0.502
REMARK 2_updatecdl: 0.1802 0.2192 0.014  1.34   5.7  56.4  19.7 1080      0.502
REMARK       2_nqh: 0.1802 0.2191 0.014  1.34   5.7  56.4  19.7 1080      0.502
REMARK    2_weight: 0.1802 0.2191 0.014  1.34   5.7  56.4  19.7 1080      0.502
REMARK    2_checkH: 0.1802 0.2191 0.014  1.34   5.7  56.4  19.7 1080      0.503
REMARK    2_xyzrec: 0.1765 0.2147 0.012  1.24   5.7  56.4  19.7 1080      0.504
REMARK    2_checkH: 0.1765 0.2147 0.012  1.24   5.7  56.4  19.7 1080      0.504
REMARK       2_adp: 0.1712 0.2080 0.012  1.24   6.3  63.4  20.7 1080      0.504
REMARK   2_regHadp: 0.1715 0.2082 0.012  1.24   6.3  63.4  20.7 1080      0.504
REMARK       2_occ: 0.1712 0.2084 0.012  1.24   6.3  63.4  20.7 1080      0.504
REMARK       3_bss: 0.1702 0.2073 0.012  1.24   6.7  63.8  21.1 1080      0.504
REMARK 3_settarget: 0.1702 0.2073 0.012  1.24   6.7  63.8  21.1 1080      0.504
REMARK 3_updatecdl: 0.1702 0.2073 0.012  1.25   6.7  63.8  21.1 1080      0.504
REMARK       3_nqh: 0.1702 0.2073 0.012  1.25   6.7  63.8  21.1 1080      0.504
REMARK    3_weight: 0.1702 0.2073 0.012  1.25   6.7  63.8  21.1 1080      0.504
REMARK    3_checkH: 0.1702 0.2073 0.012  1.25   6.7  63.8  21.1 1080      0.504
REMARK    3_xyzrec: 0.1680 0.2061 0.012  1.30   6.7  63.8  21.1 1080      0.515
REMARK    3_checkH: 0.1680 0.2061 0.012  1.30   6.7  63.8  21.1 1080      0.515
REMARK       3_adp: 0.1678 0.2060 0.012  1.30   6.6  64.0  21.0 1080      0.515
REMARK   3_regHadp: 0.1679 0.2060 0.012  1.30   6.6  64.0  21.0 1080      0.515
REMARK       3_occ: 0.1678 0.2062 0.012  1.30   6.6  64.0  21.0 1080      0.515
REMARK         end: 0.1677 0.2061 0.012  1.30   6.8  64.2  21.2 1080      0.515
REMARK ------------------------------------------------------------------------
REMARK MODEL CONTENT.
REMARK  ELEMENT        ATOM RECORD COUNT   OCCUPANCY SUM
REMARK        C                     3406         3403.20
REMARK        F                        4            4.00
REMARK        H                     6065         6060.57
REMARK       Cl                        4            4.00
REMARK        O                     1319         1318.03
REMARK        N                      900          899.35
REMARK        S                       28           27.66
REMARK     Zn2+                        2            2.00
REMARK     Mg2+                        2            2.00
REMARK      O1-                      100           99.83
REMARK    TOTAL                    11830        11820.63
REMARK -----------------------------------------------------------------------
REMARK r_free_flags.md5.hexdigest 36366f41b53ce43d5e17a6582d9acd5f
REMARK 
REMARK ---------------------------------------------------------------
REMARK  Atom Name   Residue Name    Residue ID     Chain     Charge  
REMARK ---------------------------------------------------------------
REMARK      C1           ROF            502          A      -0.1046  
REMARK     C10           ROF            502          A      -0.1085  
REMARK     C11           ROF            502          A      -0.2384  
REMARK     C12           ROF            502          A       0.2109  
REMARK     C13           ROF            502          A       0.2197  
REMARK     C14           ROF            502          A      -0.2205  
REMARK     C16           ROF            502          A        0.46   
REMARK      C2           ROF            502          A       0.0404  
REMARK     C20           ROF            502          A      -0.0071  
REMARK     C21           ROF            502          A       -0.157  
REMARK     C22           ROF            502          A      -0.3221  
REMARK     C23           ROF            502          A      -0.3321  
REMARK      C4           ROF            502          A       0.0109  
REMARK      C5           ROF            502          A      -0.1338  
REMARK      C6           ROF            502          A       0.2543  
REMARK      C8           ROF            502          A       0.6169  
REMARK      C9           ROF            502          A       -0.126  
REMARK     F17           ROF            502          A      -0.2427  
REMARK     F18           ROF            502          A      -0.2169  
REMARK      N3           ROF            502          A      -0.3437  
REMARK      N7           ROF            502          A      -0.5165  
REMARK     O15           ROF            502          A      -0.4182  
REMARK     O19           ROF            502          A      -0.3901  
REMARK     O24           ROF            502          A      -0.5016  
REMARK     CL2           ROF            502          A       -0.013  
REMARK     CL2           ROF            502          A      -0.0282  
REMARK      H2           ROF            502          A       0.1886  
REMARK     H10           ROF            502          A       0.1614  
REMARK     H11           ROF            502          A       0.1954  
REMARK     H14           ROF            502          A       0.2041  
REMARK     H16           ROF            502          A       0.2084  
REMARK     H21           ROF            502          A       0.1612  
REMARK      H4           ROF            502          A       0.216   
REMARK     HN7           ROF            502          A       0.3237  
REMARK     H20           ROF            502          A       0.1413  
REMARK     H20           ROF            502          A       0.151   
REMARK     H22           ROF            502          A       0.1622  
REMARK     H22           ROF            502          A       0.1801  
REMARK     H23           ROF            502          A       0.165   
REMARK     H23           ROF            502          A       0.1701  
REMARK      C1           ROF            501          B       -0.119  
REMARK     C10           ROF            501          B      -0.1018  
REMARK     C11           ROF            501          B      -0.2547  
REMARK     C12           ROF            501          B       0.2338  
REMARK     C13           ROF            501          B       0.2136  
REMARK     C14           ROF            501          B       -0.211  
REMARK     C16           ROF            501          B       0.4597  
REMARK      C2           ROF            501          B       0.0345  
REMARK     C20           ROF            501          B      -0.0117  
REMARK     C21           ROF            501          B      -0.1596  
REMARK     C22           ROF            501          B      -0.3288  
REMARK     C23           ROF            501          B      -0.3157  
REMARK      C4           ROF            501          B       0.0103  
REMARK      C5           ROF            501          B      -0.1323  
REMARK      C6           ROF            501          B       0.2602  
REMARK      C8           ROF            501          B       0.6231  
REMARK      C9           ROF            501          B      -0.1313  
REMARK     F17           ROF            501          B      -0.2467  
REMARK     F18           ROF            501          B      -0.2161  
REMARK      N3           ROF            501          B      -0.3648  
REMARK      N7           ROF            501          B      -0.5163  
REMARK     O15           ROF            501          B      -0.4127  
REMARK     O19           ROF            501          B       -0.381  
REMARK     O24           ROF            501          B      -0.5104  
REMARK     CL2           ROF            501          B      -0.0099  
REMARK     CL2           ROF            501          B      -0.0214  
REMARK      H2           ROF            501          B       0.1853  
REMARK     H10           ROF            501          B       0.1544  
REMARK     H11           ROF            501          B       0.1943  
REMARK     H14           ROF            501          B       0.2015  
REMARK     H16           ROF            501          B       0.2184  
REMARK     H21           ROF            501          B       0.1656  
REMARK      H4           ROF            501          B       0.228   
REMARK     HN7           ROF            501          B       0.3213  
REMARK     H20           ROF            501          B       0.1431  
REMARK     H20           ROF            501          B       0.1504  
REMARK     H22           ROF            501          B       0.1652  
REMARK     H22           ROF            501          B       0.1612  
REMARK     H23           ROF            501          B       0.1614  
REMARK     H23           ROF            501          B       0.1747  
REMARK ---------------------------------------------------------------
REMARK IF THIS FILE IS FOR PDB DEPOSITION: REMOVE ALL FROM THIS LINE UP.
REMARK   3
REMARK   3 REFINEMENT.
REMARK   3   PROGRAM     : PHENIX (1.11.1_2575: ???)
REMARK   3   AUTHORS     : Adams,Afonine,Bunkoczi,Burnley,Chen,Dar,Davis,
REMARK   3               : Draizen,Echols,Gildea,Gros,Grosse-Kunstleve,Headd,
REMARK   3               : Hintze,Hung,Ioerger,Liebschner,McCoy,McKee,Moriarty,
REMARK   3               : Oeffner,Poon,Read,Richardson,Richardson,Sacchettini,
REMARK   3               : Sauter,Sobolev,Storoni,Terwilliger,Williams,Zwart
REMARK   3
REMARK   3  REFINEMENT TARGET : ML
REMARK   3  
REMARK   3  DATA USED IN REFINEMENT.
REMARK   3   RESOLUTION RANGE HIGH (ANGSTROMS) : 1.830   
REMARK   3   RESOLUTION RANGE LOW  (ANGSTROMS) : 71.099  
REMARK   3   MIN(FOBS/SIGMA_FOBS)              : 1.33  
REMARK   3   COMPLETENESS FOR RANGE        (%) : 96.85 
REMARK   3   NUMBER OF REFLECTIONS             : 67451     
REMARK   3   NUMBER OF REFLECTIONS (NON-ANOMALOUS) : 67451     
REMARK   3  
REMARK   3  FIT TO DATA USED IN REFINEMENT.
REMARK   3   R VALUE     (WORKING + TEST SET) : 0.1696
REMARK   3   R VALUE            (WORKING SET) : 0.1677
REMARK   3   FREE R VALUE                     : 0.2061
REMARK   3   FREE R VALUE TEST SET SIZE   (%) : 5.04  
REMARK   3   FREE R VALUE TEST SET COUNT      : 3402      
REMARK   3  
REMARK   3  FIT TO DATA USED IN REFINEMENT (IN BINS).
REMARK   3   BIN  RESOLUTION RANGE  COMPL.    NWORK NFREE   RWORK  RFREE  CCWORK CCFREE
REMARK   3     1 71.1523 -  5.2780    1.00     2960   170  0.1689 0.1861   0.941  0.922
REMARK   3     2  5.2780 -  4.1894    1.00     2872   128  0.1354 0.1626   0.956  0.925
REMARK   3     3  4.1894 -  3.6599    1.00     2820   141  0.1531 0.1685   0.939  0.924
REMARK   3     4  3.6599 -  3.3252    1.00     2757   164  0.1680 0.2093   0.931  0.893
REMARK   3     5  3.3252 -  3.0869    1.00     2764   155  0.1711 0.2084   0.929  0.886
REMARK   3     6  3.0869 -  2.9049    1.00     2728   160  0.1694 0.2033   0.927  0.905
REMARK   3     7  2.9049 -  2.7594    1.00     2775   135  0.1660 0.1875   0.928  0.912
REMARK   3     8  2.7594 -  2.6393    1.00     2737   151  0.1602 0.2392   0.930  0.836
REMARK   3     9  2.6393 -  2.5377    1.00     2726   152  0.1617 0.1949   0.930  0.894
REMARK   3    10  2.5377 -  2.4501    1.00     2745   141  0.1482 0.1995   0.943  0.875
REMARK   3    11  2.4501 -  2.3735    1.00     2746   125  0.1477 0.1863   0.942  0.917
REMARK   3    12  2.3735 -  2.3057    0.99     2729   126  0.1567 0.2122   0.939  0.895
REMARK   3    13  2.3057 -  2.2449    1.00     2751   138  0.1597 0.1825   0.938  0.905
REMARK   3    14  2.2449 -  2.1902    1.00     2717   149  0.1590 0.2262   0.933  0.869
REMARK   3    15  2.1902 -  2.1404    0.99     2681   136  0.1626 0.2150   0.929  0.859
REMARK   3    16  2.1404 -  2.0948    0.98     2693   140  0.1697 0.2045   0.923  0.866
REMARK   3    17  2.0948 -  2.0529    0.96     2615   140  0.1722 0.2179   0.914  0.891
REMARK   3    18  2.0529 -  2.0142    0.94     2572   118  0.1863 0.2371   0.901  0.845
REMARK   3    19  2.0142 -  1.9782    0.94     2542   146  0.1911 0.2269   0.891  0.838
REMARK   3    20  1.9782 -  1.9447    0.92     2484   144  0.2100 0.2599   0.871  0.782
REMARK   3    21  1.9447 -  1.9133    0.91     2463   134  0.2245 0.2533   0.848  0.779
REMARK   3    22  1.9133 -  1.8839    0.90     2407   148  0.2406 0.3002   0.822  0.745
REMARK   3    23  1.8839 -  1.8562    0.88     2427   131  0.2698 0.3229   0.795  0.601
REMARK   3    24  1.8562 -  1.8300    0.87     2338   130  0.2724 0.3142   0.776  0.779
REMARK   3  
REMARK   3  BULK SOLVENT MODELLING.
REMARK   3   METHOD USED        : FLAT BULK SOLVENT MODEL
REMARK   3   SOLVENT RADIUS     : 1.11    
REMARK   3   SHRINKAGE RADIUS   : 0.90    
REMARK   3   GRID STEP FACTOR   : 4.00    
REMARK   3  
REMARK   3  ERROR ESTIMATES.
REMARK   3   COORDINATE ERROR (MAXIMUM-LIKELIHOOD BASED)     : 0.21    
REMARK   3   PHASE ERROR (DEGREES, MAXIMUM-LIKELIHOOD BASED) : 19.13   
REMARK   3  
REMARK   3  STRUCTURE FACTORS CALCULATION ALGORITHM : FFT
REMARK   3  
REMARK   3  RESTRAINTS LIBRARY
REMARK   3    GEOSTD + MON.LIB. + CDL v1.2
REMARK   3  
REMARK   3  DEVIATIONS FROM IDEAL VALUES.
REMARK   3                 RMSD     MAX  COUNT
REMARK   3   BOND      :  0.012   0.069   5488
REMARK   3   ANGLE     :  1.297  10.712   7408
REMARK   3   CHIRALITY :  0.057   0.251    842
REMARK   3   PLANARITY :  0.008   0.080    943
REMARK   3   DIHEDRAL  : 15.098 179.315   3270
REMARK   3   MIN NONBONDED DISTANCE : 2.000 
REMARK   3  
REMARK   3  MOLPROBITY STATISTICS.
REMARK   3   ALL-ATOM CLASHSCORE : 1.77
REMARK   3   RAMACHANDRAN PLOT:
REMARK   3     OUTLIERS : 0.00  %
REMARK   3     ALLOWED  : 1.56  %
REMARK   3     FAVORED  : 98.44 %
REMARK   3   ROTAMER OUTLIERS : 1.52 %
REMARK   3   CBETA DEVIATIONS : 0
REMARK   3   PEPTIDE PLANE:
REMARK   3     CIS-PROLINE     : 2
REMARK   3     CIS-GENERAL     : 0
REMARK   3     TWISTED PROLINE : 0
REMARK   3     TWISTED GENERAL : 0
REMARK   3  
REMARK   3  ATOMIC DISPLACEMENT PARAMETERS.
REMARK   3   WILSON B : 18.47
REMARK   3   RMS(B_ISO_OR_EQUIVALENT_BONDED) : 4.13
REMARK   3   ATOMS          NUMBER OF ATOMS
REMARK   3                    ISO.  ANISO. 
REMARK   3    ALL         :  11830       0
REMARK   3    ALL (NO H)  :   5765       0
REMARK   3    SOLVENT     :    360       0
REMARK   3    NON-SOLVENT :   5405       0
REMARK   3    HYDROGENS   :   6065       0
REMARK   3
REMARK   3
REMARK   3   OTHER REFINEMENT REMARKS:
REMARK   3   XRAY REFINEMENT USING QUANTUM MECHANICAL FUNCTIONAL
REMARK   3   PROGRAM      :QuantumBio DivCon 6 build-7.1.1-b4015.17
REMARK   3   AUTHORS      :BORBULEVYCH O.Y., PLUMLEY J., 
REMARK   3                :MARTIN, R.I., WESTERHOFF L.M. 
REMARK   3
REMARK   3   REFERENCE     :BORBULEVYCH O.Y., PLUMLEY J.A.,
REMARK   3                 :MARTIN, R.I., MERZ, K.M.,  WESTERHOFF L.M.
REMARK   3                 :ACTA CRYSTLLOGRAPHICA SECTION D, 2014, 
REMARK   3                 :V. D70, pp. 1233-1247
REMARK   3   QM METHOD(HAMILTONIAN): PM6
REMARK   3   REGION QM REFINEMENT: 
REMARK   3      MAIN/BUFFER QM REGION RADII (A): 3.0 / 2.5
REMARK   3      LIGAND / STRAIN ENERGY: ROF_A_502 / 3.0 KCAL/MOLE
REMARK   3      LIGAND / STRAIN ENERGY: ROF_B_501 / 2.97 KCAL/MOLE
REMARK   3
HELIX    1   1 GLU A   87  LEU A   96  1               Generated by MOE   10
HELIX    2   2 VAL A  106  LEU A  112  1               Generated by MOE    7
HELIX    3   3 PRO A  117  GLU A  128  1               Generated by MOE   12
HELIX    4   4 LEU A  131  THR A  134  1               Generated by MOE    4
HELIX    5   5 VAL A  139  ASP A  151  1               Generated by MOE   13
HELIX    6   6 ASN A  162  LEU A  176  1               Generated by MOE   15
HELIX    7   7 PRO A  179  LEU A  181  5               Generated by MOE    3
HELIX    8   8 ASP A  187  ILE A  199  1               Generated by MOE   13
HELIX    9   9 ASN A  209  ASN A  214  1               Generated by MOE    6
HELIX   10  10 GLU A  218  TYR A  223  1               Generated by MOE    6
HELIX   11  11 VAL A  228  LYS A  239  1               Generated by MOE   12
HELIX   12  12 LEU A  240  GLN A  242  5               Generated by MOE    3
HELIX   13  13 LYS A  254  LEU A  269  1               Generated by MOE   16
HELIX   14  14 MET A  273  LYS A  275  5               Generated by MOE    3
HELIX   15  15 HIS A  276  GLU A  288  1               Generated by MOE   13
HELIX   16  16 TYR A  303  ASP A  318  1               Generated by MOE   16
HELIX   17  17 ASN A  321  THR A  323  5               Generated by MOE    3
HELIX   18  18 LEU A  326  GLU A  349  1               Generated by MOE   24
HELIX   19  19 VAL A  365  TYR A  375  1               Generated by MOE   11
HELIX   20  20 VAL A  377  LEU A  387  1               Generated by MOE   11
HELIX   21  21 GLN A  393  SER A  408  1               Generated by MOE   16
HELIX   22  22 GLU B   87  LEU B   96  1               Generated by MOE   10
HELIX   23  23 VAL B  106  LEU B  112  1               Generated by MOE    7
HELIX   24  24 PRO B  117  GLU B  128  1               Generated by MOE   12
HELIX   25  25 LEU B  131  THR B  134  1               Generated by MOE    4
HELIX   26  26 VAL B  139  ASP B  151  1               Generated by MOE   13
HELIX   27  27 ASN B  162  LEU B  176  1               Generated by MOE   15
HELIX   28  28 PRO B  179  LEU B  181  5               Generated by MOE    3
HELIX   29  29 ASP B  187  ILE B  199  1               Generated by MOE   13
HELIX   30  30 ASN B  209  ASN B  214  1               Generated by MOE    6
HELIX   31  31 GLU B  218  TYR B  223  1               Generated by MOE    6
HELIX   32  32 VAL B  228  LYS B  239  1               Generated by MOE   12
HELIX   33  33 LEU B  240  GLN B  242  5               Generated by MOE    3
HELIX   34  34 LYS B  254  LEU B  269  1               Generated by MOE   16
HELIX   35  35 MET B  273  LYS B  275  5               Generated by MOE    3
HELIX   36  36 HIS B  276  GLU B  288  1               Generated by MOE   13
HELIX   37  37 TYR B  303  ASP B  318  1               Generated by MOE   16
HELIX   38  38 ASN B  321  THR B  323  5               Generated by MOE    3
HELIX   39  39 LEU B  326  GLU B  349  1               Generated by MOE   24
HELIX   40  40 VAL B  365  TYR B  375  1               Generated by MOE   11
HELIX   41  41 VAL B  377  LEU B  387  1               Generated by MOE   11
HELIX   42  42 GLN B  393  THR B  409  1               Generated by MOE   17
CRYST1   78.899   60.116  163.996  90.00  90.00  90.00 P 21 21 21
SCALE1      0.012674  0.000000  0.000000        0.00000
SCALE2      0.000000  0.016635  0.000000        0.00000
SCALE3      0.000000  0.000000  0.006098        0.00000
ATOM      1  N   THR A  86       4.921  -4.497  39.604  1.00 47.60           N
ATOM      2  CA  THR A  86       4.194  -3.568  38.743  1.00 47.70           C
ATOM      3  C   THR A  86       5.179  -2.608  38.058  1.00 41.87           C
ATOM      4  O   THR A  86       6.348  -2.542  38.434  1.00 43.22           O
ATOM      5  CB  THR A  86       3.131  -2.739  39.533  1.00 50.20           C
ATOM      6  OG1 THR A  86       3.783  -1.779  40.388  1.00 49.90           O
ATOM      7  CG2 THR A  86       2.207  -3.654  40.380  1.00 46.86           C
ATOM      8  H1  THR A  86       4.323  -5.167  39.945  1.00 57.09           H
ATOM      9  H2  THR A  86       5.317  -4.012  40.330  1.00 57.09           H
ATOM     10  HA  THR A  86       3.731  -4.076  38.057  1.00 57.21           H
ATOM     11  HB  THR A  86       2.569  -2.268  38.896  1.00 60.21           H
ATOM     12  HG1 THR A  86       4.197  -2.174  41.004  1.00 59.85           H
ATOM     13 HG21 THR A  86       1.766  -4.301  39.806  1.00 56.21           H
ATOM     14 HG22 THR A  86       2.720  -4.132  41.052  1.00 56.21           H
ATOM     15 HG23 THR A  86       1.528  -3.122  40.824  1.00 56.21           H
ATOM     16  N   GLU A  87       4.696  -1.871  37.046  1.00 53.54           N
ATOM     17  CA  GLU A  87       5.525  -0.851  36.395  1.00 43.27           C
ATOM     18  C   GLU A  87       5.885   0.277  37.368  1.00 40.79           C
ATOM     19  O   GLU A  87       7.005   0.807  37.341  1.00 39.24           O
ATOM     20  CB  GLU A  87       4.791  -0.292  35.173  1.00 39.30           C
ATOM     21  CG  GLU A  87       5.543   0.803  34.411  1.00 34.85           C
ATOM     22  CD  GLU A  87       4.650   1.549  33.427  1.00 46.27           C
ATOM     23  OE1 GLU A  87       4.514   2.787  33.567  1.00 42.95           O
ATOM     24  OE2 GLU A  87       4.074   0.893  32.520  1.00 57.19           O1-
ATOM     25  H   GLU A  87       3.900  -1.939  36.728  1.00 64.22           H
ATOM     26  HA  GLU A  87       6.349  -1.264  36.088  1.00 51.90           H
ATOM     27  HB2 GLU A  87       4.625  -1.025  34.557  1.00 47.13           H
ATOM     28  HB3 GLU A  87       3.944   0.082  35.470  1.00 47.13           H
ATOM     29  HG2 GLU A  87       5.899   1.454  35.034  1.00 41.79           H
ATOM     30  HG3 GLU A  87       6.264   0.392  33.906  1.00 41.79           H
ATOM     31  N   GLN A  88       4.941   0.660  38.231  1.00 43.94           N
ATOM     32  CA  GLN A  88       5.202   1.710  39.215  1.00 44.95           C
ATOM     33  C   GLN A  88       6.368   1.346  40.134  1.00 42.88           C
ATOM     34  O   GLN A  88       7.227   2.189  40.423  1.00 36.97           O
ATOM     35  CB  GLN A  88       3.937   1.965  40.028  1.00 43.72           C
ATOM     36  CG  GLN A  88       4.042   3.088  41.035  1.00 44.05           C
ATOM     37  CD  GLN A  88       2.720   3.332  41.731  1.00 48.89           C
ATOM     38  OE1 GLN A  88       1.710   2.693  41.403  1.00 50.40           O
ATOM     39  NE2 GLN A  88       2.710   4.259  42.690  1.00 43.68           N
ATOM     40  H   GLN A  88       4.147   0.329  38.263  1.00 52.70           H
ATOM     41  HA  GLN A  88       5.432   2.532  38.754  1.00 53.91           H
ATOM     42  HB2 GLN A  88       3.215   2.186  39.417  1.00 52.43           H
ATOM     43  HB3 GLN A  88       3.708   1.157  40.516  1.00 52.43           H
ATOM     44  HG2 GLN A  88       4.700   2.854  41.708  1.00 52.83           H
ATOM     45  HG3 GLN A  88       4.301   3.903  40.576  1.00 52.83           H
ATOM     46 HE21 GLN A  88       3.424   4.707  42.863  1.00 52.38           H
ATOM     47 HE22 GLN A  88       1.990   4.417  43.135  1.00 52.38           H
ATOM     48  N   GLU A  89       6.400   0.105  40.627  1.00 45.12           N
ATOM     49  CA  GLU A  89       7.507  -0.333  41.471  1.00 37.75           C
ATOM     50  C   GLU A  89       8.815  -0.385  40.689  1.00 37.65           C
ATOM     51  O   GLU A  89       9.888  -0.091  41.239  1.00 37.31           O
ATOM     52  CB  GLU A  89       7.178  -1.701  42.081  1.00 40.36           C
ATOM     53  CG  GLU A  89       5.957  -1.687  43.008  1.00 44.12           C
ATOM     54  CD  GLU A  89       5.375  -3.075  43.259  1.00 51.14           C
ATOM     55  OE1 GLU A  89       5.063  -3.782  42.277  1.00 52.08           O
ATOM     56  OE2 GLU A  89       5.224  -3.461  44.438  1.00 58.88           O1-
ATOM     57  H   GLU A  89       5.798  -0.495  40.490  1.00 54.11           H
ATOM     58  HA  GLU A  89       7.617   0.297  42.199  1.00 45.27           H
ATOM     59  HB2 GLU A  89       6.998  -2.324  41.359  1.00 48.41           H
ATOM     60  HB3 GLU A  89       7.941  -2.009  42.595  1.00 48.41           H
ATOM     61  HG2 GLU A  89       6.211  -1.310  43.863  1.00 52.92           H
ATOM     62  HG3 GLU A  89       5.258  -1.152  42.605  1.00 52.92           H
ATOM     63  N   ASP A  90       8.746  -0.739  39.404  1.00 36.41           N
ATOM     64  CA  ASP A  90       9.946  -0.777  38.575  1.00 36.52           C
ATOM     65  C   ASP A  90      10.492   0.623  38.329  1.00 33.53           C
ATOM     66  O   ASP A  90      11.710   0.856  38.369  1.00 30.00           O
ATOM     67  CB  ASP A  90       9.628  -1.449  37.242  1.00 36.95           C
ATOM     68  CG  ASP A  90       9.865  -2.949  37.260  1.00 46.48           C
ATOM     69  OD1 ASP A  90      10.249  -3.510  38.320  1.00 44.64           O
ATOM     70  OD2 ASP A  90       9.667  -3.570  36.191  1.00 55.47           O1-
ATOM     71  H   ASP A  90       8.021  -0.952  38.994  1.00 43.67           H
ATOM     72  HA  ASP A  90      10.632  -1.287  39.034  1.00 43.79           H
ATOM     73  HB2 ASP A  90       8.691  -1.303  37.039  1.00 44.31           H
ATOM     74  HB3 ASP A  90      10.184  -1.064  36.546  1.00 44.31           H
ATOM     75  N   VAL A  91       9.611   1.563  38.019  1.00 26.46           N
ATOM     76  CA  VAL A  91      10.079   2.929  37.839  1.00 33.32           C
ATOM     77  C   VAL A  91      10.619   3.476  39.164  1.00 26.78           C
ATOM     78  O   VAL A  91      11.633   4.178  39.187  1.00 23.94           O
ATOM     79  CB  VAL A  91       8.951   3.804  37.263  1.00 28.10           C
ATOM     80  CG1 VAL A  91       9.370   5.268  37.200  1.00 35.22           C
ATOM     81  CG2 VAL A  91       8.537   3.313  35.860  1.00 35.90           C
ATOM     82  H   VAL A  91       8.766   1.445  37.920  1.00 31.72           H
ATOM     83  HA  VAL A  91      10.822   2.926  37.212  1.00 39.96           H
ATOM     84  HB  VAL A  91       8.175   3.741  37.844  1.00 33.70           H
ATOM     85 HG11 VAL A  91       8.646   5.784  36.810  1.00 42.24           H
ATOM     86 HG12 VAL A  91       9.555   5.590  38.093  1.00 42.24           H
ATOM     87 HG13 VAL A  91      10.167   5.354  36.655  1.00 42.24           H
ATOM     88 HG21 VAL A  91       7.835   3.892  35.522  1.00 43.05           H
ATOM     89 HG22 VAL A  91       9.308   3.354  35.271  1.00 43.05           H
ATOM     90 HG23 VAL A  91       8.213   2.401  35.920  1.00 43.05           H
ATOM     91  N   LEU A  92       9.971   3.144  40.285  1.00 30.00           N
ATOM     92  CA  LEU A  92      10.462   3.625  41.581  1.00 26.25           C
ATOM     93  C   LEU A  92      11.882   3.121  41.844  1.00 27.80           C
ATOM     94  O   LEU A  92      12.770   3.889  42.238  1.00 25.94           O
ATOM     95  CB  LEU A  92       9.512   3.192  42.698  1.00 30.77           C
ATOM     96  CG  LEU A  92      10.023   3.412  44.141  1.00 28.57           C
ATOM     97  CD1 LEU A  92      10.243   4.898  44.378  1.00 23.69           C
ATOM     98  CD2 LEU A  92       9.069   2.822  45.174  1.00 24.25           C
ATOM     99  H   LEU A  92       9.268   2.650  40.331  1.00 35.97           H
ATOM    100  HA  LEU A  92      10.490   4.594  41.570  1.00 31.47           H
ATOM    101  HB2 LEU A  92       8.692   3.704  42.606  1.00 36.90           H
ATOM    102  HB3 LEU A  92       9.315   2.247  42.594  1.00 36.90           H
ATOM    103  HG  LEU A  92      10.877   2.969  44.257  1.00 34.25           H
ATOM    104 HD11 LEU A  92      10.532   5.034  45.293  1.00 28.40           H
ATOM    105 HD12 LEU A  92      10.922   5.223  43.765  1.00 28.40           H
ATOM    106 HD13 LEU A  92       9.407   5.369  44.224  1.00 28.40           H
ATOM    107 HD21 LEU A  92       9.419   3.003  46.059  1.00 29.08           H
ATOM    108 HD22 LEU A  92       8.199   3.237  45.073  1.00 29.08           H
ATOM    109 HD23 LEU A  92       9.002   1.866  45.037  1.00 29.08           H
ATOM    110  N   ALA A  93      12.127   1.828  41.609  1.00 27.39           N
ATOM    111  CA  ALA A  93      13.458   1.288  41.848  1.00 25.84           C
ATOM    112  C   ALA A  93      14.487   1.939  40.937  1.00 27.71           C
ATOM    113  O   ALA A  93      15.627   2.175  41.353  1.00 27.87           O
ATOM    114  CB  ALA A  93      13.457  -0.228  41.659  1.00 36.59           C
ATOM    115  H   ALA A  93      11.553   1.255  41.319  1.00 32.84           H
ATOM    116  HA  ALA A  93      13.713   1.473  42.766  1.00 30.98           H
ATOM    117  HB1 ALA A  93      14.346  -0.570  41.841  1.00 43.88           H
ATOM    118  HB2 ALA A  93      12.816  -0.617  42.274  1.00 43.88           H
ATOM    119  HB3 ALA A  93      13.199  -0.434  40.748  1.00 43.88           H
ATOM    120  N   LYS A  94      14.105   2.251  39.693  1.00 27.50           N
ATOM    121  CA  LYS A  94      15.040   2.905  38.788  1.00 32.52           C
ATOM    122  C   LYS A  94      15.397   4.297  39.294  1.00 31.18           C
ATOM    123  O   LYS A  94      16.559   4.709  39.211  1.00 25.97           O
ATOM    124  CB  LYS A  94      14.457   2.973  37.372  1.00 30.28           C
ATOM    125  CG  LYS A  94      15.278   3.807  36.368  1.00 36.35           C
ATOM    126  CD  LYS A  94      16.630   3.177  36.098  1.00 49.80           C
ATOM    127  CE  LYS A  94      16.494   1.998  35.151  1.00 46.13           C
ATOM    128  NZ  LYS A  94      17.562   0.962  35.375  1.00 50.51           N1+
ATOM    129  H   LYS A  94      13.329   2.094  39.357  1.00 32.97           H
ATOM    130  HA  LYS A  94      15.856   2.386  38.753  1.00 39.00           H
ATOM    131  HB2 LYS A  94      14.379   2.071  37.023  1.00 36.31           H
ATOM    132  HB3 LYS A  94      13.574   3.372  37.424  1.00 36.31           H
ATOM    133  HG2 LYS A  94      14.800   3.858  35.524  1.00 43.60           H
ATOM    134  HG3 LYS A  94      15.425   4.698  36.721  1.00 43.60           H
ATOM    135  HD2 LYS A  94      17.214   3.835  35.687  1.00 59.73           H
ATOM    136  HD3 LYS A  94      17.018   2.856  36.928  1.00 59.73           H
ATOM    137  HE2 LYS A  94      15.627   1.580  35.280  1.00 55.32           H
ATOM    138  HE3 LYS A  94      16.568   2.321  34.239  1.00 55.32           H
ATOM    139  HZ1 LYS A  94      17.463   0.296  34.794  1.00 60.59           H
ATOM    140  HZ2 LYS A  94      18.369   1.322  35.267  1.00 60.59           H
ATOM    141  HZ3 LYS A  94      17.497   0.636  36.201  1.00 60.59           H
ATOM    142  N   GLU A  95      14.418   5.034  39.831  1.00 24.49           N
ATOM    143  CA  GLU A  95      14.719   6.369  40.342  1.00 28.82           C
ATOM    144  C   GLU A  95      15.645   6.291  41.548  1.00 23.32           C
ATOM    145  O   GLU A  95      16.565   7.107  41.688  1.00 26.35           O
ATOM    146  CB  GLU A  95      13.427   7.106  40.695  1.00 24.25           C
ATOM    147  CG  GLU A  95      12.543   7.444  39.473  1.00 27.16           C
ATOM    148  CD  GLU A  95      13.092   8.548  38.563  1.00 37.05           C
ATOM    149  OE1 GLU A  95      14.012   9.306  38.957  1.00 33.37           O
ATOM    150  OE2 GLU A  95      12.580   8.660  37.435  1.00 39.43           O1-
ATOM    151  H   GLU A  95      13.600   4.784  39.924  1.00 29.36           H
ATOM    152  HA  GLU A  95      15.172   6.879  39.652  1.00 34.56           H
ATOM    153  HB2 GLU A  95      12.905   6.550  41.294  1.00 29.07           H
ATOM    154  HB3 GLU A  95      13.653   7.941  41.133  1.00 29.07           H
ATOM    155  HG2 GLU A  95      12.450   6.648  38.929  1.00 32.57           H
ATOM    156  HG3 GLU A  95      11.670   7.731  39.781  1.00 32.57           H
ATOM    157  N   LEU A  96      15.408   5.317  42.430  1.00 23.57           N
ATOM    158  CA  LEU A  96      16.222   5.125  43.624  1.00 25.86           C
ATOM    159  C   LEU A  96      17.658   4.734  43.323  1.00 25.64           C
ATOM    160  O   LEU A  96      18.473   4.761  44.242  1.00 22.48           O
ATOM    161  CB  LEU A  96      15.589   4.061  44.523  1.00 23.58           C
ATOM    162  CG  LEU A  96      14.324   4.566  45.226  1.00 24.28           C
ATOM    163  CD1 LEU A  96      13.543   3.437  45.842  1.00 27.16           C
ATOM    164  CD2 LEU A  96      14.684   5.635  46.280  1.00 26.92           C
ATOM    165  H   LEU A  96      14.756   4.757  42.362  1.00 28.26           H
ATOM    166  HA  LEU A  96      16.252   5.960  44.114  1.00 31.00           H
ATOM    167  HB2 LEU A  96      15.347   3.291  43.987  1.00 28.26           H
ATOM    168  HB3 LEU A  96      16.232   3.800  45.200  1.00 28.26           H
ATOM    169  HG  LEU A  96      13.753   4.989  44.564  1.00 29.11           H
ATOM    170 HD11 LEU A  96      12.778   3.798  46.316  1.00 32.56           H
ATOM    171 HD12 LEU A  96      13.243   2.839  45.139  1.00 32.56           H
ATOM    172 HD13 LEU A  96      14.123   2.962  46.459  1.00 32.56           H
ATOM    173 HD21 LEU A  96      13.882   5.897  46.759  1.00 32.28           H
ATOM    174 HD22 LEU A  96      15.331   5.260  46.900  1.00 32.28           H
ATOM    175 HD23 LEU A  96      15.064   6.408  45.835  1.00 32.28           H
ATOM    176  N   GLU A  97      17.987   4.353  42.083  1.00 27.32           N
ATOM    177  CA  GLU A  97      19.379   4.101  41.730  1.00 26.29           C
ATOM    178  C   GLU A  97      20.207   5.381  41.735  1.00 28.03           C
ATOM    179  O   GLU A  97      21.444   5.308  41.760  1.00 28.06           O
ATOM    180  CB  GLU A  97      19.456   3.415  40.361  1.00 37.52           C
ATOM    181  CG  GLU A  97      18.769   2.042  40.346  1.00 36.10           C
ATOM    182  CD  GLU A  97      18.929   1.270  39.031  1.00 44.29           C
ATOM    183  OE1 GLU A  97      19.435   1.842  38.035  1.00 37.98           O
ATOM    184  OE2 GLU A  97      18.539   0.079  39.011  1.00 45.40           O1-
ATOM    185  H   GLU A  97      17.431   4.241  41.438  1.00 32.76           H
ATOM    186  HA  GLU A  97      19.762   3.499  42.388  1.00 31.52           H
ATOM    187  HB2 GLU A  97      19.006   3.979  39.713  1.00 45.00           H
ATOM    188  HB3 GLU A  97      20.387   3.303  40.107  1.00 45.00           H
ATOM    189  HG2 GLU A  97      19.145   1.499  41.057  1.00 43.29           H
ATOM    190  HG3 GLU A  97      17.820   2.165  40.501  1.00 43.29           H
ATOM    191  N   ASP A  98      19.559   6.549  41.715  1.00 25.92           N
ATOM    192  CA  ASP A  98      20.254   7.827  41.846  1.00 20.88           C
ATOM    193  C   ASP A  98      20.419   8.292  43.306  1.00 20.51           C
ATOM    194  O   ASP A  98      20.764   9.457  43.537  1.00 23.06           O
ATOM    195  CB  ASP A  98      19.511   8.914  41.062  1.00 29.25           C
ATOM    196  CG  ASP A  98      19.553   8.698  39.551  1.00 42.52           C
ATOM    197  OD1 ASP A  98      20.549   8.126  39.048  1.00 36.85           O
ATOM    198  OD2 ASP A  98      18.594   9.136  38.870  1.00 40.85           O1-
ATOM    199  H   ASP A  98      18.706   6.625  41.620  1.00 31.08           H
ATOM    200  HA  ASP A  98      21.142   7.744  41.464  1.00 25.03           H
ATOM    201  HB2 ASP A  98      18.581   8.936  41.339  1.00 35.07           H
ATOM    202  HB3 ASP A  98      19.930   9.769  41.247  1.00 35.07           H
ATOM    203  N   VAL A  99      20.184   7.423  44.291  1.00 23.60           N
ATOM    204  CA  VAL A  99      20.220   7.852  45.690  1.00 20.58           C
ATOM    205  C   VAL A  99      21.570   8.450  46.073  1.00 26.22           C
ATOM    206  O   VAL A  99      21.650   9.237  47.024  1.00 21.16           O
ATOM    207  CB  VAL A  99      19.835   6.655  46.589  1.00 33.75           C
ATOM    208  CG1 VAL A  99      20.927   5.586  46.586  1.00 30.17           C
ATOM    209  CG2 VAL A  99      19.516   7.124  47.995  1.00 29.36           C
ATOM    210  H   VAL A  99      20.001   6.588  44.183  1.00 28.29           H
ATOM    211  HA  VAL A  99      19.554   8.542  45.826  1.00 24.66           H
ATOM    212  HB  VAL A  99      19.030   6.243  46.230  1.00 40.47           H
ATOM    213 HG11 VAL A  99      20.655   4.857  47.165  1.00 36.18           H
ATOM    214 HG12 VAL A  99      21.051   5.262  45.681  1.00 36.18           H
ATOM    215 HG13 VAL A  99      21.753   5.975  46.916  1.00 36.18           H
ATOM    216 HG21 VAL A  99      19.268   6.356  48.535  1.00 35.20           H
ATOM    217 HG22 VAL A  99      20.298   7.562  48.365  1.00 35.20           H
ATOM    218 HG23 VAL A  99      18.775   7.746  47.947  1.00 35.20           H
ATOM    219  N   ASN A 100      22.638   8.149  45.330  1.00 19.47           N
ATOM    220  CA  ASN A 100      23.947   8.686  45.674  1.00 18.81           C
ATOM    221  C   ASN A 100      24.261   9.967  44.933  1.00 18.27           C
ATOM    222  O   ASN A 100      25.366  10.497  45.085  1.00 21.69           O
ATOM    223  CB  ASN A 100      25.054   7.650  45.411  1.00 26.00           C
ATOM    224  CG  ASN A 100      24.834   6.356  46.162  1.00 32.77           C
ATOM    225  OD1 ASN A 100      24.221   6.339  47.230  1.00 21.91           O
ATOM    226  ND2 ASN A 100      25.340   5.252  45.607  1.00 32.92           N
ATOM    227  H   ASN A 100      22.621   7.651  44.630  1.00 23.33           H
ATOM    228  HA  ASN A 100      23.964   8.896  46.618  1.00 22.54           H
ATOM    229  HB2 ASN A 100      25.096   7.452  44.462  1.00 31.17           H
ATOM    230  HB3 ASN A 100      25.899   8.013  45.712  1.00 31.17           H
ATOM    231 HD21 ASN A 100      25.214   4.485  45.974  1.00 39.47           H
ATOM    232 HD22 ASN A 100      25.791   5.307  44.879  1.00 39.47           H
ATOM    233  N   LYS A 101      23.299  10.508  44.191  1.00 17.47           N
ATOM    234  CA  LYS A 101      23.507  11.660  43.335  1.00 18.05           C
ATOM    235  C   LYS A 101      22.779  12.889  43.854  1.00 17.83           C
ATOM    236  O   LYS A 101      21.615  12.820  44.240  1.00 19.86           O
ATOM    237  CB  LYS A 101      23.012  11.364  41.916  1.00 27.56           C
ATOM    238  CG  LYS A 101      23.879  10.387  41.160  1.00 30.69           C
ATOM    239  CD  LYS A 101      23.226   9.983  39.843  1.00 34.37           C
ATOM    240  CE  LYS A 101      24.028   8.865  39.136  1.00 39.17           C
ATOM    241  NZ  LYS A 101      23.377   8.507  37.831  1.00 42.68           N1+
ATOM    242  H   LYS A 101      22.494  10.209  44.159  1.00 20.93           H
ATOM    243  HA  LYS A 101      24.453  11.867  43.307  1.00 21.63           H
ATOM    244  HB2 LYS A 101      22.126  10.973  41.980  1.00 33.05           H
ATOM    245  HB3 LYS A 101      22.969  12.190  41.408  1.00 33.05           H
ATOM    246  HG2 LYS A 101      24.734  10.802  40.962  1.00 36.80           H
ATOM    247  HG3 LYS A 101      24.008   9.588  41.697  1.00 36.80           H
ATOM    248  HD2 LYS A 101      22.330   9.650  40.014  1.00 41.21           H
ATOM    249  HD3 LYS A 101      23.190  10.753  39.254  1.00 41.21           H
ATOM    250  HE2 LYS A 101      24.933   9.171  38.963  1.00 46.98           H
ATOM    251  HE3 LYS A 101      24.042   8.074  39.701  1.00 46.98           H
ATOM    252  HZ1 LYS A 101      23.807   7.828  37.451  1.00 51.19           H
ATOM    253  HZ2 LYS A 101      22.529   8.273  37.967  1.00 51.19           H
ATOM    254  HZ3 LYS A 101      23.398   9.208  37.280  1.00 51.19           H
ATOM    255  N   TRP A 102      23.478  14.007  43.836  1.00 17.12           N
ATOM    256  CA  TRP A 102      22.870  15.302  44.062  1.00 18.36           C
ATOM    257  C   TRP A 102      21.869  15.558  42.949  1.00 27.95           C
ATOM    258  O   TRP A 102      22.203  15.438  41.768  1.00 24.20           O
ATOM    259  CB  TRP A 102      23.968  16.362  44.048  1.00 17.48           C
ATOM    260  CG  TRP A 102      23.724  17.623  44.801  1.00 18.18           C
ATOM    261  CD1 TRP A 102      23.506  18.866  44.287  1.00 17.99           C
ATOM    262  CD2 TRP A 102      23.723  17.766  46.221  1.00 15.04           C
ATOM    263  NE1 TRP A 102      23.379  19.786  45.319  1.00 14.77           N
ATOM    264  CE2 TRP A 102      23.498  19.129  46.515  1.00 15.52           C
ATOM    265  CE3 TRP A 102      23.885  16.867  47.273  1.00 14.16           C
ATOM    266  CZ2 TRP A 102      23.436  19.617  47.838  1.00 16.51           C
ATOM    267  CZ3 TRP A 102      23.823  17.344  48.579  1.00 16.68           C
ATOM    268  CH2 TRP A 102      23.594  18.706  48.848  1.00 14.11           C
ATOM    269  H   TRP A 102      24.324  14.040  43.694  1.00 20.52           H
ATOM    270  HA  TRP A 102      22.421  15.312  44.921  1.00 22.00           H
ATOM    271  HB2 TRP A 102      24.761  15.967  44.444  1.00 20.95           H
ATOM    272  HB3 TRP A 102      24.158  16.604  43.128  1.00 20.95           H
ATOM    273  HD1 TRP A 102      23.475  19.068  43.382  1.00 21.56           H
ATOM    274  HE1 TRP A 102      23.233  20.625  45.223  1.00 17.69           H
ATOM    275  HE3 TRP A 102      24.042  15.970  47.097  1.00 16.97           H
ATOM    276  HZ2 TRP A 102      23.281  20.516  48.023  1.00 19.79           H
ATOM    277  HZ3 TRP A 102      23.932  16.747  49.282  1.00 19.99           H
ATOM    278  HH2 TRP A 102      23.557  18.994  49.730  1.00 16.91           H
ATOM    279  N   GLY A 103      20.648  15.923  43.304  1.00 20.31           N
ATOM    280  CA  GLY A 103      19.629  16.088  42.283  1.00 19.65           C
ATOM    281  C   GLY A 103      18.748  14.881  42.049  1.00 17.90           C
ATOM    282  O   GLY A 103      18.026  14.830  41.039  1.00 21.46           O
ATOM    283  H   GLY A 103      20.390  16.090  44.105  1.00 24.35           H
ATOM    284  HA2 GLY A 103      19.049  16.825  42.534  1.00 23.55           H
ATOM    285  HA3 GLY A 103      20.055  16.319  41.444  1.00 23.55           H
ATOM    286  N   LEU A 104      18.757  13.913  42.955  1.00 19.75           N
ATOM    287  CA  LEU A 104      17.753  12.857  42.933  1.00 17.88           C
ATOM    288  C   LEU A 104      16.368  13.444  42.682  1.00 21.81           C
ATOM    289  O   LEU A 104      16.042  14.505  43.213  1.00 19.79           O
ATOM    290  CB  LEU A 104      17.774  12.123  44.272  1.00 17.68           C
ATOM    291  CG  LEU A 104      16.758  11.019  44.454  1.00 18.70           C
ATOM    292  CD1 LEU A 104      17.163   9.764  43.685  1.00 24.64           C
ATOM    293  CD2 LEU A 104      16.594  10.729  45.887  1.00 23.11           C
ATOM    294  H   LEU A 104      19.333  13.843  43.588  1.00 23.68           H
ATOM    295  HA  LEU A 104      17.966  12.231  42.226  1.00 21.43           H
ATOM    296  HB2 LEU A 104      18.653  11.735  44.397  1.00 21.19           H
ATOM    297  HB3 LEU A 104      17.600  12.769  44.970  1.00 21.19           H
ATOM    298  HG  LEU A 104      15.898  11.312  44.120  1.00 22.41           H
ATOM    299 HD11 LEU A 104      16.512   9.063  43.844  1.00 29.54           H
ATOM    300 HD12 LEU A 104      17.190   9.977  42.739  1.00 29.54           H
ATOM    301 HD13 LEU A 104      18.037   9.471  43.988  1.00 29.54           H
ATOM    302 HD21 LEU A 104      15.920  10.036  45.980  1.00 27.70           H
ATOM    303 HD22 LEU A 104      17.444  10.421  46.234  1.00 27.70           H
ATOM    304 HD23 LEU A 104      16.310  11.533  46.346  1.00 27.70           H
ATOM    305  N   HIS A 105      15.537  12.733  41.903  1.00 17.45           N
ATOM    306  CA  HIS A 105      14.173  13.193  41.584  1.00 22.70           C
ATOM    307  C   HIS A 105      13.234  12.867  42.755  1.00 18.57           C
ATOM    308  O   HIS A 105      12.374  11.990  42.681  1.00 19.02           O
ATOM    309  CB  HIS A 105      13.609  12.536  40.324  1.00 30.07           C
ATOM    310  CG  HIS A 105      14.468  12.621  39.094  1.00 32.39           C
ATOM    311  ND1 HIS A 105      15.541  13.481  38.959  1.00 41.58           N1+
ATOM    312  CD2 HIS A 105      14.390  11.936  37.928  1.00 33.69           C
ATOM    313  CE1 HIS A 105      16.085  13.319  37.764  1.00 36.61           C
ATOM    314  NE2 HIS A 105      15.401  12.390  37.119  1.00 35.54           N
ATOM    315  H   HIS A 105      15.736  11.973  41.554  1.00 20.91           H
ATOM    316  HA  HIS A 105      14.190  14.157  41.451  1.00 27.21           H
ATOM    317  HB2 HIS A 105      12.755  12.951  40.122  1.00 36.05           H
ATOM    318  HB3 HIS A 105      13.469  11.594  40.515  1.00 36.05           H
ATOM    319  HD1 HIS A 105      15.819  14.027  39.561  1.00 49.86           H
ATOM    320  HD2 HIS A 105      13.758  11.288  37.707  1.00 40.40           H
ATOM    321  HE1 HIS A 105      16.824  13.777  37.435  1.00 43.90           H
ATOM    322  HE2 HIS A 105      15.559  12.108  36.321  1.00 42.62           H
ATOM    323  N   VAL A 106      13.391  13.617  43.850  1.00 17.86           N
ATOM    324  CA  VAL A 106      12.697  13.278  45.102  1.00 14.28           C
ATOM    325  C   VAL A 106      11.183  13.441  44.962  1.00 16.92           C
ATOM    326  O   VAL A 106      10.419  12.699  45.576  1.00 18.36           O
ATOM    327  CB  VAL A 106      13.274  14.131  46.250  1.00 12.83           C
ATOM    328  CG1 VAL A 106      13.010  15.650  46.024  1.00 13.99           C
ATOM    329  CG2 VAL A 106      12.737  13.678  47.579  1.00 16.62           C
ATOM    330  H   VAL A 106      13.888  14.318  43.897  1.00 21.40           H
ATOM    331  HA  VAL A 106      12.870  12.349  45.319  1.00 17.11           H
ATOM    332  HB  VAL A 106      14.235  13.992  46.265  1.00 15.36           H
ATOM    333 HG11 VAL A 106      13.391  16.139  46.768  1.00 16.76           H
ATOM    334 HG12 VAL A 106      13.431  15.933  45.195  1.00 16.76           H
ATOM    335 HG13 VAL A 106      12.057  15.813  45.981  1.00 16.76           H
ATOM    336 HG21 VAL A 106      13.144  14.217  48.276  1.00 19.92           H
ATOM    337 HG22 VAL A 106      11.776  13.796  47.599  1.00 19.92           H
ATOM    338 HG23 VAL A 106      12.967  12.743  47.706  1.00 19.92           H
ATOM    339  N   PHE A 107      10.725  14.393  44.152  1.00 16.22           N
ATOM    340  CA  PHE A 107       9.291  14.579  43.994  1.00 13.98           C
ATOM    341  C   PHE A 107       8.681  13.404  43.242  1.00 16.28           C
ATOM    342  O   PHE A 107       7.605  12.925  43.602  1.00 16.40           O
ATOM    343  CB  PHE A 107       8.995  15.913  43.288  1.00 19.17           C
ATOM    344  CG  PHE A 107       9.344  17.141  44.136  1.00 18.16           C
ATOM    345  CD1 PHE A 107       8.550  17.518  45.214  1.00 17.04           C
ATOM    346  CD2 PHE A 107      10.482  17.855  43.881  1.00 14.76           C
ATOM    347  CE1 PHE A 107       8.902  18.622  45.994  1.00 17.91           C
ATOM    348  CE2 PHE A 107      10.835  18.940  44.633  1.00 19.43           C
ATOM    349  CZ  PHE A 107      10.059  19.331  45.692  1.00 13.48           C
ATOM    350  H   PHE A 107      11.217  14.922  43.690  1.00 19.44           H
ATOM    351  HA  PHE A 107       8.883  14.610  44.873  1.00 16.75           H
ATOM    352  HB2 PHE A 107       9.518  15.954  42.472  1.00 22.97           H
ATOM    353  HB3 PHE A 107       8.049  15.946  43.074  1.00 22.97           H
ATOM    354  HD1 PHE A 107       7.778  17.036  45.412  1.00 20.42           H
ATOM    355  HD2 PHE A 107      11.030  17.608  43.172  1.00 17.68           H
ATOM    356  HE1 PHE A 107       8.368  18.887  46.707  1.00 21.47           H
ATOM    357  HE2 PHE A 107      11.609  19.411  44.425  1.00 23.29           H
ATOM    358  HZ  PHE A 107      10.303  20.073  46.197  1.00 16.15           H
ATOM    359  N   ARG A 108       9.373  12.906  42.214  1.00 18.33           N
ATOM    360  CA  ARG A 108       8.888  11.726  41.500  1.00 19.23           C
ATOM    361  C   ARG A 108       8.858  10.504  42.423  1.00 19.77           C
ATOM    362  O   ARG A 108       7.885   9.740  42.421  1.00 19.77           O
ATOM    363  CB  ARG A 108       9.760  11.487  40.260  1.00 20.23           C
ATOM    364  CG  ARG A 108       9.269  10.423  39.313  1.00 34.57           C
ATOM    365  CD  ARG A 108       8.124  10.922  38.426  1.00 38.53           C
ATOM    366  NE  ARG A 108       7.580   9.812  37.637  1.00 43.28           N
ATOM    367  CZ  ARG A 108       6.300   9.451  37.596  1.00 43.73           C
ATOM    368  NH1 ARG A 108       5.374  10.139  38.269  1.00 45.06           N
ATOM    369  NH2 ARG A 108       5.949   8.406  36.846  1.00 43.14           N1+
ATOM    370  H   ARG A 108      10.111  13.232  41.912  1.00 21.96           H
ATOM    371  HA  ARG A 108       7.980  11.889  41.201  1.00 23.05           H
ATOM    372  HB2 ARG A 108       9.822  12.312  39.750  1.00 24.25           H
ATOM    373  HB3 ARG A 108      10.646  11.216  40.548  1.00 24.25           H
ATOM    374  HG2 ARG A 108      10.003  10.152  38.738  1.00 41.46           H
ATOM    375  HG3 ARG A 108       8.951   9.664  39.825  1.00 41.46           H
ATOM    376  HD2 ARG A 108       7.434  11.304  38.990  1.00 46.20           H
ATOM    377  HD3 ARG A 108       8.464  11.594  37.813  1.00 46.20           H
ATOM    378  HE  ARG A 108       8.142   9.314  37.214  1.00 51.90           H
ATOM    379 HH11 ARG A 108       5.594  10.814  38.753  1.00 54.05           H
ATOM    380 HH12 ARG A 108       4.549   9.902  38.228  1.00 54.05           H
ATOM    381 HH21 ARG A 108       6.547   7.969  36.408  1.00 51.74           H
ATOM    382 HH22 ARG A 108       5.124   8.168  36.799  1.00 51.74           H
ATOM    383  N   ILE A 109       9.896  10.330  43.253  1.00 16.51           N
ATOM    384  CA  ILE A 109       9.906   9.237  44.222  1.00 16.14           C
ATOM    385  C   ILE A 109       8.717   9.328  45.173  1.00 15.69           C
ATOM    386  O   ILE A 109       8.122   8.306  45.546  1.00 18.98           O
ATOM    387  CB  ILE A 109      11.252   9.214  44.957  1.00 17.27           C
ATOM    388  CG1 ILE A 109      12.300   8.665  43.986  1.00 18.73           C
ATOM    389  CG2 ILE A 109      11.199   8.335  46.198  1.00 17.33           C
ATOM    390  CD1 ILE A 109      13.719   9.128  44.271  1.00 22.75           C
ATOM    391  H   ILE A 109      10.609  10.811  43.259  1.00 19.78           H
ATOM    392  HA  ILE A 109       9.839   8.399  43.739  1.00 19.34           H
ATOM    393  HB  ILE A 109      11.484  10.118  45.208  1.00 20.69           H
ATOM    394 HG12 ILE A 109      12.282   7.698  44.041  1.00 22.45           H
ATOM    395 HG13 ILE A 109      12.061   8.943  43.089  1.00 22.45           H
ATOM    396 HG21 ILE A 109      12.081   8.320  46.604  1.00 20.76           H
ATOM    397 HG22 ILE A 109      10.553   8.690  46.830  1.00 20.76           H
ATOM    398 HG23 ILE A 109      10.945   7.437  45.933  1.00 20.76           H
ATOM    399 HD11 ILE A 109      14.315   8.752  43.606  1.00 27.27           H
ATOM    400 HD12 ILE A 109      13.750  10.099  44.231  1.00 27.27           H
ATOM    401 HD13 ILE A 109      13.982   8.830  45.156  1.00 27.27           H
ATOM    402  N   ALA A 110       8.353  10.545  45.600  1.00 19.98           N
ATOM    403  CA  ALA A 110       7.202  10.685  46.487  1.00 16.69           C
ATOM    404  C   ALA A 110       5.930  10.222  45.791  1.00 21.52           C
ATOM    405  O   ALA A 110       5.100   9.528  46.389  1.00 18.83           O
ATOM    406  CB  ALA A 110       7.050  12.143  46.940  1.00 15.21           C
ATOM    407  H   ALA A 110       8.749  11.282  45.392  1.00 23.94           H
ATOM    408  HA  ALA A 110       7.344  10.129  47.267  1.00 20.00           H
ATOM    409  HB1 ALA A 110       6.313  12.213  47.568  1.00 18.22           H
ATOM    410  HB2 ALA A 110       7.874  12.428  47.363  1.00 18.22           H
ATOM    411  HB3 ALA A 110       6.870  12.696  46.163  1.00 18.22           H
ATOM    412  N   GLU A 111       5.756  10.610  44.523  1.00 20.38           N
ATOM    413  CA  GLU A 111       4.615  10.125  43.760  1.00 26.15           C
ATOM    414  C   GLU A 111       4.639   8.609  43.658  1.00 25.82           C
ATOM    415  O   GLU A 111       3.665   7.931  44.018  1.00 25.17           O
ATOM    416  CB  GLU A 111       4.608  10.725  42.352  1.00 24.27           C
ATOM    417  CG  GLU A 111       4.451  12.214  42.272  1.00 37.93           C
ATOM    418  CD  GLU A 111       4.476  12.713  40.812  1.00 47.98           C
ATOM    419  OE1 GLU A 111       3.398  12.724  40.177  1.00 54.23           O
ATOM    420  OE2 GLU A 111       5.566  13.062  40.295  1.00 46.38           O1-
ATOM    421  H   GLU A 111       6.276  11.145  44.091  1.00 24.43           H
ATOM    422  HA  GLU A 111       3.803  10.388  44.216  1.00 31.35           H
ATOM    423  HB2 GLU A 111       5.448  10.498  41.922  1.00 29.09           H
ATOM    424  HB3 GLU A 111       3.871  10.336  41.856  1.00 29.09           H
ATOM    425  HG2 GLU A 111       3.592  12.457  42.654  1.00 45.49           H
ATOM    426  HG3 GLU A 111       5.169  12.640  42.767  1.00 45.49           H
ATOM    427  N   LEU A 112       5.751   8.066  43.144  1.00 22.53           N
ATOM    428  CA  LEU A 112       5.818   6.653  42.783  1.00 25.08           C
ATOM    429  C   LEU A 112       5.662   5.753  43.993  1.00 29.21           C
ATOM    430  O   LEU A 112       5.175   4.626  43.871  1.00 28.96           O
ATOM    431  CB  LEU A 112       7.142   6.354  42.093  1.00 20.20           C
ATOM    432  CG  LEU A 112       7.333   6.986  40.717  1.00 25.47           C
ATOM    433  CD1 LEU A 112       8.779   6.801  40.266  1.00 28.40           C
ATOM    434  CD2 LEU A 112       6.370   6.364  39.700  1.00 26.84           C
ATOM    435  H   LEU A 112       6.475   8.502  42.993  1.00 27.00           H
ATOM    436  HA  LEU A 112       5.096   6.450  42.170  1.00 30.07           H
ATOM    437  HB2 LEU A 112       7.858   6.676  42.660  1.00 24.22           H
ATOM    438  HB3 LEU A 112       7.221   5.394  41.995  1.00 24.22           H
ATOM    439  HG  LEU A 112       7.140   7.934  40.771  1.00 30.53           H
ATOM    440 HD11 LEU A 112       8.894   7.212  39.395  1.00 34.05           H
ATOM    441 HD12 LEU A 112       9.364   7.227  40.911  1.00 34.05           H
ATOM    442 HD13 LEU A 112       8.980   5.853  40.218  1.00 34.05           H
ATOM    443 HD21 LEU A 112       6.500   6.801  38.845  1.00 32.17           H
ATOM    444 HD22 LEU A 112       6.564   5.416  39.621  1.00 32.17           H
ATOM    445 HD23 LEU A 112       5.460   6.489  40.004  1.00 32.17           H
ATOM    446  N   SER A 113       6.057   6.233  45.162  1.00 23.32           N
ATOM    447  CA  SER A 113       5.983   5.451  46.379  1.00 21.27           C
ATOM    448  C   SER A 113       4.670   5.618  47.123  1.00 22.87           C
ATOM    449  O   SER A 113       4.537   5.092  48.227  1.00 23.89           O
ATOM    450  CB  SER A 113       7.147   5.832  47.302  1.00 22.39           C
ATOM    451  OG  SER A 113       6.989   7.164  47.773  1.00 21.36           O
ATOM    452  H   SER A 113       6.385   7.019  45.269  1.00 27.96           H
ATOM    453  HA  SER A 113       6.073   4.512  46.154  1.00 25.50           H
ATOM    454  HB2 SER A 113       7.150   5.228  48.062  1.00 26.84           H
ATOM    455  HB3 SER A 113       7.978   5.763  46.809  1.00 26.84           H
ATOM    456  HG  SER A 113       7.014   7.694  47.121  1.00 25.61           H
ATOM    457  N   GLY A 114       3.696   6.326  46.564  1.00 24.32           N
ATOM    458  CA  GLY A 114       2.461   6.528  47.297  1.00 19.75           C
ATOM    459  C   GLY A 114       2.628   7.489  48.455  1.00 20.51           C
ATOM    460  O   GLY A 114       2.049   7.281  49.528  1.00 19.51           O
ATOM    461  H   GLY A 114       3.722   6.690  45.784  1.00 29.15           H
ATOM    462  HA2 GLY A 114       1.792   6.887  46.696  1.00 23.67           H
ATOM    463  HA3 GLY A 114       2.147   5.679  47.642  1.00 23.67           H
ATOM    464  N   ASN A 115       3.425   8.532  48.255  1.00 19.21           N
ATOM    465  CA  ASN A 115       3.789   9.509  49.281  1.00 17.72           C
ATOM    466  C   ASN A 115       4.514   8.872  50.462  1.00 16.78           C
ATOM    467  O   ASN A 115       4.298   9.247  51.620  1.00 16.41           O
ATOM    468  CB  ASN A 115       2.582  10.308  49.767  1.00 19.78           C
ATOM    469  CG  ASN A 115       2.994  11.618  50.387  1.00 26.98           C
ATOM    470  OD1 ASN A 115       4.039  12.182  50.038  1.00 21.47           O
ATOM    471  ND2 ASN A 115       2.197  12.109  51.319  1.00 23.96           N
ATOM    472  H   ASN A 115       3.781   8.709  47.496  1.00 23.02           H
ATOM    473  HA  ASN A 115       4.404  10.144  48.877  1.00 21.24           H
ATOM    474  HB2 ASN A 115       2.010  10.501  49.009  1.00 23.70           H
ATOM    475  HB3 ASN A 115       2.081   9.798  50.420  1.00 23.70           H
ATOM    476 HD21 ASN A 115       2.316  12.916  51.584  1.00 28.72           H
ATOM    477 HD22 ASN A 115       1.576  11.623  51.662  1.00 28.72           H
ATOM    478  N   ARG A 116       5.436   7.962  50.160  1.00 16.40           N
ATOM    479  CA  ARG A 116       6.360   7.433  51.151  1.00 17.63           C
ATOM    480  C   ARG A 116       7.812   7.734  50.789  1.00 13.20           C
ATOM    481  O   ARG A 116       8.684   6.875  50.992  1.00 19.70           O
ATOM    482  CB  ARG A 116       6.153   5.926  51.309  1.00 19.64           C
ATOM    483  CG  ARG A 116       4.826   5.557  51.928  1.00 22.69           C
ATOM    484  CD  ARG A 116       4.718   6.084  53.342  1.00 21.29           C
ATOM    485  NE  ARG A 116       3.454   5.732  53.985  1.00 25.17           N
ATOM    486  CZ  ARG A 116       3.168   6.010  55.254  1.00 28.93           C
ATOM    487  NH1 ARG A 116       4.068   6.626  56.001  1.00 22.18           N
ATOM    488  NH2 ARG A 116       1.998   5.671  55.786  1.00 32.12           N1+
ATOM    489  H   ARG A 116       5.545   7.631  49.373  1.00 19.65           H
ATOM    490  HA  ARG A 116       6.186   7.857  52.004  1.00 21.13           H
ATOM    491  HB2 ARG A 116       6.205   5.497  50.441  1.00 23.54           H
ATOM    492  HB3 ARG A 116       6.849   5.581  51.888  1.00 23.54           H
ATOM    493  HG2 ARG A 116       4.110   5.946  51.405  1.00 27.20           H
ATOM    494  HG3 ARG A 116       4.740   4.595  51.960  1.00 27.20           H
ATOM    495  HD2 ARG A 116       5.443   5.720  53.872  1.00 25.52           H
ATOM    496  HD3 ARG A 116       4.767   7.051  53.326  1.00 25.52           H
ATOM    497  HE  ARG A 116       2.827   5.411  53.489  1.00 30.17           H
ATOM    498 HH11 ARG A 116       4.828   6.849  55.666  1.00 26.59           H
ATOM    499 HH12 ARG A 116       3.892   6.804  56.822  1.00 26.59           H
ATOM    500 HH21 ARG A 116       1.406   5.269  55.309  1.00 38.52           H
ATOM    501 HH22 ARG A 116       1.833   5.855  56.609  1.00 38.52           H
ATOM    502  N   PRO A 117       8.146   8.948  50.336  1.00 14.86           N
ATOM    503  CA  PRO A 117       9.566   9.220  50.038  1.00 14.70           C
ATOM    504  C   PRO A 117      10.493   9.002  51.221  1.00 13.77           C
ATOM    505  O   PRO A 117      11.620   8.524  51.045  1.00 15.78           O
ATOM    506  CB  PRO A 117       9.560  10.688  49.613  1.00 16.13           C
ATOM    507  CG  PRO A 117       8.365  11.280  50.347  1.00 15.23           C
ATOM    508  CD  PRO A 117       7.328  10.181  50.278  1.00 13.09           C
ATOM    509  HA  PRO A 117       9.871   8.670  49.301  1.00 17.61           H
ATOM    510  HB2 PRO A 117      10.385  11.112  49.893  1.00 19.32           H
ATOM    511  HB3 PRO A 117       9.450  10.744  48.650  1.00 19.32           H
ATOM    512  HG2 PRO A 117       8.607  11.469  51.267  1.00 18.25           H
ATOM    513  HG3 PRO A 117       8.056  12.085  49.900  1.00 18.25           H
ATOM    514  HD2 PRO A 117       6.743  10.219  51.050  1.00 15.68           H
ATOM    515  HD3 PRO A 117       6.828  10.237  49.450  1.00 15.68           H
ATOM    516  N   LEU A 118      10.081   9.388  52.416  1.00 12.01           N
ATOM    517  CA  LEU A 118      10.999   9.290  53.547  1.00 14.36           C
ATOM    518  C   LEU A 118      11.272   7.834  53.884  1.00 15.04           C
ATOM    519  O   LEU A 118      12.418   7.446  54.112  1.00 15.56           O
ATOM    520  CB  LEU A 118      10.440  10.028  54.754  1.00 14.89           C
ATOM    521  CG  LEU A 118      11.345  10.011  55.985  1.00 13.35           C
ATOM    522  CD1 LEU A 118      12.737  10.669  55.749  1.00 13.03           C
ATOM    523  CD2 LEU A 118      10.620  10.687  57.200  1.00 14.31           C
ATOM    524  H   LEU A 118       9.299   9.696  52.601  1.00 14.38           H
ATOM    525  HA  LEU A 118      11.839   9.708  53.313  1.00 17.21           H
ATOM    526  HB2 LEU A 118      10.284  10.955  54.517  1.00 17.84           H
ATOM    527  HB3 LEU A 118       9.606   9.609  55.006  1.00 17.84           H
ATOM    528  HG  LEU A 118      11.504   9.084  56.220  1.00 15.99           H
ATOM    529 HD11 LEU A 118      13.261  10.616  56.565  1.00 15.61           H
ATOM    530 HD12 LEU A 118      13.197  10.206  55.034  1.00 15.61           H
ATOM    531 HD13 LEU A 118      12.613  11.598  55.506  1.00 15.61           H
ATOM    532 HD21 LEU A 118      11.206  10.642  57.971  1.00 17.15           H
ATOM    533 HD22 LEU A 118      10.434  11.616  56.989  1.00 17.15           H
ATOM    534 HD23 LEU A 118       9.790  10.218  57.386  1.00 17.15           H
ATOM    535  N   THR A 119      10.236   7.003  53.876  1.00 18.52           N
ATOM    536  CA  THR A 119      10.444   5.588  54.170  1.00 15.79           C
ATOM    537  C   THR A 119      11.333   4.931  53.119  1.00 14.36           C
ATOM    538  O   THR A 119      12.307   4.255  53.471  1.00 18.58           O
ATOM    539  CB  THR A 119       9.101   4.872  54.268  1.00 20.86           C
ATOM    540  OG1 THR A 119       8.348   5.422  55.354  1.00 18.54           O
ATOM    541  CG2 THR A 119       9.295   3.411  54.502  1.00 18.43           C
ATOM    542  H   THR A 119       9.422   7.223  53.717  1.00 22.19           H
ATOM    543  HA  THR A 119      10.885   5.502  55.030  1.00 18.92           H
ATOM    544  HB  THR A 119       8.604   4.981  53.442  1.00 25.00           H
ATOM    545  HG1 THR A 119       8.177   6.228  55.206  1.00 22.22           H
ATOM    546 HG21 THR A 119       8.431   2.982  54.595  1.00 22.09           H
ATOM    547 HG22 THR A 119       9.766   3.018  53.750  1.00 22.09           H
ATOM    548 HG23 THR A 119       9.807   3.263  55.315  1.00 22.09           H
ATOM    549  N   VAL A 120      11.013   5.102  51.822  1.00 17.67           N
ATOM    550  CA  VAL A 120      11.751   4.346  50.801  1.00 18.61           C
ATOM    551  C   VAL A 120      13.182   4.856  50.681  1.00 19.46           C
ATOM    552  O   VAL A 120      14.105   4.073  50.446  1.00 18.67           O
ATOM    553  CB  VAL A 120      11.034   4.334  49.426  1.00 22.35           C
ATOM    554  CG1 VAL A 120       9.641   3.706  49.528  1.00 18.76           C
ATOM    555  CG2 VAL A 120      10.960   5.702  48.783  1.00 22.03           C
ATOM    556  H   VAL A 120      10.390   5.614  51.528  1.00 21.17           H
ATOM    557  HA  VAL A 120      11.818   3.421  51.097  1.00 22.30           H
ATOM    558  HB  VAL A 120      11.552   3.778  48.822  1.00 26.79           H
ATOM    559 HG11 VAL A 120       9.264   3.648  48.637  1.00 22.48           H
ATOM    560 HG12 VAL A 120       9.733   2.814  49.901  1.00 22.48           H
ATOM    561 HG13 VAL A 120       9.068   4.248  50.095  1.00 22.48           H
ATOM    562 HG21 VAL A 120      10.527   5.603  47.920  1.00 26.40           H
ATOM    563 HG22 VAL A 120      10.434   6.289  49.349  1.00 26.40           H
ATOM    564 HG23 VAL A 120      11.858   6.050  48.661  1.00 26.40           H
ATOM    565  N   ILE A 121      13.392   6.168  50.822  1.00 15.53           N
ATOM    566  CA  ILE A 121      14.732   6.729  50.694  1.00 16.01           C
ATOM    567  C   ILE A 121      15.599   6.378  51.901  1.00 14.67           C
ATOM    568  O   ILE A 121      16.775   6.050  51.745  1.00 15.60           O
ATOM    569  CB  ILE A 121      14.660   8.251  50.463  1.00 17.80           C
ATOM    570  CG1 ILE A 121      14.246   8.519  48.999  1.00 19.01           C
ATOM    571  CG2 ILE A 121      16.009   8.933  50.812  1.00 17.19           C
ATOM    572  CD1 ILE A 121      13.808   9.968  48.676  1.00 17.55           C
ATOM    573  H   ILE A 121      12.775   6.746  50.965  1.00 18.61           H
ATOM    574  HA  ILE A 121      15.145   6.340  49.910  1.00 19.18           H
ATOM    575  HB  ILE A 121      13.981   8.616  51.050  1.00 21.33           H
ATOM    576 HG12 ILE A 121      15.010   8.319  48.430  1.00 22.78           H
ATOM    577 HG13 ILE A 121      13.505   7.938  48.771  1.00 22.78           H
ATOM    578 HG21 ILE A 121      15.948   9.877  50.598  1.00 20.60           H
ATOM    579 HG22 ILE A 121      16.194   8.831  51.758  1.00 20.60           H
ATOM    580 HG23 ILE A 121      16.716   8.528  50.287  1.00 20.60           H
ATOM    581 HD11 ILE A 121      13.592  10.027  47.734  1.00 21.03           H
ATOM    582 HD12 ILE A 121      13.019  10.175  49.205  1.00 21.03           H
ATOM    583 HD13 ILE A 121      14.530  10.580  48.885  1.00 21.03           H
ATOM    584  N   MET A 122      15.058   6.479  53.116  1.00 16.79           N
ATOM    585  CA  MET A 122      15.812   6.012  54.283  1.00 18.27           C
ATOM    586  C   MET A 122      16.151   4.529  54.159  1.00 17.90           C
ATOM    587  O   MET A 122      17.278   4.108  54.440  1.00 15.50           O
ATOM    588  CB  MET A 122      15.026   6.254  55.574  1.00 17.79           C
ATOM    589  CG  MET A 122      15.073   7.683  56.092  1.00 16.91           C
ATOM    590  SD  MET A 122      16.644   8.142  56.900  1.00 16.59           S
ATOM    591  CE  MET A 122      16.378   7.411  58.509  1.00 14.91           C
ATOM    592  H   MET A 122      14.282   6.806  53.286  1.00 20.12           H
ATOM    593  HA  MET A 122      16.635   6.525  54.330  1.00 21.89           H
ATOM    594  HB2 MET A 122      14.098   6.021  55.416  1.00 21.33           H
ATOM    595  HB3 MET A 122      15.395   5.678  56.263  1.00 21.33           H
ATOM    596  HG2 MET A 122      14.944   8.286  55.344  1.00 20.26           H
ATOM    597  HG3 MET A 122      14.369   7.804  56.745  1.00 20.26           H
ATOM    598  HE1 MET A 122      17.122   7.632  59.089  1.00 17.87           H
ATOM    599  HE2 MET A 122      15.553   7.760  58.875  1.00 17.87           H
ATOM    600  HE3 MET A 122      16.310   6.450  58.403  1.00 17.87           H
ATOM    601  N   HIS A 123      15.171   3.710  53.773  1.00 18.95           N
ATOM    602  CA  HIS A 123      15.438   2.278  53.646  1.00 19.97           C
ATOM    603  C   HIS A 123      16.554   2.019  52.645  1.00 18.60           C
ATOM    604  O   HIS A 123      17.526   1.321  52.952  1.00 22.38           O
ATOM    605  CB  HIS A 123      14.179   1.537  53.228  1.00 23.15           C
ATOM    606  CG  HIS A 123      14.329   0.043  53.255  1.00 30.90           C
ATOM    607  ND1 HIS A 123      13.613  -0.796  52.433  1.00 44.58           N
ATOM    608  CD2 HIS A 123      15.123  -0.756  54.007  1.00 34.54           C
ATOM    609  CE1 HIS A 123      13.955  -2.048  52.679  1.00 41.62           C
ATOM    610  NE2 HIS A 123      14.866  -2.052  53.634  1.00 34.66           N
ATOM    611  H   HIS A 123      14.363   3.949  53.596  1.00 22.72           H
ATOM    612  HA  HIS A 123      15.725   1.933  54.508  1.00 23.93           H
ATOM    613  HB2 HIS A 123      13.962   1.802  52.321  1.00 27.75           H
ATOM    614  HB3 HIS A 123      13.459   1.782  53.830  1.00 27.75           H
ATOM    615  HD1 HIS A 123      13.032  -0.544  51.852  1.00 53.47           H
ATOM    616  HD2 HIS A 123      15.725  -0.479  54.659  1.00 41.42           H
ATOM    617  HE1 HIS A 123      13.609  -2.797  52.254  1.00 49.92           H
ATOM    618  N   THR A 124      16.446   2.605  51.453  1.00 18.91           N
ATOM    619  CA  THR A 124      17.504   2.491  50.456  1.00 19.36           C
ATOM    620  C   THR A 124      18.857   2.886  51.037  1.00 19.20           C
ATOM    621  O   THR A 124      19.849   2.172  50.859  1.00 20.57           O
ATOM    622  CB  THR A 124      17.170   3.355  49.238  1.00 18.53           C
ATOM    623  OG1 THR A 124      15.911   2.939  48.722  1.00 23.40           O
ATOM    624  CG2 THR A 124      18.216   3.199  48.142  1.00 22.23           C
ATOM    625  H   THR A 124      15.773   3.075  51.204  1.00 22.66           H
ATOM    626  HA  THR A 124      17.555   1.571  50.158  1.00 23.20           H
ATOM    627  HB  THR A 124      17.136   4.288  49.499  1.00 22.21           H
ATOM    628  HG1 THR A 124      15.343   2.904  49.339  1.00 28.05           H
ATOM    629 HG21 THR A 124      17.977   3.735  47.369  1.00 26.64           H
ATOM    630 HG22 THR A 124      19.087   3.482  48.462  1.00 26.64           H
ATOM    631 HG23 THR A 124      18.268   2.269  47.877  1.00 26.64           H
ATOM    632  N   ILE A 125      18.914   4.026  51.743  1.00 17.51           N
ATOM    633  CA  ILE A 125      20.192   4.511  52.269  1.00 15.06           C
ATOM    634  C   ILE A 125      20.728   3.578  53.343  1.00 17.22           C
ATOM    635  O   ILE A 125      21.937   3.304  53.395  1.00 18.36           O
ATOM    636  CB  ILE A 125      20.047   5.962  52.780  1.00 18.68           C
ATOM    637  CG1 ILE A 125      19.998   6.928  51.585  1.00 18.59           C
ATOM    638  CG2 ILE A 125      21.201   6.339  53.734  1.00 20.86           C
ATOM    639  CD1 ILE A 125      19.600   8.373  51.988  1.00 22.47           C
ATOM    640  H   ILE A 125      18.241   4.528  51.920  1.00 20.99           H
ATOM    641  HA  ILE A 125      20.843   4.519  51.549  1.00 18.04           H
ATOM    642  HB  ILE A 125      19.209   6.032  53.269  1.00 22.38           H
ATOM    643 HG12 ILE A 125      20.879   6.965  51.180  1.00 22.28           H
ATOM    644 HG13 ILE A 125      19.354   6.599  50.942  1.00 22.28           H
ATOM    645 HG21 ILE A 125      21.117   7.273  53.975  1.00 25.00           H
ATOM    646 HG22 ILE A 125      21.164   5.796  54.538  1.00 25.00           H
ATOM    647 HG23 ILE A 125      22.045   6.196  53.276  1.00 25.00           H
ATOM    648 HD11 ILE A 125      19.558   8.922  51.188  1.00 26.94           H
ATOM    649 HD12 ILE A 125      18.727   8.352  52.415  1.00 26.94           H
ATOM    650 HD13 ILE A 125      20.262   8.732  52.601  1.00 26.94           H
ATOM    651  N   PHE A 126      19.858   3.068  54.209  1.00 17.35           N
ATOM    652  CA  PHE A 126      20.330   2.137  55.236  1.00 20.04           C
ATOM    653  C   PHE A 126      20.895   0.867  54.609  1.00 20.28           C
ATOM    654  O   PHE A 126      21.907   0.335  55.080  1.00 24.56           O
ATOM    655  CB  PHE A 126      19.204   1.789  56.213  1.00 18.86           C
ATOM    656  CG  PHE A 126      19.080   2.754  57.386  1.00 20.00           C
ATOM    657  CD1 PHE A 126      19.000   4.119  57.177  1.00 18.54           C
ATOM    658  CD2 PHE A 126      19.040   2.290  58.687  1.00 19.49           C
ATOM    659  CE1 PHE A 126      18.893   4.985  58.235  1.00 17.15           C
ATOM    660  CE2 PHE A 126      18.921   3.164  59.742  1.00 16.45           C
ATOM    661  CZ  PHE A 126      18.861   4.502  59.513  1.00 15.12           C
ATOM    662  H   PHE A 126      19.016   3.241  54.225  1.00 20.79           H
ATOM    663  HA  PHE A 126      21.045   2.560  55.734  1.00 24.01           H
ATOM    664  HB2 PHE A 126      18.364   1.804  55.733  1.00 22.61           H
ATOM    665  HB3 PHE A 126      19.359   0.901  56.575  1.00 22.61           H
ATOM    666  HD1 PHE A 126      19.033   4.456  56.311  1.00 22.22           H
ATOM    667  HD2 PHE A 126      19.088   1.376  58.853  1.00 23.37           H
ATOM    668  HE1 PHE A 126      18.844   5.900  58.083  1.00 20.55           H
ATOM    669  HE2 PHE A 126      18.895   2.847  60.614  1.00 19.71           H
ATOM    670  HZ  PHE A 126      18.779   5.087  60.231  1.00 18.12           H
ATOM    671  N   GLN A 127      20.262   0.368  53.539  1.00 24.23           N
ATOM    672  CA  GLN A 127      20.792  -0.807  52.844  1.00 25.18           C
ATOM    673  C   GLN A 127      22.114  -0.471  52.160  1.00 28.00           C
ATOM    674  O   GLN A 127      23.082  -1.234  52.251  1.00 27.75           O
ATOM    675  CB  GLN A 127      19.752  -1.331  51.826  1.00 25.67           C
ATOM    676  CG  GLN A 127      18.383  -1.809  52.409  1.00 28.93           C
ATOM    677  CD  GLN A 127      18.476  -3.124  53.216  1.00 46.26           C
ATOM    678  OE1 GLN A 127      19.565  -3.509  53.652  1.00 49.76           O
ATOM    679  NE2 GLN A 127      17.326  -3.809  53.423  1.00 36.08           N
ATOM    680  H   GLN A 127      19.548   0.697  53.191  1.00 29.05           H
ATOM    681  HA  GLN A 127      20.965  -1.512  53.489  1.00 30.19           H
ATOM    682  HB2 GLN A 127      19.554  -0.619  51.198  1.00 30.78           H
ATOM    683  HB3 GLN A 127      20.138  -2.080  51.344  1.00 30.78           H
ATOM    684  HG2 GLN A 127      18.051  -1.127  53.011  1.00 34.69           H
ATOM    685  HG3 GLN A 127      17.749  -1.941  51.685  1.00 34.69           H
ATOM    686 HE21 GLN A 127      16.581  -3.498  53.137  1.00 43.27           H
ATOM    687 HE22 GLN A 127      17.335  -4.559  53.846  1.00 43.27           H
ATOM    688  N   GLU A 128      22.179   0.689  51.505  1.00 21.57           N
ATOM    689  CA  GLU A 128      23.381   1.114  50.799  1.00 22.08           C
ATOM    690  C   GLU A 128      24.574   1.234  51.739  1.00 27.68           C
ATOM    691  O   GLU A 128      25.715   0.919  51.360  1.00 25.67           O
ATOM    692  CB  GLU A 128      23.101   2.444  50.098  1.00 21.50           C
ATOM    693  CG  GLU A 128      24.259   3.043  49.341  1.00 32.30           C
ATOM    694  CD  GLU A 128      24.475   2.417  47.969  1.00 38.52           C
ATOM    695  OE1 GLU A 128      23.691   1.520  47.564  1.00 35.22           O
ATOM    696  OE2 GLU A 128      25.444   2.841  47.297  1.00 37.96           O1-
ATOM    697  H   GLU A 128      21.530   1.248  51.453  1.00 25.85           H
ATOM    698  HA  GLU A 128      23.598   0.456  50.123  1.00 26.47           H
ATOM    699  HB2 GLU A 128      22.377   2.314  49.464  1.00 25.78           H
ATOM    700  HB3 GLU A 128      22.829   3.088  50.768  1.00 25.78           H
ATOM    701  HG2 GLU A 128      24.086   3.987  49.212  1.00 38.73           H
ATOM    702  HG3 GLU A 128      25.074   2.928  49.852  1.00 38.73           H
ATOM    703  N   ARG A 129      24.343   1.688  52.966  1.00 18.92           N
ATOM    704  CA  ARG A 129      25.433   1.876  53.912  1.00 20.32           C
ATOM    705  C   ARG A 129      25.602   0.670  54.830  1.00 22.44           C
ATOM    706  O   ARG A 129      26.421   0.719  55.755  1.00 24.31           O
ATOM    707  CB  ARG A 129      25.202   3.150  54.737  1.00 18.47           C
ATOM    708  CG  ARG A 129      25.355   4.424  53.937  1.00 19.24           C
ATOM    709  CD  ARG A 129      25.343   5.698  54.796  1.00 16.28           C
ATOM    710  NE  ARG A 129      25.652   6.867  53.968  1.00 20.32           N
ATOM    711  CZ  ARG A 129      26.881   7.264  53.661  1.00 23.01           C
ATOM    712  NH1 ARG A 129      27.933   6.600  54.135  1.00 24.03           N
ATOM    713  NH2 ARG A 129      27.075   8.323  52.881  1.00 21.62           N1+
ATOM    714  H   ARG A 129      23.565   1.871  53.280  1.00 22.67           H
ATOM    715  HA  ARG A 129      26.259   1.995  53.419  1.00 24.36           H
ATOM    716  HB2 ARG A 129      24.294   3.133  55.086  1.00 22.13           H
ATOM    717  HB3 ARG A 129      25.835   3.177  55.472  1.00 22.13           H
ATOM    718  HG2 ARG A 129      26.206   4.400  53.470  1.00 23.06           H
ATOM    719  HG3 ARG A 129      24.627   4.484  53.298  1.00 23.06           H
ATOM    720  HD2 ARG A 129      24.464   5.820  55.186  1.00 19.51           H
ATOM    721  HD3 ARG A 129      26.010   5.624  55.495  1.00 19.51           H
ATOM    722  HE  ARG A 129      25.013   7.416  53.811  1.00 24.36           H
ATOM    723 HH11 ARG A 129      27.828   5.909  54.636  1.00 28.81           H
ATOM    724 HH12 ARG A 129      28.728   6.865  53.936  1.00 28.81           H
ATOM    725 HH21 ARG A 129      26.402   8.758  52.576  1.00 25.92           H
ATOM    726 HH22 ARG A 129      27.873   8.582  52.694  1.00 25.92           H
ATOM    727  N   ASP A 130      24.833  -0.391  54.597  1.00 21.40           N
ATOM    728  CA  ASP A 130      24.904  -1.635  55.369  1.00 30.91           C
ATOM    729  C   ASP A 130      24.561  -1.410  56.849  1.00 32.11           C
ATOM    730  O   ASP A 130      25.050  -2.122  57.735  1.00 23.90           O
ATOM    731  CB  ASP A 130      26.288  -2.286  55.221  1.00 24.99           C
ATOM    732  CG  ASP A 130      26.228  -3.810  55.226  1.00 33.32           C
ATOM    733  OD1 ASP A 130      25.127  -4.387  54.999  1.00 33.67           O
ATOM    734  OD2 ASP A 130      27.294  -4.427  55.470  1.00 42.80           O1-
ATOM    735  H   ASP A 130      24.233  -0.413  53.983  1.00 25.65           H
ATOM    736  HA  ASP A 130      24.239  -2.239  55.007  1.00 37.06           H
ATOM    737  HB2 ASP A 130      26.686  -2.009  54.382  1.00 29.96           H
ATOM    738  HB3 ASP A 130      26.852  -2.008  55.959  1.00 29.96           H
ATOM    739  N   LEU A 131      23.690  -0.433  57.127  1.00 22.67           N
ATOM    740  CA  LEU A 131      23.430  -0.044  58.507  1.00 23.97           C
ATOM    741  C   LEU A 131      22.542  -1.043  59.230  1.00 21.98           C
ATOM    742  O   LEU A 131      22.591  -1.103  60.458  1.00 23.47           O
ATOM    743  CB  LEU A 131      22.789   1.356  58.564  1.00 27.98           C
ATOM    744  CG  LEU A 131      23.676   2.554  58.219  1.00 21.57           C
ATOM    745  CD1 LEU A 131      22.821   3.823  57.964  1.00 20.72           C
ATOM    746  CD2 LEU A 131      24.732   2.834  59.289  1.00 21.22           C
ATOM    747  H   LEU A 131      23.241   0.007  56.541  1.00 27.17           H
ATOM    748  HA  LEU A 131      24.273   0.000  58.987  1.00 28.74           H
ATOM    749  HB2 LEU A 131      22.040   1.370  57.948  1.00 33.55           H
ATOM    750  HB3 LEU A 131      22.459   1.501  59.465  1.00 33.55           H
ATOM    751  HG  LEU A 131      24.150   2.353  57.396  1.00 25.85           H
ATOM    752 HD11 LEU A 131      23.409   4.569  57.764  1.00 24.83           H
ATOM    753 HD12 LEU A 131      22.233   3.660  57.211  1.00 24.83           H
ATOM    754 HD13 LEU A 131      22.293   4.025  58.752  1.00 24.83           H
ATOM    755 HD21 LEU A 131      25.269   3.597  59.019  1.00 25.43           H
ATOM    756 HD22 LEU A 131      24.290   3.023  60.131  1.00 25.43           H
ATOM    757 HD23 LEU A 131      25.303   2.057  59.380  1.00 25.43           H
ATOM    758  N   LEU A 132      21.727  -1.826  58.517  1.00 27.46           N
ATOM    759  CA  LEU A 132      20.905  -2.803  59.225  1.00 27.69           C
ATOM    760  C   LEU A 132      21.769  -3.920  59.790  1.00 25.60           C
ATOM    761  O   LEU A 132      21.571  -4.339  60.932  1.00 25.33           O
ATOM    762  CB  LEU A 132      19.822  -3.397  58.323  1.00 26.25           C
ATOM    763  CG  LEU A 132      18.733  -2.444  57.850  1.00 30.35           C
ATOM    764  CD1 LEU A 132      19.075  -1.964  56.461  1.00 26.98           C
ATOM    765  CD2 LEU A 132      17.367  -3.100  57.885  1.00 29.45           C
ATOM    766  H   LEU A 132      21.644  -1.818  57.661  1.00 32.92           H
ATOM    767  HA  LEU A 132      20.464  -2.354  59.960  1.00 33.20           H
ATOM    768  HB2 LEU A 132      20.257  -3.758  57.533  1.00 31.47           H
ATOM    769  HB3 LEU A 132      19.382  -4.111  58.808  1.00 31.47           H
ATOM    770  HG  LEU A 132      18.709  -1.673  58.439  1.00 36.39           H
ATOM    771 HD11 LEU A 132      18.404  -1.328  56.169  1.00 32.35           H
ATOM    772 HD12 LEU A 132      19.950  -1.546  56.474  1.00 32.35           H
ATOM    773 HD13 LEU A 132      19.087  -2.730  55.865  1.00 32.35           H
ATOM    774 HD21 LEU A 132      16.705  -2.472  57.557  1.00 35.31           H
ATOM    775 HD22 LEU A 132      17.379  -3.890  57.321  1.00 35.31           H
ATOM    776 HD23 LEU A 132      17.165  -3.345  58.802  1.00 35.31           H
ATOM    777  N   LYS A 133      22.742  -4.404  59.010  1.00 26.23           N
ATOM    778  CA  LYS A 133      23.670  -5.406  59.530  1.00 31.60           C
ATOM    779  C   LYS A 133      24.564  -4.823  60.620  1.00 24.30           C
ATOM    780  O   LYS A 133      24.724  -5.422  61.685  1.00 21.49           O
ATOM    781  CB  LYS A 133      24.512  -5.992  58.388  1.00 30.47           C
ATOM    782  CG  LYS A 133      23.684  -6.666  57.284  1.00 42.10           C
ATOM    783  CD  LYS A 133      24.574  -7.370  56.218  1.00 48.61           C
ATOM    784  CE  LYS A 133      23.811  -7.697  54.921  1.00 45.34           C
ATOM    785  NZ  LYS A 133      23.478  -6.493  54.090  1.00 54.50           N1+
ATOM    786  H   LYS A 133      22.875  -4.176  58.190  1.00 31.44           H
ATOM    787  HA  LYS A 133      23.155  -6.122  59.932  1.00 37.89           H
ATOM    788  HB2 LYS A 133      25.034  -5.280  57.981  1.00 36.54           H
ATOM    789  HB3 LYS A 133      25.106  -6.662  58.763  1.00 36.54           H
ATOM    790  HG2 LYS A 133      23.112  -7.337  57.690  1.00 50.49           H
ATOM    791  HG3 LYS A 133      23.143  -5.994  56.842  1.00 50.49           H
ATOM    792  HD2 LYS A 133      25.326  -6.798  55.996  1.00 58.30           H
ATOM    793  HD3 LYS A 133      24.895  -8.210  56.585  1.00 58.30           H
ATOM    794  HE2 LYS A 133      24.351  -8.291  54.377  1.00 54.38           H
ATOM    795  HE3 LYS A 133      22.974  -8.131  55.150  1.00 54.38           H
ATOM    796  HZ1 LYS A 133      23.625  -6.664  53.229  1.00 65.38           H
ATOM    797  HZ2 LYS A 133      22.621  -6.277  54.199  1.00 65.38           H
ATOM    798  HZ3 LYS A 133      23.985  -5.803  54.336  1.00 65.38           H
ATOM    799  N   THR A 134      25.151  -3.650  60.385  1.00 27.89           N
ATOM    800  CA  THR A 134      26.094  -3.110  61.360  1.00 25.86           C
ATOM    801  C   THR A 134      25.449  -2.927  62.727  1.00 31.97           C
ATOM    802  O   THR A 134      26.079  -3.195  63.756  1.00 26.23           O
ATOM    803  CB  THR A 134      26.672  -1.787  60.863  1.00 23.38           C
ATOM    804  OG1 THR A 134      27.463  -2.002  59.684  1.00 29.19           O
ATOM    805  CG2 THR A 134      27.551  -1.119  61.927  1.00 30.62           C
ATOM    806  H   THR A 134      25.031  -3.166  59.684  1.00 33.44           H
ATOM    807  HA  THR A 134      26.828  -3.733  61.464  1.00 31.00           H
ATOM    808  HB  THR A 134      25.943  -1.184  60.646  1.00 28.02           H
ATOM    809  HG1 THR A 134      26.974  -2.268  59.055  1.00 35.00           H
ATOM    810 HG21 THR A 134      27.941  -0.307  61.566  1.00 36.72           H
ATOM    811 HG22 THR A 134      27.036  -0.893  62.714  1.00 36.72           H
ATOM    812 HG23 THR A 134      28.267  -1.721  62.180  1.00 36.72           H
ATOM    813  N   PHE A 135      24.216  -2.430  62.772  1.00 25.41           N
ATOM    814  CA  PHE A 135      23.577  -2.132  64.046  1.00 23.77           C
ATOM    815  C   PHE A 135      22.491  -3.121  64.395  1.00 25.83           C
ATOM    816  O   PHE A 135      21.724  -2.880  65.342  1.00 27.41           O
ATOM    817  CB  PHE A 135      23.032  -0.706  64.041  1.00 22.08           C
ATOM    818  CG  PHE A 135      24.106   0.290  64.017  1.00 17.48           C
ATOM    819  CD1 PHE A 135      24.919   0.449  65.135  1.00 23.38           C
ATOM    820  CD2 PHE A 135      24.387   0.999  62.872  1.00 20.23           C
ATOM    821  CE1 PHE A 135      25.976   1.346  65.135  1.00 21.27           C
ATOM    822  CE2 PHE A 135      25.445   1.918  62.855  1.00 20.03           C
ATOM    823  CZ  PHE A 135      26.234   2.095  63.989  1.00 21.83           C
ATOM    824  H   PHE A 135      23.736  -2.259  62.083  1.00 30.46           H
ATOM    825  HA  PHE A 135      24.248  -2.179  64.743  1.00 28.50           H
ATOM    826  HB2 PHE A 135      22.478  -0.574  63.257  1.00 26.47           H
ATOM    827  HB3 PHE A 135      22.508  -0.552  64.844  1.00 26.47           H
ATOM    828  HD1 PHE A 135      24.741  -0.047  65.904  1.00 28.03           H
ATOM    829  HD2 PHE A 135      23.858   0.890  62.117  1.00 24.24           H
ATOM    830  HE1 PHE A 135      26.494   1.459  65.899  1.00 25.49           H
ATOM    831  HE2 PHE A 135      25.617   2.409  62.084  1.00 24.01           H
ATOM    832  HZ  PHE A 135      26.938   2.703  63.978  1.00 26.16           H
ATOM    833  N   LYS A 136      22.423  -4.233  63.659  1.00 25.23           N
ATOM    834  CA  LYS A 136      21.480  -5.316  63.914  1.00 28.88           C
ATOM    835  C   LYS A 136      20.062  -4.764  64.072  1.00 27.91           C
ATOM    836  O   LYS A 136      19.366  -4.996  65.061  1.00 24.29           O
ATOM    837  CB  LYS A 136      21.909  -6.134  65.136  1.00 27.33           C
ATOM    838  CG  LYS A 136      23.292  -6.803  64.989  1.00 27.69           C
ATOM    839  CD  LYS A 136      23.618  -7.646  66.235  1.00 30.24           C
ATOM    840  CE  LYS A 136      25.095  -8.083  66.301  1.00 33.26           C
ATOM    841  NZ  LYS A 136      25.388  -8.833  67.575  1.00 45.46           N1+
ATOM    842  H   LYS A 136      22.931  -4.381  62.981  1.00 30.25           H
ATOM    843  HA  LYS A 136      21.481  -5.910  63.149  1.00 34.63           H
ATOM    844  HB2 LYS A 136      21.935  -5.553  65.915  1.00 32.77           H
ATOM    845  HB3 LYS A 136      21.259  -6.840  65.273  1.00 32.77           H
ATOM    846  HG2 LYS A 136      23.290  -7.381  64.211  1.00 33.20           H
ATOM    847  HG3 LYS A 136      23.974  -6.120  64.895  1.00 33.20           H
ATOM    848  HD2 LYS A 136      23.427  -7.121  67.027  1.00 36.26           H
ATOM    849  HD3 LYS A 136      23.068  -8.445  66.226  1.00 36.26           H
ATOM    850  HE2 LYS A 136      25.293  -8.660  65.546  1.00 39.88           H
ATOM    851  HE3 LYS A 136      25.663  -7.294  66.281  1.00 39.88           H
ATOM    852  HZ1 LYS A 136      26.246  -9.070  67.593  1.00 54.52           H
ATOM    853  HZ2 LYS A 136      25.214  -8.326  68.285  1.00 54.52           H
ATOM    854  HZ3 LYS A 136      24.889  -9.570  67.617  1.00 54.52           H
ATOM    855  N   ILE A 137      19.646  -4.032  63.049  1.00 24.77           N
ATOM    856  CA  ILE A 137      18.329  -3.404  63.013  1.00 23.44           C
ATOM    857  C   ILE A 137      17.400  -4.364  62.243  1.00 24.07           C
ATOM    858  O   ILE A 137      17.615  -4.559  61.041  1.00 24.69           O
ATOM    859  CB  ILE A 137      18.359  -2.028  62.337  1.00 27.62           C
ATOM    860  CG1 ILE A 137      19.463  -1.153  62.924  1.00 21.73           C
ATOM    861  CG2 ILE A 137      16.968  -1.357  62.459  1.00 23.29           C
ATOM    862  CD1 ILE A 137      19.630   0.250  62.230  1.00 24.43           C
ATOM    863  H   ILE A 137      20.121  -3.878  62.351  1.00 29.70           H
ATOM    864  HA  ILE A 137      18.006  -3.292  63.914  1.00 28.10           H
ATOM    865  HB  ILE A 137      18.548  -2.154  61.392  1.00 33.12           H
ATOM    866 HG12 ILE A 137      19.272  -1.004  63.864  1.00 26.05           H
ATOM    867 HG13 ILE A 137      20.310  -1.616  62.834  1.00 26.05           H
ATOM    868 HG21 ILE A 137      16.985  -0.503  62.003  1.00 27.92           H
ATOM    869 HG22 ILE A 137      16.307  -1.935  62.048  1.00 27.92           H
ATOM    870 HG23 ILE A 137      16.754  -1.227  63.398  1.00 27.92           H
ATOM    871 HD11 ILE A 137      20.377   0.719  62.638  1.00 29.29           H
ATOM    872 HD12 ILE A 137      19.800   0.124  61.284  1.00 29.29           H
ATOM    873 HD13 ILE A 137      18.813   0.765  62.349  1.00 29.29           H
ATOM    874  N   PRO A 138      16.397  -4.938  62.895  1.00 29.95           N
ATOM    875  CA  PRO A 138      15.459  -5.776  62.132  1.00 34.03           C
ATOM    876  C   PRO A 138      14.750  -4.929  61.089  1.00 28.72           C
ATOM    877  O   PRO A 138      14.258  -3.832  61.382  1.00 26.77           O
ATOM    878  CB  PRO A 138      14.498  -6.308  63.210  1.00 29.45           C
ATOM    879  CG  PRO A 138      15.183  -6.070  64.498  1.00 32.26           C
ATOM    880  CD  PRO A 138      15.972  -4.822  64.298  1.00 26.72           C
ATOM    881  HA  PRO A 138      15.918  -6.512  61.700  1.00 40.80           H
ATOM    882  HB2 PRO A 138      13.657  -5.826  63.179  1.00 35.31           H
ATOM    883  HB3 PRO A 138      14.360  -7.258  63.075  1.00 35.31           H
ATOM    884  HG2 PRO A 138      14.526  -5.952  65.200  1.00 38.68           H
ATOM    885  HG3 PRO A 138      15.771  -6.819  64.691  1.00 38.68           H
ATOM    886  HD2 PRO A 138      15.402  -4.047  64.427  1.00 32.03           H
ATOM    887  HD3 PRO A 138      16.739  -4.807  64.891  1.00 32.03           H
ATOM    888  N   VAL A 139      14.697  -5.454  59.865  1.00 21.85           N
ATOM    889  CA  VAL A 139      14.139  -4.700  58.743  1.00 28.05           C
ATOM    890  C   VAL A 139      12.698  -4.293  59.014  1.00 26.72           C
ATOM    891  O   VAL A 139      12.284  -3.170  58.682  1.00 26.50           O
ATOM    892  CB  VAL A 139      14.257  -5.520  57.451  1.00 29.94           C
ATOM    893  CG1 VAL A 139      13.359  -6.754  57.512  1.00 40.25           C
ATOM    894  CG2 VAL A 139      13.935  -4.651  56.235  1.00 34.03           C
ATOM    895  H   VAL A 139      14.973  -6.239  59.658  1.00 26.19           H
ATOM    896  HA  VAL A 139      14.662  -3.894  58.617  1.00 33.63           H
ATOM    897  HB  VAL A 139      15.172  -5.825  57.349  1.00 35.90           H
ATOM    898 HG11 VAL A 139      13.482  -7.274  56.702  1.00 48.27           H
ATOM    899 HG12 VAL A 139      13.604  -7.284  58.286  1.00 48.27           H
ATOM    900 HG13 VAL A 139      12.432  -6.480  57.576  1.00 48.27           H
ATOM    901 HG21 VAL A 139      13.957  -5.201  55.437  1.00 40.81           H
ATOM    902 HG22 VAL A 139      13.053  -4.265  56.347  1.00 40.81           H
ATOM    903 HG23 VAL A 139      14.604  -3.951  56.176  1.00 40.81           H
ATOM    904  N   ASP A 140      11.896  -5.202  59.590  1.00 27.87           N
ATOM    905  CA  ASP A 140      10.499  -4.883  59.883  1.00 29.62           C
ATOM    906  C   ASP A 140      10.391  -3.759  60.914  1.00 28.44           C
ATOM    907  O   ASP A 140       9.465  -2.946  60.857  1.00 25.98           O
ATOM    908  CB  ASP A 140       9.770  -6.139  60.373  1.00 30.78           C
ATOM    909  CG  ASP A 140      10.491  -6.819  61.544  1.00 39.59           C
ATOM    910  OD1 ASP A 140       9.989  -6.750  62.689  1.00 42.04           O
ATOM    911  OD2 ASP A 140      11.571  -7.413  61.321  1.00 49.38           O1-
ATOM    912  H   ASP A 140      12.139  -5.997  59.811  1.00 33.42           H
ATOM    913  HA  ASP A 140      10.059  -4.588  59.071  1.00 35.52           H
ATOM    914  HB2 ASP A 140       8.884  -5.888  60.678  1.00 36.91           H
ATOM    915  HB3 ASP A 140       9.704  -6.778  59.644  1.00 36.91           H
ATOM    916  N   THR A 141      11.332  -3.702  61.857  1.00 21.42           N
ATOM    917  CA  THR A 141      11.385  -2.609  62.828  1.00 22.45           C
ATOM    918  C   THR A 141      11.721  -1.275  62.147  1.00 20.09           C
ATOM    919  O   THR A 141      11.089  -0.243  62.421  1.00 25.27           O
ATOM    920  CB  THR A 141      12.416  -2.942  63.909  1.00 26.40           C
ATOM    921  OG1 THR A 141      12.121  -4.227  64.501  1.00 23.97           O
ATOM    922  CG2 THR A 141      12.438  -1.851  64.990  1.00 22.77           C
ATOM    923  H   THR A 141      11.962  -4.277  61.949  1.00 25.68           H
ATOM    924  HA  THR A 141      10.522  -2.522  63.265  1.00 26.91           H
ATOM    925  HB  THR A 141      13.295  -2.982  63.498  1.00 31.65           H
ATOM    926  HG1 THR A 141      11.448  -4.172  65.003  1.00 28.74           H
ATOM    927 HG21 THR A 141      13.091  -2.075  65.671  1.00 27.29           H
ATOM    928 HG22 THR A 141      12.688  -1.000  64.597  1.00 27.29           H
ATOM    929 HG23 THR A 141      11.563  -1.771  65.406  1.00 27.29           H
ATOM    930  N   LEU A 142      12.725  -1.272  61.276  1.00 19.94           N
ATOM    931  CA  LEU A 142      13.072  -0.053  60.545  1.00 22.98           C
ATOM    932  C   LEU A 142      11.875   0.483  59.767  1.00 20.61           C
ATOM    933  O   LEU A 142      11.569   1.680  59.816  1.00 19.48           O
ATOM    934  CB  LEU A 142      14.237  -0.311  59.588  1.00 22.14           C
ATOM    935  CG  LEU A 142      14.687   0.885  58.733  1.00 21.90           C
ATOM    936  CD1 LEU A 142      15.202   1.977  59.647  1.00 16.02           C
ATOM    937  CD2 LEU A 142      15.743   0.494  57.715  1.00 25.11           C
ATOM    938  H   LEU A 142      13.218  -1.952  61.096  1.00 23.91           H
ATOM    939  HA  LEU A 142      13.342   0.629  61.177  1.00 27.55           H
ATOM    940  HB2 LEU A 142      15.002  -0.586  60.115  1.00 26.54           H
ATOM    941  HB3 LEU A 142      13.980  -1.023  58.983  1.00 26.54           H
ATOM    942  HG  LEU A 142      13.933   1.242  58.240  1.00 26.26           H
ATOM    943 HD11 LEU A 142      15.581   2.686  59.104  1.00 19.20           H
ATOM    944 HD12 LEU A 142      14.469   2.319  60.182  1.00 19.20           H
ATOM    945 HD13 LEU A 142      15.887   1.605  60.224  1.00 19.20           H
ATOM    946 HD21 LEU A 142      15.966   1.276  57.183  1.00 30.11           H
ATOM    947 HD22 LEU A 142      16.528   0.180  58.187  1.00 30.11           H
ATOM    948 HD23 LEU A 142      15.392  -0.203  57.139  1.00 30.11           H
ATOM    949  N   ILE A 143      11.197  -0.388  59.020  1.00 18.28           N
ATOM    950  CA  ILE A 143      10.083   0.072  58.208  1.00 26.66           C
ATOM    951  C   ILE A 143       8.958   0.579  59.092  1.00 20.52           C
ATOM    952  O   ILE A 143       8.306   1.582  58.771  1.00 19.98           O
ATOM    953  CB  ILE A 143       9.612  -1.050  57.268  1.00 27.03           C
ATOM    954  CG1 ILE A 143      10.754  -1.466  56.332  1.00 24.13           C
ATOM    955  CG2 ILE A 143       8.398  -0.608  56.464  1.00 25.21           C
ATOM    956  CD1 ILE A 143      11.356  -0.318  55.489  1.00 31.56           C
ATOM    957  H   ILE A 143      11.351  -1.234  58.977  1.00 21.90           H
ATOM    958  HA  ILE A 143      10.375   0.821  57.667  1.00 31.96           H
ATOM    959  HB  ILE A 143       9.357  -1.815  57.807  1.00 32.41           H
ATOM    960 HG12 ILE A 143      11.472  -1.837  56.866  1.00 28.93           H
ATOM    961 HG13 ILE A 143      10.421  -2.140  55.717  1.00 28.93           H
ATOM    962 HG21 ILE A 143       8.195  -1.291  55.810  1.00 30.22           H
ATOM    963 HG22 ILE A 143       7.644  -0.484  57.062  1.00 30.22           H
ATOM    964 HG23 ILE A 143       8.611   0.225  56.020  1.00 30.22           H
ATOM    965 HD11 ILE A 143      11.984  -0.691  54.848  1.00 37.84           H
ATOM    966 HD12 ILE A 143      10.646   0.144  55.019  1.00 37.84           H
ATOM    967 HD13 ILE A 143      11.819   0.301  56.078  1.00 37.84           H
ATOM    968  N   THR A 144       8.686  -0.119  60.200  1.00 19.32           N
ATOM    969  CA  THR A 144       7.604   0.315  61.076  1.00 21.31           C
ATOM    970  C   THR A 144       7.914   1.695  61.651  1.00 16.21           C
ATOM    971  O   THR A 144       7.044   2.570  61.668  1.00 16.13           O
ATOM    972  CB  THR A 144       7.358  -0.713  62.192  1.00 22.12           C
ATOM    973  OG1 THR A 144       7.023  -1.991  61.623  1.00 21.61           O
ATOM    974  CG2 THR A 144       6.207  -0.298  63.107  1.00 19.63           C
ATOM    975  H   THR A 144       9.097  -0.828  60.459  1.00 23.16           H
ATOM    976  HA  THR A 144       6.790   0.379  60.553  1.00 25.55           H
ATOM    977  HB  THR A 144       8.156  -0.794  62.737  1.00 26.52           H
ATOM    978  HG1 THR A 144       7.619  -2.244  61.087  1.00 25.90           H
ATOM    979 HG21 THR A 144       6.056  -0.986  63.770  1.00 23.53           H
ATOM    980 HG22 THR A 144       6.422   0.531  63.558  1.00 23.53           H
ATOM    981 HG23 THR A 144       5.397  -0.175  62.594  1.00 23.53           H
ATOM    982  N   TYR A 145       9.156   1.916  62.093  1.00 18.93           N
ATOM    983  CA  TYR A 145       9.533   3.230  62.601  1.00 18.34           C
ATOM    984  C   TYR A 145       9.420   4.297  61.513  1.00 16.57           C
ATOM    985  O   TYR A 145       8.878   5.377  61.753  1.00 16.06           O
ATOM    986  CB  TYR A 145      10.947   3.225  63.171  1.00 14.98           C
ATOM    987  CG  TYR A 145      11.308   4.624  63.619  1.00 13.41           C
ATOM    988  CD1 TYR A 145      10.761   5.174  64.771  1.00 17.95           C
ATOM    989  CD2 TYR A 145      12.122   5.425  62.834  1.00 14.76           C
ATOM    990  CE1 TYR A 145      11.072   6.490  65.160  1.00 12.74           C
ATOM    991  CE2 TYR A 145      12.432   6.702  63.206  1.00 15.92           C
ATOM    992  CZ  TYR A 145      11.900   7.235  64.369  1.00 16.12           C
ATOM    993  OH  TYR A 145      12.210   8.526  64.709  1.00 14.48           O
ATOM    994  H   TYR A 145       9.784   1.324  62.114  1.00 22.68           H
ATOM    995  HA  TYR A 145       8.935   3.475  63.322  1.00 21.98           H
ATOM    996  HB2 TYR A 145      10.988   2.635  63.938  1.00 17.94           H
ATOM    997  HB3 TYR A 145      11.577   2.942  62.492  1.00 17.94           H
ATOM    998  HD1 TYR A 145      10.198   4.663  65.300  1.00 21.51           H
ATOM    999  HD2 TYR A 145      12.487   5.079  62.048  1.00 17.68           H
ATOM   1000  HE1 TYR A 145      10.718   6.849  65.936  1.00 15.26           H
ATOM   1001  HE2 TYR A 145      12.991   7.219  62.674  1.00 19.07           H
ATOM   1002  HH  TYR A 145      12.161   8.613  65.543  1.00 17.35           H
ATOM   1003  N   LEU A 146       9.958   4.018  60.317  1.00 19.45           N
ATOM   1004  CA  LEU A 146       9.976   5.019  59.244  1.00 16.79           C
ATOM   1005  C   LEU A 146       8.571   5.421  58.817  1.00 18.61           C
ATOM   1006  O   LEU A 146       8.304   6.607  58.567  1.00 15.29           O
ATOM   1007  CB  LEU A 146      10.770   4.508  58.046  1.00 16.78           C
ATOM   1008  CG  LEU A 146      12.278   4.371  58.248  1.00 19.71           C
ATOM   1009  CD1 LEU A 146      12.934   3.680  57.016  1.00 18.63           C
ATOM   1010  CD2 LEU A 146      12.927   5.726  58.520  1.00 18.07           C
ATOM   1011  H   LEU A 146      10.327   3.270  60.115  1.00 23.32           H
ATOM   1012  HA  LEU A 146      10.420   5.816  59.569  1.00 20.12           H
ATOM   1013  HB2 LEU A 146      10.420   3.639  57.795  1.00 20.10           H
ATOM   1014  HB3 LEU A 146      10.635   5.125  57.311  1.00 20.10           H
ATOM   1015  HG  LEU A 146      12.443   3.810  59.021  1.00 23.62           H
ATOM   1016 HD11 LEU A 146      13.887   3.605  57.175  1.00 22.33           H
ATOM   1017 HD12 LEU A 146      12.551   2.797  56.908  1.00 22.33           H
ATOM   1018 HD13 LEU A 146      12.770   4.210  56.220  1.00 22.33           H
ATOM   1019 HD21 LEU A 146      13.879   5.598  58.648  1.00 21.65           H
ATOM   1020 HD22 LEU A 146      12.777   6.303  57.754  1.00 21.65           H
ATOM   1021 HD23 LEU A 146      12.533   6.119  59.313  1.00 21.65           H
ATOM   1022  N   MET A 147       7.645   4.461  58.719  0.94 14.30           N
ATOM   1023  CA  MET A 147       6.317   4.840  58.281  0.94 15.04           C
ATOM   1024  C   MET A 147       5.600   5.635  59.364  0.94 14.17           C
ATOM   1025  O   MET A 147       4.823   6.546  59.050  0.94 17.44           O
ATOM   1026  CB  MET A 147       5.538   3.599  57.864  0.94 14.47           C
ATOM   1027  CG  MET A 147       5.903   3.111  56.477  0.94 27.57           C
ATOM   1028  SD  MET A 147       5.095   1.550  56.280  0.94 46.10           S
ATOM   1029  CE  MET A 147       3.416   2.108  56.054  0.94 26.85           C
ATOM   1030  H   MET A 147       7.757   3.632  58.904  0.94 17.13           H
ATOM   1031  HA  MET A 147       6.406   5.410  57.498  0.94 18.02           H
ATOM   1032  HB2 MET A 147       5.730   2.879  58.484  0.94 17.33           H
ATOM   1033  HB3 MET A 147       4.592   3.808  57.874  0.94 17.33           H
ATOM   1034  HG2 MET A 147       5.586   3.720  55.786  0.94 33.05           H
ATOM   1035  HG3 MET A 147       6.863   2.972  56.415  0.94 33.05           H
ATOM   1036  HE1 MET A 147       2.855   1.334  55.901  0.94 32.19           H
ATOM   1037  HE2 MET A 147       3.128   2.562  56.862  0.94 32.19           H
ATOM   1038  HE3 MET A 147       3.374   2.711  55.297  0.94 32.19           H
ATOM   1039  N   THR A 148       5.858   5.303  60.640  1.00 13.91           N
ATOM   1040  CA  THR A 148       5.329   6.070  61.777  1.00 18.68           C
ATOM   1041  C   THR A 148       5.906   7.491  61.825  1.00 16.30           C
ATOM   1042  O   THR A 148       5.167   8.475  61.998  1.00 14.39           O
ATOM   1043  CB  THR A 148       5.649   5.347  63.094  1.00 26.73           C
ATOM   1044  OG1 THR A 148       5.237   3.974  63.012  1.00 25.64           O
ATOM   1045  CG2 THR A 148       4.943   6.004  64.236  1.00 19.79           C
ATOM   1046  H   THR A 148       6.335   4.632  60.875  1.00 16.66           H
ATOM   1047  HA  THR A 148       4.364   6.143  61.690  1.00 22.39           H
ATOM   1048  HB  THR A 148       6.604   5.385  63.263  1.00 32.04           H
ATOM   1049  HG1 THR A 148       5.685   3.570  62.426  1.00 30.74           H
ATOM   1050 HG21 THR A 148       5.175   5.547  65.058  1.00 23.72           H
ATOM   1051 HG22 THR A 148       5.204   6.933  64.311  1.00 23.72           H
ATOM   1052 HG23 THR A 148       3.981   5.965  64.100  1.00 23.72           H
ATOM   1053  N   LEU A 149       7.231   7.617  61.675  1.00 16.74           N
ATOM   1054  CA  LEU A 149       7.860   8.932  61.588  1.00 16.48           C
ATOM   1055  C   LEU A 149       7.256   9.738  60.453  1.00 13.71           C
ATOM   1056  O   LEU A 149       6.875  10.899  60.629  1.00 15.48           O
ATOM   1057  CB  LEU A 149       9.366   8.775  61.365  1.00 13.74           C
ATOM   1058  CG  LEU A 149      10.181  10.066  61.200  1.00 14.44           C
ATOM   1059  CD1 LEU A 149      10.133  10.837  62.475  1.00 15.95           C
ATOM   1060  CD2 LEU A 149      11.606   9.741  60.791  1.00 17.95           C
ATOM   1061  H   LEU A 149       7.781   6.959  61.606  1.00 20.05           H
ATOM   1062  HA  LEU A 149       7.710   9.421  62.410  1.00 19.75           H
ATOM   1063  HB2 LEU A 149       9.735   8.290  62.116  1.00 16.46           H
ATOM   1064  HB3 LEU A 149       9.486   8.263  60.550  1.00 16.46           H
ATOM   1065  HG  LEU A 149       9.790  10.620  60.504  1.00 17.30           H
ATOM   1066 HD11 LEU A 149      10.656  11.647  62.366  1.00 19.11           H
ATOM   1067 HD12 LEU A 149       9.210  11.054  62.661  1.00 19.11           H
ATOM   1068 HD13 LEU A 149      10.494  10.297  63.193  1.00 19.11           H
ATOM   1069 HD21 LEU A 149      12.109  10.567  60.719  1.00 21.51           H
ATOM   1070 HD22 LEU A 149      12.005   9.164  61.465  1.00 21.51           H
ATOM   1071 HD23 LEU A 149      11.596   9.286  59.935  1.00 21.51           H
ATOM   1072  N   GLU A 150       7.157   9.123  59.276  1.00 14.74           N
ATOM   1073  CA  GLU A 150       6.651   9.805  58.104  1.00 13.49           C
ATOM   1074  C   GLU A 150       5.193  10.223  58.297  1.00 17.01           C
ATOM   1075  O   GLU A 150       4.799  11.297  57.843  1.00 15.79           O
ATOM   1076  CB  GLU A 150       6.818   8.907  56.875  1.00 15.58           C
ATOM   1077  CG  GLU A 150       6.395   9.529  55.542  1.00 16.22           C
ATOM   1078  CD  GLU A 150       7.173   9.008  54.342  1.00 17.30           C
ATOM   1079  OE1 GLU A 150       7.555   7.806  54.307  1.00 18.23           O
ATOM   1080  OE2 GLU A 150       7.431   9.823  53.432  1.00 18.14           O1-
ATOM   1081  H   GLU A 150       7.359   8.301  59.140  1.00 17.66           H
ATOM   1082  HA  GLU A 150       7.188  10.600  57.964  1.00 16.16           H
ATOM   1083  HB2 GLU A 150       7.753   8.677  56.800  1.00 18.67           H
ATOM   1084  HB3 GLU A 150       6.295   8.102  56.999  1.00 18.67           H
ATOM   1085  HG2 GLU A 150       5.458   9.331  55.393  1.00 19.43           H
ATOM   1086  HG3 GLU A 150       6.533  10.486  55.596  1.00 19.43           H
ATOM   1087  N   ASP A 151       4.392   9.409  59.004  1.00 15.58           N
ATOM   1088  CA  ASP A 151       2.993   9.765  59.284  1.00 13.37           C
ATOM   1089  C   ASP A 151       2.899  11.020  60.139  1.00 15.70           C
ATOM   1090  O   ASP A 151       1.867  11.697  60.141  1.00 18.34           O
ATOM   1091  CB  ASP A 151       2.252   8.658  60.054  1.00 15.30           C
ATOM   1092  CG  ASP A 151       1.995   7.382  59.257  1.00 14.96           C
ATOM   1093  OD1 ASP A 151       1.819   6.332  59.948  1.00 23.17           O
ATOM   1094  OD2 ASP A 151       1.964   7.422  58.016  1.00 19.85           O1-
ATOM   1095  H   ASP A 151       4.640   8.658  59.339  1.00 18.67           H
ATOM   1096  HA  ASP A 151       2.521   9.940  58.453  1.00 16.01           H
ATOM   1097  HB2 ASP A 151       2.786   8.422  60.831  1.00 18.34           H
ATOM   1098  HB3 ASP A 151       1.390   8.999  60.340  1.00 18.34           H
ATOM   1099  N   HIS A 152       3.920  11.298  60.940  1.00 15.11           N
ATOM   1100  CA  HIS A 152       3.928  12.474  61.789  1.00 12.80           C
ATOM   1101  C   HIS A 152       4.490  13.727  61.105  1.00 13.14           C
ATOM   1102  O   HIS A 152       4.557  14.789  61.739  1.00 14.01           O
ATOM   1103  CB  HIS A 152       4.703  12.168  63.078  1.00 14.19           C
ATOM   1104  CG  HIS A 152       3.932  11.314  64.034  1.00 18.04           C
ATOM   1105  ND1 HIS A 152       3.811   9.948  63.889  1.00 19.69           N
ATOM   1106  CD2 HIS A 152       3.190  11.645  65.115  1.00 18.80           C
ATOM   1107  CE1 HIS A 152       3.049   9.468  64.857  1.00 20.40           C
ATOM   1108  NE2 HIS A 152       2.647  10.480  65.610  1.00 20.49           N
ATOM   1109  H   HIS A 152       4.613  10.800  61.026  1.00 18.11           H
ATOM   1110  HA  HIS A 152       3.011  12.677  62.032  1.00 15.33           H
ATOM   1111  HB2 HIS A 152       4.913  13.002  63.523  1.00 17.00           H
ATOM   1112  HB3 HIS A 152       5.517  11.697  62.843  1.00 17.00           H
ATOM   1113  HD1 HIS A 152       4.179   9.477  63.267  1.00 23.61           H
ATOM   1114  HD2 HIS A 152       3.073  12.500  65.457  1.00 22.53           H
ATOM   1115  HE1 HIS A 152       2.823   8.575  64.977  1.00 24.45           H
ATOM   1116  N   TYR A 153       4.855  13.651  59.842  1.00 13.00           N
ATOM   1117  CA  TYR A 153       4.960  14.843  59.014  1.00 10.37           C
ATOM   1118  C   TYR A 153       3.595  15.135  58.417  1.00 18.46           C
ATOM   1119  O   TYR A 153       2.885  14.214  57.990  1.00 17.61           O
ATOM   1120  CB  TYR A 153       5.991  14.667  57.903  1.00 12.55           C
ATOM   1121  CG  TYR A 153       7.430  14.830  58.381  1.00 12.91           C
ATOM   1122  CD1 TYR A 153       8.136  13.747  58.819  1.00  9.27           C
ATOM   1123  CD2 TYR A 153       8.083  16.061  58.332  1.00 13.50           C
ATOM   1124  CE1 TYR A 153       9.440  13.860  59.246  1.00 13.47           C
ATOM   1125  CE2 TYR A 153       9.413  16.200  58.739  1.00 12.75           C
ATOM   1126  CZ  TYR A 153      10.083  15.093  59.222  1.00 13.72           C
ATOM   1127  OH  TYR A 153      11.412  15.201  59.659  1.00 10.64           O
ATOM   1128  H   TYR A 153       5.048  12.919  59.437  1.00 15.57           H
ATOM   1129  HA  TYR A 153       5.227  15.600  59.556  1.00 12.42           H
ATOM   1130  HB2 TYR A 153       5.899  13.776  57.533  1.00 15.03           H
ATOM   1131  HB3 TYR A 153       5.820  15.325  57.214  1.00 15.03           H
ATOM   1132  HD1 TYR A 153       7.711  12.924  58.850  1.00 11.10           H
ATOM   1133  HD2 TYR A 153       7.624  16.806  58.020  1.00 16.18           H
ATOM   1134  HE1 TYR A 153       9.888  13.105  59.553  1.00 16.14           H
ATOM   1135  HE2 TYR A 153       9.826  17.034  58.720  1.00 15.27           H
ATOM   1136  HH  TYR A 153      11.789  14.454  59.625  1.00 12.74           H
ATOM   1137  N   HIS A 154       3.240  16.421  58.384  1.00 15.06           N
ATOM   1138  CA  HIS A 154       1.904  16.850  57.983  1.00 17.47           C
ATOM   1139  C   HIS A 154       1.797  16.889  56.462  1.00 16.74           C
ATOM   1140  O   HIS A 154       2.533  17.622  55.788  1.00 14.10           O
ATOM   1141  CB  HIS A 154       1.576  18.225  58.544  1.00 14.96           C
ATOM   1142  CG  HIS A 154       1.612  18.300  60.031  1.00 18.76           C
ATOM   1143  ND1 HIS A 154       1.012  19.321  60.731  1.00 22.71           N1+
ATOM   1144  CD2 HIS A 154       2.198  17.503  60.954  1.00 22.62           C
ATOM   1145  CE1 HIS A 154       1.196  19.130  62.024  1.00 23.00           C
ATOM   1146  NE2 HIS A 154       1.911  18.031  62.185  1.00 24.38           N
ATOM   1147  H   HIS A 154       3.762  17.071  58.586  1.00 18.04           H
ATOM   1148  HA  HIS A 154       1.249  16.223  58.327  1.00 20.93           H
ATOM   1149  HB2 HIS A 154       0.687  18.489  58.261  1.00 17.93           H
ATOM   1150  HB3 HIS A 154       2.229  18.856  58.205  1.00 17.93           H
ATOM   1151  HD1 HIS A 154       0.567  19.969  60.381  1.00 27.22           H
ATOM   1152  HD2 HIS A 154       2.676  16.722  60.788  1.00 27.11           H
ATOM   1153  HE1 HIS A 154       0.882  19.685  62.704  1.00 27.58           H
ATOM   1154  HE2 HIS A 154       2.167  17.704  62.940  1.00 29.23           H
ATOM   1155  N   ALA A 155       0.818  16.172  55.928  1.00 17.55           N
ATOM   1156  CA  ALA A 155       0.625  16.163  54.477  1.00 22.95           C
ATOM   1157  C   ALA A 155       0.047  17.467  53.931  1.00 19.98           C
ATOM   1158  O   ALA A 155       0.168  17.735  52.730  1.00 25.07           O
ATOM   1159  CB  ALA A 155      -0.279  15.002  54.100  1.00 26.03           C
ATOM   1160  H   ALA A 155       0.264  15.688  56.377  1.00 21.03           H
ATOM   1161  HA  ALA A 155       1.482  16.024  54.052  1.00 27.51           H
ATOM   1162  HB1 ALA A 155      -0.394  15.002  53.139  1.00 31.21           H
ATOM   1163  HB2 ALA A 155       0.139  14.179  54.390  1.00 31.21           H
ATOM   1164  HB3 ALA A 155      -1.135  15.123  54.551  1.00 31.21           H
ATOM   1165  N   ASP A 156      -0.558  18.292  54.765  1.00 17.19           N
ATOM   1166  CA  ASP A 156      -1.105  19.560  54.310  1.00 18.00           C
ATOM   1167  C   ASP A 156      -0.172  20.730  54.586  1.00 28.75           C
ATOM   1168  O   ASP A 156      -0.592  21.891  54.459  1.00 19.68           O
ATOM   1169  CB  ASP A 156      -2.462  19.808  54.967  1.00 22.07           C
ATOM   1170  CG  ASP A 156      -2.382  19.888  56.477  1.00 28.89           C
ATOM   1171  OD1 ASP A 156      -3.292  20.486  57.080  1.00 32.10           O
ATOM   1172  OD2 ASP A 156      -1.425  19.352  57.074  1.00 22.14           O1-
ATOM   1173  H   ASP A 156      -0.659  18.146  55.608  1.00 20.60           H
ATOM   1174  HA  ASP A 156      -1.237  19.521  53.355  1.00 21.57           H
ATOM   1175  HB2 ASP A 156      -2.813  20.650  54.643  1.00 26.45           H
ATOM   1176  HB3 ASP A 156      -3.053  19.076  54.746  1.00 26.45           H
ATOM   1177  N   VAL A 157       1.075  20.464  54.975  1.00 15.32           N
ATOM   1178  CA  VAL A 157       2.087  21.510  55.066  1.00 14.18           C
ATOM   1179  C   VAL A 157       2.903  21.495  53.774  1.00 16.04           C
ATOM   1180  O   VAL A 157       3.426  20.447  53.368  1.00 14.27           O
ATOM   1181  CB  VAL A 157       2.945  21.338  56.332  1.00 15.74           C
ATOM   1182  CG1 VAL A 157       4.121  22.319  56.364  1.00 14.19           C
ATOM   1183  CG2 VAL A 157       2.061  21.582  57.558  1.00 14.91           C
ATOM   1184  H   VAL A 157       1.364  19.686  55.200  1.00 18.36           H
ATOM   1185  HA  VAL A 157       1.667  22.363  55.151  1.00 16.99           H
ATOM   1186  HB  VAL A 157       3.306  20.436  56.374  1.00 18.87           H
ATOM   1187 HG11 VAL A 157       4.605  22.186  57.193  1.00 17.00           H
ATOM   1188 HG12 VAL A 157       4.707  22.134  55.614  1.00 17.00           H
ATOM   1189 HG13 VAL A 157       3.795  23.228  56.319  1.00 17.00           H
ATOM   1190 HG21 VAL A 157       2.577  21.436  58.369  1.00 17.86           H
ATOM   1191 HG22 VAL A 157       1.738  22.498  57.534  1.00 17.86           H
ATOM   1192 HG23 VAL A 157       1.306  20.972  57.536  1.00 17.86           H
ATOM   1193  N   ALA A 158       2.994  22.664  53.121  1.00 14.93           N
ATOM   1194  CA  ALA A 158       3.520  22.758  51.769  1.00 16.58           C
ATOM   1195  C   ALA A 158       5.012  22.487  51.703  1.00 13.37           C
ATOM   1196  O   ALA A 158       5.452  21.854  50.737  1.00 14.05           O
ATOM   1197  CB  ALA A 158       3.230  24.142  51.170  1.00 19.71           C
ATOM   1198  H   ALA A 158       2.775  23.419  53.448  1.00 17.89           H
ATOM   1199  HA  ALA A 158       3.078  22.098  51.215  1.00 19.87           H
ATOM   1200  HB1 ALA A 158       3.633  24.203  50.292  1.00 23.62           H
ATOM   1201  HB2 ALA A 158       2.271  24.259  51.094  1.00 23.62           H
ATOM   1202  HB3 ALA A 158       3.602  24.823  51.748  1.00 23.62           H
ATOM   1203  N   TYR A 159       5.830  23.007  52.658  1.00 15.21           N
ATOM   1204  CA  TYR A 159       7.281  22.799  52.498  1.00 12.68           C
ATOM   1205  C   TYR A 159       7.773  21.789  53.557  1.00 16.26           C
ATOM   1206  O   TYR A 159       8.395  20.788  53.218  1.00 10.58           O
ATOM   1207  CB  TYR A 159       7.979  24.158  52.585  1.00 11.10           C
ATOM   1208  CG  TYR A 159       9.462  23.985  52.442  1.00 12.16           C
ATOM   1209  CD1 TYR A 159      10.101  24.150  51.209  1.00 11.77           C
ATOM   1210  CD2 TYR A 159      10.209  23.638  53.586  1.00 11.54           C
ATOM   1211  CE1 TYR A 159      11.489  24.022  51.105  1.00  9.78           C
ATOM   1212  CE2 TYR A 159      11.582  23.447  53.496  1.00  8.84           C
ATOM   1213  CZ  TYR A 159      12.199  23.661  52.254  1.00 13.17           C
ATOM   1214  OH  TYR A 159      13.566  23.484  52.241  1.00 10.44           O
ATOM   1215  H   TYR A 159       5.510  23.627  53.443  1.00 18.23           H
ATOM   1216  HA  TYR A 159       7.494  22.316  51.496  1.00 15.19           H
ATOM   1217  HB2 TYR A 159       7.577  24.839  51.802  1.00 13.30           H
ATOM   1218  HB3 TYR A 159       7.717  24.658  53.550  1.00 13.30           H
ATOM   1219  HD1 TYR A 159       9.525  24.424  50.321  1.00 14.09           H
ATOM   1220  HD2 TYR A 159       9.707  23.512  54.546  1.00 13.82           H
ATOM   1221  HE1 TYR A 159      12.002  24.203  50.165  1.00 11.71           H
ATOM   1222  HE2 TYR A 159      12.165  23.141  54.359  1.00 10.58           H
ATOM   1223  HH  TYR A 159      13.960  23.684  51.330  1.00 12.50           H
ATOM   1224  N   HIS A 160       7.462  22.086  54.872  1.00 11.74           N
ATOM   1225  CA  HIS A 160       7.985  21.309  56.013  1.00 10.53           C
ATOM   1226  C   HIS A 160       7.107  20.062  56.296  1.00 12.47           C
ATOM   1227  O   HIS A 160       6.427  19.857  57.277  1.00 16.70           O
ATOM   1228  CB  HIS A 160       7.967  22.178  57.284  1.00 12.38           C
ATOM   1229  CG  HIS A 160       9.068  23.154  57.196  1.00 12.79           C
ATOM   1230  ND1 HIS A 160       8.870  24.522  57.023  1.00 13.87           N
ATOM   1231  CD2 HIS A 160      10.447  22.942  57.227  1.00  8.86           C
ATOM   1232  CE1 HIS A 160      10.128  25.110  56.938  1.00 11.37           C
ATOM   1233  NE2 HIS A 160      11.102  24.164  57.057  1.00  9.94           N
ATOM   1234  H   HIS A 160       6.871  22.928  55.115  1.00 14.06           H
ATOM   1235  HA  HIS A 160       9.031  20.963  55.776  1.00 12.60           H
ATOM   1236  HB2 HIS A 160       8.048  21.533  58.189  1.00 14.83           H
ATOM   1237  HB3 HIS A 160       6.970  22.676  57.407  1.00 14.83           H
ATOM   1238  HD1 HIS A 160       7.905  24.981  56.936  1.00 16.62           H
ATOM   1239  HD2 HIS A 160      10.979  22.007  57.328  1.00 10.60           H
ATOM   1240  HE1 HIS A 160      10.288  26.164  56.771  1.00 13.62           H
ATOM   1241  N   ASN A 161       7.269  19.153  55.281  1.00 14.40           N
ATOM   1242  CA  ASN A 161       6.645  17.834  55.156  1.00 12.82           C
ATOM   1243  C   ASN A 161       7.616  16.677  54.877  1.00 15.24           C
ATOM   1244  O   ASN A 161       8.840  16.845  54.881  1.00 14.17           O
ATOM   1245  CB  ASN A 161       5.559  17.874  54.074  1.00 15.34           C
ATOM   1246  CG  ASN A 161       6.101  18.191  52.679  1.00 13.42           C
ATOM   1247  OD1 ASN A 161       7.124  17.653  52.268  1.00 15.65           O
ATOM   1248  ND2 ASN A 161       5.458  19.111  51.986  1.00 13.51           N
ATOM   1249  H   ASN A 161       7.769  19.320  54.604  1.00 17.26           H
ATOM   1250  HA  ASN A 161       6.191  17.630  55.988  1.00 15.36           H
ATOM   1251  HB2 ASN A 161       5.130  17.014  54.054  1.00 18.38           H
ATOM   1252  HB3 ASN A 161       4.922  18.569  54.303  1.00 18.38           H
ATOM   1253 HD21 ASN A 161       5.763  19.375  51.229  1.00 16.18           H
ATOM   1254 HD22 ASN A 161       4.733  19.452  52.296  1.00 16.18           H
ATOM   1255  N   ASN A 162       7.081  15.470  54.640  1.00 14.70           N
ATOM   1256  CA  ASN A 162       7.929  14.287  54.504  1.00 14.54           C
ATOM   1257  C   ASN A 162       8.831  14.335  53.280  1.00 11.56           C
ATOM   1258  O   ASN A 162       9.871  13.666  53.270  1.00 12.91           O
ATOM   1259  CB  ASN A 162       7.070  13.024  54.453  1.00 12.67           C
ATOM   1260  CG  ASN A 162       6.049  13.072  53.305  1.00 19.01           C
ATOM   1261  OD1 ASN A 162       5.550  14.136  52.974  1.00 18.16           O
ATOM   1262  ND2 ASN A 162       5.779  11.932  52.681  1.00 20.92           N
ATOM   1263  H   ASN A 162       6.241  15.314  54.552  1.00 17.61           H
ATOM   1264  HA  ASN A 162       8.511  14.215  55.282  1.00 17.42           H
ATOM   1265  HB2 ASN A 162       7.647  12.258  54.312  1.00 15.18           H
ATOM   1266  HB3 ASN A 162       6.602  12.923  55.294  1.00 15.18           H
ATOM   1267 HD21 ASN A 162       5.233  11.925  52.021  1.00 25.07           H
ATOM   1268 HD22 ASN A 162       6.157  11.201  52.936  1.00 25.07           H
ATOM   1269  N   ILE A 163       8.449  15.082  52.237  1.00 11.17           N
ATOM   1270  CA  ILE A 163       9.322  15.223  51.078  1.00 10.33           C
ATOM   1271  C   ILE A 163      10.564  16.013  51.446  1.00 14.42           C
ATOM   1272  O   ILE A 163      11.671  15.665  51.014  1.00 12.55           O
ATOM   1273  CB  ILE A 163       8.594  15.872  49.884  1.00 10.70           C
ATOM   1274  CG1 ILE A 163       7.263  15.177  49.600  1.00 16.36           C
ATOM   1275  CG2 ILE A 163       9.495  15.786  48.628  1.00 12.85           C
ATOM   1276  CD1 ILE A 163       6.452  15.907  48.537  1.00 16.26           C
ATOM   1277  H   ILE A 163       7.700  15.496  52.190  1.00 13.38           H
ATOM   1278  HA  ILE A 163       9.606  14.338  50.803  1.00 12.37           H
ATOM   1279  HB  ILE A 163       8.419  16.802  50.093  1.00 12.81           H
ATOM   1280 HG12 ILE A 163       7.434  14.278  49.284  1.00 19.60           H
ATOM   1281 HG13 ILE A 163       6.724  15.154  50.404  1.00 19.60           H
ATOM   1282 HG21 ILE A 163       9.070  16.235  47.882  1.00 15.40           H
ATOM   1283 HG22 ILE A 163      10.344  16.209  48.813  1.00 15.40           H
ATOM   1284 HG23 ILE A 163       9.629  14.852  48.412  1.00 15.40           H
ATOM   1285 HD11 ILE A 163       5.596  15.464  48.448  1.00 19.49           H
ATOM   1286 HD12 ILE A 163       6.329  16.827  48.820  1.00 19.49           H
ATOM   1287 HD13 ILE A 163       6.932  15.879  47.697  1.00 19.49           H
ATOM   1288  N   HIS A 164      10.411  17.105  52.223  1.00 12.92           N
ATOM   1289  CA  HIS A 164      11.585  17.862  52.670  1.00 12.57           C
ATOM   1290  C   HIS A 164      12.472  17.002  53.555  1.00 10.13           C
ATOM   1291  O   HIS A 164      13.701  17.040  53.446  1.00 12.10           O
ATOM   1292  CB  HIS A 164      11.149  19.133  53.424  1.00 10.27           C
ATOM   1293  CG  HIS A 164      12.244  19.826  54.185  1.00 11.82           C
ATOM   1294  ND1 HIS A 164      13.317  20.447  53.573  1.00 11.40           N
ATOM   1295  CD2 HIS A 164      12.416  20.009  55.515  1.00 11.86           C
ATOM   1296  CE1 HIS A 164      14.095  20.982  54.499  1.00 13.69           C
ATOM   1297  NE2 HIS A 164      13.578  20.718  55.684  1.00 10.84           N
ATOM   1298  H   HIS A 164       9.654  17.420  52.497  1.00 15.47           H
ATOM   1299  HA  HIS A 164      12.107  18.133  51.893  1.00 15.05           H
ATOM   1300  HB2 HIS A 164      10.459  18.888  54.062  1.00 12.29           H
ATOM   1301  HB3 HIS A 164      10.810  19.773  52.781  1.00 12.29           H
ATOM   1302  HD1 HIS A 164      13.454  20.494  52.724  1.00 13.65           H
ATOM   1303  HD2 HIS A 164      11.862  19.705  56.198  1.00 14.20           H
ATOM   1304  HE1 HIS A 164      14.881  21.449  54.351  1.00 16.39           H
ATOM   1305  N   ALA A 165      11.866  16.227  54.447  1.00  9.88           N
ATOM   1306  CA  ALA A 165      12.656  15.349  55.303  1.00 12.06           C
ATOM   1307  C   ALA A 165      13.454  14.358  54.476  1.00 13.12           C
ATOM   1308  O   ALA A 165      14.658  14.158  54.700  1.00 13.48           O
ATOM   1309  CB  ALA A 165      11.733  14.606  56.259  1.00 14.46           C
ATOM   1310  H   ALA A 165      11.018  16.192  54.575  1.00 11.82           H
ATOM   1311  HA  ALA A 165      13.284  15.878  55.814  1.00 14.44           H
ATOM   1312  HB1 ALA A 165      12.270  14.034  56.827  1.00 17.32           H
ATOM   1313  HB2 ALA A 165      11.245  15.252  56.787  1.00 17.32           H
ATOM   1314  HB3 ALA A 165      11.118  14.071  55.733  1.00 17.32           H
ATOM   1315  N   ALA A 166      12.785  13.711  53.519  1.00 11.49           N
ATOM   1316  CA  ALA A 166      13.471  12.767  52.637  1.00 15.61           C
ATOM   1317  C   ALA A 166      14.607  13.440  51.879  1.00 13.49           C
ATOM   1318  O   ALA A 166      15.676  12.845  51.686  1.00 13.27           O
ATOM   1319  CB  ALA A 166      12.470  12.144  51.653  1.00 14.77           C
ATOM   1320  H   ALA A 166      11.943  13.800  53.374  1.00 13.76           H
ATOM   1321  HA  ALA A 166      13.847  12.049  53.172  1.00 18.70           H
ATOM   1322  HB1 ALA A 166      12.933  11.493  51.101  1.00 17.69           H
ATOM   1323  HB2 ALA A 166      11.763  11.701  52.153  1.00 17.69           H
ATOM   1324  HB3 ALA A 166      12.095  12.844  51.099  1.00 17.69           H
ATOM   1325  N   ASP A 167      14.395  14.689  51.448  1.00 12.29           N
ATOM   1326  CA  ASP A 167      15.405  15.430  50.705  1.00  9.30           C
ATOM   1327  C   ASP A 167      16.601  15.784  51.597  1.00 15.88           C
ATOM   1328  O   ASP A 167      17.761  15.653  51.176  1.00 11.29           O
ATOM   1329  CB  ASP A 167      14.743  16.673  50.100  1.00 11.52           C
ATOM   1330  CG  ASP A 167      15.696  17.577  49.373  1.00 14.44           C
ATOM   1331  OD1 ASP A 167      16.480  17.098  48.527  1.00 16.62           O
ATOM   1332  OD2 ASP A 167      15.654  18.797  49.660  1.00 13.03           O1-
ATOM   1333  H   ASP A 167      13.673  15.132  51.598  1.00 14.71           H
ATOM   1334  HA  ASP A 167      15.728  14.878  49.981  1.00 11.13           H
ATOM   1335  HB2 ASP A 167      14.051  16.392  49.485  1.00 13.79           H
ATOM   1336  HB3 ASP A 167      14.349  17.193  50.822  1.00 13.79           H
ATOM   1337  N   VAL A 168      16.354  16.196  52.841  1.00 11.99           N
ATOM   1338  CA  VAL A 168      17.474  16.516  53.721  1.00 12.76           C
ATOM   1339  C   VAL A 168      18.269  15.242  54.059  1.00 12.52           C
ATOM   1340  O   VAL A 168      19.512  15.246  54.038  1.00 12.00           O
ATOM   1341  CB  VAL A 168      16.961  17.273  54.959  1.00 13.41           C
ATOM   1342  CG1 VAL A 168      18.042  17.436  56.000  1.00 11.97           C
ATOM   1343  CG2 VAL A 168      16.414  18.690  54.567  1.00 10.71           C
ATOM   1344  H   VAL A 168      15.572  16.296  53.194  1.00 14.36           H
ATOM   1345  HA  VAL A 168      18.073  17.123  53.257  1.00 15.28           H
ATOM   1346  HB  VAL A 168      16.234  16.763  55.348  1.00 16.06           H
ATOM   1347 HG11 VAL A 168      17.656  17.922  56.747  1.00 14.34           H
ATOM   1348 HG12 VAL A 168      18.348  16.563  56.298  1.00 14.34           H
ATOM   1349 HG13 VAL A 168      18.786  17.939  55.630  1.00 14.34           H
ATOM   1350 HG21 VAL A 168      16.058  19.127  55.354  1.00 12.83           H
ATOM   1351 HG22 VAL A 168      17.143  19.214  54.207  1.00 12.83           H
ATOM   1352 HG23 VAL A 168      15.712  18.597  53.902  1.00 12.83           H
ATOM   1353  N   VAL A 169      17.572  14.128  54.309  1.00 10.71           N
ATOM   1354  CA  VAL A 169      18.212  12.824  54.501  1.00 14.01           C
ATOM   1355  C   VAL A 169      19.144  12.492  53.342  1.00 10.43           C
ATOM   1356  O   VAL A 169      20.329  12.207  53.530  1.00 12.85           O
ATOM   1357  CB  VAL A 169      17.154  11.717  54.652  1.00 11.65           C
ATOM   1358  CG1 VAL A 169      17.796  10.343  54.495  1.00 14.66           C
ATOM   1359  CG2 VAL A 169      16.482  11.817  55.985  1.00 16.84           C
ATOM   1360  H   VAL A 169      16.717  14.099  54.373  1.00 12.83           H
ATOM   1361  HA  VAL A 169      18.744  12.859  55.311  1.00 16.78           H
ATOM   1362  HB  VAL A 169      16.480  11.811  53.963  1.00 13.96           H
ATOM   1363 HG11 VAL A 169      17.113   9.676  54.668  1.00 17.56           H
ATOM   1364 HG12 VAL A 169      18.134  10.230  53.597  1.00 17.56           H
ATOM   1365 HG13 VAL A 169      18.515  10.249  55.136  1.00 17.56           H
ATOM   1366 HG21 VAL A 169      15.829  11.104  56.060  1.00 20.18           H
ATOM   1367 HG22 VAL A 169      17.149  11.731  56.684  1.00 20.18           H
ATOM   1368 HG23 VAL A 169      16.047  12.682  56.046  1.00 20.18           H
ATOM   1369  N   GLN A 170      18.611  12.515  52.127  1.00 12.53           N
ATOM   1370  CA  GLN A 170      19.384  12.087  50.969  1.00 15.31           C
ATOM   1371  C   GLN A 170      20.521  13.048  50.674  1.00 15.52           C
ATOM   1372  O   GLN A 170      21.586  12.618  50.213  1.00 12.76           O
ATOM   1373  CB  GLN A 170      18.462  11.968  49.756  1.00 12.46           C
ATOM   1374  CG  GLN A 170      19.139  11.368  48.542  1.00 15.18           C
ATOM   1375  CD  GLN A 170      19.686  12.383  47.542  1.00 15.91           C
ATOM   1376  OE1 GLN A 170      19.271  13.538  47.495  1.00 16.68           O
ATOM   1377  NE2 GLN A 170      20.631  11.923  46.708  1.00 15.86           N
ATOM   1378  H   GLN A 170      17.815  12.780  51.948  1.00 15.01           H
ATOM   1379  HA  GLN A 170      19.772  11.216  51.146  1.00 18.34           H
ATOM   1380  HB2 GLN A 170      17.709  11.396  49.988  1.00 14.92           H
ATOM   1381  HB3 GLN A 170      18.140  12.854  49.523  1.00 14.92           H
ATOM   1382  HG2 GLN A 170      19.893  10.839  48.848  1.00 18.19           H
ATOM   1383  HG3 GLN A 170      18.502  10.802  48.080  1.00 18.19           H
ATOM   1384 HE21 GLN A 170      20.835  11.087  46.707  1.00 19.00           H
ATOM   1385 HE22 GLN A 170      21.030  12.461  46.170  1.00 19.00           H
ATOM   1386  N   SER A 171      20.314  14.349  50.915  1.00 12.55           N
ATOM   1387  CA  SER A 171      21.376  15.325  50.721  1.00 11.01           C
ATOM   1388  C   SER A 171      22.502  15.120  51.735  1.00 16.08           C
ATOM   1389  O   SER A 171      23.688  15.159  51.385  1.00 14.54           O
ATOM   1390  CB  SER A 171      20.822  16.749  50.818  1.00 13.24           C
ATOM   1391  OG  SER A 171      19.818  16.977  49.833  1.00 15.48           O
ATOM   1392  H   SER A 171      19.576  14.681  51.193  1.00 15.03           H
ATOM   1393  HA  SER A 171      21.745  15.200  49.837  1.00 13.19           H
ATOM   1394  HB2 SER A 171      20.436  16.870  51.694  1.00 15.86           H
ATOM   1395  HB3 SER A 171      21.547  17.377  50.684  1.00 15.86           H
ATOM   1396  HG  SER A 171      19.195  16.422  49.927  1.00 18.55           H
ATOM   1397  N   THR A 172      22.149  14.893  53.001  1.00 11.91           N
ATOM   1398  CA  THR A 172      23.156  14.553  54.011  1.00 12.36           C
ATOM   1399  C   THR A 172      23.928  13.302  53.621  1.00 13.01           C
ATOM   1400  O   THR A 172      25.170  13.256  53.726  1.00 13.98           O
ATOM   1401  CB  THR A 172      22.468  14.373  55.357  1.00 16.52           C
ATOM   1402  OG1 THR A 172      21.976  15.645  55.764  1.00 14.41           O
ATOM   1403  CG2 THR A 172      23.437  13.847  56.414  1.00 19.14           C
ATOM   1404  H   THR A 172      21.338  14.925  53.294  1.00 14.26           H
ATOM   1405  HA  THR A 172      23.785  15.284  54.103  1.00 14.80           H
ATOM   1406  HB  THR A 172      21.727  13.753  55.276  1.00 19.79           H
ATOM   1407  HG1 THR A 172      21.644  15.589  56.531  1.00 17.26           H
ATOM   1408 HG21 THR A 172      22.996  13.827  57.282  1.00 22.94           H
ATOM   1409 HG22 THR A 172      23.720  12.948  56.189  1.00 22.94           H
ATOM   1410 HG23 THR A 172      24.212  14.429  56.472  1.00 22.94           H
ATOM   1411  N   HIS A 173      23.205  12.286  53.170  1.00 12.53           N
ATOM   1412  CA  HIS A 173      23.808  11.052  52.697  1.00 13.60           C
ATOM   1413  C   HIS A 173      24.836  11.300  51.590  1.00 16.31           C
ATOM   1414  O   HIS A 173      25.919  10.705  51.605  1.00 15.78           O
ATOM   1415  CB  HIS A 173      22.705  10.092  52.244  1.00 12.19           C
ATOM   1416  CG  HIS A 173      23.200   8.976  51.386  1.00 18.50           C
ATOM   1417  ND1 HIS A 173      23.950   7.927  51.886  1.00 18.38           N
ATOM   1418  CD2 HIS A 173      23.056   8.745  50.061  1.00 16.22           C
ATOM   1419  CE1 HIS A 173      24.257   7.109  50.894  1.00 20.16           C
ATOM   1420  NE2 HIS A 173      23.718   7.576  49.781  1.00 19.34           N
ATOM   1421  H   HIS A 173      22.345  12.296  53.127  1.00 15.01           H
ATOM   1422  HA  HIS A 173      24.276  10.630  53.432  1.00 16.29           H
ATOM   1423  HB2 HIS A 173      22.041  10.587  51.735  1.00 14.60           H
ATOM   1424  HB3 HIS A 173      22.292   9.696  53.027  1.00 14.60           H
ATOM   1425  HD2 HIS A 173      22.587   9.275  49.453  1.00 19.44           H
ATOM   1426  HE1 HIS A 173      24.753   6.330  50.969  1.00 24.17           H
ATOM   1427  HE2 HIS A 173      23.770   7.212  49.006  1.00 23.18           H
ATOM   1428  N   VAL A 174      24.533  12.180  50.626  1.00 13.01           N
ATOM   1429  CA  VAL A 174      25.531  12.524  49.611  1.00 13.53           C
ATOM   1430  C   VAL A 174      26.695  13.281  50.235  1.00 19.59           C
ATOM   1431  O   VAL A 174      27.855  13.024  49.904  1.00 17.03           O
ATOM   1432  CB  VAL A 174      24.896  13.319  48.446  1.00 10.78           C
ATOM   1433  CG1 VAL A 174      25.959  13.739  47.449  1.00 15.41           C
ATOM   1434  CG2 VAL A 174      23.876  12.473  47.742  1.00 14.35           C
ATOM   1435  H   VAL A 174      23.782  12.579  50.541  1.00 15.59           H
ATOM   1436  HA  VAL A 174      25.896  11.709  49.236  1.00 16.21           H
ATOM   1437  HB  VAL A 174      24.468  14.126  48.776  1.00 12.91           H
ATOM   1438 HG11 VAL A 174      25.530  14.197  46.710  1.00 18.46           H
ATOM   1439 HG12 VAL A 174      26.595  14.339  47.872  1.00 18.46           H
ATOM   1440 HG13 VAL A 174      26.412  12.945  47.125  1.00 18.46           H
ATOM   1441 HG21 VAL A 174      23.466  13.000  47.037  1.00 17.19           H
ATOM   1442 HG22 VAL A 174      24.313  11.699  47.358  1.00 17.19           H
ATOM   1443 HG23 VAL A 174      23.207  12.198  48.388  1.00 17.19           H
ATOM   1444  N   LEU A 175      26.416  14.222  51.148  1.00 13.06           N
ATOM   1445  CA  LEU A 175      27.498  14.985  51.757  1.00 14.09           C
ATOM   1446  C   LEU A 175      28.410  14.095  52.596  1.00 13.77           C
ATOM   1447  O   LEU A 175      29.608  14.370  52.699  1.00 16.62           O
ATOM   1448  CB  LEU A 175      26.956  16.135  52.617  1.00 17.65           C
ATOM   1449  CG  LEU A 175      26.286  17.266  51.818  1.00 16.99           C
ATOM   1450  CD1 LEU A 175      25.610  18.262  52.740  1.00 18.70           C
ATOM   1451  CD2 LEU A 175      27.275  17.981  50.856  1.00 16.34           C
ATOM   1452  H   LEU A 175      25.628  14.416  51.433  1.00 15.64           H
ATOM   1453  HA  LEU A 175      28.037  15.375  51.050  1.00 16.88           H
ATOM   1454  HB2 LEU A 175      26.301  15.782  53.241  1.00 21.15           H
ATOM   1455  HB3 LEU A 175      27.694  16.529  53.106  1.00 21.15           H
ATOM   1456  HG  LEU A 175      25.590  16.874  51.264  1.00 20.36           H
ATOM   1457 HD11 LEU A 175      25.132  18.915  52.205  1.00 22.41           H
ATOM   1458 HD12 LEU A 175      24.991  17.792  53.319  1.00 22.41           H
ATOM   1459 HD13 LEU A 175      26.287  18.713  53.271  1.00 22.41           H
ATOM   1460 HD21 LEU A 175      26.826  18.720  50.413  1.00 19.58           H
ATOM   1461 HD22 LEU A 175      28.026  18.313  51.368  1.00 19.58           H
ATOM   1462 HD23 LEU A 175      27.574  17.342  50.188  1.00 19.58           H
ATOM   1463  N   LEU A 176      27.871  13.030  53.177  1.00 15.12           N
ATOM   1464  CA  LEU A 176      28.700  12.136  53.974  1.00 20.63           C
ATOM   1465  C   LEU A 176      29.678  11.366  53.103  1.00 21.16           C
ATOM   1466  O   LEU A 176      30.707  10.911  53.606  1.00 21.55           O
ATOM   1467  CB  LEU A 176      27.836  11.149  54.759  1.00 22.03           C
ATOM   1468  CG  LEU A 176      27.168  11.642  56.042  1.00 17.93           C
ATOM   1469  CD1 LEU A 176      26.018  10.697  56.441  1.00 20.15           C
ATOM   1470  CD2 LEU A 176      28.218  11.801  57.175  1.00 18.12           C
ATOM   1471  H   LEU A 176      27.042  12.798  53.119  1.00 18.12           H
ATOM   1472  HA  LEU A 176      29.202  12.665  54.608  1.00 24.72           H
ATOM   1473  HB2 LEU A 176      27.133  10.824  54.172  1.00 26.41           H
ATOM   1474  HB3 LEU A 176      28.403  10.405  55.014  1.00 26.41           H
ATOM   1475  HG  LEU A 176      26.788  12.516  55.870  1.00 21.49           H
ATOM   1476 HD11 LEU A 176      25.587  11.044  57.236  1.00 24.16           H
ATOM   1477 HD12 LEU A 176      25.376  10.652  55.715  1.00 24.16           H
ATOM   1478 HD13 LEU A 176      26.370   9.808  56.617  1.00 24.16           H
ATOM   1479 HD21 LEU A 176      27.776  12.153  57.962  1.00 21.72           H
ATOM   1480 HD22 LEU A 176      28.604  10.936  57.375  1.00 21.72           H
ATOM   1481 HD23 LEU A 176      28.913  12.415  56.892  1.00 21.72           H
ATOM   1482  N   SER A 177      29.393  11.247  51.813  1.00 19.75           N
ATOM   1483  CA  SER A 177      30.261  10.540  50.872  1.00 21.15           C
ATOM   1484  C   SER A 177      31.291  11.444  50.200  1.00 19.97           C
ATOM   1485  O   SER A 177      31.993  10.991  49.294  1.00 23.89           O
ATOM   1486  CB  SER A 177      29.409   9.869  49.813  1.00 26.04           C
ATOM   1487  OG  SER A 177      28.532   8.957  50.429  1.00 37.50           O
ATOM   1488  H   SER A 177      28.686  11.578  51.451  1.00 23.67           H
ATOM   1489  HA  SER A 177      30.737   9.847  51.355  1.00 25.35           H
ATOM   1490  HB2 SER A 177      28.902  10.547  49.338  1.00 31.21           H
ATOM   1491  HB3 SER A 177      29.986   9.391  49.198  1.00 31.21           H
ATOM   1492  HG  SER A 177      28.048   8.596  49.842  1.00 44.97           H
ATOM   1493  N   THR A 178      31.397  12.692  50.623  1.00 18.22           N
ATOM   1494  CA  THR A 178      32.377  13.623  50.067  1.00 25.59           C
ATOM   1495  C   THR A 178      33.781  13.029  50.212  1.00 25.20           C
ATOM   1496  O   THR A 178      34.150  12.614  51.315  1.00 19.99           O
ATOM   1497  CB  THR A 178      32.294  14.964  50.818  1.00 27.05           C
ATOM   1498  OG1 THR A 178      30.938  15.468  50.824  1.00 32.19           O
ATOM   1499  CG2 THR A 178      33.201  16.021  50.223  1.00 33.46           C
ATOM   1500  H   THR A 178      30.913  13.034  51.248  1.00 21.83           H
ATOM   1501  HA  THR A 178      32.181  13.778  49.133  1.00 30.68           H
ATOM   1502  HB  THR A 178      32.581  14.827  51.734  1.00 32.43           H
ATOM   1503  HG1 THR A 178      30.435  14.940  51.239  1.00 38.60           H
ATOM   1504 HG21 THR A 178      33.120  16.845  50.728  1.00 40.13           H
ATOM   1505 HG22 THR A 178      34.125  15.727  50.264  1.00 40.13           H
ATOM   1506 HG23 THR A 178      32.963  16.190  49.300  1.00 40.13           H
ATOM   1507  N   PRO A 179      34.606  13.004  49.154  1.00 23.65           N
ATOM   1508  CA  PRO A 179      35.933  12.372  49.317  1.00 17.28           C
ATOM   1509  C   PRO A 179      36.765  12.953  50.456  1.00 20.64           C
ATOM   1510  O   PRO A 179      37.474  12.203  51.138  1.00 17.70           O
ATOM   1511  CB  PRO A 179      36.594  12.586  47.943  1.00 25.22           C
ATOM   1512  CG  PRO A 179      35.418  12.588  46.978  1.00 26.05           C
ATOM   1513  CD  PRO A 179      34.318  13.316  47.735  1.00 24.73           C
ATOM   1514  HA  PRO A 179      35.828  11.418  49.456  1.00 20.71           H
ATOM   1515  HB2 PRO A 179      37.061  13.436  47.931  1.00 30.24           H
ATOM   1516  HB3 PRO A 179      37.195  11.851  47.750  1.00 30.24           H
ATOM   1517  HG2 PRO A 179      35.654  13.072  46.175  1.00 31.23           H
ATOM   1518  HG3 PRO A 179      35.155  11.679  46.770  1.00 31.23           H
ATOM   1519  HD2 PRO A 179      34.376  14.271  47.578  1.00 29.65           H
ATOM   1520  HD3 PRO A 179      33.454  12.964  47.466  1.00 29.65           H
ATOM   1521  N   ALA A 180      36.697  14.260  50.692  1.00 16.99           N
ATOM   1522  CA  ALA A 180      37.414  14.878  51.796  1.00 18.79           C
ATOM   1523  C   ALA A 180      36.955  14.407  53.176  1.00 21.90           C
ATOM   1524  O   ALA A 180      37.642  14.708  54.156  1.00 22.63           O
ATOM   1525  CB  ALA A 180      37.285  16.401  51.737  1.00 23.07           C
ATOM   1526  H   ALA A 180      36.239  14.811  50.220  1.00 20.35           H
ATOM   1527  HA  ALA A 180      38.354  14.656  51.720  1.00 22.52           H
ATOM   1528  HB1 ALA A 180      37.774  16.798  52.475  1.00 27.66           H
ATOM   1529  HB2 ALA A 180      37.646  16.709  50.896  1.00 27.66           H
ATOM   1530  HB3 ALA A 180      36.348  16.638  51.800  1.00 27.66           H
ATOM   1531  N   LEU A 181      35.822  13.708  53.293  1.00 20.26           N
ATOM   1532  CA  LEU A 181      35.392  13.158  54.573  1.00 22.23           C
ATOM   1533  C   LEU A 181      35.512  11.637  54.593  1.00 26.90           C
ATOM   1534  O   LEU A 181      34.919  10.978  55.456  1.00 23.67           O
ATOM   1535  CB  LEU A 181      33.958  13.596  54.901  1.00 23.13           C
ATOM   1536  CG  LEU A 181      33.723  15.118  54.889  1.00 23.93           C
ATOM   1537  CD1 LEU A 181      32.254  15.447  55.078  1.00 25.78           C
ATOM   1538  CD2 LEU A 181      34.538  15.771  55.963  1.00 23.11           C
ATOM   1539  H   LEU A 181      35.288  13.536  52.641  1.00 24.29           H
ATOM   1540  HA  LEU A 181      35.965  13.501  55.274  1.00 26.64           H
ATOM   1541  HB2 LEU A 181      33.341  13.188  54.272  1.00 27.73           H
ATOM   1542  HB3 LEU A 181      33.752  13.290  55.796  1.00 27.73           H
ATOM   1543  HG  LEU A 181      34.013  15.490  54.042  1.00 28.69           H
ATOM   1544 HD11 LEU A 181      32.147  16.410  55.083  1.00 30.91           H
ATOM   1545 HD12 LEU A 181      31.746  15.056  54.349  1.00 30.91           H
ATOM   1546 HD13 LEU A 181      31.959  15.076  55.924  1.00 30.91           H
ATOM   1547 HD21 LEU A 181      34.340  16.720  55.974  1.00 27.70           H
ATOM   1548 HD22 LEU A 181      34.312  15.371  56.818  1.00 27.70           H
ATOM   1549 HD23 LEU A 181      35.477  15.633  55.768  1.00 27.70           H
ATOM   1550  N   GLU A 182      36.267  11.063  53.657  1.00 24.41           N
ATOM   1551  CA  GLU A 182      36.243   9.618  53.500  1.00 27.76           C
ATOM   1552  C   GLU A 182      36.804   9.006  54.766  1.00 28.66           C
ATOM   1553  O   GLU A 182      37.853   9.431  55.245  1.00 26.33           O
ATOM   1554  CB  GLU A 182      37.057   9.151  52.287  1.00 31.42           C
ATOM   1555  CG  GLU A 182      36.935   7.614  52.063  1.00 39.79           C
ATOM   1556  CD  GLU A 182      37.690   7.129  50.840  1.00 51.62           C
ATOM   1557  OE1 GLU A 182      38.913   7.398  50.751  1.00 57.38           O
ATOM   1558  OE2 GLU A 182      37.062   6.480  49.968  1.00 54.83           O1-
ATOM   1559  H   GLU A 182      36.798  11.476  53.127  1.00 29.26           H
ATOM   1560  HA  GLU A 182      35.325   9.322  53.392  1.00 33.29           H
ATOM   1561  HB2 GLU A 182      36.744   9.605  51.489  1.00 37.68           H
ATOM   1562  HB3 GLU A 182      37.991   9.364  52.438  1.00 37.68           H
ATOM   1563  HG2 GLU A 182      37.303   7.153  52.834  1.00 47.72           H
ATOM   1564  HG3 GLU A 182      36.003   7.372  51.951  1.00 47.72           H
ATOM   1565  N   ALA A 183      36.047   8.075  55.341  1.00 29.01           N
ATOM   1566  CA  ALA A 183      36.392   7.383  56.582  1.00 34.32           C
ATOM   1567  C   ALA A 183      36.640   8.339  57.749  1.00 28.22           C
ATOM   1568  O   ALA A 183      37.315   7.967  58.711  1.00 29.16           O
ATOM   1569  CB  ALA A 183      37.618   6.471  56.388  1.00 30.18           C
ATOM   1570  H   ALA A 183      35.291   7.820  55.015  1.00 34.78           H
ATOM   1571  HA  ALA A 183      35.643   6.813  56.819  1.00 41.15           H
ATOM   1572  HB1 ALA A 183      37.822   6.052  57.239  1.00 36.18           H
ATOM   1573  HB2 ALA A 183      37.420   5.796  55.721  1.00 36.18           H
ATOM   1574  HB3 ALA A 183      38.371   7.014  56.105  1.00 36.18           H
ATOM   1575  N   VAL A 184      36.107   9.567  57.708  1.00 21.57           N
ATOM   1576  CA  VAL A 184      36.262  10.475  58.838  1.00 22.83           C
ATOM   1577  C   VAL A 184      35.293  10.106  59.956  1.00 24.44           C
ATOM   1578  O   VAL A 184      35.672  10.038  61.128  1.00 25.20           O
ATOM   1579  CB  VAL A 184      36.078  11.944  58.397  1.00 22.79           C
ATOM   1580  CG1 VAL A 184      35.927  12.879  59.605  1.00 23.35           C
ATOM   1581  CG2 VAL A 184      37.250  12.432  57.486  1.00 20.02           C
ATOM   1582  H   VAL A 184      35.665   9.889  57.049  1.00 25.86           H
ATOM   1583  HA  VAL A 184      37.159  10.371  59.197  1.00 27.37           H
ATOM   1584  HB  VAL A 184      35.258  12.005  57.880  1.00 27.31           H
ATOM   1585 HG11 VAL A 184      35.894  13.792  59.283  1.00 28.00           H
ATOM   1586 HG12 VAL A 184      35.109  12.672  60.085  1.00 28.00           H
ATOM   1587 HG13 VAL A 184      36.691  12.767  60.193  1.00 28.00           H
ATOM   1588 HG21 VAL A 184      37.086  13.352  57.225  1.00 23.99           H
ATOM   1589 HG22 VAL A 184      38.080  12.385  57.985  1.00 23.99           H
ATOM   1590 HG23 VAL A 184      37.308  11.872  56.697  1.00 23.99           H
ATOM   1591  N   PHE A 185      34.042   9.846  59.616  1.00 24.97           N
ATOM   1592  CA  PHE A 185      33.011   9.604  60.614  1.00 21.51           C
ATOM   1593  C   PHE A 185      32.782   8.114  60.827  1.00 19.51           C
ATOM   1594  O   PHE A 185      32.819   7.314  59.886  1.00 18.77           O
ATOM   1595  CB  PHE A 185      31.725  10.318  60.195  1.00 16.35           C
ATOM   1596  CG  PHE A 185      31.872  11.790  60.226  1.00 14.69           C
ATOM   1597  CD1 PHE A 185      32.065  12.449  61.435  1.00 16.77           C
ATOM   1598  CD2 PHE A 185      31.869  12.535  59.052  1.00 14.78           C
ATOM   1599  CE1 PHE A 185      32.248  13.822  61.481  1.00 14.17           C
ATOM   1600  CE2 PHE A 185      32.054  13.906  59.094  1.00 16.54           C
ATOM   1601  CZ  PHE A 185      32.239  14.549  60.322  1.00 17.09           C
ATOM   1602  H   PHE A 185      33.755   9.805  58.806  1.00 29.93           H
ATOM   1603  HA  PHE A 185      33.285   9.981  61.467  1.00 25.79           H
ATOM   1604  HB2 PHE A 185      31.499  10.072  59.285  1.00 19.59           H
ATOM   1605  HB3 PHE A 185      31.005  10.056  60.789  1.00 19.59           H
ATOM   1606  HD1 PHE A 185      32.083  11.961  62.225  1.00 20.10           H
ATOM   1607  HD2 PHE A 185      31.749  12.108  58.237  1.00 17.71           H
ATOM   1608  HE1 PHE A 185      32.370  14.251  62.296  1.00 16.98           H
ATOM   1609  HE2 PHE A 185      32.039  14.398  58.305  1.00 19.83           H
ATOM   1610  HZ  PHE A 185      32.351  15.470  60.355  1.00 20.49           H
ATOM   1611  N   THR A 186      32.546   7.749  62.081  1.00 20.43           N
ATOM   1612  CA  THR A 186      32.204   6.377  62.400  1.00 21.93           C
ATOM   1613  C   THR A 186      30.816   6.036  61.898  1.00 25.97           C
ATOM   1614  O   THR A 186      29.997   6.903  61.574  1.00 19.44           O
ATOM   1615  CB  THR A 186      32.249   6.142  63.904  1.00 21.27           C
ATOM   1616  OG1 THR A 186      31.229   6.919  64.554  1.00 21.65           O
ATOM   1617  CG2 THR A 186      33.589   6.568  64.430  1.00 23.17           C
ATOM   1618  H   THR A 186      32.580   8.278  62.759  1.00 24.49           H
ATOM   1619  HA  THR A 186      32.832   5.776  61.973  1.00 26.29           H
ATOM   1620  HB  THR A 186      32.115   5.201  64.086  1.00 25.49           H
ATOM   1621  HG1 THR A 186      30.629   6.410  64.854  1.00 25.95           H
ATOM   1622 HG21 THR A 186      33.654   6.344  65.373  1.00 27.77           H
ATOM   1623 HG22 THR A 186      34.288   6.106  63.940  1.00 27.77           H
ATOM   1624 HG23 THR A 186      33.704   7.525  64.323  1.00 27.77           H
ATOM   1625  N   ASP A 187      30.547   4.738  61.875  1.00 19.03           N
ATOM   1626  CA  ASP A 187      29.218   4.288  61.503  1.00 23.06           C
ATOM   1627  C   ASP A 187      28.157   4.855  62.442  1.00 21.70           C
ATOM   1628  O   ASP A 187      27.015   5.086  62.009  1.00 18.09           O
ATOM   1629  CB  ASP A 187      29.151   2.764  61.493  1.00 24.83           C
ATOM   1630  CG  ASP A 187      29.989   2.142  60.392  1.00 39.26           C
ATOM   1631  OD1 ASP A 187      30.015   2.687  59.273  1.00 36.10           O
ATOM   1632  OD2 ASP A 187      30.605   1.091  60.649  1.00 34.21           O1-
ATOM   1633  H   ASP A 187      31.103   4.118  62.080  1.00 22.81           H
ATOM   1634  HA  ASP A 187      29.029   4.599  60.603  1.00 27.65           H
ATOM   1635  HB2 ASP A 187      29.485   2.436  62.342  1.00 29.77           H
ATOM   1636  HB3 ASP A 187      28.233   2.487  61.349  1.00 29.77           H
ATOM   1637  N   LEU A 188      28.508   5.076  63.720  1.00 17.76           N
ATOM   1638  CA  LEU A 188      27.531   5.606  64.675  1.00 20.11           C
ATOM   1639  C   LEU A 188      27.246   7.077  64.389  1.00 16.58           C
ATOM   1640  O   LEU A 188      26.100   7.526  64.487  1.00 17.92           O
ATOM   1641  CB  LEU A 188      28.031   5.436  66.107  1.00 19.92           C
ATOM   1642  CG  LEU A 188      27.000   5.789  67.186  1.00 18.92           C
ATOM   1643  CD1 LEU A 188      25.898   4.753  67.250  1.00 21.27           C
ATOM   1644  CD2 LEU A 188      27.692   5.953  68.534  1.00 24.55           C
ATOM   1645  H   LEU A 188      29.292   4.948  64.045  1.00 21.28           H
ATOM   1646  HA  LEU A 188      26.701   5.115  64.585  1.00 24.10           H
ATOM   1647  HB2 LEU A 188      28.294   4.515  66.241  1.00 23.87           H
ATOM   1648  HB3 LEU A 188      28.802   6.013  66.239  1.00 23.87           H
ATOM   1649  HG  LEU A 188      26.584   6.639  66.970  1.00 22.68           H
ATOM   1650 HD11 LEU A 188      25.262   5.009  67.936  1.00 25.50           H
ATOM   1651 HD12 LEU A 188      25.455   4.719  66.389  1.00 25.50           H
ATOM   1652 HD13 LEU A 188      26.280   3.886  67.459  1.00 25.50           H
ATOM   1653 HD21 LEU A 188      27.025   6.173  69.205  1.00 29.43           H
ATOM   1654 HD22 LEU A 188      28.141   5.123  68.763  1.00 29.43           H
ATOM   1655 HD23 LEU A 188      28.337   6.672  68.465  1.00 29.43           H
ATOM   1656  N   GLU A 189      28.280   7.830  64.010  1.00 16.34           N
ATOM   1657  CA  GLU A 189      28.103   9.224  63.645  1.00 16.63           C
ATOM   1658  C   GLU A 189      27.333   9.338  62.328  1.00 17.60           C
ATOM   1659  O   GLU A 189      26.482  10.220  62.180  1.00 15.07           O
ATOM   1660  CB  GLU A 189      29.466   9.912  63.564  1.00 18.77           C
ATOM   1661  CG  GLU A 189      30.184   9.992  64.889  1.00 20.83           C
ATOM   1662  CD  GLU A 189      31.661  10.321  64.740  1.00 21.35           C
ATOM   1663  OE1 GLU A 189      32.278   9.872  63.750  1.00 19.41           O
ATOM   1664  OE2 GLU A 189      32.190  11.011  65.629  1.00 21.54           O1-
ATOM   1665  H   GLU A 189      29.087   7.549  63.940  1.00 19.57           H
ATOM   1666  HA  GLU A 189      27.586   9.663  64.337  1.00 19.93           H
ATOM   1667  HB2 GLU A 189      30.036   9.413  62.952  1.00 22.49           H
ATOM   1668  HB3 GLU A 189      29.352  10.818  63.239  1.00 22.49           H
ATOM   1669  HG2 GLU A 189      29.773  10.692  65.422  1.00 24.97           H
ATOM   1670  HG3 GLU A 189      30.105   9.141  65.347  1.00 24.97           H
ATOM   1671  N   ILE A 190      27.590   8.436  61.378  1.00 13.03           N
ATOM   1672  CA  ILE A 190      26.808   8.392  60.133  1.00 14.60           C
ATOM   1673  C   ILE A 190      25.333   8.151  60.443  1.00 17.47           C
ATOM   1674  O   ILE A 190      24.440   8.874  59.964  1.00 16.25           O
ATOM   1675  CB  ILE A 190      27.383   7.322  59.184  1.00 18.48           C
ATOM   1676  CG1 ILE A 190      28.692   7.834  58.586  1.00 21.22           C
ATOM   1677  CG2 ILE A 190      26.393   6.917  58.038  1.00 15.55           C
ATOM   1678  CD1 ILE A 190      29.602   6.720  58.101  1.00 24.83           C
ATOM   1679  H   ILE A 190      28.204   7.844  61.425  1.00 15.61           H
ATOM   1680  HA  ILE A 190      26.898   9.251  59.695  1.00 17.49           H
ATOM   1681  HB  ILE A 190      27.583   6.531  59.708  1.00 22.15           H
ATOM   1682 HG12 ILE A 190      28.491   8.405  57.828  1.00 25.43           H
ATOM   1683 HG13 ILE A 190      29.170   8.343  59.259  1.00 25.43           H
ATOM   1684 HG21 ILE A 190      26.820   6.255  57.474  1.00 18.64           H
ATOM   1685 HG22 ILE A 190      25.582   6.541  58.414  1.00 18.64           H
ATOM   1686 HG23 ILE A 190      26.185   7.706  57.510  1.00 18.64           H
ATOM   1687 HD11 ILE A 190      30.400   7.114  57.713  1.00 29.77           H
ATOM   1688 HD12 ILE A 190      29.846   6.162  58.857  1.00 29.77           H
ATOM   1689 HD13 ILE A 190      29.137   6.189  57.435  1.00 29.77           H
ATOM   1690  N   LEU A 191      25.062   7.147  61.285  1.00 16.64           N
ATOM   1691  CA  LEU A 191      23.704   6.827  61.700  1.00 18.31           C
ATOM   1692  C   LEU A 191      23.043   8.021  62.368  1.00 17.62           C
ATOM   1693  O   LEU A 191      21.878   8.346  62.083  1.00 17.10           O
ATOM   1694  CB  LEU A 191      23.745   5.621  62.655  1.00 19.59           C
ATOM   1695  CG  LEU A 191      22.438   5.151  63.275  1.00 20.09           C
ATOM   1696  CD1 LEU A 191      21.557   4.693  62.176  1.00 16.80           C
ATOM   1697  CD2 LEU A 191      22.634   4.010  64.272  1.00 24.91           C
ATOM   1698  H   LEU A 191      25.660   6.642  61.643  1.00 19.94           H
ATOM   1699  HA  LEU A 191      23.179   6.583  60.921  1.00 21.95           H
ATOM   1700  HB2 LEU A 191      24.112   4.870  62.168  1.00 23.48           H
ATOM   1701  HB3 LEU A 191      24.337   5.849  63.390  1.00 23.48           H
ATOM   1702  HG  LEU A 191      22.004   5.894  63.729  1.00 24.08           H
ATOM   1703 HD11 LEU A 191      20.730   4.367  62.567  1.00 20.14           H
ATOM   1704 HD12 LEU A 191      21.379   5.447  61.593  1.00 20.14           H
ATOM   1705 HD13 LEU A 191      21.995   3.984  61.679  1.00 20.14           H
ATOM   1706 HD21 LEU A 191      21.766   3.736  64.606  1.00 29.86           H
ATOM   1707 HD22 LEU A 191      23.058   3.263  63.816  1.00 29.86           H
ATOM   1708 HD23 LEU A 191      23.190   4.315  65.006  1.00 29.86           H
ATOM   1709  N   ALA A 192      23.785   8.712  63.236  1.00 17.28           N
ATOM   1710  CA  ALA A 192      23.231   9.871  63.926  1.00 14.43           C
ATOM   1711  C   ALA A 192      22.879  10.980  62.951  1.00 16.68           C
ATOM   1712  O   ALA A 192      21.798  11.559  63.044  1.00 12.40           O
ATOM   1713  CB  ALA A 192      24.213  10.378  64.974  1.00 15.83           C
ATOM   1714  H   ALA A 192      24.607   8.541  63.424  1.00 20.70           H
ATOM   1715  HA  ALA A 192      22.409   9.613  64.370  1.00 17.29           H
ATOM   1716  HB1 ALA A 192      23.838  11.161  65.405  1.00 18.96           H
ATOM   1717  HB2 ALA A 192      24.356   9.677  65.631  1.00 18.96           H
ATOM   1718  HB3 ALA A 192      25.052  10.602  64.542  1.00 18.96           H
ATOM   1719  N   ALA A 193      23.763  11.268  61.988  1.00 13.79           N
ATOM   1720  CA  ALA A 193      23.498  12.378  61.068  1.00 14.72           C
ATOM   1721  C   ALA A 193      22.296  12.096  60.167  1.00 12.08           C
ATOM   1722  O   ALA A 193      21.541  13.017  59.826  1.00 12.93           O
ATOM   1723  CB  ALA A 193      24.731  12.660  60.223  1.00 13.97           C
ATOM   1724  H   ALA A 193      24.493  10.847  61.843  1.00 16.52           H
ATOM   1725  HA  ALA A 193      23.311  13.174  61.587  1.00 17.64           H
ATOM   1726  HB1 ALA A 193      24.538  13.390  59.616  1.00 16.74           H
ATOM   1727  HB2 ALA A 193      25.462  12.899  60.814  1.00 16.74           H
ATOM   1728  HB3 ALA A 193      24.956  11.867  59.714  1.00 16.74           H
ATOM   1729  N   ILE A 194      22.161  10.851  59.707  1.00 12.39           N
ATOM   1730  CA  ILE A 194      21.051  10.443  58.851  1.00 16.80           C
ATOM   1731  C   ILE A 194      19.738  10.385  59.634  1.00 14.20           C
ATOM   1732  O   ILE A 194      18.712  10.897  59.166  1.00 13.03           O
ATOM   1733  CB  ILE A 194      21.381   9.101  58.164  1.00 13.98           C
ATOM   1734  CG1 ILE A 194      22.559   9.289  57.175  1.00 15.78           C
ATOM   1735  CG2 ILE A 194      20.173   8.528  57.430  1.00 16.89           C
ATOM   1736  CD1 ILE A 194      23.099   7.959  56.655  1.00 20.85           C
ATOM   1737  H   ILE A 194      22.725  10.222  59.865  1.00 14.84           H
ATOM   1738  HA  ILE A 194      20.943  11.116  58.159  1.00 20.13           H
ATOM   1739  HB  ILE A 194      21.635   8.475  58.859  1.00 16.75           H
ATOM   1740 HG12 ILE A 194      22.249   9.809  56.417  1.00 18.91           H
ATOM   1741 HG13 ILE A 194      23.279   9.761  57.617  1.00 18.91           H
ATOM   1742 HG21 ILE A 194      20.424   7.697  57.000  1.00 20.24           H
ATOM   1743 HG22 ILE A 194      19.459   8.360  58.067  1.00 20.24           H
ATOM   1744 HG23 ILE A 194      19.882   9.171  56.763  1.00 20.24           H
ATOM   1745 HD11 ILE A 194      23.796   8.132  56.002  1.00 24.99           H
ATOM   1746 HD12 ILE A 194      23.461   7.457  57.401  1.00 24.99           H
ATOM   1747 HD13 ILE A 194      22.384   7.453  56.240  1.00 24.99           H
ATOM   1748  N   PHE A 195      19.753   9.799  60.845  1.00 11.47           N
ATOM   1749  CA  PHE A 195      18.581   9.806  61.711  1.00 14.10           C
ATOM   1750  C   PHE A 195      18.158  11.234  62.045  1.00 11.20           C
ATOM   1751  O   PHE A 195      16.966  11.559  62.017  1.00 12.55           O
ATOM   1752  CB  PHE A 195      18.879   9.023  63.001  1.00 13.97           C
ATOM   1753  CG  PHE A 195      17.704   8.915  63.942  1.00 10.18           C
ATOM   1754  CD1 PHE A 195      16.636   8.084  63.654  1.00 16.46           C
ATOM   1755  CD2 PHE A 195      17.683   9.642  65.107  1.00 12.63           C
ATOM   1756  CE1 PHE A 195      15.548   7.991  64.510  1.00 14.32           C
ATOM   1757  CE2 PHE A 195      16.629   9.563  65.983  1.00 20.25           C
ATOM   1758  CZ  PHE A 195      15.557   8.726  65.697  1.00 16.58           C
ATOM   1759  H   PHE A 195      20.435   9.409  61.189  1.00 13.74           H
ATOM   1760  HA  PHE A 195      17.841   9.366  61.259  1.00 16.89           H
ATOM   1761  HB2 PHE A 195      19.145   8.123  62.764  1.00 16.73           H
ATOM   1762  HB3 PHE A 195      19.599   9.463  63.486  1.00 16.73           H
ATOM   1763  HD1 PHE A 195      16.645   7.594  62.866  1.00 19.72           H
ATOM   1764  HD2 PHE A 195      18.399  10.195  65.307  1.00 15.13           H
ATOM   1765  HE1 PHE A 195      14.841   7.424  64.307  1.00 17.16           H
ATOM   1766  HE2 PHE A 195      16.646  10.065  66.767  1.00 24.28           H
ATOM   1767  HZ  PHE A 195      14.840   8.676  66.287  1.00 19.86           H
ATOM   1768  N   ALA A 196      19.124  12.089  62.409  1.00 11.50           N
ATOM   1769  CA  ALA A 196      18.804  13.485  62.722  1.00  9.56           C
ATOM   1770  C   ALA A 196      18.126  14.164  61.550  1.00  9.73           C
ATOM   1771  O   ALA A 196      17.136  14.901  61.729  1.00 11.34           O
ATOM   1772  CB  ALA A 196      20.060  14.270  63.078  1.00  9.50           C
ATOM   1773  H   ALA A 196      19.955  11.889  62.459  1.00 13.77           H
ATOM   1774  HA  ALA A 196      18.189  13.525  63.471  1.00 11.44           H
ATOM   1775  HB1 ALA A 196      19.808  15.181  63.291  1.00 11.37           H
ATOM   1776  HB2 ALA A 196      20.480  13.847  63.841  1.00 11.37           H
ATOM   1777  HB3 ALA A 196      20.667  14.265  62.322  1.00 11.37           H
ATOM   1778  N   SER A 197      18.672  13.949  60.342  1.00 12.26           N
ATOM   1779  CA  SER A 197      18.072  14.498  59.130  1.00 14.44           C
ATOM   1780  C   SER A 197      16.639  14.026  58.976  1.00 11.55           C
ATOM   1781  O   SER A 197      15.757  14.805  58.597  1.00  9.58           O
ATOM   1782  CB  SER A 197      18.900  14.099  57.896  1.00 10.70           C
ATOM   1783  OG  SER A 197      20.184  14.706  57.933  1.00 12.35           O
ATOM   1784  H   SER A 197      19.384  13.489  60.201  1.00 14.68           H
ATOM   1785  HA  SER A 197      18.064  15.469  59.178  1.00 17.29           H
ATOM   1786  HB2 SER A 197      19.001  13.133  57.876  1.00 12.81           H
ATOM   1787  HB3 SER A 197      18.449  14.400  57.090  1.00 12.81           H
ATOM   1788  HG  SER A 197      20.589  14.459  58.624  1.00 14.79           H
ATOM   1789  N   ALA A 198      16.390  12.739  59.233  1.00 11.35           N
ATOM   1790  CA  ALA A 198      15.055  12.199  59.026  1.00 12.61           C
ATOM   1791  C   ALA A 198      14.036  12.828  59.968  1.00 12.91           C
ATOM   1792  O   ALA A 198      12.878  13.031  59.576  1.00 12.32           O
ATOM   1793  CB  ALA A 198      15.072  10.683  59.191  1.00 13.66           C
ATOM   1794  H   ALA A 198      16.975  12.169  59.495  1.00 13.59           H
ATOM   1795  HA  ALA A 198      14.773  12.396  58.118  1.00 15.10           H
ATOM   1796  HB1 ALA A 198      14.179  10.340  59.039  1.00 16.36           H
ATOM   1797  HB2 ALA A 198      15.692  10.298  58.555  1.00 16.36           H
ATOM   1798  HB3 ALA A 198      15.361  10.485  60.095  1.00 16.36           H
ATOM   1799  N   ILE A 199      14.414  13.046  61.237  1.00 13.28           N
ATOM   1800  CA  ILE A 199      13.477  13.567  62.232  1.00 16.82           C
ATOM   1801  C   ILE A 199      13.492  15.089  62.338  1.00 11.51           C
ATOM   1802  O   ILE A 199      12.669  15.655  63.083  1.00 10.61           O
ATOM   1803  CB  ILE A 199      13.734  12.962  63.642  1.00 12.02           C
ATOM   1804  CG1 ILE A 199      15.014  13.504  64.283  1.00 13.57           C
ATOM   1805  CG2 ILE A 199      13.770  11.409  63.563  1.00 13.04           C
ATOM   1806  CD1 ILE A 199      15.191  13.063  65.763  1.00 13.31           C
ATOM   1807  H   ILE A 199      15.202  12.894  61.541  1.00 15.91           H
ATOM   1808  HA  ILE A 199      12.579  13.310  61.963  1.00 20.15           H
ATOM   1809  HB  ILE A 199      12.993  13.220  64.211  1.00 14.39           H
ATOM   1810 HG12 ILE A 199      15.775  13.178  63.771  1.00 16.25           H
ATOM   1811 HG13 ILE A 199      15.015  14.474  64.268  1.00 16.25           H
ATOM   1812 HG21 ILE A 199      13.892  11.038  64.449  1.00 15.62           H
ATOM   1813 HG22 ILE A 199      12.930  11.089  63.191  1.00 15.62           H
ATOM   1814 HG23 ILE A 199      14.504  11.142  62.991  1.00 15.62           H
ATOM   1815 HD11 ILE A 199      16.024  13.420  66.108  1.00 15.94           H
ATOM   1816 HD12 ILE A 199      14.447  13.406  66.284  1.00 15.94           H
ATOM   1817 HD13 ILE A 199      15.208  12.096  65.817  1.00 15.94           H
ATOM   1818  N   HIS A 200      14.359  15.786  61.586  1.00 11.19           N
ATOM   1819  CA  HIS A 200      14.715  17.138  61.992  1.00  7.20           C
ATOM   1820  C   HIS A 200      13.558  18.136  61.890  1.00 10.50           C
ATOM   1821  O   HIS A 200      13.645  19.178  62.532  1.00 13.56           O
ATOM   1822  CB  HIS A 200      15.915  17.669  61.200  1.00  9.94           C
ATOM   1823  CG  HIS A 200      15.554  18.308  59.895  1.00 11.62           C
ATOM   1824  ND1 HIS A 200      15.240  17.575  58.772  1.00 11.34           N
ATOM   1825  CD2 HIS A 200      15.449  19.615  59.535  1.00  9.51           C
ATOM   1826  CE1 HIS A 200      14.933  18.400  57.783  1.00  8.03           C
ATOM   1827  NE2 HIS A 200      15.056  19.637  58.220  1.00 10.04           N
ATOM   1828  H   HIS A 200      14.736  15.510  60.864  1.00 13.39           H
ATOM   1829  HA  HIS A 200      14.976  17.103  62.925  1.00  8.61           H
ATOM   1830  HB2 HIS A 200      16.517  16.937  61.011  1.00 11.91           H
ATOM   1831  HB3 HIS A 200      16.359  18.343  61.742  1.00 11.91           H
ATOM   1832  HD1 HIS A 200      15.216  16.714  58.729  1.00 13.58           H
ATOM   1833  HD2 HIS A 200      15.600  20.357  60.071  1.00 11.38           H
ATOM   1834  HE1 HIS A 200      14.691  18.156  56.922  1.00  9.61           H
ATOM   1835  N   ASP A 201      12.483  17.849  61.117  1.00 10.88           N
ATOM   1836  CA  ASP A 201      11.313  18.730  61.073  1.00 12.13           C
ATOM   1837  C   ASP A 201      10.004  18.010  61.406  1.00 12.32           C
ATOM   1838  O   ASP A 201       8.926  18.490  61.042  1.00 11.48           O
ATOM   1839  CB  ASP A 201      11.209  19.387  59.689  1.00 11.13           C
ATOM   1840  CG  ASP A 201      12.014  20.659  59.574  1.00 13.00           C
ATOM   1841  OD1 ASP A 201      12.239  21.376  60.585  1.00 11.67           O
ATOM   1842  OD2 ASP A 201      12.423  20.928  58.441  1.00  8.67           O1-
ATOM   1843  H   ASP A 201      12.415  17.159  60.601  1.00 13.03           H
ATOM   1844  HA  ASP A 201      11.406  19.438  61.726  1.00 14.53           H
ATOM   1845  HB2 ASP A 201      11.559  18.777  59.017  1.00 13.32           H
ATOM   1846  HB3 ASP A 201      10.286  19.609  59.477  1.00 13.32           H
ATOM   1847  N   VAL A 202      10.053  16.877  62.113  1.00 12.38           N
ATOM   1848  CA  VAL A 202       8.846  16.072  62.228  1.00 13.72           C
ATOM   1849  C   VAL A 202       7.791  16.823  63.040  1.00 11.02           C
ATOM   1850  O   VAL A 202       8.094  17.511  64.028  1.00 13.16           O
ATOM   1851  CB  VAL A 202       9.155  14.676  62.803  1.00 10.95           C
ATOM   1852  CG1 VAL A 202       9.705  14.751  64.229  1.00 13.50           C
ATOM   1853  CG2 VAL A 202       7.908  13.740  62.696  1.00  8.94           C
ATOM   1854  H   VAL A 202      10.746  16.567  62.519  1.00 14.83           H
ATOM   1855  HA  VAL A 202       8.487  15.934  61.336  1.00 16.44           H
ATOM   1856  HB  VAL A 202       9.847  14.282  62.246  1.00 13.12           H
ATOM   1857 HG11 VAL A 202       9.968  13.859  64.507  1.00 16.17           H
ATOM   1858 HG12 VAL A 202      10.475  15.342  64.261  1.00 16.17           H
ATOM   1859 HG13 VAL A 202       9.011  15.078  64.825  1.00 16.17           H
ATOM   1860 HG21 VAL A 202       8.135  12.851  63.000  1.00 10.70           H
ATOM   1861 HG22 VAL A 202       7.188  14.091  63.243  1.00 10.70           H
ATOM   1862 HG23 VAL A 202       7.628  13.700  61.770  1.00 10.70           H
ATOM   1863  N   ASP A 203       6.547  16.708  62.596  1.00 12.21           N
ATOM   1864  CA  ASP A 203       5.384  17.359  63.222  1.00 13.46           C
ATOM   1865  C   ASP A 203       5.459  18.878  63.117  1.00 14.49           C
ATOM   1866  O   ASP A 203       4.924  19.588  63.964  1.00 13.08           O
ATOM   1867  CB  ASP A 203       5.227  16.935  64.687  1.00 11.49           C
ATOM   1868  CG  ASP A 203       3.810  17.140  65.240  1.00 17.29           C
ATOM   1869  OD1 ASP A 203       2.841  17.007  64.487  1.00 14.69           O
ATOM   1870  OD2 ASP A 203       3.677  17.468  66.437  1.00 15.14           O1-
ATOM   1871  H   ASP A 203       6.349  16.238  61.906  1.00 14.62           H
ATOM   1872  HA  ASP A 203       4.587  17.070  62.748  1.00 16.12           H
ATOM   1873  HB2 ASP A 203       5.455  15.992  64.762  1.00 13.76           H
ATOM   1874  HB3 ASP A 203       5.819  17.461  65.239  1.00 13.76           H
ATOM   1875  N   HIS A 204       6.104  19.385  62.078  1.00 11.63           N
ATOM   1876  CA  HIS A 204       6.140  20.815  61.826  1.00 11.20           C
ATOM   1877  C   HIS A 204       4.737  21.323  61.494  1.00 13.25           C
ATOM   1878  O   HIS A 204       4.062  20.742  60.628  1.00 10.82           O
ATOM   1879  CB  HIS A 204       7.084  21.122  60.677  1.00 11.06           C
ATOM   1880  CG  HIS A 204       7.616  22.507  60.679  1.00 11.30           C
ATOM   1881  ND1 HIS A 204       6.827  23.614  60.451  1.00 10.82           N
ATOM   1882  CD2 HIS A 204       8.876  22.968  60.860  1.00 11.26           C
ATOM   1883  CE1 HIS A 204       7.581  24.698  60.502  1.00 10.77           C
ATOM   1884  NE2 HIS A 204       8.827  24.331  60.732  1.00  9.03           N
ATOM   1885  H   HIS A 204       6.535  18.915  61.504  1.00 13.92           H
ATOM   1886  HA  HIS A 204       6.485  21.262  62.615  1.00 13.41           H
ATOM   1887  HB2 HIS A 204       6.626  20.956  59.842  1.00 13.25           H
ATOM   1888  HB3 HIS A 204       7.864  20.553  60.748  1.00 13.25           H
ATOM   1889  HD2 HIS A 204       9.637  22.462  61.019  1.00 13.48           H
ATOM   1890  HE1 HIS A 204       7.298  25.577  60.384  1.00 12.90           H
ATOM   1891  HE2 HIS A 204       9.501  24.858  60.805  1.00 10.80           H
ATOM   1892  N   PRO A 205       4.253  22.368  62.175  1.00 10.02           N
ATOM   1893  CA  PRO A 205       2.915  22.898  61.896  1.00 13.50           C
ATOM   1894  C   PRO A 205       2.862  23.885  60.742  1.00 16.17           C
ATOM   1895  O   PRO A 205       1.773  24.318  60.390  1.00 11.95           O
ATOM   1896  CB  PRO A 205       2.551  23.596  63.220  1.00 14.61           C
ATOM   1897  CG  PRO A 205       3.896  24.107  63.711  1.00 17.34           C
ATOM   1898  CD  PRO A 205       4.885  23.056  63.328  1.00 14.10           C
ATOM   1899  HA  PRO A 205       2.297  22.167  61.725  1.00 16.17           H
ATOM   1900  HB2 PRO A 205       1.938  24.330  63.056  1.00 17.50           H
ATOM   1901  HB3 PRO A 205       2.174  22.957  63.840  1.00 17.50           H
ATOM   1902  HG2 PRO A 205       4.111  24.937  63.263  1.00 20.78           H
ATOM   1903  HG3 PRO A 205       3.876  24.225  64.676  1.00 20.78           H
ATOM   1904  HD2 PRO A 205       5.725  23.464  63.064  1.00 16.89           H
ATOM   1905  HD3 PRO A 205       5.016  22.445  64.072  1.00 16.89           H
ATOM   1906  N   GLY A 206       3.980  24.234  60.117  1.00 13.23           N
ATOM   1907  CA  GLY A 206       3.952  25.116  58.983  1.00 10.11           C
ATOM   1908  C   GLY A 206       4.046  26.583  59.338  1.00 15.92           C
ATOM   1909  O   GLY A 206       3.756  27.428  58.489  1.00 11.97           O
ATOM   1910  H   GLY A 206       4.752  23.973  60.345  1.00 15.85           H
ATOM   1911  HA2 GLY A 206       4.696  24.897  58.404  1.00 12.10           H
ATOM   1912  HA3 GLY A 206       3.132  24.956  58.500  1.00 12.10           H
ATOM   1913  N   VAL A 207       4.430  26.905  60.574  1.00 10.69           N
ATOM   1914  CA  VAL A 207       4.610  28.264  61.054  1.00 12.19           C
ATOM   1915  C   VAL A 207       5.936  28.314  61.792  1.00 12.79           C
ATOM   1916  O   VAL A 207       6.467  27.290  62.232  1.00 14.37           O
ATOM   1917  CB  VAL A 207       3.442  28.748  61.949  1.00 13.95           C
ATOM   1918  CG1 VAL A 207       2.187  28.850  61.119  1.00 16.77           C
ATOM   1919  CG2 VAL A 207       3.188  27.819  63.142  1.00 13.56           C
ATOM   1920  H   VAL A 207       4.610  26.320  61.179  1.00 12.79           H
ATOM   1921  HA  VAL A 207       4.683  28.870  60.300  1.00 14.60           H
ATOM   1922  HB  VAL A 207       3.640  29.630  62.302  1.00 16.71           H
ATOM   1923 HG11 VAL A 207       1.452  29.123  61.692  1.00 20.10           H
ATOM   1924 HG12 VAL A 207       2.330  29.508  60.420  1.00 20.10           H
ATOM   1925 HG13 VAL A 207       1.999  27.984  60.723  1.00 20.10           H
ATOM   1926 HG21 VAL A 207       2.459  28.184  63.666  1.00 16.25           H
ATOM   1927 HG22 VAL A 207       2.947  26.940  62.809  1.00 16.25           H
ATOM   1928 HG23 VAL A 207       3.992  27.767  63.682  1.00 16.25           H
ATOM   1929  N   SER A 208       6.478  29.517  61.909  1.00 13.63           N
ATOM   1930  CA  SER A 208       7.823  29.733  62.415  1.00 11.25           C
ATOM   1931  C   SER A 208       7.866  29.801  63.946  1.00 13.56           C
ATOM   1932  O   SER A 208       6.845  29.977  64.631  1.00 14.84           O
ATOM   1933  CB  SER A 208       8.382  31.038  61.854  1.00 17.20           C
ATOM   1934  OG  SER A 208       7.641  32.134  62.388  1.00 15.87           O
ATOM   1935  H   SER A 208       6.074  30.243  61.703  1.00 16.32           H
ATOM   1936  HA  SER A 208       8.392  28.993  62.134  1.00 13.47           H
ATOM   1937  HB2 SER A 208       9.321  31.123  62.084  1.00 20.61           H
ATOM   1938  HB3 SER A 208       8.267  31.025  60.893  1.00 20.61           H
ATOM   1939  HG  SER A 208       7.961  32.860  62.123  1.00 19.02           H
ATOM   1940  N   ASN A 209       9.088  29.687  64.477  1.00 11.70           N
ATOM   1941  CA  ASN A 209       9.296  29.868  65.911  1.00 11.13           C
ATOM   1942  C   ASN A 209       8.766  31.224  66.364  1.00 11.03           C
ATOM   1943  O   ASN A 209       8.070  31.319  67.381  1.00 12.16           O
ATOM   1944  CB  ASN A 209      10.775  29.739  66.258  1.00 13.88           C
ATOM   1945  CG  ASN A 209      11.237  28.309  66.350  1.00 10.92           C
ATOM   1946  OD1 ASN A 209      10.461  27.405  66.663  1.00 12.83           O
ATOM   1947  ND2 ASN A 209      12.533  28.091  66.077  1.00 13.07           N
ATOM   1948  H   ASN A 209       9.808  29.522  64.029  1.00 14.01           H
ATOM   1949  HA  ASN A 209       8.814  29.181  66.395  1.00 13.33           H
ATOM   1950  HB2 ASN A 209      11.296  30.171  65.562  1.00 16.62           H
ATOM   1951  HB3 ASN A 209      10.947  30.160  67.118  1.00 16.62           H
ATOM   1952 HD21 ASN A 209      12.842  27.289  66.061  1.00 15.66           H
ATOM   1953 HD22 ASN A 209      13.048  28.756  65.908  1.00 15.66           H
ATOM   1954  N   GLN A 210       9.025  32.278  65.593  1.00 13.00           N
ATOM   1955  CA  GLN A 210       8.557  33.587  66.018  1.00 14.41           C
ATOM   1956  C   GLN A 210       7.041  33.652  66.050  1.00 15.23           C
ATOM   1957  O   GLN A 210       6.475  34.258  66.964  1.00 15.29           O
ATOM   1958  CB  GLN A 210       9.133  34.695  65.128  1.00 16.49           C
ATOM   1959  CG  GLN A 210       9.021  36.095  65.769  1.00 21.70           C
ATOM   1960  CD  GLN A 210       9.826  36.241  67.084  1.00 24.55           C
ATOM   1961  OE1 GLN A 210      11.051  36.091  67.101  1.00 24.72           O
ATOM   1962  NE2 GLN A 210       9.129  36.521  68.174  1.00 24.45           N
ATOM   1963  H   GLN A 210       9.452  32.264  64.845  1.00 15.58           H
ATOM   1964  HA  GLN A 210       8.851  33.737  66.928  1.00 17.26           H
ATOM   1965  HB2 GLN A 210      10.069  34.511  64.962  1.00 19.75           H
ATOM   1966  HB3 GLN A 210       8.645  34.708  64.291  1.00 19.75           H
ATOM   1967  HG2 GLN A 210       9.350  36.759  65.141  1.00 26.01           H
ATOM   1968  HG3 GLN A 210       8.087  36.272  65.965  1.00 26.01           H
ATOM   1969 HE21 GLN A 210       8.277  36.634  68.126  1.00 29.31           H
ATOM   1970 HE22 GLN A 210       9.528  36.587  68.932  1.00 29.31           H
ATOM   1971  N   PHE A 211       6.364  33.027  65.069  1.00 13.73           N
ATOM   1972  CA  PHE A 211       4.909  32.986  65.091  1.00 13.74           C
ATOM   1973  C   PHE A 211       4.419  32.288  66.345  1.00 16.16           C
ATOM   1974  O   PHE A 211       3.503  32.769  67.026  1.00 16.72           O
ATOM   1975  CB  PHE A 211       4.368  32.295  63.823  1.00 14.01           C
ATOM   1976  CG  PHE A 211       2.864  32.146  63.800  1.00 11.66           C
ATOM   1977  CD1 PHE A 211       2.251  31.058  64.401  1.00 13.59           C
ATOM   1978  CD2 PHE A 211       2.058  33.075  63.132  1.00 14.71           C
ATOM   1979  CE1 PHE A 211       0.889  30.907  64.367  1.00 17.26           C
ATOM   1980  CE2 PHE A 211       0.683  32.924  63.112  1.00 15.52           C
ATOM   1981  CZ  PHE A 211       0.107  31.818  63.715  1.00 18.16           C
ATOM   1982  H   PHE A 211       6.723  32.633  64.394  1.00 16.45           H
ATOM   1983  HA  PHE A 211       4.561  33.893  65.105  1.00 16.47           H
ATOM   1984  HB2 PHE A 211       4.612  32.825  63.049  1.00 16.78           H
ATOM   1985  HB3 PHE A 211       4.748  31.410  63.749  1.00 16.78           H
ATOM   1986  HD1 PHE A 211       2.767  30.420  64.840  1.00 16.28           H
ATOM   1987  HD2 PHE A 211       2.441  33.816  62.716  1.00 17.63           H
ATOM   1988  HE1 PHE A 211       0.495  30.175  64.778  1.00 20.68           H
ATOM   1989  HE2 PHE A 211       0.154  33.546  62.675  1.00 18.59           H
ATOM   1990  HZ  PHE A 211      -0.817  31.712  63.709  1.00 21.76           H
ATOM   1991  N   LEU A 212       5.026  31.146  66.677  1.00 15.16           N
ATOM   1992  CA  LEU A 212       4.631  30.423  67.876  1.00 15.13           C
ATOM   1993  C   LEU A 212       4.876  31.249  69.144  1.00 13.25           C
ATOM   1994  O   LEU A 212       4.069  31.203  70.081  1.00 16.39           O
ATOM   1995  CB  LEU A 212       5.363  29.076  67.931  1.00 12.52           C
ATOM   1996  CG  LEU A 212       4.990  28.061  66.838  1.00 11.46           C
ATOM   1997  CD1 LEU A 212       5.951  26.868  66.845  1.00 19.20           C
ATOM   1998  CD2 LEU A 212       3.522  27.599  66.953  1.00 14.58           C
ATOM   1999  H   LEU A 212       5.661  30.775  66.229  1.00 18.16           H
ATOM   2000  HA  LEU A 212       3.679  30.245  67.832  1.00 18.13           H
ATOM   2001  HB2 LEU A 212       6.319  29.226  67.870  1.00 14.99           H
ATOM   2002  HB3 LEU A 212       5.149  28.656  68.780  1.00 14.99           H
ATOM   2003  HG  LEU A 212       5.089  28.500  65.982  1.00 13.73           H
ATOM   2004 HD11 LEU A 212       5.722  26.277  66.108  1.00 23.01           H
ATOM   2005 HD12 LEU A 212       6.859  27.195  66.739  1.00 23.01           H
ATOM   2006 HD13 LEU A 212       5.868  26.391  67.687  1.00 23.01           H
ATOM   2007 HD21 LEU A 212       3.327  26.974  66.235  1.00 17.47           H
ATOM   2008 HD22 LEU A 212       3.389  27.165  67.810  1.00 17.47           H
ATOM   2009 HD23 LEU A 212       2.937  28.367  66.879  1.00 17.47           H
ATOM   2010  N   ILE A 213       5.980  32.004  69.200  1.00 13.38           N
ATOM   2011  CA  ILE A 213       6.220  32.878  70.349  1.00 16.83           C
ATOM   2012  C   ILE A 213       5.176  33.991  70.396  1.00 23.59           C
ATOM   2013  O   ILE A 213       4.613  34.299  71.454  1.00 19.46           O
ATOM   2014  CB  ILE A 213       7.651  33.449  70.291  1.00 12.45           C
ATOM   2015  CG1 ILE A 213       8.704  32.356  70.490  1.00 15.07           C
ATOM   2016  CG2 ILE A 213       7.848  34.554  71.346  1.00 17.97           C
ATOM   2017  CD1 ILE A 213      10.076  32.792  70.050  1.00 13.63           C
ATOM   2018  H   ILE A 213       6.591  32.039  68.596  1.00 16.03           H
ATOM   2019  HA  ILE A 213       6.132  32.359  71.164  1.00 20.17           H
ATOM   2020  HB  ILE A 213       7.804  33.835  69.417  1.00 14.91           H
ATOM   2021 HG12 ILE A 213       8.754  32.127  71.433  1.00 18.05           H
ATOM   2022 HG13 ILE A 213       8.449  31.571  69.984  1.00 18.05           H
ATOM   2023 HG21 ILE A 213       8.765  34.868  71.316  1.00 21.54           H
ATOM   2024 HG22 ILE A 213       7.249  35.293  71.155  1.00 21.54           H
ATOM   2025 HG23 ILE A 213       7.653  34.195  72.224  1.00 21.54           H
ATOM   2026 HD11 ILE A 213      10.711  32.081  70.223  1.00 16.33           H
ATOM   2027 HD12 ILE A 213      10.058  32.991  69.103  1.00 16.33           H
ATOM   2028 HD13 ILE A 213      10.325  33.587  70.544  1.00 16.33           H
ATOM   2029  N   ASN A 214       4.899  34.598  69.246  1.00 18.76           N
ATOM   2030  CA  ASN A 214       4.036  35.777  69.187  1.00 28.18           C
ATOM   2031  C   ASN A 214       2.579  35.446  69.456  1.00 22.66           C
ATOM   2032  O   ASN A 214       1.816  36.326  69.880  1.00 26.47           O
ATOM   2033  CB  ASN A 214       4.138  36.446  67.808  1.00 21.10           C
ATOM   2034  CG  ASN A 214       5.474  37.122  67.569  1.00 25.15           C
ATOM   2035  OD1 ASN A 214       6.239  37.358  68.498  1.00 29.10           O
ATOM   2036  ND2 ASN A 214       5.755  37.455  66.301  1.00 27.41           N
ATOM   2037  H   ASN A 214       5.207  34.342  68.485  1.00 22.49           H
ATOM   2038  HA  ASN A 214       4.327  36.419  69.855  1.00 33.79           H
ATOM   2039  HB2 ASN A 214       4.018  35.765  67.127  1.00 25.30           H
ATOM   2040  HB3 ASN A 214       3.440  37.113  67.730  1.00 25.30           H
ATOM   2041 HD21 ASN A 214       6.497  37.842  66.106  1.00 32.86           H
ATOM   2042 HD22 ASN A 214       5.190  37.278  65.677  1.00 32.86           H
ATOM   2043  N   THR A 215       2.156  34.216  69.178  1.00 19.27           N
ATOM   2044  CA  THR A 215       0.785  33.788  69.414  1.00 24.37           C
ATOM   2045  C   THR A 215       0.604  33.087  70.761  1.00 23.10           C
ATOM   2046  O   THR A 215      -0.378  32.359  70.945  1.00 21.75           O
ATOM   2047  CB  THR A 215       0.305  32.876  68.278  1.00 21.53           C
ATOM   2048  OG1 THR A 215       1.149  31.719  68.143  1.00 17.76           O
ATOM   2049  CG2 THR A 215       0.288  33.625  66.953  1.00 26.08           C
ATOM   2050  H   THR A 215       2.658  33.606  68.841  1.00 23.09           H
ATOM   2051  HA  THR A 215       0.212  34.571  69.421  1.00 29.21           H
ATOM   2052  HB  THR A 215      -0.603  32.587  68.466  1.00 25.81           H
ATOM   2053  HG1 THR A 215       1.931  31.956  67.949  1.00 21.28           H
ATOM   2054 HG21 THR A 215      -0.035  33.045  66.246  1.00 31.27           H
ATOM   2055 HG22 THR A 215      -0.298  34.393  67.017  1.00 31.27           H
ATOM   2056 HG23 THR A 215       1.181  33.928  66.727  1.00 31.27           H
ATOM   2057  N   ASN A 216       1.551  33.257  71.674  1.00 26.48           N
ATOM   2058  CA  ASN A 216       1.497  32.640  72.996  1.00 30.56           C
ATOM   2059  C   ASN A 216       1.102  31.169  72.883  1.00 23.52           C
ATOM   2060  O   ASN A 216       0.193  30.687  73.554  1.00 22.67           O
ATOM   2061  CB  ASN A 216       0.545  33.424  73.915  1.00 29.57           C
ATOM   2062  CG  ASN A 216       0.813  34.946  73.885  1.00 33.28           C
ATOM   2063  OD1 ASN A 216       1.958  35.397  74.018  1.00 35.88           O
ATOM   2064  ND2 ASN A 216      -0.251  35.735  73.699  1.00 49.36           N
ATOM   2065  H   ASN A 216       2.261  33.729  71.551  1.00 31.75           H
ATOM   2066  HA  ASN A 216       2.381  32.671  73.397  1.00 36.64           H
ATOM   2067  HB2 ASN A 216      -0.366  33.271  73.624  1.00 35.46           H
ATOM   2068  HB3 ASN A 216       0.650  33.113  74.828  1.00 35.46           H
ATOM   2069 HD21 ASN A 216      -0.146  36.583  73.608  1.00 59.20           H
ATOM   2070 HD22 ASN A 216      -1.043  35.400  73.678  1.00 59.20           H
ATOM   2071  N   SER A 217       1.805  30.447  72.010  1.00 17.95           N
ATOM   2072  CA  SER A 217       1.468  29.066  71.739  1.00 18.58           C
ATOM   2073  C   SER A 217       1.909  28.142  72.865  1.00 15.10           C
ATOM   2074  O   SER A 217       2.877  28.407  73.599  1.00 15.87           O
ATOM   2075  CB  SER A 217       2.130  28.571  70.455  1.00 18.77           C
ATOM   2076  OG  SER A 217       3.537  28.483  70.661  1.00 17.79           O
ATOM   2077  H   SER A 217       2.478  30.740  71.567  1.00 21.51           H
ATOM   2078  HA  SER A 217       0.509  28.986  71.648  1.00 22.26           H
ATOM   2079  HB2 SER A 217       1.794  27.685  70.244  1.00 22.50           H
ATOM   2080  HB3 SER A 217       1.931  29.181  69.726  1.00 22.50           H
ATOM   2081  HG  SER A 217       3.837  29.228  70.910  1.00 21.32           H
ATOM   2082  N   GLU A 218       1.212  27.011  72.946  1.00 17.86           N
ATOM   2083  CA  GLU A 218       1.597  25.960  73.887  1.00 19.97           C
ATOM   2084  C   GLU A 218       3.036  25.496  73.661  1.00 18.70           C
ATOM   2085  O   GLU A 218       3.751  25.218  74.625  1.00 16.33           O
ATOM   2086  CB  GLU A 218       0.625  24.777  73.793  1.00 27.58           C
ATOM   2087  CG  GLU A 218       0.454  23.967  75.093  1.00 38.71           C
ATOM   2088  CD  GLU A 218      -0.140  24.797  76.237  1.00 47.13           C
ATOM   2089  OE1 GLU A 218      -0.784  25.839  75.963  1.00 47.36           O
ATOM   2090  OE2 GLU A 218       0.047  24.409  77.415  1.00 46.72           O1-
ATOM   2091  H   GLU A 218       0.505  26.842  72.486  1.00 21.40           H
ATOM   2092  HA  GLU A 218       1.542  26.320  74.787  1.00 23.93           H
ATOM   2093  HB2 GLU A 218      -0.249  25.112  73.538  1.00 33.06           H
ATOM   2094  HB3 GLU A 218       0.953  24.168  73.113  1.00 33.06           H
ATOM   2095  HG2 GLU A 218      -0.146  23.223  74.923  1.00 46.43           H
ATOM   2096  HG3 GLU A 218       1.317  23.633  75.385  1.00 46.43           H
ATOM   2097  N   LEU A 219       3.473  25.367  72.403  1.00 13.50           N
ATOM   2098  CA  LEU A 219       4.859  24.972  72.150  1.00 15.43           C
ATOM   2099  C   LEU A 219       5.854  25.990  72.714  1.00 13.56           C
ATOM   2100  O   LEU A 219       6.857  25.615  73.319  1.00 12.29           O
ATOM   2101  CB  LEU A 219       5.096  24.777  70.656  1.00 13.37           C
ATOM   2102  CG  LEU A 219       4.608  23.451  70.091  1.00 19.56           C
ATOM   2103  CD1 LEU A 219       4.545  23.536  68.606  1.00 27.25           C
ATOM   2104  CD2 LEU A 219       5.533  22.320  70.525  1.00 20.72           C
ATOM   2105  H   LEU A 219       2.995  25.483  71.702  1.00 16.17           H
ATOM   2106  HA  LEU A 219       5.020  24.122  72.583  1.00 18.49           H
ATOM   2107  HB2 LEU A 219       4.639  25.483  70.173  1.00 16.01           H
ATOM   2108  HB3 LEU A 219       6.048  24.825  70.487  1.00 16.01           H
ATOM   2109  HG  LEU A 219       3.717  23.261  70.425  1.00 23.44           H
ATOM   2110 HD11 LEU A 219       4.222  22.691  68.253  1.00 32.68           H
ATOM   2111 HD12 LEU A 219       3.937  24.254  68.364  1.00 32.68           H
ATOM   2112 HD13 LEU A 219       5.434  23.720  68.265  1.00 32.68           H
ATOM   2113 HD21 LEU A 219       5.229  21.496  70.112  1.00 24.83           H
ATOM   2114 HD22 LEU A 219       6.436  22.525  70.233  1.00 24.83           H
ATOM   2115 HD23 LEU A 219       5.509  22.243  71.491  1.00 24.83           H
ATOM   2116  N   ALA A 220       5.620  27.275  72.495  1.00 12.15           N
ATOM   2117  CA  ALA A 220       6.554  28.275  72.988  1.00 13.71           C
ATOM   2118  C   ALA A 220       6.529  28.362  74.512  1.00 12.17           C
ATOM   2119  O   ALA A 220       7.555  28.655  75.151  1.00 11.89           O
ATOM   2120  CB  ALA A 220       6.236  29.629  72.372  1.00 16.83           C
ATOM   2121  H   ALA A 220       4.937  27.587  72.078  1.00 14.56           H
ATOM   2122  HA  ALA A 220       7.457  28.035  72.721  1.00 16.43           H
ATOM   2123  HB1 ALA A 220       6.875  30.283  72.696  1.00 20.17           H
ATOM   2124  HB2 ALA A 220       6.294  29.559  71.406  1.00 20.17           H
ATOM   2125  HB3 ALA A 220       5.336  29.887  72.631  1.00 20.17           H
ATOM   2126  N   LEU A 221       5.363  28.143  75.107  1.00 13.24           N
ATOM   2127  CA  LEU A 221       5.289  28.064  76.567  1.00 12.83           C
ATOM   2128  C   LEU A 221       6.057  26.851  77.100  1.00 14.45           C
ATOM   2129  O   LEU A 221       6.750  26.953  78.123  1.00 13.60           O
ATOM   2130  CB  LEU A 221       3.814  28.036  76.998  1.00 13.95           C
ATOM   2131  CG  LEU A 221       3.408  28.169  78.463  1.00 26.60           C
ATOM   2132  CD1 LEU A 221       3.822  29.496  79.096  1.00 27.69           C
ATOM   2133  CD2 LEU A 221       1.877  28.034  78.566  1.00 35.79           C
ATOM   2134  H   LEU A 221       4.616  28.051  74.696  1.00 15.86           H
ATOM   2135  HA  LEU A 221       5.694  28.860  76.940  1.00 15.36           H
ATOM   2136  HB2 LEU A 221       3.360  28.756  76.533  1.00 16.71           H
ATOM   2137  HB3 LEU A 221       3.446  27.195  76.694  1.00 16.71           H
ATOM   2138  HG  LEU A 221       3.810  27.447  78.976  1.00 31.89           H
ATOM   2139 HD11 LEU A 221       3.523  29.524  80.018  1.00 33.20           H
ATOM   2140 HD12 LEU A 221       4.787  29.574  79.063  1.00 33.20           H
ATOM   2141 HD13 LEU A 221       3.415  30.220  78.590  1.00 33.20           H
ATOM   2142 HD21 LEU A 221       1.611  28.191  79.484  1.00 42.93           H
ATOM   2143 HD22 LEU A 221       1.472  28.704  77.987  1.00 42.93           H
ATOM   2144 HD23 LEU A 221       1.605  27.146  78.284  1.00 42.93           H
ATOM   2145  N   MET A 222       5.930  25.689  76.437  0.91 10.70           N
ATOM   2146  CA  MET A 222       6.671  24.493  76.854  0.91 10.87           C
ATOM   2147  C   MET A 222       8.169  24.710  76.808  0.91  9.85           C
ATOM   2148  O   MET A 222       8.894  24.231  77.679  0.91  8.86           O
ATOM   2149  CB  MET A 222       6.297  23.316  75.947  0.91  9.87           C
ATOM   2150  CG  MET A 222       6.896  21.944  76.302  0.91 17.01           C
ATOM   2151  SD  MET A 222       6.168  21.178  77.779  0.91 20.13           S
ATOM   2152  CE  MET A 222       4.563  20.723  77.082  0.91 30.54           C
ATOM   2153  H   MET A 222       5.414  25.570  75.758  0.91 12.82           H
ATOM   2154  HA  MET A 222       6.429  24.272  77.769  0.91 13.02           H
ATOM   2155  HB2 MET A 222       5.330  23.228  75.947  0.91 11.82           H
ATOM   2156  HB3 MET A 222       6.614  23.531  75.055  0.91 11.82           H
ATOM   2157  HG2 MET A 222       6.729  21.337  75.561  0.91 20.39           H
ATOM   2158  HG3 MET A 222       7.846  22.039  76.453  0.91 20.39           H
ATOM   2159  HE1 MET A 222       4.051  20.261  77.757  0.91 36.62           H
ATOM   2160  HE2 MET A 222       4.107  21.531  76.813  0.91 36.62           H
ATOM   2161  HE3 MET A 222       4.706  20.150  76.313  0.91 36.62           H
ATOM   2162  N   TYR A 223       8.667  25.360  75.752  1.00 10.88           N
ATOM   2163  CA  TYR A 223      10.089  25.386  75.480  1.00 12.47           C
ATOM   2164  C   TYR A 223      10.713  26.745  75.737  1.00 10.49           C
ATOM   2165  O   TYR A 223      11.849  26.986  75.316  1.00 12.17           O
ATOM   2166  CB  TYR A 223      10.342  24.929  74.048  1.00 12.00           C
ATOM   2167  CG  TYR A 223      10.112  23.450  73.879  1.00 12.79           C
ATOM   2168  CD1 TYR A 223      10.903  22.521  74.571  1.00 13.28           C
ATOM   2169  CD2 TYR A 223       9.098  22.965  73.039  1.00 12.30           C
ATOM   2170  CE1 TYR A 223      10.710  21.186  74.439  1.00 12.25           C
ATOM   2171  CE2 TYR A 223       8.897  21.589  72.882  1.00 11.64           C
ATOM   2172  CZ  TYR A 223       9.709  20.703  73.586  1.00 10.26           C
ATOM   2173  OH  TYR A 223       9.543  19.328  73.468  1.00 13.60           O
ATOM   2174  H   TYR A 223       8.198  25.794  75.182  1.00 13.02           H
ATOM   2175  HA  TYR A 223      10.531  24.756  76.075  1.00 14.93           H
ATOM   2176  HB2 TYR A 223       9.733  25.387  73.456  1.00 14.37           H
ATOM   2177  HB3 TYR A 223      11.254  25.140  73.797  1.00 14.37           H
ATOM   2178  HD1 TYR A 223      11.580  22.824  75.137  1.00 15.91           H
ATOM   2179  HD2 TYR A 223       8.564  23.567  72.575  1.00 14.73           H
ATOM   2180  HE1 TYR A 223      11.261  20.598  74.903  1.00 14.68           H
ATOM   2181  HE2 TYR A 223       8.227  21.274  72.323  1.00 13.94           H
ATOM   2182  HH  TYR A 223      10.137  18.917  73.896  1.00 16.30           H
ATOM   2183  N   ASN A 224      10.003  27.622  76.448  1.00 10.83           N
ATOM   2184  CA  ASN A 224      10.571  28.873  76.923  1.00 13.33           C
ATOM   2185  C   ASN A 224      11.170  29.670  75.769  1.00 14.74           C
ATOM   2186  O   ASN A 224      12.257  30.243  75.862  1.00 13.03           O
ATOM   2187  CB  ASN A 224      11.587  28.578  78.025  1.00 14.13           C
ATOM   2188  CG  ASN A 224      10.929  27.936  79.206  1.00 13.87           C
ATOM   2189  OD1 ASN A 224       9.970  28.509  79.741  1.00 12.24           O
ATOM   2190  ND2 ASN A 224      11.356  26.708  79.576  1.00 10.43           N
ATOM   2191  H   ASN A 224       9.176  27.508  76.670  1.00 12.97           H
ATOM   2192  HA  ASN A 224       9.868  29.404  77.326  1.00 15.96           H
ATOM   2193  HB2 ASN A 224      12.269  27.970  77.691  1.00 16.93           H
ATOM   2194  HB3 ASN A 224      11.985  29.408  78.324  1.00 16.93           H
ATOM   2195 HD21 ASN A 224      10.944  26.275  80.191  1.00 12.49           H
ATOM   2196 HD22 ASN A 224      12.034  26.353  79.185  1.00 12.49           H
ATOM   2197  N   ASP A 225      10.462  29.666  74.641  1.00 13.48           N
ATOM   2198  CA  ASP A 225      10.783  30.519  73.498  1.00 13.11           C
ATOM   2199  C   ASP A 225      12.121  30.210  72.806  1.00 14.08           C
ATOM   2200  O   ASP A 225      12.457  30.918  71.860  1.00 13.01           O
ATOM   2201  CB  ASP A 225      10.815  32.002  73.892  1.00 10.91           C
ATOM   2202  CG  ASP A 225       9.461  32.514  74.336  1.00 12.94           C
ATOM   2203  OD1 ASP A 225       8.428  31.790  74.173  1.00 11.02           O
ATOM   2204  OD2 ASP A 225       9.419  33.669  74.814  1.00 15.39           O1-
ATOM   2205  H   ASP A 225       9.772  29.173  74.520  1.00 16.15           H
ATOM   2206  HA  ASP A 225      10.081  30.422  72.832  1.00 15.71           H
ATOM   2207  HB2 ASP A 225      11.434  32.131  74.627  1.00 13.06           H
ATOM   2208  HB3 ASP A 225      11.094  32.530  73.128  1.00 13.06           H
ATOM   2209  N   SER A 226      12.885  29.204  73.211  1.00 13.33           N
ATOM   2210  CA  SER A 226      14.172  28.954  72.541  1.00 14.18           C
ATOM   2211  C   SER A 226      14.152  27.641  71.761  1.00 15.34           C
ATOM   2212  O   SER A 226      13.740  26.591  72.279  1.00 11.19           O
ATOM   2213  CB  SER A 226      15.335  29.004  73.522  1.00 21.48           C
ATOM   2214  OG  SER A 226      15.230  27.985  74.437  1.00 23.02           O
ATOM   2215  H   SER A 226      12.691  28.659  73.847  1.00 15.96           H
ATOM   2216  HA  SER A 226      14.328  29.663  71.902  1.00 16.99           H
ATOM   2217  HB2 SER A 226      16.169  28.910  73.037  1.00 25.74           H
ATOM   2218  HB3 SER A 226      15.317  29.848  73.999  1.00 25.74           H
ATOM   2219  HG  SER A 226      14.493  28.065  74.836  1.00 27.59           H
ATOM   2220  N   SER A 227      14.523  27.737  70.482  1.00 12.66           N
ATOM   2221  CA  SER A 227      14.479  26.619  69.540  1.00 11.47           C
ATOM   2222  C   SER A 227      13.207  25.808  69.734  1.00 10.40           C
ATOM   2223  O   SER A 227      13.230  24.591  69.910  1.00 10.38           O
ATOM   2224  CB  SER A 227      15.726  25.741  69.671  1.00 15.49           C
ATOM   2225  OG  SER A 227      16.912  26.509  69.443  1.00 15.87           O
ATOM   2226  H   SER A 227      14.808  28.467  70.134  1.00 15.16           H
ATOM   2227  HA  SER A 227      14.468  26.980  68.640  1.00 13.74           H
ATOM   2228  HB2 SER A 227      15.776  25.364  70.566  1.00 18.56           H
ATOM   2229  HB3 SER A 227      15.674  25.023  69.024  1.00 18.56           H
ATOM   2230  HG  SER A 227      16.847  26.934  68.723  1.00 19.01           H
ATOM   2231  N   VAL A 228      12.074  26.505  69.679  1.00 13.05           N
ATOM   2232  CA  VAL A 228      10.798  25.876  70.038  1.00 11.22           C
ATOM   2233  C   VAL A 228      10.502  24.678  69.143  1.00 12.78           C
ATOM   2234  O   VAL A 228      10.296  23.560  69.631  1.00 10.66           O
ATOM   2235  CB  VAL A 228       9.660  26.906  69.974  1.00 10.11           C
ATOM   2236  CG1 VAL A 228       8.325  26.238  70.160  1.00 11.77           C
ATOM   2237  CG2 VAL A 228       9.908  27.960  71.019  1.00 12.25           C
ATOM   2238  H   VAL A 228      12.013  27.327  69.432  1.00 15.64           H
ATOM   2239  HA  VAL A 228      10.869  25.555  70.949  1.00 13.44           H
ATOM   2240  HB  VAL A 228       9.660  27.328  69.101  1.00 12.10           H
ATOM   2241 HG11 VAL A 228       7.647  26.928  70.229  1.00 14.09           H
ATOM   2242 HG12 VAL A 228       8.139  25.675  69.393  1.00 14.09           H
ATOM   2243 HG13 VAL A 228       8.337  25.701  70.970  1.00 14.09           H
ATOM   2244 HG21 VAL A 228       9.196  28.616  70.966  1.00 14.67           H
ATOM   2245 HG22 VAL A 228       9.919  27.535  71.890  1.00 14.67           H
ATOM   2246 HG23 VAL A 228      10.763  28.383  70.849  1.00 14.67           H
ATOM   2247  N   LEU A 229      10.497  24.896  67.816  1.00 11.36           N
ATOM   2248  CA  LEU A 229      10.207  23.815  66.876  1.00 11.34           C
ATOM   2249  C   LEU A 229      11.243  22.703  66.978  1.00 12.41           C
ATOM   2250  O   LEU A 229      10.898  21.515  66.987  1.00 12.81           O
ATOM   2251  CB  LEU A 229      10.146  24.355  65.444  1.00 11.80           C
ATOM   2252  CG  LEU A 229       8.920  25.214  65.101  1.00 16.18           C
ATOM   2253  CD1 LEU A 229       9.165  26.105  63.874  1.00 19.68           C
ATOM   2254  CD2 LEU A 229       7.735  24.357  64.889  1.00 19.75           C
ATOM   2255  H   LEU A 229      10.672  25.652  67.448  1.00 13.61           H
ATOM   2256  HA  LEU A 229       9.340  23.439  67.082  1.00 13.58           H
ATOM   2257  HB2 LEU A 229      10.935  24.900  65.286  1.00 14.13           H
ATOM   2258  HB3 LEU A 229      10.151  23.600  64.834  1.00 14.13           H
ATOM   2259  HG  LEU A 229       8.723  25.791  65.855  1.00 19.39           H
ATOM   2260 HD11 LEU A 229       8.355  26.607  63.698  1.00 23.58           H
ATOM   2261 HD12 LEU A 229       9.901  26.709  64.052  1.00 23.58           H
ATOM   2262 HD13 LEU A 229       9.374  25.542  63.114  1.00 23.58           H
ATOM   2263 HD21 LEU A 229       6.969  24.920  64.702  1.00 23.68           H
ATOM   2264 HD22 LEU A 229       7.903  23.771  64.134  1.00 23.68           H
ATOM   2265 HD23 LEU A 229       7.583  23.832  65.693  1.00 23.68           H
ATOM   2266  N   GLU A 230      12.525  23.084  67.010  1.00 12.25           N
ATOM   2267  CA  GLU A 230      13.606  22.116  66.940  1.00 10.84           C
ATOM   2268  C   GLU A 230      13.592  21.204  68.155  1.00 11.36           C
ATOM   2269  O   GLU A 230      13.777  19.997  68.034  1.00 11.06           O
ATOM   2270  CB  GLU A 230      14.933  22.857  66.797  1.00 12.43           C
ATOM   2271  CG  GLU A 230      15.086  23.611  65.477  1.00 11.51           C
ATOM   2272  CD  GLU A 230      14.313  24.874  65.376  1.00 13.51           C
ATOM   2273  OE1 GLU A 230      13.985  25.471  66.430  1.00 13.12           O
ATOM   2274  OE2 GLU A 230      14.007  25.248  64.206  1.00 13.76           O1-
ATOM   2275  H   GLU A 230      12.787  23.899  67.077  1.00 14.67           H
ATOM   2276  HA  GLU A 230      13.488  21.558  66.154  1.00 12.98           H
ATOM   2277  HB2 GLU A 230      15.017  23.494  67.520  1.00 14.89           H
ATOM   2278  HB3 GLU A 230      15.664  22.215  66.831  1.00 14.89           H
ATOM   2279  HG2 GLU A 230      16.022  23.834  65.361  1.00 13.79           H
ATOM   2280  HG3 GLU A 230      14.783  23.039  64.759  1.00 13.79           H
ATOM   2281  N   ASN A 231      13.277  21.753  69.329  1.00 10.86           N
ATOM   2282  CA  ASN A 231      13.107  20.909  70.505  1.00 10.46           C
ATOM   2283  C   ASN A 231      11.962  19.929  70.309  1.00  9.91           C
ATOM   2284  O   ASN A 231      12.072  18.752  70.672  1.00 12.53           O
ATOM   2285  CB  ASN A 231      12.851  21.779  71.735  1.00 12.14           C
ATOM   2286  CG  ASN A 231      14.111  22.199  72.425  1.00 14.73           C
ATOM   2287  OD1 ASN A 231      14.831  21.358  72.995  1.00 13.70           O
ATOM   2288  ND2 ASN A 231      14.375  23.500  72.436  1.00 12.60           N
ATOM   2289  H   ASN A 231      13.143  22.595  69.461  1.00 13.01           H
ATOM   2290  HA  ASN A 231      13.917  20.398  70.650  1.00 12.53           H
ATOM   2291  HB2 ASN A 231      12.368  22.579  71.464  1.00 14.53           H
ATOM   2292  HB3 ASN A 231      12.316  21.273  72.362  1.00 14.53           H
ATOM   2293 HD21 ASN A 231      15.102  23.782  72.800  1.00 15.09           H
ATOM   2294 HD22 ASN A 231      13.825  24.060  72.080  1.00 15.09           H
ATOM   2295  N   HIS A 232      10.843  20.406  69.761  1.00 10.35           N
ATOM   2296  CA  HIS A 232       9.685  19.566  69.532  1.00 10.51           C
ATOM   2297  C   HIS A 232       9.992  18.465  68.527  1.00 13.46           C
ATOM   2298  O   HIS A 232       9.647  17.293  68.752  1.00 10.83           O
ATOM   2299  CB  HIS A 232       8.509  20.429  69.081  1.00 11.91           C
ATOM   2300  CG  HIS A 232       7.269  19.653  68.817  1.00 13.32           C
ATOM   2301  ND1 HIS A 232       6.589  18.998  69.820  1.00 13.44           N
ATOM   2302  CD2 HIS A 232       6.601  19.391  67.669  1.00 11.95           C
ATOM   2303  CE1 HIS A 232       5.537  18.394  69.304  1.00 16.44           C
ATOM   2304  NE2 HIS A 232       5.526  18.610  68.002  1.00 15.06           N
ATOM   2305  H   HIS A 232      10.726  21.225  69.521  1.00 12.39           H
ATOM   2306  HA  HIS A 232       9.426  19.138  70.355  1.00 12.58           H
ATOM   2307  HB2 HIS A 232       8.751  20.919  68.279  1.00 14.27           H
ATOM   2308  HB3 HIS A 232       8.284  21.059  69.786  1.00 14.27           H
ATOM   2309  HD2 HIS A 232       6.813  19.694  66.815  1.00 14.32           H
ATOM   2310  HE1 HIS A 232       4.920  17.888  69.776  1.00 19.70           H
ATOM   2311  HE2 HIS A 232       4.935  18.313  67.453  1.00 18.05           H
ATOM   2312  N   HIS A 233      10.659  18.797  67.424  1.00 13.28           N
ATOM   2313  CA  HIS A 233      10.981  17.763  66.442  1.00 11.48           C
ATOM   2314  C   HIS A 233      11.742  16.601  67.095  1.00 13.28           C
ATOM   2315  O   HIS A 233      11.405  15.429  66.903  1.00 12.99           O
ATOM   2316  CB  HIS A 233      11.811  18.347  65.293  1.00 10.90           C
ATOM   2317  CG  HIS A 233      11.192  19.522  64.595  1.00 13.74           C
ATOM   2318  ND1 HIS A 233       9.851  19.605  64.263  1.00 11.95           N
ATOM   2319  CD2 HIS A 233      11.757  20.661  64.130  1.00  9.60           C
ATOM   2320  CE1 HIS A 233       9.620  20.758  63.655  1.00 10.69           C
ATOM   2321  NE2 HIS A 233      10.755  21.415  63.562  1.00 10.42           N
ATOM   2322  H   HIS A 233      10.929  19.585  67.224  1.00 15.91           H
ATOM   2323  HA  HIS A 233      10.148  17.422  66.077  1.00 13.75           H
ATOM   2324  HB2 HIS A 233      11.968  17.645  64.643  1.00 13.05           H
ATOM   2325  HB3 HIS A 233      12.658  18.654  65.651  1.00 13.05           H
ATOM   2326  HD1 HIS A 233       9.254  19.014  64.443  1.00 14.32           H
ATOM   2327  HD2 HIS A 233      12.656  20.895  64.196  1.00 11.49           H
ATOM   2328  HE1 HIS A 233       8.800  21.061  63.336  1.00 12.80           H
ATOM   2329  N   LEU A 234      12.796  16.918  67.851  1.00 10.18           N
ATOM   2330  CA  LEU A 234      13.555  15.896  68.575  1.00 10.50           C
ATOM   2331  C   LEU A 234      12.648  15.064  69.489  1.00 13.87           C
ATOM   2332  O   LEU A 234      12.685  13.832  69.467  1.00 12.69           O
ATOM   2333  CB  LEU A 234      14.644  16.575  69.404  1.00 11.60           C
ATOM   2334  CG  LEU A 234      15.864  17.119  68.646  1.00 11.28           C
ATOM   2335  CD1 LEU A 234      16.673  18.185  69.402  1.00 11.89           C
ATOM   2336  CD2 LEU A 234      16.714  15.925  68.282  1.00 12.06           C
ATOM   2337  H   LEU A 234      13.089  17.723  67.967  1.00 12.18           H
ATOM   2338  HA  LEU A 234      13.975  15.285  67.947  1.00 12.57           H
ATOM   2339  HB2 LEU A 234      14.238  17.317  69.881  1.00 13.89           H
ATOM   2340  HB3 LEU A 234      14.973  15.922  70.044  1.00 13.89           H
ATOM   2341  HG  LEU A 234      15.555  17.518  67.819  1.00 13.51           H
ATOM   2342 HD11 LEU A 234      17.452  18.430  68.878  1.00 14.24           H
ATOM   2343 HD12 LEU A 234      16.117  18.967  69.534  1.00 14.24           H
ATOM   2344 HD13 LEU A 234      16.951  17.831  70.262  1.00 14.24           H
ATOM   2345 HD21 LEU A 234      17.500  16.232  67.806  1.00 14.44           H
ATOM   2346 HD22 LEU A 234      16.980  15.475  69.100  1.00 14.44           H
ATOM   2347 HD23 LEU A 234      16.200  15.321  67.725  1.00 14.44           H
ATOM   2348  N   ALA A 235      11.835  15.738  70.313  1.00 14.79           N
ATOM   2349  CA  ALA A 235      10.989  15.037  71.277  1.00 13.30           C
ATOM   2350  C   ALA A 235      10.097  14.019  70.574  1.00 15.74           C
ATOM   2351  O   ALA A 235      10.033  12.850  70.971  1.00 15.44           O
ATOM   2352  CB  ALA A 235      10.153  16.045  72.070  1.00 17.05           C
ATOM   2353  H   ALA A 235      11.750  16.595  70.322  1.00 17.73           H
ATOM   2354  HA  ALA A 235      11.554  14.558  71.907  1.00 15.93           H
ATOM   2355  HB1 ALA A 235       9.624  15.577  72.735  1.00 20.43           H
ATOM   2356  HB2 ALA A 235      10.755  16.668  72.497  1.00 20.43           H
ATOM   2357  HB3 ALA A 235       9.564  16.512  71.457  1.00 20.43           H
ATOM   2358  N   VAL A 236       9.456  14.438  69.481  1.00 13.61           N
ATOM   2359  CA  VAL A 236       8.602  13.545  68.719  1.00 12.76           C
ATOM   2360  C   VAL A 236       9.434  12.420  68.110  1.00 17.00           C
ATOM   2361  O   VAL A 236       9.085  11.234  68.199  1.00 13.20           O
ATOM   2362  CB  VAL A 236       7.834  14.335  67.645  1.00 12.62           C
ATOM   2363  CG1 VAL A 236       7.162  13.394  66.679  1.00 13.54           C
ATOM   2364  CG2 VAL A 236       6.773  15.285  68.290  1.00 14.90           C
ATOM   2365  H   VAL A 236       9.522  15.229  69.151  1.00 16.31           H
ATOM   2366  HA  VAL A 236       7.936  13.150  69.306  1.00 15.29           H
ATOM   2367  HB  VAL A 236       8.465  14.880  67.153  1.00 15.12           H
ATOM   2368 HG11 VAL A 236       6.607  13.921  66.080  1.00 16.22           H
ATOM   2369 HG12 VAL A 236       7.829  12.909  66.167  1.00 16.22           H
ATOM   2370 HG13 VAL A 236       6.597  12.774  67.167  1.00 16.22           H
ATOM   2371 HG21 VAL A 236       6.278  15.731  67.586  1.00 17.85           H
ATOM   2372 HG22 VAL A 236       6.165  14.757  68.827  1.00 17.85           H
ATOM   2373 HG23 VAL A 236       7.222  15.946  68.847  1.00 17.85           H
ATOM   2374  N   GLY A 237      10.537  12.776  67.456  1.00 16.85           N
ATOM   2375  CA  GLY A 237      11.312  11.760  66.758  1.00 14.02           C
ATOM   2376  C   GLY A 237      11.808  10.674  67.692  1.00 15.61           C
ATOM   2377  O   GLY A 237      11.812   9.497  67.334  1.00 14.28           O
ATOM   2378  H   GLY A 237      10.855  13.577  67.419  1.00 20.20           H
ATOM   2379  HA2 GLY A 237      10.761  11.346  66.074  1.00 16.79           H
ATOM   2380  HA3 GLY A 237      12.087  12.165  66.332  1.00 16.79           H
ATOM   2381  N   PHE A 238      12.252  11.059  68.887  1.00 15.35           N
ATOM   2382  CA  PHE A 238      12.683  10.086  69.882  1.00 15.05           C
ATOM   2383  C   PHE A 238      11.507   9.347  70.516  1.00 15.18           C
ATOM   2384  O   PHE A 238      11.572   8.127  70.690  1.00 19.53           O
ATOM   2385  CB  PHE A 238      13.513  10.770  70.966  1.00 14.55           C
ATOM   2386  CG  PHE A 238      14.936  11.038  70.554  1.00 17.42           C
ATOM   2387  CD1 PHE A 238      15.802   9.998  70.317  1.00 20.74           C
ATOM   2388  CD2 PHE A 238      15.397  12.323  70.408  1.00 17.39           C
ATOM   2389  CE1 PHE A 238      17.103  10.237  69.927  1.00 22.09           C
ATOM   2390  CE2 PHE A 238      16.701  12.568  70.030  1.00 18.41           C
ATOM   2391  CZ  PHE A 238      17.551  11.526  69.793  1.00 17.16           C
ATOM   2392  H   PHE A 238      12.334  11.876  69.141  1.00 18.39           H
ATOM   2393  HA  PHE A 238      13.240   9.429  69.440  1.00 18.03           H
ATOM   2394  HB2 PHE A 238      13.101  11.617  71.192  1.00 17.43           H
ATOM   2395  HB3 PHE A 238      13.557  10.199  71.749  1.00 17.43           H
ATOM   2396  HD1 PHE A 238      15.500   9.121  70.405  1.00 24.86           H
ATOM   2397  HD2 PHE A 238      14.825  13.037  70.576  1.00 20.84           H
ATOM   2398  HE1 PHE A 238      17.679   9.525  69.767  1.00 26.48           H
ATOM   2399  HE2 PHE A 238      17.008  13.441  69.937  1.00 22.06           H
ATOM   2400  HZ  PHE A 238      18.428  11.693  69.535  1.00 20.57           H
ATOM   2401  N   LYS A 239      10.416  10.052  70.830  1.00 17.01           N
ATOM   2402  CA  LYS A 239       9.281   9.375  71.460  1.00 16.43           C
ATOM   2403  C   LYS A 239       8.711   8.289  70.553  1.00 18.24           C
ATOM   2404  O   LYS A 239       8.265   7.254  71.051  1.00 18.70           O
ATOM   2405  CB  LYS A 239       8.181  10.372  71.850  1.00 19.83           C
ATOM   2406  CG  LYS A 239       8.501  11.249  73.079  1.00 30.69           C
ATOM   2407  CD  LYS A 239       7.341  12.199  73.394  1.00 39.42           C
ATOM   2408  CE  LYS A 239       7.744  13.308  74.374  1.00 42.79           C
ATOM   2409  NZ  LYS A 239       6.579  14.138  74.784  1.00 32.85           N1+
ATOM   2410  H   LYS A 239      10.309  10.895  70.688  1.00 20.39           H
ATOM   2411  HA  LYS A 239       9.582   8.940  72.274  1.00 19.69           H
ATOM   2412  HB2 LYS A 239       8.037  10.969  71.097  1.00 23.76           H
ATOM   2413  HB3 LYS A 239       7.354   9.896  72.037  1.00 23.76           H
ATOM   2414  HG2 LYS A 239       8.640  10.680  73.856  1.00 36.80           H
ATOM   2415  HG3 LYS A 239       9.295  11.776  72.908  1.00 36.80           H
ATOM   2416  HD2 LYS A 239       7.031  12.613  72.573  1.00 47.27           H
ATOM   2417  HD3 LYS A 239       6.621  11.688  73.801  1.00 47.27           H
ATOM   2418  HE2 LYS A 239       8.130  12.910  75.171  1.00 51.32           H
ATOM   2419  HE3 LYS A 239       8.388  13.895  73.949  1.00 51.32           H
ATOM   2420  HZ1 LYS A 239       6.766  14.572  75.538  1.00 39.39           H
ATOM   2421  HZ2 LYS A 239       6.390  14.734  74.151  1.00 39.39           H
ATOM   2422  HZ3 LYS A 239       5.869  13.617  74.915  1.00 39.39           H
ATOM   2423  N   LEU A 240       8.752   8.475  69.227  1.00 15.92           N
ATOM   2424  CA  LEU A 240       8.165   7.476  68.340  1.00 17.44           C
ATOM   2425  C   LEU A 240       8.945   6.174  68.335  1.00 15.82           C
ATOM   2426  O   LEU A 240       8.382   5.146  67.958  1.00 21.47           O
ATOM   2427  CB  LEU A 240       8.034   8.009  66.913  1.00 15.85           C
ATOM   2428  CG  LEU A 240       6.978   9.101  66.757  1.00 13.92           C
ATOM   2429  CD1 LEU A 240       7.084   9.819  65.403  1.00 15.10           C
ATOM   2430  CD2 LEU A 240       5.560   8.543  66.992  1.00 19.70           C
ATOM   2431  H   LEU A 240       9.110   9.144  68.827  1.00 19.08           H
ATOM   2432  HA  LEU A 240       7.275   7.275  68.668  1.00 20.90           H
ATOM   2433  HB2 LEU A 240       8.885   8.380  66.634  1.00 18.99           H
ATOM   2434  HB3 LEU A 240       7.789   7.278  66.322  1.00 18.99           H
ATOM   2435  HG  LEU A 240       7.142   9.770  67.436  1.00 16.68           H
ATOM   2436 HD11 LEU A 240       6.413  10.521  65.371  1.00 18.09           H
ATOM   2437 HD12 LEU A 240       7.969  10.208  65.330  1.00 18.09           H
ATOM   2438 HD13 LEU A 240       6.940   9.189  64.681  1.00 18.09           H
ATOM   2439 HD21 LEU A 240       4.912   9.254  66.869  1.00 23.61           H
ATOM   2440 HD22 LEU A 240       5.390   7.828  66.360  1.00 23.61           H
ATOM   2441 HD23 LEU A 240       5.496   8.201  67.896  1.00 23.61           H
ATOM   2442  N   LEU A 241      10.207   6.187  68.789  1.00 16.20           N
ATOM   2443  CA  LEU A 241      10.974   4.953  68.941  1.00 17.77           C
ATOM   2444  C   LEU A 241      10.338   4.004  69.957  1.00 19.84           C
ATOM   2445  O   LEU A 241      10.583   2.794  69.894  1.00 21.15           O
ATOM   2446  CB  LEU A 241      12.404   5.277  69.378  1.00 20.51           C
ATOM   2447  CG  LEU A 241      13.259   6.008  68.347  1.00 16.53           C
ATOM   2448  CD1 LEU A 241      14.465   6.634  69.050  1.00 21.12           C
ATOM   2449  CD2 LEU A 241      13.715   5.091  67.225  1.00 20.92           C
ATOM   2450  H   LEU A 241      10.636   6.898  69.024  1.00 19.41           H
ATOM   2451  HA  LEU A 241      11.017   4.503  68.084  1.00 21.30           H
ATOM   2452  HB2 LEU A 241      12.358   5.837  70.170  1.00 24.58           H
ATOM   2453  HB3 LEU A 241      12.856   4.448  69.599  1.00 24.58           H
ATOM   2454  HG  LEU A 241      12.737   6.718  67.945  1.00 19.81           H
ATOM   2455 HD11 LEU A 241      14.999   7.107  68.392  1.00 25.32           H
ATOM   2456 HD12 LEU A 241      14.157   7.247  69.733  1.00 25.32           H
ATOM   2457 HD13 LEU A 241      14.995   5.932  69.462  1.00 25.32           H
ATOM   2458 HD21 LEU A 241      14.272   5.600  66.617  1.00 25.07           H
ATOM   2459 HD22 LEU A 241      14.224   4.357  67.608  1.00 25.07           H
ATOM   2460 HD23 LEU A 241      12.940   4.752  66.752  1.00 25.07           H
ATOM   2461  N   GLN A 242       9.534   4.532  70.881  1.00 20.12           N
ATOM   2462  CA  GLN A 242       8.884   3.744  71.912  1.00 23.13           C
ATOM   2463  C   GLN A 242       7.583   3.107  71.459  1.00 22.67           C
ATOM   2464  O   GLN A 242       6.983   2.366  72.241  1.00 21.15           O
ATOM   2465  CB  GLN A 242       8.603   4.620  73.135  1.00 24.93           C
ATOM   2466  CG  GLN A 242       9.852   5.301  73.637  1.00 26.14           C
ATOM   2467  CD  GLN A 242       9.637   6.115  74.898  1.00 32.22           C
ATOM   2468  OE1 GLN A 242      10.610   6.558  75.508  1.00 48.85           O
ATOM   2469  NE2 GLN A 242       8.371   6.346  75.281  1.00 36.78           N
ATOM   2470  H   GLN A 242       9.362   5.372  70.942  1.00 24.11           H
ATOM   2471  HA  GLN A 242       9.489   3.034  72.178  1.00 27.73           H
ATOM   2472  HB2 GLN A 242       7.956   5.301  72.894  1.00 29.88           H
ATOM   2473  HB3 GLN A 242       8.254   4.068  73.852  1.00 29.88           H
ATOM   2474  HG2 GLN A 242      10.526   4.633  73.829  1.00 31.34           H
ATOM   2475  HG3 GLN A 242      10.177   5.902  72.948  1.00 31.34           H
ATOM   2476 HE21 GLN A 242       7.710   6.093  74.792  1.00 44.11           H
ATOM   2477 HE22 GLN A 242       8.212   6.755  76.019  1.00 44.11           H
ATOM   2478  N   GLU A 243       7.106   3.401  70.255  1.00 24.20           N
ATOM   2479  CA  GLU A 243       5.922   2.725  69.752  1.00 23.86           C
ATOM   2480  C   GLU A 243       6.248   1.259  69.453  1.00 23.93           C
ATOM   2481  O   GLU A 243       7.409   0.845  69.405  1.00 20.97           O
ATOM   2482  CB  GLU A 243       5.379   3.447  68.514  1.00 30.67           C
ATOM   2483  CG  GLU A 243       4.912   4.878  68.784  1.00 24.33           C
ATOM   2484  CD  GLU A 243       3.718   4.959  69.731  1.00 38.35           C
ATOM   2485  OE1 GLU A 243       3.812   5.673  70.749  1.00 37.20           O
ATOM   2486  OE2 GLU A 243       2.691   4.316  69.459  1.00 39.79           O1-
ATOM   2487  H   GLU A 243       7.442   3.985  69.722  1.00 29.01           H
ATOM   2488  HA  GLU A 243       5.230   2.736  70.434  1.00 28.61           H
ATOM   2489  HB2 GLU A 243       6.082   3.489  67.846  1.00 36.77           H
ATOM   2490  HB3 GLU A 243       4.627   2.951  68.158  1.00 36.77           H
ATOM   2491  HG2 GLU A 243       5.640   5.367  69.201  1.00 29.17           H
ATOM   2492  HG3 GLU A 243       4.661   5.293  67.943  1.00 29.17           H
ATOM   2493  N   GLU A 244       5.197   0.455  69.278  1.00 27.45           N
ATOM   2494  CA  GLU A 244       5.367  -0.986  69.111  1.00 28.05           C
ATOM   2495  C   GLU A 244       6.248  -1.310  67.911  1.00 23.51           C
ATOM   2496  O   GLU A 244       5.942  -0.928  66.778  1.00 25.06           O
ATOM   2497  CB  GLU A 244       3.999  -1.661  68.949  1.00 31.73           C
ATOM   2498  CG  GLU A 244       4.060  -3.127  68.519  1.00 36.29           C
ATOM   2499  CD  GLU A 244       3.783  -4.087  69.646  1.00 51.62           C
ATOM   2500  OE1 GLU A 244       2.969  -5.016  69.425  1.00 59.06           O
ATOM   2501  OE2 GLU A 244       4.378  -3.917  70.741  1.00 59.23           O1-
ATOM   2502  H   GLU A 244       4.377   0.720  69.258  1.00 32.92           H
ATOM   2503  HA  GLU A 244       5.799  -1.343  69.901  1.00 33.63           H
ATOM   2504  HB2 GLU A 244       3.538  -1.617  69.803  1.00 38.05           H
ATOM   2505  HB3 GLU A 244       3.485  -1.178  68.279  1.00 38.05           H
ATOM   2506  HG2 GLU A 244       3.386  -3.279  67.837  1.00 43.52           H
ATOM   2507  HG3 GLU A 244       4.931  -3.356  68.168  1.00 43.52           H
ATOM   2508  N   ASN A 245       7.313  -2.067  68.166  1.00 21.73           N
ATOM   2509  CA  ASN A 245       8.250  -2.525  67.132  1.00 27.63           C
ATOM   2510  C   ASN A 245       8.825  -1.356  66.338  1.00 20.29           C
ATOM   2511  O   ASN A 245       8.989  -1.434  65.118  1.00 24.79           O
ATOM   2512  CB  ASN A 245       7.621  -3.532  66.175  1.00 29.01           C
ATOM   2513  CG  ASN A 245       8.675  -4.270  65.362  1.00 31.20           C
ATOM   2514  OD1 ASN A 245       9.803  -4.457  65.829  1.00 28.13           O
ATOM   2515  ND2 ASN A 245       8.331  -4.656  64.137  1.00 30.47           N
ATOM   2516  H   ASN A 245       7.528  -2.332  68.957  1.00 26.05           H
ATOM   2517  HA  ASN A 245       8.992  -2.972  67.566  1.00 33.13           H
ATOM   2518  HB2 ASN A 245       7.112  -4.183  66.682  1.00 34.78           H
ATOM   2519  HB3 ASN A 245       7.039  -3.059  65.559  1.00 34.78           H
ATOM   2520 HD21 ASN A 245       8.891  -5.089  63.649  1.00 36.54           H
ATOM   2521 HD22 ASN A 245       7.549  -4.471  63.828  1.00 36.54           H
ATOM   2522  N   CYS A 246       9.151  -0.278  67.039  1.00 24.78           N
ATOM   2523  CA  CYS A 246       9.754   0.886  66.405  1.00 20.68           C
ATOM   2524  C   CYS A 246      11.155   1.207  66.906  1.00 21.73           C
ATOM   2525  O   CYS A 246      11.758   2.154  66.394  1.00 20.14           O
ATOM   2526  CB  CYS A 246       8.869   2.127  66.619  1.00 25.14           C
ATOM   2527  SG  CYS A 246       7.370   2.163  65.633  1.00 22.76           S
ATOM   2528  H   CYS A 246       9.024  -0.195  67.888  1.00 29.70           H
ATOM   2529  HA  CYS A 246       9.814   0.733  65.453  1.00 24.79           H
ATOM   2530  HB2 CYS A 246       8.610   2.168  67.553  1.00 30.14           H
ATOM   2531  HB3 CYS A 246       9.382   2.917  66.393  1.00 30.14           H
ATOM   2532  HG  CYS A 246       6.660   1.237  65.904  1.00 27.28           H
ATOM   2533  N   ASP A 247      11.702   0.471  67.881  1.00 19.96           N
ATOM   2534  CA  ASP A 247      13.014   0.850  68.423  1.00 17.03           C
ATOM   2535  C   ASP A 247      14.104   0.311  67.514  1.00 28.25           C
ATOM   2536  O   ASP A 247      14.630  -0.794  67.697  1.00 21.20           O
ATOM   2537  CB  ASP A 247      13.233   0.368  69.850  1.00 28.33           C
ATOM   2538  CG  ASP A 247      14.522   0.950  70.462  1.00 29.32           C
ATOM   2539  OD1 ASP A 247      15.165   1.814  69.803  1.00 21.15           O
ATOM   2540  OD2 ASP A 247      14.909   0.560  71.590  1.00 27.68           O1-
ATOM   2541  H   ASP A 247      11.349  -0.231  68.228  1.00 23.92           H
ATOM   2542  HA  ASP A 247      13.078   1.817  68.420  1.00 20.41           H
ATOM   2543  HB2 ASP A 247      12.484   0.631  70.404  1.00 33.97           H
ATOM   2544  HB3 ASP A 247      13.323  -0.598  69.840  1.00 33.97           H
ATOM   2545  N   ILE A 248      14.479   1.131  66.535  1.00 19.77           N
ATOM   2546  CA  ILE A 248      15.508   0.719  65.594  1.00 22.64           C
ATOM   2547  C   ILE A 248      16.878   0.659  66.246  1.00 19.23           C
ATOM   2548  O   ILE A 248      17.820   0.123  65.643  1.00 23.29           O
ATOM   2549  CB  ILE A 248      15.534   1.662  64.365  1.00 19.42           C
ATOM   2550  CG1 ILE A 248      15.804   3.107  64.786  1.00 18.37           C
ATOM   2551  CG2 ILE A 248      14.231   1.601  63.657  1.00 18.94           C
ATOM   2552  CD1 ILE A 248      15.996   4.035  63.617  1.00 18.40           C
ATOM   2553  H   ILE A 248      14.155   1.916  66.409  1.00 23.69           H
ATOM   2554  HA  ILE A 248      15.288  -0.172  65.274  1.00 27.14           H
ATOM   2555  HB  ILE A 248      16.229   1.373  63.753  1.00 23.27           H
ATOM   2556 HG12 ILE A 248      15.048   3.439  65.297  1.00 22.02           H
ATOM   2557 HG13 ILE A 248      16.606   3.142  65.331  1.00 22.02           H
ATOM   2558 HG21 ILE A 248      14.270   2.132  62.848  1.00 22.70           H
ATOM   2559 HG22 ILE A 248      14.052   0.676  63.430  1.00 22.70           H
ATOM   2560 HG23 ILE A 248      13.536   1.936  64.250  1.00 22.70           H
ATOM   2561 HD11 ILE A 248      16.165   4.931  63.956  1.00 22.05           H
ATOM   2562 HD12 ILE A 248      16.756   3.729  63.097  1.00 22.05           H
ATOM   2563 HD13 ILE A 248      15.196   4.038  63.069  1.00 22.05           H
ATOM   2564  N   PHE A 249      17.013   1.180  67.464  1.00 18.52           N
ATOM   2565  CA  PHE A 249      18.283   1.169  68.174  1.00 20.28           C
ATOM   2566  C   PHE A 249      18.326   0.117  69.281  1.00 17.88           C
ATOM   2567  O   PHE A 249      19.210   0.170  70.139  1.00 21.46           O
ATOM   2568  CB  PHE A 249      18.576   2.547  68.760  1.00 20.69           C
ATOM   2569  CG  PHE A 249      18.487   3.682  67.750  1.00 17.42           C
ATOM   2570  CD1 PHE A 249      19.238   3.664  66.585  1.00 21.42           C
ATOM   2571  CD2 PHE A 249      17.657   4.759  67.981  1.00 21.02           C
ATOM   2572  CE1 PHE A 249      19.165   4.720  65.664  1.00 20.75           C
ATOM   2573  CE2 PHE A 249      17.569   5.808  67.052  1.00 19.37           C
ATOM   2574  CZ  PHE A 249      18.319   5.783  65.907  1.00 19.96           C
ATOM   2575  H   PHE A 249      16.373   1.548  67.904  1.00 22.19           H
ATOM   2576  HA  PHE A 249      18.991   0.969  67.542  1.00 24.31           H
ATOM   2577  HB2 PHE A 249      17.932   2.724  69.467  1.00 24.80           H
ATOM   2578  HB3 PHE A 249      19.473   2.545  69.122  1.00 24.80           H
ATOM   2579  HD1 PHE A 249      19.808   2.946  66.417  1.00 25.68           H
ATOM   2580  HD2 PHE A 249      17.143   4.786  68.754  1.00 25.19           H
ATOM   2581  HE1 PHE A 249      19.669   4.698  64.883  1.00 24.87           H
ATOM   2582  HE2 PHE A 249      17.005   6.528  67.219  1.00 23.21           H
ATOM   2583  HZ  PHE A 249      18.260   6.484  65.300  1.00 23.92           H
ATOM   2584  N   GLN A 250      17.398  -0.836  69.269  1.00 24.15           N
ATOM   2585  CA  GLN A 250      17.300  -1.820  70.353  1.00 22.55           C
ATOM   2586  C   GLN A 250      18.597  -2.615  70.556  1.00 27.52           C
ATOM   2587  O   GLN A 250      18.881  -3.048  71.682  1.00 24.43           O
ATOM   2588  CB  GLN A 250      16.132  -2.769  70.071  1.00 26.31           C
ATOM   2589  CG  GLN A 250      16.216  -3.496  68.717  1.00 23.19           C
ATOM   2590  CD  GLN A 250      14.954  -4.290  68.405  1.00 31.07           C
ATOM   2591  OE1 GLN A 250      14.990  -5.505  68.378  1.00 36.94           O
ATOM   2592  NE2 GLN A 250      13.844  -3.606  68.171  1.00 32.02           N
ATOM   2593  H   GLN A 250      16.809  -0.929  68.648  1.00 28.95           H
ATOM   2594  HA  GLN A 250      17.105  -1.363  71.188  1.00 27.03           H
ATOM   2595  HB2 GLN A 250      16.102  -3.446  70.764  1.00 31.55           H
ATOM   2596  HB3 GLN A 250      15.311  -2.257  70.081  1.00 31.55           H
ATOM   2597  HG2 GLN A 250      16.348  -2.856  68.002  1.00 27.80           H
ATOM   2598  HG3 GLN A 250      16.959  -4.119  68.743  1.00 27.80           H
ATOM   2599 HE21 GLN A 250      13.856  -2.748  68.176  1.00 38.39           H
ATOM   2600 HE22 GLN A 250      13.109  -4.022  68.016  1.00 38.39           H
ATOM   2601  N   ASN A 251      19.387  -2.832  69.503  1.00 24.09           N
ATOM   2602  CA  ASN A 251      20.592  -3.651  69.605  1.00 23.75           C
ATOM   2603  C   ASN A 251      21.880  -2.834  69.655  1.00 32.06           C
ATOM   2604  O   ASN A 251      22.969  -3.406  69.641  1.00 25.86           O
ATOM   2605  CB  ASN A 251      20.633  -4.663  68.466  1.00 28.23           C
ATOM   2606  CG  ASN A 251      19.602  -5.774  68.639  1.00 25.17           C
ATOM   2607  OD1 ASN A 251      19.376  -6.259  69.752  1.00 29.85           O
ATOM   2608  ND2 ASN A 251      18.980  -6.185  67.538  1.00 30.47           N
ATOM   2609  H   ASN A 251      19.247  -2.519  68.715  1.00 28.88           H
ATOM   2610  HA  ASN A 251      20.551  -4.163  70.424  1.00 28.47           H
ATOM   2611  HB2 ASN A 251      20.441  -4.207  67.630  1.00 33.85           H
ATOM   2612  HB3 ASN A 251      21.514  -5.065  68.429  1.00 33.85           H
ATOM   2613 HD21 ASN A 251      18.358  -6.776  67.590  1.00 36.53           H
ATOM   2614 HD22 ASN A 251      19.199  -5.858  66.773  1.00 36.53           H
ATOM   2615  N   LEU A 252      21.788  -1.518  69.774  1.00 25.85           N
ATOM   2616  CA  LEU A 252      22.942  -0.742  70.188  1.00 23.96           C
ATOM   2617  C   LEU A 252      23.245  -0.987  71.658  1.00 23.27           C
ATOM   2618  O   LEU A 252      22.354  -1.267  72.470  1.00 25.41           O
ATOM   2619  CB  LEU A 252      22.700   0.758  69.964  1.00 22.33           C
ATOM   2620  CG  LEU A 252      22.990   1.286  68.543  1.00 21.43           C
ATOM   2621  CD1 LEU A 252      22.088   0.632  67.526  1.00 24.15           C
ATOM   2622  CD2 LEU A 252      22.860   2.832  68.510  1.00 21.25           C
ATOM   2623  H   LEU A 252      21.079  -1.058  69.626  1.00 30.99           H
ATOM   2624  HA  LEU A 252      23.719  -1.017  69.674  1.00 28.73           H
ATOM   2625  HB2 LEU A 252      21.768   0.944  70.156  1.00 26.77           H
ATOM   2626  HB3 LEU A 252      23.255   1.253  70.588  1.00 26.77           H
ATOM   2627  HG  LEU A 252      23.904   1.065  68.309  1.00 25.69           H
ATOM   2628 HD11 LEU A 252      22.269   1.018  66.654  1.00 28.95           H
ATOM   2629 HD12 LEU A 252      22.260  -0.322  67.502  1.00 28.95           H
ATOM   2630 HD13 LEU A 252      21.167   0.795  67.775  1.00 28.95           H
ATOM   2631 HD21 LEU A 252      23.048   3.141  67.611  1.00 25.47           H
ATOM   2632 HD22 LEU A 252      21.957   3.078  68.762  1.00 25.47           H
ATOM   2633 HD23 LEU A 252      23.494   3.222  69.132  1.00 25.47           H
ATOM   2634  N   THR A 253      24.517  -0.821  72.007  1.00 25.88           N
ATOM   2635  CA  THR A 253      24.884  -0.806  73.411  1.00 27.44           C
ATOM   2636  C   THR A 253      24.328   0.448  74.065  1.00 30.43           C
ATOM   2637  O   THR A 253      23.933   1.403  73.396  1.00 23.55           O
ATOM   2638  CB  THR A 253      26.397  -0.826  73.595  1.00 24.56           C
ATOM   2639  OG1 THR A 253      26.930   0.455  73.263  1.00 24.99           O
ATOM   2640  CG2 THR A 253      27.045  -1.872  72.703  1.00 28.68           C
ATOM   2641  H   THR A 253      25.164  -0.697  71.456  1.00 31.02           H
ATOM   2642  HA  THR A 253      24.506  -1.583  73.853  1.00 32.90           H
ATOM   2643  HB  THR A 253      26.599  -1.035  74.518  1.00 29.45           H
ATOM   2644  HG1 THR A 253      27.767   0.454  73.320  1.00 29.95           H
ATOM   2645 HG21 THR A 253      28.002  -1.879  72.857  1.00 34.39           H
ATOM   2646 HG22 THR A 253      26.680  -2.745  72.908  1.00 34.39           H
ATOM   2647 HG23 THR A 253      26.883  -1.676  71.767  1.00 34.39           H
ATOM   2648  N   LYS A 254      24.316   0.442  75.398  1.00 22.73           N
ATOM   2649  CA  LYS A 254      23.880   1.617  76.140  1.00 26.87           C
ATOM   2650  C   LYS A 254      24.751   2.835  75.825  1.00 29.93           C
ATOM   2651  O   LYS A 254      24.243   3.959  75.688  1.00 25.27           O
ATOM   2652  CB  LYS A 254      23.894   1.293  77.637  1.00 34.26           C
ATOM   2653  CG  LYS A 254      23.000   2.179  78.494  1.00 45.65           C
ATOM   2654  CD  LYS A 254      22.794   1.602  79.928  1.00 49.28           C
ATOM   2655  CE  LYS A 254      23.950   1.941  80.885  1.00 51.11           C
ATOM   2656  NZ  LYS A 254      24.047   3.405  81.160  1.00 52.28           N1+
ATOM   2657  H   LYS A 254      24.542  -0.228  75.885  1.00 27.24           H
ATOM   2658  HA  LYS A 254      22.971   1.834  75.885  1.00 32.22           H
ATOM   2659  HB2 LYS A 254      23.600   0.374  77.751  1.00 41.08           H
ATOM   2660  HB3 LYS A 254      24.802   1.386  77.961  1.00 41.08           H
ATOM   2661  HG2 LYS A 254      23.395   3.064  78.567  1.00 54.75           H
ATOM   2662  HG3 LYS A 254      22.128   2.234  78.071  1.00 54.75           H
ATOM   2663  HD2 LYS A 254      21.977   1.971  80.303  1.00 59.11           H
ATOM   2664  HD3 LYS A 254      22.721   0.634  79.877  1.00 59.11           H
ATOM   2665  HE2 LYS A 254      23.806   1.489  81.733  1.00 61.31           H
ATOM   2666  HE3 LYS A 254      24.788   1.653  80.491  1.00 61.31           H
ATOM   2667  HZ1 LYS A 254      24.151   3.846  80.395  1.00 62.70           H
ATOM   2668  HZ2 LYS A 254      23.304   3.692  81.558  1.00 62.70           H
ATOM   2669  HZ3 LYS A 254      24.742   3.575  81.689  1.00 62.70           H
ATOM   2670  N   LYS A 255      26.067   2.641  75.709  1.00 29.11           N
ATOM   2671  CA  LYS A 255      26.950   3.761  75.391  1.00 27.33           C
ATOM   2672  C   LYS A 255      26.706   4.275  73.972  1.00 18.19           C
ATOM   2673  O   LYS A 255      26.745   5.486  73.740  1.00 20.51           O
ATOM   2674  CB  LYS A 255      28.418   3.347  75.557  1.00 34.58           C
ATOM   2675  CG  LYS A 255      29.421   4.467  75.317  1.00 38.47           C
ATOM   2676  CD  LYS A 255      30.867   4.004  75.572  1.00 43.23           C
ATOM   2677  CE  LYS A 255      31.825   4.429  74.445  1.00 45.17           C
ATOM   2678  NZ  LYS A 255      33.236   3.935  74.637  1.00 40.41           N1+
ATOM   2679  H   LYS A 255      26.466   1.884  75.802  1.00 34.91           H
ATOM   2680  HA  LYS A 255      26.772   4.488  76.009  1.00 32.77           H
ATOM   2681  HB2 LYS A 255      28.549   3.022  76.461  1.00 41.47           H
ATOM   2682  HB3 LYS A 255      28.615   2.639  74.923  1.00 41.47           H
ATOM   2683  HG2 LYS A 255      29.361   4.761  74.395  1.00 46.14           H
ATOM   2684  HG3 LYS A 255      29.230   5.202  75.922  1.00 46.14           H
ATOM   2685  HD2 LYS A 255      31.182   4.400  76.400  1.00 51.85           H
ATOM   2686  HD3 LYS A 255      30.884   3.035  75.638  1.00 51.85           H
ATOM   2687  HE2 LYS A 255      31.497   4.068  73.605  1.00 54.18           H
ATOM   2688  HE3 LYS A 255      31.848   5.398  74.396  1.00 54.18           H
ATOM   2689  HZ1 LYS A 255      33.750   4.207  73.962  1.00 48.47           H
ATOM   2690  HZ2 LYS A 255      33.571   4.249  75.399  1.00 48.47           H
ATOM   2691  HZ3 LYS A 255      33.248   3.046  74.666  1.00 48.47           H
ATOM   2692  N   GLN A 256      26.508   3.366  73.006  1.00 21.78           N
ATOM   2693  CA  GLN A 256      26.153   3.775  71.646  1.00 24.32           C
ATOM   2694  C   GLN A 256      24.849   4.571  71.631  1.00 24.76           C
ATOM   2695  O   GLN A 256      24.746   5.595  70.945  1.00 21.05           O
ATOM   2696  CB  GLN A 256      26.022   2.549  70.750  1.00 25.00           C
ATOM   2697  CG  GLN A 256      27.368   1.961  70.304  1.00 25.04           C
ATOM   2698  CD  GLN A 256      27.211   0.730  69.462  1.00 22.42           C
ATOM   2699  OE1 GLN A 256      26.314  -0.085  69.687  1.00 24.57           O
ATOM   2700  NE2 GLN A 256      28.091   0.579  68.463  1.00 27.66           N
ATOM   2701  H   GLN A 256      26.572   2.514  73.110  1.00 26.11           H
ATOM   2702  HA  GLN A 256      26.856   4.336  71.285  1.00 29.15           H
ATOM   2703  HB2 GLN A 256      25.545   1.859  71.239  1.00 29.98           H
ATOM   2704  HB3 GLN A 256      25.528   2.791  69.953  1.00 29.98           H
ATOM   2705  HG2 GLN A 256      27.851   2.627  69.784  1.00 30.01           H
ATOM   2706  HG3 GLN A 256      27.879   1.718  71.092  1.00 30.01           H
ATOM   2707 HE21 GLN A 256      28.724   1.155  68.360  1.00 33.17           H
ATOM   2708 HE22 GLN A 256      28.028  -0.094  67.930  1.00 33.17           H
ATOM   2709  N   ARG A 257      23.844   4.112  72.380  1.00 18.64           N
ATOM   2710  CA  ARG A 257      22.557   4.805  72.398  1.00 25.69           C
ATOM   2711  C   ARG A 257      22.705   6.199  72.994  1.00 22.78           C
ATOM   2712  O   ARG A 257      22.158   7.178  72.471  1.00 17.30           O
ATOM   2713  CB  ARG A 257      21.523   3.975  73.171  1.00 21.11           C
ATOM   2714  CG  ARG A 257      21.000   2.756  72.409  1.00 25.69           C
ATOM   2715  CD  ARG A 257      20.375   1.677  73.336  1.00 30.99           C
ATOM   2716  NE  ARG A 257      19.177   2.132  74.029  1.00 35.19           N
ATOM   2717  CZ  ARG A 257      17.920   1.965  73.601  1.00 39.10           C
ATOM   2718  NH1 ARG A 257      17.652   1.352  72.465  1.00 32.88           N
ATOM   2719  NH2 ARG A 257      16.907   2.431  74.323  1.00 41.39           N1+
ATOM   2720  H   ARG A 257      23.880   3.415  72.877  1.00 22.34           H
ATOM   2721  HA  ARG A 257      22.239   4.897  71.486  1.00 30.80           H
ATOM   2722  HB2 ARG A 257      21.929   3.657  73.989  1.00 25.30           H
ATOM   2723  HB3 ARG A 257      20.759   4.536  73.375  1.00 25.30           H
ATOM   2724  HG2 ARG A 257      20.318   3.041  71.784  1.00 30.80           H
ATOM   2725  HG3 ARG A 257      21.736   2.346  71.934  1.00 30.80           H
ATOM   2726  HD2 ARG A 257      20.147   0.893  72.811  1.00 37.16           H
ATOM   2727  HD3 ARG A 257      21.022   1.440  74.018  1.00 37.16           H
ATOM   2728  HE  ARG A 257      19.286   2.476  74.812  1.00 42.20           H
ATOM   2729 HH11 ARG A 257      18.289   1.045  71.978  1.00 39.42           H
ATOM   2730 HH12 ARG A 257      16.836   1.259  72.210  1.00 39.42           H
ATOM   2731 HH21 ARG A 257      17.056   2.834  75.068  1.00 49.64           H
ATOM   2732 HH22 ARG A 257      16.101   2.323  74.044  1.00 49.64           H
ATOM   2733  N   GLN A 258      23.484   6.319  74.065  1.00 17.98           N
ATOM   2734  CA  GLN A 258      23.695   7.619  74.691  1.00 20.07           C
ATOM   2735  C   GLN A 258      24.455   8.577  73.781  1.00 16.66           C
ATOM   2736  O   GLN A 258      24.157   9.776  73.759  1.00 15.10           O
ATOM   2737  CB  GLN A 258      24.471   7.475  76.004  1.00 24.84           C
ATOM   2738  CG  GLN A 258      23.689   6.921  77.161  1.00 35.72           C
ATOM   2739  CD  GLN A 258      24.607   6.424  78.258  1.00 45.56           C
ATOM   2740  OE1 GLN A 258      25.838   6.425  78.112  1.00 40.57           O
ATOM   2741  NE2 GLN A 258      24.014   5.988  79.364  1.00 47.64           N
ATOM   2742  H   GLN A 258      23.892   5.662  74.437  1.00 21.55           H
ATOM   2743  HA  GLN A 258      22.835   8.014  74.883  1.00 24.05           H
ATOM   2744  HB2 GLN A 258      25.226   6.888  75.844  1.00 29.78           H
ATOM   2745  HB3 GLN A 258      24.788   8.355  76.275  1.00 29.78           H
ATOM   2746  HG2 GLN A 258      23.134   7.624  77.533  1.00 42.83           H
ATOM   2747  HG3 GLN A 258      23.138   6.178  76.866  1.00 42.83           H
ATOM   2748 HE21 GLN A 258      23.158   6.013  79.430  1.00 57.14           H
ATOM   2749 HE22 GLN A 258      24.487   5.680  80.013  1.00 57.14           H
ATOM   2750  N   SER A 259      25.504   8.098  73.099  0.89 15.81           N
ATOM   2751  CA  SER A 259      26.251   8.961  72.188  0.89 14.11           C
ATOM   2752  C   SER A 259      25.369   9.398  71.034  0.89 10.55           C
ATOM   2753  O   SER A 259      25.361  10.571  70.658  0.89 13.24           O
ATOM   2754  CB  SER A 259      27.502   8.247  71.638  0.89 14.60           C
ATOM   2755  OG  SER A 259      28.345   7.844  72.692  0.89 32.10           O
ATOM   2756  H   SER A 259      25.783   7.287  73.136  0.89 18.94           H
ATOM   2757  HA  SER A 259      26.533   9.757  72.669  0.89 16.91           H
ATOM   2758  HB2 SER A 259      27.221   7.462  71.144  0.89 17.49           H
ATOM   2759  HB3 SER A 259      27.988   8.850  71.046  0.89 17.49           H
ATOM   2760  HG  SER A 259      27.937   7.306  73.194  0.89 38.49           H
ATOM   2761  N   LEU A 260      24.638   8.468  70.449  1.00 16.21           N
ATOM   2762  CA  LEU A 260      23.783   8.819  69.322  1.00 13.60           C
ATOM   2763  C   LEU A 260      22.715   9.826  69.748  1.00 17.59           C
ATOM   2764  O   LEU A 260      22.461  10.810  69.046  1.00 13.44           O
ATOM   2765  CB  LEU A 260      23.147   7.563  68.714  1.00 17.06           C
ATOM   2766  CG  LEU A 260      22.173   7.861  67.556  1.00 19.57           C
ATOM   2767  CD1 LEU A 260      22.256   6.821  66.463  1.00 18.69           C
ATOM   2768  CD2 LEU A 260      20.734   7.980  68.053  1.00 17.97           C
ATOM   2769  H   LEU A 260      24.600   7.644  70.689  1.00 19.43           H
ATOM   2770  HA  LEU A 260      24.328   9.240  68.639  1.00 16.29           H
ATOM   2771  HB2 LEU A 260      23.848   6.989  68.367  1.00 20.44           H
ATOM   2772  HB3 LEU A 260      22.659   7.088  69.401  1.00 20.44           H
ATOM   2773  HG  LEU A 260      22.416   8.710  67.154  1.00 23.46           H
ATOM   2774 HD11 LEU A 260      21.658   7.076  65.743  1.00 22.39           H
ATOM   2775 HD12 LEU A 260      23.168   6.796  66.134  1.00 22.39           H
ATOM   2776 HD13 LEU A 260      22.001   5.955  66.824  1.00 22.39           H
ATOM   2777 HD21 LEU A 260      20.170   8.197  67.296  1.00 21.53           H
ATOM   2778 HD22 LEU A 260      20.459   7.132  68.433  1.00 21.53           H
ATOM   2779 HD23 LEU A 260      20.669   8.682  68.717  1.00 21.53           H
ATOM   2780  N   ARG A 261      22.094   9.620  70.910  1.00 15.87           N
ATOM   2781  CA  ARG A 261      21.075  10.577  71.336  1.00 17.97           C
ATOM   2782  C   ARG A 261      21.657  11.975  71.454  1.00 19.34           C
ATOM   2783  O   ARG A 261      21.072  12.961  70.963  1.00 14.87           O
ATOM   2784  CB  ARG A 261      20.445  10.118  72.653  1.00 16.14           C
ATOM   2785  CG  ARG A 261      19.436  11.089  73.207  1.00 12.72           C
ATOM   2786  CD  ARG A 261      18.625  10.428  74.293  1.00 19.09           C
ATOM   2787  NE  ARG A 261      17.953  11.454  75.077  1.00 15.55           N
ATOM   2788  CZ  ARG A 261      16.788  11.993  74.768  1.00 12.69           C
ATOM   2789  NH1 ARG A 261      16.102  11.597  73.685  1.00 16.58           N
ATOM   2790  NH2 ARG A 261      16.298  12.931  75.558  1.00 16.80           N1+
ATOM   2791  H   ARG A 261      22.235   8.957  71.443  1.00 19.02           H
ATOM   2792  HA  ARG A 261      20.373  10.610  70.666  1.00 21.54           H
ATOM   2793  HB2 ARG A 261      19.978   9.281  72.501  1.00 19.34           H
ATOM   2794  HB3 ARG A 261      21.142   9.997  73.316  1.00 19.34           H
ATOM   2795  HG2 ARG A 261      19.892  11.865  73.565  1.00 15.24           H
ATOM   2796  HG3 ARG A 261      18.833  11.355  72.493  1.00 15.24           H
ATOM   2797  HD2 ARG A 261      17.959   9.844  73.898  1.00 22.88           H
ATOM   2798  HD3 ARG A 261      19.220   9.923  74.868  1.00 22.88           H
ATOM   2799  HE  ARG A 261      18.313  11.678  75.826  1.00 18.64           H
ATOM   2800 HH11 ARG A 261      16.419  10.990  73.169  1.00 19.87           H
ATOM   2801 HH12 ARG A 261      15.341  11.954  73.505  1.00 19.87           H
ATOM   2802 HH21 ARG A 261      16.733  13.182  76.253  1.00 20.13           H
ATOM   2803 HH22 ARG A 261      15.534  13.286  75.378  1.00 20.13           H
ATOM   2804  N   LYS A 262      22.840  12.084  72.061  1.00 16.55           N
ATOM   2805  CA  LYS A 262      23.458  13.383  72.219  1.00 16.59           C
ATOM   2806  C   LYS A 262      23.793  13.998  70.872  1.00 11.72           C
ATOM   2807  O   LYS A 262      23.529  15.178  70.638  1.00 11.73           O
ATOM   2808  CB  LYS A 262      24.721  13.270  73.072  1.00 17.00           C
ATOM   2809  CG  LYS A 262      25.500  14.569  73.122  1.00 18.59           C
ATOM   2810  CD  LYS A 262      26.664  14.496  74.100  1.00 28.65           C
ATOM   2811  CE  LYS A 262      27.069  15.887  74.574  1.00 35.38           C
ATOM   2812  NZ  LYS A 262      26.151  16.417  75.647  1.00 37.95           N1+
ATOM   2813  H   LYS A 262      23.292  11.426  72.379  1.00 19.83           H
ATOM   2814  HA  LYS A 262      22.834  13.974  72.670  1.00 19.88           H
ATOM   2815  HB2 LYS A 262      24.466  13.031  73.977  1.00 20.37           H
ATOM   2816  HB3 LYS A 262      25.293  12.587  72.693  1.00 20.37           H
ATOM   2817  HG2 LYS A 262      25.864  14.757  72.243  1.00 22.27           H
ATOM   2818  HG3 LYS A 262      24.912  15.289  73.406  1.00 22.27           H
ATOM   2819  HD2 LYS A 262      26.394  13.978  74.876  1.00 34.36           H
ATOM   2820  HD3 LYS A 262      27.431  14.087  73.670  1.00 34.36           H
ATOM   2821  HE2 LYS A 262      27.968  15.840  74.939  1.00 42.42           H
ATOM   2822  HE3 LYS A 262      27.045  16.501  73.822  1.00 42.42           H
ATOM   2823  HZ1 LYS A 262      26.596  16.974  76.179  1.00 45.51           H
ATOM   2824  HZ2 LYS A 262      25.472  16.855  75.277  1.00 45.51           H
ATOM   2825  HZ3 LYS A 262      25.829  15.746  76.137  1.00 45.51           H
ATOM   2826  N   MET A 263      24.397  13.223  69.976  1.00 14.75           N
ATOM   2827  CA  MET A 263      24.742  13.783  68.674  1.00 14.74           C
ATOM   2828  C   MET A 263      23.498  14.271  67.938  1.00 10.67           C
ATOM   2829  O   MET A 263      23.516  15.345  67.321  1.00 11.11           O
ATOM   2830  CB  MET A 263      25.480  12.736  67.840  1.00 10.76           C
ATOM   2831  CG  MET A 263      26.852  12.420  68.408  1.00 16.82           C
ATOM   2832  SD  MET A 263      27.893  11.470  67.288  1.00 16.97           S
ATOM   2833  CE  MET A 263      27.184   9.836  67.482  1.00 16.99           C
ATOM   2834  H   MET A 263      24.608  12.396  70.089  1.00 17.67           H
ATOM   2835  HA  MET A 263      25.338  14.535  68.808  1.00 17.66           H
ATOM   2836  HB2 MET A 263      24.947  11.925  67.844  1.00 12.88           H
ATOM   2837  HB3 MET A 263      25.575  13.066  66.936  1.00 12.88           H
ATOM   2838  HG2 MET A 263      27.312  13.254  68.594  1.00 20.16           H
ATOM   2839  HG3 MET A 263      26.744  11.913  69.225  1.00 20.16           H
ATOM   2840  HE1 MET A 263      27.688   9.197  66.955  1.00 20.36           H
ATOM   2841  HE2 MET A 263      27.234   9.587  68.419  1.00 20.36           H
ATOM   2842  HE3 MET A 263      26.257   9.836  67.190  1.00 20.36           H
ATOM   2843  N   VAL A 264      22.426  13.479  67.960  1.00 10.61           N
ATOM   2844  CA  VAL A 264      21.201  13.829  67.226  1.00 12.36           C
ATOM   2845  C   VAL A 264      20.606  15.118  67.768  1.00 14.50           C
ATOM   2846  O   VAL A 264      20.168  15.985  67.001  1.00 10.86           O
ATOM   2847  CB  VAL A 264      20.203  12.663  67.295  1.00 12.89           C
ATOM   2848  CG1 VAL A 264      18.809  13.061  66.812  1.00 11.99           C
ATOM   2849  CG2 VAL A 264      20.744  11.522  66.466  1.00 10.07           C
ATOM   2850  H   VAL A 264      22.378  12.734  68.385  1.00 12.70           H
ATOM   2851  HA  VAL A 264      21.402  13.993  66.289  1.00 14.80           H
ATOM   2852  HB  VAL A 264      20.117  12.374  68.219  1.00 15.44           H
ATOM   2853 HG11 VAL A 264      18.237  12.278  66.868  1.00 14.36           H
ATOM   2854 HG12 VAL A 264      18.453  13.759  67.386  1.00 14.36           H
ATOM   2855 HG13 VAL A 264      18.845  13.368  65.890  1.00 14.36           H
ATOM   2856 HG21 VAL A 264      20.140  10.764  66.532  1.00 12.06           H
ATOM   2857 HG22 VAL A 264      20.815  11.810  65.543  1.00 12.06           H
ATOM   2858 HG23 VAL A 264      21.624  11.281  66.795  1.00 12.06           H
ATOM   2859  N   ILE A 265      20.548  15.244  69.102  1.00  9.34           N
ATOM   2860  CA  ILE A 265      20.104  16.493  69.723  1.00 11.32           C
ATOM   2861  C   ILE A 265      20.985  17.652  69.269  1.00 13.03           C
ATOM   2862  O   ILE A 265      20.484  18.664  68.794  1.00 11.88           O
ATOM   2863  CB  ILE A 265      20.082  16.374  71.257  1.00 13.16           C
ATOM   2864  CG1 ILE A 265      18.992  15.403  71.681  1.00 15.49           C
ATOM   2865  CG2 ILE A 265      19.899  17.762  71.912  1.00 15.72           C
ATOM   2866  CD1 ILE A 265      19.171  14.890  73.097  1.00 16.44           C
ATOM   2867  H   ILE A 265      20.751  14.620  69.654  1.00 11.18           H
ATOM   2868  HA  ILE A 265      19.204  16.688  69.430  1.00 13.55           H
ATOM   2869  HB  ILE A 265      20.937  16.023  71.557  1.00 15.77           H
ATOM   2870 HG12 ILE A 265      18.128  15.846  71.635  1.00 18.55           H
ATOM   2871 HG13 ILE A 265      18.999  14.640  71.086  1.00 18.55           H
ATOM   2872 HG21 ILE A 265      19.814  17.648  72.872  1.00 18.84           H
ATOM   2873 HG22 ILE A 265      20.673  18.316  71.727  1.00 18.84           H
ATOM   2874 HG23 ILE A 265      19.096  18.175  71.556  1.00 18.84           H
ATOM   2875 HD11 ILE A 265      18.436  14.292  73.293  1.00 19.71           H
ATOM   2876 HD12 ILE A 265      20.013  14.413  73.151  1.00 19.71           H
ATOM   2877 HD13 ILE A 265      19.174  15.639  73.712  1.00 19.71           H
ATOM   2878  N   ASP A 266      22.315  17.506  69.385  1.00 11.63           N
ATOM   2879  CA  ASP A 266      23.215  18.588  68.992  1.00 14.93           C
ATOM   2880  C   ASP A 266      22.994  18.999  67.531  1.00 10.25           C
ATOM   2881  O   ASP A 266      23.045  20.188  67.201  1.00 11.46           O
ATOM   2882  CB  ASP A 266      24.679  18.171  69.201  1.00 16.09           C
ATOM   2883  CG  ASP A 266      25.082  18.119  70.664  1.00 19.57           C
ATOM   2884  OD1 ASP A 266      26.143  17.509  70.961  1.00 16.95           O
ATOM   2885  OD2 ASP A 266      24.339  18.658  71.509  1.00 16.78           O1-
ATOM   2886  H   ASP A 266      22.704  16.794  69.667  1.00 13.93           H
ATOM   2887  HA  ASP A 266      23.040  19.361  69.553  1.00 17.89           H
ATOM   2888  HB2 ASP A 266      24.809  17.277  68.845  1.00 19.28           H
ATOM   2889  HB3 ASP A 266      25.269  18.800  68.757  1.00 19.28           H
ATOM   2890  N   ILE A 267      22.740  18.030  66.639  1.00 11.65           N
ATOM   2891  CA  ILE A 267      22.570  18.331  65.205  1.00 10.38           C
ATOM   2892  C   ILE A 267      21.239  19.038  64.934  1.00 14.45           C
ATOM   2893  O   ILE A 267      21.185  20.032  64.203  1.00 13.78           O
ATOM   2894  CB  ILE A 267      22.689  17.043  64.368  1.00 12.30           C
ATOM   2895  CG1 ILE A 267      24.139  16.500  64.407  1.00 10.67           C
ATOM   2896  CG2 ILE A 267      22.265  17.300  62.932  1.00 14.99           C
ATOM   2897  CD1 ILE A 267      24.310  15.074  63.949  1.00 10.92           C
ATOM   2898  H   ILE A 267      22.666  17.197  66.836  1.00 13.96           H
ATOM   2899  HA  ILE A 267      23.291  18.921  64.936  1.00 12.43           H
ATOM   2900  HB  ILE A 267      22.091  16.385  64.749  1.00 14.74           H
ATOM   2901 HG12 ILE A 267      24.678  17.057  63.817  1.00 12.77           H
ATOM   2902 HG13 ILE A 267      24.484  16.558  65.310  1.00 12.77           H
ATOM   2903 HG21 ILE A 267      22.435  16.496  62.418  1.00 17.96           H
ATOM   2904 HG22 ILE A 267      21.319  17.509  62.898  1.00 17.96           H
ATOM   2905 HG23 ILE A 267      22.786  18.033  62.573  1.00 17.96           H
ATOM   2906 HD11 ILE A 267      25.250  14.845  64.018  1.00 13.08           H
ATOM   2907 HD12 ILE A 267      23.791  14.488  64.521  1.00 13.08           H
ATOM   2908 HD13 ILE A 267      24.015  14.985  63.030  1.00 13.08           H
ATOM   2909  N   VAL A 268      20.134  18.526  65.493  1.00 12.44           N
ATOM   2910  CA  VAL A 268      18.826  19.113  65.193  1.00 12.04           C
ATOM   2911  C   VAL A 268      18.675  20.497  65.817  1.00 10.59           C
ATOM   2912  O   VAL A 268      18.130  21.413  65.189  1.00  9.27           O
ATOM   2913  CB  VAL A 268      17.696  18.155  65.614  1.00  9.53           C
ATOM   2914  CG1 VAL A 268      16.348  18.800  65.434  1.00 11.82           C
ATOM   2915  CG2 VAL A 268      17.771  16.896  64.794  1.00 12.34           C
ATOM   2916  H   VAL A 268      20.116  17.841  66.011  1.00 14.90           H
ATOM   2917  HA  VAL A 268      18.761  19.250  64.235  1.00 14.42           H
ATOM   2918  HB  VAL A 268      17.798  17.928  66.547  1.00 11.40           H
ATOM   2919 HG11 VAL A 268      15.665  18.144  65.634  1.00 14.16           H
ATOM   2920 HG12 VAL A 268      16.260  19.551  66.040  1.00 14.16           H
ATOM   2921 HG13 VAL A 268      16.262  19.103  64.518  1.00 14.16           H
ATOM   2922 HG21 VAL A 268      17.098  16.277  65.117  1.00 14.78           H
ATOM   2923 HG22 VAL A 268      17.614  17.107  63.861  1.00 14.78           H
ATOM   2924 HG23 VAL A 268      18.651  16.502  64.899  1.00 14.78           H
ATOM   2925  N   LEU A 269      19.163  20.704  67.043  1.00 10.42           N
ATOM   2926  CA  LEU A 269      19.080  22.043  67.613  1.00 10.93           C
ATOM   2927  C   LEU A 269      19.859  23.036  66.760  1.00 13.36           C
ATOM   2928  O   LEU A 269      19.527  24.223  66.721  1.00 14.19           O
ATOM   2929  CB  LEU A 269      19.581  22.059  69.067  1.00 12.87           C
ATOM   2930  CG  LEU A 269      18.643  21.369  70.066  1.00 13.60           C
ATOM   2931  CD1 LEU A 269      19.273  21.382  71.440  1.00 17.64           C
ATOM   2932  CD2 LEU A 269      17.251  22.017  70.141  1.00 16.82           C
ATOM   2933  H   LEU A 269      19.532  20.115  67.546  1.00 12.47           H
ATOM   2934  HA  LEU A 269      18.155  22.326  67.617  1.00 13.09           H
ATOM   2935  HB2 LEU A 269      20.440  21.614  69.119  1.00 15.42           H
ATOM   2936  HB3 LEU A 269      19.672  22.977  69.353  1.00 15.42           H
ATOM   2937  HG  LEU A 269      18.532  20.446  69.800  1.00 16.29           H
ATOM   2938 HD11 LEU A 269      18.661  20.952  72.056  1.00 21.14           H
ATOM   2939 HD12 LEU A 269      20.112  20.897  71.400  1.00 21.14           H
ATOM   2940 HD13 LEU A 269      19.434  22.300  71.708  1.00 21.14           H
ATOM   2941 HD21 LEU A 269      16.720  21.557  70.809  1.00 20.16           H
ATOM   2942 HD22 LEU A 269      17.352  22.951  70.390  1.00 20.16           H
ATOM   2943 HD23 LEU A 269      16.817  21.945  69.276  1.00 20.16           H
ATOM   2944  N   ALA A 270      20.865  22.564  66.044  1.00 14.46           N
ATOM   2945  CA  ALA A 270      21.619  23.458  65.184  1.00 14.91           C
ATOM   2946  C   ALA A 270      20.931  23.785  63.839  1.00 11.76           C
ATOM   2947  O   ALA A 270      21.473  24.671  63.170  1.00 13.29           O
ATOM   2948  CB  ALA A 270      23.024  22.888  64.934  1.00 12.75           C
ATOM   2949  H   ALA A 270      21.125  21.745  66.033  1.00 17.33           H
ATOM   2950  HA  ALA A 270      21.748  24.298  65.651  1.00 17.87           H
ATOM   2951  HB1 ALA A 270      23.510  23.487  64.348  1.00 15.27           H
ATOM   2952  HB2 ALA A 270      23.490  22.827  65.780  1.00 15.27           H
ATOM   2953  HB3 ALA A 270      22.950  22.011  64.524  1.00 15.27           H
ATOM   2954  N   THR A 271      19.764  23.160  63.441  1.00 11.44           N
ATOM   2955  CA  THR A 271      19.064  23.582  62.208  1.00 12.95           C
ATOM   2956  C   THR A 271      18.225  24.871  62.321  1.00 13.94           C
ATOM   2957  O   THR A 271      17.629  25.410  61.395  1.00 15.30           O
ATOM   2958  CB  THR A 271      18.172  22.412  61.757  1.00 12.47           C
ATOM   2959  OG1 THR A 271      17.170  22.184  62.792  1.00 11.67           O
ATOM   2960  CG2 THR A 271      18.967  21.146  61.493  1.00 10.84           C
ATOM   2961  H   THR A 271      19.254  22.569  64.090  1.00 13.70           H
ATOM   2962  HA  THR A 271      19.839  23.816  61.400  1.00 15.51           H
ATOM   2963  HB  THR A 271      17.559  22.724  60.874  1.00 14.93           H
ATOM   2964  HG1 THR A 271      17.541  21.726  63.565  1.00 13.98           H
ATOM   2965 HG21 THR A 271      18.321  20.311  61.210  1.00 12.98           H
ATOM   2966 HG22 THR A 271      19.681  21.313  60.670  1.00 12.98           H
ATOM   2967 HG23 THR A 271      19.571  20.830  62.353  1.00 12.98           H
ATOM   2968  N   ASP A 272      18.108  25.357  63.596  1.00 16.03           N
ATOM   2969  CA  ASP A 272      17.443  26.634  63.948  1.00 16.47           C
ATOM   2970  C   ASP A 272      18.211  27.812  63.330  1.00 15.58           C
ATOM   2971  O   ASP A 272      19.379  28.008  63.696  1.00 12.34           O
ATOM   2972  CB  ASP A 272      17.379  26.733  65.501  1.00 17.73           C
ATOM   2973  CG  ASP A 272      16.835  28.099  66.058  1.00 16.76           C
ATOM   2974  OD1 ASP A 272      16.690  29.097  65.338  1.00 14.60           O
ATOM   2975  OD2 ASP A 272      16.523  28.148  67.285  1.00 16.89           O1-
ATOM   2976  H   ASP A 272      18.412  24.945  64.284  1.00 19.21           H
ATOM   2977  HA  ASP A 272      16.536  26.641  63.614  1.00 19.74           H
ATOM   2978  HB2 ASP A 272      16.790  26.039  65.833  1.00 21.25           H
ATOM   2979  HB3 ASP A 272      18.266  26.602  65.867  1.00 21.25           H
ATOM   2980  N   MET A 273      17.588  28.591  62.384  1.00 14.47           N
ATOM   2981  CA  MET A 273      18.382  29.570  61.610  1.00 15.95           C
ATOM   2982  C   MET A 273      19.083  30.646  62.458  1.00 16.94           C
ATOM   2983  O   MET A 273      20.012  31.346  62.087  1.00 23.34           O
ATOM   2984  CB  MET A 273      17.454  30.259  60.600  1.00 19.92           C
ATOM   2985  CG  MET A 273      17.104  29.320  59.461  1.00 21.83           C
ATOM   2986  SD  MET A 273      18.631  28.854  58.585  1.00 16.85           S
ATOM   2987  CE  MET A 273      19.196  30.419  57.878  1.00 20.20           C
ATOM   2988  H   MET A 273      16.561  28.670  62.321  1.00 17.34           H
ATOM   2989  HA  MET A 273      19.224  29.002  61.109  1.00 19.11           H
ATOM   2990  HB2 MET A 273      16.516  30.605  61.096  1.00 23.88           H
ATOM   2991  HB3 MET A 273      17.936  31.188  60.220  1.00 23.88           H
ATOM   2992  HG2 MET A 273      16.665  28.377  59.843  1.00 26.16           H
ATOM   2993  HG3 MET A 273      16.371  29.775  58.769  1.00 26.16           H
ATOM   2994  HE1 MET A 273      20.106  30.235  57.298  1.00 24.21           H
ATOM   2995  HE2 MET A 273      18.440  30.868  57.227  1.00 24.21           H
ATOM   2996  HE3 MET A 273      19.442  31.142  58.673  1.00 24.21           H
ATOM   2997  N   SER A 274      18.526  30.788  63.700  1.00 21.36           N
ATOM   2998  CA  SER A 274      19.035  31.727  64.703  1.00 20.89           C
ATOM   2999  C   SER A 274      20.444  31.375  65.129  1.00 20.47           C
ATOM   3000  O   SER A 274      21.158  32.242  65.633  1.00 20.33           O
ATOM   3001  CB  SER A 274      18.118  31.801  65.947  1.00 26.66           C
ATOM   3002  OG  SER A 274      18.383  30.770  66.879  1.00 22.67           O
ATOM   3003  H   SER A 274      17.843  30.349  63.974  1.00 25.61           H
ATOM   3004  HA  SER A 274      19.052  32.613  64.310  1.00 25.04           H
ATOM   3005  HB2 SER A 274      18.274  32.642  66.401  1.00 31.96           H
ATOM   3006  HB3 SER A 274      17.191  31.749  65.671  1.00 31.96           H
ATOM   3007  HG  SER A 274      17.817  30.801  67.496  1.00 27.18           H
ATOM   3008  N   LYS A 275      20.868  30.134  64.900  1.00 18.66           N
ATOM   3009  CA  LYS A 275      22.228  29.694  65.148  1.00 19.17           C
ATOM   3010  C   LYS A 275      23.094  29.735  63.896  1.00 18.41           C
ATOM   3011  O   LYS A 275      24.283  29.395  63.969  1.00 16.92           O
ATOM   3012  CB  LYS A 275      22.211  28.286  65.717  1.00 19.06           C
ATOM   3013  CG  LYS A 275      21.529  28.247  67.119  1.00 22.06           C
ATOM   3014  CD  LYS A 275      20.963  26.929  67.428  1.00 28.04           C
ATOM   3015  CE  LYS A 275      20.370  26.924  68.856  1.00 29.59           C
ATOM   3016  NZ  LYS A 275      19.644  25.641  69.096  1.00 23.80           N1+
ATOM   3017  H   LYS A 275      20.366  29.513  64.582  1.00 22.37           H
ATOM   3018  HA  LYS A 275      22.640  30.272  65.812  1.00 22.98           H
ATOM   3019  HB2 LYS A 275      21.719  27.709  65.112  1.00 22.85           H
ATOM   3020  HB3 LYS A 275      23.123  27.965  65.804  1.00 22.85           H
ATOM   3021  HG2 LYS A 275      22.186  28.452  67.806  1.00 26.45           H
ATOM   3022  HG3 LYS A 275      20.809  28.895  67.147  1.00 26.45           H
ATOM   3023  HD2 LYS A 275      20.256  26.730  66.793  1.00 33.63           H
ATOM   3024  HD3 LYS A 275      21.661  26.256  67.377  1.00 33.63           H
ATOM   3025  HE2 LYS A 275      21.082  27.012  69.510  1.00 35.47           H
ATOM   3026  HE3 LYS A 275      19.739  27.657  68.947  1.00 35.47           H
ATOM   3027  HZ1 LYS A 275      18.775  25.795  69.211  1.00 28.53           H
ATOM   3028  HZ2 LYS A 275      19.748  25.102  68.395  1.00 28.53           H
ATOM   3029  HZ3 LYS A 275      19.966  25.238  69.822  1.00 28.53           H
ATOM   3030  N   HIS A 276      22.533  30.166  62.760  1.00 14.67           N
ATOM   3031  CA  HIS A 276      23.247  30.079  61.478  1.00 14.23           C
ATOM   3032  C   HIS A 276      24.566  30.859  61.497  1.00 17.00           C
ATOM   3033  O   HIS A 276      25.611  30.341  61.090  1.00 16.86           O
ATOM   3034  CB  HIS A 276      22.353  30.574  60.339  1.00 15.61           C
ATOM   3035  CG  HIS A 276      23.092  30.903  59.085  1.00 13.72           C
ATOM   3036  ND1 HIS A 276      23.524  29.949  58.189  1.00 12.81           N
ATOM   3037  CD2 HIS A 276      23.484  32.094  58.582  1.00 17.18           C
ATOM   3038  CE1 HIS A 276      24.173  30.538  57.201  1.00 17.72           C
ATOM   3039  NE2 HIS A 276      24.150  31.843  57.410  1.00 14.95           N
ATOM   3040  H   HIS A 276      21.750  30.513  62.705  1.00 17.57           H
ATOM   3041  HA  HIS A 276      23.455  29.148  61.294  1.00 17.05           H
ATOM   3042  HB2 HIS A 276      21.901  31.378  60.629  1.00 18.71           H
ATOM   3043  HB3 HIS A 276      21.704  29.890  60.121  1.00 18.71           H
ATOM   3044  HD2 HIS A 276      23.340  32.926  58.971  1.00 20.58           H
ATOM   3045  HE1 HIS A 276      24.550  30.110  56.466  1.00 21.23           H
ATOM   3046  HE2 HIS A 276      24.498  32.440  56.898  1.00 17.91           H
ATOM   3047  N   MET A 277      24.531  32.120  61.914  1.00 20.65           N
ATOM   3048  CA  MET A 277      25.747  32.937  61.880  1.00 25.28           C
ATOM   3049  C   MET A 277      26.853  32.360  62.772  1.00 19.55           C
ATOM   3050  O   MET A 277      28.014  32.282  62.357  1.00 19.54           O
ATOM   3051  CB  MET A 277      25.412  34.372  62.275  1.00 22.93           C
ATOM   3052  CG  MET A 277      24.629  35.142  61.231  1.00 29.48           C
ATOM   3053  SD  MET A 277      25.401  35.172  59.575  1.00 33.69           S
ATOM   3054  CE  MET A 277      24.069  35.993  58.674  1.00 32.74           C
ATOM   3055  H   MET A 277      23.824  32.525  62.198  1.00 24.76           H
ATOM   3056  HA  MET A 277      26.074  32.949  60.969  1.00 30.30           H
ATOM   3057  HB2 MET A 277      24.875  34.352  63.081  1.00 27.48           H
ATOM   3058  HB3 MET A 277      26.238  34.851  62.440  1.00 27.48           H
ATOM   3059  HG2 MET A 277      23.752  34.740  61.142  1.00 35.35           H
ATOM   3060  HG3 MET A 277      24.534  36.058  61.534  1.00 35.35           H
ATOM   3061  HE1 MET A 277      24.324  36.101  57.745  1.00 39.25           H
ATOM   3062  HE2 MET A 277      23.262  35.456  58.738  1.00 39.25           H
ATOM   3063  HE3 MET A 277      23.910  36.863  59.075  1.00 39.25           H
ATOM   3064  N   ASN A 278      26.512  31.911  63.984  1.00 21.15           N
ATOM   3065  CA  ASN A 278      27.509  31.286  64.862  1.00 25.62           C
ATOM   3066  C   ASN A 278      28.069  29.994  64.284  1.00 24.50           C
ATOM   3067  O   ASN A 278      29.265  29.723  64.415  1.00 23.16           O
ATOM   3068  CB  ASN A 278      26.908  31.024  66.247  1.00 27.55           C
ATOM   3069  CG  ASN A 278      26.908  32.270  67.129  1.00 39.53           C
ATOM   3070  OD1 ASN A 278      27.623  33.231  66.863  1.00 43.98           O
ATOM   3071  ND2 ASN A 278      26.110  32.249  68.189  1.00 43.55           N
ATOM   3072  H   ASN A 278      25.723  31.972  64.324  1.00 25.35           H
ATOM   3073  HA  ASN A 278      28.252  31.899  64.967  1.00 30.71           H
ATOM   3074  HB2 ASN A 278      25.991  30.726  66.140  1.00 33.03           H
ATOM   3075  HB3 ASN A 278      27.425  30.335  66.691  1.00 33.03           H
ATOM   3076 HD21 ASN A 278      26.096  32.917  68.731  1.00 52.23           H
ATOM   3077 HD22 ASN A 278      25.606  31.566  68.340  1.00 52.23           H
ATOM   3078  N   LEU A 279      27.228  29.156  63.673  1.00 21.79           N
ATOM   3079  CA  LEU A 279      27.748  27.967  63.010  1.00 21.81           C
ATOM   3080  C   LEU A 279      28.710  28.348  61.899  1.00 22.93           C
ATOM   3081  O   LEU A 279      29.758  27.719  61.726  1.00 22.12           O
ATOM   3082  CB  LEU A 279      26.612  27.136  62.420  1.00 21.31           C
ATOM   3083  CG  LEU A 279      25.796  26.184  63.282  1.00 21.10           C
ATOM   3084  CD1 LEU A 279      24.727  25.558  62.415  1.00 24.06           C
ATOM   3085  CD2 LEU A 279      26.665  25.087  63.921  1.00 18.46           C
ATOM   3086  H   LEU A 279      26.375  29.253  63.636  1.00 26.11           H
ATOM   3087  HA  LEU A 279      28.226  27.425  63.655  1.00 26.15           H
ATOM   3088  HB2 LEU A 279      25.980  27.762  62.034  1.00 25.54           H
ATOM   3089  HB3 LEU A 279      26.995  26.598  61.708  1.00 25.54           H
ATOM   3090  HG  LEU A 279      25.356  26.682  63.990  1.00 25.30           H
ATOM   3091 HD11 LEU A 279      24.239  24.901  62.934  1.00 28.84           H
ATOM   3092 HD12 LEU A 279      24.124  26.257  62.118  1.00 28.84           H
ATOM   3093 HD13 LEU A 279      25.150  25.129  61.652  1.00 28.84           H
ATOM   3094 HD21 LEU A 279      26.097  24.489  64.430  1.00 22.12           H
ATOM   3095 HD22 LEU A 279      27.118  24.590  63.220  1.00 22.12           H
ATOM   3096 HD23 LEU A 279      27.318  25.503  64.505  1.00 22.12           H
ATOM   3097  N   LEU A 280      28.338  29.334  61.092  1.00 21.36           N
ATOM   3098  CA  LEU A 280      29.160  29.688  59.948  1.00 15.51           C
ATOM   3099  C   LEU A 280      30.505  30.270  60.398  1.00 22.45           C
ATOM   3100  O   LEU A 280      31.558  29.941  59.841  1.00 23.14           O
ATOM   3101  CB  LEU A 280      28.376  30.678  59.085  1.00 19.77           C
ATOM   3102  CG  LEU A 280      29.089  31.207  57.844  1.00 17.57           C
ATOM   3103  CD1 LEU A 280      29.556  30.092  56.953  1.00 19.53           C
ATOM   3104  CD2 LEU A 280      28.123  32.141  57.135  1.00 20.41           C
ATOM   3105  H   LEU A 280      27.634  29.813  61.194  1.00 25.61           H
ATOM   3106  HA  LEU A 280      29.335  28.890  59.425  1.00 18.58           H
ATOM   3107  HB2 LEU A 280      27.557  30.252  58.788  1.00 23.70           H
ATOM   3108  HB3 LEU A 280      28.148  31.447  59.632  1.00 23.70           H
ATOM   3109  HG  LEU A 280      29.866  31.721  58.117  1.00 21.06           H
ATOM   3110 HD11 LEU A 280      29.952  30.474  56.154  1.00 23.41           H
ATOM   3111 HD12 LEU A 280      30.213  29.556  57.421  1.00 23.41           H
ATOM   3112 HD13 LEU A 280      28.795  29.543  56.712  1.00 23.41           H
ATOM   3113 HD21 LEU A 280      28.545  32.466  56.324  1.00 24.47           H
ATOM   3114 HD22 LEU A 280      27.311  31.657  56.921  1.00 24.47           H
ATOM   3115 HD23 LEU A 280      27.920  32.883  57.725  1.00 24.47           H
ATOM   3116  N   ALA A 281      30.492  31.130  61.410  1.00 24.00           N
ATOM   3117  CA  ALA A 281      31.750  31.631  61.953  1.00 32.47           C
ATOM   3118  C   ALA A 281      32.655  30.486  62.415  1.00 32.34           C
ATOM   3119  O   ALA A 281      33.862  30.483  62.135  1.00 29.10           O
ATOM   3120  CB  ALA A 281      31.469  32.610  63.096  1.00 30.54           C
ATOM   3121  H   ALA A 281      29.784  31.435  61.790  1.00 28.78           H
ATOM   3122  HA  ALA A 281      32.214  32.118  61.253  1.00 38.94           H
ATOM   3123  HB1 ALA A 281      32.308  32.978  63.409  1.00 36.62           H
ATOM   3124  HB2 ALA A 281      30.899  33.326  62.770  1.00 36.62           H
ATOM   3125  HB3 ALA A 281      31.025  32.137  63.817  1.00 36.62           H
ATOM   3126  N   ASP A 282      32.101  29.488  63.106  1.00 29.57           N
ATOM   3127  CA  ASP A 282      32.930  28.353  63.501  1.00 31.02           C
ATOM   3128  C   ASP A 282      33.391  27.553  62.300  1.00 32.37           C
ATOM   3129  O   ASP A 282      34.515  27.028  62.286  1.00 25.81           O
ATOM   3130  CB  ASP A 282      32.178  27.435  64.459  1.00 35.72           C
ATOM   3131  CG  ASP A 282      32.022  28.027  65.829  1.00 38.45           C
ATOM   3132  OD1 ASP A 282      32.408  29.207  66.044  1.00 40.37           O
ATOM   3133  OD2 ASP A 282      31.494  27.291  66.680  1.00 39.27           O1-
ATOM   3134  H   ASP A 282      31.278  29.450  63.353  1.00 35.45           H
ATOM   3135  HA  ASP A 282      33.721  28.688  63.949  1.00 37.20           H
ATOM   3136  HB2 ASP A 282      31.290  27.310  64.116  1.00 42.84           H
ATOM   3137  HB3 ASP A 282      32.642  26.587  64.535  1.00 42.84           H
ATOM   3138  N   LEU A 283      32.539  27.416  61.285  1.00 26.01           N
ATOM   3139  CA  LEU A 283      32.976  26.713  60.087  1.00 24.17           C
ATOM   3140  C   LEU A 283      34.156  27.429  59.439  1.00 22.19           C
ATOM   3141  O   LEU A 283      35.121  26.785  59.010  1.00 25.54           O
ATOM   3142  CB  LEU A 283      31.813  26.581  59.105  1.00 19.34           C
ATOM   3143  CG  LEU A 283      32.028  25.642  57.926  1.00 20.20           C
ATOM   3144  CD1 LEU A 283      32.256  24.219  58.373  1.00 30.51           C
ATOM   3145  CD2 LEU A 283      30.836  25.720  56.970  1.00 21.36           C
ATOM   3146  H   LEU A 283      31.733  27.713  61.259  1.00 31.18           H
ATOM   3147  HA  LEU A 283      33.266  25.822  60.331  1.00 28.97           H
ATOM   3148  HB2 LEU A 283      31.040  26.263  59.600  1.00 23.18           H
ATOM   3149  HB3 LEU A 283      31.622  27.461  58.743  1.00 23.18           H
ATOM   3150  HG  LEU A 283      32.820  25.920  57.443  1.00 24.21           H
ATOM   3151 HD11 LEU A 283      32.370  23.665  57.586  1.00 36.58           H
ATOM   3152 HD12 LEU A 283      33.052  24.184  58.923  1.00 36.58           H
ATOM   3153 HD13 LEU A 283      31.484  23.923  58.883  1.00 36.58           H
ATOM   3154 HD21 LEU A 283      30.978  25.105  56.233  1.00 25.60           H
ATOM   3155 HD22 LEU A 283      30.025  25.482  57.447  1.00 25.60           H
ATOM   3156 HD23 LEU A 283      30.767  26.631  56.640  1.00 25.60           H
ATOM   3157  N   LYS A 284      34.094  28.761  59.364  1.00 24.17           N
ATOM   3158  CA  LYS A 284      35.185  29.528  58.770  1.00 25.87           C
ATOM   3159  C   LYS A 284      36.457  29.381  59.590  1.00 28.56           C
ATOM   3160  O   LYS A 284      37.548  29.191  59.038  1.00 30.55           O
ATOM   3161  CB  LYS A 284      34.796  30.999  58.671  1.00 22.15           C
ATOM   3162  CG  LYS A 284      33.842  31.305  57.539  1.00 31.88           C
ATOM   3163  CD  LYS A 284      33.259  32.707  57.696  1.00 26.50           C
ATOM   3164  CE  LYS A 284      32.365  33.095  56.538  1.00 30.05           C
ATOM   3165  NZ  LYS A 284      32.070  34.531  56.628  1.00 35.76           N1+
ATOM   3166  H   LYS A 284      33.440  29.239  59.658  1.00 28.97           H
ATOM   3167  HA  LYS A 284      35.355  29.201  57.872  1.00 31.02           H
ATOM   3168  HB2 LYS A 284      34.369  31.262  59.502  1.00 26.55           H
ATOM   3169  HB3 LYS A 284      35.598  31.530  58.531  1.00 26.55           H
ATOM   3170  HG2 LYS A 284      34.321  31.260  56.695  1.00 38.23           H
ATOM   3171  HG3 LYS A 284      33.114  30.663  57.547  1.00 38.23           H
ATOM   3172  HD2 LYS A 284      32.721  32.733  58.505  1.00 31.77           H
ATOM   3173  HD3 LYS A 284      33.978  33.355  57.749  1.00 31.77           H
ATOM   3174  HE2 LYS A 284      32.810  32.915  55.695  1.00 36.03           H
ATOM   3175  HE3 LYS A 284      31.529  32.605  56.596  1.00 36.03           H
ATOM   3176  HZ1 LYS A 284      31.551  34.776  55.948  1.00 42.88           H
ATOM   3177  HZ2 LYS A 284      31.655  34.714  57.393  1.00 42.88           H
ATOM   3178  HZ3 LYS A 284      32.831  34.994  56.593  1.00 42.88           H
ATOM   3179  N   THR A 285      36.330  29.446  60.913  1.00 29.51           N
ATOM   3180  CA  THR A 285      37.490  29.240  61.775  1.00 35.02           C
ATOM   3181  C   THR A 285      38.104  27.865  61.536  1.00 33.51           C
ATOM   3182  O   THR A 285      39.330  27.729  61.457  1.00 33.94           O
ATOM   3183  CB  THR A 285      37.078  29.429  63.236  1.00 29.47           C
ATOM   3184  OG1 THR A 285      36.751  30.802  63.449  1.00 28.73           O
ATOM   3185  CG2 THR A 285      38.189  29.055  64.192  1.00 38.75           C
ATOM   3186  H   THR A 285      35.594  29.603  61.329  1.00 35.38           H
ATOM   3187  HA  THR A 285      38.163  29.909  61.568  1.00 41.99           H
ATOM   3188  HB  THR A 285      36.309  28.872  63.436  1.00 35.34           H
ATOM   3189  HG1 THR A 285      36.137  31.049  62.935  1.00 34.45           H
ATOM   3190 HG21 THR A 285      37.878  29.174  65.103  1.00 46.47           H
ATOM   3191 HG22 THR A 285      38.455  28.131  64.070  1.00 46.47           H
ATOM   3192 HG23 THR A 285      38.957  29.633  64.051  1.00 46.47           H
ATOM   3193  N   MET A 286      37.273  26.839  61.363  1.00 27.60           N
ATOM   3194  CA  MET A 286      37.829  25.526  61.065  1.00 33.53           C
ATOM   3195  C   MET A 286      38.516  25.498  59.707  1.00 35.96           C
ATOM   3196  O   MET A 286      39.525  24.805  59.538  1.00 33.28           O
ATOM   3197  CB  MET A 286      36.751  24.450  61.113  1.00 31.66           C
ATOM   3198  CG  MET A 286      37.267  23.135  60.569  1.00 31.16           C
ATOM   3199  SD  MET A 286      36.136  21.764  60.776  1.00 29.47           S
ATOM   3200  CE  MET A 286      36.295  21.392  62.523  1.00 29.70           C
ATOM   3201  H   MET A 286      36.416  26.875  61.409  1.00 33.10           H
ATOM   3202  HA  MET A 286      38.489  25.309  61.743  1.00 40.21           H
ATOM   3203  HB2 MET A 286      36.477  24.307  62.033  1.00 37.96           H
ATOM   3204  HB3 MET A 286      35.990  24.723  60.577  1.00 37.96           H
ATOM   3205  HG2 MET A 286      37.429  23.222  59.619  1.00 37.36           H
ATOM   3206  HG3 MET A 286      38.096  22.914  61.022  1.00 37.36           H
ATOM   3207  HE1 MET A 286      35.684  20.669  62.737  1.00 35.61           H
ATOM   3208  HE2 MET A 286      37.210  21.117  62.704  1.00 35.61           H
ATOM   3209  HE3 MET A 286      36.072  22.186  63.030  1.00 35.61           H
ATOM   3210  N   VAL A 287      37.965  26.199  58.709  1.00 27.40           N
ATOM   3211  CA  VAL A 287      38.565  26.172  57.375  1.00 31.88           C
ATOM   3212  C   VAL A 287      39.976  26.762  57.409  1.00 30.63           C
ATOM   3213  O   VAL A 287      40.887  26.274  56.732  1.00 36.12           O
ATOM   3214  CB  VAL A 287      37.663  26.911  56.367  1.00 30.04           C
ATOM   3215  CG1 VAL A 287      38.414  27.199  55.061  1.00 32.12           C
ATOM   3216  CG2 VAL A 287      36.387  26.078  56.062  1.00 21.69           C
ATOM   3217  H   VAL A 287      37.269  26.697  58.782  1.00 32.85           H
ATOM   3218  HA  VAL A 287      38.636  25.248  57.084  1.00 38.22           H
ATOM   3219  HB  VAL A 287      37.391  27.757  56.760  1.00 36.02           H
ATOM   3220 HG11 VAL A 287      37.797  27.596  54.427  1.00 38.51           H
ATOM   3221 HG12 VAL A 287      39.140  27.819  55.229  1.00 38.51           H
ATOM   3222 HG13 VAL A 287      38.759  26.368  54.703  1.00 38.51           H
ATOM   3223 HG21 VAL A 287      35.836  26.579  55.439  1.00 26.00           H
ATOM   3224 HG22 VAL A 287      36.637  25.229  55.665  1.00 26.00           H
ATOM   3225 HG23 VAL A 287      35.898  25.924  56.887  1.00 26.00           H
ATOM   3226  N   GLU A 288      40.172  27.809  58.202  1.00 31.00           N
ATOM   3227  CA  GLU A 288      41.434  28.535  58.232  1.00 41.56           C
ATOM   3228  C   GLU A 288      42.519  27.759  58.957  1.00 36.36           C
ATOM   3229  O   GLU A 288      43.697  27.902  58.628  1.00 42.42           O
ATOM   3230  CB  GLU A 288      41.226  29.881  58.918  1.00 39.29           C
ATOM   3231  CG  GLU A 288      40.430  30.859  58.103  1.00 36.76           C
ATOM   3232  CD  GLU A 288      39.812  31.945  58.967  1.00 42.95           C
ATOM   3233  OE1 GLU A 288      40.157  32.021  60.181  1.00 45.83           O
ATOM   3234  OE2 GLU A 288      38.983  32.718  58.429  1.00 56.35           O1-
ATOM   3235  H   GLU A 288      39.583  28.123  58.744  1.00 37.17           H
ATOM   3236  HA  GLU A 288      41.732  28.702  57.325  1.00 49.84           H
ATOM   3237  HB2 GLU A 288      40.745  29.734  59.748  1.00 47.12           H
ATOM   3238  HB3 GLU A 288      42.089  30.281  59.113  1.00 47.12           H
ATOM   3239  HG2 GLU A 288      41.023  31.288  57.462  1.00 44.09           H
ATOM   3240  HG3 GLU A 288      39.721  30.392  57.634  1.00 44.09           H
ATOM   3241  N   THR A 289      42.139  26.958  59.951  1.00 39.38           N
ATOM   3242  CA  THR A 289      43.054  26.176  60.773  1.00 39.22           C
ATOM   3243  C   THR A 289      42.993  24.699  60.416  1.00 41.21           C
ATOM   3244  O   THR A 289      43.455  23.847  61.186  1.00 34.33           O
ATOM   3245  CB  THR A 289      42.724  26.370  62.256  1.00 34.81           C
ATOM   3246  OG1 THR A 289      41.433  25.818  62.532  1.00 40.60           O
ATOM   3247  CG2 THR A 289      42.729  27.873  62.630  1.00 40.94           C
ATOM   3248  H   THR A 289      41.315  26.843  60.170  1.00 47.23           H
ATOM   3249  HA  THR A 289      43.961  26.480  60.622  1.00 47.04           H
ATOM   3250  HB  THR A 289      43.386  25.914  62.796  1.00 41.75           H
ATOM   3251  HG1 THR A 289      40.833  26.305  62.204  1.00 48.70           H
ATOM   3252 HG21 THR A 289      42.534  27.981  63.574  1.00 49.10           H
ATOM   3253 HG22 THR A 289      43.602  28.255  62.445  1.00 49.10           H
ATOM   3254 HG23 THR A 289      42.062  28.355  62.116  1.00 49.10           H
ATOM   3255  N   LYS A 290      42.437  24.384  59.254  1.00 37.53           N
ATOM   3256  CA  LYS A 290      42.105  23.010  58.930  1.00 37.44           C
ATOM   3257  C   LYS A 290      43.374  22.177  58.795  1.00 38.20           C
ATOM   3258  O   LYS A 290      44.422  22.667  58.382  1.00 37.65           O
ATOM   3259  CB  LYS A 290      41.248  22.989  57.645  1.00 41.31           C
ATOM   3260  CG  LYS A 290      41.830  22.348  56.398  1.00 39.53           C
ATOM   3261  CD  LYS A 290      40.767  22.269  55.266  1.00 35.01           C
ATOM   3262  CE  LYS A 290      41.331  22.695  53.919  1.00 34.93           C
ATOM   3263  NZ  LYS A 290      40.470  22.294  52.769  1.00 40.06           N1+
ATOM   3264  H   LYS A 290      42.248  24.950  58.635  1.00 45.00           H
ATOM   3265  HA  LYS A 290      41.577  22.633  59.650  1.00 44.90           H
ATOM   3266  HB2 LYS A 290      40.407  22.544  57.836  1.00 49.54           H
ATOM   3267  HB3 LYS A 290      41.065  23.911  57.395  1.00 49.54           H
ATOM   3268  HG2 LYS A 290      42.588  22.865  56.084  1.00 47.40           H
ATOM   3269  HG3 LYS A 290      42.099  21.439  56.608  1.00 47.40           H
ATOM   3270  HD2 LYS A 290      40.455  21.354  55.184  1.00 41.99           H
ATOM   3271  HD3 LYS A 290      40.030  22.862  55.480  1.00 41.99           H
ATOM   3272  HE2 LYS A 290      41.417  23.661  53.908  1.00 41.89           H
ATOM   3273  HE3 LYS A 290      42.200  22.281  53.797  1.00 41.89           H
ATOM   3274  HZ1 LYS A 290      40.949  22.259  52.018  1.00 48.04           H
ATOM   3275  HZ2 LYS A 290      40.119  21.490  52.922  1.00 48.04           H
ATOM   3276  HZ3 LYS A 290      39.812  22.882  52.663  1.00 48.04           H
ATOM   3277  N   LYS A 291      43.269  20.904  59.172  1.00 37.82           N
ATOM   3278  CA  LYS A 291      44.344  19.929  59.033  1.00 39.02           C
ATOM   3279  C   LYS A 291      43.860  18.804  58.139  1.00 26.79           C
ATOM   3280  O   LYS A 291      42.783  18.252  58.374  1.00 29.83           O
ATOM   3281  CB  LYS A 291      44.769  19.369  60.403  1.00 37.92           C
ATOM   3282  CG  LYS A 291      45.729  20.269  61.192  1.00 37.61           C
ATOM   3283  CD  LYS A 291      45.300  20.434  62.647  1.00 48.06           C
ATOM   3284  CE  LYS A 291      44.123  21.417  62.765  1.00 48.32           C
ATOM   3285  NZ  LYS A 291      43.031  20.974  63.705  1.00 53.88           N1+
ATOM   3286  H   LYS A 291      42.558  20.574  59.522  1.00 45.35           H
ATOM   3287  HA  LYS A 291      45.115  20.344  58.616  1.00 46.80           H
ATOM   3288  HB2 LYS A 291      43.976  19.238  60.949  1.00 45.48           H
ATOM   3289  HB3 LYS A 291      45.206  18.514  60.260  1.00 45.48           H
ATOM   3290  HG2 LYS A 291      46.616  19.874  61.187  1.00 45.11           H
ATOM   3291  HG3 LYS A 291      45.758  21.149  60.785  1.00 45.11           H
ATOM   3292  HD2 LYS A 291      45.024  19.573  62.999  1.00 57.65           H
ATOM   3293  HD3 LYS A 291      46.048  20.782  63.158  1.00 57.65           H
ATOM   3294  HE2 LYS A 291      44.463  22.268  63.087  1.00 57.96           H
ATOM   3295  HE3 LYS A 291      43.726  21.536  61.887  1.00 57.96           H
ATOM   3296  HZ1 LYS A 291      42.397  21.598  63.751  1.00 64.63           H
ATOM   3297  HZ2 LYS A 291      42.666  20.215  63.417  1.00 64.63           H
ATOM   3298  HZ3 LYS A 291      43.367  20.844  64.519  1.00 64.63           H
ATOM   3299  N   VAL A 292      44.655  18.444  57.124  1.00 24.98           N
ATOM   3300  CA  VAL A 292      44.275  17.375  56.204  1.00 23.34           C
ATOM   3301  C   VAL A 292      45.442  16.431  55.952  1.00 30.31           C
ATOM   3302  O   VAL A 292      46.609  16.781  56.134  1.00 30.70           O
ATOM   3303  CB  VAL A 292      43.752  17.917  54.846  1.00 26.54           C
ATOM   3304  CG1 VAL A 292      42.496  18.755  55.067  1.00 32.06           C
ATOM   3305  CG2 VAL A 292      44.828  18.720  54.139  1.00 33.54           C
ATOM   3306  H   VAL A 292      45.414  18.806  56.952  1.00 29.95           H
ATOM   3307  HA  VAL A 292      43.568  16.853  56.611  1.00 27.97           H
ATOM   3308  HB  VAL A 292      43.525  17.169  54.269  1.00 31.82           H
ATOM   3309 HG11 VAL A 292      42.176  19.077  54.209  1.00 38.45           H
ATOM   3310 HG12 VAL A 292      41.820  18.198  55.485  1.00 38.45           H
ATOM   3311 HG13 VAL A 292      42.712  19.504  55.644  1.00 38.45           H
ATOM   3312 HG21 VAL A 292      44.470  19.046  53.300  1.00 40.22           H
ATOM   3313 HG22 VAL A 292      45.081  19.466  54.707  1.00 40.22           H
ATOM   3314 HG23 VAL A 292      45.597  18.153  53.967  1.00 40.22           H
ATOM   3315  N   THR A 293      45.099  15.211  55.535  1.00 25.05           N
ATOM   3316  CA  THR A 293      46.082  14.262  55.047  1.00 29.43           C
ATOM   3317  C   THR A 293      46.630  14.742  53.705  1.00 43.17           C
ATOM   3318  O   THR A 293      46.190  15.752  53.134  1.00 33.08           O
ATOM   3319  CB  THR A 293      45.485  12.861  54.864  1.00 30.14           C
ATOM   3320  OG1 THR A 293      44.578  12.850  53.741  1.00 31.19           O
ATOM   3321  CG2 THR A 293      44.791  12.380  56.117  1.00 28.55           C
ATOM   3322  H   THR A 293      44.296  14.913  55.524  1.00 30.03           H
ATOM   3323  HA  THR A 293      46.813  14.203  55.678  1.00 35.28           H
ATOM   3324  HB  THR A 293      46.209  12.240  54.687  1.00 36.13           H
ATOM   3325  HG1 THR A 293      44.302  12.071  53.594  1.00 37.40           H
ATOM   3326 HG21 THR A 293      44.484  11.469  55.997  1.00 34.23           H
ATOM   3327 HG22 THR A 293      45.415  12.406  56.855  1.00 34.23           H
ATOM   3328 HG23 THR A 293      44.032  12.948  56.327  1.00 34.23           H
ATOM   3329  N   SER A 294      47.582  13.973  53.173  1.00 38.40           N
ATOM   3330  CA  SER A 294      48.146  14.290  51.867  1.00 31.43           C
ATOM   3331  C   SER A 294      47.129  14.120  50.745  1.00 38.52           C
ATOM   3332  O   SER A 294      47.329  14.681  49.661  1.00 41.69           O
ATOM   3333  CB  SER A 294      49.372  13.412  51.602  1.00 38.86           C
ATOM   3334  OG  SER A 294      49.026  12.036  51.593  1.00 40.68           O
ATOM   3335  H   SER A 294      47.907  13.268  53.544  1.00 46.06           H
ATOM   3336  HA  SER A 294      48.437  15.217  51.869  1.00 37.69           H
ATOM   3337  HB2 SER A 294      49.740  13.642  50.736  1.00 46.60           H
ATOM   3338  HB3 SER A 294      50.033  13.574  52.295  1.00 46.60           H
ATOM   3339  HG  SER A 294      49.712  11.573  51.445  1.00 48.78           H
ATOM   3340  N   SER A 295      46.049  13.365  50.981  1.00 39.83           N
ATOM   3341  CA  SER A 295      44.952  13.224  50.028  1.00 33.91           C
ATOM   3342  C   SER A 295      43.826  14.233  50.248  1.00 36.66           C
ATOM   3343  O   SER A 295      42.770  14.107  49.616  1.00 42.08           O
ATOM   3344  CB  SER A 295      44.369  11.808  50.092  1.00 40.55           C
ATOM   3345  OG  SER A 295      45.382  10.823  49.933  1.00 50.05           O
ATOM   3346  H   SER A 295      45.932  12.915  51.704  1.00 47.77           H
ATOM   3347  HA  SER A 295      45.295  13.361  49.132  1.00 40.66           H
ATOM   3348  HB2 SER A 295      43.934  11.683  50.949  1.00 48.63           H
ATOM   3349  HB3 SER A 295      43.720  11.708  49.379  1.00 48.63           H
ATOM   3350  HG  SER A 295      45.042  10.053  49.913  1.00 60.03           H
ATOM   3351  N   GLY A 296      44.029  15.230  51.112  1.00 43.37           N
ATOM   3352  CA  GLY A 296      43.001  16.218  51.389  1.00 39.21           C
ATOM   3353  C   GLY A 296      41.849  15.737  52.252  1.00 37.53           C
ATOM   3354  O   GLY A 296      40.777  16.359  52.236  1.00 34.65           O
ATOM   3355  H   GLY A 296      44.758  15.356  51.552  1.00 52.02           H
ATOM   3356  HA2 GLY A 296      43.406  16.981  51.834  1.00 47.03           H
ATOM   3357  HA3 GLY A 296      42.634  16.530  50.547  1.00 47.03           H
ATOM   3358  N   VAL A 297      42.030  14.641  53.001  1.00 28.11           N
ATOM   3359  CA  VAL A 297      41.002  14.152  53.927  1.00 23.19           C
ATOM   3360  C   VAL A 297      41.080  14.943  55.228  1.00 29.55           C
ATOM   3361  O   VAL A 297      42.167  15.262  55.722  1.00 25.77           O
ATOM   3362  CB  VAL A 297      41.173  12.642  54.153  1.00 28.25           C
ATOM   3363  CG1 VAL A 297      40.131  12.099  55.162  1.00 27.46           C
ATOM   3364  CG2 VAL A 297      41.075  11.926  52.825  1.00 28.88           C
ATOM   3365  H   VAL A 297      42.742  14.162  52.988  1.00 33.70           H
ATOM   3366  HA  VAL A 297      40.122  14.295  53.542  1.00 27.79           H
ATOM   3367  HB  VAL A 297      42.058  12.476  54.514  1.00 33.87           H
ATOM   3368 HG11 VAL A 297      40.220  11.136  55.232  1.00 32.93           H
ATOM   3369 HG12 VAL A 297      40.284  12.507  56.029  1.00 32.93           H
ATOM   3370 HG13 VAL A 297      39.237  12.315  54.851  1.00 32.93           H
ATOM   3371 HG21 VAL A 297      41.191  10.974  52.966  1.00 34.62           H
ATOM   3372 HG22 VAL A 297      40.200  12.099  52.445  1.00 34.62           H
ATOM   3373 HG23 VAL A 297      41.765  12.261  52.233  1.00 34.62           H
ATOM   3374  N   LEU A 298      39.921  15.297  55.777  1.00 22.29           N
ATOM   3375  CA  LEU A 298      39.888  16.137  56.967  1.00 20.20           C
ATOM   3376  C   LEU A 298      40.315  15.347  58.199  1.00 14.90           C
ATOM   3377  O   LEU A 298      39.988  14.167  58.334  1.00 23.07           O
ATOM   3378  CB  LEU A 298      38.480  16.679  57.199  1.00 22.02           C
ATOM   3379  CG  LEU A 298      37.992  17.927  56.506  1.00 31.12           C
ATOM   3380  CD1 LEU A 298      36.637  18.304  57.166  1.00 31.66           C
ATOM   3381  CD2 LEU A 298      39.005  19.054  56.661  1.00 39.07           C
ATOM   3382  H   LEU A 298      39.149  15.062  55.484  1.00 26.72           H
ATOM   3383  HA  LEU A 298      40.508  16.872  56.844  1.00 24.22           H
ATOM   3384  HB2 LEU A 298      37.857  15.974  56.965  1.00 26.40           H
ATOM   3385  HB3 LEU A 298      38.406  16.867  58.149  1.00 26.40           H
ATOM   3386  HG  LEU A 298      37.852  17.750  55.561  1.00 37.32           H
ATOM   3387 HD11 LEU A 298      36.263  19.070  56.709  1.00 37.97           H
ATOM   3388 HD12 LEU A 298      36.029  17.556  57.103  1.00 37.97           H
ATOM   3389 HD13 LEU A 298      36.792  18.521  58.099  1.00 37.97           H
ATOM   3390 HD21 LEU A 298      38.651  19.865  56.260  1.00 46.85           H
ATOM   3391 HD22 LEU A 298      39.170  19.196  57.608  1.00 46.85           H
ATOM   3392 HD23 LEU A 298      39.829  18.805  56.217  1.00 46.85           H
ATOM   3393  N   LEU A 299      41.035  16.000  59.097  1.00 23.81           N
ATOM   3394  CA  LEU A 299      41.498  15.377  60.341  1.00 25.15           C
ATOM   3395  C   LEU A 299      40.764  16.051  61.492  1.00 16.47           C
ATOM   3396  O   LEU A 299      41.051  17.206  61.831  1.00 28.53           O
ATOM   3397  CB  LEU A 299      43.017  15.498  60.515  1.00 25.41           C
ATOM   3398  CG  LEU A 299      43.856  14.829  59.416  1.00 22.00           C
ATOM   3399  CD1 LEU A 299      45.331  15.080  59.659  1.00 24.37           C
ATOM   3400  CD2 LEU A 299      43.596  13.340  59.329  1.00 17.96           C
ATOM   3401  H   LEU A 299      41.266  16.827  59.016  1.00 28.54           H
ATOM   3402  HA  LEU A 299      41.257  14.435  60.346  1.00 30.16           H
ATOM   3403  HB2 LEU A 299      43.257  16.439  60.540  1.00 30.46           H
ATOM   3404  HB3 LEU A 299      43.261  15.082  61.355  1.00 30.46           H
ATOM   3405  HG  LEU A 299      43.631  15.221  58.558  1.00 26.37           H
ATOM   3406 HD11 LEU A 299      45.840  14.667  58.945  1.00 29.21           H
ATOM   3407 HD12 LEU A 299      45.485  16.038  59.673  1.00 29.21           H
ATOM   3408 HD13 LEU A 299      45.575  14.690  60.512  1.00 29.21           H
ATOM   3409 HD21 LEU A 299      44.157  12.956  58.640  1.00 21.52           H
ATOM   3410 HD22 LEU A 299      43.799  12.931  60.183  1.00 21.52           H
ATOM   3411 HD23 LEU A 299      42.664  13.195  59.108  1.00 21.52           H
ATOM   3412  N   LEU A 300      39.811  15.331  62.071  1.00 21.18           N
ATOM   3413  CA  LEU A 300      38.954  15.843  63.140  1.00 21.80           C
ATOM   3414  C   LEU A 300      39.074  14.899  64.327  1.00 27.25           C
ATOM   3415  O   LEU A 300      38.656  13.740  64.242  1.00 22.89           O
ATOM   3416  CB  LEU A 300      37.498  15.929  62.665  1.00 25.77           C
ATOM   3417  CG  LEU A 300      37.203  16.685  61.359  1.00 22.60           C
ATOM   3418  CD1 LEU A 300      35.760  16.497  60.971  1.00 27.14           C
ATOM   3419  CD2 LEU A 300      37.514  18.149  61.492  1.00 28.40           C
ATOM   3420  H   LEU A 300      39.627  14.520  61.845  1.00 25.39           H
ATOM   3421  HA  LEU A 300      39.248  16.724  63.418  1.00 26.13           H
ATOM   3422  HB2 LEU A 300      37.188  15.020  62.531  1.00 30.89           H
ATOM   3423  HB3 LEU A 300      36.968  16.345  63.366  1.00 30.89           H
ATOM   3424  HG  LEU A 300      37.748  16.323  60.641  1.00 27.09           H
ATOM   3425 HD11 LEU A 300      35.585  17.004  60.164  1.00 32.54           H
ATOM   3426 HD12 LEU A 300      35.601  15.554  60.811  1.00 32.54           H
ATOM   3427 HD13 LEU A 300      35.196  16.813  61.695  1.00 32.54           H
ATOM   3428 HD21 LEU A 300      37.326  18.585  60.647  1.00 34.06           H
ATOM   3429 HD22 LEU A 300      36.961  18.530  62.193  1.00 34.06           H
ATOM   3430 HD23 LEU A 300      38.452  18.246  61.716  1.00 34.06           H
ATOM   3431  N   ASP A 301      39.631  15.374  65.435  1.00 24.74           N
ATOM   3432  CA  ASP A 301      39.871  14.452  66.543  1.00 26.94           C
ATOM   3433  C   ASP A 301      38.825  14.549  67.641  1.00 24.00           C
ATOM   3434  O   ASP A 301      38.299  13.519  68.088  1.00 26.42           O
ATOM   3435  CB  ASP A 301      41.250  14.663  67.183  1.00 25.73           C
ATOM   3436  CG  ASP A 301      41.594  13.519  68.169  1.00 18.21           C
ATOM   3437  OD1 ASP A 301      41.551  12.356  67.722  1.00 20.61           O
ATOM   3438  OD2 ASP A 301      41.844  13.791  69.354  1.00 27.28           O1-
ATOM   3439  H   ASP A 301      39.851  16.196  65.572  1.00 29.66           H
ATOM   3440  HA  ASP A 301      39.846  13.545  66.206  1.00 32.31           H
ATOM   3441  HB2 ASP A 301      41.923  14.688  66.487  1.00 30.85           H
ATOM   3442  HB3 ASP A 301      41.250  15.500  67.676  1.00 30.85           H
ATOM   3443  N   ASN A 302      38.541  15.751  68.120  1.00 18.29           N
ATOM   3444  CA  ASN A 302      37.692  15.837  69.298  1.00 25.81           C
ATOM   3445  C   ASN A 302      36.225  16.060  68.930  1.00 20.88           C
ATOM   3446  O   ASN A 302      35.880  16.442  67.809  1.00 20.78           O
ATOM   3447  CB  ASN A 302      38.150  16.943  70.241  1.00 28.31           C
ATOM   3448  CG  ASN A 302      38.150  18.287  69.604  1.00 30.45           C
ATOM   3449  OD1 ASN A 302      37.184  18.685  68.963  1.00 38.43           O
ATOM   3450  ND2 ASN A 302      39.257  19.003  69.754  1.00 38.01           N
ATOM   3451  H   ASN A 302      38.823  16.502  67.805  1.00 21.92           H
ATOM   3452  HA  ASN A 302      37.763  14.998  69.778  1.00 30.95           H
ATOM   3453  HB2 ASN A 302      37.540  16.975  70.995  1.00 33.94           H
ATOM   3454  HB3 ASN A 302      39.051  16.752  70.553  1.00 33.94           H
ATOM   3455 HD21 ASN A 302      39.306  19.786  69.410  1.00 45.59           H
ATOM   3456 HD22 ASN A 302      39.925  18.674  70.182  1.00 45.59           H
ATOM   3457  N   TYR A 303      35.367  15.824  69.925  1.00 21.41           N
ATOM   3458  CA  TYR A 303      33.928  15.872  69.700  1.00 21.12           C
ATOM   3459  C   TYR A 303      33.502  17.226  69.165  1.00 17.20           C
ATOM   3460  O   TYR A 303      32.697  17.310  68.231  1.00 18.31           O
ATOM   3461  CB  TYR A 303      33.183  15.558  71.000  1.00 23.22           C
ATOM   3462  CG  TYR A 303      31.696  15.549  70.786  1.00 17.53           C
ATOM   3463  CD1 TYR A 303      31.087  14.487  70.154  1.00 22.16           C
ATOM   3464  CD2 TYR A 303      30.907  16.618  71.173  1.00 20.80           C
ATOM   3465  CE1 TYR A 303      29.723  14.472  69.947  1.00 20.54           C
ATOM   3466  CE2 TYR A 303      29.526  16.604  70.969  1.00 24.45           C
ATOM   3467  CZ  TYR A 303      28.949  15.538  70.333  1.00 17.01           C
ATOM   3468  OH  TYR A 303      27.576  15.446  70.114  1.00 18.10           O
ATOM   3469  H   TYR A 303      35.599  15.635  70.732  1.00 25.66           H
ATOM   3470  HA  TYR A 303      33.688  15.201  69.041  1.00 25.31           H
ATOM   3471  HB2 TYR A 303      33.448  14.681  71.314  1.00 27.84           H
ATOM   3472  HB3 TYR A 303      33.393  16.228  71.666  1.00 27.84           H
ATOM   3473  HD1 TYR A 303      31.600  13.763  69.880  1.00 26.56           H
ATOM   3474  HD2 TYR A 303      31.302  17.347  71.597  1.00 24.94           H
ATOM   3475  HE1 TYR A 303      29.333  13.741  69.528  1.00 24.61           H
ATOM   3476  HE2 TYR A 303      29.012  17.329  71.243  1.00 29.31           H
ATOM   3477  HH  TYR A 303      27.173  16.099  70.455  1.00 21.69           H
ATOM   3478  N   SER A 304      34.038  18.294  69.751  1.00 20.18           N
ATOM   3479  CA  SER A 304      33.652  19.652  69.395  1.00 22.40           C
ATOM   3480  C   SER A 304      33.797  19.900  67.901  1.00 22.35           C
ATOM   3481  O   SER A 304      32.909  20.495  67.275  1.00 20.11           O
ATOM   3482  CB  SER A 304      34.502  20.637  70.198  1.00 27.90           C
ATOM   3483  OG  SER A 304      34.180  21.976  69.869  1.00 38.45           O
ATOM   3484  H   SER A 304      34.643  18.256  70.358  1.00 24.19           H
ATOM   3485  HA  SER A 304      32.721  19.794  69.629  1.00 26.85           H
ATOM   3486  HB2 SER A 304      34.331  20.492  71.139  1.00 33.45           H
ATOM   3487  HB3 SER A 304      35.439  20.479  69.995  1.00 33.45           H
ATOM   3488  HG  SER A 304      33.369  22.029  69.654  1.00 46.11           H
ATOM   3489  N   ASP A 305      34.894  19.426  67.296  1.00 21.32           N
ATOM   3490  CA  ASP A 305      35.098  19.651  65.865  1.00 22.30           C
ATOM   3491  C   ASP A 305      34.280  18.674  65.031  1.00 15.46           C
ATOM   3492  O   ASP A 305      33.724  19.042  63.989  1.00 22.55           O
ATOM   3493  CB  ASP A 305      36.587  19.521  65.510  1.00 25.70           C
ATOM   3494  CG  ASP A 305      37.446  20.651  66.095  1.00 27.69           C
ATOM   3495  OD1 ASP A 305      36.946  21.772  66.327  1.00 24.86           O
ATOM   3496  OD2 ASP A 305      38.645  20.405  66.309  1.00 31.82           O1-
ATOM   3497  H   ASP A 305      35.511  18.966  67.680  1.00 25.56           H
ATOM   3498  HA  ASP A 305      34.814  20.549  65.642  1.00 26.73           H
ATOM   3499  HB2 ASP A 305      36.929  18.678  65.844  1.00 30.81           H
ATOM   3500  HB3 ASP A 305      36.680  19.540  64.546  1.00 30.81           H
ATOM   3501  N   ARG A 306      34.190  17.427  65.474  1.00 15.82           N
ATOM   3502  CA  ARG A 306      33.418  16.446  64.735  1.00 16.62           C
ATOM   3503  C   ARG A 306      31.944  16.850  64.672  1.00 19.52           C
ATOM   3504  O   ARG A 306      31.309  16.788  63.608  1.00 16.15           O
ATOM   3505  CB  ARG A 306      33.588  15.066  65.362  1.00 18.45           C
ATOM   3506  CG  ARG A 306      35.031  14.494  65.215  1.00 19.48           C
ATOM   3507  CD  ARG A 306      35.263  13.261  66.078  1.00 20.92           C
ATOM   3508  NE  ARG A 306      34.799  12.056  65.394  1.00 19.16           N
ATOM   3509  CZ  ARG A 306      35.430  11.477  64.377  1.00 26.35           C
ATOM   3510  NH1 ARG A 306      36.565  11.996  63.888  1.00 26.19           N
ATOM   3511  NH2 ARG A 306      34.920  10.384  63.822  1.00 21.41           N1+
ATOM   3512  H   ARG A 306      34.558  17.130  66.193  1.00 18.96           H
ATOM   3513  HA  ARG A 306      33.765  16.413  63.830  1.00 19.91           H
ATOM   3514  HB2 ARG A 306      33.381  15.136  66.307  1.00 22.12           H
ATOM   3515  HB3 ARG A 306      32.970  14.450  64.935  1.00 22.12           H
ATOM   3516  HG2 ARG A 306      35.175  14.239  64.294  1.00 23.35           H
ATOM   3517  HG3 ARG A 306      35.672  15.175  65.480  1.00 23.35           H
ATOM   3518  HD2 ARG A 306      36.212  13.174  66.262  1.00 25.07           H
ATOM   3519  HD3 ARG A 306      34.777  13.349  66.913  1.00 25.07           H
ATOM   3520  HE  ARG A 306      34.111  11.658  65.715  1.00 22.96           H
ATOM   3521 HH11 ARG A 306      36.907  12.707  64.233  1.00 31.40           H
ATOM   3522 HH12 ARG A 306      36.961  11.614  63.226  1.00 31.40           H
ATOM   3523 HH21 ARG A 306      34.193  10.047  64.134  1.00 25.67           H
ATOM   3524 HH22 ARG A 306      35.321  10.009  63.162  1.00 25.67           H
ATOM   3525  N   ILE A 307      31.378  17.284  65.801  1.00 16.24           N
ATOM   3526  CA  ILE A 307      29.948  17.584  65.795  1.00 16.85           C
ATOM   3527  C   ILE A 307      29.689  18.895  65.057  1.00 18.51           C
ATOM   3528  O   ILE A 307      28.641  19.062  64.422  1.00 14.88           O
ATOM   3529  CB  ILE A 307      29.388  17.607  67.240  1.00 15.01           C
ATOM   3530  CG1 ILE A 307      27.859  17.485  67.219  1.00 15.34           C
ATOM   3531  CG2 ILE A 307      29.813  18.861  67.952  1.00 16.47           C
ATOM   3532  CD1 ILE A 307      27.372  16.128  66.767  1.00 16.72           C
ATOM   3533  H   ILE A 307      31.779  17.415  66.548  1.00 19.46           H
ATOM   3534  HA  ILE A 307      29.496  16.876  65.310  1.00 20.19           H
ATOM   3535  HB  ILE A 307      29.752  16.847  67.723  1.00 17.99           H
ATOM   3536 HG12 ILE A 307      27.516  17.634  68.115  1.00 18.38           H
ATOM   3537 HG13 ILE A 307      27.492  18.150  66.617  1.00 18.38           H
ATOM   3538 HG21 ILE A 307      29.479  18.825  68.862  1.00 19.73           H
ATOM   3539 HG22 ILE A 307      30.783  18.907  67.960  1.00 19.73           H
ATOM   3540 HG23 ILE A 307      29.441  19.635  67.502  1.00 19.73           H
ATOM   3541 HD11 ILE A 307      26.412  16.087  66.880  1.00 20.04           H
ATOM   3542 HD12 ILE A 307      27.601  15.991  65.832  1.00 20.04           H
ATOM   3543 HD13 ILE A 307      27.798  15.443  67.309  1.00 20.04           H
ATOM   3544  N   GLN A 308      30.633  19.839  65.102  1.00 15.28           N
ATOM   3545  CA  GLN A 308      30.464  21.076  64.344  1.00 21.55           C
ATOM   3546  C   GLN A 308      30.389  20.795  62.844  1.00 17.11           C
ATOM   3547  O   GLN A 308      29.562  21.380  62.137  1.00 18.54           O
ATOM   3548  CB  GLN A 308      31.600  22.039  64.698  1.00 22.80           C
ATOM   3549  CG  GLN A 308      31.908  23.163  63.734  1.00 30.80           C
ATOM   3550  CD  GLN A 308      33.427  23.278  63.536  1.00 48.82           C
ATOM   3551  OE1 GLN A 308      33.924  23.089  62.421  1.00 46.08           O
ATOM   3552  NE2 GLN A 308      34.178  23.528  64.644  1.00 40.21           N
ATOM   3553  H   GLN A 308      31.360  19.792  65.558  1.00 18.30           H
ATOM   3554  HA  GLN A 308      29.630  21.492  64.609  1.00 25.83           H
ATOM   3555  HB2 GLN A 308      31.418  22.435  65.566  1.00 27.33           H
ATOM   3556  HB3 GLN A 308      32.410  21.507  64.759  1.00 27.33           H
ATOM   3557  HG2 GLN A 308      31.509  23.010  62.864  1.00 36.93           H
ATOM   3558  HG3 GLN A 308      31.580  23.996  64.108  1.00 36.93           H
ATOM   3559 HE21 GLN A 308      33.807  23.569  65.420  1.00 48.22           H
ATOM   3560 HE22 GLN A 308      35.028  23.640  64.573  1.00 48.22           H
ATOM   3561  N   VAL A 309      31.197  19.867  62.339  1.00 18.96           N
ATOM   3562  CA  VAL A 309      31.103  19.538  60.918  1.00 19.46           C
ATOM   3563  C   VAL A 309      29.791  18.820  60.621  1.00 15.94           C
ATOM   3564  O   VAL A 309      29.154  19.057  59.584  1.00 13.03           O
ATOM   3565  CB  VAL A 309      32.321  18.708  60.483  1.00 20.09           C
ATOM   3566  CG1 VAL A 309      32.120  18.176  59.062  1.00 17.60           C
ATOM   3567  CG2 VAL A 309      33.568  19.552  60.626  1.00 20.15           C
ATOM   3568  H   VAL A 309      31.791  19.427  62.778  1.00 22.72           H
ATOM   3569  HA  VAL A 309      31.109  20.369  60.415  1.00 23.32           H
ATOM   3570  HB  VAL A 309      32.411  17.944  61.067  1.00 24.08           H
ATOM   3571 HG11 VAL A 309      32.927  17.719  58.782  1.00 21.09           H
ATOM   3572 HG12 VAL A 309      31.382  17.548  59.051  1.00 21.09           H
ATOM   3573 HG13 VAL A 309      31.936  18.920  58.466  1.00 21.09           H
ATOM   3574 HG21 VAL A 309      34.335  19.030  60.341  1.00 24.15           H
ATOM   3575 HG22 VAL A 309      33.479  20.343  60.073  1.00 24.15           H
ATOM   3576 HG23 VAL A 309      33.674  19.808  61.556  1.00 24.15           H
ATOM   3577  N   LEU A 310      29.337  17.957  61.533  1.00 13.75           N
ATOM   3578  CA  LEU A 310      28.068  17.272  61.295  1.00 12.37           C
ATOM   3579  C   LEU A 310      26.889  18.247  61.374  1.00 13.05           C
ATOM   3580  O   LEU A 310      25.926  18.156  60.586  1.00 13.10           O
ATOM   3581  CB  LEU A 310      27.898  16.135  62.301  1.00 16.83           C
ATOM   3582  CG  LEU A 310      28.817  14.934  62.072  1.00 13.52           C
ATOM   3583  CD1 LEU A 310      28.691  13.972  63.247  1.00 16.55           C
ATOM   3584  CD2 LEU A 310      28.572  14.172  60.750  1.00 16.33           C
ATOM   3585  H   LEU A 310      29.730  17.765  62.275  1.00 16.47           H
ATOM   3586  HA  LEU A 310      28.081  16.887  60.404  1.00 14.82           H
ATOM   3587  HB2 LEU A 310      28.082  16.485  63.186  1.00 20.17           H
ATOM   3588  HB3 LEU A 310      26.982  15.824  62.261  1.00 20.17           H
ATOM   3589  HG  LEU A 310      29.731  15.261  62.056  1.00 16.19           H
ATOM   3590 HD11 LEU A 310      29.315  13.242  63.110  1.00 19.83           H
ATOM   3591 HD12 LEU A 310      28.902  14.447  64.066  1.00 19.83           H
ATOM   3592 HD13 LEU A 310      27.782  13.631  63.286  1.00 19.83           H
ATOM   3593 HD21 LEU A 310      29.148  13.395  60.731  1.00 19.57           H
ATOM   3594 HD22 LEU A 310      27.646  13.892  60.706  1.00 19.57           H
ATOM   3595 HD23 LEU A 310      28.777  14.753  59.998  1.00 19.57           H
ATOM   3596  N   GLN A 311      26.942  19.179  62.322  1.00 10.75           N
ATOM   3597  CA  GLN A 311      25.939  20.231  62.419  1.00 13.60           C
ATOM   3598  C   GLN A 311      25.873  21.054  61.135  1.00 17.34           C
ATOM   3599  O   GLN A 311      24.792  21.264  60.556  1.00 15.31           O
ATOM   3600  CB  GLN A 311      26.279  21.120  63.600  1.00 15.28           C
ATOM   3601  CG  GLN A 311      25.974  20.494  64.933  1.00 14.46           C
ATOM   3602  CD  GLN A 311      26.507  21.311  66.079  1.00 17.09           C
ATOM   3603  OE1 GLN A 311      27.581  21.897  65.994  1.00 17.08           O
ATOM   3604  NE2 GLN A 311      25.735  21.387  67.150  1.00 16.50           N
ATOM   3605  H   GLN A 311      27.552  19.235  62.921  1.00 12.87           H
ATOM   3606  HA  GLN A 311      25.070  19.827  62.576  1.00 16.29           H
ATOM   3607  HB2 GLN A 311      27.227  21.317  63.585  1.00 18.30           H
ATOM   3608  HB3 GLN A 311      25.772  21.941  63.521  1.00 18.30           H
ATOM   3609  HG2 GLN A 311      25.014  20.434  65.040  1.00 17.32           H
ATOM   3610  HG3 GLN A 311      26.367  19.608  64.972  1.00 17.32           H
ATOM   3611 HE21 GLN A 311      25.006  20.932  67.184  1.00 19.77           H
ATOM   3612 HE22 GLN A 311      25.958  21.891  67.808  1.00 19.77           H
ATOM   3613  N   ASN A 312      27.023  21.539  60.676  1.00 16.43           N
ATOM   3614  CA  ASN A 312      27.049  22.313  59.434  1.00 13.05           C
ATOM   3615  C   ASN A 312      26.693  21.464  58.217  1.00 11.89           C
ATOM   3616  O   ASN A 312      26.085  21.979  57.269  1.00 12.81           O
ATOM   3617  CB  ASN A 312      28.412  22.979  59.247  1.00 14.92           C
ATOM   3618  CG  ASN A 312      28.511  24.284  59.982  1.00 16.22           C
ATOM   3619  OD1 ASN A 312      27.875  25.245  59.624  1.00 17.61           O
ATOM   3620  ND2 ASN A 312      29.311  24.319  61.012  1.00 22.21           N
ATOM   3621  H   ASN A 312      27.784  21.442  61.061  1.00 19.68           H
ATOM   3622  HA  ASN A 312      26.385  23.022  59.509  1.00 15.63           H
ATOM   3623  HB2 ASN A 312      29.096  22.389  59.595  1.00 17.87           H
ATOM   3624  HB3 ASN A 312      28.560  23.157  58.306  1.00 17.87           H
ATOM   3625 HD21 ASN A 312      29.390  25.042  61.470  1.00 26.62           H
ATOM   3626 HD22 ASN A 312      29.754  23.615  61.225  1.00 26.62           H
ATOM   3627  N   MET A 313      26.991  20.163  58.240  1.00 15.47           N
ATOM   3628  CA  MET A 313      26.603  19.296  57.127  1.00 13.82           C
ATOM   3629  C   MET A 313      25.080  19.230  56.980  1.00 14.14           C
ATOM   3630  O   MET A 313      24.530  19.463  55.892  1.00 13.27           O
ATOM   3631  CB  MET A 313      27.165  17.896  57.325  1.00 13.62           C
ATOM   3632  CG  MET A 313      26.835  16.933  56.205  1.00 15.33           C
ATOM   3633  SD  MET A 313      27.446  15.270  56.496  1.00 16.26           S
ATOM   3634  CE  MET A 313      29.203  15.534  56.402  1.00 22.59           C
ATOM   3635  H   MET A 313      27.400  19.763  58.884  1.00 18.54           H
ATOM   3636  HA  MET A 313      26.989  19.657  56.311  1.00 16.56           H
ATOM   3637  HB2 MET A 313      28.129  17.971  57.365  1.00 16.32           H
ATOM   3638  HB3 MET A 313      26.828  17.527  58.160  1.00 16.32           H
ATOM   3639  HG2 MET A 313      25.874  16.867  56.108  1.00 18.36           H
ATOM   3640  HG3 MET A 313      27.236  17.259  55.382  1.00 18.36           H
ATOM   3641  HE1 MET A 313      29.648  14.686  56.567  1.00 27.08           H
ATOM   3642  HE2 MET A 313      29.425  15.856  55.513  1.00 27.08           H
ATOM   3643  HE3 MET A 313      29.471  16.185  57.072  1.00 27.08           H
ATOM   3644  N   VAL A 314      24.380  18.902  58.068  1.00 13.13           N
ATOM   3645  CA  VAL A 314      22.918  18.807  58.007  1.00 11.16           C
ATOM   3646  C   VAL A 314      22.293  20.179  57.761  1.00 12.04           C
ATOM   3647  O   VAL A 314      21.270  20.292  57.064  1.00 12.12           O
ATOM   3648  CB  VAL A 314      22.377  18.146  59.288  1.00 12.06           C
ATOM   3649  CG1 VAL A 314      20.873  18.123  59.291  1.00 12.91           C
ATOM   3650  CG2 VAL A 314      22.892  16.734  59.417  1.00 16.07           C
ATOM   3651  H   VAL A 314      24.721  18.715  58.830  1.00 15.72           H
ATOM   3652  HA  VAL A 314      22.672  18.241  57.264  1.00 13.36           H
ATOM   3653  HB  VAL A 314      22.681  18.642  60.065  1.00 14.45           H
ATOM   3654 HG11 VAL A 314      20.572  17.653  60.081  1.00 15.47           H
ATOM   3655 HG12 VAL A 314      20.539  19.032  59.306  1.00 15.47           H
ATOM   3656 HG13 VAL A 314      20.557  17.662  58.498  1.00 15.47           H
ATOM   3657 HG21 VAL A 314      22.492  16.327  60.201  1.00 19.26           H
ATOM   3658 HG22 VAL A 314      22.639  16.236  58.624  1.00 19.26           H
ATOM   3659 HG23 VAL A 314      23.856  16.753  59.507  1.00 19.26           H
ATOM   3660  N   HIS A 315      22.899  21.236  58.310  1.00 11.25           N
ATOM   3661  CA  HIS A 315      22.480  22.610  58.032  1.00 13.13           C
ATOM   3662  C   HIS A 315      22.601  22.950  56.548  1.00 12.88           C
ATOM   3663  O   HIS A 315      21.703  23.574  55.969  1.00 11.60           O
ATOM   3664  CB  HIS A 315      23.328  23.555  58.863  1.00 12.71           C
ATOM   3665  CG  HIS A 315      22.940  24.985  58.784  1.00 11.48           C
ATOM   3666  ND1 HIS A 315      21.636  25.421  58.894  1.00 10.08           N
ATOM   3667  CD2 HIS A 315      23.699  26.098  58.641  1.00 11.09           C
ATOM   3668  CE1 HIS A 315      21.613  26.742  58.834  1.00 14.26           C
ATOM   3669  NE2 HIS A 315      22.856  27.174  58.693  1.00 14.29           N
ATOM   3670  H   HIS A 315      23.567  21.177  58.843  1.00 13.47           H
ATOM   3671  HA  HIS A 315      21.554  22.725  58.297  1.00 15.73           H
ATOM   3672  HB2 HIS A 315      24.245  23.481  58.557  1.00 15.22           H
ATOM   3673  HB3 HIS A 315      23.255  23.290  59.792  1.00 15.22           H
ATOM   3674  HD2 HIS A 315      24.625  26.127  58.553  1.00 13.28           H
ATOM   3675  HE1 HIS A 315      20.856  27.275  58.874  1.00 17.08           H
ATOM   3676  HE2 HIS A 315      23.095  27.983  58.609  1.00 17.12           H
ATOM   3677  N   CYS A 316      23.727  22.587  55.928  1.00 12.55           N
ATOM   3678  CA  CYS A 316      23.883  22.723  54.480  1.00 10.74           C
ATOM   3679  C   CYS A 316      22.799  21.963  53.725  1.00 12.40           C
ATOM   3680  O   CYS A 316      22.236  22.476  52.746  1.00 11.91           O
ATOM   3681  CB  CYS A 316      25.276  22.231  54.047  1.00 14.66           C
ATOM   3682  SG  CYS A 316      26.615  23.398  54.325  1.00 14.91           S
ATOM   3683  H   CYS A 316      24.426  22.287  56.329  1.00 15.03           H
ATOM   3684  HA  CYS A 316      23.790  23.659  54.240  1.00 12.86           H
ATOM   3685  HB2 CYS A 316      25.489  21.433  54.552  1.00 17.56           H
ATOM   3686  HB3 CYS A 316      25.277  22.029  53.097  1.00 17.56           H
ATOM   3687  HG  CYS A 316      26.801  23.487  55.498  1.00 17.86           H
ATOM   3688  N   ALA A 317      22.504  20.729  54.160  1.00 10.97           N
ATOM   3689  CA  ALA A 317      21.409  19.961  53.579  1.00 10.20           C
ATOM   3690  C   ALA A 317      20.061  20.678  53.739  1.00  9.85           C
ATOM   3691  O   ALA A 317      19.306  20.767  52.758  1.00 11.69           O
ATOM   3692  CB  ALA A 317      21.368  18.554  54.189  1.00 10.61           C
ATOM   3693  H   ALA A 317      22.927  20.322  54.790  1.00 13.14           H
ATOM   3694  HA  ALA A 317      21.574  19.863  52.635  1.00 12.21           H
ATOM   3695  HB1 ALA A 317      20.652  18.051  53.768  1.00 12.70           H
ATOM   3696  HB2 ALA A 317      22.213  18.116  54.022  1.00 12.70           H
ATOM   3697  HB3 ALA A 317      21.216  18.619  55.147  1.00 12.70           H
ATOM   3698  N   ASP A 318      19.768  21.265  54.930  1.00 10.28           N
ATOM   3699  CA  ASP A 318      18.522  22.047  55.089  1.00 11.75           C
ATOM   3700  C   ASP A 318      18.482  23.220  54.066  1.00 11.68           C
ATOM   3701  O   ASP A 318      17.388  23.525  53.577  1.00 12.64           O
ATOM   3702  CB  ASP A 318      18.492  22.589  56.520  1.00 11.69           C
ATOM   3703  CG  ASP A 318      17.159  22.519  57.210  1.00  8.75           C
ATOM   3704  OD1 ASP A 318      16.176  21.973  56.615  1.00  8.54           O
ATOM   3705  OD2 ASP A 318      17.095  22.997  58.384  1.00 11.66           O1-
ATOM   3706  H   ASP A 318      20.403  21.205  55.751  1.00 12.31           H
ATOM   3707  HA  ASP A 318      17.622  21.390  54.872  1.00 14.08           H
ATOM   3708  HB2 ASP A 318      19.234  22.059  57.185  1.00 14.01           H
ATOM   3709  HB3 ASP A 318      18.900  23.636  56.582  1.00 14.01           H
ATOM   3710  N   LEU A 319      19.660  23.873  53.793  1.00 12.62           N
ATOM   3711  CA  LEU A 319      19.838  25.118  52.988  1.00 12.31           C
ATOM   3712  C   LEU A 319      20.443  24.853  51.583  1.00 13.29           C
ATOM   3713  O   LEU A 319      21.113  25.579  50.876  1.00 14.34           O
ATOM   3714  CB  LEU A 319      20.813  26.030  53.725  1.00 10.37           C
ATOM   3715  CG  LEU A 319      20.162  26.764  54.905  1.00 12.95           C
ATOM   3716  CD1 LEU A 319      21.243  27.540  55.648  1.00 13.90           C
ATOM   3717  CD2 LEU A 319      19.050  27.697  54.426  1.00 16.80           C
ATOM   3718  H   LEU A 319      20.527  23.591  54.298  1.00 15.12           H
ATOM   3719  HA  LEU A 319      18.835  25.614  52.832  1.00 14.74           H
ATOM   3720  HB2 LEU A 319      21.689  25.447  54.091  1.00 12.41           H
ATOM   3721  HB3 LEU A 319      21.239  26.774  53.014  1.00 12.41           H
ATOM   3722  HG  LEU A 319      19.725  26.009  55.610  1.00 15.51           H
ATOM   3723 HD11 LEU A 319      20.824  28.057  56.521  1.00 16.65           H
ATOM   3724 HD12 LEU A 319      22.037  26.872  56.006  1.00 16.65           H
ATOM   3725 HD13 LEU A 319      21.712  28.305  55.017  1.00 16.65           H
ATOM   3726 HD21 LEU A 319      18.587  28.213  55.282  1.00 20.14           H
ATOM   3727 HD22 LEU A 319      19.431  28.472  53.751  1.00 20.14           H
ATOM   3728 HD23 LEU A 319      18.252  27.152  53.909  1.00 20.14           H
ATOM   3729  N   SER A 320      20.058  23.617  51.113  1.00 10.76           N
ATOM   3730  CA  SER A 320      20.491  23.003  49.848  1.00 13.48           C
ATOM   3731  C   SER A 320      19.544  23.185  48.656  1.00 15.14           C
ATOM   3732  O   SER A 320      20.009  22.939  47.527  1.00 10.38           O
ATOM   3733  CB  SER A 320      20.772  21.487  49.990  1.00 13.11           C
ATOM   3734  OG  SER A 320      19.638  20.630  50.028  1.00 13.37           O
ATOM   3735  H   SER A 320      19.514  23.096  51.532  1.00 12.88           H
ATOM   3736  HA  SER A 320      21.332  23.406  49.597  1.00 16.15           H
ATOM   3737  HB2 SER A 320      21.305  21.218  49.227  1.00 15.70           H
ATOM   3738  HB3 SER A 320      21.299  21.337  50.793  1.00 15.70           H
ATOM   3739  HG  SER A 320      19.201  20.758  50.731  1.00 16.02           H
ATOM   3740  N   ASN A 321      18.260  23.610  48.832  1.00 13.47           N
ATOM   3741  CA  ASN A 321      17.376  23.710  47.654  1.00 11.89           C
ATOM   3742  C   ASN A 321      17.971  24.558  46.494  1.00  8.72           C
ATOM   3743  O   ASN A 321      17.844  24.077  45.366  1.00 12.91           O
ATOM   3744  CB  ASN A 321      16.026  24.305  48.043  1.00 11.43           C
ATOM   3745  CG  ASN A 321      15.268  23.608  49.144  1.00 11.59           C
ATOM   3746  OD1 ASN A 321      14.504  24.252  49.866  1.00 14.08           O
ATOM   3747  ND2 ASN A 321      15.441  22.255  49.357  1.00 12.01           N
ATOM   3748  H   ASN A 321      17.897  23.973  49.747  1.00 16.14           H
ATOM   3749  HA  ASN A 321      17.255  22.672  47.216  1.00 14.24           H
ATOM   3750  HB2 ASN A 321      16.173  25.367  48.373  1.00 13.69           H
ATOM   3751  HB3 ASN A 321      15.366  24.378  47.145  1.00 13.69           H
ATOM   3752 HD21 ASN A 321      14.879  21.800  50.093  1.00 14.38           H
ATOM   3753 HD22 ASN A 321      15.816  21.660  48.631  1.00 14.38           H
ATOM   3754  N   PRO A 322      18.581  25.761  46.735  1.00 10.94           N
ATOM   3755  CA  PRO A 322      19.084  26.640  45.627  1.00 10.18           C
ATOM   3756  C   PRO A 322      20.304  26.086  44.874  1.00 12.78           C
ATOM   3757  O   PRO A 322      20.745  26.570  43.846  1.00 14.48           O
ATOM   3758  CB  PRO A 322      19.435  27.982  46.300  1.00 10.60           C
ATOM   3759  CG  PRO A 322      18.705  27.973  47.650  1.00 11.19           C
ATOM   3760  CD  PRO A 322      18.634  26.497  48.046  1.00 13.07           C
ATOM   3761  HA  PRO A 322      18.266  26.761  44.864  1.00 12.19           H
ATOM   3762  HB2 PRO A 322      20.527  28.091  46.446  1.00 12.69           H
ATOM   3763  HB3 PRO A 322      19.122  28.841  45.672  1.00 12.69           H
ATOM   3764  HG2 PRO A 322      19.235  28.581  48.411  1.00 13.40           H
ATOM   3765  HG3 PRO A 322      17.698  28.418  47.550  1.00 13.40           H
ATOM   3766  HD2 PRO A 322      19.545  26.187  48.607  1.00 15.65           H
ATOM   3767  HD3 PRO A 322      17.745  26.269  48.669  1.00 15.65           H
ATOM   3768  N   THR A 323      20.900  24.984  45.460  1.00 13.56           N
ATOM   3769  CA  THR A 323      22.050  24.241  44.892  1.00 14.63           C
ATOM   3770  C   THR A 323      21.638  23.008  44.086  1.00 14.30           C
ATOM   3771  O   THR A 323      22.515  22.302  43.566  1.00 13.60           O
ATOM   3772  CB  THR A 323      23.066  23.732  45.963  1.00 12.03           C
ATOM   3773  OG1 THR A 323      22.635  22.468  46.507  1.00 14.48           O
ATOM   3774  CG2 THR A 323      23.338  24.717  47.080  1.00 11.54           C
ATOM   3775  H   THR A 323      20.631  24.641  46.202  1.00 16.25           H
ATOM   3776  HA  THR A 323      22.521  24.831  44.285  1.00 17.53           H
ATOM   3777  HB  THR A 323      23.913  23.592  45.516  1.00 14.41           H
ATOM   3778  HG1 THR A 323      21.885  22.542  46.881  1.00 17.35           H
ATOM   3779 HG21 THR A 323      23.968  24.325  47.704  1.00 13.82           H
ATOM   3780 HG22 THR A 323      23.724  25.531  46.721  1.00 13.82           H
ATOM   3781 HG23 THR A 323      22.517  24.919  47.560  1.00 13.82           H
ATOM   3782  N   LYS A 324      20.357  22.709  43.999  1.00 11.70           N
ATOM   3783  CA  LYS A 324      19.863  21.565  43.242  1.00 10.11           C
ATOM   3784  C   LYS A 324      19.530  21.979  41.816  1.00 13.20           C
ATOM   3785  O   LYS A 324      19.417  23.175  41.527  1.00 13.10           O
ATOM   3786  CB  LYS A 324      18.634  20.995  43.920  1.00 15.20           C
ATOM   3787  CG  LYS A 324      18.904  20.467  45.326  1.00 11.50           C
ATOM   3788  CD  LYS A 324      19.808  19.240  45.298  1.00 10.79           C
ATOM   3789  CE  LYS A 324      20.214  18.801  46.660  1.00 13.44           C
ATOM   3790  NZ  LYS A 324      19.102  18.208  47.381  1.00 14.84           N1+
ATOM   3791  H   LYS A 324      19.734  23.164  44.380  1.00 14.01           H
ATOM   3792  HA  LYS A 324      20.551  20.880  43.204  1.00 12.10           H
ATOM   3793  HB2 LYS A 324      17.983  21.707  43.978  1.00 18.21           H
ATOM   3794  HB3 LYS A 324      18.284  20.272  43.375  1.00 18.21           H
ATOM   3795  HG2 LYS A 324      19.338  21.163  45.839  1.00 13.77           H
ATOM   3796  HG3 LYS A 324      18.061  20.215  45.729  1.00 13.77           H
ATOM   3797  HD2 LYS A 324      19.340  18.509  44.867  1.00 12.92           H
ATOM   3798  HD3 LYS A 324      20.622  19.450  44.815  1.00 12.92           H
ATOM   3799  HE2 LYS A 324      20.913  18.136  46.594  1.00 16.10           H
ATOM   3800  HE3 LYS A 324      20.530  19.568  47.169  1.00 16.10           H
ATOM   3801  HZ1 LYS A 324      19.396  17.838  48.135  1.00 17.78           H
ATOM   3802  HZ2 LYS A 324      18.503  18.835  47.579  1.00 17.78           H
ATOM   3803  HZ3 LYS A 324      18.714  17.580  46.885  1.00 17.78           H
ATOM   3804  N   PRO A 325      19.372  21.019  40.896  1.00 20.51           N
ATOM   3805  CA  PRO A 325      18.926  21.374  39.542  1.00 18.00           C
ATOM   3806  C   PRO A 325      17.711  22.282  39.611  1.00 20.35           C
ATOM   3807  O   PRO A 325      16.814  22.093  40.438  1.00 12.67           O
ATOM   3808  CB  PRO A 325      18.598  20.021  38.908  1.00 15.12           C
ATOM   3809  CG  PRO A 325      19.553  19.079  39.557  1.00 16.28           C
ATOM   3810  CD  PRO A 325      19.668  19.578  40.996  1.00 16.83           C
ATOM   3811  HA  PRO A 325      19.637  21.804  39.043  1.00 21.57           H
ATOM   3812  HB2 PRO A 325      17.676  19.781  39.106  1.00 18.12           H
ATOM   3813  HB3 PRO A 325      18.742  20.055  37.949  1.00 18.12           H
ATOM   3814  HG2 PRO A 325      19.198  18.175  39.539  1.00 19.50           H
ATOM   3815  HG3 PRO A 325      20.413  19.113  39.110  1.00 19.50           H
ATOM   3816  HD2 PRO A 325      19.007  19.135  41.544  1.00 20.16           H
ATOM   3817  HD3 PRO A 325      20.568  19.435  41.332  1.00 20.16           H
ATOM   3818  N   LEU A 326      17.703  23.287  38.732  1.00 15.02           N
ATOM   3819  CA  LEU A 326      16.706  24.351  38.780  1.00 17.24           C
ATOM   3820  C   LEU A 326      15.272  23.823  38.838  1.00 17.42           C
ATOM   3821  O   LEU A 326      14.429  24.372  39.564  1.00 15.05           O
ATOM   3822  CB  LEU A 326      16.891  25.271  37.564  1.00 17.39           C
ATOM   3823  CG  LEU A 326      15.931  26.465  37.514  1.00 20.84           C
ATOM   3824  CD1 LEU A 326      16.207  27.412  38.652  1.00 17.00           C
ATOM   3825  CD2 LEU A 326      16.023  27.197  36.142  1.00 17.56           C
ATOM   3826  H   LEU A 326      18.276  23.377  38.103  1.00 18.00           H
ATOM   3827  HA  LEU A 326      16.874  24.877  39.575  1.00 20.66           H
ATOM   3828  HB2 LEU A 326      17.797  25.622  37.577  1.00 20.84           H
ATOM   3829  HB3 LEU A 326      16.750  24.746  36.760  1.00 20.84           H
ATOM   3830  HG  LEU A 326      15.022  26.145  37.622  1.00 24.99           H
ATOM   3831 HD11 LEU A 326      15.599  28.163  38.583  1.00 20.37           H
ATOM   3832 HD12 LEU A 326      16.062  26.951  39.492  1.00 20.37           H
ATOM   3833 HD13 LEU A 326      17.127  27.717  38.593  1.00 20.37           H
ATOM   3834 HD21 LEU A 326      15.385  27.930  36.125  1.00 21.04           H
ATOM   3835 HD22 LEU A 326      16.923  27.538  36.018  1.00 21.04           H
ATOM   3836 HD23 LEU A 326      15.806  26.566  35.439  1.00 21.04           H
ATOM   3837  N   GLN A 327      14.959  22.770  38.074  1.00 15.83           N
ATOM   3838  CA  GLN A 327      13.606  22.217  38.116  1.00 18.79           C
ATOM   3839  C   GLN A 327      13.194  21.840  39.541  1.00 19.67           C
ATOM   3840  O   GLN A 327      12.038  22.014  39.939  1.00 18.06           O
ATOM   3841  CB  GLN A 327      13.524  20.992  37.202  1.00 23.45           C
ATOM   3842  CG  GLN A 327      12.134  20.517  36.920  1.00 37.68           C
ATOM   3843  CD  GLN A 327      12.119  19.311  35.981  1.00 55.26           C
ATOM   3844  OE1 GLN A 327      13.121  18.592  35.860  1.00 52.66           O
ATOM   3845  NE2 GLN A 327      10.984  19.094  35.301  1.00 49.77           N
ATOM   3846  H   GLN A 327      15.501  22.371  37.544  1.00 18.97           H
ATOM   3847  HA  GLN A 327      12.976  22.883  37.791  1.00 22.52           H
ATOM   3848  HB2 GLN A 327      13.940  21.213  36.354  1.00 28.12           H
ATOM   3849  HB3 GLN A 327      14.004  20.254  37.613  1.00 28.12           H
ATOM   3850  HG2 GLN A 327      11.706  20.260  37.751  1.00 45.19           H
ATOM   3851  HG3 GLN A 327      11.636  21.237  36.501  1.00 45.19           H
ATOM   3852 HE21 GLN A 327      10.318  19.634  35.386  1.00 59.70           H
ATOM   3853 HE22 GLN A 327      10.918  18.422  34.769  1.00 59.70           H
ATOM   3854  N   LEU A 328      14.122  21.296  40.313  1.00 18.47           N
ATOM   3855  CA  LEU A 328      13.867  21.022  41.726  1.00 15.91           C
ATOM   3856  C   LEU A 328      13.846  22.306  42.579  1.00 13.36           C
ATOM   3857  O   LEU A 328      12.901  22.485  43.371  1.00 14.60           O
ATOM   3858  CB  LEU A 328      14.917  20.037  42.259  1.00 14.84           C
ATOM   3859  CG  LEU A 328      14.887  18.612  41.657  1.00 24.50           C
ATOM   3860  CD1 LEU A 328      16.168  17.858  42.037  1.00 18.44           C
ATOM   3861  CD2 LEU A 328      13.688  17.826  42.129  1.00 26.75           C
ATOM   3862  H   LEU A 328      14.903  21.068  40.043  1.00 22.14           H
ATOM   3863  HA  LEU A 328      13.002  20.596  41.805  1.00 19.06           H
ATOM   3864  HB2 LEU A 328      15.795  20.413  42.084  1.00 17.78           H
ATOM   3865  HB3 LEU A 328      14.798  19.945  43.217  1.00 17.78           H
ATOM   3866  HG  LEU A 328      14.841  18.664  40.689  1.00 29.37           H
ATOM   3867 HD11 LEU A 328      16.106  16.944  41.717  1.00 22.11           H
ATOM   3868 HD12 LEU A 328      16.926  18.305  41.630  1.00 22.11           H
ATOM   3869 HD13 LEU A 328      16.268  17.863  43.002  1.00 22.11           H
ATOM   3870 HD21 LEU A 328      13.746  16.920  41.788  1.00 32.07           H
ATOM   3871 HD22 LEU A 328      13.689  17.815  43.099  1.00 32.07           H
ATOM   3872 HD23 LEU A 328      12.881  18.254  41.802  1.00 32.07           H
ATOM   3873  N   TYR A 329      14.891  23.168  42.487  1.00 12.47           N
ATOM   3874  CA  TYR A 329      14.958  24.381  43.337  1.00 10.25           C
ATOM   3875  C   TYR A 329      13.621  25.148  43.289  1.00 14.72           C
ATOM   3876  O   TYR A 329      12.995  25.619  44.228  1.00 12.92           O
ATOM   3877  CB  TYR A 329      16.139  25.208  42.814  1.00  9.37           C
ATOM   3878  CG  TYR A 329      16.282  26.571  43.413  1.00 13.98           C
ATOM   3879  CD1 TYR A 329      15.684  26.937  44.632  1.00  9.77           C
ATOM   3880  CD2 TYR A 329      17.114  27.481  42.744  1.00  7.98           C
ATOM   3881  CE1 TYR A 329      15.912  28.195  45.167  1.00 11.89           C
ATOM   3882  CE2 TYR A 329      17.343  28.758  43.250  1.00 10.62           C
ATOM   3883  CZ  TYR A 329      16.744  29.098  44.477  1.00 10.29           C
ATOM   3884  OH  TYR A 329      17.034  30.325  44.974  1.00 12.06           O
ATOM   3885  H   TYR A 329      15.640  23.024  41.780  1.00 14.94           H
ATOM   3886  HA  TYR A 329      15.133  24.076  44.409  1.00 12.27           H
ATOM   3887  HB2 TYR A 329      17.086  24.637  43.026  1.00 11.22           H
ATOM   3888  HB3 TYR A 329      16.085  25.283  41.705  1.00 11.22           H
ATOM   3889  HD1 TYR A 329      15.046  26.238  45.171  1.00 11.69           H
ATOM   3890  HD2 TYR A 329      17.584  27.188  41.804  1.00  9.55           H
ATOM   3891  HE1 TYR A 329      15.445  28.524  46.094  1.00 14.24           H
ATOM   3892  HE2 TYR A 329      17.964  29.484  42.730  1.00 12.71           H
ATOM   3893  HH  TYR A 329      16.467  30.563  45.806  1.00 14.44           H
ATOM   3894  N   ARG A 330      13.123  25.298  42.015  1.00 16.49           N
ATOM   3895  CA  ARG A 330      11.887  26.065  41.741  1.00 13.11           C
ATOM   3896  C   ARG A 330      10.672  25.440  42.412  1.00 14.82           C
ATOM   3897  O   ARG A 330       9.794  26.154  42.914  1.00 14.35           O
ATOM   3898  CB  ARG A 330      11.605  26.211  40.232  1.00 13.58           C
ATOM   3899  CG  ARG A 330      12.510  27.185  39.517  1.00 15.38           C
ATOM   3900  CD  ARG A 330      12.293  27.122  37.985  1.00 18.53           C
ATOM   3901  NE  ARG A 330      11.073  27.829  37.623  1.00 14.46           N
ATOM   3902  CZ  ARG A 330      10.648  28.001  36.369  1.00 24.30           C
ATOM   3903  NH1 ARG A 330      11.324  27.478  35.352  1.00 19.45           N
ATOM   3904  NH2 ARG A 330       9.546  28.698  36.137  1.00 20.87           N1+
ATOM   3905  H   ARG A 330      13.491  24.982  41.309  1.00 19.76           H
ATOM   3906  HA  ARG A 330      11.979  26.961  42.104  1.00 15.70           H
ATOM   3907  HB2 ARG A 330      11.691  25.350  39.794  1.00 16.27           H
ATOM   3908  HB3 ARG A 330      10.698  26.532  40.116  1.00 16.27           H
ATOM   3909  HG2 ARG A 330      12.311  28.085  39.819  1.00 18.43           H
ATOM   3910  HG3 ARG A 330      13.437  26.968  39.710  1.00 18.43           H
ATOM   3911  HD2 ARG A 330      13.041  27.545  37.531  1.00 22.21           H
ATOM   3912  HD3 ARG A 330      12.211  26.199  37.696  1.00 22.21           H
ATOM   3913  HE  ARG A 330      10.524  28.026  38.255  1.00 17.33           H
ATOM   3914 HH11 ARG A 330      12.049  27.032  35.493  1.00 23.31           H
ATOM   3915 HH12 ARG A 330      11.045  27.585  34.550  1.00 23.31           H
ATOM   3916 HH21 ARG A 330       9.101  29.033  36.795  1.00 25.01           H
ATOM   3917 HH22 ARG A 330       9.265  28.795  35.334  1.00 25.01           H
ATOM   3918  N   GLN A 331      10.591  24.122  42.431  1.00 11.17           N
ATOM   3919  CA  GLN A 331       9.509  23.491  43.183  1.00 16.91           C
ATOM   3920  C   GLN A 331       9.651  23.720  44.685  1.00 14.38           C
ATOM   3921  O   GLN A 331       8.619  23.926  45.354  1.00 14.60           O
ATOM   3922  CB  GLN A 331       9.442  22.006  42.908  1.00 16.88           C
ATOM   3923  CG  GLN A 331       9.015  21.661  41.496  1.00 24.41           C
ATOM   3924  CD  GLN A 331       8.961  20.160  41.315  1.00 25.29           C
ATOM   3925  OE1 GLN A 331       8.087  19.486  41.875  1.00 26.40           O
ATOM   3926  NE2 GLN A 331       9.938  19.620  40.588  1.00 24.70           N
ATOM   3927  H   GLN A 331      11.132  23.579  42.041  1.00 13.38           H
ATOM   3928  HA  GLN A 331       8.671  23.889  42.905  1.00 20.27           H
ATOM   3929  HB2 GLN A 331      10.331  21.643  43.043  1.00 20.22           H
ATOM   3930  HB3 GLN A 331       8.814  21.604  43.535  1.00 20.22           H
ATOM   3931  HG2 GLN A 331       8.133  22.034  41.320  1.00 29.26           H
ATOM   3932  HG3 GLN A 331       9.670  22.020  40.878  1.00 29.26           H
ATOM   3933 HE21 GLN A 331      10.535  20.125  40.228  1.00 29.61           H
ATOM   3934 HE22 GLN A 331       9.980  18.767  40.486  1.00 29.61           H
ATOM   3935  N   TRP A 332      10.898  23.674  45.245  1.00 13.62           N
ATOM   3936  CA  TRP A 332      11.052  24.048  46.662  1.00 11.88           C
ATOM   3937  C   TRP A 332      10.609  25.508  46.906  1.00  9.67           C
ATOM   3938  O   TRP A 332       9.973  25.793  47.911  1.00 11.67           O
ATOM   3939  CB  TRP A 332      12.517  23.836  47.083  1.00 13.16           C
ATOM   3940  CG  TRP A 332      12.870  22.391  47.075  1.00 11.76           C
ATOM   3941  CD1 TRP A 332      13.854  21.794  46.310  1.00 15.16           C
ATOM   3942  CD2 TRP A 332      12.236  21.350  47.860  1.00 10.54           C
ATOM   3943  NE1 TRP A 332      13.929  20.409  46.616  1.00 15.66           N
ATOM   3944  CE2 TRP A 332      12.884  20.117  47.513  1.00 12.25           C
ATOM   3945  CE3 TRP A 332      11.181  21.331  48.788  1.00 17.16           C
ATOM   3946  CZ2 TRP A 332      12.498  18.889  48.076  1.00 11.34           C
ATOM   3947  CZ3 TRP A 332      10.797  20.115  49.338  1.00 15.88           C
ATOM   3948  CH2 TRP A 332      11.442  18.909  48.969  1.00 12.96           C
ATOM   3949  H   TRP A 332      11.752  23.460  44.706  1.00 16.32           H
ATOM   3950  HA  TRP A 332      10.353  23.412  47.284  1.00 14.22           H
ATOM   3951  HB2 TRP A 332      13.180  24.425  46.410  1.00 15.77           H
ATOM   3952  HB3 TRP A 332      12.661  24.259  48.107  1.00 15.77           H
ATOM   3953  HD1 TRP A 332      14.503  22.231  45.570  1.00 18.16           H
ATOM   3954  HE1 TRP A 332      14.308  19.733  45.964  1.00 18.76           H
ATOM   3955  HE3 TRP A 332      10.679  22.258  49.077  1.00 20.56           H
ATOM   3956  HZ2 TRP A 332      12.974  17.961  47.785  1.00 13.58           H
ATOM   3957  HZ3 TRP A 332       9.991  20.073  50.077  1.00 19.03           H
ATOM   3958  HH2 TRP A 332      11.083  17.976  49.414  1.00 15.52           H
ATOM   3959  N   THR A 333      10.981  26.486  46.002  1.00 15.80           N
ATOM   3960  CA  THR A 333      10.622  27.900  46.255  1.00 13.98           C
ATOM   3961  C   THR A 333       9.087  28.123  46.350  1.00 12.12           C
ATOM   3962  O   THR A 333       8.529  28.801  47.198  1.00 15.80           O
ATOM   3963  CB  THR A 333      11.226  28.761  45.113  1.00 12.30           C
ATOM   3964  OG1 THR A 333      12.665  28.693  45.180  1.00 12.73           O
ATOM   3965  CG2 THR A 333      10.895  30.228  45.314  1.00 10.68           C
ATOM   3966  H   THR A 333      11.337  26.240  45.070  1.00 18.94           H
ATOM   3967  HA  THR A 333      11.044  28.213  47.254  1.00 16.75           H
ATOM   3968  HB  THR A 333      10.898  28.382  44.116  1.00 14.73           H
ATOM   3969  HG1 THR A 333      12.989  27.803  44.889  1.00 15.25           H
ATOM   3970 HG21 THR A 333      11.324  30.846  44.517  1.00 12.79           H
ATOM   3971 HG22 THR A 333       9.809  30.397  45.331  1.00 12.79           H
ATOM   3972 HG23 THR A 333      11.293  30.597  46.271  1.00 12.79           H
ATOM   3973  N   ASP A 334       8.391  27.470  45.378  1.00 16.55           N
ATOM   3974  CA  ASP A 334       6.920  27.415  45.300  1.00 15.81           C
ATOM   3975  C   ASP A 334       6.334  26.908  46.596  1.00 14.92           C
ATOM   3976  O   ASP A 334       5.365  27.469  47.111  1.00 18.11           O
ATOM   3977  CB  ASP A 334       6.428  26.462  44.190  1.00 14.92           C
ATOM   3978  CG  ASP A 334       6.482  27.055  42.762  1.00 25.11           C
ATOM   3979  OD1 ASP A 334       6.666  28.262  42.579  1.00 22.73           O
ATOM   3980  OD2 ASP A 334       6.330  26.256  41.808  1.00 29.51           O1-
ATOM   3981  H   ASP A 334       8.768  27.042  44.734  1.00 19.84           H
ATOM   3982  HA  ASP A 334       6.564  28.304  45.127  1.00 18.94           H
ATOM   3983  HB2 ASP A 334       6.968  25.652  44.196  1.00 17.87           H
ATOM   3984  HB3 ASP A 334       5.502  26.233  44.353  1.00 17.87           H
ATOM   3985  N   ARG A 335       6.911  25.837  47.130  1.00 16.90           N
ATOM   3986  CA  ARG A 335       6.435  25.294  48.396  1.00 13.12           C
ATOM   3987  C   ARG A 335       6.746  26.217  49.588  1.00 13.41           C
ATOM   3988  O   ARG A 335       5.826  26.483  50.380  1.00 17.25           O
ATOM   3989  CB  ARG A 335       6.991  23.883  48.609  1.00 16.41           C
ATOM   3990  CG  ARG A 335       6.402  22.852  47.633  1.00 12.69           C
ATOM   3991  CD  ARG A 335       7.071  21.493  47.692  1.00 15.93           C
ATOM   3992  NE  ARG A 335       6.344  20.511  46.894  1.00 15.70           N
ATOM   3993  CZ  ARG A 335       5.347  19.763  47.341  1.00 20.39           C
ATOM   3994  NH1 ARG A 335       4.896  19.877  48.594  1.00 20.78           N
ATOM   3995  NH2 ARG A 335       4.791  18.890  46.509  1.00 23.54           N1+
ATOM   3996  H   ARG A 335       7.562  25.403  46.779  1.00 20.25           H
ATOM   3997  HA  ARG A 335       5.475  25.200  48.335  1.00 15.72           H
ATOM   3998  HB2 ARG A 335       7.952  23.908  48.471  1.00 19.66           H
ATOM   3999  HB3 ARG A 335       6.791  23.584  49.513  1.00 19.66           H
ATOM   4000  HG2 ARG A 335       5.468  22.723  47.855  1.00 15.20           H
ATOM   4001  HG3 ARG A 335       6.482  23.187  46.726  1.00 15.20           H
ATOM   4002  HD2 ARG A 335       7.969  21.556  47.335  1.00 19.09           H
ATOM   4003  HD3 ARG A 335       7.091  21.178  48.608  1.00 19.09           H
ATOM   4004  HE  ARG A 335       6.519  20.472  46.051  1.00 18.81           H
ATOM   4005 HH11 ARG A 335       5.253  20.439  49.140  1.00 24.91           H
ATOM   4006 HH12 ARG A 335       4.244  19.386  48.859  1.00 24.91           H
ATOM   4007 HH21 ARG A 335       5.090  18.833  45.705  1.00 28.22           H
ATOM   4008 HH22 ARG A 335       4.133  18.400  46.765  1.00 28.22           H
ATOM   4009  N   ILE A 336       8.018  26.697  49.778  1.00 13.24           N
ATOM   4010  CA  ILE A 336       8.298  27.510  50.990  1.00 11.16           C
ATOM   4011  C   ILE A 336       7.386  28.742  51.053  1.00 16.14           C
ATOM   4012  O   ILE A 336       6.892  29.245  52.045  1.00 12.11           O
ATOM   4013  CB  ILE A 336       9.798  27.879  51.036  1.00 11.16           C
ATOM   4014  CG1 ILE A 336      10.168  28.353  52.454  1.00 14.22           C
ATOM   4015  CG2 ILE A 336      10.210  28.937  50.011  1.00 12.94           C
ATOM   4016  CD1 ILE A 336      10.146  27.221  53.472  1.00 14.93           C
ATOM   4017  H   ILE A 336       8.721  26.697  49.024  1.00 15.85           H
ATOM   4018  HA  ILE A 336       8.037  26.884  51.900  1.00 13.37           H
ATOM   4019  HB  ILE A 336      10.371  26.937  50.812  1.00 13.36           H
ATOM   4020 HG12 ILE A 336      11.176  28.813  52.429  1.00 17.03           H
ATOM   4021 HG13 ILE A 336       9.479  29.166  52.779  1.00 17.03           H
ATOM   4022 HG21 ILE A 336      11.301  29.040  49.978  1.00 15.51           H
ATOM   4023 HG22 ILE A 336       9.862  28.693  48.998  1.00 15.51           H
ATOM   4024 HG23 ILE A 336       9.805  29.930  50.253  1.00 15.51           H
ATOM   4025 HD11 ILE A 336      10.436  27.588  54.464  1.00 17.89           H
ATOM   4026 HD12 ILE A 336       9.144  26.784  53.572  1.00 17.89           H
ATOM   4027 HD13 ILE A 336      10.837  26.414  53.198  1.00 17.89           H
ATOM   4028  N   MET A 337       7.180  29.300  49.819  1.00 13.85           N
ATOM   4029  CA  MET A 337       6.378  30.516  49.615  1.00 18.49           C
ATOM   4030  C   MET A 337       4.903  30.249  49.902  1.00 14.06           C
ATOM   4031  O   MET A 337       4.238  31.060  50.556  1.00 12.89           O
ATOM   4032  CB  MET A 337       6.520  31.067  48.179  1.00 22.08           C
ATOM   4033  CG  MET A 337       7.862  31.727  47.779  1.00 19.30           C
ATOM   4034  SD  MET A 337       8.635  32.748  49.055  1.00 19.49           S
ATOM   4035  CE  MET A 337       7.343  33.982  49.299  1.00 25.39           C
ATOM   4036  H   MET A 337       7.483  28.978  49.085  1.00 16.60           H
ATOM   4037  HA  MET A 337       6.684  31.206  50.226  1.00 22.15           H
ATOM   4038  HB2 MET A 337       6.367  30.342  47.555  1.00 26.47           H
ATOM   4039  HB3 MET A 337       5.828  31.736  48.049  1.00 26.47           H
ATOM   4040  HG2 MET A 337       8.498  31.044  47.529  1.00 23.13           H
ATOM   4041  HG3 MET A 337       7.705  32.307  47.021  1.00 23.13           H
ATOM   4042  HE1 MET A 337       7.635  34.618  49.972  1.00 30.44           H
ATOM   4043  HE2 MET A 337       7.190  34.446  48.461  1.00 30.44           H
ATOM   4044  HE3 MET A 337       6.529  33.539  49.587  1.00 30.44           H
ATOM   4045  N   GLU A 338       4.370  29.132  49.423  1.00 13.52           N
ATOM   4046  CA  GLU A 338       3.013  28.765  49.815  1.00 17.03           C
ATOM   4047  C   GLU A 338       2.901  28.697  51.342  1.00 18.51           C
ATOM   4048  O   GLU A 338       1.948  29.213  51.947  1.00 14.07           O
ATOM   4049  CB  GLU A 338       2.627  27.438  49.168  1.00 17.76           C
ATOM   4050  CG  GLU A 338       1.169  27.022  49.447  1.00 24.99           C
ATOM   4051  CD  GLU A 338       0.763  25.672  48.858  1.00 39.32           C
ATOM   4052  OE1 GLU A 338       1.343  25.231  47.823  1.00 38.42           O
ATOM   4053  OE2 GLU A 338      -0.154  25.044  49.447  1.00 44.85           O1-
ATOM   4054  H   GLU A 338       4.763  28.582  48.886  1.00 16.19           H
ATOM   4055  HA  GLU A 338       2.392  29.438  49.495  1.00 20.41           H
ATOM   4056  HB2 GLU A 338       2.747  27.518  48.210  1.00 21.28           H
ATOM   4057  HB3 GLU A 338       3.206  26.747  49.518  1.00 21.28           H
ATOM   4058  HG2 GLU A 338       1.049  26.969  50.407  1.00 29.96           H
ATOM   4059  HG3 GLU A 338       0.571  27.693  49.077  1.00 29.96           H
ATOM   4060  N   GLU A 339       3.890  28.093  51.985  1.00 14.78           N
ATOM   4061  CA  GLU A 339       3.877  27.968  53.433  1.00 13.95           C
ATOM   4062  C   GLU A 339       3.993  29.335  54.135  1.00 12.19           C
ATOM   4063  O   GLU A 339       3.168  29.628  55.020  1.00 15.87           O
ATOM   4064  CB  GLU A 339       4.983  26.991  53.857  1.00 18.09           C
ATOM   4065  CG  GLU A 339       4.941  26.662  55.290  1.00 18.16           C
ATOM   4066  CD  GLU A 339       5.861  25.520  55.699  1.00 12.56           C
ATOM   4067  OE1 GLU A 339       5.915  24.450  55.043  1.00 12.96           O
ATOM   4068  OE2 GLU A 339       6.487  25.686  56.733  1.00 12.49           O1-
ATOM   4069  H   GLU A 339       4.577  27.746  51.610  1.00 17.71           H
ATOM   4070  HA  GLU A 339       3.033  27.570  53.698  1.00 16.72           H
ATOM   4071  HB2 GLU A 339       4.883  26.161  53.365  1.00 21.68           H
ATOM   4072  HB3 GLU A 339       5.848  27.383  53.665  1.00 21.68           H
ATOM   4073  HG2 GLU A 339       5.217  27.446  55.795  1.00 21.76           H
ATOM   4074  HG3 GLU A 339       4.035  26.415  55.531  1.00 21.76           H
ATOM   4075  N   PHE A 340       4.962  30.207  53.742  1.00 12.00           N
ATOM   4076  CA  PHE A 340       5.101  31.513  54.399  1.00 12.51           C
ATOM   4077  C   PHE A 340       3.799  32.350  54.309  1.00 17.35           C
ATOM   4078  O   PHE A 340       3.390  33.068  55.203  1.00 17.33           O
ATOM   4079  CB  PHE A 340       6.261  32.232  53.711  1.00 14.86           C
ATOM   4080  CG  PHE A 340       7.624  31.731  54.114  1.00 15.73           C
ATOM   4081  CD1 PHE A 340       7.829  30.706  55.047  1.00 18.19           C
ATOM   4082  CD2 PHE A 340       8.734  32.385  53.555  1.00 21.04           C
ATOM   4083  CE1 PHE A 340       9.131  30.351  55.423  1.00 15.83           C
ATOM   4084  CE2 PHE A 340      10.029  32.034  53.939  1.00 17.39           C
ATOM   4085  CZ  PHE A 340      10.229  31.020  54.880  1.00 13.57           C
ATOM   4086  H   PHE A 340       5.546  30.031  52.908  1.00 14.38           H
ATOM   4087  HA  PHE A 340       5.284  31.349  55.501  1.00 14.98           H
ATOM   4088  HB2 PHE A 340       6.157  32.148  52.602  1.00 17.80           H
ATOM   4089  HB3 PHE A 340       6.204  33.328  53.894  1.00 17.80           H
ATOM   4090  HD1 PHE A 340       6.987  30.165  55.480  1.00 21.80           H
ATOM   4091  HD2 PHE A 340       8.576  33.181  52.827  1.00 25.22           H
ATOM   4092  HE1 PHE A 340       9.277  29.549  56.144  1.00 18.97           H
ATOM   4093  HE2 PHE A 340      10.880  32.558  53.512  1.00 20.84           H
ATOM   4094  HZ  PHE A 340      11.239  30.755  55.189  1.00 16.25           H
ATOM   4095  N   PHE A 341       3.186  32.282  53.076  1.00 18.60           N
ATOM   4096  CA  PHE A 341       1.954  33.026  52.721  1.00 17.12           C
ATOM   4097  C   PHE A 341       0.781  32.548  53.556  1.00 12.61           C
ATOM   4098  O   PHE A 341      -0.034  33.353  54.020  1.00 18.95           O
ATOM   4099  CB  PHE A 341       1.553  32.862  51.230  1.00 17.28           C
ATOM   4100  CG  PHE A 341       2.453  33.551  50.214  1.00 14.37           C
ATOM   4101  CD1 PHE A 341       3.359  34.528  50.575  1.00 17.24           C
ATOM   4102  CD2 PHE A 341       2.356  33.202  48.867  1.00 18.31           C
ATOM   4103  CE1 PHE A 341       4.168  35.143  49.626  1.00 22.68           C
ATOM   4104  CE2 PHE A 341       3.162  33.810  47.911  1.00 22.07           C
ATOM   4105  CZ  PHE A 341       4.067  34.776  48.290  1.00 20.00           C
ATOM   4106  H   PHE A 341       3.481  31.798  52.428  1.00 22.29           H
ATOM   4107  HA  PHE A 341       2.081  33.974  52.898  1.00 20.51           H
ATOM   4108  HB2 PHE A 341       1.526  31.920  51.000  1.00 20.70           H
ATOM   4109  HB3 PHE A 341       0.665  33.235  51.110  1.00 20.70           H
ATOM   4110  HD1 PHE A 341       3.427  34.772  51.470  1.00 20.67           H
ATOM   4111  HD2 PHE A 341       1.752  32.548  48.599  1.00 21.95           H
ATOM   4112  HE1 PHE A 341       4.775  35.796  49.885  1.00 27.18           H
ATOM   4113  HE2 PHE A 341       3.089  33.561  47.021  1.00 26.45           H
ATOM   4114  HZ  PHE A 341       4.604  35.186  47.653  1.00 23.97           H
ATOM   4115  N   ARG A 342       0.684  31.240  53.789  1.00 15.63           N
ATOM   4116  CA  ARG A 342      -0.360  30.754  54.677  1.00 15.05           C
ATOM   4117  C   ARG A 342      -0.140  31.237  56.103  1.00 17.43           C
ATOM   4118  O   ARG A 342      -1.105  31.555  56.804  1.00 16.65           O
ATOM   4119  CB  ARG A 342      -0.452  29.237  54.618  1.00 19.54           C
ATOM   4120  CG  ARG A 342      -1.140  28.771  53.343  1.00 27.49           C
ATOM   4121  CD  ARG A 342      -1.097  27.269  53.203  1.00 35.65           C
ATOM   4122  NE  ARG A 342      -1.992  26.793  52.147  1.00 54.23           N
ATOM   4123  CZ  ARG A 342      -1.878  25.615  51.528  1.00 54.11           C
ATOM   4124  NH1 ARG A 342      -0.886  24.776  51.840  1.00 39.03           N
ATOM   4125  NH2 ARG A 342      -2.764  25.279  50.582  1.00 53.68           N1+
ATOM   4126  H   ARG A 342       1.198  30.630  53.465  1.00 18.73           H
ATOM   4127  HA  ARG A 342      -1.210  31.111  54.374  1.00 18.03           H
ATOM   4128  HB2 ARG A 342       0.441  28.860  54.638  1.00 23.41           H
ATOM   4129  HB3 ARG A 342      -0.969  28.913  55.373  1.00 23.41           H
ATOM   4130  HG2 ARG A 342      -2.071  29.045  53.373  1.00 32.96           H
ATOM   4131  HG3 ARG A 342      -0.699  29.169  52.575  1.00 32.96           H
ATOM   4132  HD2 ARG A 342      -0.191  26.998  52.984  1.00 42.75           H
ATOM   4133  HD3 ARG A 342      -1.381  26.872  54.039  1.00 42.75           H
ATOM   4134  HE  ARG A 342      -2.690  27.267  51.973  1.00 65.05           H
ATOM   4135 HH11 ARG A 342      -0.319  24.990  52.437  1.00 46.81           H
ATOM   4136 HH12 ARG A 342      -0.813  24.020  51.433  1.00 46.81           H
ATOM   4137 HH21 ARG A 342      -3.403  25.819  50.386  1.00 64.39           H
ATOM   4138 HH22 ARG A 342      -2.699  24.523  50.176  1.00 64.39           H
ATOM   4139  N   GLN A 343       1.109  31.317  56.549  1.00 15.38           N
ATOM   4140  CA  GLN A 343       1.378  31.916  57.857  1.00 13.86           C
ATOM   4141  C   GLN A 343       0.992  33.386  57.873  1.00 17.19           C
ATOM   4142  O   GLN A 343       0.390  33.873  58.843  1.00 16.67           O
ATOM   4143  CB  GLN A 343       2.857  31.759  58.227  1.00 12.73           C
ATOM   4144  CG  GLN A 343       3.227  32.612  59.472  1.00 14.64           C
ATOM   4145  CD  GLN A 343       4.638  32.415  59.936  1.00 15.53           C
ATOM   4146  OE1 GLN A 343       5.221  31.347  59.768  1.00 14.63           O
ATOM   4147  NE2 GLN A 343       5.205  33.459  60.510  1.00 14.39           N
ATOM   4148  H   GLN A 343       1.802  31.036  56.124  1.00 18.42           H
ATOM   4149  HA  GLN A 343       0.849  31.460  58.532  1.00 16.60           H
ATOM   4150  HB2 GLN A 343       3.047  30.828  58.420  1.00 15.25           H
ATOM   4151  HB3 GLN A 343       3.408  32.054  57.485  1.00 15.25           H
ATOM   4152  HG2 GLN A 343       3.125  33.552  59.261  1.00 17.55           H
ATOM   4153  HG3 GLN A 343       2.642  32.372  60.208  1.00 17.55           H
ATOM   4154 HE21 GLN A 343       4.754  34.181  60.620  1.00 17.24           H
ATOM   4155 HE22 GLN A 343       6.021  33.413  60.782  1.00 17.24           H
ATOM   4156  N   GLY A 344       1.335  34.112  56.805  1.00 17.31           N
ATOM   4157  CA  GLY A 344       0.972  35.518  56.715  1.00 19.93           C
ATOM   4158  C   GLY A 344      -0.530  35.714  56.701  1.00 21.72           C
ATOM   4159  O   GLY A 344      -1.044  36.685  57.275  1.00 21.97           O
ATOM   4160  H   GLY A 344       1.760  33.807  56.126  1.00 20.75           H
ATOM   4161  HA2 GLY A 344       1.353  35.999  57.465  1.00 23.89           H
ATOM   4162  HA3 GLY A 344       1.338  35.895  55.904  1.00 23.89           H
ATOM   4163  N   ASP A 345      -1.257  34.785  56.076  1.00 20.48           N
ATOM   4164  CA  ASP A 345      -2.721  34.826  56.120  1.00 24.11           C
ATOM   4165  C   ASP A 345      -3.255  34.635  57.548  1.00 31.60           C
ATOM   4166  O   ASP A 345      -4.208  35.305  57.951  1.00 29.68           O
ATOM   4167  CB  ASP A 345      -3.308  33.755  55.212  1.00 19.04           C
ATOM   4168  CG  ASP A 345      -3.132  34.053  53.711  1.00 17.91           C
ATOM   4169  OD1 ASP A 345      -2.653  35.137  53.332  1.00 19.94           O
ATOM   4170  OD2 ASP A 345      -3.477  33.144  52.915  1.00 22.76           O1-
ATOM   4171  H   ASP A 345      -0.926  34.128  55.632  1.00 24.54           H
ATOM   4172  HA  ASP A 345      -3.020  35.694  55.802  1.00 28.91           H
ATOM   4173  HB2 ASP A 345      -2.861  32.910  55.397  1.00 22.82           H
ATOM   4174  HB3 ASP A 345      -4.258  33.671  55.393  1.00 22.82           H
ATOM   4175  N   ARG A 346      -2.689  33.694  58.314  1.00 27.01           N
ATOM   4176  CA  ARG A 346      -3.046  33.581  59.727  1.00 20.38           C
ATOM   4177  C   ARG A 346      -2.695  34.848  60.487  1.00 22.39           C
ATOM   4178  O   ARG A 346      -3.500  35.339  61.288  1.00 31.00           O
ATOM   4179  CB  ARG A 346      -2.372  32.361  60.333  1.00 24.28           C
ATOM   4180  CG  ARG A 346      -3.040  31.141  59.807  1.00 29.01           C
ATOM   4181  CD  ARG A 346      -2.233  29.930  59.945  1.00 25.11           C
ATOM   4182  NE  ARG A 346      -1.977  29.558  61.327  1.00 39.58           N
ATOM   4183  CZ  ARG A 346      -1.650  28.325  61.698  1.00 45.97           C
ATOM   4184  NH1 ARG A 346      -1.580  27.361  60.786  1.00 40.48           N
ATOM   4185  NH2 ARG A 346      -1.417  28.047  62.980  1.00 42.56           N1+
ATOM   4186  H   ARG A 346      -2.108  33.118  58.046  1.00 32.39           H
ATOM   4187  HA  ARG A 346      -4.003  33.452  59.810  1.00 24.43           H
ATOM   4188  HB2 ARG A 346      -1.437  32.334  60.080  1.00 29.11           H
ATOM   4189  HB3 ARG A 346      -2.461  32.377  61.298  1.00 29.11           H
ATOM   4190  HG2 ARG A 346      -3.875  31.010  60.282  1.00 34.78           H
ATOM   4191  HG3 ARG A 346      -3.218  31.274  58.865  1.00 34.78           H
ATOM   4192  HD2 ARG A 346      -2.695  29.195  59.511  1.00 30.11           H
ATOM   4193  HD3 ARG A 346      -1.375  30.088  59.522  1.00 30.11           H
ATOM   4194  HE  ARG A 346      -2.145  30.136  61.941  1.00 47.47           H
ATOM   4195 HH11 ARG A 346      -1.729  27.530  59.958  1.00 48.55           H
ATOM   4196 HH12 ARG A 346      -1.375  26.562  61.029  1.00 48.55           H
ATOM   4197 HH21 ARG A 346      -1.470  28.668  63.573  1.00 51.05           H
ATOM   4198 HH22 ARG A 346      -1.217  27.243  63.216  1.00 51.05           H
ATOM   4199  N   GLU A 347      -1.515  35.408  60.234  1.00 20.44           N
ATOM   4200  CA  GLU A 347      -1.140  36.660  60.886  1.00 18.13           C
ATOM   4201  C   GLU A 347      -2.103  37.781  60.524  1.00 35.17           C
ATOM   4202  O   GLU A 347      -2.491  38.580  61.387  1.00 27.82           O
ATOM   4203  CB  GLU A 347       0.275  37.070  60.506  1.00 20.36           C
ATOM   4204  CG  GLU A 347       1.347  36.175  61.151  1.00 20.50           C
ATOM   4205  CD  GLU A 347       2.731  36.276  60.496  1.00 24.46           C
ATOM   4206  OE1 GLU A 347       2.868  36.709  59.327  1.00 20.21           O
ATOM   4207  OE2 GLU A 347       3.704  35.903  61.168  1.00 18.54           O1-
ATOM   4208  H   GLU A 347      -0.927  35.093  59.689  1.00 24.50           H
ATOM   4209  HA  GLU A 347      -1.154  36.537  61.845  1.00 21.73           H
ATOM   4210  HB2 GLU A 347       0.364  37.030  59.541  1.00 24.41           H
ATOM   4211  HB3 GLU A 347       0.421  37.980  60.810  1.00 24.41           H
ATOM   4212  HG2 GLU A 347       1.446  36.420  62.084  1.00 24.57           H
ATOM   4213  HG3 GLU A 347       1.058  35.250  61.097  1.00 24.57           H
ATOM   4214  N   ARG A 348      -2.479  37.881  59.249  1.00 25.21           N
ATOM   4215  CA  ARG A 348      -3.310  39.009  58.822  1.00 33.66           C
ATOM   4216  C   ARG A 348      -4.649  39.011  59.547  1.00 32.38           C
ATOM   4217  O   ARG A 348      -5.098  40.058  60.037  1.00 35.37           O
ATOM   4218  CB  ARG A 348      -3.522  38.975  57.307  1.00 37.03           C
ATOM   4219  CG  ARG A 348      -4.296  40.176  56.770  1.00 35.23           C
ATOM   4220  CD  ARG A 348      -4.542  40.064  55.245  1.00 36.65           C
ATOM   4221  NE  ARG A 348      -3.288  39.985  54.489  1.00 35.38           N
ATOM   4222  CZ  ARG A 348      -2.789  38.866  53.965  1.00 25.08           C
ATOM   4223  NH1 ARG A 348      -3.433  37.710  54.081  1.00 25.88           N
ATOM   4224  NH2 ARG A 348      -1.630  38.914  53.314  1.00 29.67           N1+
ATOM   4225  H   ARG A 348      -2.274  37.325  58.630  1.00 30.23           H
ATOM   4226  HA  ARG A 348      -2.846  39.833  59.042  1.00 40.37           H
ATOM   4227  HB2 ARG A 348      -2.655  38.963  56.868  1.00 44.41           H
ATOM   4228  HB3 ARG A 348      -4.020  38.173  57.075  1.00 44.41           H
ATOM   4229  HG2 ARG A 348      -5.160  40.222  57.212  1.00 42.25           H
ATOM   4230  HG3 ARG A 348      -3.794  40.990  56.944  1.00 42.25           H
ATOM   4231  HD2 ARG A 348      -5.077  39.273  55.069  1.00 43.95           H
ATOM   4232  HD3 ARG A 348      -5.016  40.851  54.943  1.00 43.95           H
ATOM   4233  HE  ARG A 348      -2.878  40.724  54.317  1.00 42.43           H
ATOM   4234 HH11 ARG A 348      -4.179  37.661  54.502  1.00 31.03           H
ATOM   4235 HH12 ARG A 348      -3.095  37.001  53.733  1.00 31.03           H
ATOM   4236 HH21 ARG A 348      -1.213  39.663  53.234  1.00 35.58           H
ATOM   4237 HH22 ARG A 348      -1.304  38.200  52.965  1.00 35.58           H
ATOM   4238  N   GLU A 349      -5.280  37.832  59.661  1.00 29.07           N
ATOM   4239  CA  GLU A 349      -6.609  37.692  60.237  1.00 37.93           C
ATOM   4240  C   GLU A 349      -6.611  37.680  61.759  1.00 46.07           C
ATOM   4241  O   GLU A 349      -7.688  37.762  62.358  1.00 41.97           O
ATOM   4242  CB  GLU A 349      -7.259  36.416  59.718  1.00 40.22           C
ATOM   4243  CG  GLU A 349      -6.739  35.130  60.308  1.00 43.56           C
ATOM   4244  CD  GLU A 349      -7.092  33.918  59.426  1.00 49.57           C
ATOM   4245  OE1 GLU A 349      -6.551  32.802  59.649  1.00 53.07           O
ATOM   4246  OE2 GLU A 349      -7.910  34.088  58.491  1.00 51.01           O1-
ATOM   4247  H   GLU A 349      -4.944  37.082  59.410  1.00 34.86           H
ATOM   4248  HA  GLU A 349      -7.153  38.444  59.951  1.00 45.49           H
ATOM   4249  HB2 GLU A 349      -8.211  36.455  59.904  1.00 48.23           H
ATOM   4250  HB3 GLU A 349      -7.117  36.373  58.759  1.00 48.23           H
ATOM   4251  HG2 GLU A 349      -5.776  35.184  60.405  1.00 52.25           H
ATOM   4252  HG3 GLU A 349      -7.154  34.998  61.175  1.00 52.25           H
ATOM   4253  N   ARG A 350      -5.446  37.547  62.384  1.00 38.25           N
ATOM   4254  CA  ARG A 350      -5.264  37.794  63.806  1.00 35.86           C
ATOM   4255  C   ARG A 350      -4.904  39.234  64.096  1.00 32.39           C
ATOM   4256  O   ARG A 350      -4.704  39.589  65.259  1.00 31.21           O
ATOM   4257  CB  ARG A 350      -4.141  36.918  64.364  1.00 30.11           C
ATOM   4258  CG  ARG A 350      -4.416  35.433  64.309  1.00 29.38           C
ATOM   4259  CD  ARG A 350      -4.022  34.840  65.614  1.00 42.99           C
ATOM   4260  NE  ARG A 350      -3.532  33.480  65.519  1.00 43.61           N
ATOM   4261  CZ  ARG A 350      -3.252  32.752  66.593  1.00 38.48           C
ATOM   4262  NH1 ARG A 350      -3.396  33.296  67.806  1.00 36.16           N
ATOM   4263  NH2 ARG A 350      -2.806  31.503  66.457  1.00 49.17           N1+
ATOM   4264  H   ARG A 350      -4.723  37.303  61.987  1.00 45.88           H
ATOM   4265  HA  ARG A 350      -6.083  37.582  64.277  1.00 43.00           H
ATOM   4266  HB2 ARG A 350      -3.333  37.082  63.854  1.00 36.11           H
ATOM   4267  HB3 ARG A 350      -3.990  37.177  65.285  1.00 36.11           H
ATOM   4268  HG2 ARG A 350      -5.362  35.281  64.165  1.00 35.23           H
ATOM   4269  HG3 ARG A 350      -3.889  35.018  63.612  1.00 35.23           H
ATOM   4270  HD2 ARG A 350      -3.325  35.368  66.031  1.00 51.56           H
ATOM   4271  HD3 ARG A 350      -4.806  34.823  66.190  1.00 51.56           H
ATOM   4272  HE  ARG A 350      -3.348  33.162  64.740  1.00 52.30           H
ATOM   4273 HH11 ARG A 350      -3.685  34.099  67.894  1.00 43.37           H
ATOM   4274 HH12 ARG A 350      -3.215  32.831  68.508  1.00 43.37           H
ATOM   4275 HH21 ARG A 350      -2.706  31.166  65.672  1.00 58.97           H
ATOM   4276 HH22 ARG A 350      -2.613  31.035  67.153  1.00 58.97           H
ATOM   4277  N   GLY A 351      -4.729  40.050  63.073  1.00 31.44           N
ATOM   4278  CA  GLY A 351      -4.315  41.409  63.306  1.00 32.14           C
ATOM   4279  C   GLY A 351      -2.853  41.574  63.629  1.00 42.57           C
ATOM   4280  O   GLY A 351      -2.450  42.655  64.074  1.00 33.87           O
ATOM   4281  H   GLY A 351      -4.838  39.841  62.250  1.00 37.70           H
ATOM   4282  HA2 GLY A 351      -4.507  41.936  62.513  1.00 38.55           H
ATOM   4283  HA3 GLY A 351      -4.823  41.765  64.048  1.00 38.55           H
ATOM   4284  N   MET A 352      -2.044  40.545  63.407  1.00 32.12           N
ATOM   4285  CA  MET A 352      -0.622  40.625  63.681  1.00 29.02           C
ATOM   4286  C   MET A 352       0.102  41.272  62.519  1.00 29.48           C
ATOM   4287  O   MET A 352      -0.395  41.331  61.393  1.00 35.04           O
ATOM   4288  CB  MET A 352      -0.049  39.227  63.936  1.00 27.86           C
ATOM   4289  CG  MET A 352      -0.754  38.464  65.055  1.00 30.11           C
ATOM   4290  SD  MET A 352      -0.436  36.680  65.019  1.00 25.06           S
ATOM   4291  CE  MET A 352       1.295  36.702  65.409  1.00 28.12           C
ATOM   4292  H   MET A 352      -2.300  39.787  63.097  1.00 38.51           H
ATOM   4293  HA  MET A 352      -0.476  41.161  64.473  1.00 34.79           H
ATOM   4294  HB2 MET A 352      -0.120  38.701  63.121  1.00 33.40           H
ATOM   4295  HB3 MET A 352       0.883  39.317  64.187  1.00 33.40           H
ATOM   4296  HG2 MET A 352      -0.434  38.801  65.908  1.00 36.11           H
ATOM   4297  HG3 MET A 352      -1.712  38.599  64.981  1.00 36.11           H
ATOM   4298  HE1 MET A 352       1.629  35.792  65.406  1.00 33.71           H
ATOM   4299  HE2 MET A 352       1.761  37.225  64.737  1.00 33.71           H
ATOM   4300  HE3 MET A 352       1.416  37.100  66.283  1.00 33.71           H
ATOM   4301  N   GLU A 353       1.297  41.766  62.806  1.00 30.62           N
ATOM   4302  CA  GLU A 353       2.184  42.211  61.746  1.00 34.79           C
ATOM   4303  C   GLU A 353       2.631  41.003  60.935  1.00 36.04           C
ATOM   4304  O   GLU A 353       2.929  39.939  61.492  1.00 29.55           O
ATOM   4305  CB  GLU A 353       3.387  42.919  62.337  1.00 38.77           C
ATOM   4306  CG  GLU A 353       4.322  43.532  61.320  1.00 44.94           C
ATOM   4307  CD  GLU A 353       4.942  44.820  61.836  1.00 54.60           C
ATOM   4308  OE1 GLU A 353       4.314  45.892  61.627  1.00 56.13           O
ATOM   4309  OE2 GLU A 353       6.030  44.753  62.471  1.00 56.63           O1-
ATOM   4310  H   GLU A 353       1.616  41.851  63.601  1.00 36.72           H
ATOM   4311  HA  GLU A 353       1.714  42.818  61.154  1.00 41.72           H
ATOM   4312  HB2 GLU A 353       3.065  43.630  62.911  1.00 46.50           H
ATOM   4313  HB3 GLU A 353       3.900  42.282  62.863  1.00 46.50           H
ATOM   4314  HG2 GLU A 353       5.039  42.910  61.122  1.00 53.89           H
ATOM   4315  HG3 GLU A 353       3.823  43.739  60.512  1.00 53.89           H
ATOM   4316  N   ILE A 354       2.641  41.159  59.616  1.00 31.51           N
ATOM   4317  CA  ILE A 354       2.914  40.034  58.729  1.00 27.93           C
ATOM   4318  C   ILE A 354       4.423  39.847  58.628  1.00 28.83           C
ATOM   4319  O   ILE A 354       5.178  40.806  58.410  1.00 30.96           O
ATOM   4320  CB  ILE A 354       2.245  40.241  57.360  1.00 33.62           C
ATOM   4321  CG1 ILE A 354       0.717  40.312  57.512  1.00 30.34           C
ATOM   4322  CG2 ILE A 354       2.548  39.073  56.424  1.00 22.80           C
ATOM   4323  CD1 ILE A 354      -0.001  41.024  56.369  1.00 40.28           C
ATOM   4324  H   ILE A 354       2.499  41.904  59.211  1.00 37.78           H
ATOM   4325  HA  ILE A 354       2.537  39.227  59.113  1.00 33.49           H
ATOM   4326  HB  ILE A 354       2.571  41.065  56.964  1.00 40.31           H
ATOM   4327 HG12 ILE A 354       0.363  39.410  57.550  1.00 36.37           H
ATOM   4328 HG13 ILE A 354       0.499  40.783  58.333  1.00 36.37           H
ATOM   4329 HG21 ILE A 354       2.116  39.231  55.568  1.00 27.33           H
ATOM   4330 HG22 ILE A 354       3.507  39.001  56.293  1.00 27.33           H
ATOM   4331 HG23 ILE A 354       2.197  38.259  56.821  1.00 27.33           H
ATOM   4332 HD11 ILE A 354      -0.954  41.028  56.545  1.00 48.31           H
ATOM   4333 HD12 ILE A 354       0.328  41.937  56.311  1.00 48.31           H
ATOM   4334 HD13 ILE A 354       0.181  40.557  55.539  1.00 48.31           H
ATOM   4335  N   SER A 355       4.877  38.616  58.870  1.00 24.76           N
ATOM   4336  CA  SER A 355       6.299  38.328  58.806  1.00 26.57           C
ATOM   4337  C   SER A 355       6.839  38.554  57.388  1.00 21.26           C
ATOM   4338  O   SER A 355       6.101  38.498  56.406  1.00 23.88           O
ATOM   4339  CB  SER A 355       6.573  36.891  59.258  1.00 25.79           C
ATOM   4340  OG  SER A 355       6.076  36.663  60.569  1.00 29.68           O
ATOM   4341  H   SER A 355       4.381  37.944  59.079  1.00 29.68           H
ATOM   4342  HA  SER A 355       6.749  38.927  59.418  1.00 31.85           H
ATOM   4343  HB2 SER A 355       6.132  36.282  58.645  1.00 30.92           H
ATOM   4344  HB3 SER A 355       7.527  36.722  59.256  1.00 30.92           H
ATOM   4345  HG  SER A 355       5.264  36.880  60.617  1.00 35.59           H
ATOM   4346  N   PRO A 356       8.131  38.809  57.268  1.00 24.74           N
ATOM   4347  CA  PRO A 356       8.739  39.097  55.943  1.00 33.06           C
ATOM   4348  C   PRO A 356       8.507  37.977  54.909  1.00 32.37           C
ATOM   4349  O   PRO A 356       8.676  36.807  55.286  1.00 30.00           O
ATOM   4350  CB  PRO A 356      10.233  39.220  56.294  1.00 34.45           C
ATOM   4351  CG  PRO A 356      10.381  38.826  57.785  1.00 41.18           C
ATOM   4352  CD  PRO A 356       9.053  38.984  58.403  1.00 30.60           C
ATOM   4353  HA  PRO A 356       8.420  39.949  55.608  1.00 39.64           H
ATOM   4354  HB2 PRO A 356      10.742  38.595  55.756  1.00 41.32           H
ATOM   4355  HB3 PRO A 356      10.540  40.129  56.162  1.00 41.32           H
ATOM   4356  HG2 PRO A 356      10.676  37.904  57.871  1.00 49.39           H
ATOM   4357  HG3 PRO A 356      11.015  39.419  58.220  1.00 49.39           H
ATOM   4358  HD2 PRO A 356       8.924  38.299  59.075  1.00 36.69           H
ATOM   4359  HD3 PRO A 356       8.959  39.870  58.785  1.00 36.69           H
ATOM   4360  N   MET A 357       8.239  38.306  53.575  1.00 27.37           N
ATOM   4361  CA  MET A 357       8.217  37.236  52.547  1.00 26.58           C
ATOM   4362  C   MET A 357       6.997  36.290  52.752  1.00 20.04           C
ATOM   4363  O   MET A 357       6.745  35.356  52.013  1.00 27.01           O
ATOM   4364  CB  MET A 357       9.512  36.405  52.486  1.00 33.56           C
ATOM   4365  CG  MET A 357      10.678  37.159  51.862  1.00 31.18           C
ATOM   4366  SD  MET A 357      11.667  38.095  53.065  1.00 58.68           S
ATOM   4367  CE  MET A 357      12.317  36.823  54.172  1.00 44.77           C
ATOM   4368  H   MET A 357       8.498  39.232  53.230  1.00 32.82           H
ATOM   4369  HA  MET A 357       8.039  37.741  51.553  1.00 31.87           H
ATOM   4370  HB2 MET A 357       9.757  36.039  53.514  1.00 40.25           H
ATOM   4371  HB3 MET A 357       9.308  35.475  51.909  1.00 40.25           H
ATOM   4372  HG2 MET A 357      11.344  36.456  51.325  1.00 37.38           H
ATOM   4373  HG3 MET A 357      10.351  37.913  51.116  1.00 37.38           H
ATOM   4374  HE1 MET A 357      13.040  37.300  54.847  1.00 53.69           H
ATOM   4375  HE2 MET A 357      11.522  36.375  54.787  1.00 53.69           H
ATOM   4376  HE3 MET A 357      12.832  36.022  53.624  1.00 53.69           H
ATOM   4377  N   CYS A 358       6.147  36.663  53.771  1.00 22.64           N
ATOM   4378  CA  CYS A 358       4.860  36.028  54.105  1.00 22.63           C
ATOM   4379  C   CYS A 358       3.608  36.776  53.635  1.00 17.20           C
ATOM   4380  O   CYS A 358       2.507  36.236  53.793  1.00 18.14           O
ATOM   4381  CB  CYS A 358       4.689  35.842  55.608  1.00 20.41           C
ATOM   4382  SG  CYS A 358       5.876  34.711  56.352  1.00 20.01           S
ATOM   4383  H   CYS A 358       6.308  37.315  54.307  1.00 27.13           H
ATOM   4384  HA  CYS A 358       4.845  35.145  53.701  1.00 27.13           H
ATOM   4385  HB2 CYS A 358       4.741  36.700  56.051  1.00 24.46           H
ATOM   4386  HB3 CYS A 358       3.808  35.466  55.759  1.00 24.46           H
ATOM   4387  HG  CYS A 358       5.539  33.574  56.167  1.00 23.98           H
ATOM   4388  N   ASP A 359       3.723  37.985  53.095  1.00 21.26           N
ATOM   4389  CA  ASP A 359       2.560  38.717  52.585  1.00 22.40           C
ATOM   4390  C   ASP A 359       2.368  38.428  51.096  1.00 20.35           C
ATOM   4391  O   ASP A 359       3.104  38.955  50.260  1.00 25.68           O
ATOM   4392  CB  ASP A 359       2.760  40.204  52.826  1.00 22.71           C
ATOM   4393  CG  ASP A 359       1.510  41.022  52.545  1.00 22.13           C
ATOM   4394  OD1 ASP A 359       0.514  40.451  52.038  1.00 23.97           O
ATOM   4395  OD2 ASP A 359       1.552  42.221  52.878  1.00 31.13           O1-
ATOM   4396  H   ASP A 359       4.460  38.422  53.022  1.00 25.48           H
ATOM   4397  HA  ASP A 359       1.753  38.428  53.046  1.00 26.86           H
ATOM   4398  HB2 ASP A 359       3.004  40.335  53.754  1.00 27.23           H
ATOM   4399  HB3 ASP A 359       3.471  40.520  52.245  1.00 27.23           H
ATOM   4400  N   LYS A 360       1.370  37.607  50.763  1.00 23.07           N
ATOM   4401  CA  LYS A 360       1.129  37.266  49.365  1.00 28.26           C
ATOM   4402  C   LYS A 360       0.753  38.485  48.524  1.00 33.39           C
ATOM   4403  O   LYS A 360       0.903  38.445  47.298  1.00 27.28           O
ATOM   4404  CB  LYS A 360       0.036  36.201  49.258  1.00 23.10           C
ATOM   4405  CG  LYS A 360      -1.351  36.670  49.715  1.00 27.12           C
ATOM   4406  CD  LYS A 360      -2.208  35.487  50.043  1.00 30.39           C
ATOM   4407  CE  LYS A 360      -3.685  35.846  50.225  1.00 24.30           C
ATOM   4408  NZ  LYS A 360      -4.435  34.660  50.723  1.00 32.83           N1+
ATOM   4409  H   LYS A 360       0.825  37.243  51.321  1.00 27.65           H
ATOM   4410  HA  LYS A 360       1.942  36.888  48.994  1.00 33.88           H
ATOM   4411  HB2 LYS A 360      -0.035  35.924  48.332  1.00 27.69           H
ATOM   4412  HB3 LYS A 360       0.285  35.437  49.804  1.00 27.69           H
ATOM   4413  HG2 LYS A 360      -1.262  37.212  50.513  1.00 32.51           H
ATOM   4414  HG3 LYS A 360      -1.772  37.181  49.006  1.00 32.51           H
ATOM   4415  HD2 LYS A 360      -2.139  34.835  49.326  1.00 36.44           H
ATOM   4416  HD3 LYS A 360      -1.893  35.099  50.875  1.00 36.44           H
ATOM   4417  HE2 LYS A 360      -3.774  36.570  50.865  1.00 29.14           H
ATOM   4418  HE3 LYS A 360      -4.058  36.102  49.368  1.00 29.14           H
ATOM   4419  HZ1 LYS A 360      -5.064  34.925  51.295  1.00 39.37           H
ATOM   4420  HZ2 LYS A 360      -4.819  34.229  50.048  1.00 39.37           H
ATOM   4421  HZ3 LYS A 360      -3.883  34.105  51.147  1.00 39.37           H
ATOM   4422  N   HIS A 361       0.281  39.571  49.143  1.00 27.69           N
ATOM   4423  CA  HIS A 361      -0.061  40.775  48.391  1.00 33.42           C
ATOM   4424  C   HIS A 361       1.108  41.745  48.224  1.00 34.02           C
ATOM   4425  O   HIS A 361       0.970  42.719  47.477  1.00 33.88           O
ATOM   4426  CB  HIS A 361      -1.237  41.504  49.061  1.00 28.39           C
ATOM   4427  CG  HIS A 361      -2.465  40.661  49.197  1.00 20.80           C
ATOM   4428  ND1 HIS A 361      -3.068  40.041  48.127  1.00 26.09           N
ATOM   4429  CD2 HIS A 361      -3.187  40.314  50.287  1.00 23.97           C
ATOM   4430  CE1 HIS A 361      -4.109  39.346  48.547  1.00 29.57           C
ATOM   4431  NE2 HIS A 361      -4.209  39.503  49.854  1.00 37.54           N
ATOM   4432  H   HIS A 361       0.147  39.631  49.989  1.00 33.20           H
ATOM   4433  HA  HIS A 361      -0.352  40.514  47.505  1.00 40.08           H
ATOM   4434  HB2 HIS A 361      -1.471  42.277  48.525  1.00 34.04           H
ATOM   4435  HB3 HIS A 361      -0.966  41.784  49.951  1.00 34.04           H
ATOM   4436  HD2 HIS A 361      -3.021  40.580  51.162  1.00 28.73           H
ATOM   4437  HE1 HIS A 361      -4.683  38.848  48.012  1.00 35.45           H
ATOM   4438  HE2 HIS A 361      -4.812  39.150  50.357  1.00 45.02           H
ATOM   4439  N   ASN A 362       2.251  41.510  48.878  1.00 28.43           N
ATOM   4440  CA  ASN A 362       3.434  42.357  48.732  1.00 25.83           C
ATOM   4441  C   ASN A 362       4.708  41.504  48.774  1.00 27.68           C
ATOM   4442  O   ASN A 362       5.562  41.636  49.637  1.00 29.26           O
ATOM   4443  CB  ASN A 362       3.462  43.425  49.818  1.00 31.78           C
ATOM   4444  CG  ASN A 362       2.240  44.297  49.772  1.00 45.40           C
ATOM   4445  OD1 ASN A 362       2.144  45.195  48.933  1.00 46.22           O
ATOM   4446  ND2 ASN A 362       1.269  44.017  50.652  1.00 42.96           N
ATOM   4447  H   ASN A 362       2.364  40.857  49.426  1.00 34.08           H
ATOM   4448  HA  ASN A 362       3.399  42.807  47.875  1.00 30.97           H
ATOM   4449  HB2 ASN A 362       3.498  42.996  50.686  1.00 38.11           H
ATOM   4450  HB3 ASN A 362       4.244  43.987  49.693  1.00 38.11           H
ATOM   4451 HD21 ASN A 362       0.554  44.493  50.673  1.00 51.52           H
ATOM   4452 HD22 ASN A 362       1.359  43.358  51.197  1.00 51.52           H
ATOM   4453  N   ALA A 363       4.831  40.588  47.830  1.00 27.55           N
ATOM   4454  CA  ALA A 363       5.957  39.668  47.765  1.00 27.69           C
ATOM   4455  C   ALA A 363       6.753  39.914  46.488  1.00 29.22           C
ATOM   4456  O   ALA A 363       6.202  40.312  45.458  1.00 28.33           O
ATOM   4457  CB  ALA A 363       5.470  38.213  47.811  1.00 27.40           C
ATOM   4458  H   ALA A 363       4.257  40.470  47.200  1.00 33.03           H
ATOM   4459  HA  ALA A 363       6.537  39.811  48.526  1.00 33.20           H
ATOM   4460  HB1 ALA A 363       6.228  37.613  47.738  1.00 32.86           H
ATOM   4461  HB2 ALA A 363       5.012  38.062  48.653  1.00 32.86           H
ATOM   4462  HB3 ALA A 363       4.859  38.067  47.071  1.00 32.86           H
ATOM   4463  N   SER A 364       8.061  39.742  46.577  1.00 22.94           N
ATOM   4464  CA  SER A 364       8.934  39.741  45.404  1.00 21.88           C
ATOM   4465  C   SER A 364       9.711  38.425  45.435  1.00 14.12           C
ATOM   4466  O   SER A 364      10.829  38.327  45.961  1.00 17.01           O
ATOM   4467  CB  SER A 364       9.836  40.951  45.424  1.00 32.26           C
ATOM   4468  OG  SER A 364       9.037  42.119  45.519  1.00 40.00           O
ATOM   4469  H   SER A 364       8.482  39.622  47.318  1.00 27.50           H
ATOM   4470  HA  SER A 364       8.391  39.763  44.602  1.00 26.23           H
ATOM   4471  HB2 SER A 364      10.418  40.901  46.201  1.00 38.68           H
ATOM   4472  HB3 SER A 364      10.369  40.976  44.611  1.00 38.68           H
ATOM   4473  HG  SER A 364       9.531  42.795  45.588  1.00 47.97           H
ATOM   4474  N   VAL A 365       9.108  37.391  44.873  1.00 18.01           N
ATOM   4475  CA  VAL A 365       9.616  36.045  45.103  1.00 16.96           C
ATOM   4476  C   VAL A 365      11.037  35.912  44.568  1.00 17.65           C
ATOM   4477  O   VAL A 365      11.922  35.354  45.231  1.00 15.07           O
ATOM   4478  CB  VAL A 365       8.669  35.021  44.456  1.00 15.88           C
ATOM   4479  CG1 VAL A 365       9.273  33.639  44.470  1.00 16.96           C
ATOM   4480  CG2 VAL A 365       7.328  35.020  45.179  1.00 24.66           C
ATOM   4481  H   VAL A 365       8.429  37.433  44.348  1.00 21.58           H
ATOM   4482  HA  VAL A 365       9.647  35.885  46.061  1.00 20.32           H
ATOM   4483  HB  VAL A 365       8.512  35.281  43.532  1.00 19.03           H
ATOM   4484 HG11 VAL A 365       8.638  33.013  44.085  1.00 20.33           H
ATOM   4485 HG12 VAL A 365      10.092  33.631  43.948  1.00 20.33           H
ATOM   4486 HG13 VAL A 365       9.465  33.390  45.386  1.00 20.33           H
ATOM   4487 HG21 VAL A 365       6.747  34.376  44.740  1.00 29.56           H
ATOM   4488 HG22 VAL A 365       7.468  34.768  46.103  1.00 29.56           H
ATOM   4489 HG23 VAL A 365       6.942  35.908  45.132  1.00 29.56           H
ATOM   4490  N   GLU A 366      11.268  36.419  43.349  1.00 12.97           N
ATOM   4491  CA  GLU A 366      12.560  36.266  42.697  1.00 14.41           C
ATOM   4492  C   GLU A 366      13.639  37.069  43.410  1.00 16.95           C
ATOM   4493  O   GLU A 366      14.715  36.541  43.739  1.00 14.03           O
ATOM   4494  CB  GLU A 366      12.451  36.684  41.231  1.00 14.80           C
ATOM   4495  CG  GLU A 366      11.486  35.820  40.440  1.00 18.40           C
ATOM   4496  CD  GLU A 366      10.008  36.159  40.640  1.00 22.68           C
ATOM   4497  OE1 GLU A 366       9.162  35.277  40.413  1.00 23.80           O
ATOM   4498  OE2 GLU A 366       9.698  37.279  41.056  1.00 20.23           O1-
ATOM   4499  H   GLU A 366      10.689  36.849  42.882  1.00 15.53           H
ATOM   4500  HA  GLU A 366      12.801  35.329  42.726  1.00 17.26           H
ATOM   4501  HB2 GLU A 366      12.152  37.606  41.173  1.00 17.73           H
ATOM   4502  HB3 GLU A 366      13.325  36.604  40.824  1.00 17.73           H
ATOM   4503  HG2 GLU A 366      11.681  35.917  39.497  1.00 22.05           H
ATOM   4504  HG3 GLU A 366      11.612  34.896  40.713  1.00 22.05           H
ATOM   4505  N   LYS A 367      13.365  38.341  43.696  1.00 16.11           N
ATOM   4506  CA  LYS A 367      14.334  39.104  44.469  1.00 15.82           C
ATOM   4507  C   LYS A 367      14.628  38.441  45.821  1.00 14.34           C
ATOM   4508  O   LYS A 367      15.784  38.473  46.258  1.00 15.33           O
ATOM   4509  CB  LYS A 367      13.856  40.541  44.678  1.00 20.05           C
ATOM   4510  CG  LYS A 367      13.763  41.385  43.406  1.00 20.16           C
ATOM   4511  CD  LYS A 367      13.065  42.718  43.711  1.00 27.66           C
ATOM   4512  CE  LYS A 367      12.973  43.642  42.516  1.00 36.63           C
ATOM   4513  NZ  LYS A 367      12.578  45.022  42.955  1.00 38.07           N1+
ATOM   4514  H   LYS A 367      12.659  38.767  43.464  1.00 19.30           H
ATOM   4515  HA  LYS A 367      15.164  39.138  43.970  1.00 18.96           H
ATOM   4516  HB2 LYS A 367      12.968  40.510  45.072  1.00 24.03           H
ATOM   4517  HB3 LYS A 367      14.472  40.987  45.279  1.00 24.03           H
ATOM   4518  HG2 LYS A 367      14.660  41.579  43.090  1.00 24.16           H
ATOM   4519  HG3 LYS A 367      13.251  40.915  42.728  1.00 24.16           H
ATOM   4520  HD2 LYS A 367      12.161  42.535  44.012  1.00 33.17           H
ATOM   4521  HD3 LYS A 367      13.559  43.179  44.408  1.00 33.17           H
ATOM   4522  HE2 LYS A 367      13.839  43.693  42.081  1.00 43.93           H
ATOM   4523  HE3 LYS A 367      12.298  43.308  41.903  1.00 43.93           H
ATOM   4524  HZ1 LYS A 367      12.529  45.560  42.249  1.00 45.66           H
ATOM   4525  HZ2 LYS A 367      11.785  45.003  43.359  1.00 45.66           H
ATOM   4526  HZ3 LYS A 367      13.185  45.346  43.521  1.00 45.66           H
ATOM   4527  N   SER A 368      13.604  37.852  46.510  1.00 17.40           N
ATOM   4528  CA  SER A 368      13.874  37.276  47.841  1.00 16.12           C
ATOM   4529  C   SER A 368      14.779  36.037  47.708  1.00 18.05           C
ATOM   4530  O   SER A 368      15.633  35.801  48.549  1.00 15.21           O
ATOM   4531  CB  SER A 368      12.548  36.958  48.553  1.00 20.16           C
ATOM   4532  OG  SER A 368      11.784  38.150  48.750  1.00 25.62           O
ATOM   4533  H   SER A 368      12.647  37.799  46.137  1.00 20.86           H
ATOM   4534  HA  SER A 368      14.462  38.021  48.472  1.00 19.32           H
ATOM   4535  HB2 SER A 368      11.945  36.212  48.002  1.00 24.16           H
ATOM   4536  HB3 SER A 368      12.750  36.612  49.596  1.00 24.16           H
ATOM   4537  HG  SER A 368      11.545  38.564  47.878  1.00 30.71           H
ATOM   4538  N   GLN A 369      14.670  35.226  46.583  1.00 12.19           N
ATOM   4539  CA  GLN A 369      15.526  34.014  46.453  1.00 13.62           C
ATOM   4540  C   GLN A 369      17.025  34.372  46.305  1.00 14.46           C
ATOM   4541  O   GLN A 369      17.976  33.845  46.850  1.00 15.73           O
ATOM   4542  CB  GLN A 369      15.079  33.191  45.231  1.00  9.22           C
ATOM   4543  CG  GLN A 369      13.865  32.326  45.579  1.00 13.09           C
ATOM   4544  CD  GLN A 369      14.181  31.483  46.795  1.00 12.68           C
ATOM   4545  OE1 GLN A 369      15.186  30.760  46.860  1.00 13.48           O
ATOM   4546  NE2 GLN A 369      13.300  31.511  47.844  1.00 14.50           N
ATOM   4547  H   GLN A 369      13.871  35.300  45.947  1.00 14.60           H
ATOM   4548  HA  GLN A 369      15.456  33.414  47.407  1.00 16.32           H
ATOM   4549  HB2 GLN A 369      14.861  33.840  44.362  1.00 11.03           H
ATOM   4550  HB3 GLN A 369      15.919  32.531  44.900  1.00 11.03           H
ATOM   4551  HG2 GLN A 369      12.964  32.959  45.734  1.00 15.68           H
ATOM   4552  HG3 GLN A 369      13.619  31.645  44.733  1.00 15.68           H
ATOM   4553 HE21 GLN A 369      12.525  32.174  47.905  1.00 17.37           H
ATOM   4554 HE22 GLN A 369      13.509  30.996  48.711  1.00 17.37           H
ATOM   4555  N   VAL A 370      17.224  35.407  45.431  1.00 16.63           N
ATOM   4556  CA  VAL A 370      18.555  35.968  45.130  1.00 14.65           C
ATOM   4557  C   VAL A 370      19.165  36.541  46.397  1.00 14.45           C
ATOM   4558  O   VAL A 370      20.365  36.357  46.671  1.00 14.07           O
ATOM   4559  CB  VAL A 370      18.506  37.049  44.014  1.00 16.35           C
ATOM   4560  CG1 VAL A 370      19.907  37.753  43.838  1.00 17.21           C
ATOM   4561  CG2 VAL A 370      18.107  36.467  42.665  1.00 12.23           C
ATOM   4562  H   VAL A 370      16.590  35.808  45.004  1.00 19.92           H
ATOM   4563  HA  VAL A 370      19.130  35.255  44.805  1.00 17.55           H
ATOM   4564  HB  VAL A 370      17.862  37.734  44.248  1.00 19.59           H
ATOM   4565 HG11 VAL A 370      19.847  38.406  43.126  1.00 20.63           H
ATOM   4566 HG12 VAL A 370      20.174  38.196  44.656  1.00 20.63           H
ATOM   4567 HG13 VAL A 370      20.561  37.081  43.597  1.00 20.63           H
ATOM   4568 HG21 VAL A 370      18.146  37.174  42.003  1.00 14.65           H
ATOM   4569 HG22 VAL A 370      18.727  35.760  42.420  1.00 14.65           H
ATOM   4570 HG23 VAL A 370      17.203  36.115  42.717  1.00 14.65           H
ATOM   4571  N   GLY A 371      18.348  37.257  47.180  1.00 16.37           N
ATOM   4572  CA  GLY A 371      18.751  37.658  48.517  1.00 20.05           C
ATOM   4573  C   GLY A 371      19.039  36.496  49.461  1.00 12.98           C
ATOM   4574  O   GLY A 371      20.074  36.527  50.139  1.00 17.99           O
ATOM   4575  H   GLY A 371      17.559  37.518  46.959  1.00 19.61           H
ATOM   4576  HA2 GLY A 371      19.570  38.173  48.451  1.00 24.03           H
ATOM   4577  HA3 GLY A 371      18.066  38.219  48.913  1.00 24.03           H
ATOM   4578  N   PHE A 372      18.141  35.472  49.541  1.00 18.59           N
ATOM   4579  CA  PHE A 372      18.441  34.304  50.401  1.00 19.97           C
ATOM   4580  C   PHE A 372      19.859  33.738  50.116  1.00 16.63           C
ATOM   4581  O   PHE A 372      20.689  33.365  50.920  1.00 16.99           O
ATOM   4582  CB  PHE A 372      17.324  33.322  50.065  1.00 18.13           C
ATOM   4583  CG  PHE A 372      17.410  32.009  50.759  1.00 12.58           C
ATOM   4584  CD1 PHE A 372      17.642  31.953  52.143  1.00 19.91           C
ATOM   4585  CD2 PHE A 372      17.165  30.845  50.021  1.00 12.99           C
ATOM   4586  CE1 PHE A 372      17.583  30.719  52.787  1.00 17.29           C
ATOM   4587  CE2 PHE A 372      17.084  29.618  50.684  1.00 17.11           C
ATOM   4588  CZ  PHE A 372      17.282  29.562  52.062  1.00 12.55           C
ATOM   4589  H   PHE A 372      17.444  35.334  48.793  1.00 22.28           H
ATOM   4590  HA  PHE A 372      18.420  34.621  51.481  1.00 23.93           H
ATOM   4591  HB2 PHE A 372      16.341  33.796  50.327  1.00 21.73           H
ATOM   4592  HB3 PHE A 372      17.284  33.164  48.956  1.00 21.73           H
ATOM   4593  HD1 PHE A 372      17.857  32.861  52.707  1.00 23.86           H
ATOM   4594  HD2 PHE A 372      16.996  30.893  48.945  1.00 15.56           H
ATOM   4595  HE1 PHE A 372      17.751  30.658  53.863  1.00 20.71           H
ATOM   4596  HE2 PHE A 372      16.861  28.710  50.128  1.00 20.51           H
ATOM   4597  HZ  PHE A 372      17.185  28.612  52.586  1.00 15.03           H
ATOM   4598  N   ILE A 373      20.108  33.628  48.768  1.00 18.52           N
ATOM   4599  CA  ILE A 373      21.358  33.054  48.205  1.00 17.60           C
ATOM   4600  C   ILE A 373      22.563  33.930  48.542  1.00 14.71           C
ATOM   4601  O   ILE A 373      23.615  33.446  48.988  1.00 14.11           O
ATOM   4602  CB  ILE A 373      21.267  32.871  46.671  1.00 16.76           C
ATOM   4603  CG1 ILE A 373      20.334  31.719  46.251  1.00 13.61           C
ATOM   4604  CG2 ILE A 373      22.684  32.594  46.085  1.00 21.93           C
ATOM   4605  CD1 ILE A 373      20.018  31.658  44.750  1.00 17.88           C
ATOM   4606  H   ILE A 373      19.567  33.886  48.156  1.00 22.19           H
ATOM   4607  HA  ILE A 373      21.523  32.182  48.585  1.00 21.09           H
ATOM   4608  HB  ILE A 373      20.938  33.693  46.272  1.00 20.09           H
ATOM   4609 HG12 ILE A 373      20.741  30.871  46.489  1.00 16.30           H
ATOM   4610 HG13 ILE A 373      19.488  31.821  46.711  1.00 16.30           H
ATOM   4611 HG21 ILE A 373      22.600  32.391  45.141  1.00 26.29           H
ATOM   4612 HG22 ILE A 373      23.253  33.371  46.191  1.00 26.29           H
ATOM   4613 HG23 ILE A 373      23.075  31.836  46.547  1.00 26.29           H
ATOM   4614 HD11 ILE A 373      19.420  30.912  44.592  1.00 21.43           H
ATOM   4615 HD12 ILE A 373      19.587  32.490  44.494  1.00 21.43           H
ATOM   4616 HD13 ILE A 373      20.834  31.538  44.246  1.00 21.43           H
ATOM   4617  N   ASP A 374      22.451  35.217  48.253  1.00 15.99           N
ATOM   4618  CA  ASP A 374      23.579  36.118  48.442  1.00 19.56           C
ATOM   4619  C   ASP A 374      23.967  36.216  49.908  1.00 22.37           C
ATOM   4620  O   ASP A 374      25.160  36.262  50.230  1.00 23.08           O
ATOM   4621  CB  ASP A 374      23.243  37.510  47.920  1.00 16.79           C
ATOM   4622  CG  ASP A 374      23.274  37.603  46.422  1.00 17.75           C
ATOM   4623  OD1 ASP A 374      23.639  36.631  45.739  1.00 21.76           O
ATOM   4624  OD2 ASP A 374      22.909  38.680  45.929  1.00 19.75           O1-
ATOM   4625  H   ASP A 374      21.738  35.589  47.946  1.00 19.16           H
ATOM   4626  HA  ASP A 374      24.340  35.786  47.944  1.00 23.45           H
ATOM   4627  HB2 ASP A 374      22.347  37.744  48.204  1.00 20.12           H
ATOM   4628  HB3 ASP A 374      23.882  38.146  48.276  1.00 20.12           H
ATOM   4629  N   TYR A 375      22.975  36.277  50.813  1.00 20.46           N
ATOM   4630  CA  TYR A 375      23.254  36.541  52.223  1.00 19.23           C
ATOM   4631  C   TYR A 375      23.320  35.300  53.102  1.00 21.54           C
ATOM   4632  O   TYR A 375      23.972  35.342  54.153  1.00 18.49           O
ATOM   4633  CB  TYR A 375      22.207  37.497  52.801  1.00 26.92           C
ATOM   4634  CG  TYR A 375      22.431  38.883  52.254  1.00 31.19           C
ATOM   4635  CD1 TYR A 375      21.598  39.413  51.278  1.00 32.76           C
ATOM   4636  CD2 TYR A 375      23.526  39.639  52.677  1.00 38.48           C
ATOM   4637  CE1 TYR A 375      21.822  40.666  50.760  1.00 43.54           C
ATOM   4638  CE2 TYR A 375      23.757  40.899  52.169  1.00 41.52           C
ATOM   4639  CZ  TYR A 375      22.903  41.410  51.210  1.00 47.63           C
ATOM   4640  OH  TYR A 375      23.128  42.669  50.697  1.00 52.81           O
ATOM   4641  H   TYR A 375      22.142  36.177  50.629  1.00 24.53           H
ATOM   4642  HA  TYR A 375      24.114  36.982  52.278  1.00 23.05           H
ATOM   4643  HB2 TYR A 375      21.316  37.207  52.553  1.00 32.28           H
ATOM   4644  HB3 TYR A 375      22.292  37.526  53.767  1.00 32.28           H
ATOM   4645  HD1 TYR A 375      20.871  38.919  50.975  1.00 39.29           H
ATOM   4646  HD2 TYR A 375      24.101  39.297  53.324  1.00 46.15           H
ATOM   4647  HE1 TYR A 375      21.247  41.012  50.117  1.00 52.22           H
ATOM   4648  HE2 TYR A 375      24.484  41.396  52.470  1.00 49.79           H
ATOM   4649  HH  TYR A 375      23.816  43.002  51.046  1.00 63.34           H
ATOM   4650  N   ILE A 376      22.705  34.198  52.702  1.00 16.09           N
ATOM   4651  CA  ILE A 376      22.668  33.012  53.554  1.00 16.85           C
ATOM   4652  C   ILE A 376      23.293  31.815  52.858  1.00 14.24           C
ATOM   4653  O   ILE A 376      24.266  31.236  53.356  1.00 14.14           O
ATOM   4654  CB  ILE A 376      21.222  32.670  53.971  1.00 16.53           C
ATOM   4655  CG1 ILE A 376      20.604  33.793  54.809  1.00 18.92           C
ATOM   4656  CG2 ILE A 376      21.209  31.366  54.730  1.00 14.14           C
ATOM   4657  CD1 ILE A 376      21.317  34.086  56.059  1.00 30.43           C
ATOM   4658  H   ILE A 376      22.317  34.104  51.940  1.00 19.28           H
ATOM   4659  HA  ILE A 376      23.189  33.167  54.353  1.00 20.19           H
ATOM   4660  HB  ILE A 376      20.686  32.554  53.170  1.00 19.80           H
ATOM   4661 HG12 ILE A 376      20.581  34.609  54.289  1.00 22.68           H
ATOM   4662 HG13 ILE A 376      19.699  33.537  55.047  1.00 22.68           H
ATOM   4663 HG21 ILE A 376      20.313  31.224  55.080  1.00 16.94           H
ATOM   4664 HG22 ILE A 376      21.446  30.634  54.138  1.00 16.94           H
ATOM   4665 HG23 ILE A 376      21.842  31.427  55.461  1.00 16.94           H
ATOM   4666 HD11 ILE A 376      20.860  34.811  56.511  1.00 36.49           H
ATOM   4667 HD12 ILE A 376      21.316  33.295  56.623  1.00 36.49           H
ATOM   4668 HD13 ILE A 376      22.226  34.353  55.853  1.00 36.49           H
ATOM   4669  N   VAL A 377      22.755  31.446  51.689  1.00 15.42           N
ATOM   4670  CA  VAL A 377      23.056  30.135  51.112  1.00 12.96           C
ATOM   4671  C   VAL A 377      24.455  30.107  50.514  1.00 14.59           C
ATOM   4672  O   VAL A 377      25.200  29.134  50.704  1.00 14.20           O
ATOM   4673  CB  VAL A 377      21.978  29.724  50.090  1.00 11.32           C
ATOM   4674  CG1 VAL A 377      22.313  28.400  49.424  1.00 14.41           C
ATOM   4675  CG2 VAL A 377      20.608  29.630  50.812  1.00 15.09           C
ATOM   4676  H   VAL A 377      22.233  31.930  51.214  1.00 18.47           H
ATOM   4677  HA  VAL A 377      23.040  29.476  51.826  1.00 15.52           H
ATOM   4678  HB  VAL A 377      21.919  30.387  49.395  1.00 13.56           H
ATOM   4679 HG11 VAL A 377      21.610  28.172  48.797  1.00 17.26           H
ATOM   4680 HG12 VAL A 377      23.157  28.473  48.952  1.00 17.26           H
ATOM   4681 HG13 VAL A 377      22.360  27.713  50.104  1.00 17.26           H
ATOM   4682 HG21 VAL A 377      19.915  29.387  50.185  1.00 18.08           H
ATOM   4683 HG22 VAL A 377      20.662  28.956  51.509  1.00 18.08           H
ATOM   4684 HG23 VAL A 377      20.406  30.493  51.203  1.00 18.08           H
ATOM   4685  N   HIS A 378      24.837  31.162  49.752  1.00 15.90           N
ATOM   4686  CA  HIS A 378      26.159  31.128  49.130  1.00 17.60           C
ATOM   4687  C   HIS A 378      27.265  31.285  50.178  1.00 15.18           C
ATOM   4688  O   HIS A 378      28.280  30.594  50.080  1.00 16.60           O
ATOM   4689  CB  HIS A 378      26.308  32.203  48.042  1.00 17.46           C
ATOM   4690  CG  HIS A 378      27.502  31.987  47.171  1.00 22.25           C
ATOM   4691  ND1 HIS A 378      28.781  32.313  47.562  1.00 24.27           N
ATOM   4692  CD2 HIS A 378      27.610  31.446  45.935  1.00 34.54           C
ATOM   4693  CE1 HIS A 378      29.630  31.985  46.600  1.00 22.16           C
ATOM   4694  NE2 HIS A 378      28.941  31.472  45.595  1.00 34.22           N
ATOM   4695  H   HIS A 378      24.378  31.877  49.603  1.00 19.05           H
ATOM   4696  HA  HIS A 378      26.279  30.263  48.707  1.00 21.09           H
ATOM   4697  HB2 HIS A 378      26.389  33.077  48.458  1.00 20.92           H
ATOM   4698  HB3 HIS A 378      25.528  32.182  47.473  1.00 20.92           H
ATOM   4699  HD2 HIS A 378      26.909  31.138  45.403  1.00 41.42           H
ATOM   4700  HE1 HIS A 378      30.550  32.110  46.619  1.00 26.56           H
ATOM   4701  HE2 HIS A 378      29.268  31.191  44.850  1.00 41.03           H
ATOM   4702  N   PRO A 379      27.140  32.173  51.167  1.00 13.83           N
ATOM   4703  CA  PRO A 379      28.222  32.266  52.168  1.00 17.62           C
ATOM   4704  C   PRO A 379      28.453  30.967  52.890  1.00 21.23           C
ATOM   4705  O   PRO A 379      29.608  30.604  53.156  1.00 17.72           O
ATOM   4706  CB  PRO A 379      27.742  33.372  53.105  1.00 18.21           C
ATOM   4707  CG  PRO A 379      26.882  34.244  52.220  1.00 19.62           C
ATOM   4708  CD  PRO A 379      26.165  33.267  51.342  1.00 14.24           C
ATOM   4709  HA  PRO A 379      29.050  32.539  51.742  1.00 21.11           H
ATOM   4710  HB2 PRO A 379      27.221  32.994  53.833  1.00 21.82           H
ATOM   4711  HB3 PRO A 379      28.503  33.868  53.438  1.00 21.82           H
ATOM   4712  HG2 PRO A 379      26.252  34.742  52.764  1.00 23.52           H
ATOM   4713  HG3 PRO A 379      27.440  34.840  51.700  1.00 23.52           H
ATOM   4714  HD2 PRO A 379      25.376  32.948  51.799  1.00 17.06           H
ATOM   4715  HD3 PRO A 379      25.940  33.674  50.490  1.00 17.06           H
ATOM   4716  N   LEU A 380      27.375  30.243  53.197  1.00 15.13           N
ATOM   4717  CA  LEU A 380      27.509  28.945  53.835  1.00 15.81           C
ATOM   4718  C   LEU A 380      28.177  27.945  52.894  1.00 15.55           C
ATOM   4719  O   LEU A 380      29.151  27.276  53.264  1.00 17.25           O
ATOM   4720  CB  LEU A 380      26.130  28.434  54.283  1.00 13.36           C
ATOM   4721  CG  LEU A 380      26.169  27.019  54.859  1.00 13.02           C
ATOM   4722  CD1 LEU A 380      27.086  27.053  56.102  1.00 14.74           C
ATOM   4723  CD2 LEU A 380      24.756  26.476  55.168  1.00 13.34           C
ATOM   4724  H   LEU A 380      26.564  30.487  53.061  1.00 18.12           H
ATOM   4725  HA  LEU A 380      28.075  29.057  54.616  1.00 18.95           H
ATOM   4726  HB2 LEU A 380      25.783  29.024  54.970  1.00 16.00           H
ATOM   4727  HB3 LEU A 380      25.526  28.426  53.526  1.00 16.00           H
ATOM   4728  HG  LEU A 380      26.576  26.423  54.213  1.00 15.60           H
ATOM   4729 HD11 LEU A 380      27.066  26.181  56.528  1.00 17.66           H
ATOM   4730 HD12 LEU A 380      27.994  27.257  55.829  1.00 17.66           H
ATOM   4731 HD13 LEU A 380      26.768  27.732  56.716  1.00 17.66           H
ATOM   4732 HD21 LEU A 380      24.836  25.596  55.569  1.00 15.98           H
ATOM   4733 HD22 LEU A 380      24.301  27.079  55.776  1.00 15.98           H
ATOM   4734 HD23 LEU A 380      24.253  26.410  54.341  1.00 15.98           H
ATOM   4735  N   TRP A 381      27.654  27.807  51.673  1.00 14.08           N
ATOM   4736  CA  TRP A 381      28.154  26.754  50.796  1.00 14.03           C
ATOM   4737  C   TRP A 381      29.564  27.044  50.301  1.00 19.71           C
ATOM   4738  O   TRP A 381      30.329  26.109  50.039  1.00 16.08           O
ATOM   4739  CB  TRP A 381      27.205  26.538  49.630  1.00 11.78           C
ATOM   4740  CG  TRP A 381      26.098  25.565  49.965  1.00 11.20           C
ATOM   4741  CD1 TRP A 381      24.816  25.869  50.325  1.00 12.94           C
ATOM   4742  CD2 TRP A 381      26.192  24.140  50.004  1.00 16.15           C
ATOM   4743  NE1 TRP A 381      24.101  24.729  50.540  1.00 15.70           N
ATOM   4744  CE2 TRP A 381      24.921  23.648  50.361  1.00 14.10           C
ATOM   4745  CE3 TRP A 381      27.224  23.223  49.761  1.00 13.56           C
ATOM   4746  CZ2 TRP A 381      24.653  22.298  50.475  1.00 11.58           C
ATOM   4747  CZ3 TRP A 381      26.948  21.865  49.882  1.00 18.05           C
ATOM   4748  CH2 TRP A 381      25.679  21.419  50.245  1.00 17.47           C
ATOM   4749  H   TRP A 381      27.031  28.299  51.344  1.00 16.87           H
ATOM   4750  HA  TRP A 381      28.192  25.926  51.301  1.00 16.81           H
ATOM   4751  HB2 TRP A 381      26.811  27.392  49.391  1.00 14.11           H
ATOM   4752  HB3 TRP A 381      27.705  26.172  48.888  1.00 14.11           H
ATOM   4753  HD1 TRP A 381      24.465  26.731  50.375  1.00 15.50           H
ATOM   4754  HE1 TRP A 381      23.274  24.692  50.768  1.00 18.81           H
ATOM   4755  HE3 TRP A 381      28.071  23.513  49.516  1.00 16.25           H
ATOM   4756  HZ2 TRP A 381      23.809  21.997  50.721  1.00 13.87           H
ATOM   4757  HZ3 TRP A 381      27.617  21.241  49.722  1.00 21.63           H
ATOM   4758  HH2 TRP A 381      25.521  20.504  50.315  1.00 20.93           H
ATOM   4759  N   GLU A 382      29.920  28.316  50.169  1.00 19.96           N
ATOM   4760  CA  GLU A 382      31.285  28.672  49.806  1.00 19.59           C
ATOM   4761  C   GLU A 382      32.250  28.211  50.884  1.00 20.23           C
ATOM   4762  O   GLU A 382      33.345  27.715  50.588  1.00 21.45           O
ATOM   4763  CB  GLU A 382      31.365  30.183  49.633  1.00 23.97           C
ATOM   4764  CG  GLU A 382      32.666  30.762  49.149  1.00 30.26           C
ATOM   4765  CD  GLU A 382      32.593  32.287  49.213  1.00 38.24           C
ATOM   4766  OE1 GLU A 382      32.677  32.851  50.325  1.00 42.84           O
ATOM   4767  OE2 GLU A 382      32.365  32.909  48.164  1.00 35.46           O1-
ATOM   4768  H   GLU A 382      29.397  28.986  50.288  1.00 23.93           H
ATOM   4769  HA  GLU A 382      31.516  28.253  48.963  1.00 23.48           H
ATOM   4770  HB2 GLU A 382      30.679  30.461  49.001  1.00 28.74           H
ATOM   4771  HB3 GLU A 382      31.188  30.583  50.496  1.00 28.74           H
ATOM   4772  HG2 GLU A 382      33.393  30.455  49.713  1.00 36.29           H
ATOM   4773  HG3 GLU A 382      32.816  30.496  48.228  1.00 36.29           H
ATOM   4774  N   THR A 383      31.846  28.368  52.143  1.00 18.50           N
ATOM   4775  CA  THR A 383      32.683  27.956  53.259  1.00 18.67           C
ATOM   4776  C   THR A 383      32.767  26.440  53.344  1.00 26.90           C
ATOM   4777  O   THR A 383      33.858  25.884  53.515  1.00 18.82           O
ATOM   4778  CB  THR A 383      32.139  28.551  54.545  1.00 21.09           C
ATOM   4779  OG1 THR A 383      31.948  29.958  54.371  1.00 20.11           O
ATOM   4780  CG2 THR A 383      33.105  28.326  55.735  1.00 22.54           C
ATOM   4781  H   THR A 383      31.095  28.713  52.376  1.00 22.18           H
ATOM   4782  HA  THR A 383      33.581  28.299  53.126  1.00 22.38           H
ATOM   4783  HB  THR A 383      31.291  28.128  54.747  1.00 25.28           H
ATOM   4784  HG1 THR A 383      31.460  30.097  53.705  1.00 24.11           H
ATOM   4785 HG21 THR A 383      32.699  28.658  56.551  1.00 27.02           H
ATOM   4786 HG22 THR A 383      33.296  27.378  55.841  1.00 27.02           H
ATOM   4787 HG23 THR A 383      33.938  28.798  55.592  1.00 27.02           H
ATOM   4788  N   TRP A 384      31.621  25.746  53.227  1.00 14.58           N
ATOM   4789  CA  TRP A 384      31.653  24.294  53.132  1.00 16.18           C
ATOM   4790  C   TRP A 384      32.579  23.847  52.010  1.00 21.67           C
ATOM   4791  O   TRP A 384      33.374  22.912  52.179  1.00 19.59           O
ATOM   4792  CB  TRP A 384      30.245  23.736  52.904  1.00 15.14           C
ATOM   4793  CG  TRP A 384      30.215  22.271  52.817  1.00 15.33           C
ATOM   4794  CD1 TRP A 384      30.223  21.513  51.695  1.00 16.24           C
ATOM   4795  CD2 TRP A 384      30.204  21.351  53.923  1.00 15.57           C
ATOM   4796  NE1 TRP A 384      30.215  20.176  52.018  1.00 14.85           N
[truncated: 555,897 more chars]
