# Supplementary material for: High-throughput quantum-mechanics/molecular-mechanics (ONIOM) macromolecular crystallographic refinement with PHENIX/DivCon: the impact of mixed Hamiltonian methods on ligand and protein structure
Source: Acta Crystallogr D Struct Biol. 2018 Oct 29;74(Pt 11):1063–77. doi: 10.1107/S2059798318012913 (PMC6213575; doi:10.1107/S2059798318012913)
Supplement: Supplementary file 3 [file d-74-01063-sup3.gz › results_regionQM/1XOZ-H_refine_001.pdb]

REMARK Date 2017-01-11 Time 03:23:23 EST -0500 (1484123003.39 s)
REMARK PHENIX refinement
REMARK 
REMARK ****************** INPUT FILES AND LABELS ******************************
REMARK Reflections:
REMARK   file name      : 1XOZ.sf
REMARK   labels         : ['r1xozsf,wavelength_id=1,_refln.F_meas_au,_refln.F_meas_sigma_au']
REMARK R-free flags:
REMARK   file name      : 1XOZ.sf
REMARK   label          : r1xozsf,wavelength_id=1,_refln.status
REMARK   test_flag_value: 0
REMARK Model file name(s): 
REMARK   /scratch/oleg/2711202.gondor.quantumbioinc.com/1XOZ-H.pdb
REMARK 
REMARK ******************** REFINEMENT SUMMARY: QUICK FACTS *******************
REMARK Start: r_work = 0.2034 r_free = 0.2293 bonds = 0.025 angles = 1.910
REMARK Final: r_work = 0.1822 r_free = 0.2116 bonds = 0.011 angles = 1.282
REMARK ************************************************************************
REMARK 
REMARK ****************** REFINEMENT STATISTICS STEP BY STEP ******************
REMARK leading digit, like 1_, means number of macro-cycle                     
REMARK 0    : statistics at the very beginning when nothing is done yet        
REMARK 1_bss: bulk solvent correction and/or (anisotropic) scaling             
REMARK 1_xyz: refinement of coordinates                                        
REMARK 1_adp: refinement of ADPs (Atomic Displacement Parameters)              
REMARK 1_occ: refinement of occupancies                                        
REMARK ------------------------------------------------------------------------
REMARK  stage       r-work r-free bonds angles b_min b_max b_ave n_water shift
REMARK       0    : 0.2783 0.3150 0.025  1.91   3.1  69.9  13.4 1056      0.000
REMARK       1_bss: 0.2034 0.2293 0.025  1.91   7.8  74.7  18.1 1056      0.000
REMARK 1_settarget: 0.2034 0.2293 0.025  1.91   7.8  74.7  18.1 1056      0.000
REMARK       1_nqh: 0.2035 0.2294 0.025  1.91   7.8  74.7  18.1 1056      0.003
REMARK    1_weight: 0.2035 0.2294 0.025  1.91   7.8  74.7  18.1 1056      0.003
REMARK    1_checkH: 0.2038 0.2292 0.025  1.91   7.8  74.7  18.1 1056      0.418
REMARK    1_xyzrec: 0.2041 0.2330 0.014  1.42   7.8  74.7  18.1 1056      0.491
REMARK    1_checkH: 0.2042 0.2331 0.014  1.42   7.8  74.7  18.1 1056      0.491
REMARK       1_adp: 0.1897 0.2221 0.014  1.42   6.3  72.8  18.9 1056      0.491
REMARK   1_regHadp: 0.1894 0.2219 0.014  1.42   6.3  72.8  18.9 1056      0.491
REMARK       2_bss: 0.1892 0.2221 0.014  1.42   6.3  72.8  18.9 1056      0.491
REMARK 2_settarget: 0.1892 0.2221 0.014  1.42   6.3  72.8  18.9 1056      0.491
REMARK 2_updatecdl: 0.1892 0.2221 0.014  1.42   6.3  72.8  18.9 1056      0.491
REMARK       2_nqh: 0.1892 0.2221 0.014  1.42   6.3  72.8  18.9 1056      0.491
REMARK    2_weight: 0.1892 0.2221 0.014  1.42   6.3  72.8  18.9 1056      0.491
REMARK    2_checkH: 0.1892 0.2221 0.014  1.42   6.3  72.8  18.9 1056      0.490
REMARK    2_xyzrec: 0.1864 0.2171 0.011  1.27   6.3  72.8  18.9 1056      0.486
REMARK    2_checkH: 0.1864 0.2171 0.011  1.27   6.3  72.8  18.9 1056      0.486
REMARK       2_adp: 0.1861 0.2162 0.011  1.27   6.1  72.7  18.9 1056      0.486
REMARK   2_regHadp: 0.1861 0.2162 0.011  1.27   6.1  72.7  18.9 1056      0.486
REMARK       3_bss: 0.1858 0.2158 0.011  1.27   6.1  72.7  18.9 1056      0.486
REMARK 3_settarget: 0.1858 0.2158 0.011  1.27   6.1  72.7  18.9 1056      0.486
REMARK 3_updatecdl: 0.1858 0.2158 0.011  1.27   6.1  72.7  18.9 1056      0.486
REMARK       3_nqh: 0.1858 0.2158 0.011  1.27   6.1  72.7  18.9 1056      0.486
REMARK    3_weight: 0.1858 0.2158 0.011  1.27   6.1  72.7  18.9 1056      0.486
REMARK    3_checkH: 0.1858 0.2158 0.011  1.27   6.1  72.7  18.9 1056      0.486
REMARK    3_xyzrec: 0.1848 0.2154 0.011  1.28   6.1  72.7  18.9 1056      0.489
REMARK    3_checkH: 0.1848 0.2154 0.011  1.28   6.1  72.7  18.9 1056      0.489
REMARK       3_adp: 0.1820 0.2114 0.011  1.28   6.8  72.5  18.9 1056      0.489
REMARK   3_regHadp: 0.1822 0.2114 0.011  1.28   6.8  72.5  18.9 1056      0.489
REMARK         end: 0.1822 0.2116 0.011  1.28   6.8  72.5  18.9 1056      0.489
REMARK ------------------------------------------------------------------------
REMARK MODEL CONTENT.
REMARK  ELEMENT        ATOM RECORD COUNT   OCCUPANCY SUM
REMARK        C                     1700         1700.00
REMARK        H                     3369         3369.00
REMARK        O                      803          803.00
REMARK        N                      454          454.00
REMARK        S                       17           17.00
REMARK     Zn2+                        1            1.00
REMARK     Mg2+                        1            1.00
REMARK      O1-                       44           44.00
REMARK    TOTAL                     6389         6389.00
REMARK -----------------------------------------------------------------------
REMARK r_free_flags.md5.hexdigest 8e2868bac4003818884b368b293c4c15
REMARK 
REMARK ---------------------------------------------------------------
REMARK  Atom Name   Residue Name    Residue ID     Chain     Charge  
REMARK ---------------------------------------------------------------
REMARK      C1           CIA            501          A       -0.058  
REMARK     C10           CIA            501          A      -0.2789  
REMARK     C11           CIA            501          A      -0.0288  
REMARK     C13           CIA            501          A       0.0959  
REMARK     C16           CIA            501          A      -0.2425  
REMARK     C17           CIA            501          A       0.5901  
REMARK     C18           CIA            501          A      -0.2859  
REMARK      C2           CIA            501          A      -0.2518  
REMARK     C22           CIA            501          A       0.0033  
REMARK     C23           CIA            501          A      -0.1911  
REMARK     C24           CIA            501          A       0.1616  
REMARK     C25           CIA            501          A       0.1354  
REMARK     C26           CIA            501          A      -0.2233  
REMARK     C27           CIA            501          A      -0.1504  
REMARK     C29           CIA            501          A       0.1966  
REMARK      C3           CIA            501          A      -0.1327  
REMARK     C31           CIA            501          A       0.5328  
REMARK      C4           CIA            501          A      -0.2599  
REMARK      C5           CIA            501          A       0.0898  
REMARK      C6           CIA            501          A      -0.1021  
REMARK      C7           CIA            501          A      -0.0534  
REMARK      C8           CIA            501          A      -0.0224  
REMARK     N12           CIA            501          A      -0.3968  
REMARK     N15           CIA            501          A      -0.3327  
REMARK      N9           CIA            501          A      -0.2872  
REMARK     O20           CIA            501          A      -0.6118  
REMARK     O28           CIA            501          A      -0.3722  
REMARK     O30           CIA            501          A      -0.4475  
REMARK     O32           CIA            501          A      -0.5447  
REMARK      H1           CIA            501          A       0.1898  
REMARK      H2           CIA            501          A       0.1595  
REMARK      H3           CIA            501          A       0.1261  
REMARK     H11           CIA            501          A       0.1679  
REMARK     H13           CIA            501          A       0.1673  
REMARK     H23           CIA            501          A       0.2059  
REMARK     H26           CIA            501          A       0.1664  
REMARK     H27           CIA            501          A       0.1665  
REMARK      H4           CIA            501          A        0.17   
REMARK     HN9           CIA            501          A       0.321   
REMARK     H10           CIA            501          A       0.2005  
REMARK     H10           CIA            501          A       0.1876  
REMARK     H16           CIA            501          A       0.2031  
REMARK     H16           CIA            501          A       0.1893  
REMARK     H18           CIA            501          A       0.1519  
REMARK     H18           CIA            501          A       0.1856  
REMARK     H18           CIA            501          A       0.1798  
REMARK     H29           CIA            501          A       0.1476  
REMARK     H29           CIA            501          A       0.1861  
REMARK ---------------------------------------------------------------
REMARK IF THIS FILE IS FOR PDB DEPOSITION: REMOVE ALL FROM THIS LINE UP.
REMARK   3
REMARK   3 REFINEMENT.
REMARK   3   PROGRAM     : PHENIX (1.11.1_2575: ???)
REMARK   3   AUTHORS     : Adams,Afonine,Bunkoczi,Burnley,Chen,Dar,Davis,
REMARK   3               : Draizen,Echols,Gildea,Gros,Grosse-Kunstleve,Headd,
REMARK   3               : Hintze,Hung,Ioerger,Liebschner,McCoy,McKee,Moriarty,
REMARK   3               : Oeffner,Poon,Read,Richardson,Richardson,Sacchettini,
REMARK   3               : Sauter,Sobolev,Storoni,Terwilliger,Williams,Zwart
REMARK   3
REMARK   3  REFINEMENT TARGET : ML
REMARK   3  
REMARK   3  DATA USED IN REFINEMENT.
REMARK   3   RESOLUTION RANGE HIGH (ANGSTROMS) : 1.300   
REMARK   3   RESOLUTION RANGE LOW  (ANGSTROMS) : 44.434  
REMARK   3   MIN(FOBS/SIGMA_FOBS)              : 1.31  
REMARK   3   COMPLETENESS FOR RANGE        (%) : 92.51 
REMARK   3   NUMBER OF REFLECTIONS             : 75205     
REMARK   3   NUMBER OF REFLECTIONS (NON-ANOMALOUS) : 75205     
REMARK   3  
REMARK   3  FIT TO DATA USED IN REFINEMENT.
REMARK   3   R VALUE     (WORKING + TEST SET) : 0.1836
REMARK   3   R VALUE            (WORKING SET) : 0.1822
REMARK   3   FREE R VALUE                     : 0.2116
REMARK   3   FREE R VALUE TEST SET SIZE   (%) : 5.04  
REMARK   3   FREE R VALUE TEST SET COUNT      : 3787      
REMARK   3  
REMARK   3  FIT TO DATA USED IN REFINEMENT (IN BINS).
REMARK   3   BIN  RESOLUTION RANGE  COMPL.    NWORK NFREE   RWORK  RFREE  CCWORK CCFREE
REMARK   3     1 44.4604 -  3.8992    0.99     2928   156  0.1741 0.1956   0.923  0.917
REMARK   3     2  3.8992 -  3.0952    1.00     2867   154  0.1644 0.1869   0.924  0.909
REMARK   3     3  3.0952 -  2.7040    1.00     2872   161  0.1689 0.1994   0.919  0.884
REMARK   3     4  2.7040 -  2.4568    1.00     2858   152  0.1541 0.1872   0.936  0.900
REMARK   3     5  2.4568 -  2.2807    0.99     2872   140  0.1507 0.1865   0.935  0.895
REMARK   3     6  2.2807 -  2.1462    0.99     2808   150  0.1532 0.1829   0.936  0.918
REMARK   3     7  2.1462 -  2.0387    0.99     2869   142  0.1504 0.1930   0.938  0.917
REMARK   3     8  2.0387 -  1.9500    0.99     2828   123  0.1584 0.1725   0.928  0.904
REMARK   3     9  1.9500 -  1.8749    0.99     2830   142  0.1607 0.1995   0.928  0.886
REMARK   3    10  1.8749 -  1.8102    0.98     2804   151  0.1669 0.2093   0.922  0.880
REMARK   3    11  1.8102 -  1.7536    0.98     2768   180  0.1711 0.2060   0.924  0.895
REMARK   3    12  1.7536 -  1.7035    0.98     2803   148  0.1780 0.2320   0.913  0.852
REMARK   3    13  1.7035 -  1.6586    0.98     2774   160  0.1922 0.2089   0.890  0.872
REMARK   3    14  1.6586 -  1.6182    0.97     2773   165  0.1963 0.2298   0.902  0.829
REMARK   3    15  1.6182 -  1.5814    0.97     2761   142  0.2070 0.2125   0.893  0.869
REMARK   3    16  1.5814 -  1.5477    0.97     2757   142  0.2069 0.2507   0.880  0.852
REMARK   3    17  1.5477 -  1.5168    0.97     2774   149  0.2199 0.2322   0.861  0.842
REMARK   3    18  1.5168 -  1.4881    0.96     2721   151  0.2233 0.2701   0.868  0.778
REMARK   3    19  1.4881 -  1.4616    0.96     2766   134  0.2365 0.2651   0.829  0.783
REMARK   3    20  1.4616 -  1.4368    0.96     2679   149  0.2630 0.3159   0.796  0.720
REMARK   3    21  1.4368 -  1.4136    0.94     2738   130  0.2928 0.3083   0.723  0.702
REMARK   3    22  1.4136 -  1.3919    0.93     2617   147  0.3177 0.2961   0.675  0.647
REMARK   3    23  1.3919 -  1.3714    0.92     2614   142  0.3285 0.3650   0.653  0.610
REMARK   3    24  1.3714 -  1.3521    0.86     2441   112  0.3516 0.3563   0.608  0.586
REMARK   3    25  1.3521 -  1.3338    0.73     2093   115  0.3690 0.4761   0.587  0.571
REMARK   3    26  1.3338 -  1.3165    0.56     1567    83  0.4153 0.4386   0.525  0.384
REMARK   3    27  1.3165 -  1.3000    0.43     1236    67  0.4395 0.4166   0.429  0.459
REMARK   3  
REMARK   3  BULK SOLVENT MODELLING.
REMARK   3   METHOD USED        : FLAT BULK SOLVENT MODEL
REMARK   3   SOLVENT RADIUS     : 1.11    
REMARK   3   SHRINKAGE RADIUS   : 0.90    
REMARK   3   GRID STEP FACTOR   : 4.00    
REMARK   3  
REMARK   3  ERROR ESTIMATES.
REMARK   3   COORDINATE ERROR (MAXIMUM-LIKELIHOOD BASED)     : 0.18    
REMARK   3   PHASE ERROR (DEGREES, MAXIMUM-LIKELIHOOD BASED) : 22.55   
REMARK   3  
REMARK   3  STRUCTURE FACTORS CALCULATION ALGORITHM : FFT
REMARK   3  
REMARK   3  RESTRAINTS LIBRARY
REMARK   3    GEOSTD + MON.LIB. + CDL v1.2
REMARK   3  
REMARK   3  DEVIATIONS FROM IDEAL VALUES.
REMARK   3                 RMSD     MAX  COUNT
REMARK   3   BOND      :  0.011   0.151   2720
REMARK   3   ANGLE     :  1.282  13.721   3681
REMARK   3   CHIRALITY :  0.080   0.409    415
REMARK   3   PLANARITY :  0.008   0.081    469
REMARK   3   DIHEDRAL  : 20.721 179.116   1016
REMARK   3   MIN NONBONDED DISTANCE : 1.854 
REMARK   3  
REMARK   3  MOLPROBITY STATISTICS.
REMARK   3   ALL-ATOM CLASHSCORE : 2.44
REMARK   3   RAMACHANDRAN PLOT:
REMARK   3     OUTLIERS : 0.00  %
REMARK   3     ALLOWED  : 0.31  %
REMARK   3     FAVORED  : 99.69 %
REMARK   3   ROTAMER OUTLIERS : 4.47 %
REMARK   3   CBETA DEVIATIONS : 0
REMARK   3   PEPTIDE PLANE:
REMARK   3     CIS-PROLINE     : 0
REMARK   3     CIS-GENERAL     : 0
REMARK   3     TWISTED PROLINE : 0
REMARK   3     TWISTED GENERAL : 0
REMARK   3  
REMARK   3  ATOMIC DISPLACEMENT PARAMETERS.
REMARK   3   WILSON B : 14.05
REMARK   3   RMS(B_ISO_OR_EQUIVALENT_BONDED) : 3.02
REMARK   3   ATOMS          NUMBER OF ATOMS
REMARK   3                    ISO.  ANISO. 
REMARK   3    ALL         :   6389       0
REMARK   3    ALL (NO H)  :   3020       0
REMARK   3    SOLVENT     :    352       0
REMARK   3    NON-SOLVENT :   2668       0
REMARK   3    HYDROGENS   :   3369       0
REMARK   3
REMARK   3
REMARK   3   OTHER REFINEMENT REMARKS:
REMARK   3   XRAY REFINEMENT USING QUANTUM MECHANICAL FUNCTIONAL
REMARK   3   PROGRAM      :QuantumBio DivCon 6 build-7.1.1-b4015.17
REMARK   3   AUTHORS      :BORBULEVYCH O.Y., PLUMLEY J., 
REMARK   3                :MARTIN, R.I., WESTERHOFF L.M. 
REMARK   3
REMARK   3   REFERENCE     :BORBULEVYCH O.Y., PLUMLEY J.A.,
REMARK   3                 :MARTIN, R.I., MERZ, K.M.,  WESTERHOFF L.M.
REMARK   3                 :ACTA CRYSTLLOGRAPHICA SECTION D, 2014, 
REMARK   3                 :V. D70, pp. 1233-1247
REMARK   3   QM METHOD(HAMILTONIAN): PM6
REMARK   3   REGION QM REFINEMENT: 
REMARK   3      MAIN/BUFFER QM REGION RADII (A): 3.0 / 2.5
REMARK   3      LIGAND / STRAIN ENERGY: CIA_A_501 / 3.19 KCAL/MOLE
REMARK   3
HELIX    1   1 GLU A  535  ALA A  545  1               Generated by MOE   11
HELIX    2   2 ALA A  551  LEU A  554  1               Generated by MOE    4
HELIX    3   3 ASP A  568  ASP A  581  1               Generated by MOE   14
HELIX    4   4 LEU A  584  ASN A  587  1               Generated by MOE    4
HELIX    5   5 HIS A  592  LYS A  604  1               Generated by MOE   13
HELIX    6   6 TRP A  615  LYS A  630  1               Generated by MOE   16
HELIX    7   7 GLN A  635  LYS A  637  5               Generated by MOE    3
HELIX    8   8 ASP A  640  SER A  652  1               Generated by MOE   13
HELIX    9   9 ASN A  662  ASN A  667  1               Generated by MOE    6
HELIX   10  10 GLU A  671  MET A  675  1               Generated by MOE    5
HELIX   11  11 VAL A  680  LEU A  693  1               Generated by MOE   14
HELIX   12  12 ILE A  706  ALA A  722  1               Generated by MOE   17
HELIX   13  13 LEU A  725  ARG A  740  1               Generated by MOE   16
HELIX   14  14 PRO A  749  ASP A  764  1               Generated by MOE   16
HELIX   15  15 SER A  766  THR A  769  5               Generated by MOE    4
HELIX   16  16 TRP A  772  LEU A  797  1               Generated by MOE   26
HELIX   17  17 ASP A  803  MET A  805  5               Generated by MOE    3
HELIX   18  18 ARG A  807  LYS A  812  5               Generated by MOE    6
HELIX   19  19 ILE A  813  ALA A  823  1               Generated by MOE   11
HELIX   20  20 CYS A  825  VAL A  835  1               Generated by MOE   11
HELIX   21  21 GLU A  837  CYS A  839  5               Generated by MOE    3
HELIX   22  22 PHE A  840  ALA A  857  1               Generated by MOE   18
CRYST1   56.102   76.397   80.699  90.00 103.18  90.00 C 1 2 1
SCALE1      0.017825  0.000000  0.004174        0.00000
SCALE2      0.000000  0.013090  0.000000        0.00000
SCALE3      0.000000  0.000000  0.012727        0.00000
ATOM      1  N   GLU A 534      38.694  71.576  25.593  1.00 52.83           N
ATOM      2  CA  GLU A 534      39.036  70.175  25.835  1.00 52.73           C
ATOM      3  C   GLU A 534      38.578  69.307  24.655  1.00 52.50           C
ATOM      4  O   GLU A 534      37.516  69.542  24.070  1.00 51.87           O
ATOM      5  CB  GLU A 534      38.413  69.685  27.152  1.00 50.46           C
ATOM      6  CG  GLU A 534      39.426  69.261  28.212  1.00 51.70           C
ATOM      7  CD  GLU A 534      40.475  68.305  27.668  1.00 53.75           C
ATOM      8  OE1 GLU A 534      41.663  68.449  28.033  1.00 52.68           O
ATOM      9  OE2 GLU A 534      40.113  67.423  26.857  1.00 54.03           O1-
ATOM     10  H1  GLU A 534      38.995  72.112  26.330  1.00 63.40           H
ATOM     11  H2  GLU A 534      37.742  71.661  25.501  1.00 63.40           H
ATOM     12  HA  GLU A 534      40.000  70.104  25.901  1.00 63.27           H
ATOM     13  HB2 GLU A 534      37.844  68.920  26.969  1.00 60.56           H
ATOM     14  HB3 GLU A 534      37.883  70.402  27.534  1.00 60.56           H
ATOM     15  HG2 GLU A 534      38.958  68.814  28.936  1.00 62.04           H
ATOM     16  HG3 GLU A 534      39.880  70.048  28.550  1.00 62.04           H
ATOM     17  N   GLU A 535      39.383  68.303  24.305  1.00 52.85           N
ATOM     18  CA  GLU A 535      39.128  67.528  23.095  1.00 49.85           C
ATOM     19  C   GLU A 535      38.236  66.308  23.334  1.00 47.46           C
ATOM     20  O   GLU A 535      37.354  66.018  22.516  1.00 44.35           O
ATOM     21  CB  GLU A 535      40.458  67.096  22.474  1.00 49.52           C
ATOM     22  CG  GLU A 535      40.308  66.442  21.122  1.00 52.68           C
ATOM     23  CD  GLU A 535      39.562  67.320  20.155  1.00 54.23           C
ATOM     24  OE1 GLU A 535      38.315  67.356  20.241  1.00 54.63           O
ATOM     25  OE2 GLU A 535      40.224  67.993  19.331  1.00 56.73           O1-
ATOM     26  H   GLU A 535      40.084  68.060  24.741  1.00 63.42           H
ATOM     27  HA  GLU A 535      38.677  68.107  22.463  1.00 59.82           H
ATOM     28  HB2 GLU A 535      41.021  67.879  22.363  1.00 59.42           H
ATOM     29  HB3 GLU A 535      40.892  66.462  23.066  1.00 59.42           H
ATOM     30  HG2 GLU A 535      41.186  66.263  20.750  1.00 63.21           H
ATOM     31  HG3 GLU A 535      39.809  65.617  21.221  1.00 63.21           H
ATOM     32  N   GLU A 536      38.449  65.579  24.434  1.00 45.33           N
ATOM     33  CA  GLU A 536      37.616  64.418  24.733  1.00 40.75           C
ATOM     34  C   GLU A 536      36.193  64.823  25.084  1.00 39.44           C
ATOM     35  O   GLU A 536      35.264  64.018  24.935  1.00 36.64           O
ATOM     36  CB  GLU A 536      38.188  63.650  25.922  1.00 44.32           C
ATOM     37  CG  GLU A 536      39.586  63.082  25.736  1.00 45.09           C
ATOM     38  CD  GLU A 536      40.071  62.388  26.997  1.00 46.68           C
ATOM     39  OE1 GLU A 536      39.295  62.337  27.978  1.00 49.48           O
ATOM     40  OE2 GLU A 536      41.219  61.892  27.018  1.00 47.88           O1-
ATOM     41  H   GLU A 536      39.063  65.735  25.016  1.00 54.40           H
ATOM     42  HA  GLU A 536      37.591  63.831  23.961  1.00 48.90           H
ATOM     43  HB2 GLU A 536      38.215  64.249  26.685  1.00 53.18           H
ATOM     44  HB3 GLU A 536      37.594  62.906  26.115  1.00 53.18           H
ATOM     45  HG2 GLU A 536      39.572  62.429  25.018  1.00 54.10           H
ATOM     46  HG3 GLU A 536      40.203  63.800  25.522  1.00 54.10           H
ATOM     47  N   THR A 537      36.010  66.037  25.598  1.00 36.50           N
ATOM     48  CA  THR A 537      34.671  66.492  25.949  1.00 35.40           C
ATOM     49  C   THR A 537      33.819  66.683  24.707  1.00 33.57           C
ATOM     50  O   THR A 537      32.615  66.382  24.715  1.00 30.20           O
ATOM     51  CB  THR A 537      34.768  67.796  26.735  1.00 36.42           C
ATOM     52  OG1 THR A 537      35.080  67.496  28.097  1.00 38.46           O
ATOM     53  CG2 THR A 537      33.448  68.583  26.673  1.00 34.33           C
ATOM     54  H   THR A 537      36.635  66.609  25.744  1.00 43.80           H
ATOM     55  HA  THR A 537      34.246  65.826  26.511  1.00 42.48           H
ATOM     56  HB  THR A 537      35.473  68.346  26.356  1.00 43.71           H
ATOM     57  HG1 THR A 537      35.068  68.200  28.553  1.00 46.15           H
ATOM     58 HG21 THR A 537      33.521  69.377  27.225  1.00 41.20           H
ATOM     59 HG22 THR A 537      33.251  68.866  25.767  1.00 41.20           H
ATOM     60 HG23 THR A 537      32.716  68.040  27.005  1.00 41.20           H
ATOM     61  N   ARG A 538      34.415  67.221  23.644  1.00 31.35           N
ATOM     62  CA  ARG A 538      33.680  67.418  22.405  1.00 30.38           C
ATOM     63  C   ARG A 538      33.220  66.077  21.841  1.00 26.64           C
ATOM     64  O   ARG A 538      32.066  65.937  21.429  1.00 24.18           O
ATOM     65  CB  ARG A 538      34.569  68.203  21.436  1.00 33.35           C
ATOM     66  CG  ARG A 538      34.067  68.356  20.026  1.00 32.61           C
ATOM     67  CD  ARG A 538      35.234  68.191  19.072  1.00 36.05           C
ATOM     68  NE  ARG A 538      34.808  68.214  17.680  1.00 38.98           N
ATOM     69  CZ  ARG A 538      35.549  68.670  16.677  1.00 38.96           C
ATOM     70  NH1 ARG A 538      36.763  69.163  16.918  1.00 39.21           N
ATOM     71  NH2 ARG A 538      35.066  68.643  15.431  1.00 34.76           N1+
ATOM     72  H   ARG A 538      35.237  67.478  23.616  1.00 37.62           H
ATOM     73  HA  ARG A 538      32.893  67.954  22.588  1.00 36.45           H
ATOM     74  HB2 ARG A 538      34.667  69.101  21.792  1.00 40.02           H
ATOM     75  HB3 ARG A 538      35.441  67.780  21.398  1.00 40.02           H
ATOM     76  HG2 ARG A 538      33.389  67.696  19.821  1.00 39.13           H
ATOM     77  HG3 ARG A 538      33.714  69.253  19.910  1.00 39.13           H
ATOM     78  HD2 ARG A 538      35.871  68.904  19.227  1.00 43.26           H
ATOM     79  HD3 ARG A 538      35.653  67.330  19.233  1.00 43.26           H
ATOM     80  HE  ARG A 538      34.110  67.752  17.477  1.00 46.77           H
ATOM     81 HH11 ARG A 538      37.074  69.183  17.719  1.00 47.05           H
ATOM     82 HH12 ARG A 538      37.242  69.464  16.270  1.00 47.05           H
ATOM     83 HH21 ARG A 538      34.282  68.322  15.282  1.00 41.71           H
ATOM     84 HH22 ARG A 538      35.537  68.939  14.775  1.00 41.71           H
ATOM     85  N   GLU A 539      34.106  65.076  21.848  1.00 27.81           N
ATOM     86  CA  GLU A 539      33.742  63.723  21.431  1.00 25.04           C
ATOM     87  C   GLU A 539      32.494  63.244  22.160  1.00 20.12           C
ATOM     88  O   GLU A 539      31.534  62.760  21.543  1.00 20.30           O
ATOM     89  CB  GLU A 539      34.893  62.762  21.763  1.00 26.93           C
ATOM     90  CG  GLU A 539      35.833  62.411  20.654  1.00 32.89           C
ATOM     91  CD  GLU A 539      36.769  61.274  21.059  1.00 36.47           C
ATOM     92  OE1 GLU A 539      36.252  60.245  21.547  1.00 32.17           O
ATOM     93  OE2 GLU A 539      38.011  61.415  20.916  1.00 41.19           O1-
ATOM     94  H   GLU A 539      34.924  65.161  22.097  1.00 33.37           H
ATOM     95  HA  GLU A 539      33.575  63.708  20.476  1.00 30.05           H
ATOM     96  HB2 GLU A 539      35.425  63.152  22.475  1.00 32.31           H
ATOM     97  HB3 GLU A 539      34.505  61.929  22.070  1.00 32.31           H
ATOM     98  HG2 GLU A 539      35.316  62.124  19.885  1.00 39.46           H
ATOM     99  HG3 GLU A 539      36.371  63.188  20.431  1.00 39.46           H
ATOM    100  N   LEU A 540      32.509  63.333  23.488  1.00 20.08           N
ATOM    101  CA  LEU A 540      31.374  62.867  24.276  1.00 19.08           C
ATOM    102  C   LEU A 540      30.119  63.657  23.959  1.00 22.21           C
ATOM    103  O   LEU A 540      29.036  63.087  23.794  1.00 19.26           O
ATOM    104  CB  LEU A 540      31.711  62.935  25.764  1.00 19.99           C
ATOM    105  CG  LEU A 540      30.740  62.500  26.855  1.00 21.28           C
ATOM    106  CD1 LEU A 540      31.475  62.536  28.164  1.00 24.57           C
ATOM    107  CD2 LEU A 540      29.520  63.375  26.970  1.00 29.57           C
ATOM    108  H   LEU A 540      33.158  63.651  23.952  1.00 24.09           H
ATOM    109  HA  LEU A 540      31.195  61.940  24.050  1.00 22.90           H
ATOM    110  HB2 LEU A 540      32.503  62.391  25.891  1.00 23.99           H
ATOM    111  HB3 LEU A 540      31.944  63.857  25.961  1.00 23.99           H
ATOM    112  HG  LEU A 540      30.455  61.584  26.690  1.00 25.53           H
ATOM    113 HD11 LEU A 540      30.864  62.303  28.880  1.00 29.48           H
ATOM    114 HD12 LEU A 540      32.210  61.905  28.130  1.00 29.48           H
ATOM    115 HD13 LEU A 540      31.818  63.434  28.300  1.00 29.48           H
ATOM    116 HD21 LEU A 540      29.015  63.101  27.753  1.00 35.49           H
ATOM    117 HD22 LEU A 540      29.801  64.300  27.069  1.00 35.49           H
ATOM    118 HD23 LEU A 540      28.971  63.274  26.180  1.00 35.49           H
ATOM    119  N   GLN A 541      30.222  64.976  23.906  1.00 22.84           N
ATOM    120  CA  GLN A 541      28.999  65.730  23.683  1.00 20.28           C
ATOM    121  C   GLN A 541      28.438  65.471  22.281  1.00 18.99           C
ATOM    122  O   GLN A 541      27.220  65.418  22.103  1.00 21.08           O
ATOM    123  CB  GLN A 541      29.228  67.199  24.072  1.00 25.35           C
ATOM    124  CG  GLN A 541      29.792  67.322  25.542  1.00 26.20           C
ATOM    125  CD  GLN A 541      28.745  67.213  26.698  1.00 38.58           C
ATOM    126  OE1 GLN A 541      27.705  66.549  26.552  1.00 42.15           O
ATOM    127  NE2 GLN A 541      29.033  67.866  27.861  1.00 32.60           N
ATOM    128  H   GLN A 541      30.945  65.435  23.990  1.00 27.41           H
ATOM    129  HA  GLN A 541      28.336  65.386  24.302  1.00 24.34           H
ATOM    130  HB2 GLN A 541      29.875  67.587  23.463  1.00 30.43           H
ATOM    131  HB3 GLN A 541      28.390  67.683  24.028  1.00 30.43           H
ATOM    132  HG2 GLN A 541      30.404  66.583  25.679  1.00 31.44           H
ATOM    133  HG3 GLN A 541      30.297  68.126  25.644  1.00 31.44           H
ATOM    134 HE21 GLN A 541      29.730  68.366  27.920  1.00 39.12           H
ATOM    135 HE22 GLN A 541      28.515  67.784  28.545  1.00 39.12           H
ATOM    136  N   SER A 542      29.291  65.207  21.296  1.00 18.15           N
ATOM    137  CA  SER A 542      28.782  64.819  19.984  1.00 17.38           C
ATOM    138  C   SER A 542      28.087  63.462  20.042  1.00 18.33           C
ATOM    139  O   SER A 542      27.010  63.273  19.465  1.00 17.57           O
ATOM    140  CB  SER A 542      29.923  64.788  18.988  1.00 21.20           C
ATOM    141  OG  SER A 542      30.354  66.104  18.701  1.00 29.44           O
ATOM    142  H   SER A 542      30.149  65.247  21.354  1.00 21.77           H
ATOM    143  HA  SER A 542      28.141  65.480  19.677  1.00 20.85           H
ATOM    144  HB2 SER A 542      30.661  64.292  19.378  1.00 25.44           H
ATOM    145  HB3 SER A 542      29.622  64.358  18.170  1.00 25.44           H
ATOM    146  HG  SER A 542      30.133  66.615  19.331  1.00 35.33           H
ATOM    147  N   LEU A 543      28.704  62.492  20.713  1.00 19.44           N
ATOM    148  CA  LEU A 543      28.114  61.162  20.783  1.00 19.51           C
ATOM    149  C   LEU A 543      26.793  61.195  21.536  1.00 17.76           C
ATOM    150  O   LEU A 543      25.788  60.620  21.093  1.00 16.30           O
ATOM    151  CB  LEU A 543      29.092  60.204  21.464  1.00 16.71           C
ATOM    152  CG  LEU A 543      28.612  58.753  21.550  1.00 14.63           C
ATOM    153  CD1 LEU A 543      28.337  58.187  20.154  1.00 14.80           C
ATOM    154  CD2 LEU A 543      29.629  57.922  22.327  1.00 15.91           C
ATOM    155  H   LEU A 543      29.451  62.578  21.131  1.00 23.32           H
ATOM    156  HA  LEU A 543      27.944  60.852  19.881  1.00 23.41           H
ATOM    157  HB2 LEU A 543      29.929  60.214  20.971  1.00 20.05           H
ATOM    158  HB3 LEU A 543      29.244  60.515  22.370  1.00 20.05           H
ATOM    159  HG  LEU A 543      27.779  58.731  22.046  1.00 17.55           H
ATOM    160 HD11 LEU A 543      28.032  57.271  20.245  1.00 17.75           H
ATOM    161 HD12 LEU A 543      27.655  58.713  19.716  1.00 17.75           H
ATOM    162 HD13 LEU A 543      29.157  58.205  19.636  1.00 17.75           H
ATOM    163 HD21 LEU A 543      29.321  57.003  22.366  1.00 19.10           H
ATOM    164 HD22 LEU A 543      30.482  57.975  21.872  1.00 19.10           H
ATOM    165 HD23 LEU A 543      29.715  58.276  23.227  1.00 19.10           H
ATOM    166  N   ALA A 544      26.772  61.873  22.678  1.00 17.01           N
ATOM    167  CA  ALA A 544      25.584  61.854  23.514  1.00 19.26           C
ATOM    168  C   ALA A 544      24.429  62.569  22.837  1.00 18.10           C
ATOM    169  O   ALA A 544      23.272  62.222  23.076  1.00 23.67           O
ATOM    170  CB  ALA A 544      25.919  62.489  24.866  1.00 19.13           C
ATOM    171  H   ALA A 544      27.421  62.345  22.984  1.00 20.41           H
ATOM    172  HA  ALA A 544      25.317  60.936  23.670  1.00 23.11           H
ATOM    173  HB1 ALA A 544      25.124  62.482  25.422  1.00 22.96           H
ATOM    174  HB2 ALA A 544      26.627  61.976  25.286  1.00 22.96           H
ATOM    175  HB3 ALA A 544      26.218  63.402  24.729  1.00 22.96           H
ATOM    176  N   ALA A 545      24.717  63.549  21.985  1.00 19.92           N
ATOM    177  CA  ALA A 545      23.675  64.336  21.340  1.00 21.03           C
ATOM    178  C   ALA A 545      23.116  63.680  20.088  1.00 24.64           C
ATOM    179  O   ALA A 545      22.049  64.088  19.607  1.00 25.91           O
ATOM    180  CB  ALA A 545      24.228  65.719  20.980  1.00 22.36           C
ATOM    181  H   ALA A 545      25.514  63.777  21.757  1.00 23.90           H
ATOM    182  HA  ALA A 545      22.941  64.458  21.964  1.00 25.24           H
ATOM    183  HB1 ALA A 545      23.519  66.240  20.572  1.00 26.83           H
ATOM    184  HB2 ALA A 545      24.526  66.148  21.798  1.00 26.83           H
ATOM    185  HB3 ALA A 545      24.972  65.620  20.366  1.00 26.83           H
ATOM    186  N   ALA A 546      23.794  62.672  19.555  1.00 20.90           N
ATOM    187  CA  ALA A 546      23.399  62.086  18.290  1.00 20.14           C
ATOM    188  C   ALA A 546      22.196  61.181  18.486  1.00 19.64           C
ATOM    189  O   ALA A 546      22.071  60.495  19.506  1.00 24.29           O
ATOM    190  CB  ALA A 546      24.575  61.272  17.740  1.00 21.55           C
ATOM    191  H   ALA A 546      24.491  62.313  19.908  1.00 25.08           H
ATOM    192  HA  ALA A 546      23.173  62.784  17.657  1.00 24.17           H
ATOM    193  HB1 ALA A 546      24.291  60.814  16.933  1.00 25.86           H
ATOM    194  HB2 ALA A 546      25.311  61.873  17.542  1.00 25.86           H
ATOM    195  HB3 ALA A 546      24.847  60.627  18.412  1.00 25.86           H
ATOM    196  N   VAL A 547      21.298  61.171  17.506  1.00 21.00           N
ATOM    197  CA  VAL A 547      20.271  60.140  17.475  1.00 18.45           C
ATOM    198  C   VAL A 547      20.942  58.881  16.953  1.00 19.24           C
ATOM    199  O   VAL A 547      21.711  58.932  15.992  1.00 20.15           O
ATOM    200  CB  VAL A 547      19.088  60.553  16.583  1.00 20.01           C
ATOM    201  CG1 VAL A 547      18.395  61.815  17.132  1.00 22.30           C
ATOM    202  CG2 VAL A 547      19.556  60.747  15.193  1.00 29.24           C
ATOM    203  H   VAL A 547      21.264  61.738  16.862  1.00 25.21           H
ATOM    204  HA  VAL A 547      19.944  59.971  18.374  1.00 22.14           H
ATOM    205  HB  VAL A 547      18.432  59.835  16.568  1.00 24.01           H
ATOM    206 HG11 VAL A 547      17.674  62.065  16.535  1.00 26.76           H
ATOM    207 HG12 VAL A 547      18.040  61.615  18.013  1.00 26.76           H
ATOM    208 HG13 VAL A 547      19.045  62.532  17.193  1.00 26.76           H
ATOM    209 HG21 VAL A 547      18.788  60.838  14.628  1.00 35.09           H
ATOM    210 HG22 VAL A 547      20.130  61.528  15.142  1.00 35.09           H
ATOM    211 HG23 VAL A 547      20.029  59.956  14.914  1.00 35.09           H
ATOM    212  N   VAL A 548      20.676  57.752  17.595  1.00 18.16           N
ATOM    213  CA  VAL A 548      21.344  56.507  17.236  1.00 16.67           C
ATOM    214  C   VAL A 548      20.609  55.869  16.064  1.00 15.44           C
ATOM    215  O   VAL A 548      19.425  55.536  16.201  1.00 16.31           O
ATOM    216  CB  VAL A 548      21.384  55.565  18.443  1.00 16.15           C
ATOM    217  CG1 VAL A 548      22.108  54.276  18.119  1.00 16.40           C
ATOM    218  CG2 VAL A 548      22.064  56.252  19.619  1.00 19.41           C
ATOM    219  H   VAL A 548      20.122  57.682  18.248  1.00 21.79           H
ATOM    220  HA  VAL A 548      22.255  56.700  16.968  1.00 20.00           H
ATOM    221  HB  VAL A 548      20.475  55.342  18.701  1.00 19.38           H
ATOM    222 HG11 VAL A 548      22.104  53.722  18.915  1.00 19.68           H
ATOM    223 HG12 VAL A 548      21.644  53.821  17.399  1.00 19.68           H
ATOM    224 HG13 VAL A 548      23.019  54.480  17.852  1.00 19.68           H
ATOM    225 HG21 VAL A 548      22.089  55.639  20.370  1.00 23.29           H
ATOM    226 HG22 VAL A 548      22.966  56.500  19.359  1.00 23.29           H
ATOM    227 HG23 VAL A 548      21.559  57.044  19.867  1.00 23.29           H
ATOM    228  N   PRO A 549      21.238  55.689  14.905  1.00 13.95           N
ATOM    229  CA  PRO A 549      20.539  55.023  13.802  1.00 18.82           C
ATOM    230  C   PRO A 549      20.151  53.589  14.147  1.00 15.29           C
ATOM    231  O   PRO A 549      20.692  52.967  15.070  1.00 14.17           O
ATOM    232  CB  PRO A 549      21.566  55.063  12.663  1.00 19.01           C
ATOM    233  CG  PRO A 549      22.501  56.153  13.037  1.00 18.45           C
ATOM    234  CD  PRO A 549      22.616  56.041  14.506  1.00 18.17           C
ATOM    235  HA  PRO A 549      19.748  55.523  13.546  1.00 22.59           H
ATOM    236  HB2 PRO A 549      22.040  54.218  12.629  1.00 22.81           H
ATOM    237  HB3 PRO A 549      21.131  55.250  11.817  1.00 22.81           H
ATOM    238  HG2 PRO A 549      23.360  56.013  12.607  1.00 22.14           H
ATOM    239  HG3 PRO A 549      22.119  57.010  12.788  1.00 22.14           H
ATOM    240  HD2 PRO A 549      23.232  55.330  14.741  1.00 21.80           H
ATOM    241  HD3 PRO A 549      22.887  56.890  14.889  1.00 21.80           H
ATOM    242  N   SER A 550      19.239  53.053  13.346  1.00 16.35           N
ATOM    243  CA  SER A 550      18.734  51.707  13.564  1.00 18.89           C
ATOM    244  C   SER A 550      19.816  50.691  13.232  1.00 15.97           C
ATOM    245  O   SER A 550      20.780  50.977  12.510  1.00 17.38           O
ATOM    246  CB  SER A 550      17.532  51.432  12.665  1.00 18.52           C
ATOM    247  OG  SER A 550      17.934  51.374  11.315  1.00 19.58           O
ATOM    248  H   SER A 550      18.908  53.449  12.658  1.00 19.62           H
ATOM    249  HA  SER A 550      18.463  51.597  14.491  1.00 22.67           H
ATOM    250  HB2 SER A 550      17.128  50.585  12.909  1.00 22.22           H
ATOM    251  HB3 SER A 550      16.897  52.157  12.771  1.00 22.22           H
ATOM    252  HG  SER A 550      17.765  52.110  10.956  1.00 23.49           H
ATOM    253  N   ALA A 551      19.654  49.484  13.786  1.00 15.87           N
ATOM    254  CA  ALA A 551      20.563  48.400  13.441  1.00 16.79           C
ATOM    255  C   ALA A 551      20.522  48.119  11.949  1.00 18.84           C
ATOM    256  O   ALA A 551      21.551  47.811  11.339  1.00 17.11           O
ATOM    257  CB  ALA A 551      20.206  47.135  14.229  1.00 16.59           C
ATOM    258  H   ALA A 551      19.041  49.274  14.352  1.00 19.04           H
ATOM    259  HA  ALA A 551      21.469  48.656  13.671  1.00 20.15           H
ATOM    260  HB1 ALA A 551      20.831  46.434  13.989  1.00 19.91           H
ATOM    261  HB2 ALA A 551      20.271  47.324  15.176  1.00 19.91           H
ATOM    262  HB3 ALA A 551      19.302  46.865  14.006  1.00 19.91           H
ATOM    263  N   GLN A 552      19.341  48.223  11.332  1.00 18.70           N
ATOM    264  CA  GLN A 552      19.265  47.976   9.896  1.00 20.26           C
ATOM    265  C   GLN A 552      20.113  48.970   9.125  1.00 19.85           C
ATOM    266  O   GLN A 552      20.875  48.589   8.230  1.00 21.14           O
ATOM    267  CB  GLN A 552      17.814  48.060   9.428  1.00 21.50           C
ATOM    268  CG  GLN A 552      17.643  47.684   7.949  1.00 28.36           C
ATOM    269  CD  GLN A 552      16.271  48.020   7.389  1.00 31.18           C
ATOM    270  OE1 GLN A 552      16.149  48.379   6.215  1.00 41.23           O
ATOM    271  NE2 GLN A 552      15.236  47.898   8.210  1.00 32.66           N
ATOM    272  H   GLN A 552      18.596  48.422  11.712  1.00 22.45           H
ATOM    273  HA  GLN A 552      19.604  47.086   9.704  1.00 24.31           H
ATOM    274  HB2 GLN A 552      17.285  47.444   9.956  1.00 25.80           H
ATOM    275  HB3 GLN A 552      17.492  48.967   9.548  1.00 25.80           H
ATOM    276  HG2 GLN A 552      18.302  48.158   7.417  1.00 34.03           H
ATOM    277  HG3 GLN A 552      17.775  46.726   7.854  1.00 34.03           H
ATOM    278 HE21 GLN A 552      15.353  47.662   9.027  1.00 39.19           H
ATOM    279 HE22 GLN A 552      14.445  48.062   7.918  1.00 39.19           H
ATOM    280  N   THR A 553      19.970  50.261   9.447  1.00 16.80           N
ATOM    281  CA  THR A 553      20.764  51.302   8.794  1.00 17.43           C
ATOM    282  C   THR A 553      22.257  51.051   8.975  1.00 20.10           C
ATOM    283  O   THR A 553      23.047  51.224   8.039  1.00 21.37           O
ATOM    284  CB  THR A 553      20.393  52.681   9.352  1.00 20.31           C
ATOM    285  OG1 THR A 553      19.050  53.000   8.987  1.00 23.14           O
ATOM    286  CG2 THR A 553      21.294  53.768   8.804  1.00 22.18           C
ATOM    287  H   THR A 553      19.427  50.552  10.048  1.00 20.16           H
ATOM    288  HA  THR A 553      20.571  51.293   7.841  1.00 20.92           H
ATOM    289  HB  THR A 553      20.474  52.679  10.321  1.00 24.38           H
ATOM    290  HG1 THR A 553      18.505  52.524   9.403  1.00 27.77           H
ATOM    291 HG21 THR A 553      20.994  54.624   9.150  1.00 26.62           H
ATOM    292 HG22 THR A 553      22.215  53.630   9.073  1.00 26.62           H
ATOM    293 HG23 THR A 553      21.239  53.785   7.836  1.00 26.62           H
ATOM    294  N   LEU A 554      22.664  50.652  10.181  1.00 18.43           N
ATOM    295  CA  LEU A 554      24.077  50.489  10.497  1.00 18.72           C
ATOM    296  C   LEU A 554      24.677  49.183   9.991  1.00 18.13           C
ATOM    297  O   LEU A 554      25.906  49.038  10.029  1.00 21.23           O
ATOM    298  CB  LEU A 554      24.266  50.585  12.008  1.00 16.47           C
ATOM    299  CG  LEU A 554      23.893  51.950  12.588  1.00 17.10           C
ATOM    300  CD1 LEU A 554      23.967  51.891  14.089  1.00 18.27           C
ATOM    301  CD2 LEU A 554      24.818  53.028  12.060  1.00 18.26           C
ATOM    302  H   LEU A 554      22.134  50.478  10.835  1.00 22.12           H
ATOM    303  HA  LEU A 554      24.576  51.210  10.088  1.00 22.47           H
ATOM    304  HB2 LEU A 554      23.705  49.921  12.439  1.00 19.77           H
ATOM    305  HB3 LEU A 554      25.197  50.416  12.220  1.00 19.77           H
ATOM    306  HG  LEU A 554      22.984  52.172  12.333  1.00 20.52           H
ATOM    307 HD11 LEU A 554      23.768  52.773  14.443  1.00 21.93           H
ATOM    308 HD12 LEU A 554      23.324  51.242  14.415  1.00 21.93           H
ATOM    309 HD13 LEU A 554      24.864  51.631  14.348  1.00 21.93           H
ATOM    310 HD21 LEU A 554      24.588  53.878  12.470  1.00 21.91           H
ATOM    311 HD22 LEU A 554      25.732  52.794  12.283  1.00 21.91           H
ATOM    312 HD23 LEU A 554      24.714  53.089  11.098  1.00 21.91           H
ATOM    313  N   LYS A 555      23.849  48.247   9.527  1.00 18.83           N
ATOM    314  CA  LYS A 555      24.277  46.979   8.944  1.00 18.57           C
ATOM    315  C   LYS A 555      24.939  46.047   9.960  1.00 19.13           C
ATOM    316  O   LYS A 555      25.608  45.086   9.584  1.00 17.00           O
ATOM    317  CB  LYS A 555      25.199  47.195   7.736  1.00 21.67           C
ATOM    318  CG  LYS A 555      24.654  48.163   6.697  1.00 25.07           C
ATOM    319  CD  LYS A 555      25.678  48.357   5.583  1.00 28.54           C
ATOM    320  CE  LYS A 555      25.140  49.213   4.446  1.00 33.00           C
ATOM    321  NZ  LYS A 555      23.902  48.619   3.844  1.00 41.02           N1+
ATOM    322  H   LYS A 555      22.993  48.331   9.540  1.00 22.60           H
ATOM    323  HA  LYS A 555      23.485  46.525   8.619  1.00 22.29           H
ATOM    324  HB2 LYS A 555      26.054  47.532   8.045  1.00 26.00           H
ATOM    325  HB3 LYS A 555      25.320  46.338   7.296  1.00 26.00           H
ATOM    326  HG2 LYS A 555      23.845  47.793   6.306  1.00 30.09           H
ATOM    327  HG3 LYS A 555      24.469  49.023   7.107  1.00 30.09           H
ATOM    328  HD2 LYS A 555      26.462  48.798   5.947  1.00 34.25           H
ATOM    329  HD3 LYS A 555      25.918  47.490   5.219  1.00 34.25           H
ATOM    330  HE2 LYS A 555      24.929  50.098   4.780  1.00 39.60           H
ATOM    331  HE3 LYS A 555      25.817  49.271   3.751  1.00 39.60           H
ATOM    332  HZ1 LYS A 555      23.742  48.985   3.047  1.00 49.22           H
ATOM    333  HZ2 LYS A 555      24.002  47.740   3.743  1.00 49.22           H
ATOM    334  HZ3 LYS A 555      23.203  48.768   4.376  1.00 49.22           H
ATOM    335  N   ILE A 556      24.696  46.251  11.251  1.00 16.49           N
ATOM    336  CA  ILE A 556      25.432  45.483  12.257  1.00 15.47           C
ATOM    337  C   ILE A 556      24.895  44.076  12.481  1.00 14.64           C
ATOM    338  O   ILE A 556      25.534  43.302  13.206  1.00 14.07           O
ATOM    339  CB  ILE A 556      25.535  46.226  13.597  1.00 14.86           C
ATOM    340  CG1 ILE A 556      24.147  46.642  14.075  1.00 18.07           C
ATOM    341  CG2 ILE A 556      26.463  47.420  13.453  1.00 18.38           C
ATOM    342  CD1 ILE A 556      24.132  47.143  15.506  1.00 19.22           C
ATOM    343  H   ILE A 556      24.124  46.807  11.566  1.00 19.79           H
ATOM    344  HA  ILE A 556      26.341  45.378  11.932  1.00 18.56           H
ATOM    345  HB  ILE A 556      25.915  45.618  14.253  1.00 17.83           H
ATOM    346 HG12 ILE A 556      23.826  47.359  13.506  1.00 21.68           H
ATOM    347 HG13 ILE A 556      23.547  45.882  14.023  1.00 21.68           H
ATOM    348 HG21 ILE A 556      26.524  47.873  14.309  1.00 22.06           H
ATOM    349 HG22 ILE A 556      27.342  47.117  13.176  1.00 22.06           H
ATOM    350 HG23 ILE A 556      26.096  48.022  12.786  1.00 22.06           H
ATOM    351 HD11 ILE A 556      23.216  47.336  15.762  1.00 23.06           H
ATOM    352 HD12 ILE A 556      24.495  46.455  16.086  1.00 23.06           H
ATOM    353 HD13 ILE A 556      24.677  47.946  15.566  1.00 23.06           H
ATOM    354  N   THR A 557      23.771  43.705  11.871  1.00 16.09           N
ATOM    355  CA  THR A 557      23.311  42.326  11.936  1.00 17.77           C
ATOM    356  C   THR A 557      24.029  41.428  10.929  1.00 17.54           C
ATOM    357  O   THR A 557      23.905  40.200  11.006  1.00 19.02           O
ATOM    358  CB  THR A 557      21.789  42.322  11.712  1.00 17.05           C
ATOM    359  OG1 THR A 557      21.200  43.339  12.534  1.00 23.44           O
ATOM    360  CG2 THR A 557      21.165  41.011  12.113  1.00 23.11           C
ATOM    361  H   THR A 557      23.262  44.227  11.415  1.00 19.31           H
ATOM    362  HA  THR A 557      23.485  41.972  12.821  1.00 21.33           H
ATOM    363  HB  THR A 557      21.590  42.492  10.777  1.00 20.46           H
ATOM    364  HG1 THR A 557      21.469  44.098  12.291  1.00 28.12           H
ATOM    365 HG21 THR A 557      20.212  41.034  11.931  1.00 27.73           H
ATOM    366 HG22 THR A 557      21.567  40.283  11.615  1.00 27.73           H
ATOM    367 HG23 THR A 557      21.298  40.866  13.062  1.00 27.73           H
ATOM    368  N   ASP A 558      24.795  41.994  10.000  1.00 19.00           N
ATOM    369  CA  ASP A 558      25.405  41.215   8.923  1.00 18.80           C
ATOM    370  C   ASP A 558      26.717  40.580   9.387  1.00 17.18           C
ATOM    371  O   ASP A 558      27.628  41.266   9.834  1.00 15.58           O
ATOM    372  CB  ASP A 558      25.716  42.128   7.733  1.00 18.55           C
ATOM    373  CG  ASP A 558      24.492  42.831   7.161  1.00 30.06           C
ATOM    374  OD1 ASP A 558      23.336  42.439   7.464  1.00 33.35           O
ATOM    375  OD2 ASP A 558      24.718  43.784   6.370  1.00 32.76           O1-
ATOM    376  H   ASP A 558      24.984  42.835   9.972  1.00 22.80           H
ATOM    377  HA  ASP A 558      24.801  40.515   8.631  1.00 22.56           H
ATOM    378  HB2 ASP A 558      26.339  42.813   8.021  1.00 22.26           H
ATOM    379  HB3 ASP A 558      26.113  41.598   7.022  1.00 22.26           H
ATOM    380  N   PHE A 559      26.850  39.270   9.223  1.00 13.80           N
ATOM    381  CA  PHE A 559      28.145  38.660   9.508  1.00 14.68           C
ATOM    382  C   PHE A 559      29.272  39.224   8.636  1.00 15.70           C
ATOM    383  O   PHE A 559      30.434  39.200   9.065  1.00 17.74           O
ATOM    384  CB  PHE A 559      28.074  37.152   9.321  1.00 16.54           C
ATOM    385  CG  PHE A 559      27.322  36.403  10.416  1.00 13.83           C
ATOM    386  CD1 PHE A 559      26.204  35.636  10.110  1.00 14.76           C
ATOM    387  CD2 PHE A 559      27.804  36.392  11.714  1.00 13.71           C
ATOM    388  CE1 PHE A 559      25.547  34.908  11.112  1.00 16.18           C
ATOM    389  CE2 PHE A 559      27.154  35.681  12.717  1.00 15.77           C
ATOM    390  CZ  PHE A 559      26.036  34.930  12.406  1.00 15.14           C
ATOM    391  H   PHE A 559      26.232  38.730   8.966  1.00 16.56           H
ATOM    392  HA  PHE A 559      28.390  38.834  10.432  1.00 17.61           H
ATOM    393  HB2 PHE A 559      27.632  36.972   8.477  1.00 19.85           H
ATOM    394  HB3 PHE A 559      28.982  36.812   9.309  1.00 19.85           H
ATOM    395  HD1 PHE A 559      25.879  35.618   9.239  1.00 17.72           H
ATOM    396  HD2 PHE A 559      28.561  36.889  11.924  1.00 16.45           H
ATOM    397  HE1 PHE A 559      24.787  34.412  10.907  1.00 19.42           H
ATOM    398  HE2 PHE A 559      27.483  35.694  13.587  1.00 18.92           H
ATOM    399  HZ  PHE A 559      25.593  34.455  13.073  1.00 18.16           H
ATOM    400  N   SER A 560      28.978  39.679   7.401  1.00 14.69           N
ATOM    401  CA  SER A 560      29.998  40.224   6.500  1.00 16.83           C
ATOM    402  C   SER A 560      30.320  41.707   6.736  1.00 16.22           C
ATOM    403  O   SER A 560      31.014  42.313   5.908  1.00 18.21           O
ATOM    404  CB  SER A 560      29.582  40.041   5.037  1.00 20.97           C
ATOM    405  OG  SER A 560      28.331  40.666   4.816  1.00 30.75           O
ATOM    406  H   SER A 560      28.184  39.678   7.066  1.00 17.62           H
ATOM    407  HA  SER A 560      30.819  39.726   6.633  1.00 20.20           H
ATOM    408  HB2 SER A 560      30.249  40.441   4.456  1.00 25.16           H
ATOM    409  HB3 SER A 560      29.504  39.088   4.847  1.00 25.16           H
ATOM    410  HG  SER A 560      28.099  40.572   4.014  1.00 36.90           H
ATOM    411  N   PHE A 561      29.854  42.281   7.830  1.00 15.19           N
ATOM    412  CA  PHE A 561      30.070  43.692   8.164  1.00 13.98           C
ATOM    413  C   PHE A 561      31.537  44.112   8.086  1.00 17.92           C
ATOM    414  O   PHE A 561      32.447  43.377   8.489  1.00 16.48           O
ATOM    415  CB  PHE A 561      29.539  43.881   9.597  1.00 15.65           C
ATOM    416  CG  PHE A 561      29.829  45.220  10.218  1.00 14.00           C
ATOM    417  CD1 PHE A 561      28.900  46.241  10.149  1.00 16.20           C
ATOM    418  CD2 PHE A 561      30.986  45.428  10.950  1.00 14.50           C
ATOM    419  CE1 PHE A 561      29.148  47.473  10.754  1.00 16.74           C
ATOM    420  CE2 PHE A 561      31.245  46.658  11.544  1.00 15.41           C
ATOM    421  CZ  PHE A 561      30.314  47.668  11.454  1.00 17.49           C
ATOM    422  H   PHE A 561      29.382  41.864   8.415  1.00 18.23           H
ATOM    423  HA  PHE A 561      29.555  44.254   7.563  1.00 16.78           H
ATOM    424  HB2 PHE A 561      28.576  43.772   9.585  1.00 18.78           H
ATOM    425  HB3 PHE A 561      29.940  43.203  10.163  1.00 18.78           H
ATOM    426  HD1 PHE A 561      28.109  46.108   9.677  1.00 19.44           H
ATOM    427  HD2 PHE A 561      31.621  44.749  11.016  1.00 17.39           H
ATOM    428  HE1 PHE A 561      28.522  48.159  10.687  1.00 20.09           H
ATOM    429  HE2 PHE A 561      32.028  46.796  12.022  1.00 18.49           H
ATOM    430  HZ  PHE A 561      30.488  48.490  11.855  1.00 20.99           H
ATOM    431  N   SER A 562      31.750  45.326   7.572  1.00 16.26           N
ATOM    432  CA  SER A 562      33.051  45.983   7.530  1.00 17.16           C
ATOM    433  C   SER A 562      33.004  47.320   8.275  1.00 16.31           C
ATOM    434  O   SER A 562      32.071  48.113   8.101  1.00 15.31           O
ATOM    435  CB  SER A 562      33.439  46.224   6.066  1.00 19.58           C
ATOM    436  OG  SER A 562      34.554  47.087   5.961  1.00 23.30           O
ATOM    437  H   SER A 562      31.125  45.804   7.222  1.00 19.51           H
ATOM    438  HA  SER A 562      33.721  45.418   7.942  1.00 20.59           H
ATOM    439  HB2 SER A 562      33.654  45.373   5.655  1.00 23.49           H
ATOM    440  HB3 SER A 562      32.691  46.638   5.607  1.00 23.49           H
ATOM    441  HG  SER A 562      34.299  47.887   5.998  1.00 27.96           H
ATOM    442  N   ASP A 563      34.011  47.581   9.094  1.00 15.96           N
ATOM    443  CA  ASP A 563      34.131  48.856   9.795  1.00 17.37           C
ATOM    444  C   ASP A 563      34.944  49.900   9.027  1.00 17.91           C
ATOM    445  O   ASP A 563      35.026  51.054   9.472  1.00 16.68           O
ATOM    446  CB  ASP A 563      34.816  48.652  11.151  1.00 15.75           C
ATOM    447  CG  ASP A 563      36.303  48.410  11.025  1.00 17.26           C
ATOM    448  OD1 ASP A 563      36.728  47.339  10.509  1.00 18.54           O
ATOM    449  OD2 ASP A 563      37.062  49.325  11.439  1.00 18.69           O1-
ATOM    450  H   ASP A 563      34.651  47.028   9.261  1.00 19.15           H
ATOM    451  HA  ASP A 563      33.248  49.221   9.953  1.00 20.85           H
ATOM    452  HB2 ASP A 563      34.695  49.450  11.692  1.00 18.90           H
ATOM    453  HB3 ASP A 563      34.413  47.886  11.593  1.00 18.90           H
ATOM    454  N   PHE A 564      35.546  49.529   7.898  1.00 16.18           N
ATOM    455  CA  PHE A 564      36.612  50.333   7.300  1.00 17.89           C
ATOM    456  C   PHE A 564      36.126  51.715   6.879  1.00 19.06           C
ATOM    457  O   PHE A 564      36.901  52.675   6.922  1.00 22.12           O
ATOM    458  CB  PHE A 564      37.177  49.576   6.100  1.00 22.00           C
ATOM    459  CG  PHE A 564      38.420  50.192   5.519  1.00 25.30           C
ATOM    460  CD1 PHE A 564      39.555  50.376   6.302  1.00 28.46           C
ATOM    461  CD2 PHE A 564      38.458  50.574   4.182  1.00 28.94           C
ATOM    462  CE1 PHE A 564      40.712  50.937   5.760  1.00 31.44           C
ATOM    463  CE2 PHE A 564      39.607  51.139   3.635  1.00 29.04           C
ATOM    464  CZ  PHE A 564      40.735  51.315   4.427  1.00 28.70           C
ATOM    465  H   PHE A 564      35.346  48.823   7.451  1.00 19.42           H
ATOM    466  HA  PHE A 564      37.328  50.448   7.945  1.00 21.47           H
ATOM    467  HB2 PHE A 564      37.407  48.675   6.376  1.00 26.39           H
ATOM    468  HB3 PHE A 564      36.504  49.545   5.403  1.00 26.39           H
ATOM    469  HD1 PHE A 564      39.545  50.122   7.197  1.00 34.15           H
ATOM    470  HD2 PHE A 564      37.706  50.456   3.645  1.00 34.73           H
ATOM    471  HE1 PHE A 564      41.467  51.060   6.290  1.00 37.73           H
ATOM    472  HE2 PHE A 564      39.620  51.392   2.741  1.00 34.85           H
ATOM    473  HZ  PHE A 564      41.503  51.693   4.065  1.00 34.44           H
ATOM    474  N   GLU A 565      34.863  51.839   6.482  1.00 18.64           N
ATOM    475  CA  GLU A 565      34.325  53.113   6.022  1.00 20.80           C
ATOM    476  C   GLU A 565      33.691  53.938   7.131  1.00 23.35           C
ATOM    477  O   GLU A 565      33.187  55.033   6.852  1.00 23.08           O
ATOM    478  CB  GLU A 565      33.301  52.873   4.906  1.00 24.43           C
ATOM    479  CG  GLU A 565      33.943  52.437   3.602  1.00 28.64           C
ATOM    480  CD  GLU A 565      35.164  53.280   3.243  1.00 37.68           C
ATOM    481  OE1 GLU A 565      34.998  54.485   2.940  1.00 42.58           O
ATOM    482  OE2 GLU A 565      36.301  52.749   3.291  1.00 43.32           O1-
ATOM    483  H   GLU A 565      34.294  51.194   6.472  1.00 22.37           H
ATOM    484  HA  GLU A 565      35.051  53.647   5.673  1.00 24.96           H
ATOM    485  HB2 GLU A 565      32.685  52.177   5.179  1.00 29.31           H
ATOM    486  HB3 GLU A 565      32.812  53.693   4.739  1.00 29.31           H
ATOM    487  HG2 GLU A 565      34.217  51.509   3.675  1.00 34.37           H
ATOM    488  HG3 GLU A 565      33.291  52.536   2.889  1.00 34.37           H
ATOM    489  N   LEU A 566      33.754  53.479   8.378  1.00 17.62           N
ATOM    490  CA  LEU A 566      33.107  54.144   9.499  1.00 16.22           C
ATOM    491  C   LEU A 566      34.085  55.039  10.249  1.00 15.39           C
ATOM    492  O   LEU A 566      35.233  54.665  10.492  1.00 16.76           O
ATOM    493  CB  LEU A 566      32.531  53.109  10.479  1.00 16.62           C
ATOM    494  CG  LEU A 566      31.382  52.231   9.990  1.00 19.98           C
ATOM    495  CD1 LEU A 566      30.859  51.358  11.111  1.00 18.66           C
ATOM    496  CD2 LEU A 566      30.238  53.076   9.439  1.00 23.59           C
ATOM    497  H   LEU A 566      34.181  52.768   8.602  1.00 21.14           H
ATOM    498  HA  LEU A 566      32.385  54.702   9.169  1.00 19.46           H
ATOM    499  HB2 LEU A 566      33.252  52.513  10.735  1.00 19.95           H
ATOM    500  HB3 LEU A 566      32.216  53.578  11.266  1.00 19.95           H
ATOM    501  HG  LEU A 566      31.696  51.653   9.279  1.00 23.98           H
ATOM    502 HD11 LEU A 566      30.120  50.824  10.779  1.00 22.39           H
ATOM    503 HD12 LEU A 566      31.577  50.780  11.419  1.00 22.39           H
ATOM    504 HD13 LEU A 566      30.555  51.926  11.839  1.00 22.39           H
ATOM    505 HD21 LEU A 566      29.521  52.486   9.154  1.00 28.31           H
ATOM    506 HD22 LEU A 566      29.921  53.676  10.133  1.00 28.31           H
ATOM    507 HD23 LEU A 566      30.561  53.586   8.679  1.00 28.31           H
ATOM    508  N   SER A 567      33.614  56.210  10.662  1.00 15.34           N
ATOM    509  CA  SER A 567      34.414  57.022  11.546  1.00 15.51           C
ATOM    510  C   SER A 567      34.377  56.447  12.948  1.00 14.73           C
ATOM    511  O   SER A 567      33.545  55.604  13.274  1.00 14.26           O
ATOM    512  CB  SER A 567      33.836  58.433  11.632  1.00 16.60           C
ATOM    513  OG  SER A 567      32.549  58.410  12.260  1.00 17.43           O
ATOM    514  H   SER A 567      32.852  56.542  10.447  1.00 18.41           H
ATOM    515  HA  SER A 567      35.332  57.068  11.232  1.00 18.61           H
ATOM    516  HB2 SER A 567      34.438  58.986  12.151  1.00 19.92           H
ATOM    517  HB3 SER A 567      33.741  58.772  10.727  1.00 19.92           H
ATOM    518  HG  SER A 567      31.967  58.759  11.769  1.00 20.91           H
ATOM    519  N   ASP A 568      35.261  56.950  13.802  1.00 14.47           N
ATOM    520  CA  ASP A 568      35.222  56.563  15.208  1.00 14.54           C
ATOM    521  C   ASP A 568      33.849  56.826  15.801  1.00 18.54           C
ATOM    522  O   ASP A 568      33.304  55.978  16.508  1.00 16.76           O
ATOM    523  CB  ASP A 568      36.294  57.315  15.989  1.00 19.71           C
ATOM    524  CG  ASP A 568      37.664  56.693  15.864  1.00 23.56           C
ATOM    525  OD1 ASP A 568      37.845  55.734  15.089  1.00 21.02           O
ATOM    526  OD2 ASP A 568      38.573  57.181  16.567  1.00 31.44           O1-
ATOM    527  H   ASP A 568      35.890  57.501  13.596  1.00 17.37           H
ATOM    528  HA  ASP A 568      35.402  55.614  15.284  1.00 17.44           H
ATOM    529  HB2 ASP A 568      36.352  58.223  15.655  1.00 23.65           H
ATOM    530  HB3 ASP A 568      36.057  57.315  16.931  1.00 23.65           H
ATOM    531  N   LEU A 569      33.272  58.004  15.539  1.00 17.44           N
ATOM    532  CA  LEU A 569      31.960  58.314  16.091  1.00 16.13           C
ATOM    533  C   LEU A 569      30.936  57.296  15.626  1.00 13.52           C
ATOM    534  O   LEU A 569      30.093  56.846  16.408  1.00 14.03           O
ATOM    535  CB  LEU A 569      31.538  59.739  15.695  1.00 18.61           C
ATOM    536  CG  LEU A 569      30.100  60.187  15.922  1.00 24.15           C
ATOM    537  CD1 LEU A 569      29.692  60.025  17.365  1.00 24.55           C
ATOM    538  CD2 LEU A 569      29.950  61.660  15.527  1.00 28.67           C
ATOM    539  H   LEU A 569      33.617  58.628  15.056  1.00 20.93           H
ATOM    540  HA  LEU A 569      32.008  58.267  17.056  1.00 19.36           H
ATOM    541  HB2 LEU A 569      32.102  60.352  16.194  1.00 22.33           H
ATOM    542  HB3 LEU A 569      31.716  59.843  14.748  1.00 22.33           H
ATOM    543  HG  LEU A 569      29.503  59.660  15.367  1.00 28.98           H
ATOM    544 HD11 LEU A 569      28.781  60.346  17.472  1.00 29.45           H
ATOM    545 HD12 LEU A 569      29.740  59.085  17.606  1.00 29.45           H
ATOM    546 HD13 LEU A 569      30.295  60.540  17.927  1.00 29.45           H
ATOM    547 HD21 LEU A 569      29.024  61.923  15.649  1.00 34.40           H
ATOM    548 HD22 LEU A 569      30.522  62.193  16.102  1.00 34.40           H
ATOM    549 HD23 LEU A 569      30.209  61.776  14.599  1.00 34.40           H
ATOM    550  N   GLU A 570      31.001  56.889  14.370  1.00 16.26           N
ATOM    551  CA  GLU A 570      30.011  55.933  13.895  1.00 14.77           C
ATOM    552  C   GLU A 570      30.194  54.568  14.556  1.00 12.84           C
ATOM    553  O   GLU A 570      29.212  53.885  14.852  1.00 14.93           O
ATOM    554  CB  GLU A 570      30.092  55.825  12.384  1.00 16.86           C
ATOM    555  CG  GLU A 570      29.591  57.082  11.684  1.00 22.21           C
ATOM    556  CD  GLU A 570      29.823  57.068  10.183  1.00 25.56           C
ATOM    557  OE1 GLU A 570      30.917  56.679   9.733  1.00 23.60           O
ATOM    558  OE2 GLU A 570      28.887  57.465   9.448  1.00 31.56           O1-
ATOM    559  H   GLU A 570      31.590  57.129  13.790  1.00 19.52           H
ATOM    560  HA  GLU A 570      29.126  56.248  14.128  1.00 17.73           H
ATOM    561  HB2 GLU A 570      31.022  55.701  12.135  1.00 20.24           H
ATOM    562  HB3 GLU A 570      29.557  55.074  12.082  1.00 20.24           H
ATOM    563  HG2 GLU A 570      28.635  57.165  11.832  1.00 26.65           H
ATOM    564  HG3 GLU A 570      30.048  57.857  12.050  1.00 26.65           H
ATOM    565  N   THR A 571      31.432  54.158  14.835  1.00 13.95           N
ATOM    566  CA  THR A 571      31.604  52.896  15.566  1.00 13.13           C
ATOM    567  C   THR A 571      31.017  52.989  16.973  1.00 11.80           C
ATOM    568  O   THR A 571      30.463  52.009  17.493  1.00 11.45           O
ATOM    569  CB  THR A 571      33.077  52.439  15.606  1.00 13.18           C
ATOM    570  OG1 THR A 571      33.879  53.305  16.426  1.00 13.43           O
ATOM    571  CG2 THR A 571      33.685  52.363  14.211  1.00 16.09           C
ATOM    572  H   THR A 571      32.160  54.567  14.625  1.00 16.75           H
ATOM    573  HA  THR A 571      31.099  52.211  15.101  1.00 15.75           H
ATOM    574  HB  THR A 571      33.113  51.541  15.975  1.00 15.81           H
ATOM    575  HG1 THR A 571      33.413  53.911  16.770  1.00 16.11           H
ATOM    576 HG21 THR A 571      34.601  52.045  14.263  1.00 19.31           H
ATOM    577 HG22 THR A 571      33.175  51.753  13.656  1.00 19.31           H
ATOM    578 HG23 THR A 571      33.684  53.245  13.805  1.00 19.31           H
ATOM    579  N   ALA A 572      31.106  54.163  17.599  1.00 12.98           N
ATOM    580  CA  ALA A 572      30.507  54.342  18.912  1.00 13.85           C
ATOM    581  C   ALA A 572      28.986  54.287  18.841  1.00 12.51           C
ATOM    582  O   ALA A 572      28.355  53.695  19.712  1.00 13.68           O
ATOM    583  CB  ALA A 572      30.985  55.646  19.545  1.00 14.93           C
ATOM    584  H   ALA A 572      31.517  54.851  17.291  1.00 15.58           H
ATOM    585  HA  ALA A 572      30.798  53.611  19.484  1.00 16.62           H
ATOM    586  HB1 ALA A 572      30.567  55.752  20.414  1.00 17.91           H
ATOM    587  HB2 ALA A 572      31.951  55.620  19.643  1.00 17.91           H
ATOM    588  HB3 ALA A 572      30.736  56.382  18.965  1.00 17.91           H
ATOM    589  N   LEU A 573      28.389  54.884  17.805  1.00 13.17           N
ATOM    590  CA  LEU A 573      26.942  54.808  17.617  1.00 14.29           C
ATOM    591  C   LEU A 573      26.486  53.375  17.363  1.00 14.38           C
ATOM    592  O   LEU A 573      25.459  52.934  17.894  1.00 13.70           O
ATOM    593  CB  LEU A 573      26.514  55.698  16.442  1.00 15.89           C
ATOM    594  CG  LEU A 573      26.619  57.201  16.655  1.00 17.06           C
ATOM    595  CD1 LEU A 573      26.353  57.905  15.350  1.00 21.23           C
ATOM    596  CD2 LEU A 573      25.633  57.648  17.725  1.00 17.54           C
ATOM    597  H   LEU A 573      28.804  55.331  17.202  1.00 15.80           H
ATOM    598  HA  LEU A 573      26.502  55.125  18.420  1.00 17.15           H
ATOM    599  HB2 LEU A 573      27.062  55.483  15.671  1.00 19.07           H
ATOM    600  HB3 LEU A 573      25.586  55.501  16.238  1.00 19.07           H
ATOM    601  HG  LEU A 573      27.516  57.426  16.946  1.00 20.47           H
ATOM    602 HD11 LEU A 573      26.426  58.863  15.492  1.00 25.48           H
ATOM    603 HD12 LEU A 573      27.001  57.615  14.689  1.00 25.48           H
ATOM    604 HD13 LEU A 573      25.457  57.679  15.055  1.00 25.48           H
ATOM    605 HD21 LEU A 573      25.723  58.607  17.842  1.00 21.05           H
ATOM    606 HD22 LEU A 573      24.733  57.429  17.437  1.00 21.05           H
ATOM    607 HD23 LEU A 573      25.834  57.198  18.561  1.00 21.05           H
ATOM    608  N   CYS A 574      27.257  52.625  16.565  1.00 14.10           N
ATOM    609  CA  CYS A 574      26.971  51.209  16.375  1.00 12.12           C
ATOM    610  C   CYS A 574      26.977  50.476  17.709  1.00 11.03           C
ATOM    611  O   CYS A 574      26.153  49.588  17.938  1.00 11.30           O
ATOM    612  CB  CYS A 574      28.021  50.579  15.460  1.00 11.11           C
ATOM    613  SG  CYS A 574      27.882  50.941  13.696  1.00 15.53           S
ATOM    614  H   CYS A 574      27.943  52.915  16.135  1.00 16.92           H
ATOM    615  HA  CYS A 574      26.098  51.101  15.971  1.00 14.54           H
ATOM    616  HB2 CYS A 574      28.889  50.898  15.751  1.00 13.34           H
ATOM    617  HB3 CYS A 574      27.979  49.616  15.560  1.00 13.34           H
ATOM    618  HG  CYS A 574      28.772  50.393  13.104  1.00 18.64           H
ATOM    619  N   THR A 575      27.946  50.780  18.571  1.00 10.03           N
ATOM    620  CA  THR A 575      28.046  50.130  19.871  1.00 11.70           C
ATOM    621  C   THR A 575      26.844  50.457  20.743  1.00 12.04           C
ATOM    622  O   THR A 575      26.311  49.575  21.413  1.00 12.20           O
ATOM    623  CB  THR A 575      29.376  50.520  20.543  1.00 13.22           C
ATOM    624  OG1 THR A 575      30.481  50.174  19.686  1.00 12.40           O
ATOM    625  CG2 THR A 575      29.551  49.791  21.858  1.00 13.91           C
ATOM    626  H   THR A 575      28.576  51.346  18.417  1.00 12.04           H
ATOM    627  HA  THR A 575      28.058  49.167  19.740  1.00 14.04           H
ATOM    628  HB  THR A 575      29.395  51.477  20.706  1.00 15.86           H
ATOM    629  HG1 THR A 575      30.401  50.554  18.942  1.00 14.88           H
ATOM    630 HG21 THR A 575      30.390  50.049  22.273  1.00 16.69           H
ATOM    631 HG22 THR A 575      28.819  50.003  22.461  1.00 16.69           H
ATOM    632 HG23 THR A 575      29.560  48.832  21.703  1.00 16.69           H
ATOM    633  N   ILE A 576      26.406  51.717  20.751  1.00 11.84           N
ATOM    634  CA  ILE A 576      25.190  52.053  21.479  1.00 13.48           C
ATOM    635  C   ILE A 576      24.017  51.234  20.955  1.00 11.20           C
ATOM    636  O   ILE A 576      23.210  50.706  21.732  1.00 12.47           O
ATOM    637  CB  ILE A 576      24.885  53.557  21.417  1.00 13.70           C
ATOM    638  CG1 ILE A 576      25.952  54.390  22.128  1.00 13.98           C
ATOM    639  CG2 ILE A 576      23.530  53.797  22.074  1.00 13.89           C
ATOM    640  CD1 ILE A 576      25.861  55.873  21.808  1.00 16.16           C
ATOM    641  H   ILE A 576      26.797  52.376  20.358  1.00 14.21           H
ATOM    642  HA  ILE A 576      25.309  51.819  22.413  1.00 16.17           H
ATOM    643  HB  ILE A 576      24.836  53.838  20.489  1.00 16.44           H
ATOM    644 HG12 ILE A 576      25.853  54.290  23.087  1.00 16.77           H
ATOM    645 HG13 ILE A 576      26.831  54.085  21.849  1.00 16.77           H
ATOM    646 HG21 ILE A 576      23.344  54.747  22.076  1.00 16.67           H
ATOM    647 HG22 ILE A 576      22.833  53.338  21.581  1.00 16.67           H
ATOM    648 HG23 ILE A 576      23.558  53.465  22.986  1.00 16.67           H
ATOM    649 HD11 ILE A 576      26.565  56.339  22.287  1.00 19.40           H
ATOM    650 HD12 ILE A 576      25.968  55.996  20.851  1.00 19.40           H
ATOM    651 HD13 ILE A 576      24.996  56.209  22.095  1.00 19.40           H
ATOM    652  N   ARG A 577      23.899  51.119  19.629  1.00 11.46           N
ATOM    653  CA  ARG A 577      22.805  50.346  19.061  1.00  9.93           C
ATOM    654  C   ARG A 577      22.877  48.888  19.491  1.00 13.55           C
ATOM    655  O   ARG A 577      21.843  48.257  19.729  1.00 11.43           O
ATOM    656  CB  ARG A 577      22.782  50.494  17.537  1.00 14.16           C
ATOM    657  CG  ARG A 577      21.753  49.632  16.822  1.00 15.52           C
ATOM    658  CD  ARG A 577      20.337  49.884  17.352  1.00 13.26           C
ATOM    659  NE  ARG A 577      19.903  51.260  17.137  1.00 15.88           N
ATOM    660  CZ  ARG A 577      18.854  51.812  17.731  1.00 15.94           C
ATOM    661  NH1 ARG A 577      18.105  51.107  18.562  1.00 17.52           N
ATOM    662  NH2 ARG A 577      18.533  53.067  17.456  1.00 17.94           N1+
ATOM    663  H   ARG A 577      24.425  51.479  19.051  1.00 13.75           H
ATOM    664  HA  ARG A 577      21.965  50.696  19.397  1.00 11.92           H
ATOM    665  HB2 ARG A 577      22.593  51.419  17.311  1.00 16.99           H
ATOM    666  HB3 ARG A 577      23.655  50.247  17.186  1.00 16.99           H
ATOM    667  HG2 ARG A 577      21.769  49.844  15.878  1.00 18.62           H
ATOM    668  HG3 ARG A 577      21.964  48.696  16.959  1.00 18.62           H
ATOM    669  HD2 ARG A 577      19.719  49.301  16.887  1.00 15.91           H
ATOM    670  HD3 ARG A 577      20.306  49.704  18.304  1.00 15.91           H
ATOM    671  HE  ARG A 577      20.301  51.715  16.526  1.00 19.06           H
ATOM    672 HH11 ARG A 577      18.304  50.289  18.739  1.00 21.02           H
ATOM    673 HH12 ARG A 577      17.424  51.471  18.940  1.00 21.02           H
ATOM    674 HH21 ARG A 577      19.016  53.522  16.912  1.00 21.53           H
ATOM    675 HH22 ARG A 577      17.851  53.429  17.835  1.00 21.53           H
ATOM    676  N   MET A 578      24.083  48.335  19.632  1.00 14.43           N
ATOM    677  CA  MET A 578      24.184  46.948  20.078  1.00 12.49           C
ATOM    678  C   MET A 578      23.624  46.789  21.480  1.00 12.02           C
ATOM    679  O   MET A 578      22.854  45.860  21.748  1.00 11.41           O
ATOM    680  CB  MET A 578      25.633  46.451  20.048  1.00 14.32           C
ATOM    681  CG  MET A 578      26.258  46.385  18.680  1.00 12.96           C
ATOM    682  SD  MET A 578      28.014  45.929  18.789  1.00 14.97           S
ATOM    683  CE  MET A 578      28.554  46.588  17.236  1.00 14.63           C
ATOM    684  H   MET A 578      24.836  48.723  19.467  1.00 17.32           H
ATOM    685  HA  MET A 578      23.668  46.383  19.481  1.00 14.99           H
ATOM    686  HB2 MET A 578      26.181  47.034  20.596  1.00 17.18           H
ATOM    687  HB3 MET A 578      25.650  45.555  20.421  1.00 17.18           H
ATOM    688  HG2 MET A 578      25.789  45.723  18.146  1.00 15.56           H
ATOM    689  HG3 MET A 578      26.201  47.254  18.248  1.00 15.56           H
ATOM    690  HE1 MET A 578      29.502  46.398  17.125  1.00 17.56           H
ATOM    691  HE2 MET A 578      28.042  46.174  16.521  1.00 17.56           H
ATOM    692  HE3 MET A 578      28.409  47.548  17.234  1.00 17.56           H
ATOM    693  N   PHE A 579      24.007  47.684  22.401  1.00 11.75           N
ATOM    694  CA  PHE A 579      23.474  47.586  23.756  1.00 11.94           C
ATOM    695  C   PHE A 579      21.966  47.749  23.739  1.00 12.69           C
ATOM    696  O   PHE A 579      21.246  47.031  24.440  1.00 14.28           O
ATOM    697  CB  PHE A 579      24.066  48.644  24.691  1.00 13.25           C
ATOM    698  CG  PHE A 579      25.426  48.276  25.268  1.00 11.73           C
ATOM    699  CD1 PHE A 579      26.574  48.516  24.557  1.00 13.63           C
ATOM    700  CD2 PHE A 579      25.531  47.696  26.523  1.00 13.70           C
ATOM    701  CE1 PHE A 579      27.815  48.185  25.084  1.00 13.89           C
ATOM    702  CE2 PHE A 579      26.773  47.371  27.062  1.00 15.02           C
ATOM    703  CZ  PHE A 579      27.913  47.623  26.334  1.00 14.62           C
ATOM    704  H   PHE A 579      24.556  48.334  22.271  1.00 14.10           H
ATOM    705  HA  PHE A 579      23.677  46.710  24.126  1.00 14.33           H
ATOM    706  HB2 PHE A 579      24.164  49.480  24.210  1.00 15.90           H
ATOM    707  HB3 PHE A 579      23.460  48.768  25.437  1.00 15.90           H
ATOM    708  HD1 PHE A 579      26.518  48.907  23.716  1.00 16.35           H
ATOM    709  HD2 PHE A 579      24.758  47.532  27.013  1.00 16.44           H
ATOM    710  HE1 PHE A 579      28.588  48.358  24.594  1.00 16.67           H
ATOM    711  HE2 PHE A 579      26.828  46.980  27.905  1.00 18.02           H
ATOM    712  HZ  PHE A 579      28.749  47.399  26.677  1.00 17.55           H
ATOM    713  N   THR A 580      21.474  48.662  22.905  1.00 13.16           N
ATOM    714  CA  THR A 580      20.041  48.979  22.899  1.00 15.30           C
ATOM    715  C   THR A 580      19.228  47.807  22.376  1.00 14.68           C
ATOM    716  O   THR A 580      18.235  47.405  22.991  1.00 14.89           O
ATOM    717  CB  THR A 580      19.809  50.243  22.068  1.00 12.50           C
ATOM    718  OG1 THR A 580      20.599  51.301  22.590  1.00 16.51           O
ATOM    719  CG2 THR A 580      18.345  50.688  22.109  1.00 15.95           C
ATOM    720  H   THR A 580      21.941  49.110  22.342  1.00 15.79           H
ATOM    721  HA  THR A 580      19.744  49.161  23.805  1.00 18.36           H
ATOM    722  HB  THR A 580      20.047  50.090  21.139  1.00 15.00           H
ATOM    723  HG1 THR A 580      21.418  51.139  22.492  1.00 19.81           H
ATOM    724 HG21 THR A 580      18.237  51.494  21.581  1.00 19.13           H
ATOM    725 HG22 THR A 580      17.767  49.996  21.753  1.00 19.13           H
ATOM    726 HG23 THR A 580      18.089  50.875  23.026  1.00 19.13           H
ATOM    727  N   ASP A 581      19.646  47.222  21.265  1.00 12.50           N
ATOM    728  CA  ASP A 581      18.856  46.199  20.617  1.00 13.56           C
ATOM    729  C   ASP A 581      18.999  44.829  21.258  1.00 15.38           C
ATOM    730  O   ASP A 581      18.201  43.955  20.932  1.00 16.92           O
ATOM    731  CB  ASP A 581      19.178  46.154  19.124  1.00 15.05           C
ATOM    732  CG  ASP A 581      18.450  47.261  18.353  1.00 21.83           C
ATOM    733  OD1 ASP A 581      17.937  48.223  19.004  1.00 18.79           O
ATOM    734  OD2 ASP A 581      18.364  47.142  17.114  1.00 23.72           O1-
ATOM    735  H   ASP A 581      20.378  47.415  20.855  1.00 15.00           H
ATOM    736  HA  ASP A 581      17.922  46.445  20.686  1.00 16.27           H
ATOM    737  HB2 ASP A 581      20.133  46.288  19.004  1.00 18.06           H
ATOM    738  HB3 ASP A 581      18.913  45.297  18.755  1.00 18.06           H
ATOM    739  N   LEU A 582      19.972  44.632  22.150  1.00 13.10           N
ATOM    740  CA  LEU A 582      19.990  43.465  23.011  1.00 15.13           C
ATOM    741  C   LEU A 582      19.226  43.720  24.310  1.00 18.61           C
ATOM    742  O   LEU A 582      19.294  42.911  25.247  1.00 19.51           O
ATOM    743  CB  LEU A 582      21.428  43.047  23.298  1.00 14.91           C
ATOM    744  CG  LEU A 582      22.212  42.507  22.109  1.00 15.81           C
ATOM    745  CD1 LEU A 582      23.709  42.468  22.401  1.00 17.13           C
ATOM    746  CD2 LEU A 582      21.686  41.128  21.703  1.00 15.47           C
ATOM    747  H   LEU A 582      20.629  45.173  22.283  1.00 15.72           H
ATOM    748  HA  LEU A 582      19.554  42.732  22.549  1.00 18.16           H
ATOM    749  HB2 LEU A 582      21.915  43.812  23.641  1.00 17.89           H
ATOM    750  HB3 LEU A 582      21.407  42.351  23.970  1.00 17.89           H
ATOM    751  HG  LEU A 582      22.068  43.107  21.359  1.00 18.97           H
ATOM    752 HD11 LEU A 582      24.178  42.115  21.629  1.00 20.56           H
ATOM    753 HD12 LEU A 582      24.012  43.370  22.594  1.00 20.56           H
ATOM    754 HD13 LEU A 582      23.864  41.902  23.175  1.00 20.56           H
ATOM    755 HD21 LEU A 582      22.195  40.798  20.945  1.00 18.57           H
ATOM    756 HD22 LEU A 582      21.776  40.524  22.458  1.00 18.57           H
ATOM    757 HD23 LEU A 582      20.749  41.211  21.460  1.00 18.57           H
ATOM    758  N   ASN A 583      18.534  44.845  24.399  1.00 15.95           N
ATOM    759  CA  ASN A 583      17.625  45.133  25.507  1.00 20.45           C
ATOM    760  C   ASN A 583      18.375  45.391  26.806  1.00 23.03           C
ATOM    761  O   ASN A 583      17.803  45.257  27.890  1.00 26.66           O
ATOM    762  CB  ASN A 583      16.585  44.015  25.694  1.00 22.53           C
ATOM    763  CG  ASN A 583      15.401  44.138  24.725  1.00 31.74           C
ATOM    764  OD1 ASN A 583      15.146  45.211  24.158  1.00 39.88           O
ATOM    765  ND2 ASN A 583      14.661  43.042  24.550  1.00 37.79           N
ATOM    766  H   ASN A 583      18.578  45.480  23.822  1.00 19.14           H
ATOM    767  HA  ASN A 583      17.141  45.946  25.298  1.00 24.54           H
ATOM    768  HB2 ASN A 583      16.999  43.157  25.527  1.00 27.03           H
ATOM    769  HB3 ASN A 583      16.239  44.039  26.600  1.00 27.03           H
ATOM    770 HD21 ASN A 583      13.933  43.081  24.092  1.00 45.35           H
ATOM    771 HD22 ASN A 583      14.907  42.295  24.898  1.00 45.35           H
ATOM    772  N   LEU A 584      19.642  45.787  26.723  1.00 15.87           N
ATOM    773  CA  LEU A 584      20.479  45.958  27.906  1.00 16.12           C
ATOM    774  C   LEU A 584      20.328  47.339  28.527  1.00 18.73           C
ATOM    775  O   LEU A 584      20.452  47.480  29.753  1.00 19.49           O
ATOM    776  CB  LEU A 584      21.951  45.725  27.542  1.00 15.59           C
ATOM    777  CG  LEU A 584      22.273  44.354  26.975  1.00 16.30           C
ATOM    778  CD1 LEU A 584      23.730  44.332  26.543  1.00 16.00           C
ATOM    779  CD2 LEU A 584      21.973  43.297  27.984  1.00 13.97           C
ATOM    780  H   LEU A 584      20.039  45.971  25.981  1.00 19.05           H
ATOM    781  HA  LEU A 584      20.227  45.304  28.573  1.00 19.35           H
ATOM    782  HB2 LEU A 584      22.216  46.377  26.875  1.00 18.71           H
ATOM    783  HB3 LEU A 584      22.489  45.850  28.340  1.00 18.71           H
ATOM    784  HG  LEU A 584      21.727  44.185  26.190  1.00 19.56           H
ATOM    785 HD11 LEU A 584      23.930  43.447  26.200  1.00 19.20           H
ATOM    786 HD12 LEU A 584      23.866  44.994  25.848  1.00 19.20           H
ATOM    787 HD13 LEU A 584      24.293  44.537  27.307  1.00 19.20           H
ATOM    788 HD21 LEU A 584      22.245  42.435  27.625  1.00 16.77           H
ATOM    789 HD22 LEU A 584      22.462  43.488  28.801  1.00 16.77           H
ATOM    790 HD23 LEU A 584      21.021  43.289  28.158  1.00 16.77           H
ATOM    791  N   VAL A 585      20.097  48.364  27.706  1.00 18.73           N
ATOM    792  CA  VAL A 585      19.982  49.728  28.220  1.00 15.75           C
ATOM    793  C   VAL A 585      18.745  49.861  29.089  1.00 22.19           C
ATOM    794  O   VAL A 585      18.804  50.372  30.214  1.00 22.64           O
ATOM    795  CB  VAL A 585      19.963  50.746  27.068  1.00 18.70           C
ATOM    796  CG1 VAL A 585      19.809  52.154  27.621  1.00 23.13           C
ATOM    797  CG2 VAL A 585      21.226  50.674  26.253  1.00 16.71           C
ATOM    798  H   VAL A 585      20.013  48.295  26.852  1.00 22.48           H
ATOM    799  HA  VAL A 585      20.755  49.922  28.776  1.00 18.90           H
ATOM    800  HB  VAL A 585      19.210  50.557  26.486  1.00 22.44           H
ATOM    801 HG11 VAL A 585      19.861  52.784  26.884  1.00 27.76           H
ATOM    802 HG12 VAL A 585      18.952  52.240  28.065  1.00 27.76           H
ATOM    803 HG13 VAL A 585      20.528  52.326  28.250  1.00 27.76           H
ATOM    804 HG21 VAL A 585      21.165  51.319  25.532  1.00 20.05           H
ATOM    805 HG22 VAL A 585      21.982  50.881  26.826  1.00 20.05           H
ATOM    806 HG23 VAL A 585      21.318  49.777  25.893  1.00 20.05           H
ATOM    807  N   GLN A 586      17.617  49.399  28.566  1.00 21.33           N
ATOM    808  CA  GLN A 586      16.359  49.426  29.300  1.00 25.43           C
ATOM    809  C   GLN A 586      16.443  48.543  30.543  1.00 25.94           C
ATOM    810  O   GLN A 586      16.240  49.006  31.675  1.00 26.81           O
ATOM    811  CB  GLN A 586      15.264  48.942  28.347  1.00 27.11           C
ATOM    812  CG  GLN A 586      13.868  48.837  28.930  1.00 32.69           C
ATOM    813  CD  GLN A 586      12.779  48.764  27.859  1.00 38.31           C
ATOM    814  OE1 GLN A 586      13.019  48.345  26.719  1.00 42.91           O
ATOM    815  NE2 GLN A 586      11.573  49.175  28.226  1.00 44.47           N
ATOM    816  H   GLN A 586      17.553  49.053  27.781  1.00 25.60           H
ATOM    817  HA  GLN A 586      16.154  50.334  29.575  1.00 30.52           H
ATOM    818  HB2 GLN A 586      15.219  49.550  27.593  1.00 32.53           H
ATOM    819  HB3 GLN A 586      15.515  48.057  28.034  1.00 32.53           H
ATOM    820  HG2 GLN A 586      13.813  48.028  29.466  1.00 39.23           H
ATOM    821  HG3 GLN A 586      13.695  49.615  29.483  1.00 39.23           H
ATOM    822 HE21 GLN A 586      11.447  49.475  29.022  1.00 53.36           H
ATOM    823 HE22 GLN A 586      10.919  49.139  27.669  1.00 53.36           H
ATOM    824  N   ASN A 587      16.785  47.270  30.339  1.00 25.02           N
ATOM    825  CA  ASN A 587      16.820  46.277  31.416  1.00 20.73           C
ATOM    826  C   ASN A 587      17.595  46.752  32.631  1.00 22.81           C
ATOM    827  O   ASN A 587      17.155  46.598  33.775  1.00 24.17           O
ATOM    828  CB  ASN A 587      17.564  45.067  30.905  1.00 24.75           C
ATOM    829  CG  ASN A 587      16.688  43.911  30.650  1.00 31.56           C
ATOM    830  OD1 ASN A 587      15.658  44.019  29.975  1.00 39.83           O
ATOM    831  ND2 ASN A 587      17.092  42.761  31.169  1.00 32.70           N
ATOM    832  H   ASN A 587      16.991  46.949  29.568  1.00 30.02           H
ATOM    833  HA  ASN A 587      15.923  46.024  31.683  1.00 24.88           H
ATOM    834  HB2 ASN A 587      18.032  45.300  30.095  1.00 29.70           H
ATOM    835  HB3 ASN A 587      18.203  44.804  31.587  1.00 29.70           H
ATOM    836 HD21 ASN A 587      16.688  42.030  30.964  1.00 39.24           H
ATOM    837 HD22 ASN A 587      17.759  42.747  31.712  1.00 39.24           H
ATOM    838  N   PHE A 588      18.808  47.224  32.411  1.00 18.57           N
ATOM    839  CA  PHE A 588      19.739  47.469  33.487  1.00 18.65           C
ATOM    840  C   PHE A 588      19.860  48.952  33.779  1.00 19.26           C
ATOM    841  O   PHE A 588      20.736  49.363  34.553  1.00 24.38           O
ATOM    842  CB  PHE A 588      21.068  46.799  33.137  1.00 16.94           C
ATOM    843  CG  PHE A 588      20.934  45.298  33.000  1.00 17.79           C
ATOM    844  CD1 PHE A 588      21.054  44.670  31.763  1.00 15.63           C
ATOM    845  CD2 PHE A 588      20.652  44.515  34.112  1.00 16.99           C
ATOM    846  CE1 PHE A 588      20.885  43.294  31.638  1.00 14.85           C
ATOM    847  CE2 PHE A 588      20.493  43.156  33.990  1.00 17.23           C
ATOM    848  CZ  PHE A 588      20.619  42.541  32.757  1.00 18.49           C
ATOM    849  H   PHE A 588      19.117  47.419  31.630  1.00 22.29           H
ATOM    850  HA  PHE A 588      19.410  47.040  34.292  1.00 22.38           H
ATOM    851  HB2 PHE A 588      21.382  47.150  32.289  1.00 20.33           H
ATOM    852  HB3 PHE A 588      21.714  46.994  33.833  1.00 20.33           H
ATOM    853  HD1 PHE A 588      21.230  45.183  31.008  1.00 18.75           H
ATOM    854  HD2 PHE A 588      20.563  44.919  34.946  1.00 20.38           H
ATOM    855  HE1 PHE A 588      20.972  42.875  30.813  1.00 17.82           H
ATOM    856  HE2 PHE A 588      20.312  42.639  34.742  1.00 20.67           H
ATOM    857  HZ  PHE A 588      20.517  41.620  32.685  1.00 22.19           H
ATOM    858  N   GLN A 589      18.976  49.748  33.164  1.00 26.04           N
ATOM    859  CA  GLN A 589      18.799  51.168  33.451  1.00 23.60           C
ATOM    860  C   GLN A 589      20.102  51.944  33.317  1.00 23.94           C
ATOM    861  O   GLN A 589      20.520  52.702  34.199  1.00 23.63           O
ATOM    862  CB  GLN A 589      18.134  51.359  34.811  1.00 27.12           C
ATOM    863  CG  GLN A 589      16.824  50.590  34.926  1.00 30.19           C
ATOM    864  CD  GLN A 589      15.609  51.429  34.577  1.00 40.60           C
ATOM    865  OE1 GLN A 589      15.365  51.752  33.405  1.00 44.04           O
ATOM    866  NE2 GLN A 589      14.837  51.790  35.599  1.00 40.45           N
ATOM    867  H   GLN A 589      18.439  49.471  32.551  1.00 31.24           H
ATOM    868  HA  GLN A 589      18.189  51.523  32.785  1.00 28.32           H
ATOM    869  HB2 GLN A 589      18.734  51.048  35.508  1.00 32.54           H
ATOM    870  HB3 GLN A 589      17.938  52.300  34.934  1.00 32.54           H
ATOM    871  HG2 GLN A 589      16.838  49.839  34.311  1.00 36.23           H
ATOM    872  HG3 GLN A 589      16.718  50.271  35.836  1.00 36.23           H
ATOM    873 HE21 GLN A 589      15.053  51.560  36.399  1.00 48.55           H
ATOM    874 HE22 GLN A 589      14.126  52.256  35.463  1.00 48.55           H
ATOM    875  N   MET A 590      20.749  51.755  32.174  1.00 20.56           N
ATOM    876  CA  MET A 590      21.943  52.511  31.870  1.00 20.88           C
ATOM    877  C   MET A 590      21.539  53.922  31.488  1.00 19.13           C
ATOM    878  O   MET A 590      20.692  54.113  30.610  1.00 25.37           O
ATOM    879  CB  MET A 590      22.689  51.847  30.720  1.00 19.28           C
ATOM    880  CG  MET A 590      23.139  50.460  31.065  1.00 22.26           C
ATOM    881  SD  MET A 590      24.139  49.827  29.726  1.00 19.80           S
ATOM    882  CE  MET A 590      24.375  48.180  30.349  1.00 19.44           C
ATOM    883  H   MET A 590      20.508  51.203  31.557  1.00 24.67           H
ATOM    884  HA  MET A 590      22.520  52.533  32.649  1.00 25.06           H
ATOM    885  HB2 MET A 590      22.097  51.784  29.953  1.00 23.14           H
ATOM    886  HB3 MET A 590      23.476  52.368  30.496  1.00 23.14           H
ATOM    887  HG2 MET A 590      23.674  50.485  31.875  1.00 26.71           H
ATOM    888  HG3 MET A 590      22.370  49.878  31.178  1.00 26.71           H
ATOM    889  HE1 MET A 590      24.934  47.683  29.729  1.00 23.33           H
ATOM    890  HE2 MET A 590      24.807  48.235  31.218  1.00 23.33           H
ATOM    891  HE3 MET A 590      23.506  47.754  30.435  1.00 23.33           H
ATOM    892  N   LYS A 591      22.137  54.901  32.157  1.00 17.91           N
ATOM    893  CA  LYS A 591      21.993  56.287  31.760  1.00 19.76           C
ATOM    894  C   LYS A 591      22.753  56.525  30.465  1.00 19.03           C
ATOM    895  O   LYS A 591      23.886  56.067  30.304  1.00 17.48           O
ATOM    896  CB  LYS A 591      22.543  57.182  32.864  1.00 21.84           C
ATOM    897  CG  LYS A 591      21.691  57.146  34.122  1.00 27.40           C
ATOM    898  CD  LYS A 591      21.794  58.439  34.895  1.00 28.55           C
ATOM    899  CE  LYS A 591      20.703  58.509  35.940  1.00 34.02           C
ATOM    900  NZ  LYS A 591      20.847  57.392  36.918  1.00 37.58           N1+
ATOM    901  H   LYS A 591      22.619  54.786  32.859  1.00 21.49           H
ATOM    902  HA  LYS A 591      21.057  56.493  31.612  1.00 23.71           H
ATOM    903  HB2 LYS A 591      23.437  56.886  33.098  1.00 26.21           H
ATOM    904  HB3 LYS A 591      22.570  58.098  32.544  1.00 26.21           H
ATOM    905  HG2 LYS A 591      20.762  57.019  33.869  1.00 32.88           H
ATOM    906  HG3 LYS A 591      21.982  56.417  34.693  1.00 32.88           H
ATOM    907  HD2 LYS A 591      22.652  58.475  35.346  1.00 34.26           H
ATOM    908  HD3 LYS A 591      21.695  59.193  34.291  1.00 34.26           H
ATOM    909  HE2 LYS A 591      20.764  59.352  36.418  1.00 40.82           H
ATOM    910  HE3 LYS A 591      19.838  58.430  35.506  1.00 40.82           H
ATOM    911  HZ1 LYS A 591      20.351  57.555  37.639  1.00 45.09           H
ATOM    912  HZ2 LYS A 591      20.578  56.628  36.548  1.00 45.09           H
ATOM    913  HZ3 LYS A 591      21.697  57.312  37.167  1.00 45.09           H
ATOM    914  N   HIS A 592      22.125  57.243  29.536  1.00 19.31           N
ATOM    915  CA  HIS A 592      22.676  57.372  28.195  1.00 18.52           C
ATOM    916  C   HIS A 592      24.064  57.982  28.228  1.00 19.25           C
ATOM    917  O   HIS A 592      24.973  57.512  27.530  1.00 14.89           O
ATOM    918  CB  HIS A 592      21.749  58.227  27.329  1.00 19.91           C
ATOM    919  CG  HIS A 592      22.190  58.341  25.904  1.00 18.87           C
ATOM    920  ND1 HIS A 592      22.093  57.295  25.012  1.00 25.59           N
ATOM    921  CD2 HIS A 592      22.739  59.369  25.215  1.00 21.32           C
ATOM    922  CE1 HIS A 592      22.543  57.683  23.832  1.00 24.45           C
ATOM    923  NE2 HIS A 592      22.938  58.937  23.930  1.00 23.82           N
ATOM    924  H   HIS A 592      21.383  57.662  29.656  1.00 23.18           H
ATOM    925  HA  HIS A 592      22.734  56.491  27.788  1.00 22.23           H
ATOM    926  HB2 HIS A 592      21.713  59.123  27.699  1.00 23.89           H
ATOM    927  HB3 HIS A 592      20.865  57.828  27.336  1.00 23.89           H
ATOM    928  HD2 HIS A 592      22.935  60.217  25.544  1.00 25.58           H
ATOM    929  HE1 HIS A 592      22.578  57.160  23.063  1.00 29.35           H
ATOM    930  HE2 HIS A 592      23.281  59.405  23.293  1.00 28.58           H
ATOM    931  N   GLU A 593      24.254  59.028  29.028  1.00 18.67           N
ATOM    932  CA  GLU A 593      25.539  59.702  29.060  1.00 17.86           C
ATOM    933  C   GLU A 593      26.606  58.796  29.648  1.00 15.98           C
ATOM    934  O   GLU A 593      27.778  58.900  29.273  1.00 16.48           O
ATOM    935  CB  GLU A 593      25.436  61.008  29.864  1.00 23.01           C
ATOM    936  CG  GLU A 593      26.736  61.801  30.021  1.00 28.61           C
ATOM    937  CD  GLU A 593      26.495  63.182  30.645  1.00 36.59           C
ATOM    938  OE1 GLU A 593      25.502  63.843  30.262  1.00 39.15           O
ATOM    939  OE2 GLU A 593      27.288  63.603  31.525  1.00 37.47           O1-
ATOM    940  H   GLU A 593      23.659  59.361  29.553  1.00 22.40           H
ATOM    941  HA  GLU A 593      25.795  59.928  28.152  1.00 21.44           H
ATOM    942  HB2 GLU A 593      24.793  61.587  29.423  1.00 27.62           H
ATOM    943  HB3 GLU A 593      25.123  60.791  30.757  1.00 27.62           H
ATOM    944  HG2 GLU A 593      27.345  61.313  30.595  1.00 34.33           H
ATOM    945  HG3 GLU A 593      27.134  61.933  29.145  1.00 34.33           H
ATOM    946  N   VAL A 594      26.222  57.913  30.556  1.00 15.29           N
ATOM    947  CA  VAL A 594      27.179  57.018  31.185  1.00 16.12           C
ATOM    948  C   VAL A 594      27.643  55.967  30.181  1.00 15.80           C
ATOM    949  O   VAL A 594      28.838  55.683  30.066  1.00 13.51           O
ATOM    950  CB  VAL A 594      26.546  56.393  32.442  1.00 15.68           C
ATOM    951  CG1 VAL A 594      27.438  55.350  33.035  1.00 16.08           C
ATOM    952  CG2 VAL A 594      26.245  57.485  33.484  1.00 17.10           C
ATOM    953  H   VAL A 594      25.412  57.801  30.827  1.00 18.35           H
ATOM    954  HA  VAL A 594      27.950  57.531  31.469  1.00 19.35           H
ATOM    955  HB  VAL A 594      25.707  55.970  32.195  1.00 18.82           H
ATOM    956 HG11 VAL A 594      27.059  55.040  33.872  1.00 19.29           H
ATOM    957 HG12 VAL A 594      27.505  54.605  32.417  1.00 19.29           H
ATOM    958 HG13 VAL A 594      28.317  55.735  33.187  1.00 19.29           H
ATOM    959 HG21 VAL A 594      25.846  57.067  34.262  1.00 20.52           H
ATOM    960 HG22 VAL A 594      27.076  57.921  33.731  1.00 20.52           H
ATOM    961 HG23 VAL A 594      25.630  58.127  33.099  1.00 20.52           H
ATOM    962  N   LEU A 595      26.703  55.359  29.459  1.00 12.79           N
ATOM    963  CA  LEU A 595      27.076  54.404  28.422  1.00 13.98           C
ATOM    964  C   LEU A 595      27.960  55.072  27.375  1.00 12.99           C
ATOM    965  O   LEU A 595      28.979  54.505  26.942  1.00 14.10           O
ATOM    966  CB  LEU A 595      25.810  53.819  27.792  1.00 14.02           C
ATOM    967  CG  LEU A 595      25.978  52.808  26.648  1.00 16.61           C
ATOM    968  CD1 LEU A 595      26.804  51.632  27.124  1.00 13.84           C
ATOM    969  CD2 LEU A 595      24.648  52.331  26.141  1.00 19.11           C
ATOM    970  H   LEU A 595      25.855  55.474  29.554  1.00 15.35           H
ATOM    971  HA  LEU A 595      27.582  53.687  28.835  1.00 16.77           H
ATOM    972  HB2 LEU A 595      25.310  53.370  28.492  1.00 16.82           H
ATOM    973  HB3 LEU A 595      25.282  54.553  27.446  1.00 16.82           H
ATOM    974  HG  LEU A 595      26.447  53.230  25.910  1.00 19.93           H
ATOM    975 HD11 LEU A 595      26.904  50.999  26.395  1.00 16.60           H
ATOM    976 HD12 LEU A 595      27.675  51.950  27.407  1.00 16.60           H
ATOM    977 HD13 LEU A 595      26.350  51.210  27.869  1.00 16.60           H
ATOM    978 HD21 LEU A 595      24.803  51.713  25.409  1.00 22.93           H
ATOM    979 HD22 LEU A 595      24.180  51.883  26.863  1.00 22.93           H
ATOM    980 HD23 LEU A 595      24.132  53.092  25.831  1.00 22.93           H
ATOM    981  N   CYS A 596      27.619  56.294  26.968  1.00 14.36           N
ATOM    982  CA  CYS A 596      28.454  56.992  26.003  1.00 13.40           C
ATOM    983  C   CYS A 596      29.863  57.196  26.535  1.00 14.33           C
ATOM    984  O   CYS A 596      30.845  56.980  25.813  1.00 13.27           O
ATOM    985  CB  CYS A 596      27.848  58.344  25.633  1.00 16.78           C
ATOM    986  SG  CYS A 596      26.353  58.242  24.627  1.00 16.69           S
ATOM    987  H   CYS A 596      26.921  56.724  27.229  1.00 17.23           H
ATOM    988  HA  CYS A 596      28.516  56.459  25.192  1.00 16.08           H
ATOM    989  HB2 CYS A 596      27.619  58.810  26.451  1.00 20.14           H
ATOM    990  HB3 CYS A 596      28.503  58.859  25.137  1.00 20.14           H
ATOM    991  HG  CYS A 596      25.534  57.612  25.232  1.00 20.03           H
ATOM    992  N   ARG A 597      29.990  57.607  27.795  1.00 14.79           N
ATOM    993  CA  ARG A 597      31.317  57.834  28.352  1.00 15.18           C
ATOM    994  C   ARG A 597      32.094  56.528  28.430  1.00 12.90           C
ATOM    995  O   ARG A 597      33.287  56.495  28.114  1.00 14.25           O
ATOM    996  CB  ARG A 597      31.235  58.452  29.751  1.00 16.15           C
ATOM    997  CG  ARG A 597      32.540  59.040  30.227  1.00 21.49           C
ATOM    998  CD  ARG A 597      32.352  59.730  31.567  1.00 21.06           C
ATOM    999  NE  ARG A 597      31.646  61.004  31.427  1.00 23.18           N
ATOM   1000  CZ  ARG A 597      30.384  61.256  31.770  1.00 26.00           C
ATOM   1001  NH1 ARG A 597      29.593  60.330  32.308  1.00 24.26           N
ATOM   1002  NH2 ARG A 597      29.914  62.482  31.570  1.00 31.67           N1+
ATOM   1003  H   ARG A 597      29.336  57.750  28.339  1.00 17.75           H
ATOM   1004  HA  ARG A 597      31.796  58.453  27.778  1.00 18.22           H
ATOM   1005  HB2 ARG A 597      30.568  59.160  29.752  1.00 19.38           H
ATOM   1006  HB3 ARG A 597      30.984  57.763  30.385  1.00 19.38           H
ATOM   1007  HG2 ARG A 597      33.196  58.336  30.338  1.00 25.78           H
ATOM   1008  HG3 ARG A 597      32.853  59.694  29.583  1.00 25.78           H
ATOM   1009  HD2 ARG A 597      31.849  59.156  32.163  1.00 25.27           H
ATOM   1010  HD3 ARG A 597      33.228  59.916  31.942  1.00 25.27           H
ATOM   1011  HE  ARG A 597      32.102  61.667  31.120  1.00 27.81           H
ATOM   1012 HH11 ARG A 597      29.888  59.534  32.445  1.00 29.11           H
ATOM   1013 HH12 ARG A 597      28.782  60.524  32.521  1.00 29.11           H
ATOM   1014 HH21 ARG A 597      30.419  63.086  31.224  1.00 38.01           H
ATOM   1015 HH22 ARG A 597      29.102  62.670  31.784  1.00 38.01           H
ATOM   1016  N   TRP A 598      31.436  55.455  28.884  1.00 13.41           N
ATOM   1017  CA  TRP A 598      32.112  54.153  28.993  1.00 13.30           C
ATOM   1018  C   TRP A 598      32.626  53.682  27.636  1.00 11.26           C
ATOM   1019  O   TRP A 598      33.769  53.208  27.521  1.00 10.57           O
ATOM   1020  CB  TRP A 598      31.157  53.119  29.611  1.00 11.19           C
ATOM   1021  CG  TRP A 598      31.785  51.772  29.716  1.00 11.01           C
ATOM   1022  CD1 TRP A 598      32.563  51.320  30.705  1.00 12.88           C
ATOM   1023  CD2 TRP A 598      31.631  50.718  28.785  1.00 10.33           C
ATOM   1024  NE1 TRP A 598      32.959  50.014  30.433  1.00 12.42           N
ATOM   1025  CE2 TRP A 598      32.407  49.639  29.242  1.00 10.61           C
ATOM   1026  CE3 TRP A 598      30.951  50.592  27.576  1.00 10.08           C
ATOM   1027  CZ2 TRP A 598      32.474  48.421  28.555  1.00 12.12           C
ATOM   1028  CZ3 TRP A 598      31.035  49.400  26.887  1.00 15.25           C
ATOM   1029  CH2 TRP A 598      31.802  48.332  27.381  1.00 11.14           C
ATOM   1030  H   TRP A 598      30.615  55.462  29.133  1.00 16.09           H
ATOM   1031  HA  TRP A 598      32.875  54.243  29.583  1.00 15.96           H
ATOM   1032  HB2 TRP A 598      30.902  53.412  30.500  1.00 13.43           H
ATOM   1033  HB3 TRP A 598      30.379  53.040  29.038  1.00 13.43           H
ATOM   1034  HD1 TRP A 598      32.827  51.812  31.448  1.00 15.45           H
ATOM   1035  HE1 TRP A 598      33.470  49.525  30.928  1.00 14.90           H
ATOM   1036  HE3 TRP A 598      30.453  51.300  27.238  1.00 12.09           H
ATOM   1037  HZ2 TRP A 598      32.981  47.710  28.884  1.00 14.55           H
ATOM   1038  HZ3 TRP A 598      30.580  49.307  26.079  1.00 18.30           H
ATOM   1039  HH2 TRP A 598      31.827  47.538  26.896  1.00 13.36           H
ATOM   1040  N   ILE A 599      31.812  53.816  26.592  1.00 11.31           N
ATOM   1041  CA  ILE A 599      32.230  53.386  25.264  1.00 11.52           C
ATOM   1042  C   ILE A 599      33.459  54.154  24.839  1.00 13.82           C
ATOM   1043  O   ILE A 599      34.428  53.578  24.338  1.00 13.28           O
ATOM   1044  CB  ILE A 599      31.089  53.528  24.237  1.00 14.86           C
ATOM   1045  CG1 ILE A 599      29.996  52.497  24.496  1.00 13.43           C
ATOM   1046  CG2 ILE A 599      31.664  53.419  22.808  1.00 14.89           C
ATOM   1047  CD1 ILE A 599      28.661  52.811  23.790  1.00 14.09           C
ATOM   1048  H   ILE A 599      31.018  54.147  26.622  1.00 13.57           H
ATOM   1049  HA  ILE A 599      32.485  52.450  25.302  1.00 13.82           H
ATOM   1050  HB  ILE A 599      30.704  54.416  24.347  1.00 17.83           H
ATOM   1051 HG12 ILE A 599      30.296  51.630  24.182  1.00 16.11           H
ATOM   1052 HG13 ILE A 599      29.815  52.460  25.450  1.00 16.11           H
ATOM   1053 HG21 ILE A 599      30.929  53.441  22.173  1.00 17.87           H
ATOM   1054 HG22 ILE A 599      32.265  54.158  22.620  1.00 17.87           H
ATOM   1055 HG23 ILE A 599      32.138  52.578  22.726  1.00 17.87           H
ATOM   1056 HD11 ILE A 599      28.008  52.133  24.021  1.00 16.91           H
ATOM   1057 HD12 ILE A 599      28.350  53.683  24.074  1.00 16.91           H
ATOM   1058 HD13 ILE A 599      28.815  52.818  22.834  1.00 16.91           H
ATOM   1059  N   LEU A 600      33.452  55.464  25.063  1.00 13.92           N
ATOM   1060  CA  LEU A 600      34.582  56.282  24.662  1.00 14.09           C
ATOM   1061  C   LEU A 600      35.807  56.001  25.515  1.00 12.27           C
ATOM   1062  O   LEU A 600      36.921  56.078  24.997  1.00 11.44           O
ATOM   1063  CB  LEU A 600      34.203  57.774  24.685  1.00 14.57           C
ATOM   1064  CG  LEU A 600      33.176  58.210  23.634  1.00 16.00           C
ATOM   1065  CD1 LEU A 600      32.822  59.710  23.777  1.00 16.05           C
ATOM   1066  CD2 LEU A 600      33.621  57.919  22.228  1.00 17.67           C
ATOM   1067  H   LEU A 600      32.811  55.896  25.443  1.00 16.70           H
ATOM   1068  HA  LEU A 600      34.817  56.049  23.752  1.00 16.91           H
ATOM   1069  HB2 LEU A 600      33.836  57.987  25.555  1.00 17.48           H
ATOM   1070  HB3 LEU A 600      35.007  58.298  24.538  1.00 17.48           H
ATOM   1071  HG  LEU A 600      32.359  57.706  23.784  1.00 19.20           H
ATOM   1072 HD11 LEU A 600      32.207  59.955  23.068  1.00 19.26           H
ATOM   1073 HD12 LEU A 600      32.410  59.854  24.643  1.00 19.26           H
ATOM   1074 HD13 LEU A 600      33.631  60.240  23.701  1.00 19.26           H
ATOM   1075 HD21 LEU A 600      32.941  58.232  21.611  1.00 21.20           H
ATOM   1076 HD22 LEU A 600      34.459  58.375  22.058  1.00 21.20           H
ATOM   1077 HD23 LEU A 600      33.736  56.962  22.124  1.00 21.20           H
ATOM   1078  N   SER A 601      35.630  55.664  26.794  1.00 10.83           N
ATOM   1079  CA  SER A 601      36.751  55.272  27.634  1.00 12.95           C
ATOM   1080  C   SER A 601      37.348  53.955  27.156  1.00 11.27           C
ATOM   1081  O   SER A 601      38.569  53.798  27.126  1.00 11.70           O
ATOM   1082  CB  SER A 601      36.305  55.136  29.087  1.00 14.90           C
ATOM   1083  OG  SER A 601      36.005  56.413  29.644  1.00 15.60           O
ATOM   1084  H   SER A 601      34.871  55.664  27.197  1.00 12.99           H
ATOM   1085  HA  SER A 601      37.436  55.957  27.592  1.00 15.54           H
ATOM   1086  HB2 SER A 601      35.506  54.588  29.119  1.00 17.88           H
ATOM   1087  HB3 SER A 601      37.014  54.721  29.602  1.00 17.88           H
ATOM   1088  HG  SER A 601      35.197  56.435  29.872  1.00 18.72           H
ATOM   1089  N   VAL A 602      36.503  52.992  26.779  1.00 11.84           N
ATOM   1090  CA  VAL A 602      37.035  51.737  26.230  1.00 12.15           C
ATOM   1091  C   VAL A 602      37.863  52.021  24.980  1.00 11.33           C
ATOM   1092  O   VAL A 602      39.014  51.571  24.839  1.00 10.90           O
ATOM   1093  CB  VAL A 602      35.883  50.763  25.958  1.00 12.06           C
ATOM   1094  CG1 VAL A 602      36.335  49.568  25.113  1.00 11.91           C
ATOM   1095  CG2 VAL A 602      35.262  50.328  27.285  1.00 11.91           C
ATOM   1096  H   VAL A 602      35.649  53.040  26.823  1.00 14.21           H
ATOM   1097  HA  VAL A 602      37.623  51.334  26.886  1.00 14.58           H
ATOM   1098  HB  VAL A 602      35.200  51.220  25.444  1.00 14.47           H
ATOM   1099 HG11 VAL A 602      35.578  48.971  24.993  1.00 14.29           H
ATOM   1100 HG12 VAL A 602      36.643  49.880  24.250  1.00 14.29           H
ATOM   1101 HG13 VAL A 602      37.042  49.109  25.589  1.00 14.29           H
ATOM   1102 HG21 VAL A 602      34.572  49.669  27.102  1.00 14.30           H
ATOM   1103 HG22 VAL A 602      35.943  49.945  27.861  1.00 14.30           H
ATOM   1104 HG23 VAL A 602      34.866  51.104  27.713  1.00 14.30           H
ATOM   1105  N   LYS A 603      37.292  52.776  24.050  1.00 11.87           N
ATOM   1106  CA  LYS A 603      37.995  53.104  22.819  1.00 12.58           C
ATOM   1107  C   LYS A 603      39.346  53.780  23.102  1.00 12.17           C
ATOM   1108  O   LYS A 603      40.366  53.441  22.477  1.00 12.24           O
ATOM   1109  CB  LYS A 603      37.095  53.964  21.933  1.00 13.48           C
ATOM   1110  CG  LYS A 603      37.790  54.517  20.728  1.00 14.74           C
ATOM   1111  CD  LYS A 603      36.790  55.005  19.705  1.00 18.05           C
ATOM   1112  CE  LYS A 603      36.173  56.358  20.080  1.00 19.52           C
ATOM   1113  NZ  LYS A 603      37.175  57.451  19.997  1.00 24.93           N1+
ATOM   1114  H   LYS A 603      36.498  53.109  24.109  1.00 14.25           H
ATOM   1115  HA  LYS A 603      38.167  52.279  22.334  1.00 15.09           H
ATOM   1116  HB2 LYS A 603      36.351  53.424  21.623  1.00 16.17           H
ATOM   1117  HB3 LYS A 603      36.760  54.710  22.455  1.00 16.17           H
ATOM   1118  HG2 LYS A 603      38.350  55.265  20.987  1.00 17.69           H
ATOM   1119  HG3 LYS A 603      38.329  53.826  20.314  1.00 17.69           H
ATOM   1120  HD2 LYS A 603      37.232  55.105  18.846  1.00 21.66           H
ATOM   1121  HD3 LYS A 603      36.070  54.358  19.633  1.00 21.66           H
ATOM   1122  HE2 LYS A 603      35.450  56.560  19.464  1.00 23.42           H
ATOM   1123  HE3 LYS A 603      35.839  56.322  20.990  1.00 23.42           H
ATOM   1124  HZ1 LYS A 603      36.806  58.167  19.620  1.00 29.91           H
ATOM   1125  HZ2 LYS A 603      37.463  57.665  20.810  1.00 29.91           H
ATOM   1126  HZ3 LYS A 603      37.867  57.189  19.501  1.00 29.91           H
ATOM   1127  N   LYS A 604      39.381  54.721  24.051  1.00 14.03           N
ATOM   1128  CA  LYS A 604      40.610  55.453  24.355  1.00 13.27           C
ATOM   1129  C   LYS A 604      41.678  54.537  24.913  1.00 12.45           C
ATOM   1130  O   LYS A 604      42.870  54.837  24.769  1.00 14.77           O
ATOM   1131  CB  LYS A 604      40.328  56.588  25.363  1.00 16.08           C
ATOM   1132  CG  LYS A 604      41.554  57.378  25.829  1.00 19.41           C
ATOM   1133  CD  LYS A 604      41.176  58.447  26.864  1.00 27.14           C
ATOM   1134  CE  LYS A 604      42.417  59.064  27.531  1.00 27.71           C
ATOM   1135  NZ  LYS A 604      42.032  60.172  28.451  1.00 32.35           N1+
ATOM   1136  H   LYS A 604      38.705  54.952  24.535  1.00 16.83           H
ATOM   1137  HA  LYS A 604      40.951  55.842  23.536  1.00 15.93           H
ATOM   1138  HB2 LYS A 604      39.715  57.218  24.950  1.00 19.30           H
ATOM   1139  HB3 LYS A 604      39.923  56.205  26.156  1.00 19.30           H
ATOM   1140  HG2 LYS A 604      42.179  56.773  26.258  1.00 23.29           H
ATOM   1141  HG3 LYS A 604      41.964  57.811  25.065  1.00 23.29           H
ATOM   1142  HD2 LYS A 604      40.677  59.154  26.426  1.00 32.56           H
ATOM   1143  HD3 LYS A 604      40.637  58.037  27.560  1.00 32.56           H
ATOM   1144  HE2 LYS A 604      42.876  58.386  28.053  1.00 33.25           H
ATOM   1145  HE3 LYS A 604      43.008  59.419  26.848  1.00 33.25           H
ATOM   1146  HZ1 LYS A 604      42.759  60.505  28.844  1.00 38.82           H
ATOM   1147  HZ2 LYS A 604      41.635  60.819  27.992  1.00 38.82           H
ATOM   1148  HZ3 LYS A 604      41.474  59.873  29.076  1.00 38.82           H
ATOM   1149  N   ASN A 605      41.287  53.451  25.577  1.00 12.89           N
ATOM   1150  CA  ASN A 605      42.247  52.595  26.264  1.00 11.32           C
ATOM   1151  C   ASN A 605      42.762  51.453  25.391  1.00 12.15           C
ATOM   1152  O   ASN A 605      43.443  50.566  25.911  1.00 14.28           O
ATOM   1153  CB  ASN A 605      41.674  52.107  27.607  1.00 12.11           C
ATOM   1154  CG  ASN A 605      41.801  53.164  28.684  1.00 19.33           C
ATOM   1155  OD1 ASN A 605      42.829  53.238  29.367  1.00 22.77           O
ATOM   1156  ND2 ASN A 605      40.766  53.999  28.838  1.00 21.12           N
ATOM   1157  H   ASN A 605      40.466  53.201  25.649  1.00 15.46           H
ATOM   1158  HA  ASN A 605      43.020  53.134  26.481  1.00 13.58           H
ATOM   1159  HB2 ASN A 605      40.735  51.902  27.494  1.00 14.53           H
ATOM   1160  HB3 ASN A 605      42.156  51.321  27.903  1.00 14.53           H
ATOM   1161 HD21 ASN A 605      40.794  54.619  29.432  1.00 25.35           H
ATOM   1162 HD22 ASN A 605      40.069  53.915  28.339  1.00 25.35           H
ATOM   1163  N   TYR A 606      42.474  51.483  24.091  1.00 11.31           N
ATOM   1164  CA  TYR A 606      43.218  50.735  23.093  1.00  8.58           C
ATOM   1165  C   TYR A 606      44.346  51.619  22.580  1.00 13.88           C
ATOM   1166  O   TYR A 606      44.257  52.848  22.605  1.00 13.69           O
ATOM   1167  CB  TYR A 606      42.292  50.278  21.948  1.00  7.87           C
ATOM   1168  CG  TYR A 606      41.466  49.091  22.371  1.00  9.59           C
ATOM   1169  CD1 TYR A 606      40.221  49.259  22.934  1.00 10.70           C
ATOM   1170  CD2 TYR A 606      41.980  47.813  22.290  1.00  8.01           C
ATOM   1171  CE1 TYR A 606      39.499  48.177  23.383  1.00 10.39           C
ATOM   1172  CE2 TYR A 606      41.254  46.711  22.732  1.00 10.52           C
ATOM   1173  CZ  TYR A 606      40.015  46.907  23.291  1.00  9.75           C
ATOM   1174  OH  TYR A 606      39.317  45.774  23.727  1.00 10.93           O
ATOM   1175  H   TYR A 606      41.836  51.946  23.744  1.00 13.57           H
ATOM   1176  HA  TYR A 606      43.616  49.954  23.514  1.00 10.30           H
ATOM   1177  HB2 TYR A 606      41.695  50.996  21.697  1.00  9.45           H
ATOM   1178  HB3 TYR A 606      42.829  50.002  21.193  1.00  9.45           H
ATOM   1179  HD1 TYR A 606      39.865  50.112  23.016  1.00 12.84           H
ATOM   1180  HD2 TYR A 606      42.829  47.693  21.929  1.00  9.61           H
ATOM   1181  HE1 TYR A 606      38.653  48.299  23.750  1.00 12.46           H
ATOM   1182  HE2 TYR A 606      41.612  45.854  22.670  1.00 12.62           H
ATOM   1183  HH  TYR A 606      38.506  45.962  23.812  1.00 13.12           H
ATOM   1184  N   ARG A 607      45.440  50.991  22.196  1.00 11.87           N
ATOM   1185  CA  ARG A 607      46.593  51.715  21.677  1.00 12.12           C
ATOM   1186  C   ARG A 607      46.412  51.892  20.172  1.00 13.36           C
ATOM   1187  O   ARG A 607      46.542  50.936  19.402  1.00 12.57           O
ATOM   1188  CB  ARG A 607      47.863  50.932  21.986  1.00 11.30           C
ATOM   1189  CG  ARG A 607      48.055  50.682  23.467  1.00 10.87           C
ATOM   1190  CD  ARG A 607      49.449  50.245  23.820  1.00 13.20           C
ATOM   1191  NE  ARG A 607      49.527  49.667  25.146  1.00 13.50           N
ATOM   1192  CZ  ARG A 607      50.638  49.265  25.748  1.00 12.24           C
ATOM   1193  NH1 ARG A 607      51.816  49.465  25.172  1.00 13.28           N
ATOM   1194  NH2 ARG A 607      50.576  48.693  26.946  1.00 15.53           N1+
ATOM   1195  H   ARG A 607      45.546  50.138  22.228  1.00 14.24           H
ATOM   1196  HA  ARG A 607      46.652  52.588  22.098  1.00 14.54           H
ATOM   1197  HB2 ARG A 607      47.839  50.074  21.535  1.00 13.56           H
ATOM   1198  HB3 ARG A 607      48.626  51.444  21.671  1.00 13.56           H
ATOM   1199  HG2 ARG A 607      47.885  51.511  23.938  1.00 13.04           H
ATOM   1200  HG3 ARG A 607      47.430  50.001  23.765  1.00 13.04           H
ATOM   1201  HD2 ARG A 607      49.740  49.577  23.180  1.00 15.84           H
ATOM   1202  HD3 ARG A 607      50.041  51.014  23.795  1.00 15.84           H
ATOM   1203  HE  ARG A 607      48.787  49.549  25.572  1.00 16.20           H
ATOM   1204 HH11 ARG A 607      51.855  49.826  24.392  1.00 15.93           H
ATOM   1205 HH12 ARG A 607      52.534  49.218  25.572  1.00 15.93           H
ATOM   1206 HH21 ARG A 607      49.812  48.577  27.326  1.00 18.63           H
ATOM   1207 HH22 ARG A 607      51.294  48.460  27.357  1.00 18.63           H
ATOM   1208  N   LYS A 608      46.210  53.143  19.734  1.00 13.59           N
ATOM   1209  CA  LYS A 608      45.777  53.388  18.356  1.00 13.75           C
ATOM   1210  C   LYS A 608      46.785  52.930  17.311  1.00 13.91           C
ATOM   1211  O   LYS A 608      46.390  52.534  16.208  1.00 17.06           O
ATOM   1212  CB  LYS A 608      45.533  54.878  18.116  1.00 18.59           C
ATOM   1213  CG  LYS A 608      44.614  55.592  19.044  1.00 31.85           C
ATOM   1214  CD  LYS A 608      44.587  57.106  18.681  1.00 35.70           C
ATOM   1215  CE  LYS A 608      45.989  57.739  18.700  1.00 35.37           C
ATOM   1216  NZ  LYS A 608      46.035  59.125  19.282  1.00 41.68           N1+
ATOM   1217  H   LYS A 608      46.325  53.848  20.209  1.00 16.30           H
ATOM   1218  HA  LYS A 608      44.948  52.914  18.178  1.00 16.50           H
ATOM   1219  HB2 LYS A 608      46.392  55.325  18.148  1.00 22.31           H
ATOM   1220  HB3 LYS A 608      45.155  54.974  17.225  1.00 22.31           H
ATOM   1221  HG2 LYS A 608      43.721  55.227  18.948  1.00 38.23           H
ATOM   1222  HG3 LYS A 608      44.925  55.494  19.955  1.00 38.23           H
ATOM   1223  HD2 LYS A 608      44.236  57.203  17.782  1.00 42.84           H
ATOM   1224  HD3 LYS A 608      44.030  57.589  19.311  1.00 42.84           H
ATOM   1225  HE2 LYS A 608      46.582  57.182  19.227  1.00 42.44           H
ATOM   1226  HE3 LYS A 608      46.314  57.793  17.787  1.00 42.44           H
ATOM   1227  HZ1 LYS A 608      46.869  59.438  19.269  1.00 50.02           H
ATOM   1228  HZ2 LYS A 608      45.516  59.672  18.808  1.00 50.02           H
ATOM   1229  HZ3 LYS A 608      45.746  59.112  20.125  1.00 50.02           H
ATOM   1230  N   ASN A 609      48.073  52.966  17.619  1.00 13.30           N
ATOM   1231  CA  ASN A 609      49.074  52.640  16.627  1.00 15.01           C
ATOM   1232  C   ASN A 609      49.546  51.193  16.695  1.00 16.76           C
ATOM   1233  O   ASN A 609      50.410  50.806  15.908  1.00 14.21           O
ATOM   1234  CB  ASN A 609      50.259  53.607  16.740  1.00 18.31           C
ATOM   1235  CG  ASN A 609      51.315  53.338  15.706  1.00 34.89           C
ATOM   1236  OD1 ASN A 609      51.008  53.182  14.515  1.00 43.82           O
ATOM   1237  ND2 ASN A 609      52.570  53.240  16.147  1.00 40.73           N
ATOM   1238  H   ASN A 609      48.393  53.180  18.390  1.00 15.96           H
ATOM   1239  HA  ASN A 609      48.682  52.772  15.750  1.00 18.02           H
ATOM   1240  HB2 ASN A 609      49.933  54.515  16.608  1.00 21.97           H
ATOM   1241  HB3 ASN A 609      50.657  53.531  17.617  1.00 21.97           H
ATOM   1242 HD21 ASN A 609      53.219  53.212  15.586  1.00 48.88           H
ATOM   1243 HD22 ASN A 609      52.727  53.197  16.990  1.00 48.88           H
ATOM   1244  N   VAL A 610      49.006  50.372  17.601  1.00 11.40           N
ATOM   1245  CA  VAL A 610      49.152  48.924  17.462  1.00 10.97           C
ATOM   1246  C   VAL A 610      48.361  48.482  16.235  1.00 11.68           C
ATOM   1247  O   VAL A 610      47.199  48.858  16.060  1.00 13.20           O
ATOM   1248  CB  VAL A 610      48.707  48.228  18.752  1.00 11.53           C
ATOM   1249  CG1 VAL A 610      48.568  46.704  18.522  1.00 11.54           C
ATOM   1250  CG2 VAL A 610      49.673  48.576  19.883  1.00 10.98           C
ATOM   1251  H   VAL A 610      48.568  50.627  18.293  1.00 13.68           H
ATOM   1252  HA  VAL A 610      50.087  48.703  17.309  1.00 13.16           H
ATOM   1253  HB  VAL A 610      47.830  48.559  19.004  1.00 13.83           H
ATOM   1254 HG11 VAL A 610      48.329  46.281  19.360  1.00 13.85           H
ATOM   1255 HG12 VAL A 610      47.887  46.531  17.856  1.00 13.85           H
ATOM   1256 HG13 VAL A 610      49.424  46.374  18.213  1.00 13.85           H
ATOM   1257 HG21 VAL A 610      49.388  48.137  20.698  1.00 13.17           H
ATOM   1258 HG22 VAL A 610      50.565  48.274  19.650  1.00 13.17           H
ATOM   1259 HG23 VAL A 610      49.668  49.539  20.003  1.00 13.17           H
ATOM   1260  N   ALA A 611      48.994  47.725  15.341  1.00  9.91           N
ATOM   1261  CA  ALA A 611      48.423  47.579  14.000  1.00 10.28           C
ATOM   1262  C   ALA A 611      47.109  46.795  13.970  1.00 10.36           C
ATOM   1263  O   ALA A 611      46.232  47.145  13.168  1.00 11.94           O
ATOM   1264  CB  ALA A 611      49.436  46.987  13.018  1.00 11.58           C
ATOM   1265  H   ALA A 611      49.723  47.297  15.483  1.00 11.90           H
ATOM   1266  HA  ALA A 611      48.205  48.466  13.680  1.00 12.34           H
ATOM   1267  HB1 ALA A 611      49.001  46.899  12.158  1.00 13.90           H
ATOM   1268  HB2 ALA A 611      50.187  47.597  12.949  1.00 13.90           H
ATOM   1269  HB3 ALA A 611      49.744  46.118  13.323  1.00 13.90           H
ATOM   1270  N   TYR A 612      46.973  45.704  14.752  1.00 10.47           N
ATOM   1271  CA  TYR A 612      45.729  44.908  14.630  1.00  9.48           C
ATOM   1272  C   TYR A 612      44.898  45.012  15.905  1.00 10.81           C
ATOM   1273  O   TYR A 612      43.698  45.253  15.909  1.00 10.58           O
ATOM   1274  CB  TYR A 612      46.159  43.454  14.340  1.00  9.67           C
ATOM   1275  CG  TYR A 612      44.997  42.497  14.471  1.00 11.22           C
ATOM   1276  CD1 TYR A 612      45.034  41.520  15.480  1.00 13.50           C
ATOM   1277  CD2 TYR A 612      43.894  42.567  13.620  1.00 13.55           C
ATOM   1278  CE1 TYR A 612      43.994  40.616  15.654  1.00 13.72           C
ATOM   1279  CE2 TYR A 612      42.844  41.646  13.748  1.00 12.46           C
ATOM   1280  CZ  TYR A 612      42.921  40.670  14.751  1.00 11.27           C
ATOM   1281  OH  TYR A 612      41.919  39.725  14.811  1.00 12.46           O
ATOM   1282  H   TYR A 612      47.736  45.333  15.384  1.00 12.56           H
ATOM   1283  HA  TYR A 612      45.085  45.300  13.787  1.00 11.38           H
ATOM   1284  HB2 TYR A 612      46.612  43.386  13.334  1.00 11.60           H
ATOM   1285  HB3 TYR A 612      46.968  43.183  15.070  1.00 11.60           H
ATOM   1286  HD1 TYR A 612      45.897  41.484  16.157  1.00 16.20           H
ATOM   1287  HD2 TYR A 612      43.825  43.353  12.872  1.00 16.26           H
ATOM   1288  HE1 TYR A 612      44.008  39.905  16.490  1.00 16.47           H
ATOM   1289  HE2 TYR A 612      41.965  41.716  13.126  1.00 14.95           H
ATOM   1290  HH  TYR A 612      42.050  39.109  15.692  1.00 14.95           H
ATOM   1291  N   HIS A 613      45.595  44.869  17.063  1.00  8.92           N
ATOM   1292  CA  HIS A 613      44.953  44.858  18.400  1.00  9.94           C
ATOM   1293  C   HIS A 613      44.693  46.274  18.913  1.00  9.62           C
ATOM   1294  O   HIS A 613      45.286  46.734  19.886  1.00 13.39           O
ATOM   1295  CB  HIS A 613      45.752  44.080  19.437  1.00  9.91           C
ATOM   1296  CG  HIS A 613      45.727  42.613  19.207  1.00 11.03           C
ATOM   1297  ND1 HIS A 613      46.808  41.917  18.735  1.00 12.05           N
ATOM   1298  CD2 HIS A 613      44.731  41.711  19.355  1.00 11.66           C
ATOM   1299  CE1 HIS A 613      46.496  40.632  18.658  1.00 11.99           C
ATOM   1300  NE2 HIS A 613      45.233  40.488  19.012  1.00 15.18           N
ATOM   1301  H   HIS A 613      46.450  44.774  17.096  1.00 10.70           H
ATOM   1302  HA  HIS A 613      44.092  44.431  18.318  1.00 11.93           H
ATOM   1303  HB2 HIS A 613      45.384  44.248  20.318  1.00 11.89           H
ATOM   1304  HB3 HIS A 613      46.682  44.374  19.419  1.00 11.89           H
ATOM   1305  HD1 HIS A 613      47.583  42.256  18.566  1.00 14.46           H
ATOM   1306  HD2 HIS A 613      43.870  41.893  19.659  1.00 13.99           H
ATOM   1307  HE1 HIS A 613      47.060  39.958  18.359  1.00 14.39           H
ATOM   1308  N   ASN A 614      43.758  46.939  18.248  1.00 13.49           N
ATOM   1309  CA  ASN A 614      43.346  48.297  18.578  1.00 11.28           C
ATOM   1310  C   ASN A 614      41.824  48.318  18.636  1.00 12.20           C
ATOM   1311  O   ASN A 614      41.172  47.276  18.570  1.00 11.76           O
ATOM   1312  CB  ASN A 614      43.888  49.272  17.526  1.00 12.92           C
ATOM   1313  CG  ASN A 614      43.510  48.870  16.123  1.00 14.55           C
ATOM   1314  OD1 ASN A 614      42.327  48.638  15.833  1.00 18.05           O
ATOM   1315  ND2 ASN A 614      44.514  48.717  15.256  1.00 12.94           N
ATOM   1316  H   ASN A 614      43.336  46.612  17.572  1.00 16.19           H
ATOM   1317  HA  ASN A 614      43.688  48.550  19.451  1.00 13.53           H
ATOM   1318  HB2 ASN A 614      43.526  50.159  17.687  1.00 15.50           H
ATOM   1319  HB3 ASN A 614      44.854  49.289  17.585  1.00 15.50           H
ATOM   1320 HD21 ASN A 614      44.346  48.496  14.442  1.00 15.53           H
ATOM   1321 HD22 ASN A 614      45.325  48.837  15.513  1.00 15.53           H
ATOM   1322  N   TRP A 615      41.241  49.499  18.805  1.00 10.11           N
ATOM   1323  CA  TRP A 615      39.804  49.589  18.999  1.00  9.22           C
ATOM   1324  C   TRP A 615      39.028  48.918  17.882  1.00  8.98           C
ATOM   1325  O   TRP A 615      37.978  48.323  18.135  1.00 10.75           O
ATOM   1326  CB  TRP A 615      39.398  51.060  19.115  1.00 10.42           C
ATOM   1327  CG  TRP A 615      37.941  51.335  18.860  1.00 10.52           C
ATOM   1328  CD1 TRP A 615      37.426  52.008  17.792  1.00  9.82           C
ATOM   1329  CD2 TRP A 615      36.817  50.921  19.648  1.00 11.55           C
ATOM   1330  NE1 TRP A 615      36.054  52.066  17.876  1.00 11.40           N
ATOM   1331  CE2 TRP A 615      35.660  51.408  19.007  1.00 12.35           C
ATOM   1332  CE3 TRP A 615      36.676  50.208  20.842  1.00 10.85           C
ATOM   1333  CZ2 TRP A 615      34.382  51.197  19.521  1.00 11.16           C
ATOM   1334  CZ3 TRP A 615      35.400  50.003  21.343  1.00 14.08           C
ATOM   1335  CH2 TRP A 615      34.280  50.483  20.669  1.00 12.71           C
ATOM   1336  H   TRP A 615      41.651  50.255  18.814  1.00 12.13           H
ATOM   1337  HA  TRP A 615      39.573  49.150  19.832  1.00 11.06           H
ATOM   1338  HB2 TRP A 615      39.610  51.375  20.007  1.00 12.51           H
ATOM   1339  HB3 TRP A 615      39.899  51.567  18.458  1.00 12.51           H
ATOM   1340  HD1 TRP A 615      37.936  52.389  17.112  1.00 11.78           H
ATOM   1341  HE1 TRP A 615      35.537  52.448  17.307  1.00 13.68           H
ATOM   1342  HE3 TRP A 615      37.414  49.877  21.300  1.00 13.02           H
ATOM   1343  HZ2 TRP A 615      33.629  51.512  19.079  1.00 13.40           H
ATOM   1344  HZ3 TRP A 615      35.287  49.528  22.134  1.00 16.89           H
ATOM   1345  HH2 TRP A 615      33.434  50.332  21.034  1.00 15.26           H
ATOM   1346  N   ARG A 616      39.497  49.011  16.639  1.00  8.97           N
ATOM   1347  CA  ARG A 616      38.719  48.424  15.559  1.00  9.85           C
ATOM   1348  C   ARG A 616      38.586  46.917  15.713  1.00  9.91           C
ATOM   1349  O   ARG A 616      37.527  46.363  15.357  1.00  9.58           O
ATOM   1350  CB  ARG A 616      39.277  48.796  14.182  1.00 10.47           C
ATOM   1351  CG  ARG A 616      39.142  50.312  13.861  1.00 12.24           C
ATOM   1352  CD  ARG A 616      37.729  50.841  14.096  1.00 13.65           C
ATOM   1353  NE  ARG A 616      37.621  52.290  13.828  1.00 14.86           N
ATOM   1354  CZ  ARG A 616      36.997  52.838  12.790  1.00 15.66           C
ATOM   1355  NH1 ARG A 616      36.447  52.091  11.836  1.00 16.61           N
ATOM   1356  NH2 ARG A 616      36.949  54.166  12.714  1.00 14.69           N1+
ATOM   1357  H   ARG A 616      40.234  49.382  16.402  1.00 10.76           H
ATOM   1358  HA  ARG A 616      37.817  48.764  15.617  1.00 11.83           H
ATOM   1359  HB2 ARG A 616      40.217  48.573  14.170  1.00 12.56           H
ATOM   1360  HB3 ARG A 616      38.816  48.290  13.498  1.00 12.56           H
ATOM   1361  HG2 ARG A 616      39.733  50.816  14.442  1.00 14.69           H
ATOM   1362  HG3 ARG A 616      39.372  50.464  12.931  1.00 14.69           H
ATOM   1363  HD2 ARG A 616      37.108  50.361  13.530  1.00 16.38           H
ATOM   1364  HD3 ARG A 616      37.494  50.724  15.027  1.00 16.38           H
ATOM   1365  HE  ARG A 616      37.952  52.827  14.412  1.00 17.84           H
ATOM   1366 HH11 ARG A 616      36.473  51.234  11.885  1.00 19.93           H
ATOM   1367 HH12 ARG A 616      36.058  52.462  11.164  1.00 19.93           H
ATOM   1368 HH21 ARG A 616      37.315  54.646  13.327  1.00 17.63           H
ATOM   1369 HH22 ARG A 616      36.572  54.541  12.040  1.00 17.63           H
ATOM   1370  N   HIS A 617      39.618  46.240  16.236  1.00 10.49           N
ATOM   1371  CA  HIS A 617      39.480  44.805  16.470  1.00  9.08           C
ATOM   1372  C   HIS A 617      38.456  44.521  17.559  1.00  9.20           C
ATOM   1373  O   HIS A 617      37.643  43.594  17.427  1.00  8.61           O
ATOM   1374  CB  HIS A 617      40.833  44.171  16.833  1.00  9.47           C
ATOM   1375  CG  HIS A 617      40.721  42.810  17.471  1.00  7.68           C
ATOM   1376  ND1 HIS A 617      40.192  41.717  16.810  1.00  8.93           N
ATOM   1377  CD2 HIS A 617      41.027  42.388  18.727  1.00  9.48           C
ATOM   1378  CE1 HIS A 617      40.213  40.671  17.630  1.00  7.52           C
ATOM   1379  NE2 HIS A 617      40.703  41.052  18.796  1.00  9.07           N
ATOM   1380  H   HIS A 617      40.378  46.576  16.454  1.00 12.59           H
ATOM   1381  HA  HIS A 617      39.157  44.396  15.654  1.00 10.90           H
ATOM   1382  HB2 HIS A 617      41.291  44.753  17.465  1.00 11.37           H
ATOM   1383  HB3 HIS A 617      41.356  44.083  16.023  1.00 11.37           H
ATOM   1384  HD1 HIS A 617      39.920  41.712  16.000  1.00 10.71           H
ATOM   1385  HD2 HIS A 617      41.394  42.898  19.413  1.00 11.38           H
ATOM   1386  HE1 HIS A 617      39.925  39.813  17.432  1.00  9.02           H
ATOM   1387  N   ALA A 618      38.467  45.308  18.626  1.00  7.91           N
ATOM   1388  CA  ALA A 618      37.486  45.111  19.691  1.00  9.91           C
ATOM   1389  C   ALA A 618      36.068  45.379  19.204  1.00  9.66           C
ATOM   1390  O   ALA A 618      35.142  44.623  19.508  1.00  8.25           O
ATOM   1391  CB  ALA A 618      37.827  46.038  20.851  1.00  9.86           C
ATOM   1392  H   ALA A 618      39.001  45.968  18.752  1.00  9.50           H
ATOM   1393  HA  ALA A 618      37.535  44.186  19.995  1.00 11.89           H
ATOM   1394  HB1 ALA A 618      37.167  45.912  21.551  1.00 11.83           H
ATOM   1395  HB2 ALA A 618      38.707  45.802  21.183  1.00 11.83           H
ATOM   1396  HB3 ALA A 618      37.817  46.963  20.553  1.00 11.83           H
ATOM   1397  N   PHE A 619      35.892  46.457  18.465  1.00  8.86           N
ATOM   1398  CA  PHE A 619      34.604  46.788  17.871  1.00  9.71           C
ATOM   1399  C   PHE A 619      34.106  45.680  16.949  1.00 10.67           C
ATOM   1400  O   PHE A 619      32.938  45.288  17.017  1.00 10.52           O
ATOM   1401  CB  PHE A 619      34.739  48.116  17.110  1.00  9.19           C
ATOM   1402  CG  PHE A 619      33.514  48.478  16.330  1.00 10.29           C
ATOM   1403  CD1 PHE A 619      32.340  48.770  16.991  1.00 12.46           C
ATOM   1404  CD2 PHE A 619      33.521  48.459  14.963  1.00 12.74           C
ATOM   1405  CE1 PHE A 619      31.202  49.064  16.298  1.00 11.66           C
ATOM   1406  CE2 PHE A 619      32.388  48.788  14.236  1.00 13.86           C
ATOM   1407  CZ  PHE A 619      31.208  49.066  14.914  1.00 13.34           C
ATOM   1408  H   PHE A 619      36.521  47.019  18.281  1.00 10.63           H
ATOM   1409  HA  PHE A 619      33.950  46.900  18.580  1.00 11.65           H
ATOM   1410  HB2 PHE A 619      34.914  48.820  17.748  1.00 11.03           H
ATOM   1411  HB3 PHE A 619      35.478  48.043  16.484  1.00 11.03           H
ATOM   1412  HD1 PHE A 619      32.329  48.760  17.920  1.00 14.95           H
ATOM   1413  HD2 PHE A 619      34.315  48.263  14.516  1.00 15.28           H
ATOM   1414  HE1 PHE A 619      30.420  49.269  16.762  1.00 13.99           H
ATOM   1415  HE2 PHE A 619      32.409  48.773  13.306  1.00 16.63           H
ATOM   1416  HZ  PHE A 619      30.436  49.280  14.439  1.00 16.00           H
ATOM   1417  N   ASN A 620      34.981  45.124  16.110  1.00  8.70           N
ATOM   1418  CA  ASN A 620      34.550  44.062  15.200  1.00  9.53           C
ATOM   1419  C   ASN A 620      34.189  42.805  15.973  1.00  8.43           C
ATOM   1420  O   ASN A 620      33.288  42.050  15.574  1.00  9.44           O
ATOM   1421  CB  ASN A 620      35.646  43.793  14.164  1.00 10.01           C
ATOM   1422  CG  ASN A 620      35.546  44.728  12.993  1.00 14.48           C
ATOM   1423  OD1 ASN A 620      34.461  44.911  12.433  1.00 22.27           O
ATOM   1424  ND2 ASN A 620      36.661  45.313  12.601  1.00 17.12           N
ATOM   1425  H   ASN A 620      35.813  45.334  16.039  1.00 10.44           H
ATOM   1426  HA  ASN A 620      33.759  44.347  14.722  1.00 11.44           H
ATOM   1427  HB2 ASN A 620      36.505  43.945  14.582  1.00 12.01           H
ATOM   1428  HB3 ASN A 620      35.585  42.886  13.828  1.00 12.01           H
ATOM   1429 HD21 ASN A 620      36.631  45.903  11.979  1.00 20.54           H
ATOM   1430 HD22 ASN A 620      37.414  45.092  12.957  1.00 20.54           H
ATOM   1431  N   THR A 621      34.924  42.540  17.045  1.00 11.10           N
ATOM   1432  CA  THR A 621      34.615  41.381  17.873  1.00  8.37           C
ATOM   1433  C   THR A 621      33.230  41.510  18.477  1.00 10.15           C
ATOM   1434  O   THR A 621      32.448  40.548  18.469  1.00  8.73           O
ATOM   1435  CB  THR A 621      35.668  41.251  18.972  1.00 10.19           C
ATOM   1436  OG1 THR A 621      36.956  41.106  18.368  1.00  9.89           O
ATOM   1437  CG2 THR A 621      35.432  40.023  19.819  1.00 10.69           C
ATOM   1438  H   THR A 621      35.591  43.006  17.318  1.00 13.31           H
ATOM   1439  HA  THR A 621      34.647  40.577  17.334  1.00 10.05           H
ATOM   1440  HB  THR A 621      35.660  42.024  19.558  1.00 12.23           H
ATOM   1441  HG1 THR A 621      37.142  41.811  17.953  1.00 11.86           H
ATOM   1442 HG21 THR A 621      36.073  39.977  20.549  1.00 12.83           H
ATOM   1443 HG22 THR A 621      34.540  40.051  20.193  1.00 12.83           H
ATOM   1444 HG23 THR A 621      35.533  39.233  19.263  1.00 12.83           H
ATOM   1445  N   ALA A 622      32.913  42.693  18.998  1.00  9.74           N
ATOM   1446  CA  ALA A 622      31.581  42.946  19.544  1.00  9.90           C
ATOM   1447  C   ALA A 622      30.505  42.896  18.461  1.00  9.88           C
ATOM   1448  O   ALA A 622      29.410  42.372  18.694  1.00  9.80           O
ATOM   1449  CB  ALA A 622      31.564  44.301  20.229  1.00 10.77           C
ATOM   1450  H   ALA A 622      33.453  43.361  19.052  1.00 11.69           H
ATOM   1451  HA  ALA A 622      31.383  42.265  20.206  1.00 11.88           H
ATOM   1452  HB1 ALA A 622      30.686  44.437  20.624  1.00 12.93           H
ATOM   1453  HB2 ALA A 622      32.242  44.293  20.926  1.00 12.93           H
ATOM   1454  HB3 ALA A 622      31.763  45.001  19.588  1.00 12.93           H
ATOM   1455  N   GLN A 623      30.794  43.413  17.272  1.00  9.11           N
ATOM   1456  CA  GLN A 623      29.819  43.328  16.193  1.00  8.38           C
ATOM   1457  C   GLN A 623      29.546  41.874  15.806  1.00 11.18           C
ATOM   1458  O   GLN A 623      28.402  41.504  15.521  1.00 10.52           O
ATOM   1459  CB  GLN A 623      30.277  44.168  14.992  1.00  9.81           C
ATOM   1460  CG  GLN A 623      29.268  44.213  13.851  1.00 13.18           C
ATOM   1461  CD  GLN A 623      29.295  42.978  12.961  1.00 12.79           C
ATOM   1462  OE1 GLN A 623      30.358  42.404  12.686  1.00 14.78           O
ATOM   1463  NE2 GLN A 623      28.136  42.606  12.430  1.00 13.61           N
ATOM   1464  H   GLN A 623      31.533  43.800  17.062  1.00 10.93           H
ATOM   1465  HA  GLN A 623      28.986  43.717  16.515  1.00 10.06           H
ATOM   1466  HB2 GLN A 623      30.424  45.078  15.294  1.00 11.77           H
ATOM   1467  HB3 GLN A 623      31.102  43.807  14.648  1.00 11.77           H
ATOM   1468  HG2 GLN A 623      28.372  44.272  14.220  1.00 15.82           H
ATOM   1469  HG3 GLN A 623      29.443  44.995  13.302  1.00 15.82           H
ATOM   1470 HE21 GLN A 623      27.422  43.051  12.602  1.00 16.33           H
ATOM   1471 HE22 GLN A 623      28.106  41.927  11.900  1.00 16.33           H
ATOM   1472  N   CYS A 624      30.601  41.034  15.752  1.00  8.05           N
ATOM   1473  CA  CYS A 624      30.373  39.618  15.484  1.00  9.70           C
ATOM   1474  C   CYS A 624      29.533  38.980  16.577  1.00  9.48           C
ATOM   1475  O   CYS A 624      28.654  38.151  16.287  1.00 10.04           O
ATOM   1476  CB  CYS A 624      31.704  38.895  15.348  1.00 10.52           C
ATOM   1477  SG  CYS A 624      31.526  37.185  14.751  1.00 12.17           S
ATOM   1478  H   CYS A 624      31.426  41.252  15.859  1.00  9.66           H
ATOM   1479  HA  CYS A 624      29.873  39.527  14.656  1.00 11.64           H
ATOM   1480  HB2 CYS A 624      32.250  39.384  14.717  1.00 12.62           H
ATOM   1481  HB3 CYS A 624      32.132  38.870  16.217  1.00 12.62           H
ATOM   1482  HG  CYS A 624      30.462  36.754  15.115  1.00 14.60           H
ATOM   1483  N   MET A 625      29.790  39.345  17.831  1.00  9.36           N
ATOM   1484  CA  MET A 625      28.941  38.878  18.932  1.00  7.34           C
ATOM   1485  C   MET A 625      27.489  39.279  18.715  1.00  9.39           C
ATOM   1486  O   MET A 625      26.573  38.462  18.853  1.00  9.35           O
ATOM   1487  CB  MET A 625      29.471  39.422  20.258  1.00 12.85           C
ATOM   1488  CG  MET A 625      28.689  38.910  21.483  1.00 11.90           C
ATOM   1489  SD  MET A 625      28.929  37.122  21.739  1.00 13.70           S
ATOM   1490  CE  MET A 625      30.618  37.076  22.292  1.00 16.07           C
ATOM   1491  H   MET A 625      30.429  39.863  18.081  1.00 11.23           H
ATOM   1492  HA  MET A 625      28.985  37.906  18.975  1.00  8.80           H
ATOM   1493  HB2 MET A 625      30.392  39.138  20.359  1.00 15.42           H
ATOM   1494  HB3 MET A 625      29.408  40.391  20.242  1.00 15.42           H
ATOM   1495  HG2 MET A 625      29.020  39.358  22.283  1.00 14.28           H
ATOM   1496  HG3 MET A 625      27.747  39.081  21.355  1.00 14.28           H
ATOM   1497  HE1 MET A 625      30.854  36.157  22.512  1.00 19.29           H
ATOM   1498  HE2 MET A 625      31.201  37.406  21.588  1.00 19.29           H
ATOM   1499  HE3 MET A 625      30.691  37.643  23.079  1.00 19.29           H
ATOM   1500  N   PHE A 626      27.253  40.532  18.355  1.00 10.22           N
ATOM   1501  CA  PHE A 626      25.877  40.961  18.087  1.00 10.06           C
ATOM   1502  C   PHE A 626      25.256  40.170  16.940  1.00 12.29           C
ATOM   1503  O   PHE A 626      24.110  39.716  17.028  1.00 12.98           O
ATOM   1504  CB  PHE A 626      25.893  42.459  17.760  1.00 11.23           C
ATOM   1505  CG  PHE A 626      24.531  43.040  17.493  1.00 11.68           C
ATOM   1506  CD1 PHE A 626      23.719  43.412  18.530  1.00 10.49           C
ATOM   1507  CD2 PHE A 626      24.087  43.182  16.207  1.00 13.28           C
ATOM   1508  CE1 PHE A 626      22.469  43.967  18.298  1.00 14.00           C
ATOM   1509  CE2 PHE A 626      22.829  43.729  15.961  1.00 13.95           C
ATOM   1510  CZ  PHE A 626      22.020  44.110  17.019  1.00 12.90           C
ATOM   1511  H   PHE A 626      27.850  41.142  18.260  1.00 12.26           H
ATOM   1512  HA  PHE A 626      25.340  40.832  18.885  1.00 12.07           H
ATOM   1513  HB2 PHE A 626      26.281  42.939  18.507  1.00 13.48           H
ATOM   1514  HB3 PHE A 626      26.423  42.603  16.963  1.00 13.48           H
ATOM   1515  HD1 PHE A 626      24.024  43.318  19.401  1.00 12.59           H
ATOM   1516  HD2 PHE A 626      24.632  42.932  15.498  1.00 15.94           H
ATOM   1517  HE1 PHE A 626      21.932  44.211  19.015  1.00 16.79           H
ATOM   1518  HE2 PHE A 626      22.528  43.829  15.086  1.00 16.74           H
ATOM   1519  HZ  PHE A 626      21.177  44.470  16.854  1.00 15.48           H
ATOM   1520  N   ALA A 627      25.989  40.001  15.842  1.00 11.20           N
ATOM   1521  CA  ALA A 627      25.460  39.252  14.706  1.00 11.06           C
ATOM   1522  C   ALA A 627      25.179  37.808  15.073  1.00 10.57           C
ATOM   1523  O   ALA A 627      24.163  37.242  14.648  1.00 12.20           O
ATOM   1524  CB  ALA A 627      26.451  39.310  13.545  1.00 13.63           C
ATOM   1525  H   ALA A 627      26.780  40.318  15.722  1.00 13.45           H
ATOM   1526  HA  ALA A 627      24.625  39.655  14.422  1.00 13.27           H
ATOM   1527  HB1 ALA A 627      26.080  38.830  12.787  1.00 16.35           H
ATOM   1528  HB2 ALA A 627      26.595  40.241  13.312  1.00 16.35           H
ATOM   1529  HB3 ALA A 627      27.287  38.903  13.821  1.00 16.35           H
ATOM   1530  N   ALA A 628      26.065  37.188  15.861  1.00 10.17           N
ATOM   1531  CA  ALA A 628      25.827  35.808  16.266  1.00  9.90           C
ATOM   1532  C   ALA A 628      24.600  35.717  17.158  1.00 11.34           C
ATOM   1533  O   ALA A 628      23.832  34.752  17.052  1.00 10.41           O
ATOM   1534  CB  ALA A 628      27.058  35.214  16.950  1.00 12.63           C
ATOM   1535  H   ALA A 628      26.791  37.537  16.162  1.00 12.20           H
ATOM   1536  HA  ALA A 628      25.645  35.273  15.477  1.00 11.89           H
ATOM   1537  HB1 ALA A 628      26.875  34.303  17.234  1.00 15.16           H
ATOM   1538  HB2 ALA A 628      27.786  35.223  16.314  1.00 15.16           H
ATOM   1539  HB3 ALA A 628      27.281  35.756  17.725  1.00 15.16           H
ATOM   1540  N   LEU A 629      24.420  36.679  18.061  1.00  9.45           N
ATOM   1541  CA  LEU A 629      23.242  36.663  18.924  1.00  9.22           C
ATOM   1542  C   LEU A 629      21.954  36.883  18.136  1.00 14.01           C
ATOM   1543  O   LEU A 629      20.932  36.247  18.441  1.00 12.19           O
ATOM   1544  CB  LEU A 629      23.395  37.702  20.027  1.00 12.11           C
ATOM   1545  CG  LEU A 629      24.473  37.464  21.083  1.00 11.75           C
ATOM   1546  CD1 LEU A 629      24.770  38.734  21.866  1.00 12.76           C
ATOM   1547  CD2 LEU A 629      24.073  36.334  21.995  1.00 16.77           C
ATOM   1548  H   LEU A 629      24.940  37.346  18.192  1.00 11.34           H
ATOM   1549  HA  LEU A 629      23.181  35.792  19.345  1.00 11.06           H
ATOM   1550  HB2 LEU A 629      23.618  38.545  19.599  1.00 14.53           H
ATOM   1551  HB3 LEU A 629      22.546  37.797  20.490  1.00 14.53           H
ATOM   1552  HG  LEU A 629      25.298  37.203  20.632  1.00 14.10           H
ATOM   1553 HD11 LEU A 629      25.433  38.529  22.545  1.00 15.31           H
ATOM   1554 HD12 LEU A 629      25.103  39.419  21.261  1.00 15.31           H
ATOM   1555 HD13 LEU A 629      23.957  39.043  22.290  1.00 15.31           H
ATOM   1556 HD21 LEU A 629      24.770  36.197  22.659  1.00 20.12           H
ATOM   1557 HD22 LEU A 629      23.236  36.561  22.425  1.00 20.12           H
ATOM   1558 HD23 LEU A 629      23.968  35.527  21.464  1.00 20.12           H
ATOM   1559  N   LYS A 630      21.978  37.761  17.133  1.00 12.80           N
ATOM   1560  CA  LYS A 630      20.813  38.107  16.332  1.00 13.60           C
ATOM   1561  C   LYS A 630      20.672  37.203  15.114  1.00 14.25           C
ATOM   1562  O   LYS A 630      19.878  36.267  15.145  1.00 13.18           O
ATOM   1563  CB  LYS A 630      20.878  39.576  15.911  1.00 12.70           C
ATOM   1564  CG  LYS A 630      20.803  40.561  17.093  1.00 12.40           C
ATOM   1565  CD  LYS A 630      19.478  40.470  17.794  1.00 14.93           C
ATOM   1566  CE  LYS A 630      19.260  41.654  18.707  1.00 15.56           C
ATOM   1567  NZ  LYS A 630      18.047  41.417  19.529  1.00 16.62           N1+
ATOM   1568  H   LYS A 630      22.688  38.189  16.895  1.00 15.36           H
ATOM   1569  HA  LYS A 630      20.022  37.983  16.882  1.00 16.31           H
ATOM   1570  HB2 LYS A 630      21.718  39.734  15.449  1.00 15.24           H
ATOM   1571  HB3 LYS A 630      20.142  39.762  15.310  1.00 15.24           H
ATOM   1572  HG2 LYS A 630      21.498  40.349  17.737  1.00 14.88           H
ATOM   1573  HG3 LYS A 630      20.916  41.467  16.765  1.00 14.88           H
ATOM   1574  HD2 LYS A 630      18.768  40.461  17.135  1.00 17.91           H
ATOM   1575  HD3 LYS A 630      19.447  39.667  18.337  1.00 17.91           H
ATOM   1576  HE2 LYS A 630      20.023  41.768  19.297  1.00 18.67           H
ATOM   1577  HE3 LYS A 630      19.125  42.450  18.170  1.00 18.67           H
ATOM   1578  HZ1 LYS A 630      17.906  42.115  20.062  1.00 19.95           H
ATOM   1579  HZ2 LYS A 630      17.337  41.297  19.006  1.00 19.95           H
ATOM   1580  HZ3 LYS A 630      18.158  40.691  20.035  1.00 19.95           H
ATOM   1581  N   ALA A 631      21.449  37.448  14.057  1.00 11.72           N
ATOM   1582  CA  ALA A 631      21.320  36.628  12.855  1.00 13.93           C
ATOM   1583  C   ALA A 631      21.653  35.169  13.134  1.00 14.85           C
ATOM   1584  O   ALA A 631      21.041  34.267  12.557  1.00 15.32           O
ATOM   1585  CB  ALA A 631      22.194  37.182  11.727  1.00 18.40           C
ATOM   1586  H   ALA A 631      22.036  38.077  14.001  1.00 14.06           H
ATOM   1587  HA  ALA A 631      20.396  36.657  12.558  1.00 16.72           H
ATOM   1588  HB1 ALA A 631      22.128  36.589  10.961  1.00 22.08           H
ATOM   1589  HB2 ALA A 631      21.881  38.068  11.488  1.00 22.08           H
ATOM   1590  HB3 ALA A 631      23.115  37.224  12.032  1.00 22.08           H
ATOM   1591  N   GLY A 632      22.588  34.911  14.042  1.00 13.24           N
ATOM   1592  CA  GLY A 632      22.970  33.565  14.381  1.00 12.99           C
ATOM   1593  C   GLY A 632      22.036  32.882  15.335  1.00 13.97           C
ATOM   1594  O   GLY A 632      22.220  31.693  15.609  1.00 15.71           O
ATOM   1595  H   GLY A 632      23.008  35.516  14.487  1.00 15.88           H
ATOM   1596  HA2 GLY A 632      23.009  33.032  13.570  1.00 15.59           H
ATOM   1597  HA3 GLY A 632      23.852  33.578  14.781  1.00 15.59           H
ATOM   1598  N   LYS A 633      21.106  33.637  15.911  1.00 13.16           N
ATOM   1599  CA  LYS A 633      20.057  33.111  16.790  1.00 13.76           C
ATOM   1600  C   LYS A 633      20.603  32.512  18.083  1.00 15.25           C
ATOM   1601  O   LYS A 633      19.990  31.630  18.682  1.00 18.18           O
ATOM   1602  CB  LYS A 633      19.113  32.147  16.048  1.00 16.12           C
ATOM   1603  CG  LYS A 633      18.375  32.834  14.883  1.00 18.63           C
ATOM   1604  CD  LYS A 633      17.208  32.016  14.350  1.00 28.51           C
ATOM   1605  CE  LYS A 633      16.752  32.561  12.982  1.00 31.35           C
ATOM   1606  NZ  LYS A 633      16.122  31.481  12.149  1.00 38.55           N1+
ATOM   1607  H   LYS A 633      21.055  34.490  15.806  1.00 15.79           H
ATOM   1608  HA  LYS A 633      19.515  33.872  17.057  1.00 16.51           H
ATOM   1609  HB2 LYS A 633      19.619  31.400  15.699  1.00 19.35           H
ATOM   1610  HB3 LYS A 633      18.449  31.830  16.678  1.00 19.35           H
ATOM   1611  HG2 LYS A 633      18.011  33.682  15.189  1.00 22.36           H
ATOM   1612  HG3 LYS A 633      18.997  32.979  14.154  1.00 22.36           H
ATOM   1613  HD2 LYS A 633      17.481  31.091  14.251  1.00 34.21           H
ATOM   1614  HD3 LYS A 633      16.463  32.087  14.970  1.00 34.21           H
ATOM   1615  HE2 LYS A 633      16.094  33.262  13.122  1.00 37.61           H
ATOM   1616  HE3 LYS A 633      17.515  32.917  12.500  1.00 37.61           H
ATOM   1617  HZ1 LYS A 633      15.854  31.810  11.366  1.00 46.26           H
ATOM   1618  HZ2 LYS A 633      16.709  30.827  12.003  1.00 46.26           H
ATOM   1619  HZ3 LYS A 633      15.417  31.144  12.577  1.00 46.26           H
ATOM   1620  N   ILE A 634      21.705  33.051  18.596  1.00 11.87           N
ATOM   1621  CA  ILE A 634      22.222  32.582  19.875  1.00 14.10           C
ATOM   1622  C   ILE A 634      21.529  33.280  21.046  1.00 13.17           C
ATOM   1623  O   ILE A 634      21.499  32.731  22.161  1.00 14.55           O
ATOM   1624  CB  ILE A 634      23.758  32.752  19.913  1.00 14.79           C
ATOM   1625  CG1 ILE A 634      24.454  31.947  18.808  1.00 17.01           C
ATOM   1626  CG2 ILE A 634      24.332  32.377  21.302  1.00 16.81           C
ATOM   1627  CD1 ILE A 634      24.180  30.460  18.826  1.00 16.88           C
ATOM   1628  H   ILE A 634      22.164  33.678  18.228  1.00 14.24           H
ATOM   1629  HA  ILE A 634      22.039  31.634  19.958  1.00 16.92           H
ATOM   1630  HB  ILE A 634      23.952  33.688  19.748  1.00 17.75           H
ATOM   1631 HG12 ILE A 634      24.181  32.295  17.944  1.00 20.41           H
ATOM   1632 HG13 ILE A 634      25.417  32.057  18.901  1.00 20.41           H
ATOM   1633 HG21 ILE A 634      25.298  32.465  21.270  1.00 20.17           H
ATOM   1634 HG22 ILE A 634      23.975  32.984  21.968  1.00 20.17           H
ATOM   1635 HG23 ILE A 634      24.089  31.463  21.519  1.00 20.17           H
ATOM   1636 HD11 ILE A 634      24.697  30.047  18.117  1.00 20.26           H
ATOM   1637 HD12 ILE A 634      24.449  30.097  19.684  1.00 20.26           H
ATOM   1638 HD13 ILE A 634      23.233  30.307  18.678  1.00 20.26           H
ATOM   1639  N   GLN A 635      20.917  34.457  20.837  1.00 11.20           N
ATOM   1640  CA  GLN A 635      20.480  35.260  21.986  1.00 13.37           C
ATOM   1641  C   GLN A 635      19.505  34.510  22.889  1.00 15.25           C
ATOM   1642  O   GLN A 635      19.603  34.596  24.122  1.00 13.48           O
ATOM   1643  CB  GLN A 635      19.899  36.603  21.552  1.00 16.90           C
ATOM   1644  CG  GLN A 635      18.821  36.545  20.709  1.00 24.03           C
ATOM   1645  CD  GLN A 635      18.128  37.888  20.598  1.00 33.27           C
ATOM   1646  OE1 GLN A 635      18.704  38.985  20.892  1.00 15.37           O
ATOM   1647  NE2 GLN A 635      16.862  37.817  20.178  1.00 30.13           N
ATOM   1648  H   GLN A 635      20.751  34.798  20.066  1.00 13.45           H
ATOM   1649  HA  GLN A 635      21.255  35.462  22.533  1.00 16.04           H
ATOM   1650  HB2 GLN A 635      19.586  37.086  22.343  1.00 20.27           H
ATOM   1651  HB3 GLN A 635      20.584  37.117  21.096  1.00 20.27           H
ATOM   1652  HG2 GLN A 635      19.160  36.287  19.855  1.00 28.83           H
ATOM   1653  HG3 GLN A 635      18.183  35.896  21.042  1.00 28.83           H
ATOM   1654 HE21 GLN A 635      16.423  37.073  20.217  1.00 36.15           H
ATOM   1655 HE22 GLN A 635      16.491  38.524  19.863  1.00 36.15           H
ATOM   1656  N   ASN A 636      18.550  33.796  22.301  1.00 12.93           N
ATOM   1657  CA  ASN A 636      17.531  33.148  23.113  1.00 15.17           C
ATOM   1658  C   ASN A 636      18.043  31.909  23.829  1.00 16.45           C
ATOM   1659  O   ASN A 636      17.292  31.326  24.629  1.00 17.94           O
ATOM   1660  CB  ASN A 636      16.296  32.820  22.265  1.00 18.34           C
ATOM   1661  CG  ASN A 636      15.567  34.057  21.797  1.00 18.38           C
ATOM   1662  OD1 ASN A 636      15.852  35.181  22.236  1.00 17.45           O
ATOM   1663  ND2 ASN A 636      14.603  33.864  20.897  1.00 21.60           N
ATOM   1664  H   ASN A 636      18.480  33.672  21.456  1.00 15.52           H
ATOM   1665  HA  ASN A 636      17.256  33.782  23.796  1.00 18.21           H
ATOM   1666  HB2 ASN A 636      16.571  32.318  21.482  1.00 22.01           H
ATOM   1667  HB3 ASN A 636      15.682  32.296  22.802  1.00 22.01           H
ATOM   1668 HD21 ASN A 636      14.116  34.525  20.641  1.00 25.92           H
ATOM   1669 HD22 ASN A 636      14.473  33.082  20.573  1.00 25.92           H
ATOM   1670  N   LYS A 637      19.281  31.497  23.566  1.00 15.16           N
ATOM   1671  CA  LYS A 637      19.935  30.440  24.322  1.00 15.51           C
ATOM   1672  C   LYS A 637      20.585  30.945  25.606  1.00 15.02           C
ATOM   1673  O   LYS A 637      21.012  30.111  26.424  1.00 18.60           O
ATOM   1674  CB  LYS A 637      20.993  29.764  23.437  1.00 17.21           C
ATOM   1675  CG  LYS A 637      20.466  29.229  22.123  1.00 19.19           C
ATOM   1676  CD  LYS A 637      21.583  28.559  21.364  1.00 19.44           C
ATOM   1677  CE  LYS A 637      21.115  28.095  19.997  1.00 21.73           C
ATOM   1678  NZ  LYS A 637      20.018  27.115  20.080  1.00 26.94           N1+
ATOM   1679  H   LYS A 637      19.768  31.815  22.932  1.00 18.19           H
ATOM   1680  HA  LYS A 637      19.278  29.768  24.559  1.00 18.61           H
ATOM   1681  HB2 LYS A 637      21.681  30.414  23.219  1.00 20.66           H
ATOM   1682  HB3 LYS A 637      21.391  29.025  23.923  1.00 20.66           H
ATOM   1683  HG2 LYS A 637      19.770  28.573  22.291  1.00 23.03           H
ATOM   1684  HG3 LYS A 637      20.119  29.958  21.585  1.00 23.03           H
ATOM   1685  HD2 LYS A 637      22.307  29.191  21.240  1.00 23.32           H
ATOM   1686  HD3 LYS A 637      21.889  27.783  21.859  1.00 23.32           H
ATOM   1687  HE2 LYS A 637      20.782  28.861  19.502  1.00 26.08           H
ATOM   1688  HE3 LYS A 637      21.858  27.689  19.522  1.00 26.08           H
ATOM   1689  HZ1 LYS A 637      19.841  26.794  19.268  1.00 32.33           H
ATOM   1690  HZ2 LYS A 637      20.256  26.440  20.611  1.00 32.33           H
ATOM   1691  HZ3 LYS A 637      19.287  27.501  20.406  1.00 32.33           H
ATOM   1692  N   LEU A 638      20.663  32.269  25.819  1.00 14.06           N
ATOM   1693  CA  LEU A 638      21.446  32.835  26.913  1.00 12.77           C
ATOM   1694  C   LEU A 638      20.584  33.691  27.830  1.00 16.84           C
ATOM   1695  O   LEU A 638      19.498  34.134  27.456  1.00 18.60           O
ATOM   1696  CB  LEU A 638      22.582  33.713  26.362  1.00 15.54           C
ATOM   1697  CG  LEU A 638      23.523  33.063  25.357  1.00 15.98           C
ATOM   1698  CD1 LEU A 638      24.663  34.013  25.070  1.00 18.65           C
ATOM   1699  CD2 LEU A 638      24.046  31.728  25.865  1.00 16.77           C
ATOM   1700  H   LEU A 638      20.258  32.861  25.346  1.00 16.87           H
ATOM   1701  HA  LEU A 638      21.851  32.127  27.434  1.00 15.33           H
ATOM   1702  HB2 LEU A 638      22.183  34.486  25.933  1.00 18.65           H
ATOM   1703  HB3 LEU A 638      23.125  34.007  27.113  1.00 18.65           H
ATOM   1704  HG  LEU A 638      23.046  32.908  24.526  1.00 19.17           H
ATOM   1705 HD11 LEU A 638      25.272  33.585  24.449  1.00 22.38           H
ATOM   1706 HD12 LEU A 638      24.303  34.824  24.676  1.00 22.38           H
ATOM   1707 HD13 LEU A 638      25.120  34.224  25.899  1.00 22.38           H
ATOM   1708 HD21 LEU A 638      24.646  31.353  25.202  1.00 20.12           H
ATOM   1709 HD22 LEU A 638      24.522  31.881  26.695  1.00 20.12           H
ATOM   1710 HD23 LEU A 638      23.307  31.117  26.019  1.00 20.12           H
ATOM   1711  N   THR A 639      21.072  33.917  29.046  1.00 12.73           N
ATOM   1712  CA  THR A 639      20.410  34.816  29.975  1.00 14.96           C
ATOM   1713  C   THR A 639      20.787  36.263  29.703  1.00 14.33           C
ATOM   1714  O   THR A 639      21.793  36.553  29.057  1.00 11.79           O
ATOM   1715  CB  THR A 639      20.794  34.501  31.423  1.00 17.37           C
ATOM   1716  OG1 THR A 639      22.153  34.885  31.660  1.00 12.75           O
ATOM   1717  CG2 THR A 639      20.643  33.015  31.742  1.00 18.81           C
ATOM   1718  H   THR A 639      21.784  33.548  29.360  1.00 15.28           H
ATOM   1719  HA  THR A 639      19.451  34.727  29.884  1.00 17.95           H
ATOM   1720  HB  THR A 639      20.213  35.004  32.016  1.00 20.85           H
ATOM   1721  HG1 THR A 639      22.179  35.534  32.189  1.00 15.30           H
ATOM   1722 HG21 THR A 639      20.864  32.854  32.672  1.00 22.58           H
ATOM   1723 HG22 THR A 639      19.727  32.734  31.579  1.00 22.58           H
ATOM   1724 HG23 THR A 639      21.237  32.491  31.180  1.00 22.58           H
ATOM   1725  N   ASP A 640      19.978  37.181  30.231  1.00 15.64           N
ATOM   1726  CA  ASP A 640      20.280  38.605  30.100  1.00 16.95           C
ATOM   1727  C   ASP A 640      21.659  38.940  30.652  1.00 13.66           C
ATOM   1728  O   ASP A 640      22.386  39.760  30.072  1.00 13.31           O
ATOM   1729  CB  ASP A 640      19.251  39.451  30.849  1.00 18.69           C
ATOM   1730  CG  ASP A 640      17.874  39.387  30.231  1.00 29.89           C
ATOM   1731  OD1 ASP A 640      17.749  38.846  29.109  1.00 32.03           O
ATOM   1732  OD2 ASP A 640      16.912  39.871  30.886  1.00 31.38           O1-
ATOM   1733  H   ASP A 640      19.260  37.007  30.671  1.00 18.76           H
ATOM   1734  HA  ASP A 640      20.263  38.854  29.166  1.00 20.33           H
ATOM   1735  HB2 ASP A 640      19.193  39.136  31.765  1.00 22.43           H
ATOM   1736  HB3 ASP A 640      19.537  40.378  30.831  1.00 22.43           H
ATOM   1737  N   LEU A 641      22.038  38.342  31.785  1.00 10.96           N
ATOM   1738  CA  LEU A 641      23.342  38.672  32.362  1.00 13.35           C
ATOM   1739  C   LEU A 641      24.477  38.143  31.507  1.00 13.83           C
ATOM   1740  O   LEU A 641      25.511  38.799  31.379  1.00 12.36           O
ATOM   1741  CB  LEU A 641      23.479  38.125  33.775  1.00 14.89           C
ATOM   1742  CG  LEU A 641      22.526  38.723  34.815  1.00 14.25           C
ATOM   1743  CD1 LEU A 641      22.834  38.110  36.195  1.00 21.20           C
ATOM   1744  CD2 LEU A 641      22.599  40.245  34.879  1.00 17.93           C
ATOM   1745  H   LEU A 641      21.579  37.758  32.221  1.00 13.15           H
ATOM   1746  HA  LEU A 641      23.433  39.637  32.401  1.00 16.03           H
ATOM   1747  HB2 LEU A 641      23.326  37.167  33.740  1.00 17.87           H
ATOM   1748  HB3 LEU A 641      24.382  38.296  34.091  1.00 17.87           H
ATOM   1749  HG  LEU A 641      21.619  38.479  34.572  1.00 17.10           H
ATOM   1750 HD11 LEU A 641      22.203  38.469  36.840  1.00 25.44           H
ATOM   1751 HD12 LEU A 641      22.736  37.146  36.143  1.00 25.44           H
ATOM   1752 HD13 LEU A 641      23.741  38.340  36.454  1.00 25.44           H
ATOM   1753 HD21 LEU A 641      21.967  40.560  35.544  1.00 21.52           H
ATOM   1754 HD22 LEU A 641      23.498  40.512  35.131  1.00 21.52           H
ATOM   1755 HD23 LEU A 641      22.374  40.621  34.014  1.00 21.52           H
ATOM   1756  N   GLU A 642      24.309  36.960  30.937  1.00 10.88           N
ATOM   1757  CA  GLU A 642      25.309  36.436  30.019  1.00 12.42           C
ATOM   1758  C   GLU A 642      25.474  37.352  28.817  1.00 11.37           C
ATOM   1759  O   GLU A 642      26.603  37.600  28.377  1.00 11.61           O
ATOM   1760  CB  GLU A 642      24.928  35.024  29.589  1.00 12.94           C
ATOM   1761  CG  GLU A 642      25.134  33.999  30.701  1.00 15.07           C
ATOM   1762  CD  GLU A 642      24.449  32.663  30.475  1.00 18.48           C
ATOM   1763  OE1 GLU A 642      23.627  32.518  29.544  1.00 16.35           O
ATOM   1764  OE2 GLU A 642      24.774  31.719  31.232  1.00 22.58           O1-
ATOM   1765  H   GLU A 642      23.634  36.443  31.063  1.00 13.06           H
ATOM   1766  HA  GLU A 642      26.161  36.379  30.477  1.00 14.90           H
ATOM   1767  HB2 GLU A 642      23.996  35.012  29.325  1.00 15.52           H
ATOM   1768  HB3 GLU A 642      25.497  34.759  28.848  1.00 15.52           H
ATOM   1769  HG2 GLU A 642      26.083  33.834  30.805  1.00 18.08           H
ATOM   1770  HG3 GLU A 642      24.775  34.370  31.524  1.00 18.08           H
ATOM   1771  N   ILE A 643      24.374  37.850  28.252  1.00 10.39           N
ATOM   1772  CA  ILE A 643      24.467  38.728  27.084  1.00 11.89           C
ATOM   1773  C   ILE A 643      25.177  40.019  27.461  1.00 12.34           C
ATOM   1774  O   ILE A 643      26.030  40.527  26.729  1.00 10.95           O
ATOM   1775  CB  ILE A 643      23.064  38.998  26.501  1.00 15.24           C
ATOM   1776  CG1 ILE A 643      22.481  37.715  25.950  1.00 13.66           C
ATOM   1777  CG2 ILE A 643      23.107  40.088  25.427  1.00 12.06           C
ATOM   1778  CD1 ILE A 643      20.970  37.759  25.718  1.00 20.21           C
ATOM   1779  H   ILE A 643      23.569  37.702  28.524  1.00 12.47           H
ATOM   1780  HA  ILE A 643      25.005  38.286  26.408  1.00 14.27           H
ATOM   1781  HB  ILE A 643      22.492  39.311  27.221  1.00 18.29           H
ATOM   1782 HG12 ILE A 643      22.910  37.506  25.106  1.00 16.39           H
ATOM   1783 HG13 ILE A 643      22.653  37.004  26.586  1.00 16.39           H
ATOM   1784 HG21 ILE A 643      22.214  40.202  25.074  1.00 14.48           H
ATOM   1785 HG22 ILE A 643      23.409  40.922  25.817  1.00 14.48           H
ATOM   1786 HG23 ILE A 643      23.707  39.813  24.716  1.00 14.48           H
ATOM   1787 HD11 ILE A 643      20.680  36.902  25.367  1.00 24.26           H
ATOM   1788 HD12 ILE A 643      20.520  37.938  26.558  1.00 24.26           H
ATOM   1789 HD13 ILE A 643      20.769  38.463  25.081  1.00 24.26           H
ATOM   1790  N   LEU A 644      24.793  40.596  28.584  1.00 10.39           N
ATOM   1791  CA  LEU A 644      25.464  41.787  29.087  1.00  9.86           C
ATOM   1792  C   LEU A 644      26.959  41.557  29.224  1.00 11.06           C
ATOM   1793  O   LEU A 644      27.764  42.374  28.759  1.00  9.34           O
ATOM   1794  CB  LEU A 644      24.856  42.146  30.440  1.00 10.42           C
ATOM   1795  CG  LEU A 644      25.427  43.329  31.196  1.00 11.33           C
ATOM   1796  CD1 LEU A 644      25.253  44.611  30.467  1.00 14.00           C
ATOM   1797  CD2 LEU A 644      24.711  43.388  32.576  1.00 13.91           C
ATOM   1798  H   LEU A 644      24.140  40.320  29.074  1.00 12.47           H
ATOM   1799  HA  LEU A 644      25.328  42.522  28.470  1.00 11.83           H
ATOM   1800  HB2 LEU A 644      23.919  42.329  30.291  1.00 12.50           H
ATOM   1801  HB3 LEU A 644      24.941  41.377  31.018  1.00 12.50           H
ATOM   1802  HG  LEU A 644      26.374  43.183  31.351  1.00 13.60           H
ATOM   1803 HD11 LEU A 644      25.624  45.322  31.010  1.00 16.80           H
ATOM   1804 HD12 LEU A 644      25.724  44.570  29.617  1.00 16.80           H
ATOM   1805 HD13 LEU A 644      24.309  44.765  30.316  1.00 16.80           H
ATOM   1806 HD21 LEU A 644      25.035  44.165  33.060  1.00 16.69           H
ATOM   1807 HD22 LEU A 644      23.756  43.458  32.432  1.00 16.69           H
ATOM   1808 HD23 LEU A 644      24.910  42.579  33.074  1.00 16.69           H
ATOM   1809  N   ALA A 645      27.356  40.452  29.863  1.00  9.89           N
ATOM   1810  CA  ALA A 645      28.776  40.200  30.091  1.00 11.89           C
ATOM   1811  C   ALA A 645      29.510  39.948  28.785  1.00 10.37           C
ATOM   1812  O   ALA A 645      30.651  40.413  28.626  1.00  9.81           O
ATOM   1813  CB  ALA A 645      28.968  39.006  31.027  1.00 11.50           C
ATOM   1814  H   ALA A 645      26.827  39.837  30.156  1.00 11.87           H
ATOM   1815  HA  ALA A 645      29.180  40.977  30.506  1.00 14.27           H
ATOM   1816  HB1 ALA A 645      29.914  38.809  31.102  1.00 13.80           H
ATOM   1817  HB2 ALA A 645      28.607  39.236  31.897  1.00 13.80           H
ATOM   1818  HB3 ALA A 645      28.498  38.241  30.655  1.00 13.80           H
ATOM   1819  N   LEU A 646      28.884  39.205  27.862  1.00 10.01           N
ATOM   1820  CA  LEU A 646      29.532  38.901  26.579  1.00 11.04           C
ATOM   1821  C   LEU A 646      29.803  40.165  25.784  1.00  9.55           C
ATOM   1822  O   LEU A 646      30.864  40.291  25.163  1.00  9.79           O
ATOM   1823  CB  LEU A 646      28.684  37.933  25.755  1.00 12.12           C
ATOM   1824  CG  LEU A 646      28.649  36.469  26.150  1.00 14.17           C
ATOM   1825  CD1 LEU A 646      27.530  35.778  25.371  1.00 15.95           C
ATOM   1826  CD2 LEU A 646      29.954  35.797  25.851  1.00 15.78           C
ATOM   1827  H   LEU A 646      28.096  38.873  27.942  1.00 12.01           H
ATOM   1828  HA  LEU A 646      30.385  38.466  26.744  1.00 13.25           H
ATOM   1829  HB2 LEU A 646      27.767  38.247  25.755  1.00 14.54           H
ATOM   1830  HB3 LEU A 646      29.024  37.948  24.843  1.00 14.54           H
ATOM   1831  HG  LEU A 646      28.471  36.395  27.100  1.00 17.00           H
ATOM   1832 HD11 LEU A 646      27.510  34.838  25.602  1.00 19.15           H
ATOM   1833 HD12 LEU A 646      26.688  36.202  25.611  1.00 19.15           H
ATOM   1834 HD13 LEU A 646      27.688  35.884  24.420  1.00 19.15           H
ATOM   1835 HD21 LEU A 646      29.893  34.869  26.127  1.00 18.93           H
ATOM   1836 HD22 LEU A 646      30.120  35.845  24.895  1.00 18.93           H
ATOM   1837 HD23 LEU A 646      30.660  36.248  26.343  1.00 18.93           H
ATOM   1838  N   LEU A 647      28.837  41.084  25.730  1.00  8.24           N
ATOM   1839  CA  LEU A 647      29.055  42.308  24.978  1.00  9.03           C
ATOM   1840  C   LEU A 647      30.158  43.149  25.606  1.00  8.42           C
ATOM   1841  O   LEU A 647      31.058  43.654  24.910  1.00  8.92           O
ATOM   1842  CB  LEU A 647      27.760  43.106  24.806  1.00 10.03           C
ATOM   1843  CG  LEU A 647      27.889  44.335  23.915  1.00 12.96           C
ATOM   1844  CD1 LEU A 647      28.349  43.988  22.487  1.00 16.55           C
ATOM   1845  CD2 LEU A 647      26.572  45.092  23.880  1.00 13.15           C
ATOM   1846  H   LEU A 647      28.068  41.020  26.117  1.00  9.89           H
ATOM   1847  HA  LEU A 647      29.361  42.060  24.092  1.00 10.84           H
ATOM   1848  HB2 LEU A 647      27.091  42.533  24.401  1.00 12.04           H
ATOM   1849  HB3 LEU A 647      27.466  43.403  25.683  1.00 12.04           H
ATOM   1850  HG  LEU A 647      28.549  44.928  24.311  1.00 15.55           H
ATOM   1851 HD11 LEU A 647      28.351  44.796  21.949  1.00 19.86           H
ATOM   1852 HD12 LEU A 647      29.244  43.615  22.521  1.00 19.86           H
ATOM   1853 HD13 LEU A 647      27.735  43.340  22.105  1.00 19.86           H
ATOM   1854 HD21 LEU A 647      26.681  45.873  23.315  1.00 15.78           H
ATOM   1855 HD22 LEU A 647      25.878  44.510  23.523  1.00 15.78           H
ATOM   1856 HD23 LEU A 647      26.344  45.367  24.783  1.00 15.78           H
ATOM   1857  N   ILE A 648      30.092  43.357  26.923  1.00  8.62           N
ATOM   1858  CA  ILE A 648      31.152  44.079  27.622  1.00  8.97           C
ATOM   1859  C   ILE A 648      32.491  43.392  27.413  1.00  9.88           C
ATOM   1860  O   ILE A 648      33.488  44.050  27.116  1.00 10.22           O
ATOM   1861  CB  ILE A 648      30.813  44.205  29.114  1.00 10.96           C
ATOM   1862  CG1 ILE A 648      29.614  45.128  29.264  1.00 11.27           C
ATOM   1863  CG2 ILE A 648      32.028  44.689  29.913  1.00 12.30           C
ATOM   1864  CD1 ILE A 648      29.047  45.194  30.693  1.00 12.19           C
ATOM   1865  H   ILE A 648      29.449  43.095  27.430  1.00 10.35           H
ATOM   1866  HA  ILE A 648      31.236  44.973  27.255  1.00 10.76           H
ATOM   1867  HB  ILE A 648      30.554  43.335  29.447  1.00 13.15           H
ATOM   1868 HG12 ILE A 648      29.897  46.023  29.016  1.00 13.52           H
ATOM   1869 HG13 ILE A 648      28.907  44.836  28.668  1.00 13.52           H
ATOM   1870 HG21 ILE A 648      31.778  44.766  30.850  1.00 14.76           H
ATOM   1871 HG22 ILE A 648      32.739  44.039  29.835  1.00 14.76           H
ATOM   1872 HG23 ILE A 648      32.326  45.554  29.583  1.00 14.76           H
ATOM   1873 HD11 ILE A 648      28.299  45.813  30.696  1.00 14.63           H
ATOM   1874 HD12 ILE A 648      28.744  44.311  30.956  1.00 14.63           H
ATOM   1875 HD13 ILE A 648      29.732  45.510  31.302  1.00 14.63           H
ATOM   1876  N   ALA A 649      32.543  42.069  27.567  1.00  9.55           N
ATOM   1877  CA  ALA A 649      33.793  41.360  27.384  1.00  9.82           C
ATOM   1878  C   ALA A 649      34.312  41.521  25.973  1.00 10.94           C
ATOM   1879  O   ALA A 649      35.516  41.722  25.766  1.00 10.40           O
ATOM   1880  CB  ALA A 649      33.607  39.889  27.680  1.00  9.11           C
ATOM   1881  H   ALA A 649      31.880  41.560  27.765  1.00 11.46           H
ATOM   1882  HA  ALA A 649      34.447  41.722  28.006  1.00 11.79           H
ATOM   1883  HB1 ALA A 649      34.458  39.430  27.555  1.00 10.94           H
ATOM   1884  HB2 ALA A 649      33.311  39.804  28.598  1.00 10.94           H
ATOM   1885  HB3 ALA A 649      32.946  39.528  27.069  1.00 10.94           H
ATOM   1886  N   ALA A 650      33.457  41.379  24.971  1.00  9.71           N
ATOM   1887  CA  ALA A 650      33.925  41.507  23.594  1.00  6.77           C
ATOM   1888  C   ALA A 650      34.574  42.861  23.380  1.00  8.45           C
ATOM   1889  O   ALA A 650      35.647  42.970  22.777  1.00  9.26           O
ATOM   1890  CB  ALA A 650      32.793  41.282  22.595  1.00 10.21           C
ATOM   1891  H   ALA A 650      32.619  41.195  25.049  1.00 11.65           H
ATOM   1892  HA  ALA A 650      34.605  40.825  23.430  1.00  8.12           H
ATOM   1893  HB1 ALA A 650      33.114  41.440  21.693  1.00 12.25           H
ATOM   1894  HB2 ALA A 650      32.492  40.366  22.684  1.00 12.25           H
ATOM   1895  HB3 ALA A 650      32.080  41.904  22.806  1.00 12.25           H
ATOM   1896  N   LEU A 651      33.943  43.914  23.860  1.00  9.67           N
ATOM   1897  CA  LEU A 651      34.511  45.246  23.673  1.00  9.13           C
ATOM   1898  C   LEU A 651      35.790  45.461  24.472  1.00 10.79           C
ATOM   1899  O   LEU A 651      36.675  46.210  24.036  1.00 10.14           O
ATOM   1900  CB  LEU A 651      33.471  46.288  24.097  1.00  9.60           C
ATOM   1901  CG  LEU A 651      32.271  46.392  23.181  1.00 11.09           C
ATOM   1902  CD1 LEU A 651      31.096  47.079  23.909  1.00 13.57           C
ATOM   1903  CD2 LEU A 651      32.606  47.156  21.899  1.00 13.71           C
ATOM   1904  H   LEU A 651      33.202  43.899  24.284  1.00 11.60           H
ATOM   1905  HA  LEU A 651      34.730  45.382  22.739  1.00 10.95           H
ATOM   1906  HB2 LEU A 651      33.144  46.035  24.968  1.00 11.52           H
ATOM   1907  HB3 LEU A 651      33.900  47.157  24.130  1.00 11.52           H
ATOM   1908  HG  LEU A 651      31.988  45.496  22.935  1.00 13.31           H
ATOM   1909 HD11 LEU A 651      30.353  47.164  23.297  1.00 16.28           H
ATOM   1910 HD12 LEU A 651      30.843  46.541  24.673  1.00 16.28           H
ATOM   1911 HD13 LEU A 651      31.382  47.956  24.205  1.00 16.28           H
ATOM   1912 HD21 LEU A 651      31.804  47.248  21.361  1.00 16.45           H
ATOM   1913 HD22 LEU A 651      32.943  48.033  22.144  1.00 16.45           H
ATOM   1914 HD23 LEU A 651      33.288  46.679  21.402  1.00 16.45           H
ATOM   1915  N   SER A 652      35.929  44.824  25.618  1.00  9.27           N
ATOM   1916  CA  SER A 652      37.012  45.090  26.551  1.00  9.66           C
ATOM   1917  C   SER A 652      38.146  44.067  26.455  1.00  9.95           C
ATOM   1918  O   SER A 652      39.168  44.234  27.130  1.00  8.85           O
ATOM   1919  CB  SER A 652      36.468  45.096  27.983  1.00 13.83           C
ATOM   1920  OG  SER A 652      36.204  43.798  28.419  1.00 27.02           O
ATOM   1921  H   SER A 652      35.381  44.217  25.893  1.00 11.12           H
ATOM   1922  HA  SER A 652      37.394  45.968  26.382  1.00 11.59           H
ATOM   1923  HB2 SER A 652      37.150  45.472  28.562  1.00 16.60           H
ATOM   1924  HB3 SER A 652      35.655  45.647  28.041  1.00 16.60           H
ATOM   1925  HG  SER A 652      35.841  43.827  29.179  1.00 32.42           H
ATOM   1926  N   HIS A 653      38.028  43.019  25.620  1.00  9.07           N
ATOM   1927  CA  HIS A 653      38.834  41.821  25.840  1.00  8.86           C
ATOM   1928  C   HIS A 653      40.294  41.975  25.438  1.00 10.57           C
ATOM   1929  O   HIS A 653      41.088  41.133  25.826  1.00  8.33           O
ATOM   1930  CB  HIS A 653      38.294  40.614  25.087  1.00  9.00           C
ATOM   1931  CG  HIS A 653      38.658  40.595  23.636  1.00  9.16           C
ATOM   1932  ND1 HIS A 653      37.978  41.309  22.673  1.00  9.18           N
ATOM   1933  CD2 HIS A 653      39.687  39.986  23.000  1.00  8.42           C
ATOM   1934  CE1 HIS A 653      38.572  41.136  21.508  1.00  8.95           C
ATOM   1935  NE2 HIS A 653      39.604  40.336  21.687  1.00  9.07           N
ATOM   1936  H   HIS A 653      37.505  42.989  24.944  1.00 10.88           H
ATOM   1937  HA  HIS A 653      38.838  41.608  26.785  1.00 10.63           H
ATOM   1938  HB2 HIS A 653      37.329  40.602  25.160  1.00 10.80           H
ATOM   1939  HB3 HIS A 653      38.666  39.815  25.486  1.00 10.80           H
ATOM   1940  HD1 HIS A 653      37.289  41.807  22.811  1.00 11.01           H
ATOM   1941  HD2 HIS A 653      40.323  39.430  23.388  1.00 10.10           H
ATOM   1942  HE1 HIS A 653      38.294  41.502  20.701  1.00 10.74           H
ATOM   1943  N   ASP A 654      40.696  43.040  24.729  1.00  8.63           N
ATOM   1944  CA  ASP A 654      42.092  43.306  24.375  1.00  8.35           C
ATOM   1945  C   ASP A 654      42.565  44.671  24.900  1.00 11.13           C
ATOM   1946  O   ASP A 654      43.529  45.223  24.388  1.00  8.42           O
ATOM   1947  CB  ASP A 654      42.323  43.167  22.858  1.00  9.29           C
ATOM   1948  CG  ASP A 654      42.585  41.733  22.397  1.00  6.81           C
ATOM   1949  OD1 ASP A 654      43.193  40.978  23.148  1.00  8.41           O
ATOM   1950  OD2 ASP A 654      42.202  41.469  21.234  1.00  8.05           O1-
ATOM   1951  H   ASP A 654      40.150  43.641  24.438  1.00 10.36           H
ATOM   1952  HA  ASP A 654      42.657  42.638  24.809  1.00 10.02           H
ATOM   1953  HB2 ASP A 654      41.559  43.499  22.362  1.00 11.15           H
ATOM   1954  HB3 ASP A 654      43.121  43.671  22.615  1.00 11.15           H
ATOM   1955  N   LEU A 655      41.890  45.237  25.896  1.00  8.86           N
ATOM   1956  CA  LEU A 655      42.211  46.582  26.391  1.00  9.39           C
ATOM   1957  C   LEU A 655      43.691  46.745  26.691  1.00 10.58           C
ATOM   1958  O   LEU A 655      44.310  45.902  27.337  1.00  9.09           O
ATOM   1959  CB  LEU A 655      41.407  46.910  27.658  1.00  9.51           C
ATOM   1960  CG  LEU A 655      40.012  47.462  27.444  1.00 11.24           C
ATOM   1961  CD1 LEU A 655      39.190  47.320  28.741  1.00 11.50           C
ATOM   1962  CD2 LEU A 655      40.058  48.898  26.937  1.00 11.95           C
ATOM   1963  H   LEU A 655      41.224  44.866  26.305  1.00 10.63           H
ATOM   1964  HA  LEU A 655      41.965  47.226  25.709  1.00 11.27           H
ATOM   1965  HB2 LEU A 655      41.316  46.093  28.181  1.00 11.42           H
ATOM   1966  HB3 LEU A 655      41.898  47.556  28.181  1.00 11.42           H
ATOM   1967  HG  LEU A 655      39.580  46.929  26.757  1.00 13.49           H
ATOM   1968 HD11 LEU A 655      38.295  47.648  28.568  1.00 13.80           H
ATOM   1969 HD12 LEU A 655      39.160  46.386  29.001  1.00 13.80           H
ATOM   1970 HD13 LEU A 655      39.602  47.842  29.447  1.00 13.80           H
ATOM   1971 HD21 LEU A 655      39.148  49.224  26.846  1.00 14.34           H
ATOM   1972 HD22 LEU A 655      40.546  49.445  27.573  1.00 14.34           H
ATOM   1973 HD23 LEU A 655      40.502  48.921  26.075  1.00 14.34           H
ATOM   1974  N   ASP A 656      44.266  47.845  26.190  1.00  8.87           N
ATOM   1975  CA  ASP A 656      45.648  48.220  26.449  1.00  9.39           C
ATOM   1976  C   ASP A 656      46.637  47.203  25.891  1.00 11.88           C
ATOM   1977  O   ASP A 656      47.722  47.042  26.433  1.00 12.11           O
ATOM   1978  CB  ASP A 656      45.928  48.501  27.931  1.00 11.10           C
ATOM   1979  CG  ASP A 656      47.290  49.182  28.158  1.00 12.27           C
ATOM   1980  OD1 ASP A 656      47.637  50.098  27.386  1.00 14.23           O
ATOM   1981  OD2 ASP A 656      47.976  48.804  29.136  1.00 15.40           O1-
ATOM   1982  H   ASP A 656      43.852  48.400  25.686  1.00 10.64           H
ATOM   1983  HA  ASP A 656      45.810  49.048  25.966  1.00 11.27           H
ATOM   1984  HB2 ASP A 656      45.234  49.082  28.272  1.00 13.32           H
ATOM   1985  HB3 ASP A 656      45.935  47.668  28.423  1.00 13.32           H
ATOM   1986  N   HIS A 657      46.265  46.500  24.834  1.00 10.21           N
ATOM   1987  CA  HIS A 657      47.144  45.489  24.259  1.00  8.71           C
ATOM   1988  C   HIS A 657      48.437  46.141  23.782  1.00  9.38           C
ATOM   1989  O   HIS A 657      48.369  47.135  23.057  1.00  9.65           O
ATOM   1990  CB  HIS A 657      46.463  44.805  23.069  1.00 10.11           C
ATOM   1991  CG  HIS A 657      47.087  43.497  22.709  1.00  8.32           C
ATOM   1992  ND1 HIS A 657      48.350  43.375  22.174  1.00  9.27           N
ATOM   1993  CD2 HIS A 657      46.602  42.242  22.824  1.00  7.85           C
ATOM   1994  CE1 HIS A 657      48.620  42.098  21.994  1.00  8.41           C
ATOM   1995  NE2 HIS A 657      47.575  41.390  22.388  1.00  9.71           N
ATOM   1996  H   HIS A 657      45.508  46.582  24.436  1.00 12.25           H
ATOM   1997  HA  HIS A 657      47.332  44.820  24.936  1.00 10.45           H
ATOM   1998  HB2 HIS A 657      46.499  45.391  22.298  1.00 12.14           H
ATOM   1999  HB3 HIS A 657      45.541  44.627  23.302  1.00 12.14           H
ATOM   2000  HD2 HIS A 657      45.771  42.008  23.169  1.00  9.42           H
ATOM   2001  HE1 HIS A 657      49.408  41.751  21.638  1.00 10.09           H
ATOM   2002  HE2 HIS A 657      47.520  40.534  22.345  1.00 11.65           H
ATOM   2003  N   PRO A 658      49.610  45.604  24.140  1.00  8.16           N
ATOM   2004  CA  PRO A 658      50.877  46.221  23.739  1.00  9.08           C
ATOM   2005  C   PRO A 658      51.352  45.849  22.356  1.00  9.05           C
ATOM   2006  O   PRO A 658      52.405  46.355  21.953  1.00 11.48           O
ATOM   2007  CB  PRO A 658      51.853  45.659  24.782  1.00  9.02           C
ATOM   2008  CG  PRO A 658      51.274  44.305  25.180  1.00 10.90           C
ATOM   2009  CD  PRO A 658      49.807  44.541  25.149  1.00 10.87           C
ATOM   2010  HA  PRO A 658      50.821  47.184  23.825  1.00 10.90           H
ATOM   2011  HB2 PRO A 658      52.735  45.539  24.395  1.00 10.82           H
ATOM   2012  HB3 PRO A 658      51.879  46.256  25.544  1.00 10.82           H
ATOM   2013  HG2 PRO A 658      51.535  43.629  24.534  1.00 13.07           H
ATOM   2014  HG3 PRO A 658      51.571  44.072  26.072  1.00 13.07           H
ATOM   2015  HD2 PRO A 658      49.352  43.728  24.876  1.00 13.04           H
ATOM   2016  HD3 PRO A 658      49.494  44.838  26.018  1.00 13.04           H
ATOM   2017  N   GLY A 659      50.657  44.988  21.625  1.00  9.05           N
ATOM   2018  CA  GLY A 659      51.108  44.591  20.311  1.00  9.94           C
ATOM   2019  C   GLY A 659      52.154  43.504  20.302  1.00 10.04           C
ATOM   2020  O   GLY A 659      52.813  43.308  19.260  1.00 10.87           O
ATOM   2021  H   GLY A 659      49.925  44.640  21.871  1.00 10.86           H
ATOM   2022  HA2 GLY A 659      50.355  44.288  19.782  1.00 11.92           H
ATOM   2023  HA3 GLY A 659      51.492  45.366  19.875  1.00 11.92           H
ATOM   2024  N   VAL A 660      52.357  42.817  21.430  1.00 10.03           N
ATOM   2025  CA  VAL A 660      53.252  41.668  21.540  1.00 10.30           C
ATOM   2026  C   VAL A 660      52.512  40.587  22.322  1.00 11.50           C
ATOM   2027  O   VAL A 660      51.578  40.870  23.067  1.00 11.72           O
ATOM   2028  CB  VAL A 660      54.599  42.038  22.258  1.00  9.55           C
ATOM   2029  CG1 VAL A 660      55.403  43.032  21.420  1.00 14.35           C
ATOM   2030  CG2 VAL A 660      54.334  42.647  23.629  1.00 12.55           C
ATOM   2031  H   VAL A 660      51.969  43.008  22.172  1.00 12.04           H
ATOM   2032  HA  VAL A 660      53.454  41.328  20.657  1.00 12.36           H
ATOM   2033  HB  VAL A 660      55.129  41.240  22.389  1.00 11.46           H
ATOM   2034 HG11 VAL A 660      56.228  43.237  21.891  1.00 17.21           H
ATOM   2035 HG12 VAL A 660      55.600  42.645  20.556  1.00 17.21           H
ATOM   2036 HG13 VAL A 660      54.884  43.844  21.311  1.00 17.21           H
ATOM   2037 HG21 VAL A 660      55.181  42.855  24.055  1.00 15.07           H
ATOM   2038 HG22 VAL A 660      53.813  43.457  23.521  1.00 15.07           H
ATOM   2039 HG23 VAL A 660      53.848  42.001  24.168  1.00 15.07           H
ATOM   2040  N   SER A 661      52.959  39.353  22.147  1.00  8.98           N
ATOM   2041  CA  SER A 661      52.258  38.178  22.642  1.00  9.28           C
ATOM   2042  C   SER A 661      52.608  37.855  24.096  1.00  8.36           C
ATOM   2043  O   SER A 661      53.551  38.369  24.698  1.00  9.79           O
ATOM   2044  CB  SER A 661      52.661  36.984  21.790  1.00 11.46           C
ATOM   2045  OG  SER A 661      54.014  36.653  22.034  1.00 12.03           O
ATOM   2046  H   SER A 661      53.685  39.163  21.732  1.00 10.77           H
ATOM   2047  HA  SER A 661      51.299  38.311  22.579  1.00 11.14           H
ATOM   2048  HB2 SER A 661      52.102  36.229  22.039  1.00 13.75           H
ATOM   2049  HB3 SER A 661      52.545  37.200  20.852  1.00 13.75           H
ATOM   2050  HG  SER A 661      54.207  35.946  21.630  1.00 14.44           H
ATOM   2051  N   ASN A 662      51.828  36.926  24.671  1.00  9.82           N
ATOM   2052  CA  ASN A 662      52.142  36.440  26.011  1.00 12.82           C
ATOM   2053  C   ASN A 662      53.566  35.915  26.103  1.00  9.78           C
ATOM   2054  O   ASN A 662      54.269  36.179  27.088  1.00 10.83           O
ATOM   2055  CB  ASN A 662      51.165  35.335  26.436  1.00 11.17           C
ATOM   2056  CG  ASN A 662      49.879  35.900  26.926  1.00 11.16           C
ATOM   2057  OD1 ASN A 662      49.883  36.974  27.480  1.00 11.51           O
ATOM   2058  ND2 ASN A 662      48.762  35.190  26.732  1.00 11.55           N
ATOM   2059  H   ASN A 662      51.138  36.572  24.300  1.00 11.78           H
ATOM   2060  HA  ASN A 662      52.061  37.173  26.639  1.00 15.38           H
ATOM   2061  HB2 ASN A 662      50.977  34.771  25.673  1.00 13.40           H
ATOM   2062  HB3 ASN A 662      51.564  34.810  27.151  1.00 13.40           H
ATOM   2063 HD21 ASN A 662      48.005  35.519  26.974  1.00 13.86           H
ATOM   2064 HD22 ASN A 662      48.803  34.411  26.374  1.00 13.86           H
ATOM   2065  N   GLN A 663      53.992  35.137  25.114  1.00 12.56           N
ATOM   2066  CA  GLN A 663      55.332  34.568  25.140  1.00 13.50           C
ATOM   2067  C   GLN A 663      56.399  35.655  25.165  1.00 11.94           C
ATOM   2068  O   GLN A 663      57.412  35.523  25.865  1.00 12.05           O
ATOM   2069  CB  GLN A 663      55.527  33.636  23.942  1.00 15.58           C
ATOM   2070  CG  GLN A 663      56.792  32.887  24.054  1.00 28.51           C
ATOM   2071  CD  GLN A 663      56.758  31.985  25.284  1.00 36.64           C
ATOM   2072  OE1 GLN A 663      55.785  31.251  25.492  1.00 39.21           O
ATOM   2073  NE2 GLN A 663      57.815  32.048  26.114  1.00 34.64           N
ATOM   2074  H   GLN A 663      53.527  34.924  24.421  1.00 15.07           H
ATOM   2075  HA  GLN A 663      55.423  34.051  25.953  1.00 16.20           H
ATOM   2076  HB2 GLN A 663      54.817  32.973  23.932  1.00 18.70           H
ATOM   2077  HB3 GLN A 663      55.530  34.143  23.115  1.00 18.70           H
ATOM   2078  HG2 GLN A 663      56.909  32.339  23.261  1.00 34.21           H
ATOM   2079  HG3 GLN A 663      57.530  33.510  24.142  1.00 34.21           H
ATOM   2080 HE21 GLN A 663      58.529  32.459  25.866  1.00 41.56           H
ATOM   2081 HE22 GLN A 663      57.787  31.675  26.885  1.00 41.56           H
ATOM   2082  N   PHE A 664      56.185  36.740  24.422  1.00 10.80           N
ATOM   2083  CA  PHE A 664      57.130  37.857  24.447  1.00 11.26           C
ATOM   2084  C   PHE A 664      57.206  38.487  25.831  1.00 14.01           C
ATOM   2085  O   PHE A 664      58.302  38.812  26.319  1.00 11.82           O
ATOM   2086  CB  PHE A 664      56.742  38.898  23.399  1.00 13.46           C
ATOM   2087  CG  PHE A 664      57.713  40.024  23.273  1.00 10.71           C
ATOM   2088  CD1 PHE A 664      57.641  41.117  24.104  1.00 11.67           C
ATOM   2089  CD2 PHE A 664      58.727  39.968  22.347  1.00 14.63           C
ATOM   2090  CE1 PHE A 664      58.496  42.162  23.985  1.00 13.53           C
ATOM   2091  CE2 PHE A 664      59.615  41.006  22.241  1.00 14.97           C
ATOM   2092  CZ  PHE A 664      59.501  42.103  23.074  1.00 13.95           C
ATOM   2093  H   PHE A 664      55.510  36.857  23.905  1.00 12.95           H
ATOM   2094  HA  PHE A 664      58.013  37.520  24.229  1.00 13.51           H
ATOM   2095  HB2 PHE A 664      56.683  38.462  22.536  1.00 16.15           H
ATOM   2096  HB3 PHE A 664      55.886  39.296  23.633  1.00 16.15           H
ATOM   2097  HD1 PHE A 664      56.951  41.168  24.727  1.00 14.00           H
ATOM   2098  HD2 PHE A 664      58.796  39.226  21.792  1.00 17.56           H
ATOM   2099  HE1 PHE A 664      58.420  42.889  24.557  1.00 16.23           H
ATOM   2100  HE2 PHE A 664      60.298  40.971  21.609  1.00 17.96           H
ATOM   2101  HZ  PHE A 664      60.106  42.808  22.995  1.00 16.74           H
ATOM   2102  N   LEU A 665      56.053  38.702  26.473  1.00 11.57           N
ATOM   2103  CA  LEU A 665      56.071  39.265  27.824  1.00 12.06           C
ATOM   2104  C   LEU A 665      56.781  38.359  28.820  1.00 13.15           C
ATOM   2105  O   LEU A 665      57.476  38.840  29.719  1.00 14.85           O
ATOM   2106  CB  LEU A 665      54.643  39.538  28.284  1.00 12.74           C
ATOM   2107  CG  LEU A 665      53.875  40.601  27.492  1.00 15.89           C
ATOM   2108  CD1 LEU A 665      52.479  40.704  28.033  1.00 19.50           C
ATOM   2109  CD2 LEU A 665      54.574  41.941  27.520  1.00 18.11           C
ATOM   2110  H   LEU A 665      55.272  38.552  26.152  1.00 13.88           H
ATOM   2111  HA  LEU A 665      56.538  40.114  27.805  1.00 14.48           H
ATOM   2112  HB2 LEU A 665      54.141  38.711  28.207  1.00 15.29           H
ATOM   2113  HB3 LEU A 665      54.663  39.827  29.213  1.00 15.29           H
ATOM   2114  HG  LEU A 665      53.814  40.330  26.561  1.00 19.07           H
ATOM   2115 HD11 LEU A 665      52.014  41.405  27.546  1.00 23.40           H
ATOM   2116 HD12 LEU A 665      52.032  39.853  27.904  1.00 23.40           H
ATOM   2117 HD13 LEU A 665      52.520  40.923  28.978  1.00 23.40           H
ATOM   2118 HD21 LEU A 665      54.027  42.587  27.049  1.00 21.74           H
ATOM   2119 HD22 LEU A 665      54.683  42.210  28.445  1.00 21.74           H
ATOM   2120 HD23 LEU A 665      55.443  41.874  27.093  1.00 21.74           H
ATOM   2121  N   ILE A 666      56.600  37.053  28.696  1.00 12.30           N
ATOM   2122  CA  ILE A 666      57.312  36.094  29.543  1.00 13.71           C
ATOM   2123  C   ILE A 666      58.813  36.175  29.301  1.00 15.56           C
ATOM   2124  O   ILE A 666      59.612  36.217  30.251  1.00 15.67           O
ATOM   2125  CB  ILE A 666      56.757  34.686  29.286  1.00 13.21           C
ATOM   2126  CG1 ILE A 666      55.341  34.603  29.847  1.00 11.71           C
ATOM   2127  CG2 ILE A 666      57.655  33.623  29.892  1.00 17.81           C
ATOM   2128  CD1 ILE A 666      54.534  33.463  29.312  1.00 16.10           C
ATOM   2129  H   ILE A 666      56.059  36.699  28.128  1.00 14.76           H
ATOM   2130  HA  ILE A 666      57.157  36.320  30.472  1.00 16.45           H
ATOM   2131  HB  ILE A 666      56.711  34.541  28.328  1.00 15.85           H
ATOM   2132 HG12 ILE A 666      55.394  34.508  30.810  1.00 14.05           H
ATOM   2133 HG13 ILE A 666      54.874  35.421  29.620  1.00 14.05           H
ATOM   2134 HG21 ILE A 666      57.236  32.757  29.764  1.00 21.37           H
ATOM   2135 HG22 ILE A 666      58.520  33.629  29.457  1.00 21.37           H
ATOM   2136 HG23 ILE A 666      57.757  33.806  30.841  1.00 21.37           H
ATOM   2137 HD11 ILE A 666      53.649  33.495  29.712  1.00 19.32           H
ATOM   2138 HD12 ILE A 666      54.459  33.554  28.348  1.00 19.32           H
ATOM   2139 HD13 ILE A 666      54.969  32.625  29.533  1.00 19.32           H
ATOM   2140  N   ASN A 667      59.218  36.203  28.028  1.00 14.28           N
ATOM   2141  CA  ASN A 667      60.645  36.155  27.689  1.00 15.90           C
ATOM   2142  C   ASN A 667      61.377  37.446  27.988  1.00 19.37           C
ATOM   2143  O   ASN A 667      62.611  37.416  28.123  1.00 18.41           O
ATOM   2144  CB  ASN A 667      60.831  35.820  26.212  1.00 15.88           C
ATOM   2145  CG  ASN A 667      60.328  34.443  25.872  1.00 15.77           C
ATOM   2146  OD1 ASN A 667      60.230  33.567  26.739  1.00 19.37           O
ATOM   2147  ND2 ASN A 667      59.981  34.248  24.618  1.00 16.64           N
ATOM   2148  H   ASN A 667      58.695  36.253  27.347  1.00 17.13           H
ATOM   2149  HA  ASN A 667      61.063  35.449  28.206  1.00 19.08           H
ATOM   2150  HB2 ASN A 667      60.334  36.456  25.676  1.00 19.06           H
ATOM   2151  HB3 ASN A 667      61.772  35.869  25.987  1.00 19.06           H
ATOM   2152 HD21 ASN A 667      59.685  33.483  24.363  1.00 19.97           H
ATOM   2153 HD22 ASN A 667      60.055  34.889  24.054  1.00 19.97           H
ATOM   2154  N   THR A 668      60.682  38.575  28.054  1.00 15.10           N
ATOM   2155  CA  THR A 668      61.291  39.836  28.454  1.00 15.66           C
ATOM   2156  C   THR A 668      61.055  40.129  29.935  1.00 18.71           C
ATOM   2157  O   THR A 668      61.250  41.280  30.380  1.00 23.13           O
ATOM   2158  CB  THR A 668      60.802  40.978  27.555  1.00 15.47           C
ATOM   2159  OG1 THR A 668      59.365  41.057  27.616  1.00 19.69           O
ATOM   2160  CG2 THR A 668      61.253  40.770  26.115  1.00 19.13           C
ATOM   2161  H   THR A 668      59.846  38.638  27.866  1.00 18.12           H
ATOM   2162  HA  THR A 668      62.248  39.763  28.324  1.00 18.79           H
ATOM   2163  HB  THR A 668      61.179  41.817  27.865  1.00 18.56           H
ATOM   2164  HG1 THR A 668      59.029  40.340  27.334  1.00 23.63           H
ATOM   2165 HG21 THR A 668      60.938  41.503  25.565  1.00 22.95           H
ATOM   2166 HG22 THR A 668      62.221  40.734  26.070  1.00 22.95           H
ATOM   2167 HG23 THR A 668      60.896  39.935  25.774  1.00 22.95           H
ATOM   2168  N   ASN A 669      60.629  39.119  30.701  1.00 18.94           N
ATOM   2169  CA  ASN A 669      60.505  39.204  32.162  1.00 20.02           C
ATOM   2170  C   ASN A 669      59.646  40.383  32.592  1.00 21.65           C
ATOM   2171  O   ASN A 669      59.944  41.089  33.558  1.00 23.70           O
ATOM   2172  CB  ASN A 669      61.880  39.223  32.838  1.00 27.33           C
ATOM   2173  CG  ASN A 669      62.626  37.929  32.635  1.00 25.67           C
ATOM   2174  OD1 ASN A 669      62.342  36.914  33.290  1.00 32.93           O
ATOM   2175  ND2 ASN A 669      63.574  37.941  31.713  1.00 29.40           N
ATOM   2176  H   ASN A 669      60.399  38.349  30.391  1.00 22.73           H
ATOM   2177  HA  ASN A 669      60.058  38.401  32.472  1.00 24.03           H
ATOM   2178  HB2 ASN A 669      62.410  39.938  32.449  1.00 32.79           H
ATOM   2179  HB3 ASN A 669      61.769  39.371  33.791  1.00 32.79           H
ATOM   2180 HD21 ASN A 669      64.022  37.226  31.544  1.00 35.28           H
ATOM   2181 HD22 ASN A 669      63.738  38.668  31.282  1.00 35.28           H
ATOM   2182  N   SER A 670      58.539  40.579  31.892  1.00 19.19           N
ATOM   2183  CA  SER A 670      57.653  41.670  32.233  1.00 20.81           C
ATOM   2184  C   SER A 670      57.078  41.450  33.624  1.00 19.25           C
ATOM   2185  O   SER A 670      56.902  40.315  34.079  1.00 18.36           O
ATOM   2186  CB  SER A 670      56.508  41.733  31.235  1.00 21.37           C
ATOM   2187  OG  SER A 670      55.739  40.571  31.374  1.00 24.97           O
ATOM   2188  H   SER A 670      58.289  40.102  31.221  1.00 23.03           H
ATOM   2189  HA  SER A 670      58.138  42.513  32.214  1.00 24.97           H
ATOM   2190  HB2 SER A 670      55.951  42.506  31.425  1.00 25.64           H
ATOM   2191  HB3 SER A 670      56.870  41.786  30.337  1.00 25.64           H
ATOM   2192  HG  SER A 670      56.221  39.898  31.226  1.00 29.96           H
ATOM   2193  N   GLU A 671      56.829  42.558  34.329  1.00 20.33           N
ATOM   2194  CA  GLU A 671      56.197  42.449  35.640  1.00 20.95           C
ATOM   2195  C   GLU A 671      54.821  41.821  35.548  1.00 18.68           C
ATOM   2196  O   GLU A 671      54.381  41.171  36.497  1.00 18.83           O
ATOM   2197  CB  GLU A 671      55.987  43.818  36.294  1.00 23.65           C
ATOM   2198  CG  GLU A 671      57.210  44.568  36.532  1.00 29.06           C
ATOM   2199  CD  GLU A 671      56.980  45.795  37.411  1.00 33.36           C
ATOM   2200  OE1 GLU A 671      55.832  46.311  37.498  1.00 34.05           O
ATOM   2201  OE2 GLU A 671      57.976  46.223  38.031  1.00 34.76           O1-
ATOM   2202  H   GLU A 671      57.015  43.356  34.069  1.00 24.39           H
ATOM   2203  HA  GLU A 671      56.748  41.901  36.220  1.00 25.14           H
ATOM   2204  HB2 GLU A 671      55.420  44.357  35.723  1.00 28.37           H
ATOM   2205  HB3 GLU A 671      55.561  43.687  37.152  1.00 28.37           H
ATOM   2206  HG2 GLU A 671      57.847  43.991  36.983  1.00 34.87           H
ATOM   2207  HG3 GLU A 671      57.572  44.863  35.680  1.00 34.87           H
ATOM   2208  N   LEU A 672      54.101  42.060  34.442  1.00 20.78           N
ATOM   2209  CA  LEU A 672      52.794  41.428  34.269  1.00 20.96           C
ATOM   2210  C   LEU A 672      52.929  39.917  34.318  1.00 15.78           C
ATOM   2211  O   LEU A 672      52.127  39.224  34.944  1.00 15.62           O
ATOM   2212  CB  LEU A 672      52.192  41.833  32.920  1.00 19.57           C
ATOM   2213  CG  LEU A 672      50.947  42.704  32.773  1.00 27.77           C
ATOM   2214  CD1 LEU A 672      50.765  43.737  33.851  1.00 27.74           C
ATOM   2215  CD2 LEU A 672      50.986  43.381  31.402  1.00 29.78           C
ATOM   2216  H   LEU A 672      54.338  42.585  33.803  1.00 24.94           H
ATOM   2217  HA  LEU A 672      52.196  41.708  34.979  1.00 25.15           H
ATOM   2218  HB2 LEU A 672      52.892  42.284  32.424  1.00 23.49           H
ATOM   2219  HB3 LEU A 672      51.976  41.009  32.460  1.00 23.49           H
ATOM   2220  HG  LEU A 672      50.169  42.124  32.793  1.00 33.32           H
ATOM   2221 HD11 LEU A 672      49.988  44.277  33.633  1.00 33.29           H
ATOM   2222 HD12 LEU A 672      50.630  43.291  34.701  1.00 33.29           H
ATOM   2223 HD13 LEU A 672      51.558  44.295  33.883  1.00 33.29           H
ATOM   2224 HD21 LEU A 672      50.210  43.956  31.310  1.00 35.73           H
ATOM   2225 HD22 LEU A 672      51.797  43.908  31.325  1.00 35.73           H
ATOM   2226 HD23 LEU A 672      50.974  42.696  30.713  1.00 35.73           H
ATOM   2227  N   ALA A 673      53.931  39.378  33.612  1.00 15.67           N
ATOM   2228  CA  ALA A 673      54.121  37.935  33.595  1.00 15.26           C
ATOM   2229  C   ALA A 673      54.468  37.429  34.983  1.00 17.09           C
ATOM   2230  O   ALA A 673      54.028  36.347  35.385  1.00 16.52           O
ATOM   2231  CB  ALA A 673      55.203  37.553  32.587  1.00 14.06           C
ATOM   2232  H   ALA A 673      54.502  39.824  33.147  1.00 18.81           H
ATOM   2233  HA  ALA A 673      53.299  37.509  33.314  1.00 18.31           H
ATOM   2234  HB1 ALA A 673      55.305  36.590  32.593  1.00 16.87           H
ATOM   2235  HB2 ALA A 673      54.929  37.858  31.709  1.00 16.87           H
ATOM   2236  HB3 ALA A 673      56.035  37.985  32.836  1.00 16.87           H
ATOM   2237  N   LEU A 674      55.240  38.218  35.738  1.00 14.36           N
ATOM   2238  CA  LEU A 674      55.556  37.854  37.114  1.00 19.04           C
ATOM   2239  C   LEU A 674      54.300  37.851  37.968  1.00 16.67           C
ATOM   2240  O   LEU A 674      54.032  36.888  38.690  1.00 20.94           O
ATOM   2241  CB  LEU A 674      56.560  38.858  37.681  1.00 21.13           C
ATOM   2242  CG  LEU A 674      57.840  38.358  38.336  1.00 26.27           C
ATOM   2243  CD1 LEU A 674      58.331  39.471  39.234  1.00 18.97           C
ATOM   2244  CD2 LEU A 674      57.718  37.061  39.116  1.00 21.83           C
ATOM   2245  H   LEU A 674      55.572  38.967  35.480  1.00 17.23           H
ATOM   2246  HA  LEU A 674      55.940  36.966  37.132  1.00 22.85           H
ATOM   2247  HB2 LEU A 674      56.841  39.440  36.960  1.00 25.36           H
ATOM   2248  HB3 LEU A 674      56.095  39.391  38.346  1.00 25.36           H
ATOM   2249  HG  LEU A 674      58.503  38.221  37.640  1.00 31.52           H
ATOM   2250 HD11 LEU A 674      59.131  39.174  39.694  1.00 22.76           H
ATOM   2251 HD12 LEU A 674      58.522  40.253  38.693  1.00 22.76           H
ATOM   2252 HD13 LEU A 674      57.639  39.676  39.873  1.00 22.76           H
ATOM   2253 HD21 LEU A 674      58.558  36.873  39.563  1.00 26.19           H
ATOM   2254 HD22 LEU A 674      57.020  37.183  39.770  1.00 26.19           H
ATOM   2255 HD23 LEU A 674      57.494  36.336  38.513  1.00 26.19           H
ATOM   2256  N   MET A 675      53.514  38.934  37.882  1.00 19.81           N
ATOM   2257  CA  MET A 675      52.281  39.038  38.669  1.00 19.88           C
ATOM   2258  C   MET A 675      51.357  37.860  38.395  1.00 22.22           C
ATOM   2259  O   MET A 675      50.752  37.289  39.317  1.00 22.52           O
ATOM   2260  CB  MET A 675      51.557  40.343  38.334  1.00 23.03           C
ATOM   2261  CG  MET A 675      52.291  41.654  38.720  1.00 32.60           C
ATOM   2262  SD  MET A 675      51.505  43.139  38.000  1.00 42.42           S
ATOM   2263  CE  MET A 675      52.764  44.394  38.259  1.00 38.60           C
ATOM   2264  H   MET A 675      53.673  39.614  37.379  1.00 23.77           H
ATOM   2265  HA  MET A 675      52.500  39.050  39.614  1.00 23.85           H
ATOM   2266  HB2 MET A 675      51.406  40.369  37.376  1.00 27.63           H
ATOM   2267  HB3 MET A 675      50.702  40.345  38.796  1.00 27.63           H
ATOM   2268  HG2 MET A 675      52.276  41.750  39.685  1.00 39.12           H
ATOM   2269  HG3 MET A 675      53.207  41.615  38.410  1.00 39.12           H
ATOM   2270  HE1 MET A 675      52.451  45.242  37.902  1.00 46.32           H
ATOM   2271  HE2 MET A 675      52.936  44.482  39.209  1.00 46.32           H
ATOM   2272  HE3 MET A 675      53.572  44.126  37.799  1.00 46.32           H
ATOM   2273  N   TYR A 676      51.226  37.477  37.128  1.00 18.27           N
ATOM   2274  CA  TYR A 676      50.218  36.505  36.741  1.00 18.40           C
ATOM   2275  C   TYR A 676      50.795  35.105  36.506  1.00 18.49           C
ATOM   2276  O   TYR A 676      50.122  34.237  35.931  1.00 17.63           O
ATOM   2277  CB  TYR A 676      49.410  37.056  35.554  1.00 19.87           C
ATOM   2278  CG  TYR A 676      48.721  38.425  35.823  1.00 14.97           C
ATOM   2279  CD1 TYR A 676      49.026  39.543  35.058  1.00 22.03           C
ATOM   2280  CD2 TYR A 676      47.793  38.570  36.838  1.00 24.28           C
ATOM   2281  CE1 TYR A 676      48.426  40.771  35.294  1.00 25.13           C
ATOM   2282  CE2 TYR A 676      47.194  39.804  37.089  1.00 18.76           C
ATOM   2283  CZ  TYR A 676      47.522  40.896  36.307  1.00 22.23           C
ATOM   2284  OH  TYR A 676      46.934  42.138  36.499  1.00 26.51           O
ATOM   2285  H   TYR A 676      51.703  37.777  36.477  1.00 21.92           H
ATOM   2286  HA  TYR A 676      49.591  36.413  37.473  1.00 22.08           H
ATOM   2287  HB2 TYR A 676      50.017  37.181  34.808  1.00 23.84           H
ATOM   2288  HB3 TYR A 676      48.724  36.411  35.320  1.00 23.84           H
ATOM   2289  HD1 TYR A 676      49.647  39.471  34.369  1.00 26.44           H
ATOM   2290  HD2 TYR A 676      47.575  37.836  37.370  1.00 29.14           H
ATOM   2291  HE1 TYR A 676      48.640  41.511  34.770  1.00 30.15           H
ATOM   2292  HE2 TYR A 676      46.566  39.894  37.770  1.00 22.51           H
ATOM   2293  HH  TYR A 676      46.210  42.047  36.917  1.00 31.81           H
ATOM   2294  N   ASN A 676A     52.020  34.850  36.970  1.00 20.34           N
ATOM   2295  CA  ASN A 676A     52.570  33.493  36.977  1.00 19.24           C
ATOM   2296  C   ASN A 676A     52.650  32.900  35.569  1.00 17.15           C
ATOM   2297  O   ASN A 676A     52.488  31.696  35.375  1.00 17.58           O
ATOM   2298  CB  ASN A 676A     51.769  32.564  37.914  1.00 23.13           C
ATOM   2299  CG  ASN A 676A     52.094  32.781  39.407  1.00 33.68           C
ATOM   2300  OD1 ASN A 676A     52.769  31.949  40.018  1.00 44.10           O
ATOM   2301  ND2 ASN A 676A     51.612  33.892  39.997  1.00 35.87           N
ATOM   2302  H   ASN A 676A     52.555  35.447  37.282  1.00 24.41           H
ATOM   2303  HA  ASN A 676A     53.476  33.534  37.318  1.00 23.09           H
ATOM   2304  HB2 ASN A 676A     50.819  32.720  37.791  1.00 27.76           H
ATOM   2305  HB3 ASN A 676A     51.975  31.639  37.703  1.00 27.76           H
ATOM   2306 HD21 ASN A 676A     51.728  34.012  40.843  1.00 43.05           H
ATOM   2307 HD22 ASN A 676A     51.181  34.478  39.538  1.00 43.05           H
ATOM   2308  N   ASP A 677      52.904  33.746  34.570  1.00 14.86           N
ATOM   2309  CA  ASP A 677      53.043  33.324  33.180  1.00 14.65           C
ATOM   2310  C   ASP A 677      51.757  32.739  32.576  1.00 15.90           C
ATOM   2311  O   ASP A 677      51.798  32.187  31.459  1.00 14.81           O
ATOM   2312  CB  ASP A 677      54.183  32.322  33.001  1.00 16.42           C
ATOM   2313  CG  ASP A 677      55.550  32.920  33.226  1.00 19.78           C
ATOM   2314  OD1 ASP A 677      55.682  34.154  33.368  1.00 18.16           O
ATOM   2315  OD2 ASP A 677      56.515  32.117  33.275  1.00 25.68           O1-
ATOM   2316  H   ASP A 677      53.004  34.592  34.677  1.00 17.83           H
ATOM   2317  HA  ASP A 677      53.271  34.110  32.658  1.00 17.58           H
ATOM   2318  HB2 ASP A 677      54.064  31.586  33.622  1.00 19.70           H
ATOM   2319  HB3 ASP A 677      54.162  31.991  32.091  1.00 19.70           H
ATOM   2320  N   GLU A 678      50.616  32.842  33.263  1.00 14.03           N
ATOM   2321  CA  GLU A 678      49.362  32.258  32.786  1.00 16.67           C
ATOM   2322  C   GLU A 678      48.422  33.341  32.258  1.00 12.47           C
ATOM   2323  O   GLU A 678      48.033  34.253  33.001  1.00 16.34           O
ATOM   2324  CB  GLU A 678      48.671  31.470  33.901  1.00 20.22           C
ATOM   2325  CG  GLU A 678      49.410  30.202  34.283  1.00 25.67           C
ATOM   2326  CD  GLU A 678      48.702  29.406  35.361  1.00 36.63           C
ATOM   2327  OE1 GLU A 678      47.505  29.669  35.612  1.00 41.15           O
ATOM   2328  OE2 GLU A 678      49.352  28.520  35.961  1.00 42.59           O1-
ATOM   2329  H   GLU A 678      50.546  33.248  34.016  1.00 16.84           H
ATOM   2330  HA  GLU A 678      49.548  31.647  32.057  1.00 20.00           H
ATOM   2331  HB2 GLU A 678      48.607  32.032  34.688  1.00 24.27           H
ATOM   2332  HB3 GLU A 678      47.784  31.212  33.602  1.00 24.27           H
ATOM   2333  HG2 GLU A 678      49.479  29.632  33.500  1.00 30.81           H
ATOM   2334  HG3 GLU A 678      50.294  30.431  34.608  1.00 30.81           H
ATOM   2335  N   SER A 679      48.044  33.223  30.983  1.00 10.84           N
ATOM   2336  CA  SER A 679      47.126  34.158  30.327  1.00 10.95           C
ATOM   2337  C   SER A 679      47.442  35.596  30.719  1.00 10.35           C
ATOM   2338  O   SER A 679      46.568  36.356  31.139  1.00 10.50           O
ATOM   2339  CB  SER A 679      45.680  33.842  30.655  1.00 13.10           C
ATOM   2340  OG  SER A 679      45.315  32.530  30.278  1.00 14.81           O
ATOM   2341  H   SER A 679      48.319  32.604  30.457  1.00 13.01           H
ATOM   2342  HA  SER A 679      47.232  34.091  29.367  1.00 13.14           H
ATOM   2343  HB2 SER A 679      45.552  33.941  31.612  1.00 15.72           H
ATOM   2344  HB3 SER A 679      45.111  34.466  30.181  1.00 15.72           H
ATOM   2345  HG  SER A 679      45.482  32.410  29.462  1.00 17.77           H
ATOM   2346  N   VAL A 680      48.705  35.977  30.539  1.00 10.05           N
ATOM   2347  CA  VAL A 680      49.231  37.209  31.115  1.00 10.34           C
ATOM   2348  C   VAL A 680      48.475  38.408  30.581  1.00 10.87           C
ATOM   2349  O   VAL A 680      47.960  39.232  31.335  1.00 10.17           O
ATOM   2350  CB  VAL A 680      50.733  37.326  30.803  1.00 11.01           C
ATOM   2351  CG1 VAL A 680      51.272  38.687  31.246  1.00 14.27           C
ATOM   2352  CG2 VAL A 680      51.506  36.203  31.487  1.00 13.93           C
ATOM   2353  H   VAL A 680      49.287  35.531  30.086  1.00 12.06           H
ATOM   2354  HA  VAL A 680      49.115  37.186  32.077  1.00 12.41           H
ATOM   2355  HB  VAL A 680      50.871  37.248  29.849  1.00 13.22           H
ATOM   2356 HG11 VAL A 680      52.221  38.715  31.048  1.00 17.12           H
ATOM   2357 HG12 VAL A 680      50.825  39.397  30.759  1.00 17.12           H
ATOM   2358 HG13 VAL A 680      51.126  38.787  32.198  1.00 17.12           H
ATOM   2359 HG21 VAL A 680      52.455  36.345  31.345  1.00 16.72           H
ATOM   2360 HG22 VAL A 680      51.303  36.215  32.437  1.00 16.72           H
ATOM   2361 HG23 VAL A 680      51.234  35.354  31.106  1.00 16.72           H
ATOM   2362  N   LEU A 681      48.426  38.535  29.253  1.00  8.77           N
ATOM   2363  CA  LEU A 681      47.729  39.642  28.615  1.00 11.38           C
ATOM   2364  C   LEU A 681      46.280  39.688  29.061  1.00  8.80           C
ATOM   2365  O   LEU A 681      45.720  40.763  29.327  1.00  9.72           O
ATOM   2366  CB  LEU A 681      47.699  39.452  27.093  1.00 11.07           C
ATOM   2367  CG  LEU A 681      48.496  40.155  26.002  1.00 24.62           C
ATOM   2368  CD1 LEU A 681      49.344  41.222  26.536  1.00 17.70           C
ATOM   2369  CD2 LEU A 681      49.217  39.176  25.104  1.00 17.74           C
ATOM   2370  H   LEU A 681      48.821  37.997  28.707  1.00 10.52           H
ATOM   2371  HA  LEU A 681      48.164  40.481  28.836  1.00 13.65           H
ATOM   2372  HB2 LEU A 681      47.812  38.504  26.933  1.00 13.28           H
ATOM   2373  HB3 LEU A 681      46.785  39.677  26.854  1.00 13.28           H
ATOM   2374  HG  LEU A 681      47.851  40.604  25.430  1.00 29.55           H
ATOM   2375 HD11 LEU A 681      49.980  41.482  25.849  1.00 21.24           H
ATOM   2376 HD12 LEU A 681      48.788  41.981  26.773  1.00 21.24           H
ATOM   2377 HD13 LEU A 681      49.806  40.887  27.318  1.00 21.24           H
ATOM   2378 HD21 LEU A 681      49.849  39.660  24.548  1.00 21.29           H
ATOM   2379 HD22 LEU A 681      49.687  38.528  25.654  1.00 21.29           H
ATOM   2380 HD23 LEU A 681      48.565  38.723  24.548  1.00 21.29           H
ATOM   2381  N   GLU A 682      45.620  38.519  29.063  1.00  8.72           N
ATOM   2382  CA  GLU A 682      44.186  38.472  29.337  1.00  9.65           C
ATOM   2383  C   GLU A 682      43.857  38.857  30.771  1.00  9.70           C
ATOM   2384  O   GLU A 682      42.866  39.550  31.010  1.00  9.37           O
ATOM   2385  CB  GLU A 682      43.652  37.097  28.922  1.00  9.01           C
ATOM   2386  CG  GLU A 682      43.804  36.807  27.398  1.00  9.72           C
ATOM   2387  CD  GLU A 682      45.218  36.454  26.936  1.00 12.21           C
ATOM   2388  OE1 GLU A 682      46.072  36.026  27.746  1.00  9.65           O
ATOM   2389  OE2 GLU A 682      45.460  36.577  25.711  1.00 15.17           O1-
ATOM   2390  H   GLU A 682      45.987  37.755  28.917  1.00 10.46           H
ATOM   2391  HA  GLU A 682      43.758  39.134  28.776  1.00 11.58           H
ATOM   2392  HB2 GLU A 682      44.140  36.407  29.402  1.00 10.81           H
ATOM   2393  HB3 GLU A 682      42.711  37.052  29.146  1.00 10.81           H
ATOM   2394  HG2 GLU A 682      43.230  36.057  27.167  1.00 11.66           H
ATOM   2395  HG3 GLU A 682      43.517  37.589  26.901  1.00 11.66           H
ATOM   2396  N   HIS A 683      44.712  38.508  31.723  1.00  8.56           N
ATOM   2397  CA  HIS A 683      44.568  39.076  33.056  1.00  9.86           C
ATOM   2398  C   HIS A 683      44.676  40.583  33.028  1.00 10.90           C
ATOM   2399  O   HIS A 683      43.904  41.282  33.688  1.00 11.66           O
ATOM   2400  CB  HIS A 683      45.568  38.447  34.021  1.00 13.14           C
ATOM   2401  CG  HIS A 683      45.135  37.099  34.487  1.00 11.64           C
ATOM   2402  ND1 HIS A 683      45.666  35.913  34.033  1.00 15.34           N
ATOM   2403  CD2 HIS A 683      44.181  36.767  35.378  1.00 12.33           C
ATOM   2404  CE1 HIS A 683      45.043  34.903  34.618  1.00 14.48           C
ATOM   2405  NE2 HIS A 683      44.134  35.399  35.432  1.00 15.62           N
ATOM   2406  H   HIS A 683      45.365  37.959  31.628  1.00 10.27           H
ATOM   2407  HA  HIS A 683      43.672  38.864  33.373  1.00 11.83           H
ATOM   2408  HB2 HIS A 683      45.654  39.026  34.793  1.00 15.77           H
ATOM   2409  HB3 HIS A 683      46.425  38.348  33.577  1.00 15.77           H
ATOM   2410  HD1 HIS A 683      46.292  35.841  33.446  1.00 18.41           H
ATOM   2411  HD2 HIS A 683      43.645  37.363  35.846  1.00 14.80           H
ATOM   2412  HE1 HIS A 683      45.216  34.001  34.483  1.00 17.38           H
ATOM   2413  N   HIS A 684      45.619  41.118  32.265  1.00 10.61           N
ATOM   2414  CA  HIS A 684      45.745  42.558  32.178  1.00  9.98           C
ATOM   2415  C   HIS A 684      44.519  43.201  31.537  1.00 11.06           C
ATOM   2416  O   HIS A 684      44.047  44.240  32.003  1.00 10.32           O
ATOM   2417  CB  HIS A 684      47.010  42.886  31.401  1.00  9.47           C
ATOM   2418  CG  HIS A 684      47.256  44.353  31.239  1.00 14.77           C
ATOM   2419  ND1 HIS A 684      47.453  45.212  32.303  1.00 14.77           N
ATOM   2420  CD2 HIS A 684      47.315  45.113  30.128  1.00 15.23           C
ATOM   2421  CE1 HIS A 684      47.651  46.438  31.843  1.00 16.18           C
ATOM   2422  NE2 HIS A 684      47.567  46.408  30.527  1.00 15.28           N
ATOM   2423  H   HIS A 684      46.183  40.672  31.787  1.00 12.74           H
ATOM   2424  HA  HIS A 684      45.851  42.920  33.070  1.00 11.98           H
ATOM   2425  HB2 HIS A 684      46.945  42.494  30.518  1.00 11.36           H
ATOM   2426  HB3 HIS A 684      47.770  42.515  31.874  1.00 11.36           H
ATOM   2427  HD2 HIS A 684      47.216  44.815  29.251  1.00 18.28           H
ATOM   2428  HE1 HIS A 684      47.812  47.196  32.362  1.00 19.42           H
ATOM   2429  HE2 HIS A 684      47.653  47.083  30.002  1.00 18.34           H
ATOM   2430  N   HIS A 685      43.980  42.600  30.469  1.00 10.04           N
ATOM   2431  CA  HIS A 685      42.789  43.162  29.829  1.00  9.44           C
ATOM   2432  C   HIS A 685      41.623  43.174  30.801  1.00 12.08           C
ATOM   2433  O   HIS A 685      40.824  44.126  30.827  1.00  8.99           O
ATOM   2434  CB  HIS A 685      42.413  42.364  28.568  1.00  9.56           C
ATOM   2435  CG  HIS A 685      43.516  42.184  27.560  1.00  7.84           C
ATOM   2436  ND1 HIS A 685      44.325  43.212  27.139  1.00  9.00           N
ATOM   2437  CD2 HIS A 685      43.900  41.092  26.859  1.00  8.11           C
ATOM   2438  CE1 HIS A 685      45.178  42.755  26.243  1.00  9.17           C
ATOM   2439  NE2 HIS A 685      44.939  41.470  26.042  1.00  7.55           N
ATOM   2440  H   HIS A 685      44.288  41.887  30.097  1.00 12.04           H
ATOM   2441  HA  HIS A 685      42.965  44.078  29.559  1.00 11.33           H
ATOM   2442  HB2 HIS A 685      41.684  42.829  28.126  1.00 11.48           H
ATOM   2443  HB3 HIS A 685      42.129  41.479  28.848  1.00 11.48           H
ATOM   2444  HD1 HIS A 685      44.281  44.025  27.418  1.00 10.80           H
ATOM   2445  HD2 HIS A 685      43.545  40.238  26.923  1.00  9.73           H
ATOM   2446  HE1 HIS A 685      45.830  43.259  25.808  1.00 11.01           H
ATOM   2447  N   PHE A 686      41.499  42.125  31.614  1.00 11.39           N
ATOM   2448  CA  PHE A 686      40.421  42.102  32.594  1.00  7.92           C
ATOM   2449  C   PHE A 686      40.610  43.188  33.643  1.00 11.23           C
ATOM   2450  O   PHE A 686      39.638  43.845  34.044  1.00 10.40           O
ATOM   2451  CB  PHE A 686      40.345  40.719  33.252  1.00 12.45           C
ATOM   2452  CG  PHE A 686      39.321  40.617  34.358  1.00 11.85           C
ATOM   2453  CD1 PHE A 686      37.990  40.832  34.109  1.00 13.50           C
ATOM   2454  CD2 PHE A 686      39.717  40.300  35.642  1.00 17.39           C
ATOM   2455  CE1 PHE A 686      37.069  40.721  35.133  1.00 14.68           C
ATOM   2456  CE2 PHE A 686      38.787  40.187  36.665  1.00 17.81           C
ATOM   2457  CZ  PHE A 686      37.490  40.424  36.404  1.00 15.72           C
ATOM   2458  H   PHE A 686      42.008  41.433  31.615  1.00 13.67           H
ATOM   2459  HA  PHE A 686      39.575  42.266  32.147  1.00  9.51           H
ATOM   2460  HB2 PHE A 686      40.104  40.072  32.574  1.00 14.94           H
ATOM   2461  HB3 PHE A 686      41.213  40.499  33.622  1.00 14.94           H
ATOM   2462  HD1 PHE A 686      37.705  41.046  33.248  1.00 16.20           H
ATOM   2463  HD2 PHE A 686      40.619  40.152  35.820  1.00 20.87           H
ATOM   2464  HE1 PHE A 686      36.166  40.874  34.962  1.00 17.62           H
ATOM   2465  HE2 PHE A 686      39.061  39.983  37.530  1.00 21.37           H
ATOM   2466  HZ  PHE A 686      36.862  40.347  37.082  1.00 18.86           H
ATOM   2467  N   ASP A 687      41.839  43.377  34.114  1.00 11.87           N
ATOM   2468  CA  ASP A 687      42.115  44.443  35.066  1.00 13.27           C
ATOM   2469  C   ASP A 687      41.739  45.803  34.492  1.00 14.49           C
ATOM   2470  O   ASP A 687      41.092  46.615  35.164  1.00 13.93           O
ATOM   2471  CB  ASP A 687      43.588  44.354  35.485  1.00 14.75           C
ATOM   2472  CG  ASP A 687      43.865  43.124  36.370  1.00 28.72           C
ATOM   2473  OD1 ASP A 687      43.072  42.133  36.355  1.00 31.24           O
ATOM   2474  OD2 ASP A 687      44.868  43.145  37.114  1.00 43.13           O1-
ATOM   2475  H   ASP A 687      42.519  42.896  33.908  1.00 14.25           H
ATOM   2476  HA  ASP A 687      41.577  44.301  35.860  1.00 15.92           H
ATOM   2477  HB2 ASP A 687      44.133  44.272  34.688  1.00 17.70           H
ATOM   2478  HB3 ASP A 687      43.844  45.152  35.978  1.00 17.70           H
ATOM   2479  N   GLN A 688      42.085  46.057  33.228  1.00 12.37           N
ATOM   2480  CA  GLN A 688      41.716  47.313  32.599  1.00 11.43           C
ATOM   2481  C   GLN A 688      40.206  47.432  32.480  1.00 10.76           C
ATOM   2482  O   GLN A 688      39.645  48.530  32.636  1.00 12.82           O
ATOM   2483  CB  GLN A 688      42.365  47.400  31.220  1.00 13.55           C
ATOM   2484  CG  GLN A 688      43.894  47.501  31.266  1.00 14.12           C
ATOM   2485  CD  GLN A 688      44.326  48.904  31.644  1.00 19.71           C
ATOM   2486  OE1 GLN A 688      44.072  49.864  30.909  1.00 24.60           O
ATOM   2487  NE2 GLN A 688      44.928  49.034  32.795  1.00 25.98           N
ATOM   2488  H   GLN A 688      42.524  45.516  32.726  1.00 14.85           H
ATOM   2489  HA  GLN A 688      42.038  48.054  33.135  1.00 13.71           H
ATOM   2490  HB2 GLN A 688      42.121  46.618  30.696  1.00 16.26           H
ATOM   2491  HB3 GLN A 688      42.033  48.203  30.789  1.00 16.26           H
ATOM   2492  HG2 GLN A 688      44.252  46.882  31.922  1.00 16.94           H
ATOM   2493  HG3 GLN A 688      44.255  47.306  30.387  1.00 16.94           H
ATOM   2494 HE21 GLN A 688      45.048  48.345  33.298  1.00 31.17           H
ATOM   2495 HE22 GLN A 688      45.199  49.809  33.052  1.00 31.17           H
ATOM   2496  N   CYS A 689      39.543  46.312  32.169  1.00 12.05           N
ATOM   2497  CA  CYS A 689      38.092  46.308  32.046  1.00 12.80           C
ATOM   2498  C   CYS A 689      37.446  46.755  33.351  1.00 11.07           C
ATOM   2499  O   CYS A 689      36.561  47.629  33.362  1.00 13.31           O
ATOM   2500  CB  CYS A 689      37.614  44.903  31.676  1.00 11.49           C
ATOM   2501  SG  CYS A 689      35.816  44.738  31.545  1.00 13.18           S
ATOM   2502  H   CYS A 689      39.909  45.546  32.035  1.00 14.46           H
ATOM   2503  HA  CYS A 689      37.824  46.924  31.345  1.00 15.37           H
ATOM   2504  HB2 CYS A 689      37.986  44.642  30.821  1.00 13.79           H
ATOM   2505  HB3 CYS A 689      37.889  44.291  32.377  1.00 13.79           H
ATOM   2506  HG  CYS A 689      35.308  45.044  32.592  1.00 15.82           H
ATOM   2507  N   LEU A 690      37.930  46.206  34.470  1.00 10.93           N
ATOM   2508  CA  LEU A 690      37.380  46.571  35.773  1.00 14.50           C
ATOM   2509  C   LEU A 690      37.676  48.025  36.085  1.00 16.13           C
ATOM   2510  O   LEU A 690      36.809  48.737  36.612  1.00 15.03           O
ATOM   2511  CB  LEU A 690      37.980  45.687  36.858  1.00 15.12           C
ATOM   2512  CG  LEU A 690      37.635  44.210  36.910  1.00 17.58           C
ATOM   2513  CD1 LEU A 690      38.433  43.548  38.028  1.00 21.53           C
ATOM   2514  CD2 LEU A 690      36.153  43.991  37.114  1.00 21.75           C
ATOM   2515  H   LEU A 690      38.567  45.632  34.505  1.00 13.11           H
ATOM   2516  HA  LEU A 690      36.418  46.452  35.767  1.00 17.40           H
ATOM   2517  HB2 LEU A 690      38.943  45.736  36.767  1.00 18.15           H
ATOM   2518  HB3 LEU A 690      37.729  46.057  37.718  1.00 18.15           H
ATOM   2519  HG  LEU A 690      37.891  43.794  36.071  1.00 21.10           H
ATOM   2520 HD11 LEU A 690      38.200  42.608  38.072  1.00 25.83           H
ATOM   2521 HD12 LEU A 690      39.380  43.647  37.840  1.00 25.83           H
ATOM   2522 HD13 LEU A 690      38.212  43.982  38.866  1.00 25.83           H
ATOM   2523 HD21 LEU A 690      35.980  43.039  37.168  1.00 26.10           H
ATOM   2524 HD22 LEU A 690      35.883  44.429  37.938  1.00 26.10           H
ATOM   2525 HD23 LEU A 690      35.674  44.379  36.363  1.00 26.10           H
ATOM   2526  N   MET A 691      38.877  48.496  35.751  1.00 16.04           N
ATOM   2527  CA  MET A 691      39.239  49.879  36.028  1.00 16.89           C
ATOM   2528  C   MET A 691      38.271  50.831  35.361  1.00 17.31           C
ATOM   2529  O   MET A 691      37.840  51.826  35.966  1.00 16.92           O
ATOM   2530  CB  MET A 691      40.667  50.151  35.545  1.00 17.81           C
ATOM   2531  CG  MET A 691      41.038  51.626  35.429  1.00 25.37           C
ATOM   2532  SD  MET A 691      42.670  51.854  34.716  1.00 48.30           S
ATOM   2533  CE  MET A 691      42.326  51.768  32.953  1.00 27.34           C
ATOM   2534  H   MET A 691      39.500  48.036  35.374  1.00 19.24           H
ATOM   2535  HA  MET A 691      39.216  50.034  36.987  1.00 20.27           H
ATOM   2536  HB2 MET A 691      41.282  49.751  36.180  1.00 21.37           H
ATOM   2537  HB3 MET A 691      40.791  49.743  34.675  1.00 21.37           H
ATOM   2538  HG2 MET A 691      40.412  52.089  34.848  1.00 30.45           H
ATOM   2539  HG3 MET A 691      41.033  52.027  36.313  1.00 30.45           H
ATOM   2540  HE1 MET A 691      43.159  51.857  32.464  1.00 32.80           H
ATOM   2541  HE2 MET A 691      41.915  50.913  32.749  1.00 32.80           H
ATOM   2542  HE3 MET A 691      41.723  52.488  32.712  1.00 32.80           H
ATOM   2543  N   ILE A 692      37.912  50.551  34.115  1.00 12.95           N
ATOM   2544  CA  ILE A 692      37.031  51.443  33.392  1.00 12.55           C
ATOM   2545  C   ILE A 692      35.614  51.340  33.934  1.00 15.29           C
ATOM   2546  O   ILE A 692      34.917  52.349  34.099  1.00 15.57           O
ATOM   2547  CB  ILE A 692      37.088  51.150  31.886  1.00 12.31           C
ATOM   2548  CG1 ILE A 692      38.509  51.409  31.385  1.00 15.22           C
ATOM   2549  CG2 ILE A 692      36.102  52.023  31.158  1.00 17.12           C
ATOM   2550  CD1 ILE A 692      38.761  51.071  29.920  1.00 16.95           C
ATOM   2551  H   ILE A 692      38.160  49.857  33.673  1.00 15.54           H
ATOM   2552  HA  ILE A 692      37.335  52.355  33.524  1.00 15.06           H
ATOM   2553  HB  ILE A 692      36.858  50.220  31.736  1.00 14.77           H
ATOM   2554 HG12 ILE A 692      38.714  52.349  31.511  1.00 18.26           H
ATOM   2555 HG13 ILE A 692      39.118  50.870  31.912  1.00 18.26           H
ATOM   2556 HG21 ILE A 692      36.155  51.819  30.210  1.00 20.55           H
ATOM   2557 HG22 ILE A 692      35.201  51.863  31.481  1.00 20.55           H
ATOM   2558 HG23 ILE A 692      36.339  52.954  31.306  1.00 20.55           H
ATOM   2559 HD11 ILE A 692      39.692  51.253  29.714  1.00 20.33           H
ATOM   2560 HD12 ILE A 692      38.574  50.130  29.784  1.00 20.33           H
ATOM   2561 HD13 ILE A 692      38.185  51.614  29.359  1.00 20.33           H
ATOM   2562  N   LEU A 693      35.153  50.123  34.213  1.00 13.96           N
ATOM   2563  CA  LEU A 693      33.810  49.954  34.754  1.00 15.50           C
ATOM   2564  C   LEU A 693      33.645  50.656  36.086  1.00 16.65           C
ATOM   2565  O   LEU A 693      32.517  51.043  36.440  1.00 18.18           O
ATOM   2566  CB  LEU A 693      33.497  48.472  34.954  1.00 16.05           C
ATOM   2567  CG  LEU A 693      33.186  47.649  33.706  1.00 17.42           C
ATOM   2568  CD1 LEU A 693      33.179  46.184  34.041  1.00 17.99           C
ATOM   2569  CD2 LEU A 693      31.875  48.061  33.073  1.00 17.17           C
ATOM   2570  H   LEU A 693      35.589  49.390  34.096  1.00 16.75           H
ATOM   2571  HA  LEU A 693      33.169  50.324  34.128  1.00 18.60           H
ATOM   2572  HB2 LEU A 693      34.258  48.056  35.389  1.00 19.26           H
ATOM   2573  HB3 LEU A 693      32.726  48.410  35.540  1.00 19.26           H
ATOM   2574  HG  LEU A 693      33.890  47.802  33.054  1.00 20.90           H
ATOM   2575 HD11 LEU A 693      32.967  45.679  33.239  1.00 21.59           H
ATOM   2576 HD12 LEU A 693      34.055  45.930  34.371  1.00 21.59           H
ATOM   2577 HD13 LEU A 693      32.509  46.017  34.724  1.00 21.59           H
ATOM   2578 HD21 LEU A 693      31.711  47.499  32.299  1.00 20.60           H
ATOM   2579 HD22 LEU A 693      31.160  47.953  33.720  1.00 20.60           H
ATOM   2580 HD23 LEU A 693      31.929  48.992  32.798  1.00 20.60           H
ATOM   2581  N   ASN A 694      34.723  50.817  36.846  1.00 17.64           N
ATOM   2582  CA  ASN A 694      34.672  51.484  38.139  1.00 17.83           C
ATOM   2583  C   ASN A 694      34.955  52.975  38.064  1.00 20.87           C
ATOM   2584  O   ASN A 694      34.871  53.654  39.094  1.00 24.08           O
ATOM   2585  CB  ASN A 694      35.661  50.845  39.108  1.00 21.33           C
ATOM   2586  CG  ASN A 694      35.192  49.518  39.600  1.00 24.62           C
ATOM   2587  OD1 ASN A 694      34.027  49.353  39.966  1.00 31.34           O
ATOM   2588  ND2 ASN A 694      36.095  48.555  39.631  1.00 26.52           N
ATOM   2589  H   ASN A 694      35.507  50.536  36.635  1.00 21.17           H
ATOM   2590  HA  ASN A 694      33.785  51.366  38.515  1.00 21.40           H
ATOM   2591  HB2 ASN A 694      36.513  50.719  38.662  1.00 25.59           H
ATOM   2592  HB3 ASN A 694      35.770  51.424  39.878  1.00 25.59           H
ATOM   2593 HD21 ASN A 694      35.872  47.771  39.899  1.00 31.82           H
ATOM   2594 HD22 ASN A 694      36.903  48.715  39.381  1.00 31.82           H
ATOM   2595  N   SER A 695      35.294  53.495  36.911  1.00 17.89           N
ATOM   2596  CA  SER A 695      35.735  54.870  36.865  1.00 16.81           C
ATOM   2597  C   SER A 695      34.530  55.815  36.960  1.00 20.43           C
ATOM   2598  O   SER A 695      33.480  55.561  36.364  1.00 16.64           O
ATOM   2599  CB  SER A 695      36.537  55.139  35.591  1.00 20.09           C
ATOM   2600  OG  SER A 695      35.753  54.894  34.448  1.00 28.35           O
ATOM   2601  H   SER A 695      35.274  53.091  36.155  1.00 21.47           H
ATOM   2602  HA  SER A 695      36.326  55.010  37.619  1.00 20.17           H
ATOM   2603  HB2 SER A 695      36.819  56.067  35.581  1.00 24.11           H
ATOM   2604  HB3 SER A 695      37.317  54.557  35.576  1.00 24.11           H
ATOM   2605  HG  SER A 695      35.450  54.109  34.473  1.00 34.02           H
ATOM   2606  N   PRO A 696      34.654  56.905  37.706  1.00 21.99           N
ATOM   2607  CA  PRO A 696      33.534  57.847  37.832  1.00 20.73           C
ATOM   2608  C   PRO A 696      32.948  58.233  36.480  1.00 17.50           C
ATOM   2609  O   PRO A 696      33.679  58.561  35.538  1.00 20.71           O
ATOM   2610  CB  PRO A 696      34.175  59.059  38.521  1.00 22.33           C
ATOM   2611  CG  PRO A 696      35.379  58.530  39.214  1.00 23.25           C
ATOM   2612  CD  PRO A 696      35.856  57.341  38.436  1.00 23.68           C
ATOM   2613  HA  PRO A 696      32.841  57.471  38.397  1.00 24.87           H
ATOM   2614  HB2 PRO A 696      34.436  59.717  37.856  1.00 26.79           H
ATOM   2615  HB3 PRO A 696      33.550  59.439  39.159  1.00 26.79           H
ATOM   2616  HG2 PRO A 696      36.072  59.211  39.215  1.00 27.90           H
ATOM   2617  HG3 PRO A 696      35.146  58.279  40.121  1.00 27.90           H
ATOM   2618  HD2 PRO A 696      36.557  57.594  37.815  1.00 28.42           H
ATOM   2619  HD3 PRO A 696      36.153  56.645  39.045  1.00 28.42           H
ATOM   2620  N   GLY A 697      31.620  58.202  36.384  1.00 19.05           N
ATOM   2621  CA  GLY A 697      30.950  58.568  35.158  1.00 18.01           C
ATOM   2622  C   GLY A 697      30.848  57.465  34.127  1.00 16.20           C
ATOM   2623  O   GLY A 697      30.163  57.647  33.118  1.00 17.73           O
ATOM   2624  H   GLY A 697      31.088  57.958  37.017  1.00 22.86           H
ATOM   2625  HA2 GLY A 697      30.048  58.862  35.368  1.00 21.61           H
ATOM   2626  HA3 GLY A 697      31.424  59.308  34.751  1.00 21.61           H
ATOM   2627  N   ASN A 698      31.470  56.314  34.367  1.00 18.44           N
ATOM   2628  CA  ASN A 698      31.524  55.237  33.387  1.00 16.48           C
ATOM   2629  C   ASN A 698      30.836  53.977  33.880  1.00 16.87           C
ATOM   2630  O   ASN A 698      30.949  52.931  33.234  1.00 16.97           O
ATOM   2631  CB  ASN A 698      32.980  54.899  33.047  1.00 16.18           C
ATOM   2632  CG  ASN A 698      33.673  56.009  32.291  1.00 19.27           C
ATOM   2633  OD1 ASN A 698      33.846  55.927  31.084  1.00 21.74           O
ATOM   2634  ND2 ASN A 698      34.085  57.065  33.006  1.00 22.01           N
ATOM   2635  H   ASN A 698      31.875  56.134  35.104  1.00 22.13           H
ATOM   2636  HA  ASN A 698      31.084  55.524  32.574  1.00 19.78           H
ATOM   2637  HB2 ASN A 698      33.466  54.741  33.870  1.00 19.42           H
ATOM   2638  HB3 ASN A 698      32.997  54.103  32.492  1.00 19.42           H
ATOM   2639 HD21 ASN A 698      34.509  57.707  32.620  1.00 26.41           H
ATOM   2640 HD22 ASN A 698      33.928  57.100  33.852  1.00 26.41           H
ATOM   2641  N   GLN A 699      30.151  54.032  35.019  1.00 17.18           N
ATOM   2642  CA  GLN A 699      29.732  52.828  35.745  1.00 18.16           C
ATOM   2643  C   GLN A 699      28.421  52.266  35.183  1.00 16.08           C
ATOM   2644  O   GLN A 699      27.339  52.363  35.769  1.00 18.55           O
ATOM   2645  CB  GLN A 699      29.640  53.131  37.234  1.00 17.19           C
ATOM   2646  CG  GLN A 699      30.949  53.646  37.801  1.00 20.97           C
ATOM   2647  CD  GLN A 699      30.843  54.042  39.250  1.00 29.39           C
ATOM   2648  OE1 GLN A 699      30.768  55.226  39.569  1.00 31.50           O
ATOM   2649  NE2 GLN A 699      30.832  53.054  40.138  1.00 35.19           N
ATOM   2650  H   GLN A 699      29.910  54.764  35.393  1.00 20.61           H
ATOM   2651  HA  GLN A 699      30.417  52.148  35.639  1.00 21.79           H
ATOM   2652  HB2 GLN A 699      28.955  53.803  37.377  1.00 20.63           H
ATOM   2653  HB3 GLN A 699      29.411  52.318  37.710  1.00 20.63           H
ATOM   2654  HG2 GLN A 699      31.619  52.948  37.732  1.00 25.16           H
ATOM   2655  HG3 GLN A 699      31.228  54.431  37.305  1.00 25.16           H
ATOM   2656 HE21 GLN A 699      30.945  52.241  39.877  1.00 42.22           H
ATOM   2657 HE22 GLN A 699      30.717  53.225  40.972  1.00 42.22           H
ATOM   2658  N   ILE A 700      28.534  51.633  34.014  1.00 16.16           N
ATOM   2659  CA  ILE A 700      27.367  51.105  33.322  1.00 15.87           C
ATOM   2660  C   ILE A 700      26.722  49.923  34.039  1.00 14.92           C
ATOM   2661  O   ILE A 700      25.639  49.480  33.624  1.00 17.96           O
ATOM   2662  CB  ILE A 700      27.657  50.709  31.860  1.00 13.79           C
ATOM   2663  CG1 ILE A 700      28.806  49.685  31.787  1.00 14.65           C
ATOM   2664  CG2 ILE A 700      27.971  51.936  31.018  1.00 15.05           C
ATOM   2665  CD1 ILE A 700      28.875  49.030  30.448  1.00 15.83           C
ATOM   2666  H   ILE A 700      29.281  51.504  33.603  1.00 19.40           H
ATOM   2667  HA  ILE A 700      26.700  51.807  33.289  1.00 19.05           H
ATOM   2668  HB  ILE A 700      26.859  50.291  31.498  1.00 16.54           H
ATOM   2669 HG12 ILE A 700      29.645  50.143  31.951  1.00 17.58           H
ATOM   2670 HG13 ILE A 700      28.674  48.995  32.455  1.00 17.58           H
ATOM   2671 HG21 ILE A 700      28.097  51.666  30.097  1.00 18.06           H
ATOM   2672 HG22 ILE A 700      27.224  52.553  31.069  1.00 18.06           H
ATOM   2673 HG23 ILE A 700      28.775  52.361  31.354  1.00 18.06           H
ATOM   2674 HD11 ILE A 700      29.595  48.379  30.451  1.00 19.00           H
ATOM   2675 HD12 ILE A 700      28.028  48.588  30.279  1.00 19.00           H
ATOM   2676 HD13 ILE A 700      29.039  49.704  29.771  1.00 19.00           H
ATOM   2677  N   LEU A 701      27.366  49.377  35.070  1.00 13.78           N
ATOM   2678  CA  LEU A 701      26.791  48.305  35.871  1.00 17.28           C
ATOM   2679  C   LEU A 701      26.275  48.799  37.220  1.00 19.99           C
ATOM   2680  O   LEU A 701      25.799  47.986  38.015  1.00 20.02           O
ATOM   2681  CB  LEU A 701      27.798  47.165  36.102  1.00 17.72           C
ATOM   2682  CG  LEU A 701      28.321  46.501  34.828  1.00 16.24           C
ATOM   2683  CD1 LEU A 701      29.253  45.357  35.207  1.00 16.99           C
ATOM   2684  CD2 LEU A 701      27.201  46.007  33.938  1.00 16.75           C
ATOM   2685  H   LEU A 701      28.140  49.628  35.338  1.00 16.54           H
ATOM   2686  HA  LEU A 701      26.033  47.933  35.395  1.00 20.74           H
ATOM   2687  HB2 LEU A 701      28.564  47.509  36.588  1.00 21.27           H
ATOM   2688  HB3 LEU A 701      27.364  46.473  36.627  1.00 21.27           H
ATOM   2689  HG  LEU A 701      28.834  47.156  34.329  1.00 19.49           H
ATOM   2690 HD11 LEU A 701      29.616  44.966  34.396  1.00 20.39           H
ATOM   2691 HD12 LEU A 701      29.971  45.708  35.760  1.00 20.39           H
ATOM   2692 HD13 LEU A 701      28.752  44.690  35.702  1.00 20.39           H
ATOM   2693 HD21 LEU A 701      27.594  45.615  33.142  1.00 20.10           H
ATOM   2694 HD22 LEU A 701      26.689  45.335  34.415  1.00 20.10           H
ATOM   2695 HD23 LEU A 701      26.631  46.749  33.685  1.00 20.10           H
ATOM   2696  N   SER A 702      26.364  50.109  37.491  1.00 23.57           N
ATOM   2697  CA  SER A 702      25.984  50.649  38.796  1.00 22.05           C
ATOM   2698  C   SER A 702      24.532  50.356  39.136  1.00 24.15           C
ATOM   2699  O   SER A 702      24.163  50.398  40.321  1.00 27.68           O
ATOM   2700  CB  SER A 702      26.212  52.171  38.826  1.00 20.81           C
ATOM   2701  OG  SER A 702      25.289  52.811  37.971  1.00 26.95           O
ATOM   2702  H   SER A 702      26.641  50.705  36.935  1.00 28.28           H
ATOM   2703  HA  SER A 702      26.547  50.247  39.478  1.00 26.46           H
ATOM   2704  HB2 SER A 702      26.088  52.492  39.734  1.00 24.97           H
ATOM   2705  HB3 SER A 702      27.114  52.364  38.528  1.00 24.97           H
ATOM   2706  HG  SER A 702      25.365  52.518  37.188  1.00 32.34           H
ATOM   2707  N   GLY A 703      23.697  50.097  38.134  1.00 19.63           N
ATOM   2708  CA  GLY A 703      22.294  49.782  38.345  1.00 21.30           C
ATOM   2709  C   GLY A 703      21.966  48.350  38.697  1.00 24.09           C
ATOM   2710  O   GLY A 703      20.818  48.070  39.067  1.00 25.34           O
ATOM   2711  H   GLY A 703      23.925  50.108  37.304  1.00 23.55           H
ATOM   2712  HA2 GLY A 703      21.966  50.339  39.068  1.00 25.56           H
ATOM   2713  HA3 GLY A 703      21.800  50.006  37.543  1.00 25.56           H
ATOM   2714  N   LEU A 704      22.910  47.419  38.601  1.00 20.99           N
ATOM   2715  CA  LEU A 704      22.569  46.035  38.891  1.00 21.29           C
ATOM   2716  C   LEU A 704      22.455  45.830  40.400  1.00 18.61           C
ATOM   2717  O   LEU A 704      23.113  46.508  41.197  1.00 20.70           O
ATOM   2718  CB  LEU A 704      23.638  45.079  38.345  1.00 18.21           C
ATOM   2719  CG  LEU A 704      24.214  45.175  36.933  1.00 24.49           C
ATOM   2720  CD1 LEU A 704      24.690  43.789  36.502  1.00 17.42           C
ATOM   2721  CD2 LEU A 704      23.341  45.785  35.890  1.00 18.15           C
ATOM   2722  H   LEU A 704      23.727  47.559  38.374  1.00 25.19           H
ATOM   2723  HA  LEU A 704      21.720  45.814  38.481  1.00 25.55           H
ATOM   2724  HB2 LEU A 704      24.396  45.154  38.945  1.00 21.85           H
ATOM   2725  HB3 LEU A 704      23.274  44.183  38.421  1.00 21.85           H
ATOM   2726  HG  LEU A 704      25.007  45.736  36.983  1.00 29.39           H
ATOM   2727 HD11 LEU A 704      24.978  43.839  35.577  1.00 20.90           H
ATOM   2728 HD12 LEU A 704      25.433  43.528  37.068  1.00 20.90           H
ATOM   2729 HD13 LEU A 704      23.962  43.155  36.589  1.00 20.90           H
ATOM   2730 HD21 LEU A 704      23.769  45.684  35.025  1.00 21.78           H
ATOM   2731 HD22 LEU A 704      22.490  45.323  35.898  1.00 21.78           H
ATOM   2732 HD23 LEU A 704      23.216  46.727  36.090  1.00 21.78           H
ATOM   2733  N   SER A 705      21.606  44.888  40.787  1.00 17.89           N
ATOM   2734  CA  SER A 705      21.592  44.450  42.170  1.00 18.94           C
ATOM   2735  C   SER A 705      22.902  43.749  42.516  1.00 22.60           C
ATOM   2736  O   SER A 705      23.712  43.390  41.652  1.00 22.14           O
ATOM   2737  CB  SER A 705      20.450  43.470  42.402  1.00 18.71           C
ATOM   2738  OG  SER A 705      20.743  42.214  41.825  1.00 18.97           O
ATOM   2739  H   SER A 705      21.036  44.494  40.275  1.00 21.46           H
ATOM   2740  HA  SER A 705      21.486  45.217  42.754  1.00 22.72           H
ATOM   2741  HB2 SER A 705      20.329  43.358  43.358  1.00 22.45           H
ATOM   2742  HB3 SER A 705      19.642  43.820  41.996  1.00 22.45           H
ATOM   2743  HG  SER A 705      20.082  41.702  41.883  1.00 22.77           H
ATOM   2744  N   ILE A 706      23.097  43.524  43.812  1.00 20.27           N
ATOM   2745  CA  ILE A 706      24.328  42.905  44.283  1.00 19.61           C
ATOM   2746  C   ILE A 706      24.527  41.508  43.691  1.00 17.94           C
ATOM   2747  O   ILE A 706      25.636  41.157  43.263  1.00 24.50           O
ATOM   2748  CB  ILE A 706      24.346  42.927  45.821  1.00 24.64           C
ATOM   2749  CG1 ILE A 706      24.294  44.379  46.321  1.00 26.88           C
ATOM   2750  CG2 ILE A 706      25.537  42.223  46.330  1.00 26.17           C
ATOM   2751  CD1 ILE A 706      25.444  45.279  45.837  1.00 32.66           C
ATOM   2752  H   ILE A 706      22.536  43.718  44.434  1.00 24.33           H
ATOM   2753  HA  ILE A 706      25.075  43.438  43.971  1.00 23.54           H
ATOM   2754  HB  ILE A 706      23.560  42.457  46.144  1.00 29.57           H
ATOM   2755 HG12 ILE A 706      23.465  44.784  46.021  1.00 32.25           H
ATOM   2756 HG13 ILE A 706      24.316  44.370  47.293  1.00 32.25           H
ATOM   2757 HG21 ILE A 706      25.591  42.353  47.291  1.00 31.40           H
ATOM   2758 HG22 ILE A 706      25.438  41.279  46.129  1.00 31.40           H
ATOM   2759 HG23 ILE A 706      26.329  42.582  45.896  1.00 31.40           H
ATOM   2760 HD11 ILE A 706      25.340  46.163  46.225  1.00 39.19           H
ATOM   2761 HD12 ILE A 706      26.288  44.892  46.121  1.00 39.19           H
ATOM   2762 HD13 ILE A 706      25.420  45.346  44.869  1.00 39.19           H
ATOM   2763  N   GLU A 707      23.471  40.699  43.613  1.00 19.80           N
ATOM   2764  CA  GLU A 707      23.629  39.344  43.085  1.00 18.62           C
ATOM   2765  C   GLU A 707      23.914  39.368  41.584  1.00 20.46           C
ATOM   2766  O   GLU A 707      24.733  38.581  41.088  1.00 19.90           O
ATOM   2767  CB  GLU A 707      22.386  38.490  43.394  1.00 20.75           C
ATOM   2768  CG  GLU A 707      21.680  37.795  42.195  1.00 30.90           C
ATOM   2769  CD  GLU A 707      20.149  37.635  42.375  1.00 40.98           C
ATOM   2770  OE1 GLU A 707      19.721  37.002  43.373  1.00 42.55           O
ATOM   2771  OE2 GLU A 707      19.371  38.147  41.512  1.00 38.97           O1-
ATOM   2772  H   GLU A 707      22.670  40.905  43.852  1.00 23.76           H
ATOM   2773  HA  GLU A 707      24.388  38.930  43.525  1.00 22.34           H
ATOM   2774  HB2 GLU A 707      22.659  37.787  44.006  1.00 24.90           H
ATOM   2775  HB3 GLU A 707      21.727  39.054  43.823  1.00 24.90           H
ATOM   2776  HG2 GLU A 707      21.792  38.295  41.376  1.00 37.08           H
ATOM   2777  HG3 GLU A 707      22.063  36.908  42.093  1.00 37.08           H
ATOM   2778  N   GLU A 708      23.233  40.257  40.850  1.00 18.36           N
ATOM   2779  CA  GLU A 708      23.449  40.360  39.406  1.00 15.60           C
ATOM   2780  C   GLU A 708      24.842  40.893  39.090  1.00 16.99           C
ATOM   2781  O   GLU A 708      25.502  40.408  38.161  1.00 14.92           O
ATOM   2782  CB  GLU A 708      22.386  41.258  38.782  1.00 15.15           C
ATOM   2783  CG  GLU A 708      21.004  40.619  38.774  1.00 17.57           C
ATOM   2784  CD  GLU A 708      19.972  41.473  38.075  1.00 23.43           C
ATOM   2785  OE1 GLU A 708      20.011  42.717  38.257  1.00 29.58           O
ATOM   2786  OE2 GLU A 708      19.115  40.880  37.382  1.00 26.34           O1-
ATOM   2787  H   GLU A 708      22.655  40.810  41.163  1.00 22.03           H
ATOM   2788  HA  GLU A 708      23.371  39.477  39.012  1.00 18.72           H
ATOM   2789  HB2 GLU A 708      22.331  42.086  39.285  1.00 18.18           H
ATOM   2790  HB3 GLU A 708      22.633  41.451  37.865  1.00 18.18           H
ATOM   2791  HG2 GLU A 708      21.048  39.764  38.320  1.00 21.08           H
ATOM   2792  HG3 GLU A 708      20.713  40.491  39.689  1.00 21.08           H
ATOM   2793  N   TYR A 709      25.281  41.906  39.826  1.00 14.06           N
ATOM   2794  CA  TYR A 709      26.616  42.460  39.630  1.00 16.76           C
ATOM   2795  C   TYR A 709      27.681  41.391  39.826  1.00 17.63           C
ATOM   2796  O   TYR A 709      28.570  41.220  38.969  1.00 18.18           O
ATOM   2797  CB  TYR A 709      26.826  43.614  40.606  1.00 17.76           C
ATOM   2798  CG  TYR A 709      28.166  44.296  40.452  1.00 20.56           C
ATOM   2799  CD1 TYR A 709      28.364  45.228  39.456  1.00 19.69           C
ATOM   2800  CD2 TYR A 709      29.214  44.019  41.306  1.00 22.34           C
ATOM   2801  CE1 TYR A 709      29.582  45.856  39.287  1.00 19.82           C
ATOM   2802  CE2 TYR A 709      30.432  44.659  41.154  1.00 22.46           C
ATOM   2803  CZ  TYR A 709      30.591  45.586  40.140  1.00 18.94           C
ATOM   2804  OH  TYR A 709      31.776  46.265  39.931  1.00 25.48           O
ATOM   2805  H   TYR A 709      24.827  42.297  40.440  1.00 16.88           H
ATOM   2806  HA  TYR A 709      26.689  42.815  38.728  1.00 20.12           H
ATOM   2807  HB2 TYR A 709      26.141  44.283  40.459  1.00 21.32           H
ATOM   2808  HB3 TYR A 709      26.772  43.276  41.513  1.00 21.32           H
ATOM   2809  HD1 TYR A 709      27.668  45.424  38.871  1.00 23.63           H
ATOM   2810  HD2 TYR A 709      29.102  43.398  41.991  1.00 26.81           H
ATOM   2811  HE1 TYR A 709      29.695  46.488  38.614  1.00 23.78           H
ATOM   2812  HE2 TYR A 709      31.137  44.471  41.732  1.00 26.95           H
ATOM   2813  HH  TYR A 709      32.371  45.971  40.438  1.00 30.58           H
ATOM   2814  N   LYS A 710      27.617  40.656  40.949  1.00 18.41           N
ATOM   2815  CA  LYS A 710      28.576  39.580  41.219  1.00 18.52           C
ATOM   2816  C   LYS A 710      28.634  38.611  40.058  1.00 19.71           C
ATOM   2817  O   LYS A 710      29.721  38.288  39.552  1.00 18.46           O
ATOM   2818  CB  LYS A 710      28.205  38.791  42.486  1.00 22.34           C
ATOM   2819  CG  LYS A 710      28.390  39.469  43.826  1.00 29.01           C
ATOM   2820  CD  LYS A 710      27.647  38.638  44.910  1.00 30.46           C
ATOM   2821  CE  LYS A 710      27.438  39.396  46.206  1.00 33.59           C
ATOM   2822  NZ  LYS A 710      26.286  38.847  47.011  1.00 34.08           N1+
ATOM   2823  H   LYS A 710      27.029  40.765  41.568  1.00 22.10           H
ATOM   2824  HA  LYS A 710      29.462  39.961  41.341  1.00 22.22           H
ATOM   2825  HB2 LYS A 710      27.274  38.529  42.421  1.00 26.81           H
ATOM   2826  HB3 LYS A 710      28.753  37.991  42.514  1.00 26.81           H
ATOM   2827  HG2 LYS A 710      29.335  39.492  44.051  1.00 34.82           H
ATOM   2828  HG3 LYS A 710      28.020  40.366  43.798  1.00 34.82           H
ATOM   2829  HD2 LYS A 710      26.774  38.380  44.575  1.00 36.56           H
ATOM   2830  HD3 LYS A 710      28.171  37.844  45.107  1.00 36.56           H
ATOM   2831  HE2 LYS A 710      28.235  39.339  46.751  1.00 40.31           H
ATOM   2832  HE3 LYS A 710      27.260  40.321  45.994  1.00 40.31           H
ATOM   2833  HZ1 LYS A 710      26.163  39.340  47.744  1.00 40.89           H
ATOM   2834  HZ2 LYS A 710      25.538  38.864  46.528  1.00 40.89           H
ATOM   2835  HZ3 LYS A 710      26.454  38.008  47.254  1.00 40.89           H
ATOM   2836  N   THR A 711      27.464  38.130  39.632  1.00 16.65           N
ATOM   2837  CA  THR A 711      27.369  37.160  38.556  1.00 16.03           C
ATOM   2838  C   THR A 711      27.970  37.724  37.275  1.00 15.34           C
ATOM   2839  O   THR A 711      28.743  37.034  36.592  1.00 16.21           O
ATOM   2840  CB  THR A 711      25.901  36.781  38.344  1.00 17.35           C
ATOM   2841  OG1 THR A 711      25.395  36.166  39.540  1.00 27.05           O
ATOM   2842  CG2 THR A 711      25.724  35.825  37.202  1.00 17.73           C
ATOM   2843  H   THR A 711      26.701  38.361  39.959  1.00 19.97           H
ATOM   2844  HA  THR A 711      27.860  36.355  38.794  1.00 19.24           H
ATOM   2845  HB  THR A 711      25.391  37.585  38.157  1.00 20.82           H
ATOM   2846  HG1 THR A 711      25.564  36.654  40.204  1.00 32.46           H
ATOM   2847 HG21 THR A 711      24.784  35.608  37.112  1.00 21.28           H
ATOM   2848 HG22 THR A 711      26.029  36.228  36.374  1.00 21.28           H
ATOM   2849 HG23 THR A 711      26.222  35.008  37.366  1.00 21.28           H
ATOM   2850  N   THR A 712      27.662  38.979  36.950  1.00 15.39           N
ATOM   2851  CA  THR A 712      28.121  39.556  35.685  1.00 13.29           C
ATOM   2852  C   THR A 712      29.642  39.654  35.636  1.00 15.26           C
ATOM   2853  O   THR A 712      30.257  39.302  34.621  1.00 12.40           O
ATOM   2854  CB  THR A 712      27.460  40.911  35.469  1.00 13.41           C
ATOM   2855  OG1 THR A 712      26.035  40.751  35.440  1.00 18.25           O
ATOM   2856  CG2 THR A 712      27.915  41.526  34.142  1.00 15.02           C
ATOM   2857  H   THR A 712      27.208  39.522  37.437  1.00 18.47           H
ATOM   2858  HA  THR A 712      27.843  38.975  34.960  1.00 15.95           H
ATOM   2859  HB  THR A 712      27.710  41.515  36.188  1.00 16.09           H
ATOM   2860  HG1 THR A 712      25.793  40.266  36.079  1.00 21.90           H
ATOM   2861 HG21 THR A 712      27.488  42.388  34.014  1.00 18.02           H
ATOM   2862 HG22 THR A 712      28.876  41.654  34.140  1.00 18.02           H
ATOM   2863 HG23 THR A 712      27.668  40.935  33.412  1.00 18.02           H
ATOM   2864  N   LEU A 713      30.269  40.136  36.710  1.00 13.42           N
ATOM   2865  CA  LEU A 713      31.730  40.243  36.712  1.00 13.85           C
ATOM   2866  C   LEU A 713      32.399  38.879  36.563  1.00 13.31           C
ATOM   2867  O   LEU A 713      33.463  38.771  35.942  1.00 13.14           O
ATOM   2868  CB  LEU A 713      32.233  40.939  37.982  1.00 13.36           C
ATOM   2869  CG  LEU A 713      32.032  42.430  38.180  1.00 17.22           C
ATOM   2870  CD1 LEU A 713      32.889  42.873  39.363  1.00 19.92           C
ATOM   2871  CD2 LEU A 713      32.330  43.276  36.957  1.00 22.10           C
ATOM   2872  H   LEU A 713      29.884  40.405  37.429  1.00 16.10           H
ATOM   2873  HA  LEU A 713      32.011  40.783  35.957  1.00 16.62           H
ATOM   2874  HB2 LEU A 713      31.811  40.502  38.735  1.00 16.04           H
ATOM   2875  HB3 LEU A 713      33.191  40.795  38.041  1.00 16.04           H
ATOM   2876  HG  LEU A 713      31.104  42.586  38.421  1.00 20.67           H
ATOM   2877 HD11 LEU A 713      32.798  43.830  39.483  1.00 23.91           H
ATOM   2878 HD12 LEU A 713      32.581  42.408  40.157  1.00 23.91           H
ATOM   2879 HD13 LEU A 713      33.820  42.651  39.189  1.00 23.91           H
ATOM   2880 HD21 LEU A 713      32.201  44.211  37.186  1.00 26.52           H
ATOM   2881 HD22 LEU A 713      33.252  43.123  36.690  1.00 26.52           H
ATOM   2882 HD23 LEU A 713      31.725  43.024  36.242  1.00 26.52           H
ATOM   2883  N   LYS A 714      31.828  37.833  37.137  1.00 14.23           N
ATOM   2884  CA  LYS A 714      32.424  36.505  37.010  1.00 14.33           C
ATOM   2885  C   LYS A 714      32.350  36.011  35.570  1.00 14.38           C
ATOM   2886  O   LYS A 714      33.309  35.432  35.052  1.00 13.12           O
ATOM   2887  CB  LYS A 714      31.703  35.527  37.942  1.00 16.71           C
ATOM   2888  CG  LYS A 714      32.180  34.093  37.899  1.00 28.05           C
ATOM   2889  CD  LYS A 714      31.572  33.283  39.059  1.00 32.43           C
ATOM   2890  CE  LYS A 714      32.088  31.843  39.097  1.00 33.44           C
ATOM   2891  NZ  LYS A 714      32.557  31.355  37.764  1.00 39.98           N1+
ATOM   2892  H   LYS A 714      31.102  37.864  37.598  1.00 17.08           H
ATOM   2893  HA  LYS A 714      33.354  36.545  37.276  1.00 17.20           H
ATOM   2894  HB2 LYS A 714      31.809  35.835  38.859  1.00 20.05           H
ATOM   2895  HB3 LYS A 714      30.759  35.522  37.714  1.00 20.05           H
ATOM   2896  HG2 LYS A 714      31.911  33.685  37.060  1.00 33.66           H
ATOM   2897  HG3 LYS A 714      33.140  34.079  37.999  1.00 33.66           H
ATOM   2898  HD2 LYS A 714      31.807  33.710  39.899  1.00 38.92           H
ATOM   2899  HD3 LYS A 714      30.606  33.254  38.963  1.00 38.92           H
ATOM   2900  HE2 LYS A 714      32.829  31.785  39.721  1.00 40.13           H
ATOM   2901  HE3 LYS A 714      31.367  31.261  39.389  1.00 40.13           H
ATOM   2902  HZ1 LYS A 714      32.700  30.476  37.794  1.00 47.98           H
ATOM   2903  HZ2 LYS A 714      31.946  31.529  37.140  1.00 47.98           H
ATOM   2904  HZ3 LYS A 714      33.318  31.763  37.545  1.00 47.98           H
ATOM   2905  N   ILE A 715      31.248  36.288  34.884  1.00 12.20           N
ATOM   2906  CA  ILE A 715      31.125  35.917  33.479  1.00 11.81           C
ATOM   2907  C   ILE A 715      32.095  36.728  32.636  1.00  9.75           C
ATOM   2908  O   ILE A 715      32.745  36.188  31.722  1.00 10.35           O
ATOM   2909  CB  ILE A 715      29.677  36.087  32.982  1.00 12.38           C
ATOM   2910  CG1 ILE A 715      28.703  35.263  33.826  1.00 15.74           C
ATOM   2911  CG2 ILE A 715      29.552  35.678  31.503  1.00 13.96           C
ATOM   2912  CD1 ILE A 715      27.234  35.696  33.640  1.00 16.48           C
ATOM   2913  H   ILE A 715      30.560  36.696  35.207  1.00 14.64           H
ATOM   2914  HA  ILE A 715      31.359  34.981  33.384  1.00 14.17           H
ATOM   2915  HB  ILE A 715      29.447  37.023  33.065  1.00 14.86           H
ATOM   2916 HG12 ILE A 715      28.778  34.332  33.557  1.00 18.89           H
ATOM   2917 HG13 ILE A 715      28.935  35.361  34.763  1.00 18.89           H
ATOM   2918 HG21 ILE A 715      28.633  35.793  31.225  1.00 16.75           H
ATOM   2919 HG22 ILE A 715      30.132  36.240  30.962  1.00 16.75           H
ATOM   2920 HG23 ILE A 715      29.810  34.749  31.410  1.00 16.75           H
ATOM   2921 HD11 ILE A 715      26.675  35.143  34.206  1.00 19.77           H
ATOM   2922 HD12 ILE A 715      27.144  36.628  33.894  1.00 19.77           H
ATOM   2923 HD13 ILE A 715      26.981  35.578  32.712  1.00 19.77           H
ATOM   2924  N   ILE A 716      32.223  38.021  32.930  1.00  9.77           N
ATOM   2925  CA  ILE A 716      33.170  38.851  32.178  1.00  9.83           C
ATOM   2926  C   ILE A 716      34.574  38.295  32.304  1.00 11.17           C
ATOM   2927  O   ILE A 716      35.306  38.201  31.308  1.00 11.02           O
ATOM   2928  CB  ILE A 716      33.097  40.324  32.621  1.00  9.63           C
ATOM   2929  CG1 ILE A 716      31.773  40.986  32.212  1.00 13.35           C
ATOM   2930  CG2 ILE A 716      34.286  41.117  32.071  1.00 11.73           C
ATOM   2931  CD1 ILE A 716      31.553  42.354  32.849  1.00 12.64           C
ATOM   2932  H   ILE A 716      31.796  38.434  33.549  1.00 11.72           H
ATOM   2933  HA  ILE A 716      32.943  38.815  31.234  1.00 11.80           H
ATOM   2934  HB  ILE A 716      33.150  40.339  33.591  1.00 11.56           H
ATOM   2935 HG12 ILE A 716      31.755  41.097  31.249  1.00 16.01           H
ATOM   2936 HG13 ILE A 716      31.044  40.408  32.487  1.00 16.01           H
ATOM   2937 HG21 ILE A 716      34.193  42.046  32.334  1.00 14.08           H
ATOM   2938 HG22 ILE A 716      35.104  40.757  32.440  1.00 14.08           H
ATOM   2939 HG23 ILE A 716      34.283  41.052  31.102  1.00 14.08           H
ATOM   2940 HD11 ILE A 716      30.671  42.678  32.600  1.00 15.16           H
ATOM   2941 HD12 ILE A 716      31.625  42.272  33.812  1.00 15.16           H
ATOM   2942 HD13 ILE A 716      32.234  42.967  32.522  1.00 15.16           H
ATOM   2943  N   LYS A 717      35.001  37.956  33.523  1.00 10.50           N
ATOM   2944  CA  LYS A 717      36.345  37.419  33.709  1.00 12.14           C
ATOM   2945  C   LYS A 717      36.545  36.175  32.862  1.00 10.79           C
ATOM   2946  O   LYS A 717      37.559  36.023  32.162  1.00 10.89           O
ATOM   2947  CB  LYS A 717      36.596  37.107  35.176  1.00 12.57           C
ATOM   2948  CG  LYS A 717      37.987  36.511  35.393  1.00 18.37           C
ATOM   2949  CD  LYS A 717      38.177  35.983  36.800  1.00 23.21           C
ATOM   2950  CE  LYS A 717      39.578  35.405  36.963  1.00 27.36           C
ATOM   2951  NZ  LYS A 717      40.544  36.458  36.571  1.00 30.90           N1+
ATOM   2952  H   LYS A 717      34.537  38.026  34.247  1.00 12.60           H
ATOM   2953  HA  LYS A 717      36.996  38.090  33.437  1.00 14.57           H
ATOM   2954  HB2 LYS A 717      36.535  37.930  35.685  1.00 15.09           H
ATOM   2955  HB3 LYS A 717      35.936  36.470  35.485  1.00 15.09           H
ATOM   2956  HG2 LYS A 717      38.140  35.768  34.788  1.00 22.04           H
ATOM   2957  HG3 LYS A 717      38.647  37.207  35.237  1.00 22.04           H
ATOM   2958  HD2 LYS A 717      38.112  36.726  37.413  1.00 27.85           H
ATOM   2959  HD3 LYS A 717      37.520  35.298  37.002  1.00 27.85           H
ATOM   2960  HE2 LYS A 717      39.732  35.159  37.890  1.00 32.83           H
ATOM   2961  HE3 LYS A 717      39.688  34.636  36.380  1.00 32.83           H
ATOM   2962  HZ1 LYS A 717      41.307  36.355  37.020  1.00 37.08           H
ATOM   2963  HZ2 LYS A 717      40.712  36.404  35.698  1.00 37.08           H
ATOM   2964  HZ3 LYS A 717      40.209  37.263  36.753  1.00 37.08           H
ATOM   2965  N   GLN A 718      35.604  35.250  32.924  1.00 11.50           N
ATOM   2966  CA  GLN A 718      35.765  34.022  32.178  1.00 11.61           C
ATOM   2967  C   GLN A 718      35.807  34.292  30.683  1.00  9.51           C
ATOM   2968  O   GLN A 718      36.560  33.654  29.955  1.00 11.22           O
ATOM   2969  CB  GLN A 718      34.627  33.068  32.532  1.00 15.81           C
ATOM   2970  CG  GLN A 718      34.684  32.583  33.989  1.00 18.88           C
ATOM   2971  CD  GLN A 718      33.423  31.823  34.437  1.00 30.23           C
ATOM   2972  OE1 GLN A 718      33.522  30.757  35.052  1.00 39.14           O
ATOM   2973  NE2 GLN A 718      32.247  32.376  34.153  1.00 30.43           N
ATOM   2974  H   GLN A 718      34.871  35.318  33.368  1.00 13.79           H
ATOM   2975  HA  GLN A 718      36.603  33.604  32.439  1.00 13.94           H
ATOM   2976  HB2 GLN A 718      33.785  33.528  32.397  1.00 18.97           H
ATOM   2977  HB3 GLN A 718      34.680  32.292  31.951  1.00 18.97           H
ATOM   2978  HG2 GLN A 718      35.442  31.986  34.085  1.00 22.66           H
ATOM   2979  HG3 GLN A 718      34.794  33.351  34.566  1.00 22.66           H
ATOM   2980 HE21 GLN A 718      32.210  33.096  33.685  1.00 36.51           H
ATOM   2981 HE22 GLN A 718      31.521  32.015  34.442  1.00 36.51           H
ATOM   2982  N   ALA A 719      34.967  35.209  30.211  1.00  8.66           N
ATOM   2983  CA  ALA A 719      34.886  35.532  28.788  1.00  7.97           C
ATOM   2984  C   ALA A 719      36.178  36.159  28.286  1.00 10.10           C
ATOM   2985  O   ALA A 719      36.653  35.803  27.208  1.00 10.49           O
ATOM   2986  CB  ALA A 719      33.677  36.425  28.524  1.00 11.71           C
ATOM   2987  H   ALA A 719      34.424  35.657  30.708  1.00 10.39           H
ATOM   2988  HA  ALA A 719      34.766  34.717  28.279  1.00  9.56           H
ATOM   2989  HB1 ALA A 719      33.652  36.645  27.579  1.00 14.05           H
ATOM   2990  HB2 ALA A 719      32.878  35.929  28.762  1.00 14.05           H
ATOM   2991  HB3 ALA A 719      33.730  37.238  29.055  1.00 14.05           H
ATOM   2992  N   ILE A 720      36.766  37.085  29.047  1.00  8.86           N
ATOM   2993  CA  ILE A 720      38.024  37.683  28.612  1.00  9.49           C
ATOM   2994  C   ILE A 720      39.150  36.648  28.642  1.00  9.67           C
ATOM   2995  O   ILE A 720      39.956  36.538  27.698  1.00 10.13           O
ATOM   2996  CB  ILE A 720      38.341  38.941  29.440  1.00  9.91           C
ATOM   2997  CG1 ILE A 720      37.315  40.022  29.140  1.00  8.04           C
ATOM   2998  CG2 ILE A 720      39.758  39.408  29.109  1.00 10.29           C
ATOM   2999  CD1 ILE A 720      37.511  41.283  29.901  1.00  9.27           C
ATOM   3000  H   ILE A 720      36.466  37.382  29.794  1.00 10.63           H
ATOM   3001  HA  ILE A 720      37.923  37.958  27.688  1.00 11.38           H
ATOM   3002  HB  ILE A 720      38.302  38.729  30.383  1.00 11.89           H
ATOM   3003 HG12 ILE A 720      37.332  40.225  28.187  1.00  9.65           H
ATOM   3004 HG13 ILE A 720      36.438  39.682  29.375  1.00  9.65           H
ATOM   3005 HG21 ILE A 720      39.932  40.230  29.591  1.00 12.35           H
ATOM   3006 HG22 ILE A 720      40.414  38.742  29.377  1.00 12.35           H
ATOM   3007 HG23 ILE A 720      39.820  39.566  28.154  1.00 12.35           H
ATOM   3008 HD11 ILE A 720      36.745  41.856  29.760  1.00 11.13           H
ATOM   3009 HD12 ILE A 720      37.599  41.072  30.843  1.00 11.13           H
ATOM   3010 HD13 ILE A 720      38.319  41.724  29.593  1.00 11.13           H
ATOM   3011  N   LEU A 721      39.247  35.870  29.723  1.00  9.31           N
ATOM   3012  CA  LEU A 721      40.305  34.864  29.783  1.00  9.74           C
ATOM   3013  C   LEU A 721      40.172  33.872  28.649  1.00  9.98           C
ATOM   3014  O   LEU A 721      41.186  33.377  28.130  1.00  9.81           O
ATOM   3015  CB  LEU A 721      40.313  34.145  31.128  1.00 13.91           C
ATOM   3016  CG  LEU A 721      40.863  34.910  32.328  1.00 14.25           C
ATOM   3017  CD1 LEU A 721      40.681  34.094  33.600  1.00 18.66           C
ATOM   3018  CD2 LEU A 721      42.312  35.278  32.157  1.00 19.61           C
ATOM   3019  H   LEU A 721      38.729  35.898  30.408  1.00 11.17           H
ATOM   3020  HA  LEU A 721      41.170  35.300  29.696  1.00 11.69           H
ATOM   3021  HB2 LEU A 721      39.398  33.894  31.339  1.00 16.69           H
ATOM   3022  HB3 LEU A 721      40.846  33.337  31.039  1.00 16.69           H
ATOM   3023  HG  LEU A 721      40.364  35.736  32.432  1.00 17.10           H
ATOM   3024 HD11 LEU A 721      41.013  34.608  34.353  1.00 22.39           H
ATOM   3025 HD12 LEU A 721      39.738  33.894  33.720  1.00 22.39           H
ATOM   3026 HD13 LEU A 721      41.187  33.270  33.512  1.00 22.39           H
ATOM   3027 HD21 LEU A 721      42.615  35.724  32.965  1.00 23.53           H
ATOM   3028 HD22 LEU A 721      42.827  34.469  32.007  1.00 23.53           H
ATOM   3029 HD23 LEU A 721      42.396  35.880  31.400  1.00 23.53           H
ATOM   3030  N   ALA A 722      38.943  33.584  28.216  1.00  9.61           N
ATOM   3031  CA  ALA A 722      38.739  32.597  27.174  1.00 10.76           C
ATOM   3032  C   ALA A 722      39.381  33.016  25.865  1.00 10.68           C
ATOM   3033  O   ALA A 722      39.647  32.155  25.019  1.00 11.35           O
ATOM   3034  CB  ALA A 722      37.238  32.417  26.955  1.00 10.30           C
ATOM   3035  H   ALA A 722      38.226  33.948  28.513  1.00 11.53           H
ATOM   3036  HA  ALA A 722      39.123  31.750  27.453  1.00 12.92           H
ATOM   3037  HB1 ALA A 722      37.119  31.818  26.202  1.00 12.37           H
ATOM   3038  HB2 ALA A 722      36.855  32.039  27.761  1.00 12.37           H
ATOM   3039  HB3 ALA A 722      36.837  33.279  26.754  1.00 12.37           H
ATOM   3040  N   THR A 723      39.621  34.317  25.673  1.00 10.14           N
ATOM   3041  CA  THR A 723      40.237  34.802  24.442  1.00 10.98           C
ATOM   3042  C   THR A 723      41.735  34.533  24.380  1.00 10.53           C
ATOM   3043  O   THR A 723      42.339  34.858  23.362  1.00 10.48           O
ATOM   3044  CB  THR A 723      39.947  36.293  24.195  1.00 11.48           C
ATOM   3045  OG1 THR A 723      40.579  37.092  25.227  1.00  9.94           O
ATOM   3046  CG2 THR A 723      38.453  36.597  24.117  1.00 10.44           C
ATOM   3047  H   THR A 723      39.439  34.938  26.242  1.00 12.17           H
ATOM   3048  HA  THR A 723      39.842  34.308  23.708  1.00 13.17           H
ATOM   3049  HB  THR A 723      40.327  36.535  23.335  1.00 13.77           H
ATOM   3050  HG1 THR A 723      40.306  36.885  25.986  1.00 11.93           H
ATOM   3051 HG21 THR A 723      38.300  37.541  23.958  1.00 12.53           H
ATOM   3052 HG22 THR A 723      38.072  36.087  23.384  1.00 12.53           H
ATOM   3053 HG23 THR A 723      38.018  36.345  24.947  1.00 12.53           H
ATOM   3054  N   ASP A 724      42.357  33.969  25.410  1.00  9.16           N
ATOM   3055  CA  ASP A 724      43.685  33.407  25.245  1.00  8.35           C
ATOM   3056  C   ASP A 724      43.581  32.163  24.357  1.00 10.30           C
ATOM   3057  O   ASP A 724      42.976  31.173  24.817  1.00  9.65           O
ATOM   3058  CB  ASP A 724      44.196  33.033  26.635  1.00  7.87           C
ATOM   3059  CG  ASP A 724      45.625  32.492  26.630  1.00 12.02           C
ATOM   3060  OD1 ASP A 724      46.159  32.203  27.737  1.00 14.89           O
ATOM   3061  OD2 ASP A 724      46.218  32.319  25.531  1.00 13.93           O1-
ATOM   3062  H   ASP A 724      42.045  33.904  26.208  1.00 10.99           H
ATOM   3063  HA  ASP A 724      44.284  34.053  24.834  1.00 10.02           H
ATOM   3064  HB2 ASP A 724      44.176  33.819  27.206  1.00  9.45           H
ATOM   3065  HB3 ASP A 724      43.609  32.352  26.998  1.00  9.45           H
ATOM   3066  N   LEU A 725      44.181  32.163  23.114  1.00 11.15           N
ATOM   3067  CA  LEU A 725      44.036  31.002  22.229  1.00 10.66           C
ATOM   3068  C   LEU A 725      44.493  29.693  22.878  1.00 13.53           C
ATOM   3069  O   LEU A 725      44.127  28.575  22.548  1.00 10.85           O
ATOM   3070  CB  LEU A 725      44.916  31.182  20.989  1.00 12.38           C
ATOM   3071  CG  LEU A 725      44.146  31.764  19.799  1.00 25.51           C
ATOM   3072  CD1 LEU A 725      45.127  31.920  18.622  1.00 24.18           C
ATOM   3073  CD2 LEU A 725      42.973  30.866  19.403  1.00 15.05           C
ATOM   3074  H   LEU A 725      44.957  32.813  22.919  1.00 13.37           H
ATOM   3075  HA  LEU A 725      42.948  30.877  21.955  1.00 12.79           H
ATOM   3076  HB2 LEU A 725      45.794  31.821  21.225  1.00 14.86           H
ATOM   3077  HB3 LEU A 725      45.352  30.205  20.687  1.00 14.86           H
ATOM   3078  HG  LEU A 725      43.749  32.772  20.084  1.00 30.61           H
ATOM   3079 HD11 LEU A 725      44.627  32.324  17.738  1.00 29.02           H
ATOM   3080 HD12 LEU A 725      45.945  32.608  18.879  1.00 29.02           H
ATOM   3081 HD13 LEU A 725      45.573  30.958  18.351  1.00 29.02           H
ATOM   3082 HD21 LEU A 725      42.429  31.279  18.549  1.00 18.06           H
ATOM   3083 HD22 LEU A 725      43.308  29.857  19.140  1.00 18.06           H
ATOM   3084 HD23 LEU A 725      42.253  30.763  20.226  1.00 18.06           H
ATOM   3085  N   ALA A 726      45.461  29.830  23.827  1.00 11.53           N
ATOM   3086  CA  ALA A 726      46.010  28.676  24.548  1.00 11.76           C
ATOM   3087  C   ALA A 726      44.938  27.977  25.368  1.00 12.45           C
ATOM   3088  O   ALA A 726      44.936  26.741  25.486  1.00 13.70           O
ATOM   3089  CB  ALA A 726      47.137  29.124  25.485  1.00 16.18           C
ATOM   3090  H   ALA A 726      45.807  30.577  24.072  1.00 13.83           H
ATOM   3091  HA  ALA A 726      46.373  28.041  23.914  1.00 14.12           H
ATOM   3092  HB1 ALA A 726      47.483  28.350  25.955  1.00 19.42           H
ATOM   3093  HB2 ALA A 726      47.839  29.535  24.956  1.00 19.42           H
ATOM   3094  HB3 ALA A 726      46.788  29.765  26.124  1.00 19.42           H
ATOM   3095  N   LEU A 727      44.031  28.751  25.962  1.00 11.05           N
ATOM   3096  CA  LEU A 727      42.905  28.166  26.689  1.00 11.83           C
ATOM   3097  C   LEU A 727      41.880  27.575  25.739  1.00 11.77           C
ATOM   3098  O   LEU A 727      41.220  26.585  26.082  1.00 14.39           O
ATOM   3099  CB  LEU A 727      42.255  29.195  27.611  1.00 14.39           C
ATOM   3100  CG  LEU A 727      43.137  29.709  28.755  1.00 16.20           C
ATOM   3101  CD1 LEU A 727      42.395  30.687  29.615  1.00 14.66           C
ATOM   3102  CD2 LEU A 727      43.628  28.558  29.626  1.00 22.04           C
ATOM   3103  H   LEU A 727      44.050  29.611  25.958  1.00 13.26           H
ATOM   3104  HA  LEU A 727      43.236  27.435  27.237  1.00 14.19           H
ATOM   3105  HB2 LEU A 727      41.969  29.955  27.076  1.00 17.27           H
ATOM   3106  HB3 LEU A 727      41.476  28.778  28.015  1.00 17.27           H
ATOM   3107  HG  LEU A 727      43.911  30.162  28.388  1.00 19.44           H
ATOM   3108 HD11 LEU A 727      42.978  30.989  30.330  1.00 17.60           H
ATOM   3109 HD12 LEU A 727      42.128  31.438  29.067  1.00 17.60           H
ATOM   3110 HD13 LEU A 727      41.608  30.254  29.983  1.00 17.60           H
ATOM   3111 HD21 LEU A 727      44.167  28.917  30.348  1.00 26.45           H
ATOM   3112 HD22 LEU A 727      42.854  28.096  29.991  1.00 26.45           H
ATOM   3113 HD23 LEU A 727      44.156  27.947  29.091  1.00 26.45           H
ATOM   3114  N   TYR A 728      41.676  28.189  24.575  1.00 11.10           N
ATOM   3115  CA  TYR A 728      40.847  27.583  23.540  1.00 12.01           C
ATOM   3116  C   TYR A 728      41.388  26.213  23.163  1.00 11.95           C
ATOM   3117  O   TYR A 728      40.641  25.226  23.117  1.00 12.29           O
ATOM   3118  CB  TYR A 728      40.768  28.518  22.312  1.00  9.55           C
ATOM   3119  CG  TYR A 728      40.301  27.831  21.065  1.00 10.26           C
ATOM   3120  CD1 TYR A 728      38.999  27.389  20.940  1.00  9.63           C
ATOM   3121  CD2 TYR A 728      41.177  27.566  20.024  1.00 11.47           C
ATOM   3122  CE1 TYR A 728      38.570  26.732  19.807  1.00 11.34           C
ATOM   3123  CE2 TYR A 728      40.756  26.928  18.883  1.00 11.04           C
ATOM   3124  CZ  TYR A 728      39.445  26.492  18.781  1.00 13.52           C
ATOM   3125  OH  TYR A 728      39.026  25.821  17.642  1.00 14.40           O
ATOM   3126  H   TYR A 728      42.011  28.951  24.359  1.00 13.33           H
ATOM   3127  HA  TYR A 728      39.946  27.479  23.886  1.00 14.41           H
ATOM   3128  HB2 TYR A 728      40.157  29.251  22.505  1.00 11.46           H
ATOM   3129  HB3 TYR A 728      41.650  28.883  22.136  1.00 11.46           H
ATOM   3130  HD1 TYR A 728      38.400  27.549  21.632  1.00 11.56           H
ATOM   3131  HD2 TYR A 728      42.062  27.852  20.088  1.00 13.76           H
ATOM   3132  HE1 TYR A 728      37.687  26.445  19.738  1.00 13.61           H
ATOM   3133  HE2 TYR A 728      41.361  26.760  18.199  1.00 13.25           H
ATOM   3134  HH  TYR A 728      39.216  26.273  16.962  1.00 17.28           H
ATOM   3135  N   ILE A 729      42.693  26.117  22.948  1.00 10.84           N
ATOM   3136  CA  ILE A 729      43.286  24.845  22.548  1.00 10.81           C
ATOM   3137  C   ILE A 729      43.141  23.826  23.669  1.00 14.48           C
ATOM   3138  O   ILE A 729      42.838  22.645  23.422  1.00 14.84           O
ATOM   3139  CB  ILE A 729      44.752  25.038  22.109  1.00 16.39           C
ATOM   3140  CG1 ILE A 729      44.816  25.811  20.805  1.00 14.28           C
ATOM   3141  CG2 ILE A 729      45.452  23.705  21.916  1.00 18.90           C
ATOM   3142  CD1 ILE A 729      46.189  26.449  20.545  1.00 18.46           C
ATOM   3143  H   ILE A 729      43.256  26.763  23.030  1.00 13.00           H
ATOM   3144  HA  ILE A 729      42.800  24.503  21.780  1.00 12.98           H
ATOM   3145  HB  ILE A 729      45.226  25.540  22.791  1.00 19.67           H
ATOM   3146 HG12 ILE A 729      44.608  25.210  20.070  1.00 17.13           H
ATOM   3147 HG13 ILE A 729      44.167  26.527  20.838  1.00 17.13           H
ATOM   3148 HG21 ILE A 729      46.355  23.869  21.602  1.00 22.68           H
ATOM   3149 HG22 ILE A 729      45.489  23.238  22.765  1.00 22.68           H
ATOM   3150 HG23 ILE A 729      44.960  23.187  21.261  1.00 22.68           H
ATOM   3151 HD11 ILE A 729      46.140  26.962  19.723  1.00 22.16           H
ATOM   3152 HD12 ILE A 729      46.415  27.032  21.287  1.00 22.16           H
ATOM   3153 HD13 ILE A 729      46.855  25.750  20.458  1.00 22.16           H
ATOM   3154  N   LYS A 730      43.289  24.273  24.916  1.00 12.82           N
ATOM   3155  CA  LYS A 730      43.197  23.370  26.063  1.00 15.04           C
ATOM   3156  C   LYS A 730      41.789  22.794  26.209  1.00 15.57           C
ATOM   3157  O   LYS A 730      41.629  21.621  26.559  1.00 18.18           O
ATOM   3158  CB  LYS A 730      43.615  24.116  27.344  1.00 16.00           C
ATOM   3159  CG  LYS A 730      43.470  23.296  28.637  1.00 22.82           C
ATOM   3160  CD  LYS A 730      44.171  23.956  29.842  1.00 28.08           C
ATOM   3161  CE  LYS A 730      43.353  25.067  30.489  1.00 32.28           C
ATOM   3162  NZ  LYS A 730      43.996  25.650  31.742  1.00 39.95           N1+
ATOM   3163  H   LYS A 730      43.452  25.086  25.128  1.00 15.39           H
ATOM   3164  HA  LYS A 730      43.810  22.632  25.937  1.00 18.05           H
ATOM   3165  HB2 LYS A 730      44.546  24.372  27.265  1.00 19.20           H
ATOM   3166  HB3 LYS A 730      43.065  24.908  27.437  1.00 19.20           H
ATOM   3167  HG2 LYS A 730      42.528  23.214  28.848  1.00 27.38           H
ATOM   3168  HG3 LYS A 730      43.862  22.420  28.502  1.00 27.38           H
ATOM   3169  HD2 LYS A 730      44.343  23.281  30.519  1.00 33.70           H
ATOM   3170  HD3 LYS A 730      45.009  24.348  29.544  1.00 33.70           H
ATOM   3171  HE2 LYS A 730      43.242  25.787  29.849  1.00 38.73           H
ATOM   3172  HE3 LYS A 730      42.485  24.712  30.741  1.00 38.73           H
ATOM   3173  HZ1 LYS A 730      43.478  26.290  32.085  1.00 47.95           H
ATOM   3174  HZ2 LYS A 730      44.106  25.016  32.357  1.00 47.95           H
ATOM   3175  HZ3 LYS A 730      44.790  26.002  31.546  1.00 47.95           H
ATOM   3176  N   ARG A 731      40.761  23.597  25.965  1.00 13.89           N
ATOM   3177  CA  ARG A 731      39.396  23.225  26.334  1.00 12.19           C
ATOM   3178  C   ARG A 731      38.536  22.774  25.164  1.00 12.80           C
ATOM   3179  O   ARG A 731      37.451  22.214  25.381  1.00 12.51           O
ATOM   3180  CB  ARG A 731      38.701  24.392  27.042  1.00 15.62           C
ATOM   3181  CG  ARG A 731      39.327  24.712  28.374  1.00 18.39           C
ATOM   3182  CD  ARG A 731      38.518  25.743  29.126  1.00 24.80           C
ATOM   3183  NE  ARG A 731      37.285  25.192  29.687  1.00 29.51           N
ATOM   3184  CZ  ARG A 731      36.253  25.931  30.091  1.00 27.98           C
ATOM   3185  NH1 ARG A 731      36.290  27.255  29.996  1.00 31.04           N
ATOM   3186  NH2 ARG A 731      35.179  25.349  30.593  1.00 29.11           N1+
ATOM   3187  H   ARG A 731      40.823  24.364  25.585  1.00 16.66           H
ATOM   3188  HA  ARG A 731      39.435  22.491  26.969  1.00 14.62           H
ATOM   3189  HB2 ARG A 731      38.761  25.180  26.480  1.00 18.74           H
ATOM   3190  HB3 ARG A 731      37.770  24.168  27.197  1.00 18.74           H
ATOM   3191  HG2 ARG A 731      39.368  23.908  28.918  1.00 22.07           H
ATOM   3192  HG3 ARG A 731      40.219  25.067  28.235  1.00 22.07           H
ATOM   3193  HD2 ARG A 731      39.052  26.095  29.856  1.00 29.76           H
ATOM   3194  HD3 ARG A 731      38.275  26.458  28.518  1.00 29.76           H
ATOM   3195  HE  ARG A 731      37.245  24.341  29.811  1.00 35.41           H
ATOM   3196 HH11 ARG A 731      36.983  27.647  29.672  1.00 37.25           H
ATOM   3197 HH12 ARG A 731      35.616  27.721  30.259  1.00 37.25           H
ATOM   3198 HH21 ARG A 731      35.146  24.491  30.659  1.00 34.93           H
ATOM   3199 HH22 ARG A 731      34.513  25.829  30.851  1.00 34.93           H
ATOM   3200  N   ARG A 732      38.962  23.001  23.933  1.00 11.04           N
ATOM   3201  CA  ARG A 732      38.051  22.800  22.816  1.00 12.34           C
ATOM   3202  C   ARG A 732      37.780  21.324  22.599  1.00 13.59           C
ATOM   3203  O   ARG A 732      36.730  20.979  22.064  1.00 11.70           O
ATOM   3204  CB  ARG A 732      38.610  23.422  21.530  1.00 12.03           C
ATOM   3205  CG  ARG A 732      39.831  22.694  20.976  1.00 12.79           C
ATOM   3206  CD  ARG A 732      40.369  23.482  19.792  1.00 13.28           C
ATOM   3207  NE  ARG A 732      41.512  22.774  19.237  1.00 15.55           N
ATOM   3208  CZ  ARG A 732      41.923  22.897  17.979  1.00 17.61           C
ATOM   3209  NH1 ARG A 732      41.262  23.662  17.125  1.00 17.47           N
ATOM   3210  NH2 ARG A 732      42.984  22.221  17.565  1.00 21.03           N1+
ATOM   3211  H   ARG A 732      39.753  23.258  23.723  1.00 13.25           H
ATOM   3212  HA  ARG A 732      37.209  23.237  23.009  1.00 14.81           H
ATOM   3213  HB2 ARG A 732      37.923  23.394  20.846  1.00 14.43           H
ATOM   3214  HB3 ARG A 732      38.858  24.342  21.704  1.00 14.43           H
ATOM   3215  HG2 ARG A 732      40.515  22.624  21.657  1.00 15.35           H
ATOM   3216  HG3 ARG A 732      39.578  21.818  20.654  1.00 15.35           H
ATOM   3217  HD2 ARG A 732      39.681  23.569  19.116  1.00 15.94           H
ATOM   3218  HD3 ARG A 732      40.663  24.352  20.094  1.00 15.94           H
ATOM   3219  HE  ARG A 732      41.948  22.243  19.752  1.00 18.67           H
ATOM   3220 HH11 ARG A 732      40.569  24.107  17.377  1.00 20.96           H
ATOM   3221 HH12 ARG A 732      41.534  23.724  16.311  1.00 20.96           H
ATOM   3222 HH21 ARG A 732      43.414  21.717  18.113  1.00 25.24           H
ATOM   3223 HH22 ARG A 732      43.243  22.289  16.747  1.00 25.24           H
ATOM   3224  N   GLY A 733      38.733  20.458  22.952  1.00 13.16           N
ATOM   3225  CA  GLY A 733      38.518  19.030  22.784  1.00 12.79           C
ATOM   3226  C   GLY A 733      37.282  18.551  23.515  1.00 12.95           C
ATOM   3227  O   GLY A 733      36.527  17.723  22.996  1.00 15.81           O
ATOM   3228  H   GLY A 733      39.496  20.666  23.293  1.00 15.79           H
ATOM   3229  HA2 GLY A 733      38.411  18.825  21.844  1.00 15.34           H
ATOM   3230  HA3 GLY A 733      39.286  18.542  23.121  1.00 15.34           H
ATOM   3231  N   GLU A 734      37.075  19.034  24.736  1.00 12.10           N
ATOM   3232  CA  GLU A 734      35.890  18.642  25.497  1.00 13.12           C
ATOM   3233  C   GLU A 734      34.624  19.102  24.786  1.00 15.63           C
ATOM   3234  O   GLU A 734      33.649  18.345  24.664  1.00 13.88           O
ATOM   3235  CB  GLU A 734      35.977  19.235  26.907  1.00 15.33           C
ATOM   3236  CG  GLU A 734      34.762  19.004  27.813  1.00 18.88           C
ATOM   3237  CD  GLU A 734      34.832  19.799  29.116  1.00 19.56           C
ATOM   3238  OE1 GLU A 734      35.780  20.606  29.310  1.00 25.81           O
ATOM   3239  OE2 GLU A 734      33.948  19.585  29.974  1.00 26.53           O1-
ATOM   3240  H   GLU A 734      37.589  19.589  25.145  1.00 14.52           H
ATOM   3241  HA  GLU A 734      35.867  17.678  25.565  1.00 15.75           H
ATOM   3242  HB2 GLU A 734      36.747  18.846  27.349  1.00 18.40           H
ATOM   3243  HB3 GLU A 734      36.100  20.195  26.834  1.00 18.40           H
ATOM   3244  HG2 GLU A 734      33.953  19.272  27.351  1.00 22.66           H
ATOM   3245  HG3 GLU A 734      34.713  18.061  28.039  1.00 22.66           H
ATOM   3246  N   PHE A 735      34.623  20.338  24.297  1.00 12.85           N
ATOM   3247  CA  PHE A 735      33.484  20.884  23.566  1.00 12.58           C
ATOM   3248  C   PHE A 735      33.179  20.044  22.331  1.00 11.72           C
ATOM   3249  O   PHE A 735      32.036  19.613  22.114  1.00 11.79           O
ATOM   3250  CB  PHE A 735      33.821  22.329  23.174  1.00 12.15           C
ATOM   3251  CG  PHE A 735      32.744  23.044  22.434  1.00 11.33           C
ATOM   3252  CD1 PHE A 735      31.491  23.217  22.995  1.00 15.83           C
ATOM   3253  CD2 PHE A 735      32.995  23.614  21.202  1.00 14.10           C
ATOM   3254  CE1 PHE A 735      30.528  23.910  22.319  1.00 15.54           C
ATOM   3255  CE2 PHE A 735      32.048  24.301  20.537  1.00 14.47           C
ATOM   3256  CZ  PHE A 735      30.802  24.448  21.085  1.00 16.81           C
ATOM   3257  H   PHE A 735      35.284  20.886  24.376  1.00 15.42           H
ATOM   3258  HA  PHE A 735      32.701  20.892  24.135  1.00 15.10           H
ATOM   3259  HB2 PHE A 735      34.002  22.834  23.980  1.00 14.58           H
ATOM   3260  HB3 PHE A 735      34.613  22.310  22.615  1.00 14.58           H
ATOM   3261  HD1 PHE A 735      31.299  22.852  23.829  1.00 19.00           H
ATOM   3262  HD2 PHE A 735      33.839  23.523  20.815  1.00 16.92           H
ATOM   3263  HE1 PHE A 735      29.678  24.012  22.690  1.00 18.65           H
ATOM   3264  HE2 PHE A 735      32.236  24.664  19.701  1.00 17.36           H
ATOM   3265  HZ  PHE A 735      30.143  24.918  20.624  1.00 20.17           H
ATOM   3266  N   PHE A 736      34.206  19.773  21.522  1.00 11.86           N
ATOM   3267  CA  PHE A 736      34.002  19.017  20.296  1.00 14.19           C
ATOM   3268  C   PHE A 736      33.519  17.603  20.600  1.00 14.68           C
ATOM   3269  O   PHE A 736      32.682  17.070  19.867  1.00 13.90           O
ATOM   3270  CB  PHE A 736      35.307  18.958  19.495  1.00 14.55           C
ATOM   3271  CG  PHE A 736      35.824  20.307  19.007  1.00 13.38           C
ATOM   3272  CD1 PHE A 736      37.151  20.430  18.644  1.00 12.69           C
ATOM   3273  CD2 PHE A 736      35.011  21.415  18.922  1.00 15.06           C
ATOM   3274  CE1 PHE A 736      37.661  21.655  18.182  1.00 14.43           C
ATOM   3275  CE2 PHE A 736      35.516  22.630  18.449  1.00 14.14           C
ATOM   3276  CZ  PHE A 736      36.849  22.733  18.100  1.00 14.78           C
ATOM   3277  H   PHE A 736      35.017  20.012  21.672  1.00 14.23           H
ATOM   3278  HA  PHE A 736      33.324  19.451  19.760  1.00 17.02           H
ATOM   3279  HB2 PHE A 736      35.992  18.560  20.056  1.00 17.46           H
ATOM   3280  HB3 PHE A 736      35.172  18.413  18.707  1.00 17.46           H
ATOM   3281  HD1 PHE A 736      37.713  19.693  18.705  1.00 15.23           H
ATOM   3282  HD2 PHE A 736      34.116  21.352  19.154  1.00 18.07           H
ATOM   3283  HE1 PHE A 736      38.556  21.730  17.942  1.00 17.32           H
ATOM   3284  HE2 PHE A 736      34.963  23.376  18.393  1.00 16.97           H
ATOM   3285  HZ  PHE A 736      37.181  23.549  17.795  1.00 17.73           H
ATOM   3286  N   GLU A 737      34.033  16.997  21.669  1.00 15.25           N
ATOM   3287  CA  GLU A 737      33.635  15.636  22.032  1.00 15.13           C
ATOM   3288  C   GLU A 737      32.200  15.600  22.521  1.00 15.77           C
ATOM   3289  O   GLU A 737      31.444  14.677  22.181  1.00 15.82           O
ATOM   3290  CB  GLU A 737      34.564  15.098  23.116  1.00 18.21           C
ATOM   3291  CG  GLU A 737      34.463  13.607  23.308  1.00 27.04           C
ATOM   3292  CD  GLU A 737      35.513  12.854  22.492  1.00 37.95           C
ATOM   3293  OE1 GLU A 737      35.155  12.221  21.469  1.00 43.09           O
ATOM   3294  OE2 GLU A 737      36.710  12.916  22.865  1.00 45.74           O1-
ATOM   3295  H   GLU A 737      34.609  17.346  22.200  1.00 18.30           H
ATOM   3296  HA  GLU A 737      33.706  15.064  21.252  1.00 18.15           H
ATOM   3297  HB2 GLU A 737      35.481  15.293  22.871  1.00 21.85           H
ATOM   3298  HB3 GLU A 737      34.353  15.522  23.963  1.00 21.85           H
ATOM   3299  HG2 GLU A 737      34.588  13.395  24.247  1.00 32.45           H
ATOM   3300  HG3 GLU A 737      33.589  13.321  23.007  1.00 32.45           H
ATOM   3301  N   LEU A 738      31.785  16.589  23.306  1.00 12.20           N
ATOM   3302  CA  LEU A 738      30.396  16.617  23.744  1.00 13.94           C
ATOM   3303  C   LEU A 738      29.453  16.648  22.547  1.00 16.05           C
ATOM   3304  O   LEU A 738      28.452  15.917  22.503  1.00 14.17           O
ATOM   3305  CB  LEU A 738      30.152  17.816  24.650  1.00 12.14           C
ATOM   3306  CG  LEU A 738      30.765  17.796  26.047  1.00 13.70           C
ATOM   3307  CD1 LEU A 738      30.736  19.192  26.603  1.00 15.52           C
ATOM   3308  CD2 LEU A 738      30.013  16.855  26.976  1.00 16.13           C
ATOM   3309  H   LEU A 738      32.266  17.243  23.594  1.00 14.64           H
ATOM   3310  HA  LEU A 738      30.215  15.815  24.259  1.00 16.73           H
ATOM   3311  HB2 LEU A 738      30.502  18.602  24.201  1.00 14.57           H
ATOM   3312  HB3 LEU A 738      29.194  17.926  24.756  1.00 14.57           H
ATOM   3313  HG  LEU A 738      31.685  17.500  25.994  1.00 16.44           H
ATOM   3314 HD11 LEU A 738      31.094  19.171  27.503  1.00 18.63           H
ATOM   3315 HD12 LEU A 738      31.281  19.763  26.039  1.00 18.63           H
ATOM   3316 HD13 LEU A 738      29.821  19.518  26.611  1.00 18.63           H
ATOM   3317 HD21 LEU A 738      30.430  16.871  27.852  1.00 19.36           H
ATOM   3318 HD22 LEU A 738      29.096  17.166  27.040  1.00 19.36           H
ATOM   3319 HD23 LEU A 738      30.045  15.958  26.609  1.00 19.36           H
ATOM   3320  N   ILE A 739      29.752  17.480  21.553  1.00 12.68           N
ATOM   3321  CA  ILE A 739      28.930  17.573  20.356  1.00 13.28           C
ATOM   3322  C   ILE A 739      28.950  16.251  19.600  1.00 16.29           C
ATOM   3323  O   ILE A 739      27.900  15.713  19.210  1.00 18.06           O
ATOM   3324  CB  ILE A 739      29.420  18.747  19.481  1.00 14.95           C
ATOM   3325  CG1 ILE A 739      29.131  20.081  20.185  1.00 17.02           C
ATOM   3326  CG2 ILE A 739      28.816  18.684  18.080  1.00 19.63           C
ATOM   3327  CD1 ILE A 739      27.755  20.608  19.981  1.00 29.01           C
ATOM   3328  H   ILE A 739      30.442  17.997  21.545  1.00 15.21           H
ATOM   3329  HA  ILE A 739      28.012  17.757  20.607  1.00 15.94           H
ATOM   3330  HB  ILE A 739      30.381  18.665  19.388  1.00 17.94           H
ATOM   3331 HG12 ILE A 739      29.270  19.964  21.138  1.00 20.42           H
ATOM   3332 HG13 ILE A 739      29.747  20.755  19.841  1.00 20.42           H
ATOM   3333 HG21 ILE A 739      29.091  19.476  17.589  1.00 23.56           H
ATOM   3334 HG22 ILE A 739      29.140  17.894  17.622  1.00 23.56           H
ATOM   3335 HG23 ILE A 739      27.848  18.663  18.147  1.00 23.56           H
ATOM   3336 HD11 ILE A 739      27.641  21.398  20.534  1.00 34.82           H
ATOM   3337 HD12 ILE A 739      27.643  20.846  19.045  1.00 34.82           H
ATOM   3338 HD13 ILE A 739      27.113  19.928  20.235  1.00 34.82           H
ATOM   3339  N   ARG A 740      30.145  15.710  19.372  1.00 15.25           N
ATOM   3340  CA  ARG A 740      30.274  14.485  18.590  1.00 16.89           C
ATOM   3341  C   ARG A 740      29.489  13.328  19.205  1.00 16.55           C
ATOM   3342  O   ARG A 740      28.976  12.459  18.481  1.00 19.78           O
ATOM   3343  CB  ARG A 740      31.747  14.093  18.441  1.00 20.04           C
ATOM   3344  CG  ARG A 740      31.892  12.936  17.464  1.00 25.93           C
ATOM   3345  CD  ARG A 740      33.323  12.653  17.081  1.00 32.84           C
ATOM   3346  NE  ARG A 740      33.963  11.793  18.070  1.00 39.89           N
ATOM   3347  CZ  ARG A 740      33.603  10.533  18.314  1.00 38.90           C
ATOM   3348  NH1 ARG A 740      32.592   9.968  17.644  1.00 35.05           N
ATOM   3349  NH2 ARG A 740      34.263   9.841  19.238  1.00 39.49           N1+
ATOM   3350  H   ARG A 740      30.892  16.028  19.659  1.00 18.30           H
ATOM   3351  HA  ARG A 740      29.917  14.647  17.701  1.00 20.27           H
ATOM   3352  HB2 ARG A 740      32.242  14.847  18.085  1.00 24.05           H
ATOM   3353  HB3 ARG A 740      32.110  13.821  19.299  1.00 24.05           H
ATOM   3354  HG2 ARG A 740      31.523  12.145  17.883  1.00 31.12           H
ATOM   3355  HG3 ARG A 740      31.397  13.136  16.653  1.00 31.12           H
ATOM   3356  HD2 ARG A 740      33.340  12.200  16.223  1.00 39.41           H
ATOM   3357  HD3 ARG A 740      33.814  13.489  17.030  1.00 39.41           H
ATOM   3358  HE  ARG A 740      34.647  12.105  18.489  1.00 47.87           H
ATOM   3359 HH11 ARG A 740      32.163  10.411  17.045  1.00 42.06           H
ATOM   3360 HH12 ARG A 740      32.366   9.155  17.807  1.00 42.06           H
ATOM   3361 HH21 ARG A 740      34.913  10.209  19.665  1.00 47.39           H
ATOM   3362 HH22 ARG A 740      34.043   9.028  19.407  1.00 47.39           H
ATOM   3363  N   LYS A 741      29.443  13.256  20.530  1.00 14.68           N
ATOM   3364  CA  LYS A 741      28.835  12.137  21.240  1.00 15.80           C
ATOM   3365  C   LYS A 741      27.402  12.433  21.641  1.00 17.72           C
ATOM   3366  O   LYS A 741      26.824  11.705  22.454  1.00 17.41           O
ATOM   3367  CB  LYS A 741      29.644  11.830  22.492  1.00 15.94           C
ATOM   3368  CG  LYS A 741      31.070  11.337  22.235  1.00 18.63           C
ATOM   3369  CD  LYS A 741      31.510  10.421  23.351  1.00 25.57           C
ATOM   3370  CE  LYS A 741      32.340  11.046  24.413  1.00 29.99           C
ATOM   3371  NZ  LYS A 741      33.579  10.228  24.573  1.00 30.23           N1+
ATOM   3372  H   LYS A 741      29.767  13.852  21.058  1.00 17.61           H
ATOM   3373  HA  LYS A 741      28.838  11.352  20.672  1.00 18.96           H
ATOM   3374  HB2 LYS A 741      29.720  12.647  23.010  1.00 19.13           H
ATOM   3375  HB3 LYS A 741      29.169  11.164  23.009  1.00 19.13           H
ATOM   3376  HG2 LYS A 741      31.097  10.843  21.402  1.00 22.36           H
ATOM   3377  HG3 LYS A 741      31.675  12.095  22.188  1.00 22.36           H
ATOM   3378  HD2 LYS A 741      30.729  10.051  23.790  1.00 30.68           H
ATOM   3379  HD3 LYS A 741      32.037   9.704  22.962  1.00 30.68           H
ATOM   3380  HE2 LYS A 741      32.581  11.947  24.169  1.00 35.99           H
ATOM   3381  HE3 LYS A 741      31.851  11.037  25.250  1.00 35.99           H
ATOM   3382  HZ1 LYS A 741      34.108  10.589  25.190  1.00 36.28           H
ATOM   3383  HZ2 LYS A 741      33.359   9.402  24.827  1.00 36.28           H
ATOM   3384  HZ3 LYS A 741      34.018  10.181  23.800  1.00 36.28           H
ATOM   3385  N   ASN A 742      26.823  13.492  21.100  1.00 15.01           N
ATOM   3386  CA  ASN A 742      25.467  13.902  21.420  1.00 15.86           C
ATOM   3387  C   ASN A 742      25.233  14.027  22.924  1.00 17.91           C
ATOM   3388  O   ASN A 742      24.222  13.574  23.486  1.00 15.39           O
ATOM   3389  CB  ASN A 742      24.435  13.034  20.716  1.00 17.94           C
ATOM   3390  CG  ASN A 742      23.683  13.828  19.699  1.00 26.33           C
ATOM   3391  OD1 ASN A 742      24.110  13.917  18.570  1.00 26.78           O
ATOM   3392  ND2 ASN A 742      22.593  14.508  20.130  1.00 32.61           N
ATOM   3393  H   ASN A 742      27.205  14.004  20.528  1.00 18.01           H
ATOM   3394  HA  ASN A 742      25.352  14.793  21.050  1.00 19.04           H
ATOM   3395  HB2 ASN A 742      24.885  12.314  20.248  1.00 21.52           H
ATOM   3396  HB3 ASN A 742      23.806  12.675  21.358  1.00 21.52           H
ATOM   3397 HD21 ASN A 742      22.152  15.017  19.593  1.00 39.13           H
ATOM   3398 HD22 ASN A 742      22.341  14.442  20.951  1.00 39.13           H
ATOM   3399  N   GLN A 743      26.162  14.714  23.577  1.00 16.23           N
ATOM   3400  CA  GLN A 743      26.130  14.978  25.004  1.00 16.15           C
ATOM   3401  C   GLN A 743      26.036  16.461  25.308  1.00 17.85           C
ATOM   3402  O   GLN A 743      25.959  16.829  26.487  1.00 19.09           O
ATOM   3403  CB  GLN A 743      27.385  14.433  25.701  1.00 18.03           C
ATOM   3404  CG  GLN A 743      27.482  12.921  25.754  1.00 16.91           C
ATOM   3405  CD  GLN A 743      28.847  12.448  26.190  1.00 23.38           C
ATOM   3406  OE1 GLN A 743      29.807  13.220  26.199  1.00 25.47           O
ATOM   3407  NE2 GLN A 743      28.949  11.177  26.548  1.00 23.28           N
ATOM   3408  H   GLN A 743      26.852  15.050  23.189  1.00 19.48           H
ATOM   3409  HA  GLN A 743      25.355  14.546  25.396  1.00 19.38           H
ATOM   3410  HB2 GLN A 743      28.166  14.760  25.228  1.00 21.64           H
ATOM   3411  HB3 GLN A 743      27.397  14.762  26.614  1.00 21.64           H
ATOM   3412  HG2 GLN A 743      26.820  12.580  26.376  1.00 20.29           H
ATOM   3413  HG3 GLN A 743      27.316  12.578  24.863  1.00 20.29           H
ATOM   3414 HE21 GLN A 743      28.248  10.679  26.565  1.00 27.93           H
ATOM   3415 HE22 GLN A 743      29.714  10.848  26.760  1.00 27.93           H
ATOM   3416  N   PHE A 744      26.043  17.313  24.288  1.00 16.57           N
ATOM   3417  CA  PHE A 744      26.060  18.750  24.521  1.00 17.12           C
ATOM   3418  C   PHE A 744      24.698  19.245  24.999  1.00 17.34           C
ATOM   3419  O   PHE A 744      23.671  18.984  24.368  1.00 21.25           O
ATOM   3420  CB  PHE A 744      26.497  19.482  23.250  1.00 19.70           C
ATOM   3421  CG  PHE A 744      26.629  20.967  23.433  1.00 15.44           C
ATOM   3422  CD1 PHE A 744      27.593  21.476  24.279  1.00 19.99           C
ATOM   3423  CD2 PHE A 744      25.758  21.828  22.802  1.00 18.13           C
ATOM   3424  CE1 PHE A 744      27.696  22.854  24.474  1.00 20.40           C
ATOM   3425  CE2 PHE A 744      25.863  23.205  22.993  1.00 19.61           C
ATOM   3426  CZ  PHE A 744      26.821  23.704  23.824  1.00 18.58           C
ATOM   3427  H   PHE A 744      26.040  17.090  23.457  1.00 19.88           H
ATOM   3428  HA  PHE A 744      26.709  18.936  25.217  1.00 20.54           H
ATOM   3429  HB2 PHE A 744      27.358  19.138  22.971  1.00 23.65           H
ATOM   3430  HB3 PHE A 744      25.836  19.333  22.557  1.00 23.65           H
ATOM   3431  HD1 PHE A 744      28.177  20.901  24.720  1.00 23.99           H
ATOM   3432  HD2 PHE A 744      25.103  21.489  22.238  1.00 21.75           H
ATOM   3433  HE1 PHE A 744      28.350  23.199  25.039  1.00 24.48           H
ATOM   3434  HE2 PHE A 744      25.280  23.784  22.558  1.00 23.53           H
ATOM   3435  HZ  PHE A 744      26.892  24.624  23.944  1.00 22.29           H
ATOM   3436  N   ASN A 745      24.706  19.964  26.119  1.00 17.09           N
ATOM   3437  CA  ASN A 745      23.493  20.393  26.801  1.00 17.58           C
ATOM   3438  C   ASN A 745      23.788  21.723  27.476  1.00 15.74           C
ATOM   3439  O   ASN A 745      24.476  21.751  28.497  1.00 15.30           O
ATOM   3440  CB  ASN A 745      23.095  19.360  27.842  1.00 17.96           C
ATOM   3441  CG  ASN A 745      21.897  19.789  28.650  1.00 22.19           C
ATOM   3442  OD1 ASN A 745      21.125  20.661  28.235  1.00 21.74           O
ATOM   3443  ND2 ASN A 745      21.729  19.168  29.817  1.00 29.51           N
ATOM   3444  H   ASN A 745      25.425  20.221  26.515  1.00 20.50           H
ATOM   3445  HA  ASN A 745      22.769  20.502  26.163  1.00 21.10           H
ATOM   3446  HB2 ASN A 745      22.875  18.530  27.391  1.00 21.55           H
ATOM   3447  HB3 ASN A 745      23.838  19.222  28.451  1.00 21.55           H
ATOM   3448 HD21 ASN A 745      21.046  19.350  30.309  1.00 35.41           H
ATOM   3449 HD22 ASN A 745      22.300  18.579  30.077  1.00 35.41           H
ATOM   3450  N   LEU A 746      23.207  22.803  26.936  1.00 16.61           N
ATOM   3451  CA  LEU A 746      23.407  24.140  27.480  1.00 19.51           C
ATOM   3452  C   LEU A 746      22.736  24.355  28.829  1.00 20.14           C
ATOM   3453  O   LEU A 746      23.050  25.350  29.499  1.00 20.75           O
ATOM   3454  CB  LEU A 746      22.913  25.196  26.488  1.00 20.35           C
ATOM   3455  CG  LEU A 746      23.812  25.478  25.286  1.00 17.93           C
ATOM   3456  CD1 LEU A 746      23.099  26.459  24.378  1.00 25.63           C
ATOM   3457  CD2 LEU A 746      25.149  26.042  25.707  1.00 20.29           C
ATOM   3458  H   LEU A 746      22.699  22.781  26.244  1.00 19.93           H
ATOM   3459  HA  LEU A 746      24.360  24.276  27.612  1.00 23.41           H
ATOM   3460  HB2 LEU A 746      22.057  24.907  26.138  1.00 24.42           H
ATOM   3461  HB3 LEU A 746      22.805  26.035  26.961  1.00 24.42           H
ATOM   3462  HG  LEU A 746      23.962  24.657  24.792  1.00 21.52           H
ATOM   3463 HD11 LEU A 746      23.672  26.667  23.622  1.00 30.75           H
ATOM   3464 HD12 LEU A 746      22.271  26.058  24.067  1.00 30.75           H
ATOM   3465 HD13 LEU A 746      22.908  27.270  24.876  1.00 30.75           H
ATOM   3466 HD21 LEU A 746      25.680  26.208  24.913  1.00 24.35           H
ATOM   3467 HD22 LEU A 746      24.998  26.872  26.185  1.00 24.35           H
ATOM   3468 HD23 LEU A 746      25.610  25.406  26.278  1.00 24.35           H
ATOM   3469  N   GLU A 747      21.849  23.455  29.255  1.00 19.64           N
ATOM   3470  CA  GLU A 747      21.278  23.582  30.593  1.00 20.05           C
ATOM   3471  C   GLU A 747      22.266  23.186  31.690  1.00 23.46           C
ATOM   3472  O   GLU A 747      22.079  23.568  32.854  1.00 25.91           O
ATOM   3473  CB  GLU A 747      19.946  22.820  30.664  1.00 21.91           C
ATOM   3474  CG  GLU A 747      18.991  23.216  29.526  1.00 27.51           C
ATOM   3475  CD  GLU A 747      17.519  22.933  29.834  1.00 38.19           C
ATOM   3476  OE1 GLU A 747      16.757  23.905  30.032  1.00 43.14           O
ATOM   3477  OE2 GLU A 747      17.126  21.745  29.887  1.00 39.64           O1-
ATOM   3478  H   GLU A 747      21.578  22.776  28.806  1.00 23.56           H
ATOM   3479  HA  GLU A 747      21.072  24.519  30.739  1.00 24.06           H
ATOM   3480  HB2 GLU A 747      20.119  21.868  30.591  1.00 26.29           H
ATOM   3481  HB3 GLU A 747      19.511  23.019  31.507  1.00 26.29           H
ATOM   3482  HG2 GLU A 747      19.080  24.171  29.364  1.00 33.01           H
ATOM   3483  HG3 GLU A 747      19.232  22.728  28.722  1.00 33.01           H
ATOM   3484  N   ASP A 748      23.338  22.470  31.338  1.00 17.34           N
ATOM   3485  CA  ASP A 748      24.407  22.144  32.285  1.00 18.03           C
ATOM   3486  C   ASP A 748      25.289  23.378  32.460  1.00 21.38           C
ATOM   3487  O   ASP A 748      25.835  23.869  31.470  1.00 16.84           O
ATOM   3488  CB  ASP A 748      25.195  20.949  31.722  1.00 19.72           C
ATOM   3489  CG  ASP A 748      26.451  20.594  32.521  1.00 23.68           C
ATOM   3490  OD1 ASP A 748      26.975  21.423  33.276  1.00 26.51           O
ATOM   3491  OD2 ASP A 748      26.959  19.462  32.345  1.00 29.59           O1-
ATOM   3492  H   ASP A 748      23.466  22.162  30.545  1.00 20.81           H
ATOM   3493  HA  ASP A 748      24.019  21.890  33.133  1.00 21.64           H
ATOM   3494  HB2 ASP A 748      24.613  20.172  31.726  1.00 23.66           H
ATOM   3495  HB3 ASP A 748      25.465  21.148  30.811  1.00 23.66           H
ATOM   3496  N   PRO A 749      25.429  23.930  33.678  1.00 17.01           N
ATOM   3497  CA  PRO A 749      26.185  25.185  33.821  1.00 20.33           C
ATOM   3498  C   PRO A 749      27.624  25.098  33.358  1.00 18.58           C
ATOM   3499  O   PRO A 749      28.157  26.082  32.838  1.00 18.44           O
ATOM   3500  CB  PRO A 749      26.111  25.489  35.323  1.00 22.55           C
ATOM   3501  CG  PRO A 749      24.916  24.777  35.796  1.00 23.93           C
ATOM   3502  CD  PRO A 749      24.730  23.565  34.928  1.00 22.25           C
ATOM   3503  HA  PRO A 749      25.736  25.895  33.337  1.00 24.39           H
ATOM   3504  HB2 PRO A 749      26.910  25.155  35.762  1.00 27.06           H
ATOM   3505  HB3 PRO A 749      26.024  26.445  35.453  1.00 27.06           H
ATOM   3506  HG2 PRO A 749      25.062  24.505  36.715  1.00 28.71           H
ATOM   3507  HG3 PRO A 749      24.143  25.361  35.736  1.00 28.71           H
ATOM   3508  HD2 PRO A 749      25.154  22.793  35.339  1.00 26.70           H
ATOM   3509  HD3 PRO A 749      23.789  23.409  34.757  1.00 26.70           H
ATOM   3510  N   HIS A 750      28.292  23.967  33.572  1.00 18.06           N
ATOM   3511  CA  HIS A 750      29.654  23.820  33.086  1.00 18.89           C
ATOM   3512  C   HIS A 750      29.692  23.880  31.569  1.00 17.02           C
ATOM   3513  O   HIS A 750      30.597  24.488  30.986  1.00 17.10           O
ATOM   3514  CB  HIS A 750      30.234  22.491  33.559  1.00 18.73           C
ATOM   3515  CG  HIS A 750      31.538  22.153  32.922  1.00 21.56           C
ATOM   3516  ND1 HIS A 750      32.702  22.833  33.203  1.00 27.01           N
ATOM   3517  CD2 HIS A 750      31.856  21.232  31.984  1.00 25.79           C
ATOM   3518  CE1 HIS A 750      33.686  22.329  32.479  1.00 27.94           C
ATOM   3519  NE2 HIS A 750      33.199  21.356  31.734  1.00 24.23           N
ATOM   3520  H   HIS A 750      27.981  23.279  33.980  1.00 21.67           H
ATOM   3521  HA  HIS A 750      30.201  24.541  33.434  1.00 22.67           H
ATOM   3522  HB2 HIS A 750      29.611  21.783  33.329  1.00 22.48           H
ATOM   3523  HB3 HIS A 750      30.359  22.521  34.520  1.00 22.48           H
ATOM   3524  HD2 HIS A 750      31.276  20.617  31.593  1.00 30.95           H
ATOM   3525  HE1 HIS A 750      34.572  22.611  32.491  1.00 33.53           H
ATOM   3526  HE2 HIS A 750      33.650  20.876  31.180  1.00 29.08           H
ATOM   3527  N   GLN A 751      28.725  23.248  30.905  1.00 15.05           N
ATOM   3528  CA  GLN A 751      28.736  23.267  29.446  1.00 13.56           C
ATOM   3529  C   GLN A 751      28.357  24.634  28.905  1.00 13.21           C
ATOM   3530  O   GLN A 751      28.831  25.030  27.835  1.00 12.74           O
ATOM   3531  CB  GLN A 751      27.798  22.218  28.872  1.00 16.13           C
ATOM   3532  CG  GLN A 751      28.191  20.811  29.262  1.00 17.11           C
ATOM   3533  CD  GLN A 751      27.437  19.813  28.444  1.00 16.38           C
ATOM   3534  OE1 GLN A 751      27.203  20.019  27.256  1.00 19.32           O
ATOM   3535  NE2 GLN A 751      27.037  18.729  29.073  1.00 22.21           N
ATOM   3536  H   GLN A 751      28.071  22.823  31.264  1.00 18.07           H
ATOM   3537  HA  GLN A 751      29.629  23.056  29.131  1.00 16.28           H
ATOM   3538  HB2 GLN A 751      26.894  22.384  29.182  1.00 19.36           H
ATOM   3539  HB3 GLN A 751      27.822  22.278  27.905  1.00 19.36           H
ATOM   3540  HG2 GLN A 751      29.137  20.680  29.096  1.00 20.53           H
ATOM   3541  HG3 GLN A 751      27.994  20.655  30.201  1.00 20.53           H
ATOM   3542 HE21 GLN A 751      27.239  18.621  29.903  1.00 26.65           H
ATOM   3543 HE22 GLN A 751      26.585  18.131  28.652  1.00 26.65           H
ATOM   3544  N   LYS A 752      27.495  25.366  29.604  1.00 12.40           N
ATOM   3545  CA  LYS A 752      27.185  26.734  29.192  1.00 13.28           C
ATOM   3546  C   LYS A 752      28.425  27.606  29.281  1.00 14.08           C
ATOM   3547  O   LYS A 752      28.730  28.353  28.345  1.00 11.60           O
ATOM   3548  CB  LYS A 752      26.038  27.293  30.047  1.00 13.28           C
ATOM   3549  CG  LYS A 752      25.816  28.807  29.992  1.00 14.57           C
ATOM   3550  CD  LYS A 752      25.291  29.290  28.653  1.00 18.52           C
ATOM   3551  CE  LYS A 752      23.817  28.971  28.430  1.00 20.64           C
ATOM   3552  NZ  LYS A 752      22.978  29.656  29.453  1.00 23.34           N1+
ATOM   3553  H   LYS A 752      27.082  25.101  30.308  1.00 14.88           H
ATOM   3554  HA  LYS A 752      26.890  26.728  28.268  1.00 15.94           H
ATOM   3555  HB2 LYS A 752      25.213  26.873  29.760  1.00 15.94           H
ATOM   3556  HB3 LYS A 752      26.217  27.070  30.971  1.00 15.94           H
ATOM   3557  HG2 LYS A 752      25.160  29.043  30.664  1.00 17.49           H
ATOM   3558  HG3 LYS A 752      26.649  29.267  30.179  1.00 17.49           H
ATOM   3559  HD2 LYS A 752      25.394  30.255  28.617  1.00 22.23           H
ATOM   3560  HD3 LYS A 752      25.800  28.871  27.940  1.00 22.23           H
ATOM   3561  HE2 LYS A 752      23.551  29.286  27.551  1.00 24.77           H
ATOM   3562  HE3 LYS A 752      23.674  28.014  28.506  1.00 24.77           H
ATOM   3563  HZ1 LYS A 752      22.126  29.657  29.196  1.00 28.01           H
ATOM   3564  HZ2 LYS A 752      23.048  29.231  30.232  1.00 28.01           H
ATOM   3565  HZ3 LYS A 752      23.251  30.498  29.554  1.00 28.01           H
ATOM   3566  N   GLU A 753      29.186  27.487  30.370  1.00 14.20           N
ATOM   3567  CA  GLU A 753      30.426  28.256  30.486  1.00 15.26           C
ATOM   3568  C   GLU A 753      31.408  27.913  29.362  1.00 12.72           C
ATOM   3569  O   GLU A 753      32.070  28.796  28.799  1.00 14.32           O
ATOM   3570  CB  GLU A 753      31.048  27.983  31.858  1.00 18.90           C
ATOM   3571  CG  GLU A 753      32.385  28.679  32.121  1.00 26.18           C
ATOM   3572  CD  GLU A 753      33.071  28.151  33.383  1.00 36.04           C
ATOM   3573  OE1 GLU A 753      32.364  27.693  34.312  1.00 38.70           O
ATOM   3574  OE2 GLU A 753      34.322  28.179  33.431  1.00 42.66           O1-
ATOM   3575  H   GLU A 753      29.017  26.975  31.037  1.00 17.04           H
ATOM   3576  HA  GLU A 753      30.222  29.199  30.415  1.00 18.31           H
ATOM   3577  HB2 GLU A 753      30.425  28.284  32.539  1.00 22.68           H
ATOM   3578  HB3 GLU A 753      31.199  27.028  31.944  1.00 22.68           H
ATOM   3579  HG2 GLU A 753      32.985  28.519  31.376  1.00 31.42           H
ATOM   3580  HG3 GLU A 753      32.233  29.631  32.231  1.00 31.42           H
ATOM   3581  N   LEU A 754      31.545  26.625  29.062  1.00 11.16           N
ATOM   3582  CA  LEU A 754      32.403  26.167  27.971  1.00 10.53           C
ATOM   3583  C   LEU A 754      31.945  26.754  26.634  1.00 11.52           C
ATOM   3584  O   LEU A 754      32.759  27.253  25.837  1.00 10.95           O
ATOM   3585  CB  LEU A 754      32.323  24.641  27.951  1.00 14.21           C
ATOM   3586  CG  LEU A 754      33.473  23.698  27.581  1.00 24.09           C
ATOM   3587  CD1 LEU A 754      32.983  22.413  26.901  1.00 17.50           C
ATOM   3588  CD2 LEU A 754      34.670  24.336  26.878  1.00 16.83           C
ATOM   3589  H   LEU A 754      31.143  25.991  29.480  1.00 13.39           H
ATOM   3590  HA  LEU A 754      33.316  26.430  28.145  1.00 12.64           H
ATOM   3591  HB2 LEU A 754      32.086  24.371  28.852  1.00 17.05           H
ATOM   3592  HB3 LEU A 754      31.579  24.414  27.369  1.00 17.05           H
ATOM   3593  HG  LEU A 754      33.829  23.389  28.431  1.00 28.91           H
ATOM   3594 HD11 LEU A 754      33.737  21.961  26.491  1.00 21.00           H
ATOM   3595 HD12 LEU A 754      32.577  21.844  27.571  1.00 21.00           H
ATOM   3596 HD13 LEU A 754      32.330  22.646  26.219  1.00 21.00           H
ATOM   3597 HD21 LEU A 754      35.184  23.642  26.434  1.00 20.20           H
ATOM   3598 HD22 LEU A 754      34.354  24.983  26.226  1.00 20.20           H
ATOM   3599 HD23 LEU A 754      35.220  24.779  27.541  1.00 20.20           H
ATOM   3600  N   PHE A 755      30.641  26.722  26.371  1.00 11.64           N
ATOM   3601  CA  PHE A 755      30.122  27.318  25.147  1.00  9.97           C
ATOM   3602  C   PHE A 755      30.447  28.807  25.074  1.00 12.14           C
ATOM   3603  O   PHE A 755      30.861  29.307  24.024  1.00 10.48           O
ATOM   3604  CB  PHE A 755      28.614  27.110  25.040  1.00 10.32           C
ATOM   3605  CG  PHE A 755      28.019  27.827  23.885  1.00 11.40           C
ATOM   3606  CD1 PHE A 755      28.331  27.431  22.589  1.00 12.56           C
ATOM   3607  CD2 PHE A 755      27.209  28.930  24.065  1.00 11.40           C
ATOM   3608  CE1 PHE A 755      27.824  28.101  21.488  1.00 11.98           C
ATOM   3609  CE2 PHE A 755      26.727  29.611  22.973  1.00 15.76           C
ATOM   3610  CZ  PHE A 755      27.037  29.183  21.681  1.00 14.24           C
ATOM   3611  H   PHE A 755      30.043  26.367  26.881  1.00 13.97           H
ATOM   3612  HA  PHE A 755      30.531  26.884  24.381  1.00 11.96           H
ATOM   3613  HB2 PHE A 755      28.441  26.160  24.939  1.00 12.38           H
ATOM   3614  HB3 PHE A 755      28.201  27.445  25.847  1.00 12.38           H
ATOM   3615  HD1 PHE A 755      28.880  26.688  22.458  1.00 15.07           H
ATOM   3616  HD2 PHE A 755      27.014  29.228  24.922  1.00 13.68           H
ATOM   3617  HE1 PHE A 755      28.031  27.817  20.630  1.00 14.38           H
ATOM   3618  HE2 PHE A 755      26.173  30.349  23.100  1.00 18.91           H
ATOM   3619  HZ  PHE A 755      26.687  29.634  20.948  1.00 17.09           H
ATOM   3620  N   LEU A 756      30.252  29.538  26.173  1.00 12.34           N
ATOM   3621  CA  LEU A 756      30.543  30.974  26.165  1.00 12.10           C
ATOM   3622  C   LEU A 756      32.011  31.228  25.843  1.00 10.84           C
ATOM   3623  O   LEU A 756      32.340  32.178  25.133  1.00 11.37           O
ATOM   3624  CB  LEU A 756      30.156  31.600  27.510  1.00 12.37           C
ATOM   3625  CG  LEU A 756      28.672  31.550  27.914  1.00 16.28           C
ATOM   3626  CD1 LEU A 756      28.482  32.136  29.303  1.00 16.52           C
ATOM   3627  CD2 LEU A 756      27.814  32.265  26.872  1.00 17.66           C
ATOM   3628  H   LEU A 756      29.964  29.237  26.926  1.00 14.80           H
ATOM   3629  HA  LEU A 756      30.020  31.398  25.467  1.00 14.52           H
ATOM   3630  HB2 LEU A 756      30.651  31.129  28.199  1.00 14.84           H
ATOM   3631  HB3 LEU A 756      30.428  32.530  27.520  1.00 14.84           H
ATOM   3632  HG  LEU A 756      28.383  30.625  27.946  1.00 19.54           H
ATOM   3633 HD11 LEU A 756      27.539  32.128  29.532  1.00 19.83           H
ATOM   3634 HD12 LEU A 756      28.983  31.603  29.938  1.00 19.83           H
ATOM   3635 HD13 LEU A 756      28.815  33.049  29.299  1.00 19.83           H
ATOM   3636 HD21 LEU A 756      26.889  32.265  27.167  1.00 21.19           H
ATOM   3637 HD22 LEU A 756      28.135  33.175  26.787  1.00 21.19           H
ATOM   3638 HD23 LEU A 756      27.892  31.804  26.023  1.00 21.19           H
ATOM   3639  N   ALA A 757      32.909  30.369  26.329  1.00  8.05           N
ATOM   3640  CA  ALA A 757      34.318  30.529  25.989  1.00  8.55           C
ATOM   3641  C   ALA A 757      34.532  30.328  24.503  1.00 10.31           C
ATOM   3642  O   ALA A 757      35.308  31.048  23.865  1.00  9.92           O
ATOM   3643  CB  ALA A 757      35.168  29.535  26.786  1.00  9.64           C
ATOM   3644  H   ALA A 757      32.729  29.704  26.842  1.00  9.66           H
ATOM   3645  HA  ALA A 757      34.591  31.426  26.239  1.00 10.26           H
ATOM   3646  HB1 ALA A 757      36.103  29.664  26.559  1.00 11.57           H
ATOM   3647  HB2 ALA A 757      35.032  29.688  27.737  1.00 11.57           H
ATOM   3648  HB3 ALA A 757      34.896  28.639  26.544  1.00 11.57           H
ATOM   3649  N   MET A 758      33.925  29.296  23.935  1.00  9.99           N
ATOM   3650  CA  MET A 758      34.088  29.018  22.523  1.00  9.67           C
ATOM   3651  C   MET A 758      33.494  30.130  21.659  1.00 10.32           C
ATOM   3652  O   MET A 758      34.061  30.466  20.608  1.00 10.14           O
ATOM   3653  CB  MET A 758      33.441  27.660  22.221  1.00 11.30           C
ATOM   3654  CG  MET A 758      34.073  26.501  22.981  1.00 13.24           C
ATOM   3655  SD  MET A 758      35.729  26.035  22.410  1.00 13.52           S
ATOM   3656  CE  MET A 758      36.654  26.238  23.929  1.00 17.83           C
ATOM   3657  H   MET A 758      33.401  28.748  24.348  1.00 11.99           H
ATOM   3658  HA  MET A 758      35.031  28.945  22.318  1.00 11.60           H
ATOM   3659  HB2 MET A 758      32.503  27.708  22.471  1.00 13.57           H
ATOM   3660  HB3 MET A 758      33.524  27.466  21.272  1.00 13.57           H
ATOM   3661  HG2 MET A 758      34.153  26.743  23.918  1.00 15.89           H
ATOM   3662  HG3 MET A 758      33.494  25.734  22.883  1.00 15.89           H
ATOM   3663  HE1 MET A 758      37.589  26.023  23.770  1.00 21.39           H
ATOM   3664  HE2 MET A 758      36.565  27.161  24.230  1.00 21.39           H
ATOM   3665  HE3 MET A 758      36.292  25.640  24.605  1.00 21.39           H
ATOM   3666  N   LEU A 759      32.366  30.706  22.085  1.00  9.91           N
ATOM   3667  CA  LEU A 759      31.743  31.792  21.350  1.00  7.54           C
ATOM   3668  C   LEU A 759      32.652  33.024  21.369  1.00  9.56           C
ATOM   3669  O   LEU A 759      32.773  33.735  20.356  1.00  8.72           O
ATOM   3670  CB  LEU A 759      30.383  32.080  21.972  1.00 10.05           C
ATOM   3671  CG  LEU A 759      29.558  33.208  21.358  1.00 10.85           C
ATOM   3672  CD1 LEU A 759      29.237  32.975  19.869  1.00 14.81           C
ATOM   3673  CD2 LEU A 759      28.260  33.441  22.147  1.00 13.01           C
ATOM   3674  H   LEU A 759      31.948  30.494  22.806  1.00 11.89           H
ATOM   3675  HA  LEU A 759      31.606  31.537  20.427  1.00  9.04           H
ATOM   3676  HB2 LEU A 759      29.848  31.273  21.916  1.00 12.06           H
ATOM   3677  HB3 LEU A 759      30.533  32.303  22.903  1.00 12.06           H
ATOM   3678  HG  LEU A 759      30.072  34.025  21.412  1.00 13.02           H
ATOM   3679 HD11 LEU A 759      28.727  33.731  19.532  1.00 17.78           H
ATOM   3680 HD12 LEU A 759      30.064  32.882  19.370  1.00 17.78           H
ATOM   3681 HD13 LEU A 759      28.714  32.159  19.792  1.00 17.78           H
ATOM   3682 HD21 LEU A 759      27.751  34.145  21.714  1.00 15.62           H
ATOM   3683 HD22 LEU A 759      27.747  32.617  22.170  1.00 15.62           H
ATOM   3684 HD23 LEU A 759      28.490  33.714  23.051  1.00 15.62           H
ATOM   3685  N   MET A 760      33.295  33.294  22.514  1.00  8.32           N
ATOM   3686  CA  MET A 760      34.286  34.376  22.579  1.00  9.27           C
ATOM   3687  C   MET A 760      35.412  34.177  21.568  1.00  9.82           C
ATOM   3688  O   MET A 760      35.770  35.114  20.839  1.00  9.89           O
ATOM   3689  CB  MET A 760      34.841  34.500  23.995  1.00 11.16           C
ATOM   3690  CG  MET A 760      33.911  35.142  24.989  1.00  8.72           C
ATOM   3691  SD  MET A 760      33.403  36.863  24.634  1.00 15.73           S
ATOM   3692  CE  MET A 760      34.991  37.762  24.686  1.00 10.50           C
ATOM   3693  H   MET A 760      33.175  32.886  23.261  1.00  9.98           H
ATOM   3694  HA  MET A 760      33.840  35.217  22.378  1.00 11.13           H
ATOM   3695  HB2 MET A 760      35.048  33.612  24.332  1.00 13.39           H
ATOM   3696  HB3 MET A 760      35.661  35.025  23.965  1.00 13.39           H
ATOM   3697  HG2 MET A 760      33.092  34.626  25.019  1.00 10.47           H
ATOM   3698  HG3 MET A 760      34.338  35.149  25.862  1.00 10.47           H
ATOM   3699  HE1 MET A 760      34.809  38.697  24.510  1.00 12.60           H
ATOM   3700  HE2 MET A 760      35.379  37.655  25.572  1.00 12.60           H
ATOM   3701  HE3 MET A 760      35.578  37.388  24.008  1.00 12.60           H
ATOM   3702  N   THR A 761      35.985  32.979  21.510  1.00  8.53           N
ATOM   3703  CA  THR A 761      36.983  32.672  20.489  1.00  8.20           C
ATOM   3704  C   THR A 761      36.440  32.898  19.079  1.00  9.65           C
ATOM   3705  O   THR A 761      37.121  33.478  18.217  1.00  8.43           O
ATOM   3706  CB  THR A 761      37.492  31.236  20.651  1.00  8.60           C
ATOM   3707  OG1 THR A 761      38.016  31.094  21.978  1.00 11.34           O
ATOM   3708  CG2 THR A 761      38.631  30.974  19.649  1.00  9.65           C
ATOM   3709  H   THR A 761      35.817  32.334  22.052  1.00 10.24           H
ATOM   3710  HA  THR A 761      37.746  33.260  20.611  1.00  9.84           H
ATOM   3711  HB  THR A 761      36.764  30.599  20.463  1.00 10.32           H
ATOM   3712  HG1 THR A 761      38.848  31.226  21.974  1.00 13.61           H
ATOM   3713 HG21 THR A 761      39.005  30.094  19.797  1.00 11.58           H
ATOM   3714 HG22 THR A 761      38.311  31.024  18.735  1.00 11.58           H
ATOM   3715 HG23 THR A 761      39.322  31.638  19.778  1.00 11.58           H
ATOM   3716  N   ALA A 762      35.248  32.394  18.801  1.00  8.67           N
ATOM   3717  CA  ALA A 762      34.681  32.517  17.468  1.00  6.92           C
ATOM   3718  C   ALA A 762      34.556  33.980  17.054  1.00  9.30           C
ATOM   3719  O   ALA A 762      34.841  34.337  15.900  1.00 10.20           O
ATOM   3720  CB  ALA A 762      33.330  31.793  17.454  1.00 10.07           C
ATOM   3721  H   ALA A 762      34.753  31.976  19.360  1.00 10.40           H
ATOM   3722  HA  ALA A 762      35.265  32.078  16.830  1.00  8.30           H
ATOM   3723  HB1 ALA A 762      32.983  31.806  16.550  1.00 12.08           H
ATOM   3724  HB2 ALA A 762      33.470  30.881  17.746  1.00 12.08           H
ATOM   3725  HB3 ALA A 762      32.717  32.246  18.055  1.00 12.08           H
ATOM   3726  N   CYS A 763      34.147  34.843  17.977  1.00  9.84           N
ATOM   3727  CA  CYS A 763      34.081  36.270  17.669  1.00 10.17           C
ATOM   3728  C   CYS A 763      35.461  36.911  17.540  1.00 10.88           C
ATOM   3729  O   CYS A 763      35.693  37.708  16.629  1.00 10.31           O
ATOM   3730  CB  CYS A 763      33.231  37.002  18.710  1.00  8.90           C
ATOM   3731  SG  CYS A 763      31.484  36.469  18.735  1.00 12.86           S
ATOM   3732  H   CYS A 763      33.906  34.632  18.778  1.00 11.81           H
ATOM   3733  HA  CYS A 763      33.649  36.375  16.801  1.00 12.20           H
ATOM   3734  HB2 CYS A 763      33.592  36.846  19.596  1.00 10.68           H
ATOM   3735  HB3 CYS A 763      33.248  37.954  18.516  1.00 10.68           H
ATOM   3736  HG  CYS A 763      31.475  35.303  19.019  1.00 15.44           H
ATOM   3737  N   ASP A 764      36.385  36.548  18.412  1.00  8.49           N
ATOM   3738  CA  ASP A 764      37.740  37.092  18.386  1.00  8.63           C
ATOM   3739  C   ASP A 764      38.419  36.795  17.055  1.00  8.34           C
ATOM   3740  O   ASP A 764      39.205  37.626  16.531  1.00  8.66           O
ATOM   3741  CB  ASP A 764      38.514  36.452  19.543  1.00  8.22           C
ATOM   3742  CG  ASP A 764      39.753  37.167  19.933  1.00 12.63           C
ATOM   3743  OD1 ASP A 764      40.012  38.299  19.459  1.00 10.38           O
ATOM   3744  OD2 ASP A 764      40.504  36.555  20.763  1.00 15.42           O1-
ATOM   3745  H   ASP A 764      36.254  35.976  19.040  1.00 10.19           H
ATOM   3746  HA  ASP A 764      37.716  38.056  18.512  1.00 10.36           H
ATOM   3747  HB2 ASP A 764      37.930  36.428  20.318  1.00  9.86           H
ATOM   3748  HB3 ASP A 764      38.784  35.557  19.294  1.00  9.86           H
ATOM   3749  N   LEU A 765      38.177  35.610  16.497  1.00  8.85           N
ATOM   3750  CA  LEU A 765      38.834  35.177  15.265  1.00  9.64           C
ATOM   3751  C   LEU A 765      38.072  35.547  14.007  1.00 10.81           C
ATOM   3752  O   LEU A 765      38.544  35.248  12.899  1.00 11.60           O
ATOM   3753  CB  LEU A 765      39.051  33.654  15.285  1.00 11.86           C
ATOM   3754  CG  LEU A 765      39.947  33.164  16.409  1.00 12.16           C
ATOM   3755  CD1 LEU A 765      40.105  31.673  16.303  1.00 16.78           C
ATOM   3756  CD2 LEU A 765      41.290  33.805  16.354  1.00 21.13           C
ATOM   3757  H   LEU A 765      37.620  35.031  16.807  1.00 10.62           H
ATOM   3758  HA  LEU A 765      39.700  35.605  15.205  1.00 11.57           H
ATOM   3759  HB2 LEU A 765      38.195  33.216  15.383  1.00 14.24           H
ATOM   3760  HB3 LEU A 765      39.459  33.387  14.448  1.00 14.24           H
ATOM   3761  HG  LEU A 765      39.537  33.370  17.267  1.00 14.59           H
ATOM   3762 HD11 LEU A 765      40.664  31.361  17.034  1.00 20.14           H
ATOM   3763 HD12 LEU A 765      39.231  31.250  16.344  1.00 20.14           H
ATOM   3764 HD13 LEU A 765      40.529  31.476  15.451  1.00 20.14           H
ATOM   3765 HD21 LEU A 765      41.843  33.425  17.058  1.00 25.36           H
ATOM   3766 HD22 LEU A 765      41.683  33.629  15.486  1.00 25.36           H
ATOM   3767 HD23 LEU A 765      41.199  34.761  16.497  1.00 25.36           H
ATOM   3768  N   SER A 766      36.957  36.254  14.120  1.00  8.31           N
ATOM   3769  CA  SER A 766      36.026  36.309  13.007  1.00 11.04           C
ATOM   3770  C   SER A 766      36.508  37.133  11.817  1.00 11.91           C
ATOM   3771  O   SER A 766      35.878  36.991  10.759  1.00 10.74           O
ATOM   3772  CB  SER A 766      34.657  36.783  13.471  1.00 11.54           C
ATOM   3773  OG  SER A 766      34.791  38.075  13.974  1.00 13.72           O
ATOM   3774  H   SER A 766      36.723  36.708  14.811  1.00  9.97           H
ATOM   3775  HA  SER A 766      35.903  35.399  12.685  1.00 13.24           H
ATOM   3776  HB2 SER A 766      34.055  36.792  12.713  1.00 13.85           H
ATOM   3777  HB3 SER A 766      34.331  36.185  14.161  1.00 13.85           H
ATOM   3778  HG  SER A 766      35.228  38.055  14.692  1.00 16.46           H
ATOM   3779  N   ALA A 767      37.589  37.944  11.915  1.00 10.18           N
ATOM   3780  CA  ALA A 767      38.124  38.503  10.647  1.00  9.56           C
ATOM   3781  C   ALA A 767      38.413  37.375   9.622  1.00 10.65           C
ATOM   3782  O   ALA A 767      38.345  37.637   8.410  1.00 10.15           O
ATOM   3783  CB  ALA A 767      39.400  39.292  10.890  1.00 10.15           C
ATOM   3784  H   ALA A 767      38.152  38.101  12.792  1.00 12.22           H
ATOM   3785  HA  ALA A 767      37.336  39.162  10.187  1.00 11.47           H
ATOM   3786  HB1 ALA A 767      39.788  39.726   9.964  1.00 12.18           H
ATOM   3787  HB2 ALA A 767      39.248  40.109  11.617  1.00 12.18           H
ATOM   3788  HB3 ALA A 767      40.191  38.657  11.328  1.00 12.18           H
ATOM   3789  N   ILE A 768      38.806  36.156  10.096  1.00 11.78           N
ATOM   3790  CA  ILE A 768      39.190  35.023   9.192  1.00 11.35           C
ATOM   3791  C   ILE A 768      38.050  34.469   8.320  1.00 13.86           C
ATOM   3792  O   ILE A 768      38.108  33.672   7.411  1.00 14.67           O
ATOM   3793  CB  ILE A 768      39.754  33.865  10.071  1.00 12.33           C
ATOM   3794  CG1 ILE A 768      40.628  32.963   9.181  1.00 14.90           C
ATOM   3795  CG2 ILE A 768      38.678  33.063  10.751  1.00 13.59           C
ATOM   3796  CD1 ILE A 768      41.897  33.674   8.760  1.00 15.96           C
ATOM   3797  H   ILE A 768      38.830  35.935  11.107  1.00 14.13           H
ATOM   3798  HA  ILE A 768      39.994  35.368   8.480  1.00 13.61           H
ATOM   3799  HB  ILE A 768      40.417  34.329  10.855  1.00 14.80           H
ATOM   3800 HG12 ILE A 768      40.884  32.033   9.729  1.00 17.88           H
ATOM   3801 HG13 ILE A 768      40.051  32.636   8.286  1.00 17.88           H
ATOM   3802 HG21 ILE A 768      39.118  32.293  11.409  1.00 16.31           H
ATOM   3803 HG22 ILE A 768      38.057  33.681  11.413  1.00 16.31           H
ATOM   3804 HG23 ILE A 768      38.026  32.531  10.045  1.00 16.31           H
ATOM   3805 HD11 ILE A 768      42.541  33.010   8.158  1.00 19.15           H
ATOM   3806 HD12 ILE A 768      41.709  34.559   8.138  1.00 19.15           H
ATOM   3807 HD13 ILE A 768      42.502  33.996   9.620  1.00 19.15           H
ATOM   3808  N   THR A 769      36.818  34.946   8.698  1.00 12.70           N
ATOM   3809  CA  THR A 769      35.540  34.593   8.055  1.00 11.54           C
ATOM   3810  C   THR A 769      35.010  35.658   7.098  1.00 11.10           C
ATOM   3811  O   THR A 769      34.017  35.397   6.409  1.00 13.29           O
ATOM   3812  CB  THR A 769      34.418  34.304   9.074  1.00 12.56           C
ATOM   3813  OG1 THR A 769      33.873  35.531   9.566  1.00 12.00           O
ATOM   3814  CG2 THR A 769      34.907  33.415  10.239  1.00 13.30           C
ATOM   3815  H   THR A 769      36.705  35.484   9.355  1.00 15.24           H
ATOM   3816  HA  THR A 769      35.671  33.788   7.534  1.00 13.85           H
ATOM   3817  HB  THR A 769      33.713  33.819   8.619  1.00 15.07           H
ATOM   3818  HG1 THR A 769      34.414  35.895  10.096  1.00 14.40           H
ATOM   3819 HG21 THR A 769      34.168  33.237  10.841  1.00 15.96           H
ATOM   3820 HG22 THR A 769      35.242  32.572   9.894  1.00 15.96           H
ATOM   3821 HG23 THR A 769      35.617  33.854  10.735  1.00 15.96           H
ATOM   3822  N   LYS A 770      35.634  36.826   7.030  1.00 10.46           N
ATOM   3823  CA  LYS A 770      35.033  37.925   6.296  1.00 10.39           C
ATOM   3824  C   LYS A 770      35.230  37.737   4.790  1.00 12.65           C
ATOM   3825  O   LYS A 770      36.082  36.965   4.355  1.00 11.83           O
ATOM   3826  CB  LYS A 770      35.686  39.231   6.736  1.00 10.45           C
ATOM   3827  CG  LYS A 770      35.381  39.620   8.184  1.00 10.97           C
ATOM   3828  CD  LYS A 770      33.995  40.149   8.349  1.00 14.48           C
ATOM   3829  CE  LYS A 770      33.643  40.351   9.829  1.00 16.92           C
ATOM   3830  NZ  LYS A 770      32.337  41.000   9.982  1.00 17.18           N1+
ATOM   3831  H   LYS A 770      36.389  37.002   7.403  1.00 12.55           H
ATOM   3832  HA  LYS A 770      34.088  37.968   6.487  1.00 12.46           H
ATOM   3833  HB2 LYS A 770      36.646  39.147   6.647  1.00 12.54           H
ATOM   3834  HB3 LYS A 770      35.364  39.951   6.171  1.00 12.54           H
ATOM   3835  HG2 LYS A 770      35.473  38.843   8.756  1.00 13.17           H
ATOM   3836  HG3 LYS A 770      36.004  40.313   8.455  1.00 13.17           H
ATOM   3837  HD2 LYS A 770      33.917  41.009   7.902  1.00 17.38           H
ATOM   3838  HD3 LYS A 770      33.366  39.514   7.971  1.00 17.38           H
ATOM   3839  HE2 LYS A 770      33.605  39.487  10.269  1.00 20.31           H
ATOM   3840  HE3 LYS A 770      34.313  40.915  10.251  1.00 20.31           H
ATOM   3841  HZ1 LYS A 770      32.208  41.239  10.829  1.00 20.62           H
ATOM   3842  HZ2 LYS A 770      32.299  41.722   9.467  1.00 20.62           H
ATOM   3843  HZ3 LYS A 770      31.689  40.440   9.742  1.00 20.62           H
ATOM   3844  N   PRO A 771      34.472  38.456   3.966  1.00 12.26           N
ATOM   3845  CA  PRO A 771      34.736  38.442   2.526  1.00 14.14           C
ATOM   3846  C   PRO A 771      36.204  38.728   2.266  1.00 14.04           C
ATOM   3847  O   PRO A 771      36.846  39.492   2.997  1.00 13.00           O
ATOM   3848  CB  PRO A 771      33.839  39.565   2.000  1.00 13.49           C
ATOM   3849  CG  PRO A 771      32.710  39.615   2.965  1.00 13.95           C
ATOM   3850  CD  PRO A 771      33.360  39.337   4.312  1.00 12.89           C
ATOM   3851  HA  PRO A 771      34.472  37.600   2.127  1.00 16.96           H
ATOM   3852  HB2 PRO A 771      34.325  40.402   2.001  1.00 16.19           H
ATOM   3853  HB3 PRO A 771      33.521  39.341   1.112  1.00 16.19           H
ATOM   3854  HG2 PRO A 771      32.310  40.499   2.953  1.00 16.74           H
ATOM   3855  HG3 PRO A 771      32.060  38.930   2.749  1.00 16.74           H
ATOM   3856  HD2 PRO A 771      33.687  40.162   4.702  1.00 15.47           H
ATOM   3857  HD3 PRO A 771      32.737  38.879   4.898  1.00 15.47           H
ATOM   3858  N   TRP A 772      36.747  38.050   1.252  1.00 15.27           N
ATOM   3859  CA  TRP A 772      38.187  38.089   0.981  1.00 15.43           C
ATOM   3860  C   TRP A 772      38.817  39.476   1.060  1.00 15.00           C
ATOM   3861  O   TRP A 772      39.850  39.607   1.718  1.00 14.35           O
ATOM   3862  CB  TRP A 772      38.507  37.382  -0.345  1.00 16.50           C
ATOM   3863  CG  TRP A 772      39.937  37.494  -0.761  1.00 16.43           C
ATOM   3864  CD1 TRP A 772      40.426  38.267  -1.760  1.00 19.17           C
ATOM   3865  CD2 TRP A 772      41.063  36.808  -0.187  1.00 15.17           C
ATOM   3866  NE1 TRP A 772      41.797  38.119  -1.852  1.00 22.45           N
ATOM   3867  CE2 TRP A 772      42.208  37.224  -0.898  1.00 20.00           C
ATOM   3868  CE3 TRP A 772      41.216  35.899   0.864  1.00 14.01           C
ATOM   3869  CZ2 TRP A 772      43.481  36.757  -0.601  1.00 19.29           C
ATOM   3870  CZ3 TRP A 772      42.476  35.427   1.155  1.00 16.74           C
ATOM   3871  CH2 TRP A 772      43.599  35.852   0.425  1.00 18.13           C
ATOM   3872  H   TRP A 772      36.303  37.554   0.706  1.00 18.33           H
ATOM   3873  HA  TRP A 772      38.620  37.560   1.673  1.00 18.51           H
ATOM   3874  HB2 TRP A 772      38.307  36.439  -0.246  1.00 19.80           H
ATOM   3875  HB3 TRP A 772      37.956  37.762  -1.045  1.00 19.80           H
ATOM   3876  HD1 TRP A 772      39.912  38.819  -2.304  1.00 23.00           H
ATOM   3877  HE1 TRP A 772      42.307  38.512  -2.422  1.00 26.94           H
ATOM   3878  HE3 TRP A 772      40.479  35.606   1.351  1.00 16.81           H
ATOM   3879  HZ2 TRP A 772      44.222  37.042  -1.087  1.00 23.14           H
ATOM   3880  HZ3 TRP A 772      42.583  34.815   1.848  1.00 20.09           H
ATOM   3881  HH2 TRP A 772      44.439  35.521   0.648  1.00 21.76           H
ATOM   3882  N   PRO A 773      38.298  40.519   0.412  1.00 15.74           N
ATOM   3883  CA  PRO A 773      38.999  41.819   0.480  1.00 16.37           C
ATOM   3884  C   PRO A 773      39.137  42.338   1.892  1.00 14.42           C
ATOM   3885  O   PRO A 773      40.132  42.988   2.231  1.00 16.07           O
ATOM   3886  CB  PRO A 773      38.124  42.738  -0.395  1.00 16.92           C
ATOM   3887  CG  PRO A 773      37.460  41.792  -1.322  1.00 19.16           C
ATOM   3888  CD  PRO A 773      37.161  40.561  -0.516  1.00 18.94           C
ATOM   3889  HA  PRO A 773      39.880  41.748   0.082  1.00 19.65           H
ATOM   3890  HB2 PRO A 773      37.472  43.207   0.146  1.00 20.30           H
ATOM   3891  HB3 PRO A 773      38.692  43.358  -0.879  1.00 20.30           H
ATOM   3892  HG2 PRO A 773      36.646  42.195  -1.659  1.00 22.99           H
ATOM   3893  HG3 PRO A 773      38.069  41.575  -2.046  1.00 22.99           H
ATOM   3894  HD2 PRO A 773      36.330  40.673  -0.026  1.00 22.73           H
ATOM   3895  HD3 PRO A 773      37.143  39.771  -1.076  1.00 22.73           H
ATOM   3896  N   ILE A 774      38.107  42.100   2.709  1.00 14.76           N
ATOM   3897  CA  ILE A 774      38.147  42.493   4.108  1.00 12.89           C
ATOM   3898  C   ILE A 774      39.161  41.640   4.889  1.00 11.40           C
ATOM   3899  O   ILE A 774      40.020  42.189   5.603  1.00 13.27           O
ATOM   3900  CB  ILE A 774      36.733  42.429   4.699  1.00 13.97           C
ATOM   3901  CG1 ILE A 774      35.814  43.444   3.995  1.00 17.78           C
ATOM   3902  CG2 ILE A 774      36.753  42.687   6.189  1.00 15.25           C
ATOM   3903  CD1 ILE A 774      34.368  43.172   4.197  1.00 21.03           C
ATOM   3904  H   ILE A 774      37.372  41.719   2.473  1.00 17.71           H
ATOM   3905  HA  ILE A 774      38.446  43.413   4.151  1.00 15.47           H
ATOM   3906  HB  ILE A 774      36.383  41.538   4.541  1.00 16.77           H
ATOM   3907 HG12 ILE A 774      36.006  44.329   4.347  1.00 21.34           H
ATOM   3908 HG13 ILE A 774      35.991  43.429   3.042  1.00 21.34           H
ATOM   3909 HG21 ILE A 774      35.844  42.662   6.526  1.00 18.30           H
ATOM   3910 HG22 ILE A 774      37.287  42.009   6.632  1.00 18.30           H
ATOM   3911 HG23 ILE A 774      37.136  43.564   6.347  1.00 18.30           H
ATOM   3912 HD11 ILE A 774      33.852  43.841   3.722  1.00 25.24           H
ATOM   3913 HD12 ILE A 774      34.166  42.289   3.850  1.00 25.24           H
ATOM   3914 HD13 ILE A 774      34.168  43.208   5.145  1.00 25.24           H
ATOM   3915  N   GLN A 775      39.082  40.285   4.763  1.00 13.11           N
ATOM   3916  CA  GLN A 775      39.994  39.391   5.521  1.00 11.39           C
ATOM   3917  C   GLN A 775      41.462  39.689   5.203  1.00 13.95           C
ATOM   3918  O   GLN A 775      42.395  39.725   5.972  1.00 12.76           O
ATOM   3919  CB  GLN A 775      39.534  37.967   5.156  1.00 12.54           C
ATOM   3920  CG  GLN A 775      40.628  36.917   5.001  1.00 25.12           C
ATOM   3921  CD  GLN A 775      41.537  36.734   6.183  1.00 21.61           C
ATOM   3922  OE1 GLN A 775      42.627  36.199   6.095  1.00 12.29           O
ATOM   3923  NE2 GLN A 775      41.077  37.167   7.420  1.00 23.46           N
ATOM   3924  H   GLN A 775      38.402  39.843   4.122  1.00 15.74           H
ATOM   3925  HA  GLN A 775      39.873  39.589   6.628  1.00 13.67           H
ATOM   3926  HB2 GLN A 775      38.793  37.640   5.927  1.00 15.04           H
ATOM   3927  HB3 GLN A 775      38.954  37.972   4.202  1.00 15.04           H
ATOM   3928  HG2 GLN A 775      40.155  35.926   4.774  1.00 30.15           H
ATOM   3929  HG3 GLN A 775      41.273  37.114   4.113  1.00 30.15           H
ATOM   3930 HE21 GLN A 775      40.133  37.499   7.585  1.00 28.15           H
ATOM   3931 HE22 GLN A 775      41.687  37.101   8.227  1.00 28.15           H
ATOM   3932  N   GLN A 776      41.685  39.990   3.876  1.00 13.07           N
ATOM   3933  CA  GLN A 776      43.021  40.248   3.335  1.00 16.48           C
ATOM   3934  C   GLN A 776      43.608  41.529   3.902  1.00 13.96           C
ATOM   3935  O   GLN A 776      44.769  41.569   4.312  1.00 14.05           O
ATOM   3936  CB  GLN A 776      42.944  40.331   1.809  1.00 17.13           C
ATOM   3937  CG  GLN A 776      44.249  40.592   1.127  1.00 23.69           C
ATOM   3938  CD  GLN A 776      44.071  40.742  -0.385  1.00 28.44           C
ATOM   3939  OE1 GLN A 776      43.168  41.443  -0.857  1.00 31.26           O
ATOM   3940  NE2 GLN A 776      44.909  40.061  -1.139  1.00 30.33           N
ATOM   3941  H   GLN A 776      41.068  40.045   3.282  1.00 15.68           H
ATOM   3942  HA  GLN A 776      43.612  39.511   3.555  1.00 19.78           H
ATOM   3943  HB2 GLN A 776      42.595  39.493   1.455  1.00 20.55           H
ATOM   3944  HB3 GLN A 776      42.351  41.061   1.571  1.00 20.55           H
ATOM   3945  HG2 GLN A 776      44.635  41.413   1.469  1.00 28.42           H
ATOM   3946  HG3 GLN A 776      44.846  39.845   1.289  1.00 28.42           H
ATOM   3947 HE21 GLN A 776      45.524  39.586  -0.770  1.00 36.39           H
ATOM   3948 HE22 GLN A 776      44.843  40.093  -1.996  1.00 36.39           H
ATOM   3949  N   ARG A 777      42.803  42.580   3.965  1.00 11.29           N
ATOM   3950  CA  ARG A 777      43.241  43.817   4.587  1.00 11.12           C
ATOM   3951  C   ARG A 777      43.538  43.634   6.073  1.00 12.04           C
ATOM   3952  O   ARG A 777      44.550  44.165   6.565  1.00 11.71           O
ATOM   3953  CB  ARG A 777      42.189  44.901   4.373  1.00 15.74           C
ATOM   3954  CG  ARG A 777      42.562  46.220   4.983  1.00 17.49           C
ATOM   3955  CD  ARG A 777      41.463  47.262   4.827  1.00 25.80           C
ATOM   3956  NE  ARG A 777      40.315  46.927   5.654  1.00 27.16           N
ATOM   3957  CZ  ARG A 777      40.270  47.075   6.981  1.00 27.52           C
ATOM   3958  NH1 ARG A 777      41.312  47.551   7.660  1.00 27.71           N
ATOM   3959  NH2 ARG A 777      39.179  46.730   7.634  1.00 28.01           N1+
ATOM   3960  H   ARG A 777      41.997  42.592   3.658  1.00 13.54           H
ATOM   3961  HA  ARG A 777      44.061  44.101   4.154  1.00 13.34           H
ATOM   3962  HB2 ARG A 777      42.070  45.034   3.420  1.00 18.89           H
ATOM   3963  HB3 ARG A 777      41.351  44.622   4.771  1.00 18.89           H
ATOM   3964  HG2 ARG A 777      42.699  46.094   5.936  1.00 20.99           H
ATOM   3965  HG3 ARG A 777      43.377  46.549   4.572  1.00 20.99           H
ATOM   3966  HD2 ARG A 777      41.794  48.131   5.101  1.00 30.96           H
ATOM   3967  HD3 ARG A 777      41.173  47.288   3.900  1.00 30.96           H
ATOM   3968  HE  ARG A 777      39.606  46.642   5.258  1.00 32.59           H
ATOM   3969 HH11 ARG A 777      42.032  47.777   7.249  1.00 33.25           H
ATOM   3970 HH12 ARG A 777      41.261  47.638   8.515  1.00 33.25           H
ATOM   3971 HH21 ARG A 777      38.500  46.423   7.203  1.00 33.61           H
ATOM   3972 HH22 ARG A 777      39.141  46.825   8.487  1.00 33.61           H
ATOM   3973  N   ILE A 778      42.676  42.884   6.811  1.00 10.05           N
ATOM   3974  CA  ILE A 778      42.942  42.714   8.247  1.00 10.04           C
ATOM   3975  C   ILE A 778      44.179  41.815   8.459  1.00 11.10           C
ATOM   3976  O   ILE A 778      44.984  42.046   9.348  1.00 10.44           O
ATOM   3977  CB  ILE A 778      41.663  42.192   8.912  1.00 10.83           C
ATOM   3978  CG1 ILE A 778      40.549  43.265   8.779  1.00 13.72           C
ATOM   3979  CG2 ILE A 778      41.957  41.891  10.376  1.00 10.28           C
ATOM   3980  CD1 ILE A 778      39.194  42.738   9.238  1.00 17.44           C
ATOM   3981  H   ILE A 778      41.903  42.348   6.389  1.00 12.06           H
ATOM   3982  HA  ILE A 778      43.240  43.718   8.690  1.00 12.04           H
ATOM   3983  HB  ILE A 778      41.338  41.254   8.396  1.00 12.99           H
ATOM   3984 HG12 ILE A 778      40.827  44.153   9.378  1.00 16.47           H
ATOM   3985 HG13 ILE A 778      40.465  43.590   7.725  1.00 16.47           H
ATOM   3986 HG21 ILE A 778      41.065  41.557  10.915  1.00 12.34           H
ATOM   3987 HG22 ILE A 778      42.730  41.114  10.508  1.00 12.34           H
ATOM   3988 HG23 ILE A 778      42.345  42.768  10.919  1.00 12.34           H
ATOM   3989 HD11 ILE A 778      38.421  43.506   9.157  1.00 20.92           H
ATOM   3990 HD12 ILE A 778      38.884  41.869   8.650  1.00 20.92           H
ATOM   3991 HD13 ILE A 778      39.231  42.429  10.295  1.00 20.92           H
ATOM   3992  N   ALA A 779      44.353  40.769   7.585  1.00 10.38           N
ATOM   3993  CA  ALA A 779      45.505  39.843   7.715  1.00  9.00           C
ATOM   3994  C   ALA A 779      46.813  40.625   7.531  1.00 12.88           C
ATOM   3995  O   ALA A 779      47.841  40.325   8.123  1.00 11.93           O
ATOM   3996  CB  ALA A 779      45.365  38.774   6.645  1.00 12.01           C
ATOM   3997  H   ALA A 779      43.754  40.621   6.773  1.00 12.46           H
ATOM   3998  HA  ALA A 779      45.535  39.397   8.754  1.00 10.80           H
ATOM   3999  HB1 ALA A 779      46.219  38.081   6.649  1.00 14.42           H
ATOM   4000  HB2 ALA A 779      44.453  38.172   6.795  1.00 14.42           H
ATOM   4001  HB3 ALA A 779      45.302  39.206   5.636  1.00 14.42           H
ATOM   4002  N   GLU A 780      46.789  41.698   6.687  1.00 11.33           N
ATOM   4003  CA  GLU A 780      47.962  42.573   6.535  1.00 13.88           C
ATOM   4004  C   GLU A 780      48.275  43.287   7.838  1.00 11.60           C
ATOM   4005  O   GLU A 780      49.442  43.527   8.166  1.00 12.57           O
ATOM   4006  CB  GLU A 780      47.725  43.657   5.473  1.00 18.59           C
ATOM   4007  CG  GLU A 780      47.733  43.275   4.028  1.00 29.41           C
ATOM   4008  CD  GLU A 780      47.628  44.528   3.144  1.00 38.28           C
ATOM   4009  OE1 GLU A 780      48.676  45.171   2.903  1.00 42.81           O
ATOM   4010  OE2 GLU A 780      46.495  44.904   2.743  1.00 39.83           O1-
ATOM   4011  H   GLU A 780      46.123  41.928   6.202  1.00 13.59           H
ATOM   4012  HA  GLU A 780      48.742  42.060   6.273  1.00 16.65           H
ATOM   4013  HB2 GLU A 780      46.864  44.067   5.652  1.00 22.31           H
ATOM   4014  HB3 GLU A 780      48.424  44.326   5.571  1.00 22.31           H
ATOM   4015  HG2 GLU A 780      48.570  42.828   3.820  1.00 35.29           H
ATOM   4016  HG3 GLU A 780      46.977  42.699   3.835  1.00 35.29           H
ATOM   4017  N   LEU A 781      47.236  43.744   8.532  1.00  9.90           N
ATOM   4018  CA  LEU A 781      47.423  44.355   9.846  1.00  9.58           C
ATOM   4019  C   LEU A 781      48.050  43.381  10.833  1.00 10.59           C
ATOM   4020  O   LEU A 781      48.938  43.776  11.597  1.00 10.32           O
ATOM   4021  CB  LEU A 781      46.082  44.870  10.405  1.00 11.74           C
ATOM   4022  CG  LEU A 781      45.360  45.940   9.593  1.00 13.83           C
ATOM   4023  CD1 LEU A 781      44.055  46.307  10.262  1.00 15.46           C
ATOM   4024  CD2 LEU A 781      46.248  47.185   9.456  1.00 16.18           C
ATOM   4025  H   LEU A 781      46.424  43.711   8.259  1.00 11.87           H
ATOM   4026  HA  LEU A 781      48.027  45.105   9.769  1.00 11.50           H
ATOM   4027  HB2 LEU A 781      45.476  44.117  10.484  1.00 14.09           H
ATOM   4028  HB3 LEU A 781      46.251  45.230  11.288  1.00 14.09           H
ATOM   4029  HG  LEU A 781      45.175  45.594   8.707  1.00 16.60           H
ATOM   4030 HD11 LEU A 781      43.594  46.951   9.705  1.00 18.55           H
ATOM   4031 HD12 LEU A 781      43.514  45.507  10.360  1.00 18.55           H
ATOM   4032 HD13 LEU A 781      44.238  46.692  11.131  1.00 18.55           H
ATOM   4033 HD21 LEU A 781      45.760  47.848   8.947  1.00 19.42           H
ATOM   4034 HD22 LEU A 781      46.447  47.536  10.337  1.00 19.42           H
ATOM   4035 HD23 LEU A 781      47.067  46.950   8.994  1.00 19.42           H
ATOM   4036  N   VAL A 782      47.513  42.133  10.934  1.00 10.82           N
ATOM   4037  CA  VAL A 782      48.095  41.239  11.943  1.00  9.04           C
ATOM   4038  C   VAL A 782      49.548  40.940  11.570  1.00  9.76           C
ATOM   4039  O   VAL A 782      50.416  40.878  12.427  1.00  9.53           O
ATOM   4040  CB  VAL A 782      47.278  39.932  12.063  1.00 14.50           C
ATOM   4041  CG1 VAL A 782      47.660  39.303  13.423  1.00 15.80           C
ATOM   4042  CG2 VAL A 782      45.784  40.163  11.955  1.00 20.49           C
ATOM   4043  H   VAL A 782      46.704  41.810  10.381  1.00 12.98           H
ATOM   4044  HA  VAL A 782      48.116  41.774  12.942  1.00 10.85           H
ATOM   4045  HB  VAL A 782      47.568  39.227  11.241  1.00 17.39           H
ATOM   4046 HG11 VAL A 782      47.133  38.357  13.596  1.00 18.96           H
ATOM   4047 HG12 VAL A 782      48.739  39.102  13.497  1.00 18.96           H
ATOM   4048 HG13 VAL A 782      47.400  39.959  14.262  1.00 18.96           H
ATOM   4049 HG21 VAL A 782      45.259  39.207  12.003  1.00 24.58           H
ATOM   4050 HG22 VAL A 782      45.408  40.781  12.783  1.00 24.58           H
ATOM   4051 HG23 VAL A 782      45.481  40.642  11.013  1.00 24.58           H
ATOM   4052  N   ALA A 783      49.837  40.782  10.231  1.00  9.86           N
ATOM   4053  CA  ALA A 783      51.233  40.479   9.844  1.00  9.77           C
ATOM   4054  C   ALA A 783      52.193  41.593  10.299  1.00 10.79           C
ATOM   4055  O   ALA A 783      53.308  41.488  10.760  1.00  9.80           O
ATOM   4056  CB  ALA A 783      51.328  40.420   8.327  1.00 10.38           C
ATOM   4057  H   ALA A 783      49.150  40.893   9.481  1.00 11.84           H
ATOM   4058  HA  ALA A 783      51.563  39.520  10.337  1.00 11.72           H
ATOM   4059  HB1 ALA A 783      52.367  40.253   8.002  1.00 12.45           H
ATOM   4060  HB2 ALA A 783      50.700  39.631   7.900  1.00 12.45           H
ATOM   4061  HB3 ALA A 783      51.007  41.374   7.869  1.00 12.45           H
ATOM   4062  N   THR A 784      51.681  42.842  10.107  1.00 10.80           N
ATOM   4063  CA  THR A 784      52.425  44.044  10.504  1.00 10.55           C
ATOM   4064  C   THR A 784      52.739  43.993  11.991  1.00 11.03           C
ATOM   4065  O   THR A 784      53.863  44.271  12.429  1.00 11.36           O
ATOM   4066  CB  THR A 784      51.654  45.348  10.160  1.00 13.84           C
ATOM   4067  OG1 THR A 784      51.501  45.475   8.736  1.00 15.76           O
ATOM   4068  CG2 THR A 784      52.372  46.639  10.669  1.00 13.16           C
ATOM   4069  H   THR A 784      50.918  43.002   9.749  1.00 12.96           H
ATOM   4070  HA  THR A 784      53.266  44.074  10.016  1.00 12.66           H
ATOM   4071  HB  THR A 784      50.772  45.323  10.565  1.00 16.61           H
ATOM   4072  HG1 THR A 784      50.962  44.891   8.460  1.00 18.91           H
ATOM   4073 HG21 THR A 784      51.864  47.422  10.413  1.00 15.79           H
ATOM   4074 HG22 THR A 784      52.469  46.625  11.633  1.00 15.79           H
ATOM   4075 HG23 THR A 784      53.255  46.694  10.265  1.00 15.79           H
ATOM   4076  N   GLU A 785      51.708  43.710  12.802  1.00  9.05           N
ATOM   4077  CA  GLU A 785      51.925  43.594  14.232  1.00  9.42           C
ATOM   4078  C   GLU A 785      52.890  42.466  14.560  1.00 11.38           C
ATOM   4079  O   GLU A 785      53.818  42.674  15.351  1.00  9.10           O
ATOM   4080  CB  GLU A 785      50.572  43.416  14.936  1.00 10.63           C
ATOM   4081  CG  GLU A 785      50.643  43.427  16.463  1.00  9.70           C
ATOM   4082  CD  GLU A 785      49.296  43.418  17.136  1.00 10.57           C
ATOM   4083  OE1 GLU A 785      49.215  42.802  18.217  1.00 11.55           O
ATOM   4084  OE2 GLU A 785      48.386  44.087  16.623  1.00 10.73           O1-
ATOM   4085  H   GLU A 785      50.896  43.599  12.540  1.00 10.86           H
ATOM   4086  HA  GLU A 785      52.326  44.417  14.557  1.00 11.30           H
ATOM   4087  HB2 GLU A 785      49.997  44.154  14.676  1.00 12.75           H
ATOM   4088  HB3 GLU A 785      50.184  42.581  14.635  1.00 12.75           H
ATOM   4089  HG2 GLU A 785      51.116  42.639  16.764  1.00 11.64           H
ATOM   4090  HG3 GLU A 785      51.104  44.229  16.753  1.00 11.64           H
ATOM   4091  N   PHE A 786      52.668  41.254  13.993  1.00 10.47           N
ATOM   4092  CA  PHE A 786      53.541  40.133  14.377  1.00  7.88           C
ATOM   4093  C   PHE A 786      55.019  40.367  13.983  1.00  9.09           C
ATOM   4094  O   PHE A 786      55.962  40.046  14.664  1.00  8.00           O
ATOM   4095  CB  PHE A 786      52.985  38.870  13.702  1.00  8.28           C
ATOM   4096  CG  PHE A 786      51.776  38.300  14.400  1.00  9.83           C
ATOM   4097  CD1 PHE A 786      51.227  38.863  15.548  1.00 13.04           C
ATOM   4098  CD2 PHE A 786      51.187  37.158  13.838  1.00 10.30           C
ATOM   4099  CE1 PHE A 786      50.127  38.261  16.166  1.00 10.42           C
ATOM   4100  CE2 PHE A 786      50.101  36.541  14.462  1.00 12.86           C
ATOM   4101  CZ  PHE A 786      49.582  37.086  15.636  1.00 11.82           C
ATOM   4102  H   PHE A 786      51.964  41.096  13.267  1.00 12.56           H
ATOM   4103  HA  PHE A 786      53.572  40.036  15.502  1.00  9.46           H
ATOM   4104  HB2 PHE A 786      52.719  39.085  12.643  1.00  9.93           H
ATOM   4105  HB3 PHE A 786      53.773  38.088  13.643  1.00  9.93           H
ATOM   4106  HD1 PHE A 786      51.636  39.779  15.978  1.00 15.64           H
ATOM   4107  HD2 PHE A 786      51.581  36.738  12.910  1.00 12.36           H
ATOM   4108  HE1 PHE A 786      49.692  38.706  17.061  1.00 12.50           H
ATOM   4109  HE2 PHE A 786      49.666  35.641  14.032  1.00 15.44           H
ATOM   4110  HZ  PHE A 786      48.721  36.622  16.137  1.00 14.19           H
ATOM   4111  N   PHE A 787      55.198  40.957  12.768  1.00 11.11           N
ATOM   4112  CA  PHE A 787      56.545  41.235  12.255  1.00  9.43           C
ATOM   4113  C   PHE A 787      57.235  42.310  13.076  1.00 10.66           C
ATOM   4114  O   PHE A 787      58.452  42.267  13.256  1.00 12.39           O
ATOM   4115  CB  PHE A 787      56.514  41.630  10.773  1.00 10.88           C
ATOM   4116  CG  PHE A 787      56.092  40.514   9.822  1.00  9.93           C
ATOM   4117  CD1 PHE A 787      56.084  39.195  10.208  1.00 13.16           C
ATOM   4118  CD2 PHE A 787      55.731  40.805   8.516  1.00 11.80           C
ATOM   4119  CE1 PHE A 787      55.688  38.194   9.329  1.00 11.17           C
ATOM   4120  CE2 PHE A 787      55.345  39.797   7.631  1.00 14.91           C
ATOM   4121  CZ  PHE A 787      55.344  38.496   8.038  1.00 11.65           C
ATOM   4122  H   PHE A 787      54.560  41.205  12.247  1.00 13.34           H
ATOM   4123  HA  PHE A 787      57.092  40.442  12.349  1.00 11.32           H
ATOM   4124  HB2 PHE A 787      55.894  42.366  10.656  1.00 13.06           H
ATOM   4125  HB3 PHE A 787      57.405  41.905  10.513  1.00 13.06           H
ATOM   4126  HD1 PHE A 787      56.316  38.967  11.080  1.00 15.80           H
ATOM   4127  HD2 PHE A 787      55.738  41.689   8.230  1.00 14.16           H
ATOM   4128  HE1 PHE A 787      55.686  37.306   9.609  1.00 13.41           H
ATOM   4129  HE2 PHE A 787      55.105  40.015   6.760  1.00 17.89           H
ATOM   4130  HZ  PHE A 787      55.083  37.825   7.452  1.00 13.98           H
ATOM   4131  N   ASP A 788      56.478  43.276  13.580  1.00 10.56           N
ATOM   4132  CA  ASP A 788      57.033  44.221  14.533  1.00  9.30           C
ATOM   4133  C   ASP A 788      57.528  43.521  15.783  1.00 10.65           C
ATOM   4134  O   ASP A 788      58.616  43.812  16.286  1.00 11.05           O
ATOM   4135  CB  ASP A 788      55.979  45.257  14.884  1.00 11.96           C
ATOM   4136  CG  ASP A 788      56.478  46.270  15.862  1.00 21.12           C
ATOM   4137  OD1 ASP A 788      55.953  46.322  16.994  1.00 19.50           O
ATOM   4138  OD2 ASP A 788      57.410  47.022  15.504  1.00 20.57           O1-
ATOM   4139  H   ASP A 788      55.651  43.408  13.382  1.00 12.67           H
ATOM   4140  HA  ASP A 788      57.783  44.683  14.122  1.00 11.16           H
ATOM   4141  HB2 ASP A 788      55.726  45.722  14.073  1.00 14.35           H
ATOM   4142  HB3 ASP A 788      55.208  44.810  15.272  1.00 14.35           H
ATOM   4143  N   GLN A 789      56.736  42.583  16.319  1.00  9.89           N
ATOM   4144  CA  GLN A 789      57.242  41.792  17.432  1.00 10.26           C
ATOM   4145  C   GLN A 789      58.537  41.080  17.074  1.00  9.81           C
ATOM   4146  O   GLN A 789      59.462  41.011  17.892  1.00 10.36           O
ATOM   4147  CB  GLN A 789      56.198  40.782  17.882  1.00 10.19           C
ATOM   4148  CG  GLN A 789      56.723  39.909  19.015  1.00 11.48           C
ATOM   4149  CD  GLN A 789      55.700  38.988  19.611  1.00 13.16           C
ATOM   4150  OE1 GLN A 789      54.510  39.302  19.658  1.00 11.99           O
ATOM   4151  NE2 GLN A 789      56.158  37.835  20.069  1.00 13.22           N
ATOM   4152  H   GLN A 789      55.938  42.399  16.065  1.00 11.86           H
ATOM   4153  HA  GLN A 789      57.404  42.376  18.194  1.00 12.31           H
ATOM   4154  HB2 GLN A 789      55.420  41.266  18.199  1.00 12.22           H
ATOM   4155  HB3 GLN A 789      55.968  40.222  17.127  1.00 12.22           H
ATOM   4156  HG2 GLN A 789      57.448  39.356  18.681  1.00 13.77           H
ATOM   4157  HG3 GLN A 789      57.060  40.483  19.722  1.00 13.77           H
ATOM   4158 HE21 GLN A 789      56.988  37.629  19.967  1.00 15.86           H
ATOM   4159 HE22 GLN A 789      55.622  37.292  20.466  1.00 15.86           H
ATOM   4160  N   GLY A 790      58.595  40.458  15.899  1.00  9.58           N
ATOM   4161  CA  GLY A 790      59.816  39.774  15.502  1.00  9.20           C
ATOM   4162  C   GLY A 790      61.014  40.698  15.485  1.00 12.19           C
ATOM   4163  O   GLY A 790      62.119  40.292  15.857  1.00 12.52           O
ATOM   4164  H   GLY A 790      57.957  40.422  15.323  1.00 11.50           H
ATOM   4165  HA2 GLY A 790      60.005  39.064  16.132  1.00 11.04           H
ATOM   4166  HA3 GLY A 790      59.695  39.390  14.623  1.00 11.04           H
ATOM   4167  N   ASP A 791      60.829  41.922  14.997  1.00 11.35           N
ATOM   4168  CA  ASP A 791      61.919  42.895  15.028  1.00 12.31           C
ATOM   4169  C   ASP A 791      62.403  43.103  16.454  1.00 14.67           C
ATOM   4170  O   ASP A 791      63.609  43.187  16.714  1.00 14.75           O
ATOM   4171  CB  ASP A 791      61.466  44.240  14.476  1.00 12.19           C
ATOM   4172  CG  ASP A 791      61.102  44.220  12.994  1.00 16.39           C
ATOM   4173  OD1 ASP A 791      61.517  43.323  12.239  1.00 17.69           O
ATOM   4174  OD2 ASP A 791      60.384  45.163  12.595  1.00 19.89           O1-
ATOM   4175  H   ASP A 791      60.103  42.211  14.646  1.00 13.62           H
ATOM   4176  HA  ASP A 791      62.661  42.562  14.495  1.00 14.78           H
ATOM   4177  HB2 ASP A 791      60.676  44.524  14.958  1.00 14.63           H
ATOM   4178  HB3 ASP A 791      62.176  44.887  14.607  1.00 14.63           H
ATOM   4179  N   ARG A 792      61.479  43.205  17.395  1.00 13.09           N
ATOM   4180  CA  ARG A 792      61.874  43.399  18.781  1.00 12.03           C
ATOM   4181  C   ARG A 792      62.525  42.163  19.375  1.00 14.23           C
ATOM   4182  O   ARG A 792      63.386  42.287  20.243  1.00 16.28           O
ATOM   4183  CB  ARG A 792      60.668  43.798  19.615  1.00 15.00           C
ATOM   4184  CG  ARG A 792      60.034  45.070  19.120  1.00 16.68           C
ATOM   4185  CD  ARG A 792      58.921  45.565  19.973  1.00 18.23           C
ATOM   4186  NE  ARG A 792      59.142  45.534  21.416  1.00 20.05           N
ATOM   4187  CZ  ARG A 792      58.195  45.907  22.274  1.00 20.36           C
ATOM   4188  NH1 ARG A 792      57.047  46.335  21.791  1.00 16.60           N
ATOM   4189  NH2 ARG A 792      58.389  45.865  23.577  1.00 25.32           N1+
ATOM   4190  H   ARG A 792      60.630  43.172  17.262  1.00 15.71           H
ATOM   4191  HA  ARG A 792      62.505  44.135  18.823  1.00 14.43           H
ATOM   4192  HB2 ARG A 792      60.003  43.094  19.573  1.00 18.00           H
ATOM   4193  HB3 ARG A 792      60.949  43.938  20.531  1.00 18.00           H
ATOM   4194  HG2 ARG A 792      60.714  45.763  19.086  1.00 20.02           H
ATOM   4195  HG3 ARG A 792      59.676  44.923  18.231  1.00 20.02           H
ATOM   4196  HD2 ARG A 792      58.752  46.490  19.734  1.00 21.87           H
ATOM   4197  HD3 ARG A 792      58.130  45.039  19.786  1.00 21.87           H
ATOM   4198  HE  ARG A 792      59.915  45.315  21.723  1.00 24.06           H
ATOM   4199 HH11 ARG A 792      56.905  46.369  20.943  1.00 19.92           H
ATOM   4200 HH12 ARG A 792      56.431  46.584  22.339  1.00 19.92           H
ATOM   4201 HH21 ARG A 792      59.142  45.591  23.892  1.00 30.38           H
ATOM   4202 HH22 ARG A 792      57.766  46.120  24.113  1.00 30.38           H
ATOM   4203  N   GLU A 793      62.105  40.969  18.961  1.00 13.70           N
ATOM   4204  CA  GLU A 793      62.761  39.762  19.429  1.00 13.21           C
ATOM   4205  C   GLU A 793      64.212  39.721  18.974  1.00 13.23           C
ATOM   4206  O   GLU A 793      65.084  39.280  19.731  1.00 13.46           O
ATOM   4207  CB  GLU A 793      62.014  38.549  18.897  1.00 11.41           C
ATOM   4208  CG  GLU A 793      60.664  38.416  19.576  1.00 12.75           C
ATOM   4209  CD  GLU A 793      59.820  37.257  19.091  1.00 17.28           C
ATOM   4210  OE1 GLU A 793      60.123  36.686  18.032  1.00 20.91           O
ATOM   4211  OE2 GLU A 793      58.843  36.896  19.792  1.00 16.30           O1-
ATOM   4212  H   GLU A 793      61.455  40.834  18.417  1.00 16.44           H
ATOM   4213  HA  GLU A 793      62.751  39.737  20.397  1.00 15.85           H
ATOM   4214  HB2 GLU A 793      61.884  38.638  17.942  1.00 13.70           H
ATOM   4215  HB3 GLU A 793      62.529  37.749  19.090  1.00 13.70           H
ATOM   4216  HG2 GLU A 793      60.815  38.303  20.528  1.00 15.31           H
ATOM   4217  HG3 GLU A 793      60.159  39.228  19.413  1.00 15.31           H
ATOM   4218  N   ARG A 794      64.482  40.133  17.733  1.00 13.01           N
ATOM   4219  CA  ARG A 794      65.865  40.147  17.278  1.00 14.26           C
ATOM   4220  C   ARG A 794      66.682  41.098  18.129  1.00 15.80           C
ATOM   4221  O   ARG A 794      67.800  40.762  18.545  1.00 18.40           O
ATOM   4222  CB  ARG A 794      65.962  40.563  15.813  1.00 13.88           C
ATOM   4223  CG  ARG A 794      65.415  39.597  14.821  1.00 12.97           C
ATOM   4224  CD  ARG A 794      65.630  40.090  13.419  1.00 19.76           C
ATOM   4225  NE  ARG A 794      65.625  38.938  12.549  1.00 24.07           N
ATOM   4226  CZ  ARG A 794      64.670  38.617  11.716  1.00 22.46           C
ATOM   4227  NH1 ARG A 794      63.567  39.373  11.590  1.00 32.51           N
ATOM   4228  NH2 ARG A 794      64.828  37.506  11.011  1.00 17.93           N1+
ATOM   4229  H   ARG A 794      63.903  40.411  17.164  1.00 15.61           H
ATOM   4230  HA  ARG A 794      66.238  39.256  17.380  1.00 17.11           H
ATOM   4231  HB2 ARG A 794      65.495  41.405  15.698  1.00 16.65           H
ATOM   4232  HB3 ARG A 794      66.901  40.684  15.598  1.00 16.65           H
ATOM   4233  HG2 ARG A 794      65.863  38.744  14.923  1.00 15.56           H
ATOM   4234  HG3 ARG A 794      64.459  39.495  14.959  1.00 15.56           H
ATOM   4235  HD2 ARG A 794      64.925  40.701  13.165  1.00 23.71           H
ATOM   4236  HD3 ARG A 794      66.497  40.518  13.351  1.00 23.71           H
ATOM   4237  HE  ARG A 794      66.293  38.392  12.608  1.00 28.89           H
ATOM   4238 HH11 ARG A 794      63.471  40.092  12.054  1.00 39.01           H
ATOM   4239 HH12 ARG A 794      62.952  39.148  11.032  1.00 39.01           H
ATOM   4240 HH21 ARG A 794      65.541  37.036  11.115  1.00 21.52           H
ATOM   4241 HH22 ARG A 794      64.227  37.261  10.451  1.00 21.52           H
ATOM   4242  N   LYS A 795      66.127  42.273  18.433  1.00 16.81           N
ATOM   4243  CA  LYS A 795      66.891  43.295  19.147  1.00 17.58           C
ATOM   4244  C   LYS A 795      67.014  42.980  20.630  1.00 19.46           C
ATOM   4245  O   LYS A 795      68.101  43.106  21.214  1.00 23.49           O
ATOM   4246  CB  LYS A 795      66.252  44.674  18.943  1.00 19.88           C
ATOM   4247  CG  LYS A 795      66.477  45.224  17.560  1.00 29.12           C
ATOM   4248  CD  LYS A 795      66.539  46.768  17.561  1.00 38.27           C
ATOM   4249  CE  LYS A 795      67.735  47.323  18.363  1.00 40.73           C
ATOM   4250  NZ  LYS A 795      67.347  48.465  19.276  1.00 38.35           N1+
ATOM   4251  H   LYS A 795      65.325  42.509  18.225  1.00 20.18           H
ATOM   4252  HA  LYS A 795      67.787  43.328  18.774  1.00 21.09           H
ATOM   4253  HB2 LYS A 795      65.295  44.610  19.088  1.00 23.85           H
ATOM   4254  HB3 LYS A 795      66.632  45.291  19.586  1.00 23.85           H
ATOM   4255  HG2 LYS A 795      67.312  44.879  17.208  1.00 34.94           H
ATOM   4256  HG3 LYS A 795      65.740  44.950  16.991  1.00 34.94           H
ATOM   4257  HD2 LYS A 795      66.629  47.076  16.643  1.00 45.93           H
ATOM   4258  HD3 LYS A 795      65.722  47.121  17.950  1.00 45.93           H
ATOM   4259  HE2 LYS A 795      68.128  46.619  18.903  1.00 48.88           H
ATOM   4260  HE3 LYS A 795      68.398  47.660  17.738  1.00 48.88           H
ATOM   4261  HZ1 LYS A 795      68.063  48.765  19.712  1.00 46.02           H
ATOM   4262  HZ2 LYS A 795      66.999  49.132  18.799  1.00 46.02           H
ATOM   4263  HZ3 LYS A 795      66.743  48.188  19.868  1.00 46.02           H
ATOM   4264  N   GLU A 796      65.909  42.589  21.266  1.00 14.99           N
ATOM   4265  CA  GLU A 796      65.865  42.453  22.715  1.00 17.54           C
ATOM   4266  C   GLU A 796      66.280  41.072  23.196  1.00 20.75           C
ATOM   4267  O   GLU A 796      66.853  40.951  24.287  1.00 23.28           O
ATOM   4268  CB  GLU A 796      64.455  42.766  23.225  1.00 20.17           C
ATOM   4269  CG  GLU A 796      64.030  44.214  23.021  1.00 20.49           C
ATOM   4270  CD  GLU A 796      62.575  44.493  23.425  1.00 25.71           C
ATOM   4271  OE1 GLU A 796      61.859  45.148  22.640  1.00 27.26           O
ATOM   4272  OE2 GLU A 796      62.139  44.074  24.523  1.00 25.98           O1-
ATOM   4273  H   GLU A 796      65.172  42.392  20.871  1.00 17.98           H
ATOM   4274  HA  GLU A 796      66.476  43.094  23.111  1.00 21.04           H
ATOM   4275  HB2 GLU A 796      63.823  42.199  22.757  1.00 24.20           H
ATOM   4276  HB3 GLU A 796      64.419  42.582  24.176  1.00 24.20           H
ATOM   4277  HG2 GLU A 796      64.609  44.786  23.549  1.00 24.59           H
ATOM   4278  HG3 GLU A 796      64.130  44.421  22.083  1.00 24.59           H
ATOM   4279  N   LEU A 797      66.027  40.037  22.398  1.00 18.63           N
ATOM   4280  CA  LEU A 797      66.283  38.657  22.779  1.00 18.76           C
ATOM   4281  C   LEU A 797      67.411  38.039  21.971  1.00 17.91           C
ATOM   4282  O   LEU A 797      67.904  36.961  22.333  1.00 17.91           O
ATOM   4283  CB  LEU A 797      65.002  37.820  22.620  1.00 17.98           C
ATOM   4284  CG  LEU A 797      63.805  38.262  23.481  1.00 19.99           C
ATOM   4285  CD1 LEU A 797      62.588  37.433  23.148  1.00 21.08           C
ATOM   4286  CD2 LEU A 797      64.152  38.129  24.926  1.00 20.14           C
ATOM   4287  H   LEU A 797      65.701  40.116  21.607  1.00 22.36           H
ATOM   4288  HA  LEU A 797      66.543  38.628  23.712  1.00 22.51           H
ATOM   4289  HB2 LEU A 797      64.714  37.861  21.694  1.00 21.57           H
ATOM   4290  HB3 LEU A 797      65.208  36.900  22.855  1.00 21.57           H
ATOM   4291  HG  LEU A 797      63.597  39.192  23.305  1.00 23.99           H
ATOM   4292 HD11 LEU A 797      61.850  37.725  23.706  1.00 25.30           H
ATOM   4293 HD12 LEU A 797      62.365  37.553  22.212  1.00 25.30           H
ATOM   4294 HD13 LEU A 797      62.787  36.499  23.322  1.00 25.30           H
ATOM   4295 HD21 LEU A 797      63.367  38.343  25.458  1.00 24.16           H
ATOM   4296 HD22 LEU A 797      64.427  37.214  25.097  1.00 24.16           H
ATOM   4297 HD23 LEU A 797      64.872  38.743  25.138  1.00 24.16           H
ATOM   4298  N   ASN A 798      67.831  38.694  20.902  1.00 16.89           N
ATOM   4299  CA  ASN A 798      68.903  38.191  20.061  1.00 15.20           C
ATOM   4300  C   ASN A 798      68.584  36.794  19.517  1.00 19.59           C
ATOM   4301  O   ASN A 798      69.432  35.904  19.461  1.00 14.25           O
ATOM   4302  CB  ASN A 798      70.222  38.252  20.820  1.00 18.66           C
ATOM   4303  CG  ASN A 798      70.343  39.544  21.683  1.00 33.38           C
ATOM   4304  OD1 ASN A 798      70.013  39.555  22.882  1.00 35.94           O
ATOM   4305  ND2 ASN A 798      70.783  40.642  21.054  1.00 37.55           N
ATOM   4306  H   ASN A 798      67.508  39.443  20.633  1.00 20.27           H
ATOM   4307  HA  ASN A 798      68.993  38.777  19.297  1.00 18.24           H
ATOM   4308  HB2 ASN A 798      70.343  37.464  21.374  1.00 22.39           H
ATOM   4309  HB3 ASN A 798      70.864  38.294  20.118  1.00 22.39           H
ATOM   4310 HD21 ASN A 798      70.819  41.396  21.471  1.00 45.06           H
ATOM   4311 HD22 ASN A 798      71.022  40.595  20.232  1.00 45.06           H
ATOM   4312  N   ILE A 799      67.338  36.600  19.084  1.00 16.75           N
ATOM   4313  CA  ILE A 799      66.901  35.330  18.518  1.00 19.27           C
ATOM   4314  C   ILE A 799      66.236  35.599  17.184  1.00 17.59           C
ATOM   4315  O   ILE A 799      65.681  36.670  16.949  1.00 17.84           O
ATOM   4316  CB  ILE A 799      65.907  34.587  19.433  1.00 21.36           C
ATOM   4317  CG1 ILE A 799      64.611  35.410  19.599  1.00 19.25           C
ATOM   4318  CG2 ILE A 799      66.561  34.274  20.761  1.00 22.59           C
ATOM   4319  CD1 ILE A 799      63.511  34.703  20.336  1.00 23.56           C
ATOM   4320  H   ILE A 799      66.724  37.198  19.105  1.00 20.10           H
ATOM   4321  HA  ILE A 799      67.666  34.755  18.361  1.00 23.12           H
ATOM   4322  HB  ILE A 799      65.678  33.745  19.005  1.00 25.64           H
ATOM   4323 HG12 ILE A 799      64.814  36.224  20.087  1.00 23.10           H
ATOM   4324 HG13 ILE A 799      64.252  35.636  18.729  1.00 23.10           H
ATOM   4325 HG21 ILE A 799      65.921  33.829  21.339  1.00 27.11           H
ATOM   4326 HG22 ILE A 799      67.319  33.688  20.600  1.00 27.11           H
ATOM   4327 HG23 ILE A 799      66.859  35.101  21.171  1.00 27.11           H
ATOM   4328 HD11 ILE A 799      62.736  35.284  20.386  1.00 28.27           H
ATOM   4329 HD12 ILE A 799      63.286  33.892  19.854  1.00 28.27           H
ATOM   4330 HD13 ILE A 799      63.820  34.486  21.230  1.00 28.27           H
ATOM   4331  N   GLU A 800      66.253  34.604  16.334  1.00 16.41           N
ATOM   4332  CA  GLU A 800      65.495  34.694  15.096  1.00 17.16           C
ATOM   4333  C   GLU A 800      64.033  34.437  15.423  1.00 16.68           C
ATOM   4334  O   GLU A 800      63.737  33.491  16.152  1.00 19.80           O
ATOM   4335  CB  GLU A 800      65.988  33.634  14.106  1.00 20.14           C
ATOM   4336  CG  GLU A 800      65.296  33.656  12.755  1.00 25.28           C
ATOM   4337  CD  GLU A 800      66.252  33.875  11.608  1.00 37.61           C
ATOM   4338  OE1 GLU A 800      67.181  34.715  11.741  1.00 42.09           O
ATOM   4339  OE2 GLU A 800      66.066  33.207  10.565  1.00 41.79           O1-
ATOM   4340  H   GLU A 800      66.679  33.866  16.447  1.00 19.69           H
ATOM   4341  HA  GLU A 800      65.611  35.569  14.701  1.00 20.59           H
ATOM   4342  HB2 GLU A 800      66.935  33.779  13.946  1.00 24.17           H
ATOM   4343  HB3 GLU A 800      65.853  32.756  14.494  1.00 24.17           H
ATOM   4344  HG2 GLU A 800      64.838  32.814  12.608  1.00 30.34           H
ATOM   4345  HG3 GLU A 800      64.664  34.391  12.736  1.00 30.34           H
ATOM   4346  N   PRO A 801      63.105  35.264  14.948  1.00 13.10           N
ATOM   4347  CA  PRO A 801      61.690  35.015  15.236  1.00 14.55           C
ATOM   4348  C   PRO A 801      61.237  33.730  14.564  1.00 14.82           C
ATOM   4349  O   PRO A 801      61.837  33.269  13.592  1.00 14.98           O
ATOM   4350  CB  PRO A 801      60.975  36.238  14.645  1.00 13.62           C
ATOM   4351  CG  PRO A 801      62.025  37.169  14.212  1.00 17.98           C
ATOM   4352  CD  PRO A 801      63.316  36.479  14.150  1.00 12.99           C
ATOM   4353  HA  PRO A 801      61.531  34.965  16.192  1.00 17.46           H
ATOM   4354  HB2 PRO A 801      60.426  35.966  13.893  1.00 16.34           H
ATOM   4355  HB3 PRO A 801      60.429  36.650  15.332  1.00 16.34           H
ATOM   4356  HG2 PRO A 801      61.795  37.498  13.329  1.00 21.57           H
ATOM   4357  HG3 PRO A 801      62.078  37.908  14.838  1.00 21.57           H
ATOM   4358  HD2 PRO A 801      63.528  36.247  13.232  1.00 15.58           H
ATOM   4359  HD3 PRO A 801      64.005  37.037  14.546  1.00 15.58           H
ATOM   4360  N   THR A 802      60.171  33.154  15.098  1.00 16.05           N
ATOM   4361  CA  THR A 802      59.466  32.097  14.377  1.00 16.06           C
ATOM   4362  C   THR A 802      58.928  32.661  13.076  1.00 13.78           C
ATOM   4363  O   THR A 802      58.807  33.870  12.907  1.00 12.54           O
ATOM   4364  CB  THR A 802      58.265  31.565  15.165  1.00 17.78           C
ATOM   4365  OG1 THR A 802      57.287  32.606  15.352  1.00 22.86           O
ATOM   4366  CG2 THR A 802      58.687  31.025  16.533  1.00 21.96           C
ATOM   4367  H   THR A 802      59.831  33.361  15.862  1.00 19.26           H
ATOM   4368  HA  THR A 802      60.066  31.362  14.176  1.00 19.27           H
ATOM   4369  HB  THR A 802      57.861  30.835  14.671  1.00 21.33           H
ATOM   4370  HG1 THR A 802      57.564  33.167  15.913  1.00 27.44           H
ATOM   4371 HG21 THR A 802      57.906  30.720  17.020  1.00 26.35           H
ATOM   4372 HG22 THR A 802      59.303  30.283  16.424  1.00 26.35           H
ATOM   4373 HG23 THR A 802      59.121  31.723  17.048  1.00 26.35           H
ATOM   4374  N   ASP A 803      58.591  31.759  12.145  1.00 13.98           N
ATOM   4375  CA  ASP A 803      58.106  32.191  10.840  1.00 14.98           C
ATOM   4376  C   ASP A 803      56.930  33.164  10.974  1.00 11.68           C
ATOM   4377  O   ASP A 803      56.877  34.151  10.229  1.00 12.23           O
ATOM   4378  CB  ASP A 803      57.713  30.988   9.963  1.00 15.55           C
ATOM   4379  CG  ASP A 803      58.906  30.219   9.428  1.00 19.36           C
ATOM   4380  OD1 ASP A 803      60.060  30.627   9.673  1.00 17.52           O
ATOM   4381  OD2 ASP A 803      58.657  29.202   8.750  1.00 23.01           O1-
ATOM   4382  H   ASP A 803      58.633  30.906  12.252  1.00 16.78           H
ATOM   4383  HA  ASP A 803      58.830  32.659  10.393  1.00 17.98           H
ATOM   4384  HB2 ASP A 803      57.165  30.374  10.475  1.00 18.66           H
ATOM   4385  HB3 ASP A 803      57.221  31.316   9.195  1.00 18.66           H
ATOM   4386  N   LEU A 804      55.960  32.887  11.896  1.00 11.69           N
ATOM   4387  CA  LEU A 804      54.740  33.719  12.014  1.00 13.43           C
ATOM   4388  C   LEU A 804      55.031  35.230  12.152  1.00 11.86           C
ATOM   4389  O   LEU A 804      54.325  36.158  11.825  1.00 12.04           O
ATOM   4390  CB  LEU A 804      54.051  33.230  13.299  1.00 13.63           C
ATOM   4391  CG  LEU A 804      52.679  33.883  13.522  1.00 14.62           C
ATOM   4392  CD1 LEU A 804      51.749  33.545  12.349  1.00 15.91           C
ATOM   4393  CD2 LEU A 804      52.096  33.418  14.863  1.00 16.21           C
ATOM   4394  H   LEU A 804      56.010  32.033  12.477  1.00 14.03           H
ATOM   4395  HA  LEU A 804      54.079  33.581  11.116  1.00 16.12           H
ATOM   4396  HB2 LEU A 804      53.922  32.129  13.256  1.00 16.35           H
ATOM   4397  HB3 LEU A 804      54.705  33.413  14.178  1.00 16.35           H
ATOM   4398  HG  LEU A 804      52.814  34.998  13.564  1.00 17.54           H
ATOM   4399 HD11 LEU A 804      50.737  33.933  12.523  1.00 19.09           H
ATOM   4400 HD12 LEU A 804      52.101  33.987  11.410  1.00 19.09           H
ATOM   4401 HD13 LEU A 804      51.660  32.464  12.197  1.00 19.09           H
ATOM   4402 HD21 LEU A 804      51.136  33.914  15.061  1.00 19.46           H
ATOM   4403 HD22 LEU A 804      51.932  32.337  14.884  1.00 19.46           H
ATOM   4404 HD23 LEU A 804      52.761  33.671  15.697  1.00 19.46           H
ATOM   4405  N   MET A 805      56.215  35.465  12.802  1.00 12.69           N
ATOM   4406  CA  MET A 805      56.724  36.774  13.245  1.00 11.09           C
ATOM   4407  C   MET A 805      57.979  37.246  12.523  1.00 10.16           C
ATOM   4408  O   MET A 805      58.576  38.253  12.939  1.00 11.76           O
ATOM   4409  CB  MET A 805      56.949  36.771  14.756  1.00 12.77           C
ATOM   4410  CG  MET A 805      55.592  36.615  15.442  1.00 20.24           C
ATOM   4411  SD  MET A 805      55.671  36.749  17.194  1.00 27.37           S
ATOM   4412  CE  MET A 805      53.894  36.593  17.521  1.00 19.38           C
ATOM   4413  H   MET A 805      56.757  34.836  13.010  1.00 15.23           H
ATOM   4414  HA  MET A 805      56.036  37.445  13.097  1.00 13.31           H
ATOM   4415  HB2 MET A 805      57.527  36.036  15.011  1.00 15.33           H
ATOM   4416  HB3 MET A 805      57.343  37.612  15.035  1.00 15.33           H
ATOM   4417  HG2 MET A 805      55.001  37.318  15.136  1.00 24.28           H
ATOM   4418  HG3 MET A 805      55.208  35.746  15.234  1.00 24.28           H
ATOM   4419  HE1 MET A 805      53.746  36.665  18.476  1.00 23.25           H
ATOM   4420  HE2 MET A 805      53.423  37.296  17.049  1.00 23.25           H
ATOM   4421  HE3 MET A 805      53.592  35.726  17.200  1.00 23.25           H
ATOM   4422  N   ASN A 806      58.379  36.555  11.462  1.00 10.75           N
ATOM   4423  CA  ASN A 806      59.616  36.856  10.741  1.00 12.04           C
ATOM   4424  C   ASN A 806      59.347  37.484   9.374  1.00 11.94           C
ATOM   4425  O   ASN A 806      59.024  36.786   8.411  1.00 13.32           O
ATOM   4426  CB  ASN A 806      60.409  35.579  10.590  1.00 10.32           C
ATOM   4427  CG  ASN A 806      61.783  35.828  10.078  1.00 12.60           C
ATOM   4428  OD1 ASN A 806      62.149  36.957   9.785  1.00 13.83           O
ATOM   4429  ND2 ASN A 806      62.571  34.787  10.003  1.00 14.55           N
ATOM   4430  H   ASN A 806      57.943  35.889  11.138  1.00 12.90           H
ATOM   4431  HA  ASN A 806      60.136  37.483  11.268  1.00 14.45           H
ATOM   4432  HB2 ASN A 806      60.497  35.154  11.455  1.00 12.38           H
ATOM   4433  HB3 ASN A 806      59.955  35.001   9.958  1.00 12.38           H
ATOM   4434 HD21 ASN A 806      63.349  34.863   9.644  1.00 17.46           H
ATOM   4435 HD22 ASN A 806      62.308  34.038  10.324  1.00 17.46           H
ATOM   4436  N   ARG A 807      59.509  38.814   9.278  1.00 11.94           N
ATOM   4437  CA  ARG A 807      59.250  39.490   8.013  1.00 11.70           C
ATOM   4438  C   ARG A 807      60.183  38.995   6.912  1.00 11.43           C
ATOM   4439  O   ARG A 807      59.812  39.030   5.737  1.00 12.90           O
ATOM   4440  CB  ARG A 807      59.398  41.005   8.170  1.00 14.25           C
ATOM   4441  CG  ARG A 807      60.820  41.468   8.480  1.00 22.33           C
ATOM   4442  CD  ARG A 807      60.950  42.987   8.521  1.00 22.25           C
ATOM   4443  NE  ARG A 807      60.272  43.599   9.655  1.00 16.38           N
ATOM   4444  CZ  ARG A 807      59.049  44.102   9.585  1.00 12.82           C
ATOM   4445  NH1 ARG A 807      58.362  44.041   8.449  1.00 15.49           N
ATOM   4446  NH2 ARG A 807      58.510  44.645  10.667  1.00 13.64           N1+
ATOM   4447  H   ARG A 807      59.762  39.333   9.915  1.00 14.32           H
ATOM   4448  HA  ARG A 807      58.337  39.303   7.736  1.00 14.04           H
ATOM   4449  HB2 ARG A 807      59.117  41.432   7.343  1.00 17.10           H
ATOM   4450  HB3 ARG A 807      58.830  41.297   8.899  1.00 17.10           H
ATOM   4451  HG2 ARG A 807      61.098  41.114   9.342  1.00 26.80           H
ATOM   4452  HG3 ARG A 807      61.416  41.145   7.786  1.00 26.80           H
ATOM   4453  HD2 ARG A 807      61.892  43.217   8.583  1.00 26.70           H
ATOM   4454  HD3 ARG A 807      60.584  43.355   7.701  1.00 26.70           H
ATOM   4455  HE  ARG A 807      60.672  43.602  10.417  1.00 19.66           H
ATOM   4456 HH11 ARG A 807      58.708  43.689   7.746  1.00 18.59           H
ATOM   4457 HH12 ARG A 807      57.568  44.367   8.413  1.00 18.59           H
ATOM   4458 HH21 ARG A 807      58.959  44.678  11.400  1.00 16.36           H
ATOM   4459 HH22 ARG A 807      57.714  44.971  10.637  1.00 16.36           H
ATOM   4460  N   GLU A 808      61.391  38.555   7.271  1.00 13.27           N
ATOM   4461  CA  GLU A 808      62.339  38.040   6.282  1.00 15.86           C
ATOM   4462  C   GLU A 808      61.798  36.806   5.583  1.00 18.32           C
ATOM   4463  O   GLU A 808      62.213  36.497   4.457  1.00 16.66           O
ATOM   4464  CB  GLU A 808      63.670  37.720   6.981  1.00 18.12           C
ATOM   4465  CG  GLU A 808      64.736  37.080   6.104  1.00 32.38           C
ATOM   4466  CD  GLU A 808      66.161  37.513   6.468  1.00 35.23           C
ATOM   4467  OE1 GLU A 808      67.025  37.507   5.550  1.00 36.71           O
ATOM   4468  OE2 GLU A 808      66.403  37.861   7.656  1.00 29.53           O1-
ATOM   4469  H   GLU A 808      61.684  38.539   8.079  1.00 15.92           H
ATOM   4470  HA  GLU A 808      62.500  38.726   5.616  1.00 19.03           H
ATOM   4471  HB2 GLU A 808      64.041  38.545   7.341  1.00 21.75           H
ATOM   4472  HB3 GLU A 808      63.495  37.096   7.704  1.00 21.75           H
ATOM   4473  HG2 GLU A 808      64.682  36.116   6.197  1.00 38.85           H
ATOM   4474  HG3 GLU A 808      64.575  37.332   5.190  1.00 38.85           H
ATOM   4475  N   LYS A 809      60.879  36.103   6.226  1.00 12.28           N
ATOM   4476  CA  LYS A 809      60.228  34.918   5.676  1.00 15.19           C
ATOM   4477  C   LYS A 809      58.741  35.153   5.427  1.00 12.53           C
ATOM   4478  O   LYS A 809      57.927  34.229   5.555  1.00 12.55           O
ATOM   4479  CB  LYS A 809      60.468  33.697   6.554  1.00 15.16           C
ATOM   4480  CG  LYS A 809      61.949  33.275   6.532  1.00 18.14           C
ATOM   4481  CD  LYS A 809      62.183  32.000   7.263  1.00 17.86           C
ATOM   4482  CE  LYS A 809      63.267  32.120   8.313  1.00 32.52           C
ATOM   4483  NZ  LYS A 809      64.569  32.667   7.791  1.00 37.41           N1+
ATOM   4484  H   LYS A 809      60.603  36.303   7.014  1.00 14.73           H
ATOM   4485  HA  LYS A 809      60.627  34.718   4.812  1.00 18.23           H
ATOM   4486  HB2 LYS A 809      60.216  33.911   7.465  1.00 18.19           H
ATOM   4487  HB3 LYS A 809      59.931  32.959   6.225  1.00 18.19           H
ATOM   4488  HG2 LYS A 809      62.228  33.140   5.613  1.00 21.77           H
ATOM   4489  HG3 LYS A 809      62.488  33.969   6.942  1.00 21.77           H
ATOM   4490  HD2 LYS A 809      61.360  31.737   7.704  1.00 21.43           H
ATOM   4491  HD3 LYS A 809      62.444  31.329   6.617  1.00 21.43           H
ATOM   4492  HE2 LYS A 809      62.955  32.709   9.008  1.00 39.02           H
ATOM   4493  HE3 LYS A 809      63.439  31.243   8.692  1.00 39.02           H
ATOM   4494  HZ1 LYS A 809      64.915  32.109   7.191  1.00 44.89           H
ATOM   4495  HZ2 LYS A 809      64.444  33.462   7.409  1.00 44.89           H
ATOM   4496  HZ3 LYS A 809      65.148  32.761   8.461  1.00 44.89           H
ATOM   4497  N   LYS A 810      58.395  36.361   4.972  1.00 12.45           N
ATOM   4498  CA  LYS A 810      57.004  36.692   4.697  1.00 14.25           C
ATOM   4499  C   LYS A 810      56.439  35.847   3.566  1.00 14.94           C
ATOM   4500  O   LYS A 810      55.220  35.799   3.391  1.00 13.24           O
ATOM   4501  CB  LYS A 810      56.913  38.190   4.387  1.00 15.47           C
ATOM   4502  CG  LYS A 810      55.545  38.793   4.185  1.00 28.24           C
ATOM   4503  CD  LYS A 810      55.656  40.207   3.589  1.00 33.01           C
ATOM   4504  CE  LYS A 810      54.274  40.891   3.424  1.00 37.13           C
ATOM   4505  NZ  LYS A 810      53.777  41.585   4.666  1.00 38.93           N1+
ATOM   4506  H   LYS A 810      58.942  37.005   4.812  1.00 14.94           H
ATOM   4507  HA  LYS A 810      56.476  36.503   5.488  1.00 17.10           H
ATOM   4508  HB2 LYS A 810      57.315  38.656   5.136  1.00 18.56           H
ATOM   4509  HB3 LYS A 810      57.423  38.373   3.578  1.00 18.56           H
ATOM   4510  HG2 LYS A 810      55.045  38.244   3.561  1.00 33.89           H
ATOM   4511  HG3 LYS A 810      55.100  38.855   5.040  1.00 33.89           H
ATOM   4512  HD2 LYS A 810      56.201  40.760   4.172  1.00 39.62           H
ATOM   4513  HD3 LYS A 810      56.072  40.148   2.713  1.00 39.62           H
ATOM   4514  HE2 LYS A 810      54.338  41.558   2.720  1.00 44.56           H
ATOM   4515  HE3 LYS A 810      53.616  40.222   3.175  1.00 44.56           H
ATOM   4516  HZ1 LYS A 810      52.900  41.459   4.760  1.00 46.72           H
ATOM   4517  HZ2 LYS A 810      54.193  41.259   5.382  1.00 46.72           H
ATOM   4518  HZ3 LYS A 810      53.938  42.460   4.617  1.00 46.72           H
ATOM   4519  N   ASN A 811      57.290  35.160   2.797  1.00 10.44           N
ATOM   4520  CA  ASN A 811      56.800  34.212   1.800  1.00 13.88           C
ATOM   4521  C   ASN A 811      55.991  33.092   2.426  1.00 11.58           C
ATOM   4522  O   ASN A 811      55.230  32.410   1.728  1.00 11.81           O
ATOM   4523  CB  ASN A 811      57.981  33.611   1.014  1.00 15.16           C
ATOM   4524  CG  ASN A 811      59.087  33.105   1.927  1.00 15.03           C
ATOM   4525  OD1 ASN A 811      59.796  33.898   2.553  1.00 19.00           O
ATOM   4526  ND2 ASN A 811      59.217  31.816   2.025  1.00 17.73           N
ATOM   4527  H   ASN A 811      58.145  35.217   2.843  1.00 12.52           H
ATOM   4528  HA  ASN A 811      56.222  34.686   1.183  1.00 16.66           H
ATOM   4529  HB2 ASN A 811      57.667  32.869   0.478  1.00 18.19           H
ATOM   4530  HB3 ASN A 811      58.357  34.299   0.449  1.00 18.19           H
ATOM   4531 HD21 ASN A 811      59.842  31.480   2.516  1.00 21.27           H
ATOM   4532 HD22 ASN A 811      58.671  31.297   1.609  1.00 21.27           H
ATOM   4533  N   LYS A 812      56.160  32.862   3.725  1.00 12.21           N
ATOM   4534  CA  LYS A 812      55.395  31.827   4.396  1.00 12.14           C
ATOM   4535  C   LYS A 812      53.958  32.225   4.739  1.00 11.91           C
ATOM   4536  O   LYS A 812      53.219  31.345   5.205  1.00 11.05           O
ATOM   4537  CB  LYS A 812      56.112  31.410   5.690  1.00 13.39           C
ATOM   4538  CG  LYS A 812      57.501  30.806   5.499  1.00 17.02           C
ATOM   4539  CD  LYS A 812      57.449  29.508   4.725  1.00 21.56           C
ATOM   4540  CE  LYS A 812      58.736  28.729   4.889  1.00 28.50           C
ATOM   4541  NZ  LYS A 812      58.805  28.089   6.242  1.00 34.86           N1+
ATOM   4542  H   LYS A 812      56.704  33.291   4.232  1.00 14.65           H
ATOM   4543  HA  LYS A 812      55.352  31.047   3.825  1.00 14.57           H
ATOM   4544  HB2 LYS A 812      56.221  32.194   6.249  1.00 16.07           H
ATOM   4545  HB3 LYS A 812      55.562  30.758   6.156  1.00 16.07           H
ATOM   4546  HG2 LYS A 812      58.059  31.427   5.004  1.00 20.43           H
ATOM   4547  HG3 LYS A 812      57.892  30.622   6.369  1.00 20.43           H
ATOM   4548  HD2 LYS A 812      56.720  28.962   5.059  1.00 25.87           H
ATOM   4549  HD3 LYS A 812      57.320  29.699   3.782  1.00 25.87           H
ATOM   4550  HE2 LYS A 812      58.777  28.031   4.214  1.00 34.20           H
ATOM   4551  HE3 LYS A 812      59.490  29.335   4.800  1.00 34.20           H
ATOM   4552  HZ1 LYS A 812      59.591  27.699   6.367  1.00 41.84           H
ATOM   4553  HZ2 LYS A 812      58.686  28.703   6.875  1.00 41.84           H
ATOM   4554  HZ3 LYS A 812      58.164  27.474   6.315  1.00 41.84           H
ATOM   4555  N   ILE A 813      53.543  33.502   4.548  1.00 10.17           N
ATOM   4556  CA  ILE A 813      52.232  33.926   5.088  1.00 10.01           C
ATOM   4557  C   ILE A 813      51.156  32.991   4.608  1.00 11.60           C
ATOM   4558  O   ILE A 813      50.291  32.482   5.316  1.00 10.32           O
ATOM   4559  CB  ILE A 813      51.967  35.407   4.736  1.00 12.12           C
ATOM   4560  CG1 ILE A 813      52.801  36.248   5.721  1.00 10.61           C
ATOM   4561  CG2 ILE A 813      50.474  35.713   4.860  1.00 11.33           C
ATOM   4562  CD1 ILE A 813      52.750  37.729   5.386  1.00 15.59           C
ATOM   4563  H   ILE A 813      54.216  34.241   4.309  1.00 12.21           H
ATOM   4564  HA  ILE A 813      52.235  33.828   6.228  1.00 12.01           H
ATOM   4565  HB  ILE A 813      52.292  35.625   3.691  1.00 14.55           H
ATOM   4566 HG12 ILE A 813      52.424  36.080   6.759  1.00 12.73           H
ATOM   4567 HG13 ILE A 813      53.856  35.916   5.734  1.00 12.73           H
ATOM   4568 HG21 ILE A 813      50.274  36.794   4.715  1.00 13.59           H
ATOM   4569 HG22 ILE A 813      49.863  35.191   4.121  1.00 13.59           H
ATOM   4570 HG23 ILE A 813      50.098  35.487   5.866  1.00 13.59           H
ATOM   4571 HD11 ILE A 813      53.299  38.324   6.130  1.00 18.70           H
ATOM   4572 HD12 ILE A 813      53.181  37.952   4.406  1.00 18.70           H
ATOM   4573 HD13 ILE A 813      51.722  38.126   5.372  1.00 18.70           H
ATOM   4574  N   PRO A 814      51.029  32.758   3.263  1.00 10.39           N
ATOM   4575  CA  PRO A 814      49.865  31.953   2.777  1.00 10.47           C
ATOM   4576  C   PRO A 814      49.769  30.558   3.368  1.00 11.38           C
ATOM   4577  O   PRO A 814      48.669  30.093   3.745  1.00 11.07           O
ATOM   4578  CB  PRO A 814      50.042  31.919   1.249  1.00 13.15           C
ATOM   4579  CG  PRO A 814      50.813  33.165   0.964  1.00 15.09           C
ATOM   4580  CD  PRO A 814      51.770  33.313   2.113  1.00 12.92           C
ATOM   4581  HA  PRO A 814      49.026  32.413   2.957  1.00 12.56           H
ATOM   4582  HB2 PRO A 814      50.546  31.131   0.996  1.00 15.78           H
ATOM   4583  HB3 PRO A 814      49.179  31.935   0.808  1.00 15.78           H
ATOM   4584  HG2 PRO A 814      51.296  33.068   0.127  1.00 18.11           H
ATOM   4585  HG3 PRO A 814      50.207  33.923   0.924  1.00 18.11           H
ATOM   4586  HD2 PRO A 814      52.565  32.786   1.961  1.00 15.51           H
ATOM   4587  HD3 PRO A 814      51.979  34.247   2.242  1.00 15.51           H
ATOM   4588  N   SER A 815      50.895  29.853   3.452  1.00 12.84           N
ATOM   4589  CA  SER A 815      50.850  28.533   4.032  1.00 12.03           C
ATOM   4590  C   SER A 815      50.543  28.581   5.519  1.00 11.26           C
ATOM   4591  O   SER A 815      49.876  27.656   6.011  1.00 12.76           O
ATOM   4592  CB  SER A 815      52.148  27.762   3.742  1.00 17.96           C
ATOM   4593  OG  SER A 815      53.262  28.350   4.373  1.00 18.87           O
ATOM   4594  H   SER A 815      51.672  30.110   3.183  1.00 15.40           H
ATOM   4595  HA  SER A 815      50.125  28.050   3.607  1.00 14.43           H
ATOM   4596  HB2 SER A 815      52.045  26.845   4.059  1.00 21.55           H
ATOM   4597  HB3 SER A 815      52.305  27.764   2.787  1.00 21.55           H
ATOM   4598  HG  SER A 815      53.099  29.156   4.546  1.00 22.65           H
ATOM   4599  N   MET A 816      51.012  29.633   6.243  1.00 10.58           N
ATOM   4600  CA  MET A 816      50.692  29.730   7.684  1.00 10.62           C
ATOM   4601  C   MET A 816      49.214  30.088   7.855  1.00 12.27           C
ATOM   4602  O   MET A 816      48.591  29.634   8.811  1.00 11.51           O
ATOM   4603  CB  MET A 816      51.584  30.758   8.360  1.00 12.30           C
ATOM   4604  CG  MET A 816      53.024  30.268   8.338  1.00 12.21           C
ATOM   4605  SD  MET A 816      54.066  31.342   9.355  1.00 14.52           S
ATOM   4606  CE  MET A 816      53.936  32.944   8.516  1.00 13.38           C
ATOM   4607  H   MET A 816      51.523  30.430   5.835  1.00 12.69           H
ATOM   4608  HA  MET A 816      50.824  28.714   8.179  1.00 12.75           H
ATOM   4609  HB2 MET A 816      51.495  31.751   7.863  1.00 14.76           H
ATOM   4610  HB3 MET A 816      51.244  30.922   9.411  1.00 14.76           H
ATOM   4611  HG2 MET A 816      53.112  29.250   8.770  1.00 14.65           H
ATOM   4612  HG3 MET A 816      53.410  30.214   7.300  1.00 14.65           H
ATOM   4613  HE1 MET A 816      54.693  33.616   8.971  1.00 16.05           H
ATOM   4614  HE2 MET A 816      54.149  32.863   7.450  1.00 16.05           H
ATOM   4615  HE3 MET A 816      52.956  33.412   8.670  1.00 16.05           H
ATOM   4616  N   GLN A 817      48.594  30.899   6.936  1.00  8.41           N
ATOM   4617  CA  GLN A 817      47.155  31.252   7.041  1.00 11.57           C
ATOM   4618  C   GLN A 817      46.297  30.001   6.911  1.00 10.78           C
ATOM   4619  O   GLN A 817      45.376  29.674   7.626  1.00 10.39           O
ATOM   4620  CB  GLN A 817      46.783  32.233   5.920  1.00 10.81           C
ATOM   4621  CG  GLN A 817      47.345  33.619   6.174  1.00 10.58           C
ATOM   4622  CD  GLN A 817      46.665  34.319   7.332  1.00  9.70           C
ATOM   4623  OE1 GLN A 817      45.782  33.777   8.003  1.00 11.22           O
ATOM   4624  NE2 GLN A 817      47.085  35.589   7.625  1.00 11.54           N
ATOM   4625  H   GLN A 817      49.091  31.272   6.119  1.00 10.09           H
ATOM   4626  HA  GLN A 817      46.942  31.715   8.053  1.00 13.89           H
ATOM   4627  HB2 GLN A 817      47.140  31.851   4.937  1.00 12.97           H
ATOM   4628  HB3 GLN A 817      45.670  32.287   5.846  1.00 12.97           H
ATOM   4629  HG2 GLN A 817      48.443  33.564   6.361  1.00 12.70           H
ATOM   4630  HG3 GLN A 817      47.235  34.229   5.250  1.00 12.70           H
ATOM   4631 HE21 GLN A 817      47.850  36.079   7.157  1.00 13.85           H
ATOM   4632 HE22 GLN A 817      46.714  36.076   8.436  1.00 13.85           H
ATOM   4633  N   VAL A 818      46.641  29.184   5.867  1.00 11.14           N
ATOM   4634  CA  VAL A 818      45.955  27.894   5.644  1.00  9.14           C
ATOM   4635  C   VAL A 818      46.110  26.988   6.854  1.00 10.89           C
ATOM   4636  O   VAL A 818      45.137  26.365   7.311  1.00 10.87           O
ATOM   4637  CB  VAL A 818      46.449  27.173   4.366  1.00 11.79           C
ATOM   4638  CG1 VAL A 818      45.835  25.775   4.263  1.00 14.29           C
ATOM   4639  CG2 VAL A 818      46.112  27.973   3.100  1.00 14.57           C
ATOM   4640  H   VAL A 818      47.247  29.363   5.288  1.00 13.37           H
ATOM   4641  HA  VAL A 818      45.006  28.054   5.534  1.00 10.96           H
ATOM   4642  HB  VAL A 818      47.411  27.073   4.430  1.00 14.15           H
ATOM   4643 HG11 VAL A 818      46.149  25.368   3.440  1.00 17.15           H
ATOM   4644 HG12 VAL A 818      46.116  25.231   5.015  1.00 17.15           H
ATOM   4645 HG13 VAL A 818      44.868  25.848   4.247  1.00 17.15           H
ATOM   4646 HG21 VAL A 818      46.412  27.473   2.326  1.00 17.48           H
ATOM   4647 HG22 VAL A 818      45.150  28.109   3.057  1.00 17.48           H
ATOM   4648 HG23 VAL A 818      46.566  28.830   3.134  1.00 17.48           H
ATOM   4649  N   GLY A 819      47.315  26.907   7.390  1.00 11.40           N
ATOM   4650  CA  GLY A 819      47.556  26.098   8.559  1.00 12.12           C
ATOM   4651  C   GLY A 819      46.768  26.561   9.771  1.00 12.42           C
ATOM   4652  O   GLY A 819      46.228  25.724  10.510  1.00 12.75           O
ATOM   4653  H   GLY A 819      48.016  27.308   7.089  1.00 13.68           H
ATOM   4654  HA2 GLY A 819      47.320  25.178   8.361  1.00 14.54           H
ATOM   4655  HA3 GLY A 819      48.495  26.132   8.788  1.00 14.54           H
ATOM   4656  N   PHE A 820      46.698  27.893  10.002  1.00 11.51           N
ATOM   4657  CA  PHE A 820      45.900  28.388  11.146  1.00  9.70           C
ATOM   4658  C   PHE A 820      44.418  28.034  11.025  1.00 12.80           C
ATOM   4659  O   PHE A 820      43.644  27.637  11.871  1.00 10.08           O
ATOM   4660  CB  PHE A 820      46.095  29.911  11.119  1.00 10.00           C
ATOM   4661  CG  PHE A 820      45.310  30.583  12.199  1.00 12.06           C
ATOM   4662  CD1 PHE A 820      45.650  30.312  13.534  1.00 12.14           C
ATOM   4663  CD2 PHE A 820      44.296  31.478  11.861  1.00 14.02           C
ATOM   4664  CE1 PHE A 820      44.917  30.929  14.547  1.00 16.88           C
ATOM   4665  CE2 PHE A 820      43.582  32.125  12.892  1.00 14.41           C
ATOM   4666  CZ  PHE A 820      43.910  31.838  14.219  1.00 11.92           C
ATOM   4667  H   PHE A 820      47.048  28.593   9.327  1.00 13.82           H
ATOM   4668  HA  PHE A 820      46.271  27.930  12.107  1.00 11.63           H
ATOM   4669  HB2 PHE A 820      47.182  30.140  11.260  1.00 12.00           H
ATOM   4670  HB3 PHE A 820      45.824  30.317  10.117  1.00 12.00           H
ATOM   4671  HD1 PHE A 820      46.447  29.612  13.778  1.00 14.57           H
ATOM   4672  HD2 PHE A 820      44.055  31.680  10.821  1.00 16.82           H
ATOM   4673  HE1 PHE A 820      45.133  30.718  15.596  1.00 20.25           H
ATOM   4674  HE2 PHE A 820      42.811  32.852  12.646  1.00 17.30           H
ATOM   4675  HZ  PHE A 820      43.345  32.326  15.017  1.00 14.30           H
ATOM   4676  N   ILE A 821      43.927  28.252   9.767  1.00 10.28           N
ATOM   4677  CA  ILE A 821      42.523  27.974   9.417  1.00 10.66           C
ATOM   4678  C   ILE A 821      42.201  26.514   9.645  1.00 11.83           C
ATOM   4679  O   ILE A 821      41.193  26.171  10.280  1.00 11.27           O
ATOM   4680  CB  ILE A 821      42.150  28.419   7.981  1.00 10.28           C
ATOM   4681  CG1 ILE A 821      42.126  29.943   7.866  1.00 12.07           C
ATOM   4682  CG2 ILE A 821      40.736  27.858   7.599  1.00 14.02           C
ATOM   4683  CD1 ILE A 821      42.128  30.477   6.439  1.00 15.18           C
ATOM   4684  H   ILE A 821      44.389  28.546   9.108  1.00 12.33           H
ATOM   4685  HA  ILE A 821      41.959  28.481  10.026  1.00 12.79           H
ATOM   4686  HB  ILE A 821      42.807  28.067   7.360  1.00 12.34           H
ATOM   4687 HG12 ILE A 821      41.331  30.283   8.307  1.00 14.48           H
ATOM   4688 HG13 ILE A 821      42.913  30.300   8.305  1.00 14.48           H
ATOM   4689 HG21 ILE A 821      40.474  28.249   6.753  1.00 16.83           H
ATOM   4690 HG22 ILE A 821      40.762  26.892   7.522  1.00 16.83           H
ATOM   4691 HG23 ILE A 821      40.100  28.117   8.286  1.00 16.83           H
ATOM   4692 HD11 ILE A 821      42.182  31.444   6.472  1.00 18.21           H
ATOM   4693 HD12 ILE A 821      42.903  30.119   5.974  1.00 18.21           H
ATOM   4694 HD13 ILE A 821      41.310  30.206   5.989  1.00 18.21           H
ATOM   4695  N   ASP A 822      43.046  25.629   9.144  1.00 12.15           N
ATOM   4696  CA  ASP A 822      42.775  24.211   9.291  1.00 12.81           C
ATOM   4697  C   ASP A 822      42.845  23.800  10.756  1.00 14.87           C
ATOM   4698  O   ASP A 822      42.000  23.033  11.235  1.00 17.15           O
ATOM   4699  CB  ASP A 822      43.789  23.394   8.491  1.00 13.04           C
ATOM   4700  CG  ASP A 822      43.506  23.387   7.024  1.00 19.03           C
ATOM   4701  OD1 ASP A 822      42.407  23.804   6.580  1.00 20.54           O
ATOM   4702  OD2 ASP A 822      44.418  22.930   6.289  1.00 20.38           O1-
ATOM   4703  H   ASP A 822      43.776  25.823   8.726  1.00 14.58           H
ATOM   4704  HA  ASP A 822      41.887  24.014   8.952  1.00 15.37           H
ATOM   4705  HB2 ASP A 822      44.670  23.777   8.623  1.00 15.64           H
ATOM   4706  HB3 ASP A 822      43.773  22.478   8.808  1.00 15.64           H
ATOM   4707  N   ALA A 823      43.865  24.272  11.470  1.00 13.77           N
ATOM   4708  CA  ALA A 823      44.188  23.797  12.808  1.00 13.81           C
ATOM   4709  C   ALA A 823      43.312  24.403  13.894  1.00 15.24           C
ATOM   4710  O   ALA A 823      43.035  23.741  14.899  1.00 14.53           O
ATOM   4711  CB  ALA A 823      45.613  24.202  13.144  1.00 17.64           C
ATOM   4712  H   ALA A 823      44.398  24.887  11.196  1.00 16.53           H
ATOM   4713  HA  ALA A 823      44.119  22.830  12.844  1.00 16.57           H
ATOM   4714  HB1 ALA A 823      45.717  24.136  14.101  1.00 21.17           H
ATOM   4715  HB2 ALA A 823      46.233  23.625  12.673  1.00 21.17           H
ATOM   4716  HB3 ALA A 823      45.737  25.127  12.884  1.00 21.17           H
ATOM   4717  N   ILE A 824      42.902  25.653  13.728  1.00 11.20           N
ATOM   4718  CA  ILE A 824      42.245  26.431  14.774  1.00 11.26           C
ATOM   4719  C   ILE A 824      40.806  26.776  14.399  1.00 11.33           C
ATOM   4720  O   ILE A 824      39.907  26.709  15.246  1.00 14.41           O
ATOM   4721  CB  ILE A 824      43.046  27.719  15.073  1.00 13.08           C
ATOM   4722  CG1 ILE A 824      44.372  27.398  15.726  1.00 14.63           C
ATOM   4723  CG2 ILE A 824      42.232  28.705  15.919  1.00 12.56           C
ATOM   4724  CD1 ILE A 824      44.284  26.807  17.091  1.00 14.35           C
ATOM   4725  H   ILE A 824      42.989  26.088  12.993  1.00 13.44           H
ATOM   4726  HA  ILE A 824      42.213  25.911  15.589  1.00 13.52           H
ATOM   4727  HB  ILE A 824      43.231  28.141  14.222  1.00 15.70           H
ATOM   4728 HG12 ILE A 824      44.850  26.764  15.165  1.00 17.56           H
ATOM   4729 HG13 ILE A 824      44.882  28.222  15.804  1.00 17.56           H
ATOM   4730 HG21 ILE A 824      42.806  29.461  16.123  1.00 15.07           H
ATOM   4731 HG22 ILE A 824      41.465  29.009  15.415  1.00 15.07           H
ATOM   4732 HG23 ILE A 824      41.943  28.280  16.743  1.00 15.07           H
ATOM   4733 HD11 ILE A 824      45.191  26.677  17.416  1.00 17.22           H
ATOM   4734 HD12 ILE A 824      43.807  27.417  17.675  1.00 17.22           H
ATOM   4735 HD13 ILE A 824      43.820  25.957  17.045  1.00 17.22           H
ATOM   4736  N   CYS A 825      40.575  27.233  13.167  1.00 10.61           N
ATOM   4737  CA  CYS A 825      39.319  27.929  12.865  1.00 11.41           C
ATOM   4738  C   CYS A 825      38.188  27.018  12.389  1.00 12.01           C
ATOM   4739  O   CYS A 825      37.050  27.134  12.856  1.00 11.88           O
ATOM   4740  CB  CYS A 825      39.561  29.032  11.820  1.00 11.10           C
ATOM   4741  SG  CYS A 825      40.770  30.252  12.316  1.00 12.83           S
ATOM   4742  H   CYS A 825      41.116  27.161  12.503  1.00 12.73           H
ATOM   4743  HA  CYS A 825      39.009  28.369  13.674  1.00 13.70           H
ATOM   4744  HB2 CYS A 825      39.881  28.628  11.003  1.00 13.33           H
ATOM   4745  HB3 CYS A 825      38.724  29.500  11.656  1.00 13.33           H
ATOM   4746  HG  CYS A 825      41.227  30.740  11.324  1.00 15.40           H
ATOM   4747  N   LEU A 826      38.452  26.164  11.410  1.00 10.65           N
ATOM   4748  CA  LEU A 826      37.368  25.409  10.777  1.00 12.02           C
ATOM   4749  C   LEU A 826      36.568  24.595  11.790  1.00 13.57           C
ATOM   4750  O   LEU A 826      35.332  24.594  11.758  1.00 12.31           O
ATOM   4751  CB  LEU A 826      37.935  24.484   9.710  1.00 18.20           C
ATOM   4752  CG  LEU A 826      37.597  24.678   8.229  1.00 25.89           C
ATOM   4753  CD1 LEU A 826      37.102  26.037   7.834  1.00 20.90           C
ATOM   4754  CD2 LEU A 826      38.807  24.281   7.399  1.00 19.85           C
ATOM   4755  H   LEU A 826      39.237  26.012  11.094  1.00 12.78           H
ATOM   4756  HA  LEU A 826      36.755  26.029  10.359  1.00 14.43           H
ATOM   4757  HB2 LEU A 826      38.901  24.517   9.783  1.00 21.84           H
ATOM   4758  HB3 LEU A 826      37.638  23.588   9.928  1.00 21.84           H
ATOM   4759  HG  LEU A 826      36.886  24.057   8.009  1.00 31.07           H
ATOM   4760 HD11 LEU A 826      37.008  26.066   6.869  1.00 25.08           H
ATOM   4761 HD12 LEU A 826      36.245  26.206   8.255  1.00 25.08           H
ATOM   4762 HD13 LEU A 826      37.758  26.691   8.124  1.00 25.08           H
ATOM   4763 HD21 LEU A 826      38.627  24.478   6.467  1.00 23.82           H
ATOM   4764 HD22 LEU A 826      39.582  24.784   7.697  1.00 23.82           H
ATOM   4765 HD23 LEU A 826      38.964  23.331   7.519  1.00 23.82           H
ATOM   4766  N   GLN A 827      37.247  23.886  12.686  1.00 12.06           N
ATOM   4767  CA  GLN A 827      36.524  23.038  13.627  1.00 12.45           C
ATOM   4768  C   GLN A 827      35.636  23.870  14.533  1.00 12.86           C
ATOM   4769  O   GLN A 827      34.566  23.416  14.957  1.00 12.89           O
ATOM   4770  CB  GLN A 827      37.486  22.243  14.481  1.00 16.12           C
ATOM   4771  CG  GLN A 827      38.284  21.243  13.730  1.00 20.22           C
ATOM   4772  CD  GLN A 827      39.407  20.754  14.598  1.00 23.83           C
ATOM   4773  OE1 GLN A 827      40.502  21.326  14.603  1.00 25.41           O
ATOM   4774  NE2 GLN A 827      39.119  19.737  15.408  1.00 26.53           N
ATOM   4775  H   GLN A 827      38.103  23.880  12.772  1.00 14.47           H
ATOM   4776  HA  GLN A 827      35.964  22.416  13.135  1.00 14.94           H
ATOM   4777  HB2 GLN A 827      38.107  22.853  14.909  1.00 19.35           H
ATOM   4778  HB3 GLN A 827      36.977  21.764  15.153  1.00 19.35           H
ATOM   4779  HG2 GLN A 827      37.718  20.489  13.505  1.00 24.26           H
ATOM   4780  HG3 GLN A 827      38.651  21.645  12.927  1.00 24.26           H
ATOM   4781 HE21 GLN A 827      38.332  19.390  15.402  1.00 31.83           H
ATOM   4782 HE22 GLN A 827      39.722  19.432  15.942  1.00 31.83           H
ATOM   4783  N   LEU A 828      36.089  25.060  14.900  1.00 11.42           N
ATOM   4784  CA  LEU A 828      35.294  25.892  15.793  1.00 10.18           C
ATOM   4785  C   LEU A 828      34.026  26.377  15.097  1.00 10.71           C
ATOM   4786  O   LEU A 828      32.932  26.329  15.672  1.00 11.79           O
ATOM   4787  CB  LEU A 828      36.135  27.060  16.293  1.00 11.03           C
ATOM   4788  CG  LEU A 828      35.399  28.080  17.169  1.00 10.33           C
ATOM   4789  CD1 LEU A 828      34.783  27.490  18.401  1.00 15.28           C
ATOM   4790  CD2 LEU A 828      36.345  29.189  17.535  1.00 15.01           C
ATOM   4791  H   LEU A 828      36.839  25.399  14.657  1.00 13.71           H
ATOM   4792  HA  LEU A 828      35.026  25.370  16.566  1.00 12.22           H
ATOM   4793  HB2 LEU A 828      36.866  26.704  16.824  1.00 13.24           H
ATOM   4794  HB3 LEU A 828      36.493  27.529  15.524  1.00 13.24           H
ATOM   4795  HG  LEU A 828      34.689  28.475  16.643  1.00 12.40           H
ATOM   4796 HD11 LEU A 828      34.372  28.216  18.902  1.00 18.33           H
ATOM   4797 HD12 LEU A 828      34.110  26.842  18.143  1.00 18.33           H
ATOM   4798 HD13 LEU A 828      35.474  27.063  18.934  1.00 18.33           H
ATOM   4799 HD21 LEU A 828      35.872  29.833  18.091  1.00 18.02           H
ATOM   4800 HD22 LEU A 828      37.101  28.818  18.023  1.00 18.02           H
ATOM   4801 HD23 LEU A 828      36.651  29.606  16.715  1.00 18.02           H
ATOM   4802  N   TYR A 829      34.146  26.868  13.861  1.00 11.23           N
ATOM   4803  CA  TYR A 829      32.975  27.376  13.161  1.00  9.57           C
ATOM   4804  C   TYR A 829      32.044  26.230  12.764  1.00 10.28           C
ATOM   4805  O   TYR A 829      30.821  26.413  12.710  1.00 14.46           O
ATOM   4806  CB  TYR A 829      33.379  28.271  11.992  1.00 11.46           C
ATOM   4807  CG  TYR A 829      34.065  29.560  12.461  1.00 10.58           C
ATOM   4808  CD1 TYR A 829      35.386  29.833  12.120  1.00 10.21           C
ATOM   4809  CD2 TYR A 829      33.387  30.495  13.230  1.00 11.88           C
ATOM   4810  CE1 TYR A 829      36.008  30.984  12.582  1.00 10.92           C
ATOM   4811  CE2 TYR A 829      34.017  31.641  13.672  1.00 10.20           C
ATOM   4812  CZ  TYR A 829      35.310  31.879  13.342  1.00  8.67           C
ATOM   4813  OH  TYR A 829      35.939  33.013  13.803  1.00 10.39           O
ATOM   4814  H   TYR A 829      34.879  26.903  13.409  1.00 13.48           H
ATOM   4815  HA  TYR A 829      32.467  27.930  13.775  1.00 11.49           H
ATOM   4816  HB2 TYR A 829      34.001  27.790  11.423  1.00 13.76           H
ATOM   4817  HB3 TYR A 829      32.585  28.509  11.484  1.00 13.76           H
ATOM   4818  HD1 TYR A 829      35.868  29.215  11.620  1.00 12.25           H
ATOM   4819  HD2 TYR A 829      32.504  30.329  13.462  1.00 14.26           H
ATOM   4820  HE1 TYR A 829      36.899  31.158  12.366  1.00 13.11           H
ATOM   4821  HE2 TYR A 829      33.550  32.257  14.192  1.00 12.24           H
ATOM   4822  HH  TYR A 829      35.428  33.431  14.322  1.00 12.47           H
ATOM   4823  N   GLU A 830      32.610  25.051  12.511  1.00 10.91           N
ATOM   4824  CA  GLU A 830      31.786  23.849  12.338  1.00 12.89           C
ATOM   4825  C   GLU A 830      30.987  23.553  13.596  1.00 14.35           C
ATOM   4826  O   GLU A 830      29.775  23.313  13.526  1.00 14.28           O
ATOM   4827  CB  GLU A 830      32.663  22.643  11.980  1.00 15.20           C
ATOM   4828  CG  GLU A 830      33.156  22.621  10.569  1.00 18.50           C
ATOM   4829  CD  GLU A 830      34.261  21.602  10.350  1.00 23.90           C
ATOM   4830  OE1 GLU A 830      34.810  21.561   9.232  1.00 30.47           O
ATOM   4831  OE2 GLU A 830      34.600  20.847  11.291  1.00 32.12           O1-
ATOM   4832  H   GLU A 830      33.456  24.917  12.432  1.00 13.09           H
ATOM   4833  HA  GLU A 830      31.156  23.998  11.617  1.00 15.46           H
ATOM   4834  HB2 GLU A 830      33.439  22.621  12.564  1.00 18.24           H
ATOM   4835  HB3 GLU A 830      32.141  21.833  12.112  1.00 18.24           H
ATOM   4836  HG2 GLU A 830      32.418  22.397   9.980  1.00 22.20           H
ATOM   4837  HG3 GLU A 830      33.497  23.501  10.342  1.00 22.20           H
ATOM   4838  N   ALA A 831      31.655  23.504  14.753  1.00 11.84           N
ATOM   4839  CA  ALA A 831      30.937  23.248  16.010  1.00 11.68           C
ATOM   4840  C   ALA A 831      29.870  24.294  16.284  1.00 13.36           C
ATOM   4841  O   ALA A 831      28.774  23.962  16.760  1.00 14.95           O
ATOM   4842  CB  ALA A 831      31.931  23.236  17.167  1.00 13.34           C
ATOM   4843  H   ALA A 831      32.504  23.602  14.837  1.00 14.21           H
ATOM   4844  HA  ALA A 831      30.505  22.383  15.966  1.00 14.02           H
ATOM   4845  HB1 ALA A 831      31.453  23.053  17.992  1.00 16.00           H
ATOM   4846  HB2 ALA A 831      32.601  22.554  17.003  1.00 16.00           H
[truncated: 121,930 more chars]
