# Supplementary material for: High-throughput quantum-mechanics/molecular-mechanics (ONIOM) macromolecular crystallographic refinement with PHENIX/DivCon: the impact of mixed Hamiltonian methods on ligand and protein structure
Source: Acta Crystallogr D Struct Biol. 2018 Oct 29;74(Pt 11):1063–77. doi: 10.1107/S2059798318012913 (PMC6213575; doi:10.1107/S2059798318012913)
Supplement: Supplementary file 3 [file d-74-01063-sup3.gz › results_regionQM/1Y6B-H_refine_001.pdb]

REMARK Date 2017-01-20 Time 18:09:49 EST -0500 (1484953789.20 s)
REMARK PHENIX refinement
REMARK 
REMARK ****************** INPUT FILES AND LABELS ******************************
REMARK Reflections:
REMARK   file name      : 1Y6B.mtz
REMARK   labels         : ['I-obs,SIGI-obs']
REMARK R-free flags:
REMARK   file name      : 1Y6B.mtz
REMARK   label          : R-free-flags
REMARK   test_flag_value: 1
REMARK Model file name(s): 
REMARK   /scratch/oleg/2711994.gondor.quantumbioinc.com/1Y6B-H.pdb
REMARK 
REMARK ******************** REFINEMENT SUMMARY: QUICK FACTS *******************
REMARK Start: r_work = 0.2189 r_free = 0.2150 bonds = 0.017 angles = 1.494
REMARK Final: r_work = 0.1872 r_free = 0.2206 bonds = 0.016 angles = 1.569
REMARK ************************************************************************
REMARK 
REMARK ****************** REFINEMENT STATISTICS STEP BY STEP ******************
REMARK leading digit, like 1_, means number of macro-cycle                     
REMARK 0    : statistics at the very beginning when nothing is done yet        
REMARK 1_bss: bulk solvent correction and/or (anisotropic) scaling             
REMARK 1_xyz: refinement of coordinates                                        
REMARK 1_adp: refinement of ADPs (Atomic Displacement Parameters)              
REMARK 1_occ: refinement of occupancies                                        
REMARK ------------------------------------------------------------------------
REMARK  stage       r-work r-free bonds angles b_min b_max b_ave n_water shift
REMARK       0    : 0.3385 0.3374 0.017  1.49  23.1  85.0  39.4 453      0.000
REMARK       1_bss: 0.2189 0.2150 0.017  1.49  23.1  85.0  39.4 453      0.000
REMARK 1_settarget: 0.2189 0.2150 0.017  1.49  23.1  85.0  39.4 453      0.000
REMARK       1_nqh: 0.2189 0.2151 0.017  1.49  23.1  85.0  39.4 453      0.002
REMARK    1_weight: 0.2189 0.2151 0.017  1.49  23.1  85.0  39.4 453      0.002
REMARK    1_checkH: 0.2191 0.2151 0.017  1.49  23.1  85.0  39.4 453      0.433
REMARK    1_xyzrec: 0.2139 0.2316 0.017  1.52  23.1  85.0  39.4 453      0.507
REMARK    1_checkH: 0.2139 0.2315 0.017  1.52  23.1  85.0  39.4 453      0.507
REMARK       1_adp: 0.1974 0.2272 0.017  1.52  21.5  80.0  40.0 453      0.507
REMARK   1_regHadp: 0.1967 0.2277 0.017  1.52  21.5  80.0  40.0 453      0.507
REMARK       2_bss: 0.1961 0.2278 0.017  1.52  21.5  80.0  40.0 453      0.507
REMARK 2_settarget: 0.1961 0.2278 0.017  1.52  21.5  80.0  40.0 453      0.507
REMARK 2_updatecdl: 0.1961 0.2278 0.017  1.53  21.5  80.0  40.0 453      0.507
REMARK       2_nqh: 0.1961 0.2278 0.017  1.53  21.5  80.0  40.0 453      0.507
REMARK    2_weight: 0.1961 0.2278 0.017  1.53  21.5  80.0  40.0 453      0.507
REMARK    2_checkH: 0.1962 0.2278 0.017  1.53  21.5  80.0  40.0 453      0.507
REMARK    2_xyzrec: 0.1951 0.2273 0.015  1.48  21.5  80.0  40.0 453      0.503
REMARK    2_checkH: 0.1951 0.2274 0.015  1.48  21.5  80.0  40.0 453      0.504
REMARK       2_adp: 0.1914 0.2197 0.015  1.48  20.3  83.6  41.7 453      0.504
REMARK   2_regHadp: 0.1921 0.2199 0.015  1.48  20.3  83.6  41.7 453      0.504
REMARK       3_bss: 0.1919 0.2209 0.015  1.48  20.3  83.6  41.7 453      0.504
REMARK 3_settarget: 0.1919 0.2209 0.015  1.48  20.3  83.6  41.7 453      0.504
REMARK 3_updatecdl: 0.1919 0.2209 0.015  1.50  20.3  83.6  41.7 453      0.504
REMARK       3_nqh: 0.1919 0.2209 0.015  1.50  20.3  83.6  41.7 453      0.504
REMARK    3_weight: 0.1919 0.2209 0.015  1.50  20.3  83.6  41.7 453      0.504
REMARK    3_checkH: 0.1919 0.2209 0.015  1.50  20.3  83.6  41.7 453      0.504
REMARK    3_xyzrec: 0.1895 0.2235 0.016  1.57  20.3  83.6  41.7 453      0.513
REMARK    3_checkH: 0.1895 0.2235 0.016  1.57  20.3  83.6  41.7 453      0.513
REMARK       3_adp: 0.1874 0.2204 0.016  1.57  19.8 102.3  42.0 453      0.513
REMARK   3_regHadp: 0.1873 0.2203 0.016  1.57  19.8 102.3  42.0 453      0.513
REMARK         end: 0.1872 0.2206 0.016  1.57  19.8 102.3  42.0 453      0.513
REMARK ------------------------------------------------------------------------
REMARK MODEL CONTENT.
REMARK  ELEMENT        ATOM RECORD COUNT   OCCUPANCY SUM
REMARK        C                     1399         1399.00
REMARK        H                     2491         2491.00
REMARK        O                      498          498.00
REMARK        N                      375          375.00
REMARK        S                       17           17.00
REMARK      O1-                       31           31.00
REMARK    TOTAL                     4811         4811.00
REMARK -----------------------------------------------------------------------
REMARK r_free_flags.md5.hexdigest df956d05f9139e115fde4e1150c467c2
REMARK 
REMARK ---------------------------------------------------------------
REMARK  Atom Name   Residue Name    Residue ID     Chain     Charge  
REMARK ---------------------------------------------------------------
REMARK      C1           AAX            201          A      -0.1863  
REMARK     C10           AAX            201          A       0.4404  
REMARK     C12           AAX            201          A      -0.0276  
REMARK     C13           AAX            201          A      -0.0004  
REMARK     C15           AAX            201          A       0.0747  
REMARK     C16           AAX            201          A      -0.1935  
REMARK     C17           AAX            201          A      -0.1135  
REMARK     C18           AAX            201          A      -0.2112  
REMARK     C19           AAX            201          A       0.0998  
REMARK     C20           AAX            201          A      -0.2246  
REMARK     C21           AAX            201          A      -0.1413  
REMARK     C22           AAX            201          A      -0.0843  
REMARK     C23           AAX            201          A      -0.2497  
REMARK     C24           AAX            201          A       0.0198  
REMARK     C26           AAX            201          A       0.0021  
REMARK      C3           AAX            201          A       0.3621  
REMARK     C31           AAX            201          A      -0.1195  
REMARK     C32           AAX            201          A      -0.1349  
REMARK     C33           AAX            201          A      -0.3292  
REMARK     C34           AAX            201          A       -0.327  
REMARK      C4           AAX            201          A      -0.3936  
REMARK      C5           AAX            201          A       0.1399  
REMARK      C6           AAX            201          A      -0.6933  
REMARK      C7           AAX            201          A      -0.0017  
REMARK      C8           AAX            201          A      -0.0419  
REMARK     N11           AAX            201          A       -0.492  
REMARK     N25           AAX            201          A      -0.2503  
REMARK     N30           AAX            201          A      -0.8086  
REMARK      N9           AAX            201          A       -0.342  
REMARK     O14           AAX            201          A      -0.3142  
REMARK      O2           AAX            201          A      -0.3431  
REMARK     O28           AAX            201          A      -0.9425  
REMARK     O29           AAX            201          A      -0.9921  
REMARK     S27           AAX            201          A       2.497   
REMARK      H1           AAX            201          A       0.283   
REMARK      H2           AAX            201          A       0.1577  
REMARK      H3           AAX            201          A       0.1461  
REMARK     H10           AAX            201          A       0.2191  
REMARK     H11           AAX            201          A       0.1831  
REMARK     H12           AAX            201          A       0.1889  
REMARK     H13           AAX            201          A       0.1722  
REMARK     H14           AAX            201          A       0.1511  
REMARK     H15           AAX            201          A       0.3447  
REMARK     H16           AAX            201          A       0.2251  
REMARK     H17           AAX            201          A       0.176   
REMARK     H18           AAX            201          A       0.1493  
REMARK     H19           AAX            201          A       0.1423  
REMARK     H20           AAX            201          A       0.1657  
REMARK     H21           AAX            201          A       0.1846  
REMARK     H23           AAX            201          A       0.1756  
REMARK     H24           AAX            201          A       0.188   
REMARK     H25           AAX            201          A       0.1515  
REMARK      H4           AAX            201          A       0.1608  
REMARK      H5           AAX            201          A       0.1492  
REMARK      H6           AAX            201          A       0.1626  
REMARK      H7           AAX            201          A       0.1604  
REMARK      H8           AAX            201          A       0.1676  
REMARK      H9           AAX            201          A       0.1637  
REMARK ---------------------------------------------------------------
REMARK IF THIS FILE IS FOR PDB DEPOSITION: REMOVE ALL FROM THIS LINE UP.
REMARK   3
REMARK   3 REFINEMENT.
REMARK   3   PROGRAM     : PHENIX (1.11.1_2575: ???)
REMARK   3   AUTHORS     : Adams,Afonine,Bunkoczi,Burnley,Chen,Dar,Davis,
REMARK   3               : Draizen,Echols,Gildea,Gros,Grosse-Kunstleve,Headd,
REMARK   3               : Hintze,Hung,Ioerger,Liebschner,McCoy,McKee,Moriarty,
REMARK   3               : Oeffner,Poon,Read,Richardson,Richardson,Sacchettini,
REMARK   3               : Sauter,Sobolev,Storoni,Terwilliger,Williams,Zwart
REMARK   3
REMARK   3  REFINEMENT TARGET : ML
REMARK   3  
REMARK   3  DATA USED IN REFINEMENT.
REMARK   3   RESOLUTION RANGE HIGH (ANGSTROMS) : 2.098   
REMARK   3   RESOLUTION RANGE LOW  (ANGSTROMS) : 16.608  
REMARK   3   MIN(FOBS/SIGMA_FOBS)              : 1.35  
REMARK   3   COMPLETENESS FOR RANGE        (%) : 99.56 
REMARK   3   NUMBER OF REFLECTIONS             : 20714     
REMARK   3   NUMBER OF REFLECTIONS (NON-ANOMALOUS) : 20714     
REMARK   3  
REMARK   3  FIT TO DATA USED IN REFINEMENT.
REMARK   3   R VALUE     (WORKING + TEST SET) : 0.1904
REMARK   3   R VALUE            (WORKING SET) : 0.1872
REMARK   3   FREE R VALUE                     : 0.2206
REMARK   3   FREE R VALUE TEST SET SIZE   (%) : 9.58  
REMARK   3   FREE R VALUE TEST SET COUNT      : 1985      
REMARK   3  
REMARK   3  FIT TO DATA USED IN REFINEMENT (IN BINS).
REMARK   3   BIN  RESOLUTION RANGE  COMPL.    NWORK NFREE   RWORK  RFREE  CCWORK CCFREE
REMARK   3     1 16.6082 -  5.0123    0.99     1444   155  0.2105 0.2431   0.900  0.889
REMARK   3     2  5.0123 -  3.9966    1.00     1379   149  0.1596 0.2076   0.935  0.912
REMARK   3     3  3.9966 -  3.4968    1.00     1359   144  0.1689 0.1894   0.929  0.899
REMARK   3     4  3.4968 -  3.1795    1.00     1354   139  0.1834 0.2128   0.923  0.894
REMARK   3     5  3.1795 -  2.9530    1.00     1353   142  0.1922 0.1819   0.921  0.931
REMARK   3     6  2.9530 -  2.7798    1.00     1334   148  0.1896 0.2190   0.920  0.892
REMARK   3     7  2.7798 -  2.6411    1.00     1339   139  0.1943 0.2157   0.916  0.862
REMARK   3     8  2.6411 -  2.5266    1.00     1310   136  0.2018 0.2611   0.914  0.827
REMARK   3     9  2.5266 -  2.4296    1.00     1339   139  0.2036 0.2322   0.911  0.873
REMARK   3    10  2.4296 -  2.3460    1.00     1295   141  0.1921 0.2766   0.919  0.795
REMARK   3    11  2.3460 -  2.2728    0.99     1336   142  0.1895 0.2501   0.928  0.871
REMARK   3    12  2.2728 -  2.2080    0.99     1274   136  0.1962 0.2451   0.922  0.887
REMARK   3    13  2.2080 -  2.1500    1.00     1319   144  0.2059 0.2517   0.922  0.867
REMARK   3    14  2.1500 -  2.0977    0.98     1294   131  0.2140 0.2653   0.909  0.861
REMARK   3  
REMARK   3  BULK SOLVENT MODELLING.
REMARK   3   METHOD USED        : FLAT BULK SOLVENT MODEL
REMARK   3   SOLVENT RADIUS     : 1.11    
REMARK   3   SHRINKAGE RADIUS   : 0.90    
REMARK   3   GRID STEP FACTOR   : 4.00    
REMARK   3  
REMARK   3  ERROR ESTIMATES.
REMARK   3   COORDINATE ERROR (MAXIMUM-LIKELIHOOD BASED)     : 0.20    
REMARK   3   PHASE ERROR (DEGREES, MAXIMUM-LIKELIHOOD BASED) : 22.51   
REMARK   3  
REMARK   3  STRUCTURE FACTORS CALCULATION ALGORITHM : FFT
REMARK   3  
REMARK   3  RESTRAINTS LIBRARY
REMARK   3    GEOSTD + MON.LIB. + CDL v1.2
REMARK   3  
REMARK   3  DEVIATIONS FROM IDEAL VALUES.
REMARK   3                 RMSD     MAX  COUNT
REMARK   3   BOND      :  0.016   0.111   2223
REMARK   3   ANGLE     :  1.569  15.311   3001
REMARK   3   CHIRALITY :  0.083   0.396    324
REMARK   3   PLANARITY :  0.011   0.063    374
REMARK   3   DIHEDRAL  : 11.884  78.228   1318
REMARK   3   MIN NONBONDED DISTANCE : 2.143 
REMARK   3  
REMARK   3  MOLPROBITY STATISTICS.
REMARK   3   ALL-ATOM CLASHSCORE : 3.68
REMARK   3   RAMACHANDRAN PLOT:
REMARK   3     OUTLIERS : 0.00  %
REMARK   3     ALLOWED  : 1.95  %
REMARK   3     FAVORED  : 98.05 %
REMARK   3   ROTAMER OUTLIERS : 1.72 %
REMARK   3   CBETA DEVIATIONS : 0
REMARK   3   PEPTIDE PLANE:
REMARK   3     CIS-PROLINE     : 0
REMARK   3     CIS-GENERAL     : 0
REMARK   3     TWISTED PROLINE : 0
REMARK   3     TWISTED GENERAL : 0
REMARK   3  
REMARK   3  ATOMIC DISPLACEMENT PARAMETERS.
REMARK   3   WILSON B : 35.51
REMARK   3   RMS(B_ISO_OR_EQUIVALENT_BONDED) : 5.39
REMARK   3   ATOMS          NUMBER OF ATOMS
REMARK   3                    ISO.  ANISO. 
REMARK   3    ALL         :   4811       0
REMARK   3    ALL (NO H)  :   2320       0
REMARK   3    SOLVENT     :    151       0
REMARK   3    NON-SOLVENT :   2169       0
REMARK   3    HYDROGENS   :   2491       0
REMARK   3
REMARK   3
REMARK   3   OTHER REFINEMENT REMARKS:
REMARK   3   XRAY REFINEMENT USING QUANTUM MECHANICAL FUNCTIONAL
REMARK   3   PROGRAM      :QuantumBio DivCon 6 build-7.1.1-b4015.17
REMARK   3   AUTHORS      :BORBULEVYCH O.Y., PLUMLEY J., 
REMARK   3                :MARTIN, R.I., WESTERHOFF L.M. 
REMARK   3
REMARK   3   REFERENCE     :BORBULEVYCH O.Y., PLUMLEY J.A.,
REMARK   3                 :MARTIN, R.I., MERZ, K.M.,  WESTERHOFF L.M.
REMARK   3                 :ACTA CRYSTLLOGRAPHICA SECTION D, 2014, 
REMARK   3                 :V. D70, pp. 1233-1247
REMARK   3   QM METHOD(HAMILTONIAN): PM6
REMARK   3   REGION QM REFINEMENT: 
REMARK   3      MAIN/BUFFER QM REGION RADII (A): 3.0 / 2.5
REMARK   3      LIGAND / STRAIN ENERGY: AAX_A_201 / 6.89 KCAL/MOLE
REMARK   3
HELIX    1   1 ALA A  822  TRP A  825  1               Generated by MOE    4
HELIX    2   2 ARG A  829  ARG A  831  5               Generated by MOE    3
HELIX    3   3 HIS A  874  ILE A  890  1               Generated by MOE   17
HELIX    4   4 LEU A  922  SER A  928  1               Generated by MOE    7
HELIX    5   5 LEU A 1000  SER A 1019  1               Generated by MOE   20
HELIX    6   6 ALA A 1029  ASN A 1031  5               Generated by MOE    3
HELIX    7   7 LEU A 1067  TRP A 1069  5               Generated by MOE    3
HELIX    8   8 PRO A 1072  ASP A 1077  1               Generated by MOE    6
HELIX    9   9 ILE A 1082  PHE A 1097  1               Generated by MOE   16
HELIX   10  10 GLU A 1111  GLU A 1119  1               Generated by MOE    9
HELIX   11  11 PRO A 1131  CYS A 1140  1               Generated by MOE   10
HELIX   12  12 PRO A 1145  GLN A 1147  5               Generated by MOE    3
HELIX   13  13 PHE A 1151  ASN A 1165  1               Generated by MOE   15
SHEET    1       LEU A 832  ARG A 840                  Generated by MOE
SHEET    2       GLN A 845  PHE A 852                  Generated by MOE
SHEET    3       CYS A 860  MET A 867                  Generated by MOE
SHEET    4       LEU A 899  GLY A 901                  Generated by MOE
SHEET    5       ALA A 902  ALA A 902                  Generated by MOE
SHEET    6       CYS A 903  CYS A 903                  Generated by MOE
SHEET    7       MET A 911  GLU A 915                  Generated by MOE
SHEET    8       ILE A1032  LEU A1034                  Generated by MOE
SHEET    9       VAL A1040  LYS A1041                  Generated by MOE
SHEET   10       ILE A1042  ILE A1042                  Generated by MOE
CRYST1   37.544   94.333   96.767  90.00  90.00  90.00 P 21 21 21
SCALE1      0.026635  0.000000  0.000000        0.00000
SCALE2      0.000000  0.010601  0.000000        0.00000
SCALE3      0.000000  0.000000  0.010334        0.00000
ATOM      1  N   ARG A 817      -0.992  52.314   1.924  1.00 69.04           N
ATOM      2  CA  ARG A 817      -0.011  52.967   1.069  1.00 67.73           C
ATOM      3  C   ARG A 817       1.252  52.131   0.997  1.00 69.32           C
ATOM      4  O   ARG A 817       2.103  52.404   0.138  1.00 57.79           O
ATOM      5  CB  ARG A 817       0.333  54.388   1.567  1.00 63.53           C
ATOM      6  CG  ARG A 817      -0.864  55.338   1.537  1.00 78.30           C
ATOM      7  CD  ARG A 817      -0.541  56.810   1.885  1.00 87.22           C
ATOM      8  NE  ARG A 817      -1.704  57.457   2.512  1.00 91.63           N
ATOM      9  CZ  ARG A 817      -2.089  58.718   2.304  1.00 96.99           C
ATOM     10  NH1 ARG A 817      -1.411  59.509   1.463  1.00 90.89           N
ATOM     11  NH2 ARG A 817      -3.167  59.195   2.937  1.00 94.15           N1+
ATOM     12  H1  ARG A 817      -1.812  52.807   1.881  1.00 82.85           H
ATOM     13  H2  ARG A 817      -0.668  52.295   2.827  1.00 82.85           H
ATOM     14  HA  ARG A 817      -0.368  53.042   0.170  1.00 81.27           H
ATOM     15  HB2 ARG A 817       1.020  54.761   0.995  1.00 76.23           H
ATOM     16  HB3 ARG A 817       0.655  54.342   2.482  1.00 76.23           H
ATOM     17  HG2 ARG A 817      -1.522  55.024   2.179  1.00 93.96           H
ATOM     18  HG3 ARG A 817      -1.241  55.330   0.643  1.00 93.96           H
ATOM     19  HD2 ARG A 817      -0.312  57.286   1.070  1.00104.67           H
ATOM     20  HD3 ARG A 817       0.196  56.840   2.515  1.00104.67           H
ATOM     21  HE  ARG A 817      -2.234  56.958   2.970  1.00109.96           H
ATOM     22 HH11 ARG A 817      -1.669  60.323   1.340  1.00109.07           H
ATOM     23 HH12 ARG A 817      -0.713  59.216   1.053  1.00109.07           H
ATOM     24 HH21 ARG A 817      -3.613  58.690   3.474  1.00112.98           H
ATOM     25 HH22 ARG A 817      -3.420  60.008   2.802  1.00112.98           H
ATOM     26  N   LEU A 818       1.402  51.087   1.902  1.00 61.21           N
ATOM     27  CA  LEU A 818       2.695  50.423   1.884  1.00 44.40           C
ATOM     28  C   LEU A 818       2.756  49.445   0.709  1.00 53.54           C
ATOM     29  O   LEU A 818       1.714  48.969   0.228  1.00 50.10           O
ATOM     30  CB  LEU A 818       2.977  49.714   3.202  1.00 52.97           C
ATOM     31  CG  LEU A 818       3.356  50.622   4.387  1.00 54.62           C
ATOM     32  CD1 LEU A 818       3.528  49.866   5.726  1.00 46.43           C
ATOM     33  CD2 LEU A 818       4.651  51.387   4.096  1.00 65.25           C
ATOM     34  H   LEU A 818       0.819  50.786   2.458  1.00 73.46           H
ATOM     35  HA  LEU A 818       3.383  51.091   1.758  1.00 53.28           H
ATOM     36  HB2 LEU A 818       2.185  49.220   3.461  1.00 63.56           H
ATOM     37  HB3 LEU A 818       3.718  49.105   3.064  1.00 63.56           H
ATOM     38  HG  LEU A 818       2.645  51.269   4.506  1.00 65.54           H
ATOM     39 HD11 LEU A 818       3.768  50.497   6.421  1.00 55.72           H
ATOM     40 HD12 LEU A 818       2.693  49.431   5.952  1.00 55.72           H
ATOM     41 HD13 LEU A 818       4.235  49.211   5.627  1.00 55.72           H
ATOM     42 HD21 LEU A 818       4.871  51.921   4.877  1.00 78.30           H
ATOM     43 HD22 LEU A 818       5.368  50.756   3.919  1.00 78.30           H
ATOM     44 HD23 LEU A 818       4.520  51.968   3.330  1.00 78.30           H
ATOM     45  N   PRO A 819       3.965  49.168   0.214  1.00 51.36           N
ATOM     46  CA  PRO A 819       4.122  48.285  -0.948  1.00 49.66           C
ATOM     47  C   PRO A 819       4.147  46.814  -0.558  1.00 43.16           C
ATOM     48  O   PRO A 819       4.487  46.441   0.571  1.00 49.11           O
ATOM     49  CB  PRO A 819       5.486  48.700  -1.502  1.00 43.15           C
ATOM     50  CG  PRO A 819       6.284  49.135  -0.261  1.00 41.53           C
ATOM     51  CD  PRO A 819       5.278  49.585   0.772  1.00 43.32           C
ATOM     52  HA  PRO A 819       3.439  48.452  -1.619  1.00 59.59           H
ATOM     53  HB2 PRO A 819       5.907  47.937  -1.924  1.00 51.78           H
ATOM     54  HB3 PRO A 819       5.370  49.435  -2.124  1.00 51.78           H
ATOM     55  HG2 PRO A 819       6.789  48.381   0.074  1.00 49.84           H
ATOM     56  HG3 PRO A 819       6.885  49.862  -0.489  1.00 49.84           H
ATOM     57  HD2 PRO A 819       5.443  49.149   1.624  1.00 51.99           H
ATOM     58  HD3 PRO A 819       5.318  50.548   0.860  1.00 51.99           H
ATOM     59  N   TYR A 820       3.829  45.965  -1.541  1.00 43.56           N
ATOM     60  CA  TYR A 820       4.049  44.527  -1.410  1.00 36.91           C
ATOM     61  C   TYR A 820       4.901  44.011  -2.560  1.00 36.81           C
ATOM     62  O   TYR A 820       4.421  43.872  -3.695  1.00 34.48           O
ATOM     63  CB  TYR A 820       2.744  43.765  -1.354  1.00 35.45           C
ATOM     64  CG  TYR A 820       2.973  42.281  -1.246  1.00 32.82           C
ATOM     65  CD1 TYR A 820       3.493  41.730  -0.090  1.00 31.12           C
ATOM     66  CD2 TYR A 820       2.684  41.441  -2.311  1.00 26.80           C
ATOM     67  CE1 TYR A 820       3.697  40.390   0.005  1.00 32.15           C
ATOM     68  CE2 TYR A 820       2.863  40.129  -2.231  1.00 33.62           C
ATOM     69  CZ  TYR A 820       3.370  39.587  -1.082  1.00 30.19           C
ATOM     70  OH  TYR A 820       3.561  38.243  -1.058  1.00 26.50           O
ATOM     71  H   TYR A 820       3.486  46.204  -2.292  1.00 52.27           H
ATOM     72  HA  TYR A 820       4.539  44.356  -0.591  1.00 44.30           H
ATOM     73  HB2 TYR A 820       2.254  44.055  -0.573  1.00 42.54           H
ATOM     74  HB3 TYR A 820       2.229  43.935  -2.155  1.00 42.54           H
ATOM     75  HD1 TYR A 820       3.697  42.280   0.628  1.00 37.34           H
ATOM     76  HD2 TYR A 820       2.330  41.798  -3.084  1.00 32.16           H
ATOM     77  HE1 TYR A 820       4.039  40.014   0.782  1.00 38.58           H
ATOM     78  HE2 TYR A 820       2.659  39.574  -2.948  1.00 40.35           H
ATOM     79  HH  TYR A 820       2.998  37.858  -1.548  1.00 31.80           H
ATOM     80  N   ASP A 821       6.147  43.683  -2.252  1.00 29.84           N
ATOM     81  CA  ASP A 821       7.096  43.144  -3.224  1.00 32.19           C
ATOM     82  C   ASP A 821       6.908  41.636  -3.347  1.00 28.41           C
ATOM     83  O   ASP A 821       7.542  40.840  -2.634  1.00 32.65           O
ATOM     84  CB  ASP A 821       8.527  43.476  -2.809  1.00 29.15           C
ATOM     85  CG  ASP A 821       9.523  43.079  -3.872  1.00 33.42           C
ATOM     86  OD1 ASP A 821       9.136  42.275  -4.764  1.00 35.74           O
ATOM     87  OD2 ASP A 821      10.691  43.518  -3.804  1.00 39.92           O1-
ATOM     88  H   ASP A 821       6.480  43.764  -1.470  1.00 35.81           H
ATOM     89  HA  ASP A 821       6.928  43.537  -4.097  1.00 38.63           H
ATOM     90  HB2 ASP A 821       8.606  44.423  -2.641  1.00 34.98           H
ATOM     91  HB3 ASP A 821       8.750  42.977  -2.007  1.00 34.98           H
ATOM     92  N   ALA A 822       6.067  41.229  -4.295  1.00 28.52           N
ATOM     93  CA  ALA A 822       5.738  39.809  -4.444  1.00 27.65           C
ATOM     94  C   ALA A 822       6.972  38.973  -4.757  1.00 29.19           C
ATOM     95  O   ALA A 822       7.072  37.807  -4.360  1.00 27.60           O
ATOM     96  CB  ALA A 822       4.681  39.630  -5.538  1.00 30.36           C
ATOM     97  H   ALA A 822       5.669  41.749  -4.846  1.00 34.22           H
ATOM     98  HA  ALA A 822       5.367  39.482  -3.613  1.00 33.18           H
ATOM     99  HB1 ALA A 822       4.493  38.683  -5.654  1.00 36.44           H
ATOM    100  HB2 ALA A 822       3.877  40.100  -5.269  1.00 36.44           H
ATOM    101  HB3 ALA A 822       5.030  39.993  -6.365  1.00 36.44           H
ATOM    102  N   SER A 823       7.915  39.533  -5.494  1.00 30.88           N
ATOM    103  CA  SER A 823       9.129  38.796  -5.780  1.00 31.43           C
ATOM    104  C   SER A 823       9.800  38.358  -4.499  1.00 27.59           C
ATOM    105  O   SER A 823      10.303  37.235  -4.393  1.00 30.52           O
ATOM    106  CB  SER A 823      10.091  39.659  -6.575  1.00 33.46           C
ATOM    107  OG  SER A 823      11.262  38.919  -6.866  1.00 34.90           O
ATOM    108  H   SER A 823       7.893  40.321  -5.825  1.00 37.05           H
ATOM    109  HA  SER A 823       8.922  38.010  -6.306  1.00 37.72           H
ATOM    110  HB2 SER A 823       9.662  39.912  -7.404  1.00 40.15           H
ATOM    111  HB3 SER A 823      10.326  40.449  -6.053  1.00 40.15           H
ATOM    112  HG  SER A 823      11.838  39.431  -7.204  1.00 41.88           H
ATOM    113  N   LYS A 824       9.854  39.244  -3.526  1.00 32.50           N
ATOM    114  CA  LYS A 824      10.523  38.892  -2.289  1.00 32.74           C
ATOM    115  C   LYS A 824       9.684  37.954  -1.416  1.00 28.94           C
ATOM    116  O   LYS A 824      10.238  37.067  -0.763  1.00 24.81           O
ATOM    117  CB  LYS A 824      10.856  40.162  -1.519  1.00 34.28           C
ATOM    118  CG  LYS A 824      11.695  39.900  -0.276  1.00 38.59           C
ATOM    119  CD  LYS A 824      12.389  41.192   0.158  1.00 46.77           C
ATOM    120  CE  LYS A 824      13.530  40.902   1.092  1.00 57.07           C
ATOM    121  NZ  LYS A 824      13.194  41.019   2.564  1.00 66.97           N1+
ATOM    122  H   LYS A 824       9.520  40.038  -3.542  1.00 39.00           H
ATOM    123  HA  LYS A 824      11.356  38.444  -2.513  1.00 39.28           H
ATOM    124  HB2 LYS A 824      11.355  40.750  -2.104  1.00 41.14           H
ATOM    125  HB3 LYS A 824      10.030  40.591  -1.246  1.00 41.14           H
ATOM    126  HG2 LYS A 824      11.115  39.587   0.435  1.00 46.31           H
ATOM    127  HG3 LYS A 824      12.370  39.235  -0.480  1.00 46.31           H
ATOM    128  HD2 LYS A 824      12.749  41.650  -0.619  1.00 56.12           H
ATOM    129  HD3 LYS A 824      11.750  41.764   0.612  1.00 56.12           H
ATOM    130  HE2 LYS A 824      13.847  40.000   0.929  1.00 68.49           H
ATOM    131  HE3 LYS A 824      14.237  41.539   0.903  1.00 68.49           H
ATOM    132  HZ1 LYS A 824      13.724  40.492   3.052  1.00 80.36           H
ATOM    133  HZ2 LYS A 824      13.293  41.861   2.840  1.00 80.36           H
ATOM    134  HZ3 LYS A 824      12.350  40.771   2.700  1.00 80.36           H
ATOM    135  N   TRP A 825       8.363  38.143  -1.344  1.00 31.31           N
ATOM    136  CA  TRP A 825       7.597  37.498  -0.270  1.00 26.93           C
ATOM    137  C   TRP A 825       6.625  36.421  -0.742  1.00 29.65           C
ATOM    138  O   TRP A 825       6.228  35.566   0.062  1.00 26.07           O
ATOM    139  CB  TRP A 825       6.810  38.556   0.513  1.00 28.66           C
ATOM    140  CG  TRP A 825       7.718  39.468   1.257  1.00 32.81           C
ATOM    141  CD1 TRP A 825       7.989  40.779   0.987  1.00 30.81           C
ATOM    142  CD2 TRP A 825       8.526  39.112   2.375  1.00 29.36           C
ATOM    143  NE1 TRP A 825       8.918  41.250   1.865  1.00 36.98           N
ATOM    144  CE2 TRP A 825       9.261  40.250   2.736  1.00 33.28           C
ATOM    145  CE3 TRP A 825       8.696  37.940   3.104  1.00 25.38           C
ATOM    146  CZ2 TRP A 825      10.131  40.258   3.795  1.00 30.52           C
ATOM    147  CZ3 TRP A 825       9.573  37.942   4.164  1.00 27.40           C
ATOM    148  CH2 TRP A 825      10.269  39.101   4.503  1.00 29.64           C
ATOM    149  H   TRP A 825       7.896  38.625  -1.885  1.00 37.57           H
ATOM    150  HA  TRP A 825       8.222  37.078   0.338  1.00 32.31           H
ATOM    151  HB2 TRP A 825       6.288  39.090  -0.106  1.00 34.39           H
ATOM    152  HB3 TRP A 825       6.231  38.108   1.148  1.00 34.39           H
ATOM    153  HD1 TRP A 825       7.617  41.275   0.293  1.00 36.97           H
ATOM    154  HE1 TRP A 825       9.222  42.055   1.888  1.00 44.38           H
ATOM    155  HE3 TRP A 825       8.225  37.172   2.881  1.00 30.45           H
ATOM    156  HZ2 TRP A 825      10.604  41.019   4.026  1.00 36.63           H
ATOM    157  HZ3 TRP A 825       9.697  37.166   4.665  1.00 32.88           H
ATOM    158  HH2 TRP A 825      10.859  39.086   5.214  1.00 35.57           H
ATOM    159  N   GLU A 826       6.216  36.441  -2.010  1.00 27.70           N
ATOM    160  CA  GLU A 826       5.119  35.568  -2.425  1.00 26.88           C
ATOM    161  C   GLU A 826       5.565  34.117  -2.463  1.00 25.14           C
ATOM    162  O   GLU A 826       6.665  33.788  -2.915  1.00 29.07           O
ATOM    163  CB  GLU A 826       4.582  35.969  -3.791  1.00 26.27           C
ATOM    164  CG  GLU A 826       3.337  35.218  -4.168  1.00 31.68           C
ATOM    165  CD  GLU A 826       2.090  35.835  -3.593  1.00 30.17           C
ATOM    166  OE1 GLU A 826       2.150  36.969  -3.066  1.00 28.40           O
ATOM    167  OE2 GLU A 826       1.032  35.187  -3.697  1.00 32.87           O1-
ATOM    168  H   GLU A 826       6.545  36.941  -2.629  1.00 33.23           H
ATOM    169  HA  GLU A 826       4.406  35.642  -1.775  1.00 32.26           H
ATOM    170  HB2 GLU A 826       4.364  36.912  -3.788  1.00 31.53           H
ATOM    171  HB3 GLU A 826       5.265  35.777  -4.452  1.00 31.53           H
ATOM    172  HG2 GLU A 826       3.255  35.258  -5.126  1.00 38.01           H
ATOM    173  HG3 GLU A 826       3.392  34.294  -3.886  1.00 38.01           H
ATOM    174  N   PHE A 827       4.706  33.240  -1.964  1.00 27.22           N
ATOM    175  CA  PHE A 827       5.017  31.831  -1.820  1.00 27.57           C
ATOM    176  C   PHE A 827       3.907  31.026  -2.483  1.00 21.88           C
ATOM    177  O   PHE A 827       2.731  31.354  -2.288  1.00 29.08           O
ATOM    178  CB  PHE A 827       5.147  31.473  -0.319  1.00 27.01           C
ATOM    179  CG  PHE A 827       5.641  30.063  -0.074  1.00 22.65           C
ATOM    180  CD1 PHE A 827       6.974  29.744  -0.247  1.00 25.89           C
ATOM    181  CD2 PHE A 827       4.762  29.069   0.288  1.00 24.64           C
ATOM    182  CE1 PHE A 827       7.412  28.432  -0.080  1.00 26.48           C
ATOM    183  CE2 PHE A 827       5.192  27.763   0.485  1.00 27.06           C
ATOM    184  CZ  PHE A 827       6.510  27.445   0.316  1.00 26.55           C
ATOM    185  H   PHE A 827       3.915  33.446  -1.693  1.00 32.67           H
ATOM    186  HA  PHE A 827       5.857  31.641  -2.256  1.00 33.08           H
ATOM    187  HB2 PHE A 827       5.775  32.087   0.084  1.00 32.41           H
ATOM    188  HB3 PHE A 827       4.276  31.566   0.108  1.00 32.41           H
ATOM    189  HD1 PHE A 827       7.572  30.404  -0.512  1.00 31.06           H
ATOM    190  HD2 PHE A 827       3.863  29.278   0.403  1.00 29.57           H
ATOM    191  HE1 PHE A 827       8.310  28.219  -0.189  1.00 31.78           H
ATOM    192  HE2 PHE A 827       4.588  27.103   0.732  1.00 32.47           H
ATOM    193  HZ  PHE A 827       6.790  26.570   0.444  1.00 31.86           H
ATOM    194  N   PRO A 828       4.232  29.999  -3.279  1.00 27.85           N
ATOM    195  CA  PRO A 828       3.181  29.211  -3.948  1.00 27.96           C
ATOM    196  C   PRO A 828       2.296  28.448  -2.977  1.00 26.21           C
ATOM    197  O   PRO A 828       2.791  27.740  -2.105  1.00 27.26           O
ATOM    198  CB  PRO A 828       3.971  28.226  -4.833  1.00 28.86           C
ATOM    199  CG  PRO A 828       5.349  28.728  -4.948  1.00 31.84           C
ATOM    200  CD  PRO A 828       5.591  29.538  -3.669  1.00 30.26           C
ATOM    201  HA  PRO A 828       2.626  29.780  -4.503  1.00 33.55           H
ATOM    202  HB2 PRO A 828       3.982  27.354  -4.417  1.00 34.63           H
ATOM    203  HB3 PRO A 828       3.544  28.185  -5.700  1.00 34.63           H
ATOM    204  HG2 PRO A 828       5.959  27.976  -5.004  1.00 38.21           H
ATOM    205  HG3 PRO A 828       5.435  29.285  -5.731  1.00 38.21           H
ATOM    206  HD2 PRO A 828       5.955  28.952  -2.983  1.00 36.31           H
ATOM    207  HD3 PRO A 828       6.182  30.288  -3.844  1.00 36.31           H
ATOM    208  N   ARG A 829       0.979  28.554  -3.178  1.00 28.18           N
ATOM    209  CA  ARG A 829       0.019  27.803  -2.372  1.00 26.88           C
ATOM    210  C   ARG A 829       0.196  26.301  -2.537  1.00 27.06           C
ATOM    211  O   ARG A 829      -0.067  25.550  -1.598  1.00 28.40           O
ATOM    212  CB  ARG A 829      -1.421  28.216  -2.734  1.00 31.32           C
ATOM    213  CG  ARG A 829      -1.794  29.673  -2.312  1.00 36.01           C
ATOM    214  CD  ARG A 829      -3.302  29.989  -2.455  1.00 31.63           C
ATOM    215  NE  ARG A 829      -3.601  31.347  -2.036  1.00 30.09           N
ATOM    216  CZ  ARG A 829      -3.531  32.375  -2.858  1.00 30.74           C
ATOM    217  NH1 ARG A 829      -3.228  32.183  -4.122  1.00 38.71           N
ATOM    218  NH2 ARG A 829      -3.799  33.585  -2.427  1.00 34.64           N1+
ATOM    219  H   ARG A 829       0.622  29.060  -3.771  1.00 33.82           H
ATOM    220  HA  ARG A 829       0.163  28.007  -1.435  1.00 32.25           H
ATOM    221  HB2 ARG A 829      -1.533  28.156  -3.699  1.00 37.58           H
ATOM    222  HB3 ARG A 829      -2.032  27.612  -2.288  1.00 37.58           H
ATOM    223  HG2 ARG A 829      -1.559  29.810  -1.382  1.00 43.21           H
ATOM    224  HG3 ARG A 829      -1.305  30.297  -2.868  1.00 43.21           H
ATOM    225  HD2 ARG A 829      -3.558  29.895  -3.385  1.00 37.96           H
ATOM    226  HD3 ARG A 829      -3.819  29.390  -1.895  1.00 37.96           H
ATOM    227  HE  ARG A 829      -3.790  31.494  -1.215  1.00 36.11           H
ATOM    228 HH11 ARG A 829      -3.051  31.397  -4.426  1.00 46.45           H
ATOM    229 HH12 ARG A 829      -3.198  32.861  -4.654  1.00 46.45           H
ATOM    230 HH21 ARG A 829      -4.008  33.704  -1.602  1.00 41.57           H
ATOM    231 HH22 ARG A 829      -3.766  34.249  -2.972  1.00 41.57           H
ATOM    232  N   ASP A 830       0.657  25.834  -3.690  1.00 25.72           N
ATOM    233  CA  ASP A 830       0.796  24.391  -3.853  1.00 33.08           C
ATOM    234  C   ASP A 830       2.064  23.851  -3.198  1.00 29.33           C
ATOM    235  O   ASP A 830       2.275  22.643  -3.194  1.00 31.37           O
ATOM    236  CB  ASP A 830       0.709  23.951  -5.353  1.00 38.74           C
ATOM    237  CG  ASP A 830       1.836  24.466  -6.213  1.00 42.16           C
ATOM    238  OD1 ASP A 830       2.805  25.069  -5.721  1.00 35.51           O
ATOM    239  OD2 ASP A 830       1.740  24.276  -7.438  1.00 51.43           O1-
ATOM    240  H   ASP A 830       0.884  26.310  -4.363  1.00 30.87           H
ATOM    241  HA  ASP A 830       0.045  23.971  -3.400  1.00 39.69           H
ATOM    242  HB2 ASP A 830       0.738  22.983  -5.410  1.00 46.49           H
ATOM    243  HB3 ASP A 830      -0.126  24.270  -5.737  1.00 46.49           H
ATOM    244  N   ARG A 831       2.861  24.680  -2.536  1.00 28.89           N
ATOM    245  CA  ARG A 831       3.953  24.168  -1.710  1.00 25.09           C
ATOM    246  C   ARG A 831       3.647  24.305  -0.222  1.00 31.20           C
ATOM    247  O   ARG A 831       4.532  24.163   0.619  1.00 27.23           O
ATOM    248  CB  ARG A 831       5.233  24.914  -2.059  1.00 33.66           C
ATOM    249  CG  ARG A 831       5.729  24.566  -3.438  1.00 32.57           C
ATOM    250  CD  ARG A 831       7.100  25.161  -3.654  1.00 43.23           C
ATOM    251  NE  ARG A 831       7.490  25.098  -5.065  1.00 64.13           N
ATOM    252  CZ  ARG A 831       8.747  25.010  -5.521  1.00 59.27           C
ATOM    253  NH1 ARG A 831       9.787  24.954  -4.683  1.00 62.22           N
ATOM    254  NH2 ARG A 831       8.950  24.986  -6.838  1.00 74.94           N1+
ATOM    255  H   ARG A 831       2.806  25.538  -2.551  1.00 34.67           H
ATOM    256  HA  ARG A 831       4.089  23.227  -1.894  1.00 30.10           H
ATOM    257  HB2 ARG A 831       5.050  25.867  -2.039  1.00 40.40           H
ATOM    258  HB3 ARG A 831       5.922  24.701  -1.404  1.00 40.40           H
ATOM    259  HG2 ARG A 831       5.807  23.601  -3.517  1.00 39.08           H
ATOM    260  HG3 ARG A 831       5.114  24.914  -4.101  1.00 39.08           H
ATOM    261  HD2 ARG A 831       7.078  26.092  -3.383  1.00 51.88           H
ATOM    262  HD3 ARG A 831       7.745  24.668  -3.127  1.00 51.88           H
ATOM    263  HE  ARG A 831       6.855  25.139  -5.648  1.00 76.95           H
ATOM    264 HH11 ARG A 831       9.664  24.972  -3.831  1.00 74.67           H
ATOM    265 HH12 ARG A 831      10.586  24.891  -4.994  1.00 74.67           H
ATOM    266 HH21 ARG A 831       8.278  25.023  -7.377  1.00 89.92           H
ATOM    267 HH22 ARG A 831       9.747  24.922  -7.157  1.00 89.92           H
ATOM    268  N   LEU A 832       2.393  24.539   0.107  1.00 27.35           N
ATOM    269  CA  LEU A 832       1.947  24.648   1.480  1.00 26.72           C
ATOM    270  C   LEU A 832       0.949  23.539   1.770  1.00 29.55           C
ATOM    271  O   LEU A 832      -0.077  23.430   1.095  1.00 31.70           O
ATOM    272  CB  LEU A 832       1.346  26.032   1.676  1.00 28.54           C
ATOM    273  CG  LEU A 832       1.287  26.706   3.011  1.00 38.19           C
ATOM    274  CD1 LEU A 832       2.712  26.847   3.544  1.00 34.48           C
ATOM    275  CD2 LEU A 832       0.592  28.081   2.834  1.00 35.50           C
ATOM    276  H   LEU A 832       1.754  24.636  -0.466  1.00 32.82           H
ATOM    277  HA  LEU A 832       2.703  24.524   2.071  1.00 32.06           H
ATOM    278  HB2 LEU A 832       1.832  26.649   1.103  1.00 34.24           H
ATOM    279  HB3 LEU A 832       0.425  25.977   1.373  1.00 34.24           H
ATOM    280  HG  LEU A 832       0.762  26.156   3.611  1.00 45.82           H
ATOM    281 HD11 LEU A 832       2.669  27.299   4.402  1.00 41.38           H
ATOM    282 HD12 LEU A 832       3.097  25.965   3.655  1.00 41.38           H
ATOM    283 HD13 LEU A 832       3.238  27.368   2.913  1.00 41.38           H
ATOM    284 HD21 LEU A 832       0.518  28.502   3.705  1.00 42.60           H
ATOM    285 HD22 LEU A 832       1.119  28.636   2.235  1.00 42.60           H
ATOM    286 HD23 LEU A 832      -0.292  27.942   2.458  1.00 42.60           H
ATOM    287  N   LYS A 833       1.243  22.724   2.761  1.00 26.89           N
ATOM    288  CA  LYS A 833       0.388  21.604   3.120  1.00 31.32           C
ATOM    289  C   LYS A 833      -0.247  21.949   4.450  1.00 31.41           C
ATOM    290  O   LYS A 833       0.442  22.150   5.449  1.00 29.59           O
ATOM    291  CB  LYS A 833       1.188  20.306   3.160  1.00 33.32           C
ATOM    292  CG  LYS A 833       0.377  19.042   3.401  1.00 46.87           C
ATOM    293  CD  LYS A 833       1.205  17.801   3.127  1.00 56.69           C
ATOM    294  CE  LYS A 833       0.632  16.567   3.881  1.00 81.46           C
ATOM    295  NZ  LYS A 833       1.315  15.268   3.545  1.00 81.84           N1+
ATOM    296  H   LYS A 833       1.933  22.798   3.264  1.00 32.27           H
ATOM    297  HA  LYS A 833      -0.321  21.509   2.466  1.00 37.58           H
ATOM    298  HB2 LYS A 833       1.625  20.200   2.301  1.00 39.99           H
ATOM    299  HB3 LYS A 833       1.858  20.367   3.863  1.00 39.99           H
ATOM    300  HG2 LYS A 833       0.095  19.015   4.328  1.00 56.24           H
ATOM    301  HG3 LYS A 833      -0.388  19.032   2.809  1.00 56.24           H
ATOM    302  HD2 LYS A 833       1.220  17.614   2.175  1.00 68.03           H
ATOM    303  HD3 LYS A 833       2.111  17.955   3.448  1.00 68.03           H
ATOM    304  HE2 LYS A 833       0.739  16.711   4.838  1.00 97.75           H
ATOM    305  HE3 LYS A 833      -0.311  16.475   3.670  1.00 97.75           H
ATOM    306  HZ1 LYS A 833       0.942  14.602   4.005  1.00 98.21           H
ATOM    307  HZ2 LYS A 833       1.244  15.096   2.675  1.00 98.21           H
ATOM    308  HZ3 LYS A 833       2.178  15.316   3.763  1.00 98.21           H
ATOM    309  N   LEU A 834      -1.561  22.053   4.437  1.00 34.59           N
ATOM    310  CA  LEU A 834      -2.364  22.392   5.602  1.00 38.80           C
ATOM    311  C   LEU A 834      -2.157  21.363   6.705  1.00 32.72           C
ATOM    312  O   LEU A 834      -2.074  20.167   6.427  1.00 33.90           O
ATOM    313  CB  LEU A 834      -3.832  22.384   5.167  1.00 51.12           C
ATOM    314  CG  LEU A 834      -4.235  23.098   3.866  1.00 42.17           C
ATOM    315  CD1 LEU A 834      -5.634  22.578   3.361  1.00 46.44           C
ATOM    316  CD2 LEU A 834      -4.197  24.627   4.257  1.00 36.42           C
ATOM    317  H   LEU A 834      -2.027  21.919   3.728  1.00 41.51           H
ATOM    318  HA  LEU A 834      -2.131  23.271   5.937  1.00 46.56           H
ATOM    319  HB2 LEU A 834      -4.084  21.451   5.044  1.00 61.35           H
ATOM    320  HB3 LEU A 834      -4.360  22.764   5.889  1.00 61.35           H
ATOM    321  HG  LEU A 834      -3.595  22.923   3.158  1.00 50.61           H
ATOM    322 HD11 LEU A 834      -5.873  23.034   2.539  1.00 55.73           H
ATOM    323 HD12 LEU A 834      -5.587  21.623   3.199  1.00 55.73           H
ATOM    324 HD13 LEU A 834      -6.303  22.755   4.040  1.00 55.73           H
ATOM    325 HD21 LEU A 834      -4.460  25.176   3.503  1.00 43.71           H
ATOM    326 HD22 LEU A 834      -4.802  24.790   4.998  1.00 43.71           H
ATOM    327 HD23 LEU A 834      -3.294  24.857   4.534  1.00 43.71           H
ATOM    328  N   GLY A 835      -2.067  21.819   7.958  1.00 29.56           N
ATOM    329  CA  GLY A 835      -1.947  20.924   9.095  1.00 32.39           C
ATOM    330  C   GLY A 835      -2.918  21.285  10.214  1.00 26.69           C
ATOM    331  O   GLY A 835      -3.957  21.833   9.981  1.00 37.88           O
ATOM    332  H   GLY A 835      -2.084  22.652   8.175  1.00 35.48           H
ATOM    333  HA2 GLY A 835      -2.127  20.016   8.808  1.00 38.87           H
ATOM    334  HA3 GLY A 835      -1.042  20.955   9.438  1.00 38.87           H
ATOM    335  N   LYS A 836      -2.508  21.009  11.457  1.00 37.60           N
ATOM    336  CA  LYS A 836      -3.372  21.221  12.627  1.00 41.74           C
ATOM    337  C   LYS A 836      -3.656  22.712  12.872  1.00 36.71           C
ATOM    338  O   LYS A 836      -2.727  23.520  12.884  1.00 35.40           O
ATOM    339  CB  LYS A 836      -2.716  20.694  13.923  1.00 43.10           C
ATOM    340  CG  LYS A 836      -1.952  19.340  13.920  1.00 55.52           C
ATOM    341  CD  LYS A 836      -0.993  19.315  15.163  1.00 63.80           C
ATOM    342  CE  LYS A 836      -0.316  17.943  15.422  1.00 78.42           C
ATOM    343  NZ  LYS A 836       0.958  18.057  16.236  1.00 77.47           N1+
ATOM    344  H   LYS A 836      -1.736  20.700  11.646  1.00 45.13           H
ATOM    345  HA  LYS A 836      -4.202  20.746  12.480  1.00 50.09           H
ATOM    346  HB2 LYS A 836      -2.079  21.363  14.217  1.00 51.72           H
ATOM    347  HB3 LYS A 836      -3.410  20.623  14.593  1.00 51.72           H
ATOM    348  HG2 LYS A 836      -2.582  18.605  14.008  1.00 66.62           H
ATOM    349  HG3 LYS A 836      -1.419  19.251  13.114  1.00 66.62           H
ATOM    350  HD2 LYS A 836      -0.287  19.968  15.031  1.00 76.56           H
ATOM    351  HD3 LYS A 836      -1.506  19.542  15.957  1.00 76.56           H
ATOM    352  HE2 LYS A 836      -0.929  17.379  15.925  1.00 94.11           H
ATOM    353  HE3 LYS A 836      -0.100  17.520  14.576  1.00 94.11           H
ATOM    354  HZ1 LYS A 836       1.305  17.247  16.371  1.00 92.97           H
ATOM    355  HZ2 LYS A 836       1.554  18.555  15.797  1.00 92.97           H
ATOM    356  HZ3 LYS A 836       0.788  18.435  17.023  1.00 92.97           H
ATOM    357  N   PRO A 837      -4.893  23.079  13.223  1.00 37.07           N
ATOM    358  CA  PRO A 837      -5.176  24.460  13.668  1.00 38.55           C
ATOM    359  C   PRO A 837      -4.469  24.850  14.964  1.00 35.18           C
ATOM    360  O   PRO A 837      -4.212  23.987  15.805  1.00 38.49           O
ATOM    361  CB  PRO A 837      -6.705  24.457  13.839  1.00 49.06           C
ATOM    362  CG  PRO A 837      -7.138  23.048  13.705  1.00 52.19           C
ATOM    363  CD  PRO A 837      -6.131  22.373  12.857  1.00 49.02           C
ATOM    364  HA  PRO A 837      -4.939  25.089  12.966  1.00 46.26           H
ATOM    365  HB2 PRO A 837      -6.934  24.787  14.721  1.00 58.87           H
ATOM    366  HB3 PRO A 837      -7.119  24.990  13.142  1.00 58.87           H
ATOM    367  HG2 PRO A 837      -7.163  22.632  14.581  1.00 62.63           H
ATOM    368  HG3 PRO A 837      -8.008  23.020  13.282  1.00 62.63           H
ATOM    369  HD2 PRO A 837      -6.071  21.434  13.099  1.00 58.82           H
ATOM    370  HD3 PRO A 837      -6.332  22.492  11.917  1.00 58.82           H
ATOM    371  N   LEU A 838      -4.060  26.152  15.087  1.00 37.84           N
ATOM    372  CA  LEU A 838      -3.456  26.669  16.330  1.00 46.63           C
ATOM    373  C   LEU A 838      -4.573  27.443  17.060  1.00 48.66           C
ATOM    374  O   LEU A 838      -4.715  27.416  18.265  1.00 48.31           O
ATOM    375  CB  LEU A 838      -2.268  27.591  16.021  1.00 45.07           C
ATOM    376  CG  LEU A 838      -1.083  26.731  15.542  1.00 34.03           C
ATOM    377  CD1 LEU A 838       0.012  27.633  14.978  1.00 37.80           C
ATOM    378  CD2 LEU A 838      -0.614  25.836  16.691  1.00 35.33           C
ATOM    379  H   LEU A 838      -3.999  26.748  14.249  1.00 45.41           H
ATOM    380  HA  LEU A 838      -3.125  25.796  16.981  1.00 55.96           H
ATOM    381  HB2 LEU A 838      -2.540  28.339  15.256  1.00 54.08           H
ATOM    382  HB3 LEU A 838      -1.982  28.170  16.916  1.00 54.08           H
ATOM    383  HG  LEU A 838      -1.426  26.071  14.706  1.00 40.84           H
ATOM    384 HD11 LEU A 838       0.892  27.050  14.674  1.00 45.36           H
ATOM    385 HD12 LEU A 838      -0.329  28.178  14.091  1.00 45.36           H
ATOM    386 HD13 LEU A 838       0.349  28.374  15.716  1.00 45.36           H
ATOM    387 HD21 LEU A 838       0.238  25.197  16.402  1.00 42.40           H
ATOM    388 HD22 LEU A 838      -0.286  26.431  17.548  1.00 42.40           H
ATOM    389 HD23 LEU A 838      -1.390  25.127  17.023  1.00 42.40           H
ATOM    390  N   GLY A 839      -5.427  28.226  16.246  1.00 41.39           N
ATOM    391  CA  GLY A 839      -6.734  28.610  16.787  1.00 55.16           C
ATOM    392  C   GLY A 839      -7.290  29.773  15.984  1.00 61.31           C
ATOM    393  O   GLY A 839      -7.369  29.826  14.764  1.00 59.23           O
ATOM    394  H   GLY A 839      -5.385  28.159  15.213  1.00 49.67           H
ATOM    395  HA2 GLY A 839      -7.463  27.761  16.761  1.00 66.20           H
ATOM    396  HA3 GLY A 839      -6.599  28.854  17.876  1.00 66.20           H
ATOM    397  N   ARG A 840      -7.879  30.766  16.781  1.00 69.58           N
ATOM    398  CA  ARG A 840      -8.229  32.079  16.194  1.00 77.60           C
ATOM    399  C   ARG A 840      -7.197  33.122  16.736  1.00 76.12           C
ATOM    400  O   ARG A 840      -7.114  33.404  17.920  1.00 78.82           O
ATOM    401  CB  ARG A 840      -9.654  32.453  16.634  1.00 67.67           C
ATOM    402  CG  ARG A 840     -10.692  31.750  15.745  1.00 80.31           C
ATOM    403  CD  ARG A 840     -11.031  30.360  16.300  1.00 89.57           C
ATOM    404  NE  ARG A 840     -12.323  29.827  15.759  1.00 94.10           N
ATOM    405  CZ  ARG A 840     -13.567  30.211  16.212  1.00 97.62           C
ATOM    406  NH1 ARG A 840     -13.743  30.895  17.406  1.00 92.79           N
ATOM    407  NH2 ARG A 840     -14.697  29.839  15.478  1.00 85.43           N1+
ATOM    408  H   ARG A 840      -7.655  30.811  17.784  1.00 83.49           H
ATOM    409  HA  ARG A 840      -8.191  32.031  15.064  1.00 93.12           H
ATOM    410  HB2 ARG A 840      -9.782  32.216  17.710  1.00 81.21           H
ATOM    411  HB3 ARG A 840      -9.787  33.555  16.568  1.00 81.21           H
ATOM    412  HG2 ARG A 840     -11.593  32.388  15.674  1.00 96.38           H
ATOM    413  HG3 ARG A 840     -10.319  31.665  14.701  1.00 96.38           H
ATOM    414  HD2 ARG A 840     -10.232  29.620  16.033  1.00107.48           H
ATOM    415  HD3 ARG A 840     -11.056  30.351  17.416  1.00107.48           H
ATOM    416  HE  ARG A 840     -12.253  29.341  14.859  1.00112.92           H
ATOM    417 HH11 ARG A 840     -12.967  31.398  17.836  1.00111.35           H
ATOM    418 HH12 ARG A 840     -14.664  31.224  17.689  1.00111.35           H
ATOM    419 HH21 ARG A 840     -14.627  29.095  14.787  1.00102.52           H
ATOM    420 HH22 ARG A 840     -15.616  29.889  15.915  1.00102.52           H
ATOM    421  N   GLY A 841      -6.318  33.582  15.768  1.00 62.98           N
ATOM    422  CA  GLY A 841      -5.503  34.794  15.997  1.00 70.98           C
ATOM    423  C   GLY A 841      -6.109  35.997  15.253  1.00 80.47           C
ATOM    424  O   GLY A 841      -7.032  36.642  15.691  1.00 79.96           O
ATOM    425  H   GLY A 841      -6.495  33.371  14.771  1.00 75.57           H
ATOM    426  HA2 GLY A 841      -4.459  34.611  15.641  1.00 85.18           H
ATOM    427  HA3 GLY A 841      -5.422  35.008  17.092  1.00 85.18           H
ATOM    428  HC  GLY A 841      -5.634  36.227  14.284  1.00 96.57           H
ATOM    429  N   GLY A 844      -9.245  35.761  11.788  1.00 71.47           N
ATOM    430  CA  GLY A 844      -8.226  34.985  11.106  1.00 66.56           C
ATOM    431  C   GLY A 844      -7.973  33.640  11.776  1.00 64.11           C
ATOM    432  O   GLY A 844      -7.702  33.583  12.976  1.00 62.23           O
ATOM    433  H1  GLY A 844      -9.349  36.605  11.341  1.00 85.76           H
ATOM    434  H2  GLY A 844      -8.967  35.913  12.694  1.00 85.76           H
ATOM    435  HA2 GLY A 844      -7.395  35.487  11.107  1.00 79.88           H
ATOM    436  HA3 GLY A 844      -8.487  34.844  10.181  1.00 79.88           H
ATOM    437  N   GLN A 845      -8.067  32.558  10.993  1.00 67.07           N
ATOM    438  CA  GLN A 845      -7.755  31.210  11.470  1.00 56.79           C
ATOM    439  C   GLN A 845      -6.243  30.953  11.434  1.00 42.69           C
ATOM    440  O   GLN A 845      -5.635  31.179  10.379  1.00 41.98           O
ATOM    441  CB  GLN A 845      -8.478  30.207  10.571  1.00 50.06           C
ATOM    442  CG  GLN A 845      -8.807  28.918  11.313  1.00 60.13           C
ATOM    443  CD  GLN A 845      -8.888  27.718  10.412  1.00 64.57           C
ATOM    444  OE1 GLN A 845      -9.017  27.844   9.187  1.00 61.55           O
ATOM    445  NE2 GLN A 845      -8.786  26.530  11.012  1.00 63.40           N
ATOM    446  H   GLN A 845      -8.318  32.580  10.167  1.00 80.49           H
ATOM    447  HA  GLN A 845      -8.068  31.104  12.381  1.00 68.15           H
ATOM    448  HB2 GLN A 845      -9.306  30.608  10.253  1.00 60.07           H
ATOM    449  HB3 GLN A 845      -7.920  29.994   9.806  1.00 60.07           H
ATOM    450  HG2 GLN A 845      -8.107  28.754  11.964  1.00 72.15           H
ATOM    451  HG3 GLN A 845      -9.662  29.015  11.763  1.00 72.15           H
ATOM    452 HE21 GLN A 845      -8.650  26.487  11.861  1.00 76.08           H
ATOM    453 HE22 GLN A 845      -8.854  25.810  10.548  1.00 76.08           H
ATOM    454  N   VAL A 846      -5.616  30.482  12.544  1.00 48.42           N
ATOM    455  CA  VAL A 846      -4.163  30.267  12.488  1.00 38.91           C
ATOM    456  C   VAL A 846      -4.028  28.746  12.529  1.00 38.10           C
ATOM    457  O   VAL A 846      -4.608  28.003  13.318  1.00 34.19           O
ATOM    458  CB  VAL A 846      -3.425  30.940  13.659  1.00 34.40           C
ATOM    459  CG1 VAL A 846      -1.933  30.666  13.546  1.00 33.84           C
ATOM    460  CG2 VAL A 846      -3.684  32.441  13.668  1.00 40.78           C
ATOM    461  H   VAL A 846      -6.107  30.241  13.414  1.00 58.10           H
ATOM    462  HA  VAL A 846      -3.747  30.685  11.510  1.00 46.70           H
ATOM    463  HB  VAL A 846      -3.821  30.504  14.612  1.00 41.28           H
ATOM    464 HG11 VAL A 846      -1.392  31.102  14.399  1.00 40.61           H
ATOM    465 HG12 VAL A 846      -1.690  29.599  13.528  1.00 40.61           H
ATOM    466 HG13 VAL A 846      -1.507  31.093  12.628  1.00 40.61           H
ATOM    467 HG21 VAL A 846      -3.186  32.907  14.530  1.00 48.93           H
ATOM    468 HG22 VAL A 846      -3.302  32.932  12.763  1.00 48.93           H
ATOM    469 HG23 VAL A 846      -4.755  32.676  13.716  1.00 48.93           H
ATOM    470  N   ILE A 847      -3.240  28.254  11.538  1.00 30.90           N
ATOM    471  CA  ILE A 847      -2.944  26.831  11.346  1.00 33.08           C
ATOM    472  C   ILE A 847      -1.442  26.571  11.217  1.00 30.09           C
ATOM    473  O   ILE A 847      -0.679  27.416  10.735  1.00 25.97           O
ATOM    474  CB  ILE A 847      -3.665  26.214  10.097  1.00 30.72           C
ATOM    475  CG1 ILE A 847      -3.226  26.881   8.796  1.00 37.63           C
ATOM    476  CG2 ILE A 847      -5.155  26.389  10.186  1.00 45.69           C
ATOM    477  CD1 ILE A 847      -3.432  26.016   7.551  1.00 48.01           C
ATOM    478  H   ILE A 847      -2.872  28.762  10.942  1.00 37.08           H
ATOM    479  HA  ILE A 847      -3.238  26.352  12.134  1.00 39.70           H
ATOM    480  HB  ILE A 847      -3.458  25.264  10.052  1.00 36.87           H
ATOM    481 HG12 ILE A 847      -3.738  27.698   8.686  1.00 45.16           H
ATOM    482 HG13 ILE A 847      -2.281  27.084   8.848  1.00 45.16           H
ATOM    483 HG21 ILE A 847      -5.553  25.991   9.399  1.00 54.83           H
ATOM    484 HG22 ILE A 847      -5.484  25.935  10.979  1.00 54.83           H
ATOM    485 HG23 ILE A 847      -5.369  27.334  10.218  1.00 54.83           H
ATOM    486 HD11 ILE A 847      -3.141  26.503   6.762  1.00 57.61           H
ATOM    487 HD12 ILE A 847      -2.907  25.204   7.644  1.00 57.61           H
ATOM    488 HD13 ILE A 847      -4.372  25.794   7.468  1.00 57.61           H
ATOM    489  N   GLU A 848      -1.023  25.381  11.654  1.00 25.88           N
ATOM    490  CA  GLU A 848       0.245  24.813  11.233  1.00 32.05           C
ATOM    491  C   GLU A 848       0.139  24.348   9.791  1.00 32.37           C
ATOM    492  O   GLU A 848      -0.934  23.910   9.346  1.00 30.16           O
ATOM    493  CB  GLU A 848       0.632  23.614  12.092  1.00 30.24           C
ATOM    494  CG  GLU A 848       0.840  23.911  13.537  1.00 36.08           C
ATOM    495  CD  GLU A 848       1.159  22.654  14.351  1.00 37.75           C
ATOM    496  OE1 GLU A 848       1.665  21.653  13.805  1.00 36.68           O
ATOM    497  OE2 GLU A 848       0.891  22.698  15.541  1.00 36.18           O1-
ATOM    498  H   GLU A 848      -1.462  24.882  12.195  1.00 31.06           H
ATOM    499  HA  GLU A 848       0.936  25.485  11.317  1.00 38.46           H
ATOM    500  HB2 GLU A 848      -0.092  22.971  12.036  1.00 36.29           H
ATOM    501  HB3 GLU A 848       1.449  23.225  11.742  1.00 36.29           H
ATOM    502  HG2 GLU A 848       1.565  24.546  13.632  1.00 43.30           H
ATOM    503  HG3 GLU A 848       0.021  24.297  13.885  1.00 43.30           H
ATOM    504  N   ALA A 849       1.254  24.472   9.062  1.00 28.41           N
ATOM    505  CA  ALA A 849       1.385  23.978   7.701  1.00 27.19           C
ATOM    506  C   ALA A 849       2.827  23.533   7.490  1.00 27.68           C
ATOM    507  O   ALA A 849       3.738  23.905   8.250  1.00 27.89           O
ATOM    508  CB  ALA A 849       1.000  25.058   6.683  1.00 28.82           C
ATOM    509  H   ALA A 849       1.964  24.873   9.332  1.00 34.10           H
ATOM    510  HA  ALA A 849       0.799  23.221   7.561  1.00 32.62           H
ATOM    511  HB1 ALA A 849       1.094  24.687   5.794  1.00 34.58           H
ATOM    512  HB2 ALA A 849       0.082  25.318   6.840  1.00 34.58           H
ATOM    513  HB3 ALA A 849       1.590  25.823   6.789  1.00 34.58           H
ATOM    514  N   ASP A 850       3.027  22.710   6.464  1.00 30.51           N
ATOM    515  CA  ASP A 850       4.352  22.267   6.047  1.00 25.32           C
ATOM    516  C   ASP A 850       4.678  22.963   4.740  1.00 29.81           C
ATOM    517  O   ASP A 850       3.940  22.821   3.747  1.00 30.26           O
ATOM    518  CB  ASP A 850       4.435  20.760   5.862  1.00 30.12           C
ATOM    519  CG  ASP A 850       4.493  20.026   7.155  1.00 42.15           C
ATOM    520  OD1 ASP A 850       4.815  20.661   8.178  1.00 49.45           O
ATOM    521  OD2 ASP A 850       4.220  18.815   7.151  1.00 55.05           O1-
ATOM    522  H   ASP A 850       2.399  22.398   5.965  1.00 36.61           H
ATOM    523  HA  ASP A 850       5.003  22.542   6.705  1.00 30.38           H
ATOM    524  HB2 ASP A 850       3.666  20.445   5.357  1.00 36.14           H
ATOM    525  HB3 ASP A 850       5.251  20.551   5.383  1.00 36.14           H
ATOM    526  N   ALA A 851       5.756  23.734   4.736  1.00 24.36           N
ATOM    527  CA  ALA A 851       6.085  24.578   3.590  1.00 22.36           C
ATOM    528  C   ALA A 851       7.347  24.044   2.933  1.00 28.27           C
ATOM    529  O   ALA A 851       8.324  23.778   3.623  1.00 26.06           O
ATOM    530  CB  ALA A 851       6.285  26.010   4.019  1.00 23.26           C
ATOM    531  H   ALA A 851       6.320  23.781   5.379  1.00 29.23           H
ATOM    532  HA  ALA A 851       5.346  24.546   2.961  1.00 26.83           H
ATOM    533  HB1 ALA A 851       6.500  26.540   3.234  1.00 27.91           H
ATOM    534  HB2 ALA A 851       5.461  26.325   4.428  1.00 27.91           H
ATOM    535  HB3 ALA A 851       7.009  26.045   4.666  1.00 27.91           H
ATOM    536  N   PHE A 852       7.307  23.776   1.634  1.00 24.85           N
ATOM    537  CA  PHE A 852       8.505  23.257   0.974  1.00 25.16           C
ATOM    538  C   PHE A 852       9.261  24.414   0.353  1.00 21.63           C
ATOM    539  O   PHE A 852       8.704  25.152  -0.467  1.00 23.54           O
ATOM    540  CB  PHE A 852       8.179  22.205  -0.095  1.00 36.22           C
ATOM    541  CG  PHE A 852       9.405  21.693  -0.810  1.00 23.63           C
ATOM    542  CD1 PHE A 852      10.385  20.996  -0.124  1.00 30.14           C
ATOM    543  CD2 PHE A 852       9.583  21.938  -2.162  1.00 32.88           C
ATOM    544  CE1 PHE A 852      11.545  20.574  -0.793  1.00 36.31           C
ATOM    545  CE2 PHE A 852      10.726  21.482  -2.849  1.00 33.08           C
ATOM    546  CZ  PHE A 852      11.688  20.827  -2.185  1.00 31.52           C
ATOM    547  H   PHE A 852       6.615  23.862   1.132  1.00 29.82           H
ATOM    548  HA  PHE A 852       9.090  22.860   1.635  1.00 30.19           H
ATOM    549  HB2 PHE A 852       7.749  21.451   0.331  1.00 43.46           H
ATOM    550  HB3 PHE A 852       7.593  22.599  -0.760  1.00 43.46           H
ATOM    551  HD1 PHE A 852      10.303  20.835   0.788  1.00 36.17           H
ATOM    552  HD2 PHE A 852       8.931  22.405  -2.632  1.00 39.45           H
ATOM    553  HE1 PHE A 852      12.204  20.101  -0.343  1.00 43.58           H
ATOM    554  HE2 PHE A 852      10.825  21.659  -3.749  1.00 39.70           H
ATOM    555  HZ  PHE A 852      12.443  20.530  -2.636  1.00 37.82           H
ATOM    556  N   GLY A 853      10.515  24.603   0.760  1.00 22.73           N
ATOM    557  CA  GLY A 853      11.311  25.623   0.085  1.00 25.96           C
ATOM    558  C   GLY A 853      11.105  27.040   0.532  1.00 28.38           C
ATOM    559  O   GLY A 853      11.474  27.954  -0.202  1.00 29.48           O
ATOM    560  H   GLY A 853      10.923  24.167   1.385  1.00 27.27           H
ATOM    561  HA2 GLY A 853      12.249  25.448   0.221  1.00 31.15           H
ATOM    562  HA3 GLY A 853      11.138  25.589  -0.870  1.00 31.15           H
ATOM    563  N   ILE A 854      10.532  27.277   1.722  1.00 29.54           N
ATOM    564  CA  ILE A 854      10.179  28.653   2.018  1.00 33.90           C
ATOM    565  C   ILE A 854      11.425  29.458   2.293  1.00 35.22           C
ATOM    566  O   ILE A 854      11.421  30.662   2.089  1.00 35.15           O
ATOM    567  CB  ILE A 854       9.161  28.739   3.177  1.00 32.32           C
ATOM    568  CG1 ILE A 854       8.560  30.145   3.235  1.00 33.31           C
ATOM    569  CG2 ILE A 854       9.806  28.336   4.428  1.00 31.94           C
ATOM    570  CD1 ILE A 854       7.164  30.177   3.634  1.00 32.16           C
ATOM    571  H   ILE A 854      10.365  26.698   2.338  1.00 35.45           H
ATOM    572  HA  ILE A 854       9.758  29.041   1.238  1.00 40.68           H
ATOM    573  HB  ILE A 854       8.437  28.114   3.012  1.00 38.78           H
ATOM    574 HG12 ILE A 854       9.053  30.657   3.893  1.00 39.97           H
ATOM    575 HG13 ILE A 854       8.620  30.562   2.364  1.00 39.97           H
ATOM    576 HG21 ILE A 854       9.148  28.402   5.138  1.00 38.32           H
ATOM    577 HG22 ILE A 854      10.112  27.415   4.352  1.00 38.32           H
ATOM    578 HG23 ILE A 854      10.552  28.924   4.616  1.00 38.32           H
ATOM    579 HD11 ILE A 854       6.847  31.095   3.613  1.00 38.60           H
ATOM    580 HD12 ILE A 854       6.652  29.637   3.008  1.00 38.60           H
ATOM    581 HD13 ILE A 854       7.092  29.810   4.529  1.00 38.60           H
ATOM    582  N   ASP A 855      12.503  28.844   2.758  1.00 28.26           N
ATOM    583  CA  ASP A 855      13.762  29.566   2.865  1.00 38.55           C
ATOM    584  C   ASP A 855      14.690  29.312   1.668  1.00 37.56           C
ATOM    585  O   ASP A 855      15.898  29.491   1.787  1.00 40.83           O
ATOM    586  CB  ASP A 855      14.442  29.195   4.175  1.00 34.44           C
ATOM    587  CG  ASP A 855      14.934  27.789   4.160  1.00 44.41           C
ATOM    588  OD1 ASP A 855      14.809  27.134   3.084  1.00 39.23           O
ATOM    589  OD2 ASP A 855      15.441  27.315   5.201  1.00 49.43           O1-
ATOM    590  H   ASP A 855      12.535  28.034   3.023  1.00 33.91           H
ATOM    591  HA  ASP A 855      13.588  30.516   2.889  1.00 46.26           H
ATOM    592  HB2 ASP A 855      15.190  29.787   4.334  1.00 41.33           H
ATOM    593  HB3 ASP A 855      13.807  29.276   4.901  1.00 41.33           H
ATOM    594  N   LYS A 856      14.146  28.878   0.533  1.00 34.94           N
ATOM    595  CA  LYS A 856      14.875  28.664  -0.727  1.00 39.51           C
ATOM    596  C   LYS A 856      15.746  27.404  -0.752  1.00 35.95           C
ATOM    597  O   LYS A 856      16.220  27.000  -1.831  1.00 34.39           O
ATOM    598  CB  LYS A 856      15.757  29.881  -1.089  1.00 54.12           C
ATOM    599  CG  LYS A 856      15.032  31.244  -1.229  1.00 52.47           C
ATOM    600  CD  LYS A 856      16.015  32.326  -1.772  1.00 62.11           C
ATOM    601  CE  LYS A 856      15.635  33.780  -1.387  1.00 70.53           C
ATOM    602  NZ  LYS A 856      16.552  34.869  -1.986  1.00 70.73           N1+
ATOM    603  H   LYS A 856      13.308  28.698   0.455  1.00 41.93           H
ATOM    604  HA  LYS A 856      14.231  28.547  -1.447  1.00 47.42           H
ATOM    605  HB2 LYS A 856      16.473  29.983  -0.436  1.00 64.94           H
ATOM    606  HB3 LYS A 856      16.134  29.700  -1.962  1.00 64.94           H
ATOM    607  HG2 LYS A 856      14.306  31.152  -1.864  1.00 62.96           H
ATOM    608  HG3 LYS A 856      14.706  31.524  -0.363  1.00 62.96           H
ATOM    609  HD2 LYS A 856      16.900  32.155  -1.408  1.00 74.53           H
ATOM    610  HD3 LYS A 856      16.041  32.281  -2.740  1.00 74.53           H
ATOM    611  HE2 LYS A 856      14.725  33.960  -1.676  1.00 84.64           H
ATOM    612  HE3 LYS A 856      15.688  33.861  -0.419  1.00 84.64           H
ATOM    613  HZ1 LYS A 856      16.296  35.677  -1.706  1.00 84.87           H
ATOM    614  HZ2 LYS A 856      17.394  34.736  -1.724  1.00 84.87           H
ATOM    615  HZ3 LYS A 856      16.523  34.853  -2.875  1.00 84.87           H
ATOM    616  N   THR A 857      15.925  26.747   0.396  1.00 30.59           N
ATOM    617  CA  THR A 857      16.540  25.427   0.439  1.00 30.38           C
ATOM    618  C   THR A 857      15.504  24.336   0.168  1.00 33.57           C
ATOM    619  O   THR A 857      14.299  24.549   0.247  1.00 34.99           O
ATOM    620  CB  THR A 857      17.231  25.169   1.785  1.00 31.86           C
ATOM    621  OG1 THR A 857      16.276  24.995   2.840  1.00 37.00           O
ATOM    622  CG2 THR A 857      18.185  26.317   2.141  1.00 40.44           C
ATOM    623  H   THR A 857      15.700  27.054   1.159  1.00 36.71           H
ATOM    624  HA  THR A 857      17.204  25.372  -0.263  1.00 36.45           H
ATOM    625  HB  THR A 857      17.755  24.357   1.697  1.00 38.23           H
ATOM    626  HG1 THR A 857      15.866  25.710   2.982  1.00 44.41           H
ATOM    627 HG21 THR A 857      18.616  26.130   2.990  1.00 48.53           H
ATOM    628 HG22 THR A 857      18.868  26.402   1.455  1.00 48.53           H
ATOM    629 HG23 THR A 857      17.700  27.153   2.208  1.00 48.53           H
ATOM    630  N   ALA A 858      15.991  23.151  -0.148  1.00 29.78           N
ATOM    631  CA  ALA A 858      15.121  22.025  -0.480  1.00 31.89           C
ATOM    632  C   ALA A 858      14.646  21.303   0.783  1.00 28.82           C
ATOM    633  O   ALA A 858      14.744  20.075   0.911  1.00 29.54           O
ATOM    634  CB  ALA A 858      15.856  21.067  -1.432  1.00 32.96           C
ATOM    635  H   ALA A 858      16.828  22.969  -0.183  1.00 35.74           H
ATOM    636  HA  ALA A 858      14.338  22.366  -0.945  1.00 38.27           H
ATOM    637  HB1 ALA A 858      15.289  20.305  -1.638  1.00 39.55           H
ATOM    638  HB2 ALA A 858      16.086  21.539  -2.247  1.00 39.55           H
ATOM    639  HB3 ALA A 858      16.667  20.764  -0.992  1.00 39.55           H
ATOM    640  N   THR A 859      14.104  22.057   1.725  1.00 26.29           N
ATOM    641  CA  THR A 859      13.613  21.496   2.972  1.00 29.68           C
ATOM    642  C   THR A 859      12.109  21.703   3.106  1.00 29.24           C
ATOM    643  O   THR A 859      11.565  22.706   2.634  1.00 27.69           O
ATOM    644  CB  THR A 859      14.293  22.141   4.173  1.00 37.42           C
ATOM    645  OG1 THR A 859      14.129  23.574   4.107  1.00 34.42           O
ATOM    646  CG2 THR A 859      15.772  21.787   4.176  1.00 39.75           C
ATOM    647  H   THR A 859      14.012  22.909   1.663  1.00 31.54           H
ATOM    648  HA  THR A 859      13.805  20.544   3.020  1.00 35.62           H
ATOM    649  HB  THR A 859      13.897  21.791   4.987  1.00 44.90           H
ATOM    650  HG1 THR A 859      14.552  23.880   3.450  1.00 41.31           H
ATOM    651 HG21 THR A 859      16.212  22.186   4.943  1.00 47.70           H
ATOM    652 HG22 THR A 859      15.876  20.820   4.213  1.00 47.70           H
ATOM    653 HG23 THR A 859      16.195  22.114   3.364  1.00 47.70           H
ATOM    654  N   CYS A 860      11.456  20.741   3.771  1.00 31.36           N
ATOM    655  CA  CYS A 860      10.105  20.921   4.296  1.00 32.56           C
ATOM    656  C   CYS A 860      10.211  21.491   5.713  1.00 35.39           C
ATOM    657  O   CYS A 860      10.826  20.873   6.585  1.00 32.92           O
ATOM    658  CB  CYS A 860       9.328  19.595   4.334  1.00 33.33           C
ATOM    659  SG  CYS A 860       8.940  18.828   2.700  1.00 55.05           S
ATOM    660  H   CYS A 860      11.782  19.959   3.929  1.00 37.63           H
ATOM    661  HA  CYS A 860       9.612  21.538   3.731  1.00 39.07           H
ATOM    662  HB2 CYS A 860       9.864  18.970   4.834  1.00 39.99           H
ATOM    663  HB3 CYS A 860       8.482  19.741   4.790  1.00 39.99           H
ATOM    664  HG  CYS A 860       8.340  17.805   2.901  1.00 66.06           H
ATOM    665  N   ARG A 861       9.571  22.627   5.955  1.00 27.71           N
ATOM    666  CA  ARG A 861       9.550  23.275   7.275  1.00 29.55           C
ATOM    667  C   ARG A 861       8.125  23.547   7.760  1.00 25.39           C
ATOM    668  O   ARG A 861       7.322  24.131   7.016  1.00 24.14           O
ATOM    669  CB  ARG A 861      10.276  24.588   7.165  1.00 27.76           C
ATOM    670  CG  ARG A 861      10.834  25.078   8.399  1.00 50.32           C
ATOM    671  CD  ARG A 861      10.507  26.546   8.584  1.00 52.19           C
ATOM    672  NE  ARG A 861      11.464  27.432   7.937  1.00 52.80           N
ATOM    673  CZ  ARG A 861      11.957  28.522   8.512  1.00 53.52           C
ATOM    674  NH1 ARG A 861      11.590  28.836   9.778  1.00 44.72           N
ATOM    675  NH2 ARG A 861      12.811  29.282   7.814  1.00 46.93           N1+
ATOM    676  H   ARG A 861       9.151  23.057   5.347  1.00 33.25           H
ATOM    677  HA  ARG A 861      10.012  22.727   7.928  1.00 35.46           H
ATOM    678  HB2 ARG A 861      11.016  24.473   6.549  1.00 33.31           H
ATOM    679  HB3 ARG A 861       9.656  25.244   6.819  1.00 33.31           H
ATOM    680  HG2 ARG A 861      10.465  24.577   9.144  1.00 60.38           H
ATOM    681  HG3 ARG A 861      11.800  24.980   8.359  1.00 60.38           H
ATOM    682  HD2 ARG A 861       9.633  26.752   8.213  1.00 62.63           H
ATOM    683  HD3 ARG A 861      10.495  26.722   9.538  1.00 62.63           H
ATOM    684  HE  ARG A 861      11.703  27.256   7.130  1.00 63.36           H
ATOM    685 HH11 ARG A 861      11.035  28.345  10.216  1.00 53.66           H
ATOM    686 HH12 ARG A 861      11.909  29.538  10.160  1.00 53.66           H
ATOM    687 HH21 ARG A 861      13.029  29.056   7.011  1.00 56.32           H
ATOM    688 HH22 ARG A 861      13.156  29.990   8.164  1.00 56.32           H
ATOM    689  N   THR A 862       7.849  23.236   9.023  1.00 24.24           N
ATOM    690  CA  THR A 862       6.607  23.656   9.656  1.00 27.51           C
ATOM    691  C   THR A 862       6.626  25.152   9.924  1.00 27.56           C
ATOM    692  O   THR A 862       7.637  25.690  10.393  1.00 26.94           O
ATOM    693  CB  THR A 862       6.395  22.895  10.963  1.00 29.42           C
ATOM    694  OG1 THR A 862       6.574  21.492  10.738  1.00 34.09           O
ATOM    695  CG2 THR A 862       4.999  23.157  11.493  1.00 25.46           C
ATOM    696  H   THR A 862       8.360  22.786   9.545  1.00 29.09           H
ATOM    697  HA  THR A 862       5.862  23.466   9.071  1.00 33.01           H
ATOM    698  HB  THR A 862       7.029  23.185  11.638  1.00 35.31           H
ATOM    699  HG1 THR A 862       5.966  21.192  10.241  1.00 40.91           H
ATOM    700 HG21 THR A 862       4.821  22.605  12.272  1.00 30.56           H
ATOM    701 HG22 THR A 862       4.920  24.088  11.753  1.00 30.56           H
ATOM    702 HG23 THR A 862       4.335  22.963  10.813  1.00 30.56           H
ATOM    703  N   VAL A 863       5.512  25.810   9.575  1.00 22.44           N
ATOM    704  CA  VAL A 863       5.313  27.253   9.630  1.00 25.15           C
ATOM    705  C   VAL A 863       3.942  27.472  10.251  1.00 24.97           C
ATOM    706  O   VAL A 863       3.148  26.526  10.302  1.00 23.23           O
ATOM    707  CB  VAL A 863       5.386  27.889   8.218  1.00 23.56           C
ATOM    708  CG1 VAL A 863       6.739  27.610   7.554  1.00 26.58           C
ATOM    709  CG2 VAL A 863       4.246  27.402   7.310  1.00 25.54           C
ATOM    710  H   VAL A 863       4.827  25.407   9.254  1.00 26.93           H
ATOM    711  HA  VAL A 863       5.958  27.672  10.219  1.00 30.18           H
ATOM    712  HB  VAL A 863       5.296  28.849   8.303  1.00 28.27           H
ATOM    713 HG11 VAL A 863       6.782  28.077   6.705  1.00 31.90           H
ATOM    714 HG12 VAL A 863       7.435  27.933   8.137  1.00 31.90           H
ATOM    715 HG13 VAL A 863       6.842  26.655   7.417  1.00 31.90           H
ATOM    716 HG21 VAL A 863       4.349  27.842   6.451  1.00 30.65           H
ATOM    717 HG22 VAL A 863       4.317  26.442   7.205  1.00 30.65           H
ATOM    718 HG23 VAL A 863       3.386  27.634   7.691  1.00 30.65           H
ATOM    719  N   ALA A 864       3.638  28.730  10.659  1.00 23.81           N
ATOM    720  CA  ALA A 864       2.287  29.083  11.133  1.00 29.61           C
ATOM    721  C   ALA A 864       1.703  30.022  10.048  1.00 22.69           C
ATOM    722  O   ALA A 864       2.328  30.960   9.569  1.00 29.05           O
ATOM    723  CB  ALA A 864       2.420  29.877  12.440  1.00 25.12           C
ATOM    724  H   ALA A 864       4.281  29.545  10.531  1.00 28.57           H
ATOM    725  HA  ALA A 864       1.656  28.158  11.250  1.00 35.53           H
ATOM    726  HB1 ALA A 864       1.453  30.226  12.811  1.00 30.14           H
ATOM    727  HB2 ALA A 864       2.856  29.244  13.222  1.00 30.14           H
ATOM    728  HB3 ALA A 864       3.085  30.748  12.312  1.00 30.14           H
ATOM    729  N   VAL A 865       0.418  29.729   9.650  1.00 24.28           N
ATOM    730  CA  VAL A 865      -0.259  30.421   8.563  1.00 26.64           C
ATOM    731  C   VAL A 865      -1.512  31.038   9.241  1.00 35.10           C
ATOM    732  O   VAL A 865      -2.345  30.424   9.903  1.00 28.19           O
ATOM    733  CB  VAL A 865      -0.702  29.474   7.420  1.00 28.35           C
ATOM    734  CG1 VAL A 865      -1.384  30.297   6.326  1.00 30.10           C
ATOM    735  CG2 VAL A 865       0.545  28.753   6.927  1.00 28.32           C
ATOM    736  H   VAL A 865      -0.096  28.915  10.025  1.00 29.14           H
ATOM    737  HA  VAL A 865       0.432  31.214   8.126  1.00 31.96           H
ATOM    738  HB  VAL A 865      -1.432  28.724   7.814  1.00 34.02           H
ATOM    739 HG11 VAL A 865      -1.672  29.652   5.486  1.00 36.12           H
ATOM    740 HG12 VAL A 865      -2.294  30.790   6.673  1.00 36.12           H
ATOM    741 HG13 VAL A 865      -0.725  31.075   5.925  1.00 36.12           H
ATOM    742 HG21 VAL A 865       0.313  28.100   6.075  1.00 33.99           H
ATOM    743 HG22 VAL A 865       1.323  29.450   6.594  1.00 33.99           H
ATOM    744 HG23 VAL A 865       0.988  28.124   7.710  1.00 33.99           H
ATOM    745  N   LYS A 866      -1.612  32.393   9.021  1.00 28.87           N
ATOM    746  CA  LYS A 866      -2.863  33.120   9.246  1.00 37.72           C
ATOM    747  C   LYS A 866      -3.455  33.335   7.846  1.00 30.03           C
ATOM    748  O   LYS A 866      -3.054  33.800   6.789  1.00 30.24           O
ATOM    749  CB  LYS A 866      -2.683  34.449   9.981  1.00 32.45           C
ATOM    750  CG  LYS A 866      -4.030  35.110  10.292  1.00 42.76           C
ATOM    751  CD  LYS A 866      -3.840  36.464  10.973  1.00 41.66           C
ATOM    752  CE  LYS A 866      -3.542  36.352  12.475  1.00 55.69           C
ATOM    753  NZ  LYS A 866      -3.586  37.739  13.063  1.00 61.62           N1+
ATOM    754  H   LYS A 866      -0.895  32.924   8.498  1.00 34.65           H
ATOM    755  HA  LYS A 866      -3.542  32.452   9.868  1.00 45.26           H
ATOM    756  HB2 LYS A 866      -2.124  34.262  10.920  1.00 38.94           H
ATOM    757  HB3 LYS A 866      -2.041  35.142   9.399  1.00 38.94           H
ATOM    758  HG2 LYS A 866      -4.610  35.253   9.358  1.00 51.31           H
ATOM    759  HG3 LYS A 866      -4.651  34.448  10.924  1.00 51.31           H
ATOM    760  HD2 LYS A 866      -2.991  37.019  10.504  1.00 49.99           H
ATOM    761  HD3 LYS A 866      -4.728  37.099  10.805  1.00 49.99           H
ATOM    762  HE2 LYS A 866      -4.247  35.658  12.976  1.00 66.82           H
ATOM    763  HE3 LYS A 866      -2.519  35.937  12.624  1.00 66.82           H
ATOM    764  HZ1 LYS A 866      -3.173  37.740  13.999  1.00 73.94           H
ATOM    765  HZ2 LYS A 866      -2.706  38.863  12.066  1.00 73.94           H
ATOM    766  HZ3 LYS A 866      -4.538  38.073  13.152  1.00 73.94           H
ATOM    767  N   MET A 867      -4.721  32.827   7.823  1.00 33.93           N
ATOM    768  CA  MET A 867      -5.523  32.761   6.595  1.00 36.26           C
ATOM    769  C   MET A 867      -6.967  33.271   6.732  1.00 45.30           C
ATOM    770  O   MET A 867      -7.605  33.152   7.774  1.00 42.01           O
ATOM    771  CB  MET A 867      -5.563  31.335   5.996  1.00 42.07           C
ATOM    772  CG  MET A 867      -6.391  30.230   6.622  1.00 48.83           C
ATOM    773  SD  MET A 867      -6.152  28.715   5.580  1.00 55.25           S
ATOM    774  CE  MET A 867      -6.953  29.218   4.074  1.00 52.32           C
ATOM    775  H   MET A 867      -5.115  32.495   8.516  1.00 40.72           H
ATOM    776  HA  MET A 867      -5.084  33.319   5.938  1.00 43.51           H
ATOM    777  HB2 MET A 867      -5.884  31.435   5.087  1.00 50.49           H
ATOM    778  HB3 MET A 867      -4.657  31.000   5.991  1.00 50.49           H
ATOM    779  HG2 MET A 867      -6.082  30.048   7.522  1.00 58.60           H
ATOM    780  HG3 MET A 867      -7.329  30.476   6.617  1.00 58.60           H
ATOM    781  HE1 MET A 867      -6.878  28.509   3.427  1.00 62.79           H
ATOM    782  HE2 MET A 867      -7.891  29.393   4.257  1.00 62.79           H
ATOM    783  HE3 MET A 867      -6.527  30.016   3.723  1.00 62.79           H
ATOM    784  N   LEU A 868      -7.510  33.815   5.637  1.00 41.26           N
ATOM    785  CA  LEU A 868      -8.794  34.504   5.727  1.00 57.06           C
ATOM    786  C   LEU A 868      -9.992  33.630   5.352  1.00 65.84           C
ATOM    787  O   LEU A 868     -10.030  33.046   4.260  1.00 54.95           O
ATOM    788  CB  LEU A 868      -8.796  35.748   4.855  1.00 53.31           C
ATOM    789  CG  LEU A 868      -8.646  37.061   5.568  1.00 55.38           C
ATOM    790  CD1 LEU A 868      -9.199  38.075   4.644  1.00 54.84           C
ATOM    791  CD2 LEU A 868      -9.352  37.122   6.904  1.00 54.19           C
ATOM    792  H   LEU A 868      -7.170  33.796   4.845  1.00 49.51           H
ATOM    793  HA  LEU A 868      -8.925  34.740   6.652  1.00 68.47           H
ATOM    794  HB2 LEU A 868      -8.045  35.697   4.248  1.00 63.97           H
ATOM    795  HB3 LEU A 868      -9.632  35.770   4.363  1.00 63.97           H
ATOM    796  HG  LEU A 868      -7.703  37.238   5.698  1.00 66.45           H
ATOM    797 HD11 LEU A 868      -9.167  38.925   5.103  1.00 65.81           H
ATOM    798 HD12 LEU A 868      -8.671  38.093   3.830  1.00 65.81           H
ATOM    799 HD13 LEU A 868     -10.120  37.850   4.440  1.00 65.81           H
ATOM    800 HD21 LEU A 868      -9.300  38.038   7.215  1.00 65.03           H
ATOM    801 HD22 LEU A 868     -10.281  36.862   6.791  1.00 65.03           H
ATOM    802 HD23 LEU A 868      -8.922  36.536   7.547  1.00 65.03           H
ATOM    803  N   LYS A 869     -10.992  33.602   6.255  1.00 67.03           N
ATOM    804  CA  LYS A 869     -12.260  32.865   6.086  1.00 70.22           C
ATOM    805  C   LYS A 869     -13.131  33.405   4.938  1.00 69.60           C
ATOM    806  O   LYS A 869     -12.804  33.225   3.752  1.00 64.48           O
ATOM    807  CB  LYS A 869     -13.051  32.893   7.408  1.00 70.91           C
ATOM    808  CG  LYS A 869     -12.252  32.332   8.592  1.00 79.17           C
ATOM    809  CD  LYS A 869     -13.105  32.109   9.870  1.00 83.51           C
ATOM    810  CE  LYS A 869     -12.271  32.262  11.143  1.00 76.85           C
ATOM    811  NZ  LYS A 869     -12.916  31.680  12.371  1.00 81.73           N1+
ATOM    812  H   LYS A 869     -10.962  34.031   7.001  1.00 80.44           H
ATOM    813  HA  LYS A 869     -12.065  31.937   5.885  1.00 84.26           H
ATOM    814  HB2 LYS A 869     -13.856  32.360   7.307  1.00 85.09           H
ATOM    815  HB3 LYS A 869     -13.288  33.812   7.621  1.00 85.09           H
ATOM    816  HG2 LYS A 869     -11.531  32.941   8.805  1.00 95.00           H
ATOM    817  HG3 LYS A 869     -11.890  31.472   8.329  1.00 95.00           H
ATOM    818  HD2 LYS A 869     -13.468  31.208   9.858  1.00100.21           H
ATOM    819  HD3 LYS A 869     -13.826  32.760   9.896  1.00100.21           H
ATOM    820  HE2 LYS A 869     -12.137  33.212  11.303  1.00 92.22           H
ATOM    821  HE3 LYS A 869     -11.414  31.827  11.011  1.00 92.22           H
ATOM    822  HZ1 LYS A 869     -13.715  32.053  12.497  1.00 98.08           H
ATOM    823  HZ2 LYS A 869     -12.410  31.834  13.088  1.00 98.08           H
ATOM    824  HZ3 LYS A 869     -13.020  30.802  12.271  1.00 98.08           H
ATOM    825  HC  LYS A 869     -13.978  33.903   5.132  1.00 83.52           H
ATOM    826  N   ALA A 872     -15.801  36.697   3.046  1.00 74.84           N
ATOM    827  CA  ALA A 872     -14.695  37.393   3.720  1.00 70.44           C
ATOM    828  C   ALA A 872     -14.811  38.925   3.552  1.00 65.24           C
ATOM    829  O   ALA A 872     -14.699  39.444   2.422  1.00 50.32           O
ATOM    830  CB  ALA A 872     -13.360  36.889   3.161  1.00 68.26           C
ATOM    831  H1  ALA A 872     -15.701  35.748   3.153  1.00 89.80           H
ATOM    832  H2  ALA A 872     -15.780  36.911   2.108  1.00 89.80           H
ATOM    833  HA  ALA A 872     -14.723  37.192   4.670  1.00 84.53           H
ATOM    834  HB1 ALA A 872     -13.310  35.926   3.273  1.00 81.91           H
ATOM    835  HB2 ALA A 872     -13.318  37.106   2.215  1.00 81.91           H
ATOM    836  HB3 ALA A 872     -12.633  37.321   3.637  1.00 81.91           H
ATOM    837  N   THR A 873     -15.019  39.657   4.653  1.00 60.51           N
ATOM    838  CA  THR A 873     -15.299  41.084   4.508  1.00 56.79           C
ATOM    839  C   THR A 873     -14.053  41.832   4.056  1.00 56.17           C
ATOM    840  O   THR A 873     -12.918  41.404   4.288  1.00 48.26           O
ATOM    841  CB  THR A 873     -15.815  41.729   5.801  1.00 56.12           C
ATOM    842  OG1 THR A 873     -14.755  41.881   6.751  1.00 55.12           O
ATOM    843  CG2 THR A 873     -17.002  40.929   6.405  1.00 52.63           C
ATOM    844  H   THR A 873     -14.994  39.363   5.462  1.00 72.61           H
ATOM    845  HA  THR A 873     -15.982  41.201   3.829  1.00 68.14           H
ATOM    846  HB  THR A 873     -16.137  42.616   5.583  1.00 67.34           H
ATOM    847  HG1 THR A 873     -15.075  42.103   7.496  1.00 66.14           H
ATOM    848 HG21 THR A 873     -17.308  41.347   7.225  1.00 63.15           H
ATOM    849 HG22 THR A 873     -17.736  40.920   5.768  1.00 63.15           H
ATOM    850 HG23 THR A 873     -16.746  40.012   6.599  1.00 63.15           H
ATOM    851  N   HIS A 874     -14.290  42.957   3.382  1.00 50.68           N
ATOM    852  CA  HIS A 874     -13.197  43.817   2.966  1.00 55.17           C
ATOM    853  C   HIS A 874     -12.410  44.288   4.174  1.00 57.61           C
ATOM    854  O   HIS A 874     -11.188  44.478   4.091  1.00 46.08           O
ATOM    855  CB  HIS A 874     -13.744  45.012   2.183  1.00 58.75           C
ATOM    856  CG  HIS A 874     -12.726  46.076   1.932  1.00 59.89           C
ATOM    857  ND1 HIS A 874     -11.705  45.923   1.015  1.00 56.53           N
ATOM    858  CD2 HIS A 874     -12.546  47.292   2.502  1.00 62.13           C
ATOM    859  CE1 HIS A 874     -10.951  47.009   1.016  1.00 57.72           C
ATOM    860  NE2 HIS A 874     -11.444  47.858   1.905  1.00 67.80           N
ATOM    861  H   HIS A 874     -15.071  43.240   3.162  1.00 60.82           H
ATOM    862  HA  HIS A 874     -12.602  43.320   2.378  1.00 66.20           H
ATOM    863  HB2 HIS A 874     -14.469  45.418   2.685  1.00 70.50           H
ATOM    864  HB3 HIS A 874     -14.070  44.699   1.323  1.00 70.50           H
ATOM    865  HD1 HIS A 874     -11.584  45.232   0.513  1.00 67.83           H
ATOM    866  HD2 HIS A 874     -13.078  47.681   3.161  1.00 74.55           H
ATOM    867  HE1 HIS A 874     -10.205  47.149   0.476  1.00 69.27           H
ATOM    868  N   SER A 875     -13.104  44.470   5.302  1.00 52.20           N
ATOM    869  CA  SER A 875     -12.464  44.912   6.525  1.00 57.75           C
ATOM    870  C   SER A 875     -11.454  43.877   6.996  1.00 51.65           C
ATOM    871  O   SER A 875     -10.348  44.217   7.428  1.00 49.28           O
ATOM    872  CB  SER A 875     -13.544  45.144   7.589  1.00 62.52           C
ATOM    873  OG  SER A 875     -13.034  45.790   8.744  1.00 67.90           O
ATOM    874  H   SER A 875     -13.949  44.330   5.383  1.00 62.64           H
ATOM    875  HA  SER A 875     -11.996  45.748   6.362  1.00 69.30           H
ATOM    876  HB2 SER A 875     -14.250  45.686   7.204  1.00 75.03           H
ATOM    877  HB3 SER A 875     -13.905  44.282   7.854  1.00 75.03           H
ATOM    878  HG  SER A 875     -13.662  45.989   9.268  1.00 81.48           H
ATOM    879  N   GLU A 876     -11.835  42.605   6.927  1.00 48.93           N
ATOM    880  CA  GLU A 876     -10.948  41.527   7.335  1.00 45.26           C
ATOM    881  C   GLU A 876      -9.796  41.348   6.347  1.00 40.02           C
ATOM    882  O   GLU A 876      -8.649  41.178   6.759  1.00 46.41           O
ATOM    883  CB  GLU A 876     -11.764  40.253   7.489  1.00 47.43           C
ATOM    884  CG  GLU A 876     -12.686  40.322   8.677  1.00 45.29           C
ATOM    885  CD  GLU A 876     -14.014  39.567   8.483  1.00 58.28           C
ATOM    886  OE1 GLU A 876     -14.333  39.128   7.347  1.00 61.24           O
ATOM    887  OE2 GLU A 876     -14.738  39.410   9.496  1.00 65.14           O1-
ATOM    888  H   GLU A 876     -12.607  42.344   6.649  1.00 58.72           H
ATOM    889  HA  GLU A 876     -10.571  41.746   8.201  1.00 54.31           H
ATOM    890  HB2 GLU A 876     -12.310  40.130   6.698  1.00 56.91           H
ATOM    891  HB3 GLU A 876     -11.165  39.501   7.603  1.00 56.91           H
ATOM    892  HG2 GLU A 876     -12.230  39.922   9.434  1.00 54.35           H
ATOM    893  HG3 GLU A 876     -12.878  41.253   8.875  1.00 54.35           H
ATOM    894  N   HIS A 877     -10.065  41.422   5.046  1.00 43.27           N
ATOM    895  CA  HIS A 877      -8.977  41.383   4.076  1.00 46.21           C
ATOM    896  C   HIS A 877      -7.997  42.521   4.313  1.00 45.87           C
ATOM    897  O   HIS A 877      -6.779  42.319   4.275  1.00 39.99           O
ATOM    898  CB  HIS A 877      -9.543  41.445   2.660  1.00 48.67           C
ATOM    899  CG  HIS A 877      -8.503  41.348   1.591  1.00 41.02           C
ATOM    900  ND1 HIS A 877      -8.183  40.159   0.972  1.00 51.39           N
ATOM    901  CD2 HIS A 877      -7.710  42.292   1.032  1.00 39.58           C
ATOM    902  CE1 HIS A 877      -7.245  40.376   0.064  1.00 45.62           C
ATOM    903  NE2 HIS A 877      -6.944  41.663   0.078  1.00 46.51           N
ATOM    904  H   HIS A 877     -10.849  41.488   4.702  1.00 51.93           H
ATOM    905  HA  HIS A 877      -8.470  40.566   4.161  1.00 55.46           H
ATOM    906  HB2 HIS A 877      -9.998  42.293   2.544  1.00 58.41           H
ATOM    907  HB3 HIS A 877     -10.172  40.715   2.539  1.00 58.41           H
ATOM    908  HD1 HIS A 877      -8.539  39.396   1.138  1.00 61.67           H
ATOM    909  HD2 HIS A 877      -7.695  43.201   1.238  1.00 47.50           H
ATOM    910  HE1 HIS A 877      -6.859  39.732  -0.487  1.00 54.74           H
ATOM    911  N   ARG A 878      -8.514  43.723   4.564  1.00 44.30           N
ATOM    912  CA  ARG A 878      -7.659  44.878   4.805  1.00 45.99           C
ATOM    913  C   ARG A 878      -6.824  44.690   6.065  1.00 39.54           C
ATOM    914  O   ARG A 878      -5.632  45.006   6.072  1.00 42.53           O
ATOM    915  CB  ARG A 878      -8.534  46.130   4.911  1.00 57.22           C
ATOM    916  CG  ARG A 878      -7.812  47.491   4.971  1.00 67.28           C
ATOM    917  CD  ARG A 878      -8.850  48.670   4.894  1.00 77.94           C
ATOM    918  NE  ARG A 878      -9.819  48.612   6.004  1.00 72.34           N
ATOM    919  CZ  ARG A 878     -11.099  48.983   5.935  1.00 74.56           C
ATOM    920  NH1 ARG A 878     -11.617  49.448   4.797  1.00 80.24           N
ATOM    921  NH2 ARG A 878     -11.873  48.865   7.016  1.00 81.53           N1+
ATOM    922  H   ARG A 878      -9.355  43.894   4.611  1.00 53.15           H
ATOM    923  HA  ARG A 878      -7.048  44.991   4.058  1.00 55.18           H
ATOM    924  HB2 ARG A 878      -9.120  46.151   4.137  1.00 68.67           H
ATOM    925  HB3 ARG A 878      -9.071  46.049   5.718  1.00 68.67           H
ATOM    926  HG2 ARG A 878      -7.329  47.560   5.812  1.00 80.73           H
ATOM    927  HG3 ARG A 878      -7.199  47.567   4.222  1.00 80.73           H
ATOM    928  HD2 ARG A 878      -8.379  49.518   4.948  1.00 93.53           H
ATOM    929  HD3 ARG A 878      -9.332  48.609   4.055  1.00 93.53           H
ATOM    930  HE  ARG A 878      -9.557  48.253   6.743  1.00 86.81           H
ATOM    931 HH11 ARG A 878     -11.124  49.528   4.096  1.00 96.28           H
ATOM    932 HH12 ARG A 878     -12.445  49.686   4.770  1.00 96.28           H
ATOM    933 HH21 ARG A 878     -11.544  48.559   7.752  1.00 97.83           H
ATOM    934 HH22 ARG A 878     -12.701  49.100   6.984  1.00 97.83           H
ATOM    935  N   ALA A 879      -7.437  44.194   7.152  1.00 34.52           N
ATOM    936  CA  ALA A 879      -6.687  44.004   8.377  1.00 42.00           C
ATOM    937  C   ALA A 879      -5.527  43.030   8.161  1.00 44.30           C
ATOM    938  O   ALA A 879      -4.415  43.275   8.637  1.00 35.30           O
ATOM    939  CB  ALA A 879      -7.626  43.533   9.482  1.00 43.30           C
ATOM    940  H   ALA A 879      -8.261  43.960   7.206  1.00 41.42           H
ATOM    941  HA  ALA A 879      -6.316  44.858   8.648  1.00 50.40           H
ATOM    942  HB1 ALA A 879      -7.120  43.421  10.298  1.00 51.96           H
ATOM    943  HB2 ALA A 879      -8.307  44.210   9.602  1.00 51.96           H
ATOM    944  HB3 ALA A 879      -8.042  42.698   9.217  1.00 51.96           H
ATOM    945  N   LEU A 880      -5.746  41.945   7.398  1.00 40.94           N
ATOM    946  CA  LEU A 880      -4.689  40.948   7.249  1.00 35.30           C
ATOM    947  C   LEU A 880      -3.616  41.445   6.299  1.00 32.50           C
ATOM    948  O   LEU A 880      -2.419  41.311   6.579  1.00 30.31           O
ATOM    949  CB  LEU A 880      -5.266  39.601   6.792  1.00 42.64           C
ATOM    950  CG  LEU A 880      -4.259  38.429   6.680  1.00 34.40           C
ATOM    951  CD1 LEU A 880      -3.456  38.242   7.938  1.00 30.40           C
ATOM    952  CD2 LEU A 880      -4.960  37.120   6.362  1.00 34.20           C
ATOM    953  H   LEU A 880      -6.474  41.773   6.972  1.00 49.13           H
ATOM    954  HA  LEU A 880      -4.279  40.810   8.117  1.00 42.36           H
ATOM    955  HB2 LEU A 880      -5.951  39.332   7.425  1.00 51.17           H
ATOM    956  HB3 LEU A 880      -5.660  39.725   5.916  1.00 51.17           H
ATOM    957  HG  LEU A 880      -3.641  38.627   5.959  1.00 41.28           H
ATOM    958 HD11 LEU A 880      -2.843  37.501   7.801  1.00 36.48           H
ATOM    959 HD12 LEU A 880      -2.953  39.045   8.144  1.00 36.48           H
ATOM    960 HD13 LEU A 880      -4.063  38.032   8.665  1.00 36.48           H
ATOM    961 HD21 LEU A 880      -4.292  36.415   6.314  1.00 41.03           H
ATOM    962 HD22 LEU A 880      -5.588  36.925   7.073  1.00 41.03           H
ATOM    963 HD23 LEU A 880      -5.426  37.194   5.513  1.00 41.03           H
ATOM    964  N   MET A 881      -4.019  42.082   5.200  1.00 36.31           N
ATOM    965  CA  MET A 881      -3.057  42.718   4.318  1.00 32.81           C
ATOM    966  C   MET A 881      -2.248  43.775   5.070  1.00 39.32           C
ATOM    967  O   MET A 881      -1.023  43.895   4.885  1.00 38.12           O
ATOM    968  CB  MET A 881      -3.801  43.310   3.120  1.00 41.95           C
ATOM    969  CG  MET A 881      -2.985  43.369   1.836  1.00 56.53           C
ATOM    970  SD  MET A 881      -2.410  41.778   1.178  1.00 48.26           S
ATOM    971  CE  MET A 881      -3.720  41.317   0.037  1.00 69.51           C
ATOM    972  H   MET A 881      -4.836  42.167   4.954  1.00 43.57           H
ATOM    973  HA  MET A 881      -2.448  42.040   3.986  1.00 39.38           H
ATOM    974  HB2 MET A 881      -4.573  42.753   2.939  1.00 50.34           H
ATOM    975  HB3 MET A 881      -4.096  44.204   3.342  1.00 50.34           H
ATOM    976  HG2 MET A 881      -3.532  43.784   1.155  1.00 67.83           H
ATOM    977  HG3 MET A 881      -2.199  43.915   2.000  1.00 67.83           H
ATOM    978  HE1 MET A 881      -3.481  40.480  -0.392  1.00 83.41           H
ATOM    979  HE2 MET A 881      -4.545  41.209   0.533  1.00 83.41           H
ATOM    980  HE3 MET A 881      -3.821  42.010  -0.636  1.00 83.41           H
ATOM    981  N   SER A 882      -2.901  44.516   5.964  1.00 36.25           N
ATOM    982  CA  SER A 882      -2.163  45.448   6.809  1.00 46.15           C
ATOM    983  C   SER A 882      -1.187  44.730   7.747  1.00 32.12           C
ATOM    984  O   SER A 882      -0.026  45.142   7.810  1.00 38.67           O
ATOM    985  CB  SER A 882      -3.119  46.339   7.601  1.00 53.36           C
ATOM    986  OG  SER A 882      -3.689  47.304   6.734  1.00 57.21           O
ATOM    987  H   SER A 882      -3.752  44.500   6.099  1.00 43.50           H
ATOM    988  HA  SER A 882      -1.634  46.028   6.236  1.00 55.39           H
ATOM    989  HB2 SER A 882      -3.823  45.795   7.988  1.00 64.03           H
ATOM    990  HB3 SER A 882      -2.628  46.805   8.297  1.00 64.03           H
ATOM    991  HG  SER A 882      -4.332  46.964   6.310  1.00 68.66           H
ATOM    992  N   GLU A 883      -1.602  43.653   8.466  1.00 32.71           N
ATOM    993  CA  GLU A 883      -0.612  42.989   9.361  1.00 37.08           C
ATOM    994  C   GLU A 883       0.743  42.727   8.624  1.00 28.69           C
ATOM    995  O   GLU A 883       1.914  42.817   8.908  1.00 35.40           O
ATOM    996  CB  GLU A 883      -1.303  41.696   9.828  1.00 32.89           C
ATOM    997  CG  GLU A 883      -0.392  40.923  10.750  1.00 46.81           C
ATOM    998  CD  GLU A 883      -1.038  39.624  11.182  1.00 49.36           C
ATOM    999  OE1 GLU A 883      -2.315  39.754  11.629  1.00 56.75           O
ATOM   1000  OE2 GLU A 883      -0.521  38.534  11.101  1.00 55.37           O1-
ATOM   1001  H   GLU A 883      -2.541  43.251   8.376  1.00 39.25           H
ATOM   1002  HA  GLU A 883      -0.397  43.670  10.224  1.00 44.50           H
ATOM   1003  HB2 GLU A 883      -2.254  41.928  10.358  1.00 39.46           H
ATOM   1004  HB3 GLU A 883      -1.608  41.080   8.954  1.00 39.46           H
ATOM   1005  HG2 GLU A 883       0.584  40.713  10.246  1.00 56.18           H
ATOM   1006  HG3 GLU A 883      -0.103  41.525  11.643  1.00 56.18           H
ATOM   1007  N   LEU A 884       0.451  42.203   7.394  1.00 31.67           N
ATOM   1008  CA  LEU A 884       1.481  41.699   6.447  1.00 35.36           C
ATOM   1009  C   LEU A 884       2.457  42.793   6.023  1.00 31.83           C
ATOM   1010  O   LEU A 884       3.682  42.612   6.081  1.00 33.10           O
ATOM   1011  CB  LEU A 884       0.856  41.088   5.179  1.00 24.93           C
ATOM   1012  CG  LEU A 884       1.737  40.744   3.948  1.00 28.87           C
ATOM   1013  CD1 LEU A 884       2.852  39.762   4.330  1.00 28.04           C
ATOM   1014  CD2 LEU A 884       1.026  40.161   2.657  1.00 35.64           C
ATOM   1015  H   LEU A 884      -0.354  42.113   7.090  1.00 38.01           H
ATOM   1016  HA  LEU A 884       1.978  40.989   6.888  1.00 42.43           H
ATOM   1017  HB2 LEU A 884       0.421  40.261   5.444  1.00 29.92           H
ATOM   1018  HB3 LEU A 884       0.197  41.713   4.849  1.00 29.92           H
ATOM   1019  HG  LEU A 884       2.169  41.565   3.672  1.00 34.65           H
ATOM   1020 HD11 LEU A 884       3.406  39.589   3.551  1.00 33.65           H
ATOM   1021 HD12 LEU A 884       3.390  40.152   5.036  1.00 33.65           H
ATOM   1022 HD13 LEU A 884       2.450  38.935   4.644  1.00 33.65           H
ATOM   1023 HD21 LEU A 884       1.700  39.992   1.976  1.00 42.76           H
ATOM   1024 HD22 LEU A 884       0.582  39.325   2.878  1.00 42.76           H
ATOM   1025 HD23 LEU A 884       0.379  40.795   2.318  1.00 42.76           H
ATOM   1026  N   LYS A 885       1.932  43.937   5.585  1.00 35.67           N
ATOM   1027  CA  LYS A 885       2.803  45.065   5.270  1.00 38.09           C
ATOM   1028  C   LYS A 885       3.526  45.576   6.501  1.00 31.17           C
ATOM   1029  O   LYS A 885       4.700  45.944   6.423  1.00 37.90           O
ATOM   1030  CB  LYS A 885       1.976  46.167   4.605  1.00 40.69           C
ATOM   1031  CG  LYS A 885       1.659  45.798   3.179  1.00 44.08           C
ATOM   1032  CD  LYS A 885       0.650  46.726   2.551  1.00 49.75           C
ATOM   1033  CE  LYS A 885       0.191  46.215   1.184  1.00 45.74           C
ATOM   1034  NZ  LYS A 885      -0.733  47.231   0.656  1.00 58.12           N1+
ATOM   1035  H   LYS A 885       1.095  44.090   5.456  1.00 42.81           H
ATOM   1036  HA  LYS A 885       3.476  44.774   4.631  1.00 45.71           H
ATOM   1037  HB2 LYS A 885       1.139  46.269   5.081  1.00 48.83           H
ATOM   1038  HB3 LYS A 885       2.474  46.997   4.606  1.00 48.83           H
ATOM   1039  HG2 LYS A 885       2.475  45.844   2.658  1.00 52.89           H
ATOM   1040  HG3 LYS A 885       1.302  44.895   3.157  1.00 52.89           H
ATOM   1041  HD2 LYS A 885      -0.125  46.795   3.131  1.00 59.70           H
ATOM   1042  HD3 LYS A 885       1.055  47.597   2.424  1.00 59.70           H
ATOM   1043  HE2 LYS A 885       0.942  46.121   0.578  1.00 54.89           H
ATOM   1044  HE3 LYS A 885      -0.287  45.377   1.272  1.00 54.89           H
ATOM   1045  HZ1 LYS A 885      -1.158  46.925  -0.065  1.00 69.74           H
ATOM   1046  HZ2 LYS A 885      -1.336  47.443   1.280  1.00 69.74           H
ATOM   1047  HZ3 LYS A 885      -0.280  47.967   0.433  1.00 69.74           H
ATOM   1048  N   ILE A 886       2.880  45.547   7.664  1.00 36.01           N
ATOM   1049  CA  ILE A 886       3.580  45.950   8.868  1.00 32.50           C
ATOM   1050  C   ILE A 886       4.718  44.988   9.186  1.00 45.61           C
ATOM   1051  O   ILE A 886       5.793  45.420   9.640  1.00 38.81           O
ATOM   1052  CB  ILE A 886       2.592  46.046  10.037  1.00 39.83           C
ATOM   1053  CG1 ILE A 886       1.678  47.251   9.854  1.00 52.59           C
ATOM   1054  CG2 ILE A 886       3.343  46.112  11.313  1.00 37.73           C
ATOM   1055  CD1 ILE A 886       0.564  47.291  10.882  1.00 44.85           C
ATOM   1056  H   ILE A 886       2.061  45.301   7.785  1.00 43.21           H
ATOM   1057  HA  ILE A 886       3.979  46.821   8.724  1.00 39.00           H
ATOM   1058  HB  ILE A 886       2.042  45.249  10.052  1.00 47.80           H
ATOM   1059 HG12 ILE A 886       2.200  48.061   9.943  1.00 63.10           H
ATOM   1060 HG13 ILE A 886       1.272  47.214   8.973  1.00 63.10           H
ATOM   1061 HG21 ILE A 886       2.704  46.162  12.038  1.00 45.28           H
ATOM   1062 HG22 ILE A 886       3.890  45.317  11.436  1.00 45.28           H
ATOM   1063 HG23 ILE A 886       3.906  46.905  11.305  1.00 45.28           H
ATOM   1064 HD11 ILE A 886       0.009  48.066  10.697  1.00 53.83           H
ATOM   1065 HD12 ILE A 886       0.034  46.480  10.809  1.00 53.83           H
ATOM   1066 HD13 ILE A 886       0.943  47.354  11.773  1.00 53.83           H
ATOM   1067  N   LEU A 887       4.494  43.669   9.012  1.00 36.15           N
ATOM   1068  CA  LEU A 887       5.576  42.722   9.284  1.00 30.09           C
ATOM   1069  C   LEU A 887       6.722  42.963   8.319  1.00 32.79           C
ATOM   1070  O   LEU A 887       7.903  42.887   8.688  1.00 28.42           O
ATOM   1071  CB  LEU A 887       5.070  41.278   9.197  1.00 32.77           C
ATOM   1072  CG  LEU A 887       4.187  40.813  10.371  1.00 28.19           C
ATOM   1073  CD1 LEU A 887       3.455  39.534  10.080  1.00 25.96           C
ATOM   1074  CD2 LEU A 887       5.008  40.619  11.626  1.00 33.78           C
ATOM   1075  H   LEU A 887       3.757  43.311   8.743  1.00 43.38           H
ATOM   1076  HA  LEU A 887       5.912  42.857  10.180  1.00 36.11           H
ATOM   1077  HB2 LEU A 887       4.559  41.178   8.377  1.00 39.33           H
ATOM   1078  HB3 LEU A 887       5.844  40.695   9.157  1.00 39.33           H
ATOM   1079  HG  LEU A 887       3.527  41.497  10.553  1.00 33.83           H
ATOM   1080 HD11 LEU A 887       2.923  39.292  10.849  1.00 31.15           H
ATOM   1081 HD12 LEU A 887       2.868  39.662   9.317  1.00 31.15           H
ATOM   1082 HD13 LEU A 887       4.102  38.836   9.898  1.00 31.15           H
ATOM   1083 HD21 LEU A 887       4.419  40.328  12.338  1.00 40.54           H
ATOM   1084 HD22 LEU A 887       5.686  39.944  11.463  1.00 40.54           H
ATOM   1085 HD23 LEU A 887       5.428  41.458  11.858  1.00 40.54           H
ATOM   1086  N   ILE A 888       6.402  43.280   7.073  1.00 34.19           N
ATOM   1087  CA  ILE A 888       7.486  43.565   6.149  1.00 34.99           C
ATOM   1088  C   ILE A 888       8.224  44.801   6.611  1.00 32.69           C
ATOM   1089  O   ILE A 888       9.449  44.825   6.660  1.00 32.31           O
ATOM   1090  CB  ILE A 888       6.957  43.714   4.723  1.00 34.74           C
ATOM   1091  CG1 ILE A 888       6.446  42.371   4.214  1.00 29.93           C
ATOM   1092  CG2 ILE A 888       8.086  44.225   3.788  1.00 38.15           C
ATOM   1093  CD1 ILE A 888       5.556  42.510   2.963  1.00 34.42           C
ATOM   1094  H   ILE A 888       5.606  43.350   6.754  1.00 41.03           H
ATOM   1095  HA  ILE A 888       8.118  42.829   6.159  1.00 41.99           H
ATOM   1096  HB  ILE A 888       6.223  44.346   4.726  1.00 41.68           H
ATOM   1097 HG12 ILE A 888       7.203  41.801   4.005  1.00 35.92           H
ATOM   1098 HG13 ILE A 888       5.905  41.968   4.907  1.00 35.92           H
ATOM   1099 HG21 ILE A 888       7.734  44.283   2.887  1.00 45.78           H
ATOM   1100 HG22 ILE A 888       8.372  45.104   4.082  1.00 45.78           H
ATOM   1101 HG23 ILE A 888       8.833  43.606   3.817  1.00 45.78           H
ATOM   1102 HD11 ILE A 888       5.284  41.623   2.691  1.00 41.30           H
ATOM   1103 HD12 ILE A 888       4.775  43.049   3.176  1.00 41.30           H
ATOM   1104 HD13 ILE A 888       6.062  42.935   2.254  1.00 41.30           H
ATOM   1105  N   HIS A 889       7.479  45.819   7.030  1.00 36.30           N
ATOM   1106  CA  HIS A 889       8.082  47.096   7.380  1.00 35.39           C
ATOM   1107  C   HIS A 889       8.994  46.960   8.580  1.00 40.01           C
ATOM   1108  O   HIS A 889      10.092  47.516   8.604  1.00 46.32           O
ATOM   1109  CB  HIS A 889       6.975  48.112   7.644  1.00 46.60           C
ATOM   1110  CG  HIS A 889       7.403  49.254   8.503  1.00 57.69           C
ATOM   1111  ND1 HIS A 889       7.979  50.395   7.990  1.00 60.05           N
ATOM   1112  CD2 HIS A 889       7.344  49.425   9.847  1.00 57.33           C
ATOM   1113  CE1 HIS A 889       8.260  51.219   8.986  1.00 59.69           C
ATOM   1114  NE2 HIS A 889       7.892  50.650  10.120  1.00 65.64           N
ATOM   1115  H   HIS A 889       6.624  45.794   7.116  1.00 43.56           H
ATOM   1116  HA  HIS A 889       8.612  47.409   6.631  1.00 42.47           H
ATOM   1117  HB2 HIS A 889       6.245  47.656   8.093  1.00 55.92           H
ATOM   1118  HB3 HIS A 889       6.668  48.482   6.799  1.00 55.92           H
ATOM   1119  HD2 HIS A 889       7.009  48.819  10.471  1.00 68.80           H
ATOM   1120  HE1 HIS A 889       8.653  52.059   8.905  1.00 71.63           H
ATOM   1121  HE2 HIS A 889       7.965  50.995  10.906  1.00 78.76           H
ATOM   1122  N   ILE A 890       8.570  46.182   9.562  1.00 38.23           N
ATOM   1123  CA  ILE A 890       9.354  45.973  10.766  1.00 41.07           C
ATOM   1124  C   ILE A 890      10.662  45.272  10.444  1.00 40.58           C
ATOM   1125  O   ILE A 890      11.728  45.657  10.942  1.00 39.32           O
ATOM   1126  CB  ILE A 890       8.495  45.180  11.775  1.00 33.12           C
ATOM   1127  CG1 ILE A 890       7.527  46.143  12.451  1.00 40.97           C
ATOM   1128  CG2 ILE A 890       9.325  44.399  12.802  1.00 41.06           C
ATOM   1129  CD1 ILE A 890       6.476  45.448  13.326  1.00 43.75           C
ATOM   1130  H   ILE A 890       7.827  45.749   9.544  1.00 45.87           H
ATOM   1131  HA  ILE A 890       9.570  46.836  11.150  1.00 49.28           H
ATOM   1132  HB  ILE A 890       7.967  44.534  11.280  1.00 39.74           H
ATOM   1133 HG12 ILE A 890       8.038  46.743  13.015  1.00 49.16           H
ATOM   1134 HG13 ILE A 890       7.061  46.655  11.770  1.00 49.16           H
ATOM   1135 HG21 ILE A 890       8.714  43.915  13.375  1.00 49.27           H
ATOM   1136 HG22 ILE A 890       9.896  43.767  12.347  1.00 49.27           H
ATOM   1137 HG23 ILE A 890       9.856  45.016  13.324  1.00 49.27           H
ATOM   1138 HD11 ILE A 890       5.889  46.117  13.711  1.00 52.50           H
ATOM   1139 HD12 ILE A 890       5.963  44.844  12.770  1.00 52.50           H
ATOM   1140 HD13 ILE A 890       6.921  44.948  14.024  1.00 52.50           H
ATOM   1141  N   GLY A 891      10.609  44.222   9.638  1.00 37.07           N
ATOM   1142  CA  GLY A 891      11.799  43.452   9.329  1.00 33.84           C
ATOM   1143  C   GLY A 891      12.135  42.417  10.384  1.00 32.28           C
ATOM   1144  O   GLY A 891      11.362  42.110  11.282  1.00 33.03           O
ATOM   1145  H   GLY A 891       9.899  43.944   9.248  1.00 44.48           H
ATOM   1146  HA2 GLY A 891      11.665  42.984   8.493  1.00 40.61           H
ATOM   1147  HA3 GLY A 891      12.561  44.043   9.216  1.00 40.61           H
ATOM   1148  N   HIS A 892      13.335  41.874  10.252  1.00 33.42           N
ATOM   1149  CA  HIS A 892      13.717  40.612  10.869  1.00 31.26           C
ATOM   1150  C   HIS A 892      14.410  40.828  12.207  1.00 35.87           C
ATOM   1151  O   HIS A 892      15.317  41.642  12.314  1.00 35.34           O
ATOM   1152  CB  HIS A 892      14.656  39.805   9.967  1.00 34.92           C
ATOM   1153  CG  HIS A 892      15.137  38.535  10.610  1.00 38.47           C
ATOM   1154  ND1 HIS A 892      14.405  37.367  10.591  1.00 44.29           N
ATOM   1155  CD2 HIS A 892      16.241  38.276  11.353  1.00 41.53           C
ATOM   1156  CE1 HIS A 892      15.044  36.441  11.285  1.00 45.62           C
ATOM   1157  NE2 HIS A 892      16.155  36.969  11.766  1.00 48.17           N
ATOM   1158  H   HIS A 892      13.960  42.225   9.786  1.00 40.11           H
ATOM   1159  HA  HIS A 892      12.922  40.076  11.015  1.00 37.52           H
ATOM   1160  HB2 HIS A 892      15.432  40.342   9.735  1.00 41.91           H
ATOM   1161  HB3 HIS A 892      14.171  39.563   9.162  1.00 41.91           H
ATOM   1162  HD2 HIS A 892      16.924  38.878  11.565  1.00 49.83           H
ATOM   1163  HE1 HIS A 892      14.769  35.562  11.414  1.00 54.75           H
ATOM   1164  HE2 HIS A 892      16.746  36.554  12.237  1.00 57.81           H
ATOM   1165  N   HIS A 893      14.024  40.056  13.210  1.00 33.04           N
ATOM   1166  CA  HIS A 893      14.858  39.928  14.393  1.00 33.19           C
ATOM   1167  C   HIS A 893      14.627  38.548  14.968  1.00 29.99           C
ATOM   1168  O   HIS A 893      13.512  38.016  14.907  1.00 33.42           O
ATOM   1169  CB  HIS A 893      14.539  41.022  15.430  1.00 33.54           C
ATOM   1170  CG  HIS A 893      15.547  41.138  16.526  1.00 30.67           C
ATOM   1171  ND1 HIS A 893      15.527  40.325  17.635  1.00 29.31           N
ATOM   1172  CD2 HIS A 893      16.602  41.975  16.690  1.00 32.00           C
ATOM   1173  CE1 HIS A 893      16.523  40.660  18.442  1.00 34.02           C
ATOM   1174  NE2 HIS A 893      17.193  41.654  17.886  1.00 35.65           N
ATOM   1175  H   HIS A 893      13.288  39.614  13.245  1.00 39.65           H
ATOM   1176  HA  HIS A 893      15.795  39.985  14.146  1.00 39.82           H
ATOM   1177  HB2 HIS A 893      13.691  40.825  15.852  1.00 40.25           H
ATOM   1178  HB3 HIS A 893      14.493  41.875  14.977  1.00 40.25           H
ATOM   1179  HD2 HIS A 893      16.874  42.639  16.104  1.00 38.40           H
ATOM   1180  HE1 HIS A 893      16.719  40.250  19.254  1.00 40.83           H
ATOM   1181  HE2 HIS A 893      17.883  42.040  18.217  1.00 42.79           H
ATOM   1182  N   LEU A 894      15.694  37.966  15.510  1.00 28.56           N
ATOM   1183  CA  LEU A 894      15.610  36.665  16.150  1.00 27.82           C
ATOM   1184  C   LEU A 894      14.522  36.579  17.214  1.00 30.40           C
ATOM   1185  O   LEU A 894      13.962  35.495  17.429  1.00 30.51           O
ATOM   1186  CB  LEU A 894      16.948  36.311  16.800  1.00 31.19           C
ATOM   1187  CG  LEU A 894      16.957  34.960  17.491  1.00 37.44           C
ATOM   1188  CD1 LEU A 894      16.753  33.828  16.516  1.00 41.90           C
ATOM   1189  CD2 LEU A 894      18.253  34.779  18.325  1.00 49.55           C
ATOM   1190  H   LEU A 894      16.482  38.305  15.526  1.00 34.28           H
ATOM   1191  HA  LEU A 894      15.411  36.007  15.478  1.00 33.38           H
ATOM   1192  HB2 LEU A 894      17.643  36.313  16.132  1.00 37.43           H
ATOM   1193  HB3 LEU A 894      17.141  36.977  17.479  1.00 37.43           H
ATOM   1194  HG  LEU A 894      16.223  34.910  18.122  1.00 44.93           H
ATOM   1195 HD11 LEU A 894      16.792  32.997  17.010  1.00 50.28           H
ATOM   1196 HD12 LEU A 894      15.887  33.921  16.089  1.00 50.28           H
ATOM   1197 HD13 LEU A 894      17.462  33.853  15.859  1.00 50.28           H
ATOM   1198 HD21 LEU A 894      18.237  33.905  18.749  1.00 59.46           H
ATOM   1199 HD22 LEU A 894      19.033  34.856  17.753  1.00 59.46           H
ATOM   1200 HD23 LEU A 894      18.273  35.471  19.005  1.00 59.46           H
ATOM   1201  N   ASN A 895      14.228  37.672  17.928  1.00 25.55           N
ATOM   1202  CA  ASN A 895      13.376  37.550  19.105  1.00 28.23           C
ATOM   1203  C   ASN A 895      11.992  38.099  18.850  1.00 28.60           C
ATOM   1204  O   ASN A 895      11.304  38.504  19.801  1.00 25.02           O
ATOM   1205  CB  ASN A 895      14.016  38.219  20.313  1.00 28.62           C
ATOM   1206  CG  ASN A 895      15.316  37.549  20.723  1.00 30.25           C
ATOM   1207  OD1 ASN A 895      16.354  38.193  20.725  1.00 30.75           O
ATOM   1208  ND2 ASN A 895      15.267  36.260  21.052  1.00 26.71           N
ATOM   1209  H   ASN A 895      14.481  38.470  17.757  1.00 30.66           H
ATOM   1210  HA  ASN A 895      13.269  36.616  19.332  1.00 33.87           H
ATOM   1211  HB2 ASN A 895      14.207  39.146  20.091  1.00 34.35           H
ATOM   1212  HB3 ASN A 895      13.406  38.160  21.065  1.00 34.35           H
ATOM   1213 HD21 ASN A 895      15.985  35.843  21.277  1.00 32.06           H
ATOM   1214 HD22 ASN A 895      14.517  35.838  21.043  1.00 32.06           H
ATOM   1215  N   VAL A 896      11.583  38.155  17.568  1.00 29.73           N
ATOM   1216  CA  VAL A 896      10.188  38.348  17.211  1.00 25.44           C
ATOM   1217  C   VAL A 896       9.786  37.220  16.277  1.00 24.89           C
ATOM   1218  O   VAL A 896      10.618  36.521  15.704  1.00 26.58           O
ATOM   1219  CB  VAL A 896       9.872  39.691  16.545  1.00 33.10           C
ATOM   1220  CG1 VAL A 896      10.340  40.870  17.412  1.00 30.78           C
ATOM   1221  CG2 VAL A 896      10.470  39.713  15.159  1.00 36.38           C
ATOM   1222  H   VAL A 896      12.107  38.076  16.884  1.00 35.67           H
ATOM   1223  HA  VAL A 896       9.646  38.282  18.016  1.00 30.53           H
ATOM   1224  HB  VAL A 896       8.908  39.765  16.449  1.00 39.72           H
ATOM   1225 HG11 VAL A 896      10.159  41.698  16.941  1.00 36.93           H
ATOM   1226 HG12 VAL A 896       9.860  40.867  18.257  1.00 36.93           H
ATOM   1227 HG13 VAL A 896      11.293  40.780  17.575  1.00 36.93           H
ATOM   1228 HG21 VAL A 896      10.327  40.598  14.790  1.00 43.65           H
ATOM   1229 HG22 VAL A 896      11.421  39.520  15.224  1.00 43.65           H
ATOM   1230 HG23 VAL A 896      10.032  39.053  14.600  1.00 43.65           H
ATOM   1231  N   VAL A 897       8.476  37.029  16.166  1.00 25.81           N
ATOM   1232  CA  VAL A 897       7.911  35.995  15.300  1.00 26.58           C
ATOM   1233  C   VAL A 897       7.969  36.541  13.883  1.00 27.56           C
ATOM   1234  O   VAL A 897       7.184  37.425  13.535  1.00 30.48           O
ATOM   1235  CB  VAL A 897       6.472  35.655  15.704  1.00 26.78           C
ATOM   1236  CG1 VAL A 897       5.834  34.739  14.628  1.00 25.81           C
ATOM   1237  CG2 VAL A 897       6.438  35.056  17.163  1.00 28.63           C
ATOM   1238  H   VAL A 897       7.891  37.492  16.590  1.00 30.97           H
ATOM   1239  HA  VAL A 897       8.453  35.188  15.333  1.00 31.89           H
ATOM   1240  HB  VAL A 897       5.952  36.469  15.737  1.00 32.14           H
ATOM   1241 HG11 VAL A 897       4.952  34.464  14.910  1.00 30.97           H
ATOM   1242 HG12 VAL A 897       5.777  35.215  13.787  1.00 30.97           H
ATOM   1243 HG13 VAL A 897       6.402  33.962  14.526  1.00 30.97           H
ATOM   1244 HG21 VAL A 897       5.521  34.849  17.405  1.00 34.35           H
ATOM   1245 HG22 VAL A 897       6.972  34.247  17.193  1.00 34.35           H
ATOM   1246 HG23 VAL A 897       6.804  35.703  17.791  1.00 34.35           H
ATOM   1247  N   ASN A 898       8.915  36.050  13.067  1.00 23.03           N
ATOM   1248  CA  ASN A 898       9.150  36.710  11.775  1.00 27.03           C
ATOM   1249  C   ASN A 898       8.216  36.253  10.638  1.00 24.17           C
ATOM   1250  O   ASN A 898       7.773  35.110  10.563  1.00 22.13           O
ATOM   1251  CB  ASN A 898      10.608  36.515  11.320  1.00 28.12           C
ATOM   1252  CG  ASN A 898      11.599  37.212  12.278  1.00 26.84           C
ATOM   1253  OD1 ASN A 898      11.720  38.422  12.266  1.00 31.81           O
ATOM   1254  ND2 ASN A 898      12.290  36.443  13.070  1.00 26.09           N
ATOM   1255  H   ASN A 898       9.413  35.371  13.243  1.00 27.64           H
ATOM   1256  HA  ASN A 898       9.006  37.662  11.894  1.00 32.44           H
ATOM   1257  HB2 ASN A 898      10.817  35.565  11.275  1.00 33.75           H
ATOM   1258  HB3 ASN A 898      10.704  36.910  10.442  1.00 33.75           H
ATOM   1259 HD21 ASN A 898      12.858  36.793  13.608  1.00 31.31           H
ATOM   1260 HD22 ASN A 898      12.186  35.587  13.045  1.00 31.31           H
ATOM   1261  N   LEU A 899       8.031  37.155   9.683  1.00 26.49           N
ATOM   1262  CA  LEU A 899       7.358  36.844   8.431  1.00 25.92           C
ATOM   1263  C   LEU A 899       8.233  35.967   7.556  1.00 23.20           C
ATOM   1264  O   LEU A 899       9.428  36.230   7.388  1.00 22.97           O
ATOM   1265  CB  LEU A 899       7.055  38.146   7.713  1.00 22.89           C
ATOM   1266  CG  LEU A 899       6.381  38.047   6.349  1.00 21.55           C
ATOM   1267  CD1 LEU A 899       4.915  37.582   6.469  1.00 25.60           C
ATOM   1268  CD2 LEU A 899       6.489  39.405   5.718  1.00 28.39           C
ATOM   1269  H   LEU A 899       8.300  37.966   9.748  1.00 31.79           H
ATOM   1270  HA  LEU A 899       6.534  36.360   8.604  1.00 31.10           H
ATOM   1271  HB2 LEU A 899       6.455  38.654   8.271  1.00 27.47           H
ATOM   1272  HB3 LEU A 899       7.884  38.641   7.598  1.00 27.47           H
ATOM   1273  HG  LEU A 899       6.856  37.424   5.776  1.00 25.86           H
ATOM   1274 HD11 LEU A 899       4.540  37.507   5.579  1.00 30.72           H
ATOM   1275 HD12 LEU A 899       4.886  36.714   6.905  1.00 30.72           H
ATOM   1276 HD13 LEU A 899       4.415  38.229   6.992  1.00 30.72           H
ATOM   1277 HD21 LEU A 899       6.085  39.373   4.837  1.00 34.06           H
ATOM   1278 HD22 LEU A 899       6.027  40.049   6.281  1.00 34.06           H
ATOM   1279 HD23 LEU A 899       7.425  39.648   5.635  1.00 34.06           H
ATOM   1280  N   LEU A 900       7.662  34.903   7.020  1.00 23.21           N
ATOM   1281  CA  LEU A 900       8.375  34.072   6.061  1.00 23.05           C
ATOM   1282  C   LEU A 900       7.847  34.211   4.651  1.00 26.35           C
ATOM   1283  O   LEU A 900       8.602  34.003   3.701  1.00 20.41           O
ATOM   1284  CB  LEU A 900       8.311  32.588   6.446  1.00 21.29           C
ATOM   1285  CG  LEU A 900       8.908  32.269   7.796  1.00 22.66           C
ATOM   1286  CD1 LEU A 900       8.713  30.822   8.105  1.00 24.54           C
ATOM   1287  CD2 LEU A 900      10.413  32.645   7.939  1.00 28.14           C
ATOM   1288  H   LEU A 900       6.869  34.642   7.198  1.00 27.86           H
ATOM   1289  HA  LEU A 900       9.310  34.317   6.058  1.00 27.66           H
ATOM   1290  HB2 LEU A 900       7.392  32.281   6.439  1.00 25.54           H
ATOM   1291  HB3 LEU A 900       8.815  32.084   5.790  1.00 25.54           H
ATOM   1292  HG  LEU A 900       8.423  32.786   8.458  1.00 27.19           H
ATOM   1293 HD11 LEU A 900       9.069  30.625   8.988  1.00 29.45           H
ATOM   1294 HD12 LEU A 900       7.762  30.629   8.094  1.00 29.45           H
ATOM   1295 HD13 LEU A 900       9.174  30.298   7.433  1.00 29.45           H
ATOM   1296 HD21 LEU A 900      10.708  32.395   8.829  1.00 33.77           H
ATOM   1297 HD22 LEU A 900      10.924  32.158   7.274  1.00 33.77           H
ATOM   1298 HD23 LEU A 900      10.527  33.602   7.818  1.00 33.77           H
ATOM   1299  N   GLY A 901       6.583  34.552   4.483  1.00 24.62           N
ATOM   1300  CA  GLY A 901       6.052  34.610   3.130  1.00 23.85           C
ATOM   1301  C   GLY A 901       4.578  34.931   3.160  1.00 24.62           C
ATOM   1302  O   GLY A 901       3.970  35.105   4.229  1.00 26.12           O
ATOM   1303  H   GLY A 901       6.032  34.758   5.106  1.00 29.55           H
ATOM   1304  HA2 GLY A 901       6.517  35.293   2.621  1.00 28.62           H
ATOM   1305  HA3 GLY A 901       6.178  33.749   2.701  1.00 28.62           H
ATOM   1306  N   ALA A 902       3.986  34.969   1.977  1.00 29.56           N
ATOM   1307  CA  ALA A 902       2.554  35.239   1.915  1.00 22.79           C
ATOM   1308  C   ALA A 902       1.969  34.711   0.614  1.00 28.36           C
ATOM   1309  O   ALA A 902       2.681  34.531  -0.381  1.00 21.18           O
ATOM   1310  CB  ALA A 902       2.268  36.729   2.034  1.00 24.79           C
ATOM   1311  H   ALA A 902       4.377  34.859   1.213  1.00 35.47           H
ATOM   1312  HA  ALA A 902       2.114  34.786   2.648  1.00 27.34           H
ATOM   1313  HB1 ALA A 902       1.316  36.873   1.918  1.00 29.75           H
ATOM   1314  HB2 ALA A 902       2.542  37.013   2.923  1.00 29.75           H
ATOM   1315  HB3 ALA A 902       2.762  37.222   1.357  1.00 29.75           H
ATOM   1316  N   CYS A 903       0.670  34.411   0.652  1.00 25.05           N
ATOM   1317  CA  CYS A 903      -0.064  33.974  -0.532  1.00 24.46           C
ATOM   1318  C   CYS A 903      -1.154  35.011  -0.725  1.00 30.78           C
ATOM   1319  O   CYS A 903      -2.114  35.054   0.058  1.00 30.19           O
ATOM   1320  CB  CYS A 903      -0.643  32.583  -0.378  1.00 27.90           C
ATOM   1321  SG  CYS A 903       0.561  31.375   0.250  1.00 28.03           S
ATOM   1322  H   CYS A 903       0.184  34.452   1.362  1.00 30.05           H
ATOM   1323  HA  CYS A 903       0.519  33.986  -1.302  1.00 29.35           H
ATOM   1324  HB2 CYS A 903      -1.413  32.618   0.218  1.00 33.48           H
ATOM   1325  HB3 CYS A 903      -0.923  32.277  -1.252  1.00 33.48           H
ATOM   1326  HG  CYS A 903       1.500  31.273  -0.475  1.00 33.63           H
ATOM   1327  N   THR A 904      -0.936  35.893  -1.711  1.00 27.57           N
ATOM   1328  CA  THR A 904      -1.799  37.026  -2.004  1.00 31.70           C
ATOM   1329  C   THR A 904      -2.401  37.012  -3.413  1.00 36.85           C
ATOM   1330  O   THR A 904      -3.337  37.774  -3.660  1.00 37.99           O
ATOM   1331  CB  THR A 904      -1.028  38.348  -1.868  1.00 27.44           C
ATOM   1332  OG1 THR A 904      -0.085  38.469  -2.951  1.00 29.44           O
ATOM   1333  CG2 THR A 904      -0.283  38.401  -0.523  1.00 26.45           C
ATOM   1334  H   THR A 904      -0.257  35.847  -2.238  1.00 33.09           H
ATOM   1335  HA  THR A 904      -2.518  37.036  -1.348  1.00 38.04           H
ATOM   1336  HB  THR A 904      -1.649  39.091  -1.907  1.00 32.93           H
ATOM   1337  HG1 THR A 904       0.483  37.848  -2.949  1.00 35.33           H
ATOM   1338 HG21 THR A 904       0.195  39.240  -0.456  1.00 31.74           H
ATOM   1339 HG22 THR A 904      -0.920  38.337   0.202  1.00 31.74           H
ATOM   1340 HG23 THR A 904       0.349  37.666  -0.448  1.00 31.74           H
ATOM   1341  N   LYS A 905      -1.864  36.223  -4.331  1.00 38.28           N
ATOM   1342  CA  LYS A 905      -2.371  36.184  -5.705  1.00 41.97           C
ATOM   1343  C   LYS A 905      -3.825  35.718  -5.728  1.00 49.74           C
ATOM   1344  O   LYS A 905      -4.218  34.841  -4.942  1.00 36.59           O
ATOM   1345  CB  LYS A 905      -1.578  35.220  -6.571  1.00 43.53           C
ATOM   1346  CG  LYS A 905      -0.199  35.613  -6.880  1.00 43.03           C
ATOM   1347  CD  LYS A 905       0.374  34.548  -7.797  1.00 52.16           C
ATOM   1348  CE  LYS A 905       1.890  34.649  -7.990  1.00 60.14           C
ATOM   1349  NZ  LYS A 905       2.412  33.394  -8.657  1.00 57.32           N1+
ATOM   1350  H   LYS A 905      -1.193  35.706  -4.182  1.00 45.93           H
ATOM   1351  HA  LYS A 905      -2.304  37.067  -6.095  1.00 50.36           H
ATOM   1352  HB2 LYS A 905      -1.544  34.362  -6.126  1.00 52.24           H
ATOM   1353  HB3 LYS A 905      -2.048  35.116  -7.412  1.00 52.24           H
ATOM   1354  HG2 LYS A 905      -0.190  36.474  -7.334  1.00 51.63           H
ATOM   1355  HG3 LYS A 905       0.320  35.639  -6.064  1.00 51.63           H
ATOM   1356  HD2 LYS A 905       0.169  33.679  -7.422  1.00 62.60           H
ATOM   1357  HD3 LYS A 905      -0.038  34.642  -8.670  1.00 62.60           H
ATOM   1358  HE2 LYS A 905       2.101  35.410  -8.555  1.00 72.17           H
ATOM   1359  HE3 LYS A 905       2.321  34.739  -7.127  1.00 72.17           H
ATOM   1360  HZ1 LYS A 905       3.298  33.437  -8.736  1.00 68.78           H
ATOM   1361  HZ2 LYS A 905       2.198  32.679  -8.170  1.00 68.78           H
ATOM   1362  HZ3 LYS A 905       2.051  33.308  -9.466  1.00 68.78           H
ATOM   1363  N   PRO A 906      -4.626  36.235  -6.671  1.00 56.81           N
ATOM   1364  CA  PRO A 906      -5.982  35.709  -6.841  1.00 47.02           C
ATOM   1365  C   PRO A 906      -5.949  34.208  -7.051  1.00 41.50           C
ATOM   1366  O   PRO A 906      -4.949  33.642  -7.503  1.00 41.18           O
ATOM   1367  CB  PRO A 906      -6.499  36.449  -8.085  1.00 54.19           C
ATOM   1368  CG  PRO A 906      -5.726  37.741  -8.087  1.00 55.64           C
ATOM   1369  CD  PRO A 906      -4.350  37.331  -7.624  1.00 56.11           C
ATOM   1370  HA  PRO A 906      -6.537  35.926  -6.077  1.00 56.43           H
ATOM   1371  HB2 PRO A 906      -6.308  35.932  -8.883  1.00 65.03           H
ATOM   1372  HB3 PRO A 906      -7.451  36.620  -7.996  1.00 65.03           H
ATOM   1373  HG2 PRO A 906      -5.701  38.105  -8.984  1.00 66.77           H
ATOM   1374  HG3 PRO A 906      -6.129  38.373  -7.468  1.00 66.77           H
ATOM   1375  HD2 PRO A 906      -3.830  37.003  -8.376  1.00 67.33           H
ATOM   1376  HD3 PRO A 906      -3.910  38.070  -7.182  1.00 67.33           H
ATOM   1377  N   GLY A 907      -7.050  33.561  -6.692  1.00 44.49           N
ATOM   1378  CA  GLY A 907      -7.190  32.144  -6.923  1.00 40.70           C
ATOM   1379  C   GLY A 907      -6.951  31.267  -5.732  1.00 46.66           C
ATOM   1380  O   GLY A 907      -6.901  30.047  -5.892  1.00 42.19           O
ATOM   1381  H   GLY A 907      -7.733  33.927  -6.315  1.00 53.39           H
ATOM   1382  HA2 GLY A 907      -8.094  31.976  -7.217  1.00 48.84           H
ATOM   1383  HA3 GLY A 907      -6.575  31.873  -7.619  1.00 48.84           H
ATOM   1384  N   GLY A 908      -6.765  31.837  -4.548  1.00 41.60           N
ATOM   1385  CA  GLY A 908      -6.756  31.053  -3.338  1.00 37.33           C
ATOM   1386  C   GLY A 908      -6.889  31.997  -2.171  1.00 35.17           C
ATOM   1387  O   GLY A 908      -6.947  33.213  -2.344  1.00 36.98           O
ATOM   1388  H   GLY A 908      -6.644  32.679  -4.416  1.00 49.92           H
ATOM   1389  HA2 GLY A 908      -7.507  30.440  -3.328  1.00 44.80           H
ATOM   1390  HA3 GLY A 908      -5.939  30.536  -3.267  1.00 44.80           H
ATOM   1391  N   PRO A 909      -6.977  31.474  -0.963  1.00 33.87           N
ATOM   1392  CA  PRO A 909      -7.187  32.363   0.178  1.00 37.75           C
ATOM   1393  C   PRO A 909      -5.955  33.231   0.426  1.00 34.32           C
ATOM   1394  O   PRO A 909      -4.829  32.865   0.077  1.00 31.07           O
ATOM   1395  CB  PRO A 909      -7.457  31.397   1.332  1.00 36.57           C
ATOM   1396  CG  PRO A 909      -6.962  30.090   0.910  1.00 38.27           C
ATOM   1397  CD  PRO A 909      -6.986  30.058  -0.584  1.00 33.04           C
ATOM   1398  HA  PRO A 909      -7.972  32.911   0.029  1.00 45.30           H
ATOM   1399  HB2 PRO A 909      -6.973  31.701   2.112  1.00 43.88           H
ATOM   1400  HB3 PRO A 909      -8.409  31.362   1.503  1.00 43.88           H
ATOM   1401  HG2 PRO A 909      -6.061  29.952   1.241  1.00 45.92           H
ATOM   1402  HG3 PRO A 909      -7.549  29.408   1.270  1.00 45.92           H
ATOM   1403  HD2 PRO A 909      -6.191  29.619  -0.923  1.00 39.64           H
ATOM   1404  HD3 PRO A 909      -7.798  29.632  -0.898  1.00 39.64           H
ATOM   1405  N   LEU A 910      -6.186  34.424   0.979  1.00 33.69           N
ATOM   1406  CA  LEU A 910      -5.095  35.251   1.492  1.00 37.06           C
ATOM   1407  C   LEU A 910      -4.494  34.595   2.735  1.00 30.99           C
ATOM   1408  O   LEU A 910      -5.208  34.310   3.701  1.00 30.87           O
ATOM   1409  CB  LEU A 910      -5.604  36.644   1.835  1.00 34.01           C
ATOM   1410  CG  LEU A 910      -4.602  37.602   2.483  1.00 38.52           C
ATOM   1411  CD1 LEU A 910      -3.392  37.822   1.597  1.00 35.36           C
ATOM   1412  CD2 LEU A 910      -5.252  38.975   2.767  1.00 38.90           C
ATOM   1413  H   LEU A 910      -6.967  34.769   1.077  1.00 40.43           H
ATOM   1414  HA  LEU A 910      -4.406  35.333   0.812  1.00 44.47           H
ATOM   1415  HB2 LEU A 910      -5.931  37.064   1.024  1.00 40.82           H
ATOM   1416  HB3 LEU A 910      -6.334  36.547   2.463  1.00 40.82           H
ATOM   1417  HG  LEU A 910      -4.299  37.221   3.323  1.00 46.22           H
ATOM   1418 HD11 LEU A 910      -2.783  38.435   2.039  1.00 42.43           H
ATOM   1419 HD12 LEU A 910      -2.953  36.972   1.440  1.00 42.43           H
ATOM   1420 HD13 LEU A 910      -3.690  38.202   0.754  1.00 42.43           H
ATOM   1421 HD21 LEU A 910      -4.595  39.574   3.158  1.00 46.67           H
ATOM   1422 HD22 LEU A 910      -5.572  39.353   1.933  1.00 46.67           H
ATOM   1423 HD23 LEU A 910      -5.994  38.842   3.375  1.00 46.67           H
ATOM   1424  N   MET A 911      -3.172  34.378   2.724  1.00 27.32           N
ATOM   1425  CA  MET A 911      -2.482  33.681   3.805  1.00 27.72           C
ATOM   1426  C   MET A 911      -1.204  34.433   4.169  1.00 29.36           C
ATOM   1427  O   MET A 911      -0.491  34.910   3.252  1.00 27.89           O
ATOM   1428  CB  MET A 911      -2.147  32.232   3.399  1.00 28.28           C
ATOM   1429  CG  MET A 911      -3.348  31.322   3.326  1.00 29.98           C
ATOM   1430  SD  MET A 911      -3.056  29.632   2.691  1.00 33.18           S
ATOM   1431  CE  MET A 911      -2.617  29.978   1.091  1.00 32.55           C
ATOM   1432  H   MET A 911      -2.652  34.645   2.090  1.00 32.78           H
ATOM   1433  HA  MET A 911      -3.067  33.640   4.569  1.00 33.27           H
ATOM   1434  HB2 MET A 911      -1.736  32.257   2.522  1.00 33.94           H
ATOM   1435  HB3 MET A 911      -1.530  31.854   4.046  1.00 33.94           H
ATOM   1436  HG2 MET A 911      -3.723  31.255   4.210  1.00 35.98           H
ATOM   1437  HG3 MET A 911      -3.979  31.747   2.728  1.00 35.98           H
ATOM   1438  HE1 MET A 911      -2.399  29.137   0.658  1.00 39.06           H
ATOM   1439  HE2 MET A 911      -3.364  30.416   0.648  1.00 39.06           H
ATOM   1440  HE3 MET A 911      -1.845  30.561   1.107  1.00 39.06           H
ATOM   1441  N   VAL A 912      -0.900  34.524   5.483  1.00 23.04           N
ATOM   1442  CA  VAL A 912       0.296  35.245   5.936  1.00 24.69           C
ATOM   1443  C   VAL A 912       0.955  34.138   6.765  1.00 23.99           C
ATOM   1444  O   VAL A 912       0.428  33.417   7.587  1.00 28.50           O
ATOM   1445  CB  VAL A 912       0.009  36.478   6.819  1.00 29.55           C
ATOM   1446  CG1 VAL A 912       1.328  36.970   7.401  1.00 21.30           C
ATOM   1447  CG2 VAL A 912      -0.669  37.548   5.955  1.00 27.74           C
ATOM   1448  H   VAL A 912      -1.487  34.114   6.236  1.00 27.65           H
ATOM   1449  HA  VAL A 912       0.904  35.565   5.040  1.00 29.63           H
ATOM   1450  HB  VAL A 912      -0.678  36.178   7.648  1.00 35.46           H
ATOM   1451 HG11 VAL A 912       1.160  37.854   8.038  1.00 25.55           H
ATOM   1452 HG12 VAL A 912       1.848  36.239   8.028  1.00 25.55           H
ATOM   1453 HG13 VAL A 912       2.043  37.298   6.639  1.00 25.55           H
ATOM   1454 HG21 VAL A 912      -0.885  38.459   6.526  1.00 33.29           H
ATOM   1455 HG22 VAL A 912      -0.032  37.869   5.121  1.00 33.29           H
ATOM   1456 HG23 VAL A 912      -1.600  37.163   5.517  1.00 33.29           H
ATOM   1457  N   ILE A 913       2.235  33.897   6.374  1.00 25.69           N
ATOM   1458  CA  ILE A 913       3.065  32.749   6.821  1.00 19.84           C
ATOM   1459  C   ILE A 913       4.206  33.267   7.702  1.00 22.14           C
ATOM   1460  O   ILE A 913       4.993  34.094   7.229  1.00 20.89           O
ATOM   1461  CB  ILE A 913       3.678  31.966   5.639  1.00 25.32           C
ATOM   1462  CG1 ILE A 913       2.642  31.578   4.588  1.00 25.04           C
ATOM   1463  CG2 ILE A 913       4.459  30.696   6.166  1.00 23.05           C
ATOM   1464  CD1 ILE A 913       3.321  30.993   3.281  1.00 26.12           C
ATOM   1465  H   ILE A 913       2.649  34.416   5.825  1.00 30.82           H
ATOM   1466  HA  ILE A 913       2.517  32.140   7.345  1.00 23.81           H
ATOM   1467  HB  ILE A 913       4.330  32.526   5.183  1.00 30.38           H
ATOM   1468 HG12 ILE A 913       2.064  30.894   4.957  1.00 30.05           H
ATOM   1469 HG13 ILE A 913       2.122  32.358   4.345  1.00 30.05           H
ATOM   1470 HG21 ILE A 913       4.846  30.220   5.417  1.00 27.66           H
ATOM   1471 HG22 ILE A 913       5.173  30.981   6.753  1.00 27.66           H
ATOM   1472 HG23 ILE A 913       3.855  30.110   6.648  1.00 27.66           H
ATOM   1473 HD11 ILE A 913       2.643  30.789   2.619  1.00 31.34           H
ATOM   1474 HD12 ILE A 913       3.945  31.647   2.925  1.00 31.34           H
ATOM   1475 HD13 ILE A 913       3.790  30.182   3.510  1.00 31.34           H
ATOM   1476  N   VAL A 914       4.321  32.776   8.970  1.00 25.05           N
ATOM   1477  CA  VAL A 914       5.326  33.281   9.913  1.00 21.49           C
ATOM   1478  C   VAL A 914       5.957  32.021  10.512  1.00 24.20           C
ATOM   1479  O   VAL A 914       5.584  30.872  10.284  1.00 25.26           O
ATOM   1480  CB  VAL A 914       4.673  34.210  10.974  1.00 21.52           C
ATOM   1481  CG1 VAL A 914       3.960  35.324  10.272  1.00 23.37           C
ATOM   1482  CG2 VAL A 914       3.709  33.438  11.864  1.00 26.23           C
ATOM   1483  H   VAL A 914       3.687  32.053   9.359  1.00 30.06           H
ATOM   1484  HA  VAL A 914       6.134  33.877   9.388  1.00 25.79           H
ATOM   1485  HB  VAL A 914       5.502  34.647  11.596  1.00 25.82           H
ATOM   1486 HG11 VAL A 914       3.535  36.017  11.018  1.00 28.04           H
ATOM   1487 HG12 VAL A 914       4.650  35.912   9.647  1.00 28.04           H
ATOM   1488 HG13 VAL A 914       3.146  34.991   9.624  1.00 28.04           H
ATOM   1489 HG21 VAL A 914       3.238  34.123  12.583  1.00 31.47           H
ATOM   1490 HG22 VAL A 914       2.910  32.954  11.287  1.00 31.47           H
ATOM   1491 HG23 VAL A 914       4.234  32.659  12.443  1.00 31.47           H
ATOM   1492  N   GLU A 915       7.053  32.277  11.282  1.00 21.72           N
ATOM   1493  CA  GLU A 915       7.756  31.216  12.000  1.00 24.19           C
ATOM   1494  C   GLU A 915       6.815  30.537  13.009  1.00 21.36           C
ATOM   1495  O   GLU A 915       5.972  31.121  13.662  1.00 22.60           O
ATOM   1496  CB  GLU A 915       8.930  31.816  12.777  1.00 25.24           C
ATOM   1497  CG  GLU A 915       9.958  32.432  11.840  1.00 25.98           C
ATOM   1498  CD  GLU A 915      11.029  33.156  12.643  1.00 31.93           C
ATOM   1499  OE1 GLU A 915      10.706  33.883  13.637  1.00 29.29           O
ATOM   1500  OE2 GLU A 915      12.218  32.986  12.309  1.00 37.06           O1-
ATOM   1501  H   GLU A 915       7.360  33.254  11.470  1.00 26.06           H
ATOM   1502  HA  GLU A 915       8.117  30.471  11.235  1.00 29.03           H
ATOM   1503  HB2 GLU A 915       8.564  32.593  13.483  1.00 30.29           H
ATOM   1504  HB3 GLU A 915       9.389  31.031  13.412  1.00 30.29           H
ATOM   1505  HG2 GLU A 915      10.427  31.664  11.194  1.00 31.18           H
ATOM   1506  HG3 GLU A 915       9.492  33.165  11.137  1.00 31.18           H
ATOM   1507  N   PHE A 916       7.035  29.170  13.066  1.00 24.81           N
ATOM   1508  CA  PHE A 916       6.261  28.285  13.931  1.00 27.83           C
ATOM   1509  C   PHE A 916       7.179  28.040  15.164  1.00 25.85           C
ATOM   1510  O   PHE A 916       8.365  27.783  15.025  1.00 27.58           O
ATOM   1511  CB  PHE A 916       5.988  26.943  13.254  1.00 24.38           C
ATOM   1512  CG  PHE A 916       5.363  25.910  14.176  1.00 24.26           C
ATOM   1513  CD1 PHE A 916       4.053  26.056  14.676  1.00 30.52           C
ATOM   1514  CD2 PHE A 916       6.091  24.770  14.528  1.00 29.50           C
ATOM   1515  CE1 PHE A 916       3.494  25.052  15.479  1.00 29.95           C
ATOM   1516  CE2 PHE A 916       5.529  23.766  15.324  1.00 25.97           C
ATOM   1517  CZ  PHE A 916       4.220  23.906  15.795  1.00 34.50           C
ATOM   1518  H   PHE A 916       7.856  28.742  12.612  1.00 29.78           H
ATOM   1519  HA  PHE A 916       5.290  28.783  14.214  1.00 33.40           H
ATOM   1520  HB2 PHE A 916       5.300  27.116  12.395  1.00 29.26           H
ATOM   1521  HB3 PHE A 916       6.932  26.556  12.820  1.00 29.26           H
ATOM   1522  HD1 PHE A 916       3.464  26.939  14.435  1.00 36.63           H
ATOM   1523  HD2 PHE A 916       7.104  24.638  14.146  1.00 35.40           H
ATOM   1524  HE1 PHE A 916       2.474  25.146  15.861  1.00 35.95           H
ATOM   1525  HE2 PHE A 916       6.087  22.867  15.541  1.00 31.17           H
ATOM   1526  HZ  PHE A 916       3.753  23.112  16.382  1.00 41.40           H
ATOM   1527  N   CYS A 917       6.557  28.104  16.395  1.00 26.63           N
ATOM   1528  CA  CYS A 917       7.292  28.092  17.686  1.00 24.63           C
ATOM   1529  C   CYS A 917       6.598  26.901  18.383  1.00 23.66           C
ATOM   1530  O   CYS A 917       5.471  26.972  18.885  1.00 25.04           O
ATOM   1531  CB  CYS A 917       7.040  29.363  18.493  1.00 25.96           C
ATOM   1532  SG  CYS A 917       7.690  30.807  17.602  1.00 27.64           S
ATOM   1533  H   CYS A 917       5.584  28.487  16.457  1.00 31.95           H
ATOM   1534  HA  CYS A 917       8.391  27.930  17.514  1.00 29.56           H
ATOM   1535  HB2 CYS A 917       5.943  29.508  18.639  1.00 31.15           H
ATOM   1536  HB3 CYS A 917       7.465  29.256  19.516  1.00 31.15           H
ATOM   1537  HG  CYS A 917       7.935  31.607  18.665  1.00 33.16           H
ATOM   1538  N   LYS A 918       7.291  25.716  18.311  1.00 27.52           N
ATOM   1539  CA  LYS A 918       6.605  24.420  18.493  1.00 30.97           C
ATOM   1540  C   LYS A 918       6.130  24.171  19.919  1.00 30.31           C
ATOM   1541  O   LYS A 918       5.281  23.373  20.294  1.00 32.86           O
ATOM   1542  CB  LYS A 918       7.508  23.262  18.061  1.00 32.56           C
ATOM   1543  CG  LYS A 918       8.838  23.085  18.781  1.00 36.38           C
ATOM   1544  CD  LYS A 918       9.313  21.638  18.536  1.00 52.07           C
ATOM   1545  CE  LYS A 918      10.823  21.519  18.678  1.00 66.64           C
ATOM   1546  NZ  LYS A 918      11.186  20.097  19.126  1.00 72.95           N1+
ATOM   1547  H   LYS A 918       8.262  25.672  17.974  1.00 33.02           H
ATOM   1548  HA  LYS A 918       5.664  24.428  17.834  1.00 37.16           H
ATOM   1549  HB2 LYS A 918       6.884  22.337  18.131  1.00 39.08           H
ATOM   1550  HB3 LYS A 918       7.720  23.391  16.969  1.00 39.08           H
ATOM   1551  HG2 LYS A 918       9.587  23.807  18.396  1.00 43.66           H
ATOM   1552  HG3 LYS A 918       8.742  23.280  19.866  1.00 43.66           H
ATOM   1553  HD2 LYS A 918       8.764  20.962  19.224  1.00 62.49           H
ATOM   1554  HD3 LYS A 918       9.021  21.313  17.510  1.00 62.49           H
ATOM   1555  HE2 LYS A 918      11.328  21.750  17.675  1.00 79.97           H
ATOM   1556  HE3 LYS A 918      11.233  22.232  19.430  1.00 79.97           H
ATOM   1557  HZ1 LYS A 918      12.209  19.990  19.227  1.00 87.54           H
ATOM   1558  HZ2 LYS A 918      10.745  19.875  20.036  1.00 87.54           H
ATOM   1559  HZ3 LYS A 918      10.853  19.402  18.437  1.00 87.54           H
ATOM   1560  N   PHE A 919       6.713  24.983  20.847  1.00 28.82           N
ATOM   1561  CA  PHE A 919       6.415  24.869  22.285  1.00 33.94           C
ATOM   1562  C   PHE A 919       5.315  25.806  22.763  1.00 35.79           C
ATOM   1563  O   PHE A 919       4.993  25.746  23.959  1.00 30.99           O
ATOM   1564  CB  PHE A 919       7.665  25.092  23.189  1.00 34.47           C
ATOM   1565  CG  PHE A 919       8.777  24.097  22.960  1.00 37.91           C
ATOM   1566  CD1 PHE A 919       8.619  22.769  23.287  1.00 52.57           C
ATOM   1567  CD2 PHE A 919       9.960  24.488  22.353  1.00 39.12           C
ATOM   1568  CE1 PHE A 919       9.620  21.867  23.039  1.00 54.17           C
ATOM   1569  CE2 PHE A 919      10.973  23.573  22.099  1.00 46.45           C
ATOM   1570  CZ  PHE A 919      10.805  22.278  22.444  1.00 47.84           C
ATOM   1571  H   PHE A 919       7.285  25.600  20.663  1.00 34.58           H
ATOM   1572  HA  PHE A 919       6.108  23.965  22.473  1.00 40.73           H
ATOM   1573  HB2 PHE A 919       8.032  25.979  23.037  1.00 41.37           H
ATOM   1574  HB3 PHE A 919       7.396  25.001  24.114  1.00 41.37           H
ATOM   1575  HD1 PHE A 919       7.837  22.474  23.682  1.00 63.08           H
ATOM   1576  HD2 PHE A 919      10.087  25.377  22.113  1.00 46.94           H
ATOM   1577  HE1 PHE A 919       9.505  20.979  23.272  1.00 65.01           H
ATOM   1578  HE2 PHE A 919      11.772  23.845  21.703  1.00 55.74           H
ATOM   1579  HZ  PHE A 919      11.483  21.664  22.280  1.00 57.40           H
ATOM   1580  N   GLY A 920       4.719  26.659  21.879  1.00 28.34           N
ATOM   1581  CA  GLY A 920       3.607  27.463  22.355  1.00 29.67           C
ATOM   1582  C   GLY A 920       4.135  28.608  23.217  1.00 30.76           C
ATOM   1583  O   GLY A 920       5.267  29.056  23.196  1.00 31.22           O
ATOM   1584  H   GLY A 920       5.052  26.826  20.917  1.00 34.01           H
ATOM   1585  HA2 GLY A 920       3.029  27.912  21.504  1.00 35.60           H
ATOM   1586  HA3 GLY A 920       2.874  26.820  22.909  1.00 35.60           H
ATOM   1587  N   ASN A 921       3.090  29.189  23.927  1.00 29.85           N
ATOM   1588  CA  ASN A 921       3.323  30.405  24.679  1.00 31.29           C
ATOM   1589  C   ASN A 921       3.986  29.985  26.023  1.00 29.62           C
ATOM   1590  O   ASN A 921       4.032  28.946  26.645  1.00 33.19           O
ATOM   1591  CB  ASN A 921       2.049  31.216  24.842  1.00 29.73           C
ATOM   1592  CG  ASN A 921       1.234  30.819  26.075  1.00 32.76           C
ATOM   1593  OD1 ASN A 921       1.517  31.256  27.193  1.00 33.15           O
ATOM   1594  ND2 ASN A 921       0.146  30.029  25.860  1.00 25.92           N
ATOM   1595  H   ASN A 921       2.193  28.703  24.107  1.00 35.82           H
ATOM   1596  HA  ASN A 921       4.072  31.049  24.097  1.00 37.54           H
ATOM   1597  HB2 ASN A 921       2.312  32.293  24.923  1.00 35.68           H
ATOM   1598  HB3 ASN A 921       1.425  31.157  23.921  1.00 35.68           H
ATOM   1599 HD21 ASN A 921      -0.398  29.698  26.653  1.00 31.11           H
ATOM   1600 HD22 ASN A 921      -0.069  29.583  24.964  1.00 31.11           H
ATOM   1601  N   LEU A 922       4.707  31.059  26.456  1.00 28.62           N
ATOM   1602  CA  LEU A 922       5.645  31.050  27.583  1.00 29.01           C
ATOM   1603  C   LEU A 922       4.937  30.936  28.924  1.00 28.22           C
ATOM   1604  O   LEU A 922       5.409  30.229  29.820  1.00 30.58           O
ATOM   1605  CB  LEU A 922       6.520  32.320  27.584  1.00 25.73           C
ATOM   1606  CG  LEU A 922       7.740  32.321  28.506  1.00 30.57           C
ATOM   1607  CD1 LEU A 922       8.751  31.176  28.176  1.00 34.14           C
ATOM   1608  CD2 LEU A 922       8.422  33.667  28.466  1.00 30.61           C
ATOM   1609  H   LEU A 922       4.658  31.834  26.074  1.00 34.34           H
ATOM   1610  HA  LEU A 922       6.227  30.283  27.487  1.00 34.81           H
ATOM   1611  HB2 LEU A 922       6.875  32.463  26.697  1.00 30.87           H
ATOM   1612  HB3 LEU A 922       5.974  33.081  27.839  1.00 30.87           H
ATOM   1613  HG  LEU A 922       7.430  32.178  29.416  1.00 36.69           H
ATOM   1614 HD11 LEU A 922       9.495  31.210  28.799  1.00 40.96           H
ATOM   1615 HD12 LEU A 922       8.292  30.325  28.258  1.00 40.96           H
ATOM   1616 HD13 LEU A 922       9.079  31.285  27.273  1.00 40.96           H
ATOM   1617 HD21 LEU A 922       9.190  33.642  29.055  1.00 36.74           H
ATOM   1618 HD22 LEU A 922       8.708  33.852  27.557  1.00 36.74           H
ATOM   1619 HD23 LEU A 922       7.801  34.349  28.760  1.00 36.74           H
ATOM   1620  N   SER A 923       3.806  31.600  29.086  1.00 30.70           N
ATOM   1621  CA  SER A 923       3.047  31.419  30.312  1.00 36.54           C
ATOM   1622  C   SER A 923       2.691  29.950  30.507  1.00 37.38           C
ATOM   1623  O   SER A 923       2.973  29.355  31.554  1.00 31.32           O
ATOM   1624  CB  SER A 923       1.785  32.290  30.265  1.00 39.91           C
ATOM   1625  OG  SER A 923       1.106  32.293  31.511  1.00 41.32           O
ATOM   1626  H   SER A 923       3.454  32.136  28.517  1.00 36.84           H
ATOM   1627  HA  SER A 923       3.590  31.694  31.062  1.00 43.85           H
ATOM   1628  HB2 SER A 923       2.037  33.203  30.055  1.00 47.90           H
ATOM   1629  HB3 SER A 923       1.187  31.946  29.584  1.00 47.90           H
ATOM   1630  HG  SER A 923       1.540  32.750  32.064  1.00 49.59           H
ATOM   1631  N   THR A 924       2.044  29.353  29.508  1.00 33.34           N
ATOM   1632  CA  THR A 924       1.629  27.954  29.631  1.00 34.97           C
ATOM   1633  C   THR A 924       2.828  27.046  29.797  1.00 38.33           C
ATOM   1634  O   THR A 924       2.815  26.110  30.610  1.00 37.59           O
ATOM   1635  CB  THR A 924       0.827  27.561  28.411  1.00 35.80           C
ATOM   1636  OG1 THR A 924      -0.284  28.457  28.305  1.00 33.25           O
ATOM   1637  CG2 THR A 924       0.374  26.082  28.491  1.00 41.40           C
ATOM   1638  H   THR A 924       1.836  29.726  28.760  1.00 40.01           H
ATOM   1639  HA  THR A 924       1.052  27.849  30.403  1.00 41.96           H
ATOM   1640  HB  THR A 924       1.389  27.647  27.622  1.00 42.96           H
ATOM   1641  HG1 THR A 924      -0.849  28.154  27.764  1.00 39.90           H
ATOM   1642 HG21 THR A 924      -0.149  25.859  27.705  1.00 49.69           H
ATOM   1643 HG22 THR A 924       1.136  25.483  28.538  1.00 49.69           H
ATOM   1644 HG23 THR A 924      -0.175  25.953  29.283  1.00 49.69           H
ATOM   1645  N   TYR A 925       3.907  27.343  29.080  1.00 31.39           N
ATOM   1646  CA  TYR A 925       5.108  26.531  29.206  1.00 34.65           C
ATOM   1647  C   TYR A 925       5.684  26.579  30.610  1.00 39.20           C
ATOM   1648  O   TYR A 925       6.026  25.538  31.179  1.00 38.91           O
ATOM   1649  CB  TYR A 925       6.153  26.974  28.185  1.00 36.75           C
ATOM   1650  CG  TYR A 925       7.433  26.196  28.297  1.00 39.38           C
ATOM   1651  CD1 TYR A 925       7.512  24.850  27.898  1.00 46.23           C
ATOM   1652  CD2 TYR A 925       8.565  26.791  28.782  1.00 34.98           C
ATOM   1653  CE1 TYR A 925       8.694  24.142  28.013  1.00 42.63           C
ATOM   1654  CE2 TYR A 925       9.746  26.099  28.890  1.00 40.89           C
ATOM   1655  CZ  TYR A 925       9.812  24.775  28.501  1.00 50.17           C
ATOM   1656  OH  TYR A 925      11.010  24.097  28.623  1.00 44.66           O
ATOM   1657  H   TYR A 925       3.966  27.989  28.519  1.00 37.67           H
ATOM   1658  HA  TYR A 925       4.877  25.608  29.024  1.00 41.59           H
ATOM   1659  HB2 TYR A 925       5.795  26.827  27.299  1.00 44.11           H
ATOM   1660  HB3 TYR A 925       6.353  27.918  28.302  1.00 44.11           H
ATOM   1661  HD1 TYR A 925       6.758  24.419  27.567  1.00 55.47           H
ATOM   1662  HD2 TYR A 925       8.523  27.679  29.043  1.00 41.98           H
ATOM   1663  HE1 TYR A 925       8.740  23.256  27.749  1.00 51.15           H
ATOM   1664  HE2 TYR A 925      10.503  26.522  29.224  1.00 49.06           H
ATOM   1665  HH  TYR A 925      11.604  24.609  28.928  1.00 53.59           H
ATOM   1666  N   LEU A 926       5.865  27.775  31.180  1.00 38.08           N
ATOM   1667  CA  LEU A 926       6.509  27.812  32.493  1.00 36.84           C
ATOM   1668  C   LEU A 926       5.651  27.109  33.513  1.00 33.33           C
ATOM   1669  O   LEU A 926       6.167  26.372  34.355  1.00 35.68           O
ATOM   1670  CB  LEU A 926       6.817  29.239  32.941  1.00 32.41           C
ATOM   1671  CG  LEU A 926       7.822  29.969  32.029  1.00 33.90           C
ATOM   1672  CD1 LEU A 926       7.906  31.429  32.380  1.00 38.00           C
ATOM   1673  CD2 LEU A 926       9.232  29.350  32.038  1.00 34.28           C
ATOM   1674  H   LEU A 926       5.640  28.538  30.849  1.00 45.70           H
ATOM   1675  HA  LEU A 926       7.350  27.330  32.443  1.00 44.21           H
ATOM   1676  HB2 LEU A 926       5.990  29.742  32.944  1.00 38.89           H
ATOM   1677  HB3 LEU A 926       7.192  29.216  33.834  1.00 38.89           H
ATOM   1678  HG  LEU A 926       7.503  29.913  31.111  1.00 40.68           H
ATOM   1679 HD11 LEU A 926       8.548  31.857  31.792  1.00 45.60           H
ATOM   1680 HD12 LEU A 926       7.030  31.832  32.267  1.00 45.60           H
ATOM   1681 HD13 LEU A 926       8.192  31.509  33.303  1.00 45.60           H
ATOM   1682 HD21 LEU A 926       9.807  29.847  31.433  1.00 41.14           H
ATOM   1683 HD22 LEU A 926       9.589  29.394  32.937  1.00 41.14           H
ATOM   1684 HD23 LEU A 926       9.175  28.426  31.746  1.00 41.14           H
ATOM   1685  N   ARG A 927       4.339  27.276  33.429  1.00 34.62           N
ATOM   1686  CA  ARG A 927       3.480  26.568  34.363  1.00 44.31           C
ATOM   1687  C   ARG A 927       3.741  25.075  34.289  1.00 48.06           C
ATOM   1688  O   ARG A 927       3.806  24.401  35.322  1.00 43.57           O
ATOM   1689  CB  ARG A 927       2.004  26.860  34.099  1.00 41.76           C
ATOM   1690  CG  ARG A 927       1.586  28.219  34.609  1.00 46.45           C
ATOM   1691  CD  ARG A 927       0.095  28.347  34.765  1.00 48.74           C
ATOM   1692  NE  ARG A 927      -0.628  27.999  33.546  1.00 67.12           N
ATOM   1693  CZ  ARG A 927      -0.769  28.808  32.497  1.00 58.68           C
ATOM   1694  NH1 ARG A 927      -0.220  30.005  32.512  1.00 54.92           N
ATOM   1695  NH2 ARG A 927      -1.450  28.417  31.424  1.00 54.39           N1+
ATOM   1696  H   ARG A 927       3.938  27.770  32.852  1.00 41.55           H
ATOM   1697  HA  ARG A 927       3.686  26.870  35.263  1.00 53.17           H
ATOM   1698  HB2 ARG A 927       1.833  26.822  33.144  1.00 50.12           H
ATOM   1699  HB3 ARG A 927       1.469  26.198  34.560  1.00 50.12           H
ATOM   1700  HG2 ARG A 927       1.999  28.382  35.469  1.00 55.74           H
ATOM   1701  HG3 ARG A 927       1.861  28.890  33.966  1.00 55.74           H
ATOM   1702  HD2 ARG A 927      -0.202  27.748  35.467  1.00 58.49           H
ATOM   1703  HD3 ARG A 927      -0.121  29.266  34.992  1.00 58.49           H
ATOM   1704  HE  ARG A 927      -1.013  27.231  33.516  1.00 80.55           H
ATOM   1705 HH11 ARG A 927       0.226  30.273  33.195  1.00 65.90           H
ATOM   1706 HH12 ARG A 927      -0.314  30.517  31.825  1.00 65.90           H
ATOM   1707 HH21 ARG A 927      -1.811  27.633  31.409  1.00 65.27           H
ATOM   1708 HH22 ARG A 927      -1.537  28.941  30.746  1.00 65.27           H
ATOM   1709  N   SER A 928       3.924  24.548  33.071  1.00 46.46           N
ATOM   1710  CA  SER A 928       4.155  23.126  32.885  1.00 45.91           C
ATOM   1711  C   SER A 928       5.495  22.690  33.457  1.00 53.11           C
ATOM   1712  O   SER A 928       5.725  21.486  33.582  1.00 56.08           O
ATOM   1713  CB  SER A 928       4.053  22.755  31.394  1.00 42.03           C
ATOM   1714  OG  SER A 928       5.241  23.043  30.670  1.00 43.07           O
ATOM   1715  H   SER A 928       3.915  24.996  32.336  1.00 55.76           H
ATOM   1716  HA  SER A 928       3.460  22.637  33.347  1.00 55.09           H
ATOM   1717  HB2 SER A 928       3.888  21.802  31.332  1.00 50.43           H
ATOM   1718  HB3 SER A 928       3.314  23.235  30.985  1.00 50.43           H
ATOM   1719  HG  SER A 928       5.401  23.867  30.684  1.00 51.69           H
ATOM   1720  N   LYS A 929       6.361  23.623  33.858  1.00 49.05           N
ATOM   1721  CA  LYS A 929       7.654  23.269  34.422  1.00 46.46           C
ATOM   1722  C   LYS A 929       7.770  23.565  35.918  1.00 44.99           C
ATOM   1723  O   LYS A 929       8.881  23.542  36.446  1.00 45.05           O
ATOM   1724  CB  LYS A 929       8.767  23.997  33.678  1.00 46.58           C
ATOM   1725  CG  LYS A 929       8.800  23.724  32.166  1.00 48.60           C
ATOM   1726  CD  LYS A 929       9.203  22.282  31.792  1.00 54.39           C
ATOM   1727  CE  LYS A 929      10.692  22.009  32.034  1.00 60.59           C
ATOM   1728  NZ  LYS A 929      11.112  20.562  31.786  1.00 62.33           N1+
ATOM   1729  H   LYS A 929       6.224  24.472  33.810  1.00 58.86           H
ATOM   1730  HA  LYS A 929       7.799  22.320  34.296  1.00 55.75           H
ATOM   1731  HB2 LYS A 929       8.647  24.952  33.806  1.00 55.90           H
ATOM   1732  HB3 LYS A 929       9.617  23.726  34.055  1.00 55.90           H
ATOM   1733  HG2 LYS A 929       7.918  23.888  31.795  1.00 58.32           H
ATOM   1734  HG3 LYS A 929       9.445  24.324  31.758  1.00 58.32           H
ATOM   1735  HD2 LYS A 929       8.687  21.657  32.323  1.00 65.27           H
ATOM   1736  HD3 LYS A 929       9.031  22.148  30.847  1.00 65.27           H
ATOM   1737  HE2 LYS A 929      11.212  22.577  31.443  1.00 72.71           H
ATOM   1738  HE3 LYS A 929      10.898  22.220  32.958  1.00 72.71           H
ATOM   1739  HZ1 LYS A 929      11.875  20.542  31.326  1.00 74.80           H
ATOM   1740  HZ2 LYS A 929      11.235  20.132  32.558  1.00 74.80           H
ATOM   1741  HZ3 LYS A 929      10.485  20.134  31.315  1.00 74.80           H
ATOM   1742  N   ARG A 930       6.659  23.843  36.605  1.00 48.30           N
ATOM   1743  CA  ARG A 930       6.708  24.187  38.036  1.00 58.89           C
ATOM   1744  C   ARG A 930       7.494  23.167  38.861  1.00 62.39           C
ATOM   1745  O   ARG A 930       8.233  23.540  39.781  1.00 66.38           O
ATOM   1746  CB  ARG A 930       5.288  24.308  38.599  1.00 58.74           C
ATOM   1747  CG  ARG A 930       4.505  25.529  38.106  1.00 55.40           C
ATOM   1748  CD  ARG A 930       4.688  26.757  38.995  1.00 52.96           C
ATOM   1749  NE  ARG A 930       3.963  27.919  38.467  1.00 48.27           N
ATOM   1750  CZ  ARG A 930       2.715  28.258  38.768  1.00 50.18           C
ATOM   1751  NH1 ARG A 930       1.981  27.553  39.610  1.00 58.76           N
ATOM   1752  NH2 ARG A 930       2.196  29.329  38.223  1.00 46.40           N1+
ATOM   1753  H   ARG A 930       5.865  23.834  36.271  1.00 57.96           H
ATOM   1754  HA  ARG A 930       7.134  25.052  38.140  1.00 70.67           H
ATOM   1755  HB2 ARG A 930       4.781  23.522  38.335  1.00 70.48           H
ATOM   1756  HB3 ARG A 930       5.337  24.355  39.566  1.00 70.48           H
ATOM   1757  HG2 ARG A 930       4.808  25.759  37.214  1.00 66.47           H
ATOM   1758  HG3 ARG A 930       3.560  25.312  38.089  1.00 66.47           H
ATOM   1759  HD2 ARG A 930       4.356  26.568  39.887  1.00 63.55           H
ATOM   1760  HD3 ARG A 930       5.632  26.980  39.038  1.00 63.55           H
ATOM   1761  HE  ARG A 930       4.399  28.462  37.961  1.00 57.92           H
ATOM   1762 HH11 ARG A 930       2.303  26.847  39.974  1.00 70.52           H
ATOM   1763 HH12 ARG A 930       1.176  27.806  39.776  1.00 70.52           H
ATOM   1764 HH21 ARG A 930       2.669  29.799  37.679  1.00 55.69           H
ATOM   1765 HH22 ARG A 930       1.389  29.559  38.413  1.00 55.69           H
ATOM   1766  N   ASN A 931       7.328  21.872  38.575  1.00 64.27           N
ATOM   1767  CA  ASN A 931       8.052  20.835  39.298  1.00 67.17           C
ATOM   1768  C   ASN A 931       9.316  20.440  38.583  1.00 63.68           C
ATOM   1769  O   ASN A 931       9.977  19.485  38.997  1.00 62.80           O
ATOM   1770  CB  ASN A 931       7.167  19.611  39.506  1.00 69.87           C
ATOM   1771  CG  ASN A 931       5.875  19.958  40.227  1.00 72.34           C
ATOM   1772  OD1 ASN A 931       5.877  20.730  41.191  1.00 68.01           O
ATOM   1773  ND2 ASN A 931       4.763  19.427  39.739  1.00 81.80           N
ATOM   1774  H   ASN A 931       6.810  21.567  37.959  1.00 77.13           H
ATOM   1775  HA  ASN A 931       8.298  21.177  40.172  1.00 80.61           H
ATOM   1776  HB2 ASN A 931       6.948  19.217  38.645  1.00 83.84           H
ATOM   1777  HB3 ASN A 931       7.655  18.973  40.048  1.00 83.84           H
ATOM   1778 HD21 ASN A 931       4.002  19.623  40.092  1.00 98.16           H
ATOM   1779 HD22 ASN A 931       4.804  18.884  39.072  1.00 98.16           H
ATOM   1780  N   GLU A 932       9.659  21.153  37.511  1.00 59.16           N
ATOM   1781  CA  GLU A 932      10.895  20.907  36.787  1.00 61.16           C
ATOM   1782  C   GLU A 932      11.757  22.170  36.761  1.00 59.12           C
ATOM   1783  O   GLU A 932      12.223  22.588  35.689  1.00 51.41           O
ATOM   1784  CB  GLU A 932      10.584  20.414  35.367  1.00 60.71           C
ATOM   1785  CG  GLU A 932       9.760  19.113  35.280  1.00 59.75           C
ATOM   1786  CD  GLU A 932       9.482  18.724  33.838  1.00 75.00           C
ATOM   1787  OE1 GLU A 932      10.433  18.282  33.150  1.00 78.94           O
ATOM   1788  OE2 GLU A 932       8.324  18.900  33.381  1.00 73.52           O1-
ATOM   1789  H   GLU A 932       9.188  21.790  37.178  1.00 71.00           H
ATOM   1790  HA  GLU A 932      11.399  20.207  37.235  1.00 73.39           H
ATOM   1791  HB2 GLU A 932      10.085  21.107  34.902  1.00 72.85           H
ATOM   1792  HB3 GLU A 932      11.423  20.247  34.907  1.00 72.85           H
ATOM   1793  HG2 GLU A 932      10.244  18.387  35.704  1.00 71.71           H
ATOM   1794  HG3 GLU A 932       8.904  19.245  35.716  1.00 71.71           H
ATOM   1795  N   PHE A 933      11.967  22.783  37.937  1.00 55.48           N
ATOM   1796  CA  PHE A 933      12.774  23.993  38.086  1.00 55.11           C
ATOM   1797  C   PHE A 933      13.759  23.837  39.235  1.00 54.19           C
ATOM   1798  O   PHE A 933      13.345  23.603  40.369  1.00 46.41           O
ATOM   1799  CB  PHE A 933      11.900  25.226  38.365  1.00 50.37           C
ATOM   1800  CG  PHE A 933      12.691  26.448  38.773  1.00 52.18           C
ATOM   1801  CD1 PHE A 933      13.263  27.261  37.814  1.00 48.00           C
ATOM   1802  CD2 PHE A 933      12.873  26.774  40.110  1.00 46.56           C
ATOM   1803  CE1 PHE A 933      14.004  28.381  38.172  1.00 46.05           C
ATOM   1804  CE2 PHE A 933      13.610  27.893  40.475  1.00 55.42           C
ATOM   1805  CZ  PHE A 933      14.176  28.694  39.507  1.00 52.25           C
ATOM   1806  H   PHE A 933      11.624  22.514  38.681  1.00 66.58           H
ATOM   1807  HA  PHE A 933      13.276  24.157  37.273  1.00 66.13           H
ATOM   1808  HB2 PHE A 933      11.419  25.448  37.556  1.00 60.44           H
ATOM   1809  HB3 PHE A 933      11.274  25.013  39.074  1.00 60.44           H
ATOM   1810  HD1 PHE A 933      13.154  27.048  36.916  1.00 57.60           H
ATOM   1811  HD2 PHE A 933      12.496  26.241  40.767  1.00 55.87           H
ATOM   1812  HE1 PHE A 933      14.385  28.916  37.514  1.00 55.26           H
ATOM   1813  HE2 PHE A 933      13.722  28.104  41.372  1.00 66.50           H
ATOM   1814  HZ  PHE A 933      14.668  29.444  39.756  1.00 62.69           H
ATOM   1815  N   VAL A 934      15.046  24.027  38.965  1.00 58.62           N
ATOM   1816  CA  VAL A 934      15.986  24.238  40.065  1.00 56.01           C
ATOM   1817  C   VAL A 934      16.781  25.522  39.813  1.00 55.04           C
ATOM   1818  O   VAL A 934      17.107  25.836  38.660  1.00 53.39           O
ATOM   1819  CB  VAL A 934      16.892  23.010  40.272  1.00 51.19           C
ATOM   1820  CG1 VAL A 934      17.566  22.591  39.006  1.00 58.90           C
ATOM   1821  CG2 VAL A 934      17.935  23.300  41.364  1.00 51.52           C
ATOM   1822  H   VAL A 934      15.396  24.042  38.178  1.00 70.34           H
ATOM   1823  HA  VAL A 934      15.469  24.351  40.877  1.00 67.22           H
ATOM   1824  HB  VAL A 934      16.339  22.269  40.566  1.00 61.43           H
ATOM   1825 HG11 VAL A 934      18.109  21.811  39.201  1.00 70.68           H
ATOM   1826 HG12 VAL A 934      16.892  22.367  38.346  1.00 70.68           H
ATOM   1827 HG13 VAL A 934      18.129  23.315  38.692  1.00 70.68           H
ATOM   1828 HG21 VAL A 934      18.484  22.511  41.489  1.00 61.83           H
ATOM   1829 HG22 VAL A 934      18.492  24.051  41.107  1.00 61.83           H
ATOM   1830 HG23 VAL A 934      17.464  23.507  42.188  1.00 61.83           H
ATOM   1831  N   PRO A 935      17.070  26.321  40.846  1.00 57.69           N
ATOM   1832  CA  PRO A 935      17.844  27.561  40.624  1.00 57.23           C
ATOM   1833  C   PRO A 935      19.181  27.370  39.919  1.00 66.53           C
ATOM   1834  O   PRO A 935      19.511  28.141  39.002  1.00 59.07           O
ATOM   1835  CB  PRO A 935      18.025  28.090  42.048  1.00 61.54           C
ATOM   1836  CG  PRO A 935      16.759  27.656  42.765  1.00 56.44           C
ATOM   1837  CD  PRO A 935      16.347  26.344  42.132  1.00 55.24           C
ATOM   1838  HA  PRO A 935      17.306  28.193  40.124  1.00 68.67           H
ATOM   1839  HB2 PRO A 935      18.816  27.691  42.445  1.00 73.85           H
ATOM   1840  HB3 PRO A 935      18.097  29.055  42.027  1.00 73.85           H
ATOM   1841  HG2 PRO A 935      16.959  27.525  43.705  1.00 67.73           H
ATOM   1842  HG3 PRO A 935      16.064  28.324  42.658  1.00 67.73           H
ATOM   1843  HD2 PRO A 935      16.633  25.599  42.682  1.00 66.29           H
ATOM   1844  HD3 PRO A 935      15.389  26.336  41.983  1.00 66.29           H
ATOM   1845  N   TYR A 936      19.986  26.394  40.339  1.00 60.66           N
ATOM   1846  CA  TYR A 936      21.235  26.103  39.613  1.00 61.12           C
ATOM   1847  C   TYR A 936      21.421  24.585  39.470  1.00 65.64           C
ATOM   1848  O   TYR A 936      21.028  23.809  40.351  1.00 67.09           O
ATOM   1849  CB  TYR A 936      22.454  26.730  40.310  1.00 66.19           C
ATOM   1850  CG  TYR A 936      22.236  28.147  40.776  1.00 68.47           C
ATOM   1851  CD1 TYR A 936      21.577  28.398  41.965  1.00 64.43           C
ATOM   1852  CD2 TYR A 936      22.681  29.229  40.025  1.00 69.61           C
ATOM   1853  CE1 TYR A 936      21.358  29.669  42.396  1.00 75.17           C
ATOM   1854  CE2 TYR A 936      22.470  30.524  40.447  1.00 64.83           C
ATOM   1855  CZ  TYR A 936      21.798  30.744  41.641  1.00 74.62           C
ATOM   1856  OH  TYR A 936      21.558  32.029  42.116  1.00 81.37           O
ATOM   1857  H   TYR A 936      19.840  25.895  41.024  1.00 72.80           H
ATOM   1858  HA  TYR A 936      21.186  26.486  38.720  1.00 73.34           H
ATOM   1859  HB2 TYR A 936      23.200  26.738  39.688  1.00 79.43           H
ATOM   1860  HB3 TYR A 936      22.678  26.194  41.088  1.00 79.43           H
ATOM   1861  HD1 TYR A 936      21.273  27.686  42.478  1.00 77.31           H
ATOM   1862  HD2 TYR A 936      23.121  29.079  39.221  1.00 83.53           H
ATOM   1863  HE1 TYR A 936      20.914  29.813  43.200  1.00 90.20           H
ATOM   1864  HE2 TYR A 936      22.769  31.239  39.932  1.00 77.79           H
ATOM   1865  HH  TYR A 936      21.825  32.600  41.561  1.00 97.64           H
ATOM   1866  HC  TYR A 936      21.861  24.201  38.657  1.00 78.76           H
ATOM   1867  N   PHE A 997      15.183  20.292  32.937  1.00 49.94           N
ATOM   1868  CA  PHE A 997      14.896  21.269  34.010  1.00 59.55           C
ATOM   1869  C   PHE A 997      15.178  22.718  33.599  1.00 45.79           C
ATOM   1870  O   PHE A 997      16.144  22.997  32.883  1.00 49.13           O
ATOM   1871  CB  PHE A 997      15.713  20.973  35.277  1.00 57.09           C
ATOM   1872  CG  PHE A 997      15.016  20.060  36.257  1.00 64.87           C
ATOM   1873  CD1 PHE A 997      14.744  18.739  35.924  1.00 66.59           C
ATOM   1874  CD2 PHE A 997      14.644  20.516  37.510  1.00 62.89           C
ATOM   1875  CE1 PHE A 997      14.110  17.904  36.811  1.00 61.20           C
ATOM   1876  CE2 PHE A 997      14.015  19.670  38.414  1.00 67.81           C
ATOM   1877  CZ  PHE A 997      13.742  18.363  38.058  1.00 64.70           C
ATOM   1878  H1  PHE A 997      14.971  19.399  33.219  1.00 59.93           H
ATOM   1879  H2  PHE A 997      16.105  20.349  32.683  1.00 59.93           H
ATOM   1880  HA  PHE A 997      13.957  21.202  34.243  1.00 71.45           H
ATOM   1881  HB2 PHE A 997      15.899  21.809  35.733  1.00 68.51           H
ATOM   1882  HB3 PHE A 997      16.546  20.547  35.019  1.00 68.51           H
ATOM   1883  HD1 PHE A 997      14.983  18.414  35.085  1.00 79.90           H
ATOM   1884  HD2 PHE A 997      14.827  21.394  37.752  1.00 75.46           H
ATOM   1885  HE1 PHE A 997      13.934  17.025  36.568  1.00 73.44           H
ATOM   1886  HE2 PHE A 997      13.766  19.984  39.252  1.00 81.38           H
ATOM   1887  HZ  PHE A 997      13.317  17.795  38.657  1.00 77.64           H
ATOM   1888  N   LEU A 998      14.320  23.634  34.043  1.00 54.26           N
ATOM   1889  CA  LEU A 998      14.621  25.056  33.945  1.00 56.48           C
ATOM   1890  C   LEU A 998      15.465  25.478  35.138  1.00 48.90           C
ATOM   1891  O   LEU A 998      15.350  24.928  36.235  1.00 48.93           O
ATOM   1892  CB  LEU A 998      13.348  25.913  33.889  1.00 52.79           C
ATOM   1893  CG  LEU A 998      12.445  25.712  32.670  1.00 54.39           C
ATOM   1894  CD1 LEU A 998      11.216  26.586  32.840  1.00 51.64           C
ATOM   1895  CD2 LEU A 998      13.185  25.987  31.333  1.00 52.31           C
ATOM   1896  H   LEU A 998      13.558  23.454  34.402  1.00 65.11           H
ATOM   1897  HA  LEU A 998      15.140  25.216  33.139  1.00 67.78           H
ATOM   1898  HB2 LEU A 998      12.814  25.721  34.675  1.00 63.35           H
ATOM   1899  HB3 LEU A 998      13.610  26.846  33.900  1.00 63.35           H
ATOM   1900  HG  LEU A 998      12.145  24.790  32.649  1.00 65.27           H
ATOM   1901 HD11 LEU A 998      10.631  26.458  32.075  1.00 61.96           H
ATOM   1902 HD12 LEU A 998      10.752  26.323  33.652  1.00 61.96           H
ATOM   1903 HD13 LEU A 998      11.496  27.510  32.904  1.00 61.96           H
ATOM   1904 HD21 LEU A 998      12.573  25.821  30.598  1.00 62.77           H
ATOM   1905 HD22 LEU A 998      13.485  26.909  31.315  1.00 62.77           H
ATOM   1906 HD23 LEU A 998      13.946  25.389  31.265  1.00 62.77           H
ATOM   1907  N   THR A 999      16.346  26.439  34.892  1.00 45.76           N
ATOM   1908  CA  THR A 999      17.173  27.040  35.922  1.00 48.76           C
ATOM   1909  C   THR A 999      17.093  28.554  35.802  1.00 53.87           C
ATOM   1910  O   THR A 999      16.519  29.094  34.845  1.00 43.17           O
ATOM   1911  CB  THR A 999      18.636  26.619  35.797  1.00 46.96           C
ATOM   1912  OG1 THR A 999      19.181  27.212  34.614  1.00 41.31           O
ATOM   1913  CG2 THR A 999      18.774  25.090  35.730  1.00 51.02           C
ATOM   1914  H   THR A 999      16.479  26.761  34.109  1.00 54.91           H
ATOM   1915  HA  THR A 999      16.831  26.784  36.781  1.00 58.51           H
ATOM   1916  HB  THR A 999      19.131  26.939  36.567  1.00 56.35           H
ATOM   1917  HG1 THR A 999      18.726  26.980  33.953  1.00 49.57           H
ATOM   1918 HG21 THR A 999      19.706  24.850  35.604  1.00 61.22           H
ATOM   1919 HG22 THR A 999      18.455  24.696  36.558  1.00 61.22           H
ATOM   1920 HG23 THR A 999      18.255  24.728  34.996  1.00 61.22           H
ATOM   1921  N   LEU A1000      17.746  29.242  36.747  1.00 44.00           N
ATOM   1922  CA  LEU A1000      17.758  30.698  36.717  1.00 48.67           C
ATOM   1923  C   LEU A1000      18.347  31.191  35.415  1.00 43.27           C
ATOM   1924  O   LEU A1000      17.894  32.195  34.854  1.00 39.00           O
ATOM   1925  CB  LEU A1000      18.555  31.250  37.903  1.00 45.82           C
ATOM   1926  CG  LEU A1000      17.797  31.357  39.213  1.00 48.58           C
ATOM   1927  CD1 LEU A1000      18.805  31.821  40.248  1.00 57.26           C
ATOM   1928  CD2 LEU A1000      16.603  32.310  39.133  1.00 48.86           C
ATOM   1929  H   LEU A1000      18.194  28.895  37.389  1.00 52.80           H
ATOM   1930  HA  LEU A1000      16.845  31.020  36.771  1.00 58.40           H
ATOM   1931  HB2 LEU A1000      19.323  30.677  38.057  1.00 54.99           H
ATOM   1932  HB3 LEU A1000      18.865  32.140  37.676  1.00 54.99           H
ATOM   1933  HG  LEU A1000      17.466  30.484  39.476  1.00 58.30           H
ATOM   1934 HD11 LEU A1000      18.362  31.901  41.106  1.00 68.71           H
ATOM   1935 HD12 LEU A1000      19.520  31.169  40.301  1.00 68.71           H
ATOM   1936 HD13 LEU A1000      19.164  32.682  39.974  1.00 68.71           H
ATOM   1937 HD21 LEU A1000      16.185  32.366  40.006  1.00 58.63           H
ATOM   1938 HD22 LEU A1000      16.912  33.189  38.854  1.00 58.63           H
ATOM   1939 HD23 LEU A1000      15.962  31.965  38.493  1.00 58.63           H
ATOM   1940  N   GLU A1001      19.347  30.478  34.907  1.00 40.36           N
ATOM   1941  CA  GLU A1001      19.908  30.805  33.600  1.00 48.58           C
ATOM   1942  C   GLU A1001      18.816  30.891  32.532  1.00 39.76           C
ATOM   1943  O   GLU A1001      18.841  31.789  31.687  1.00 38.62           O
ATOM   1944  CB  GLU A1001      20.951  29.758  33.201  1.00 44.18           C
ATOM   1945  CG  GLU A1001      21.713  30.048  31.925  1.00 49.62           C
ATOM   1946  CD  GLU A1001      22.929  30.916  32.178  1.00 70.91           C
ATOM   1947  OE1 GLU A1001      22.781  31.981  32.829  1.00 71.82           O
ATOM   1948  OE2 GLU A1001      24.039  30.526  31.745  1.00 77.89           O1-
ATOM   1949  H   GLU A1001      19.706  29.802  35.301  1.00 48.44           H
ATOM   1950  HA  GLU A1001      20.346  31.671  33.664  1.00 58.29           H
ATOM   1951  HB2 GLU A1001      21.609  29.690  33.911  1.00 53.02           H
ATOM   1952  HB3 GLU A1001      20.499  28.905  33.088  1.00 53.02           H
ATOM   1953  HG2 GLU A1001      22.020  29.213  31.538  1.00 59.55           H
ATOM   1954  HG3 GLU A1001      21.134  30.514  31.305  1.00 59.55           H
ATOM   1955  N   HIS A1002      17.870  29.950  32.546  1.00 37.15           N
ATOM   1956  CA  HIS A1002      16.842  29.912  31.516  1.00 35.52           C
ATOM   1957  C   HIS A1002      15.958  31.134  31.640  1.00 35.25           C
ATOM   1958  O   HIS A1002      15.675  31.817  30.647  1.00 36.23           O
ATOM   1959  CB  HIS A1002      15.979  28.659  31.628  1.00 41.43           C
ATOM   1960  CG  HIS A1002      16.674  27.388  31.239  1.00 48.58           C
ATOM   1961  ND1 HIS A1002      17.523  26.711  32.086  1.00 48.17           N
ATOM   1962  CD2 HIS A1002      16.610  26.654  30.108  1.00 43.09           C
ATOM   1963  CE1 HIS A1002      17.971  25.627  31.486  1.00 46.53           C
ATOM   1964  NE2 HIS A1002      17.436  25.573  30.282  1.00 50.30           N
ATOM   1965  H   HIS A1002      17.790  29.342  33.145  1.00 44.58           H
ATOM   1966  HA  HIS A1002      17.260  29.909  30.645  1.00 42.63           H
ATOM   1967  HB2 HIS A1002      15.212  28.767  31.044  1.00 49.72           H
ATOM   1968  HB3 HIS A1002      15.674  28.559  32.543  1.00 49.72           H
ATOM   1969  HD2 HIS A1002      16.113  26.857  29.347  1.00 51.71           H
ATOM   1970  HE1 HIS A1002      18.565  25.010  31.846  1.00 55.84           H
ATOM   1971  HE2 HIS A1002      17.576  24.954  29.703  1.00 60.36           H
ATOM   1972  N   LEU A1003      15.514  31.422  32.859  1.00 34.41           N
ATOM   1973  CA  LEU A1003      14.574  32.525  33.062  1.00 35.89           C
ATOM   1974  C   LEU A1003      15.223  33.872  32.762  1.00 29.67           C
ATOM   1975  O   LEU A1003      14.614  34.728  32.098  1.00 33.03           O
ATOM   1976  CB  LEU A1003      14.015  32.484  34.475  1.00 31.47           C
ATOM   1977  CG  LEU A1003      13.472  31.145  34.955  1.00 34.56           C
ATOM   1978  CD1 LEU A1003      12.859  31.243  36.359  1.00 35.44           C
ATOM   1979  CD2 LEU A1003      12.444  30.578  34.017  1.00 37.08           C
ATOM   1980  H   LEU A1003      15.739  31.002  33.576  1.00 41.29           H
ATOM   1981  HA  LEU A1003      13.832  32.412  32.448  1.00 43.07           H
ATOM   1982  HB2 LEU A1003      14.725  32.743  35.082  1.00 37.76           H
ATOM   1983  HB3 LEU A1003      13.286  33.124  34.528  1.00 37.76           H
ATOM   1984  HG  LEU A1003      14.208  30.518  35.003  1.00 41.47           H
ATOM   1985 HD11 LEU A1003      12.517  30.370  36.612  1.00 42.53           H
ATOM   1986 HD12 LEU A1003      13.537  31.533  36.989  1.00 42.53           H
ATOM   1987 HD13 LEU A1003      12.126  31.879  36.328  1.00 42.53           H
ATOM   1988 HD21 LEU A1003      12.101  29.748  34.386  1.00 44.49           H
ATOM   1989 HD22 LEU A1003      11.724  31.221  33.924  1.00 44.49           H
ATOM   1990 HD23 LEU A1003      12.863  30.400  33.159  1.00 44.49           H
ATOM   1991  N   ILE A1004      16.462  34.079  33.210  1.00 31.60           N
ATOM   1992  CA  ILE A1004      17.144  35.321  32.895  1.00 30.47           C
ATOM   1993  C   ILE A1004      17.379  35.396  31.396  1.00 34.63           C
ATOM   1994  O   ILE A1004      17.239  36.461  30.775  1.00 28.29           O
ATOM   1995  CB  ILE A1004      18.457  35.442  33.702  1.00 33.26           C
ATOM   1996  CG1 ILE A1004      18.171  35.431  35.211  1.00 31.81           C
ATOM   1997  CG2 ILE A1004      19.169  36.748  33.387  1.00 31.82           C
ATOM   1998  CD1 ILE A1004      19.416  35.135  36.111  1.00 36.91           C
ATOM   1999  H   ILE A1004      16.927  33.531  33.679  1.00 37.92           H
ATOM   2000  HA  ILE A1004      16.568  36.059  33.139  1.00 36.57           H
ATOM   2001  HB  ILE A1004      19.040  34.699  33.479  1.00 39.91           H
ATOM   2002 HG12 ILE A1004      17.842  36.309  35.453  1.00 38.17           H
ATOM   2003 HG13 ILE A1004      17.498  34.763  35.408  1.00 38.17           H
ATOM   2004 HG21 ILE A1004      19.981  36.806  33.909  1.00 38.18           H
ATOM   2005 HG22 ILE A1004      19.387  36.772  32.447  1.00 38.18           H
ATOM   2006 HG23 ILE A1004      18.577  37.485  33.614  1.00 38.18           H
ATOM   2007 HD11 ILE A1004      19.140  35.172  37.038  1.00 44.29           H
ATOM   2008 HD12 ILE A1004      19.747  34.246  35.914  1.00 44.29           H
ATOM   2009 HD13 ILE A1004      20.111  35.788  35.944  1.00 44.29           H
ATOM   2010  N   CYS A1005      17.687  34.254  30.777  1.00 29.25           N
ATOM   2011  CA  CYS A1005      17.867  34.250  29.340  1.00 32.78           C
ATOM   2012  C   CYS A1005      16.567  34.602  28.606  1.00 25.29           C
ATOM   2013  O   CYS A1005      16.601  35.350  27.635  1.00 30.94           O
ATOM   2014  CB  CYS A1005      18.407  32.902  28.894  1.00 38.05           C
ATOM   2015  SG  CYS A1005      18.805  32.895  27.126  1.00 42.32           S
ATOM   2016  H   CYS A1005      17.783  33.487  31.150  1.00 35.10           H
ATOM   2017  HA  CYS A1005      18.531  34.913  29.101  1.00 39.34           H
ATOM   2018  HB2 CYS A1005      19.224  32.728  29.386  1.00 45.66           H
ATOM   2019  HB3 CYS A1005      17.752  32.210  29.072  1.00 45.66           H
ATOM   2020  HG  CYS A1005      19.176  31.782  26.885  1.00 50.78           H
ATOM   2021  N   TYR A1006      15.423  34.036  29.014  1.00 28.27           N
ATOM   2022  CA  TYR A1006      14.157  34.429  28.394  1.00 26.92           C
ATOM   2023  C   TYR A1006      13.921  35.930  28.570  1.00 28.89           C
ATOM   2024  O   TYR A1006      13.500  36.624  27.634  1.00 26.64           O
ATOM   2025  CB  TYR A1006      13.003  33.631  29.009  1.00 25.42           C
ATOM   2026  CG  TYR A1006      13.071  32.085  28.875  1.00 31.82           C
ATOM   2027  CD1 TYR A1006      13.717  31.457  27.794  1.00 32.99           C
ATOM   2028  CD2 TYR A1006      12.485  31.276  29.828  1.00 30.98           C
ATOM   2029  CE1 TYR A1006      13.733  30.047  27.674  1.00 33.02           C
ATOM   2030  CE2 TYR A1006      12.516  29.896  29.735  1.00 34.70           C
ATOM   2031  CZ  TYR A1006      13.145  29.280  28.650  1.00 35.36           C
ATOM   2032  OH  TYR A1006      13.175  27.896  28.600  1.00 38.81           O
ATOM   2033  H   TYR A1006      15.343  33.436  29.629  1.00 33.92           H
ATOM   2034  HA  TYR A1006      14.196  34.245  27.446  1.00 32.31           H
ATOM   2035  HB2 TYR A1006      12.985  33.841  29.952  1.00 30.50           H
ATOM   2036  HB3 TYR A1006      12.173  33.926  28.606  1.00 30.50           H
ATOM   2037  HD1 TYR A1006      14.112  31.976  27.132  1.00 39.59           H
ATOM   2038  HD2 TYR A1006      12.056  31.672  30.553  1.00 37.18           H
ATOM   2039  HE1 TYR A1006      14.174  29.644  26.963  1.00 39.62           H
ATOM   2040  HE2 TYR A1006      12.111  29.381  30.396  1.00 41.64           H
ATOM   2041  HH  TYR A1006      13.612  27.636  27.934  1.00 46.57           H
ATOM   2042  N   SER A1007      14.210  36.444  29.776  1.00 29.21           N
ATOM   2043  CA  SER A1007      14.011  37.855  30.092  1.00 27.22           C
ATOM   2044  C   SER A1007      14.873  38.722  29.197  1.00 25.37           C
ATOM   2045  O   SER A1007      14.402  39.696  28.601  1.00 24.12           O
ATOM   2046  CB  SER A1007      14.320  38.096  31.591  1.00 29.42           C
ATOM   2047  OG  SER A1007      13.422  37.360  32.399  1.00 30.10           O
ATOM   2048  H   SER A1007      14.525  35.991  30.431  1.00 35.06           H
ATOM   2049  HA  SER A1007      13.086  38.098  29.932  1.00 32.66           H
ATOM   2050  HB2 SER A1007      15.226  37.813  31.804  1.00 35.31           H
ATOM   2051  HB3 SER A1007      14.217  39.042  31.789  1.00 35.31           H
ATOM   2052  HG  SER A1007      13.478  36.536  32.241  1.00 36.12           H
ATOM   2053  N   PHE A1008      16.128  38.325  29.032  1.00 29.89           N
ATOM   2054  CA  PHE A1008      17.067  39.069  28.211  1.00 28.15           C
ATOM   2055  C   PHE A1008      16.643  39.090  26.721  1.00 32.42           C
ATOM   2056  O   PHE A1008      16.703  40.141  26.056  1.00 29.57           O
ATOM   2057  CB  PHE A1008      18.444  38.418  28.432  1.00 29.56           C
ATOM   2058  CG  PHE A1008      19.546  38.878  27.467  1.00 33.48           C
ATOM   2059  CD1 PHE A1008      20.110  40.144  27.566  1.00 31.45           C
ATOM   2060  CD2 PHE A1008      20.025  38.021  26.473  1.00 40.30           C
ATOM   2061  CE1 PHE A1008      21.103  40.551  26.720  1.00 33.79           C
ATOM   2062  CE2 PHE A1008      21.040  38.449  25.607  1.00 43.94           C
ATOM   2063  CZ  PHE A1008      21.572  39.711  25.744  1.00 42.02           C
ATOM   2064  H   PHE A1008      16.463  37.618  29.385  1.00 35.87           H
ATOM   2065  HA  PHE A1008      17.090  39.980  28.540  1.00 33.78           H
ATOM   2066  HB2 PHE A1008      18.736  38.610  29.337  1.00 35.47           H
ATOM   2067  HB3 PHE A1008      18.341  37.459  28.339  1.00 35.47           H
ATOM   2068  HD1 PHE A1008      19.812  40.731  28.221  1.00 37.74           H
ATOM   2069  HD2 PHE A1008      19.676  37.165  26.378  1.00 48.36           H
ATOM   2070  HE1 PHE A1008      21.461  41.401  26.800  1.00 40.55           H
ATOM   2071  HE2 PHE A1008      21.362  37.887  24.947  1.00 52.73           H
ATOM   2072  HZ  PHE A1008      22.242  39.998  25.168  1.00 50.42           H
ATOM   2073  N   GLN A1009      16.220  37.930  26.191  1.00 31.82           N
ATOM   2074  CA  GLN A1009      15.763  37.835  24.802  1.00 29.60           C
ATOM   2075  C   GLN A1009      14.549  38.712  24.547  1.00 25.30           C
ATOM   2076  O   GLN A1009      14.465  39.373  23.510  1.00 27.86           O
ATOM   2077  CB  GLN A1009      15.431  36.373  24.466  1.00 26.44           C
ATOM   2078  CG  GLN A1009      16.643  35.461  24.384  1.00 26.22           C
ATOM   2079  CD  GLN A1009      16.231  34.081  23.966  1.00 32.96           C
ATOM   2080  OE1 GLN A1009      15.756  33.880  22.847  1.00 31.59           O
ATOM   2081  NE2 GLN A1009      16.308  33.136  24.897  1.00 32.84           N
ATOM   2082  H   GLN A1009      16.181  37.181  26.610  1.00 38.19           H
ATOM   2083  HA  GLN A1009      16.474  38.127  24.213  1.00 35.52           H
ATOM   2084  HB2 GLN A1009      14.868  36.029  25.174  1.00 31.73           H
ATOM   2085  HB3 GLN A1009      14.948  36.321  23.622  1.00 31.73           H
ATOM   2086  HG2 GLN A1009      17.270  35.817  23.736  1.00 31.47           H
ATOM   2087  HG3 GLN A1009      17.068  35.390  25.252  1.00 31.47           H
ATOM   2088 HE21 GLN A1009      16.578  33.337  25.690  1.00 39.41           H
ATOM   2089 HE22 GLN A1009      16.075  32.328  24.712  1.00 39.41           H
ATOM   2090  N   VAL A1010      13.584  38.741  25.473  1.00 29.09           N
ATOM   2091  CA  VAL A1010      12.436  39.623  25.253  1.00 26.22           C
ATOM   2092  C   VAL A1010      12.883  41.065  25.213  1.00 26.53           C
ATOM   2093  O   VAL A1010      12.473  41.833  24.335  1.00 28.15           O
ATOM   2094  CB  VAL A1010      11.335  39.395  26.298  1.00 25.07           C
ATOM   2095  CG1 VAL A1010      10.225  40.359  26.096  1.00 28.28           C
ATOM   2096  CG2 VAL A1010      10.824  37.951  26.211  1.00 32.32           C
ATOM   2097  H   VAL A1010      13.569  38.277  26.199  1.00 34.90           H
ATOM   2098  HA  VAL A1010      12.069  39.409  24.380  1.00 31.46           H
ATOM   2099  HB  VAL A1010      11.695  39.542  27.185  1.00 30.08           H
ATOM   2100 HG11 VAL A1010       9.509  40.160  26.717  1.00 33.93           H
ATOM   2101 HG12 VAL A1010      10.558  41.249  26.266  1.00 33.93           H
ATOM   2102 HG13 VAL A1010       9.904  40.288  25.183  1.00 33.93           H
ATOM   2103 HG21 VAL A1010      10.141  37.807  26.882  1.00 38.78           H
ATOM   2104 HG22 VAL A1010      10.449  37.798  25.329  1.00 38.78           H
ATOM   2105 HG23 VAL A1010      11.572  37.348  26.365  1.00 38.78           H
ATOM   2106  N   ALA A1011      13.771  41.459  26.120  1.00 32.50           N
ATOM   2107  CA  ALA A1011      14.234  42.843  26.086  1.00 29.18           C
ATOM   2108  C   ALA A1011      14.930  43.170  24.758  1.00 26.27           C
ATOM   2109  O   ALA A1011      14.772  44.259  24.211  1.00 29.28           O
ATOM   2110  CB  ALA A1011      15.172  43.078  27.264  1.00 27.30           C
ATOM   2111  H   ALA A1011      14.103  40.973  26.746  1.00 39.00           H
ATOM   2112  HA  ALA A1011      13.469  43.437  26.166  1.00 35.01           H
ATOM   2113  HB1 ALA A1011      15.485  43.997  27.244  1.00 32.76           H
ATOM   2114  HB2 ALA A1011      14.687  42.900  28.082  1.00 32.76           H
ATOM   2115  HB3 ALA A1011      15.925  42.470  27.178  1.00 32.76           H
ATOM   2116  N   LYS A1012      15.725  42.252  24.247  1.00 27.79           N
ATOM   2117  CA  LYS A1012      16.344  42.465  22.945  1.00 27.32           C
ATOM   2118  C   LYS A1012      15.295  42.606  21.849  1.00 29.77           C
ATOM   2119  O   LYS A1012      15.401  43.482  20.985  1.00 31.01           O
ATOM   2120  CB  LYS A1012      17.276  41.318  22.617  1.00 35.87           C
ATOM   2121  CG  LYS A1012      18.751  41.541  23.081  1.00 40.60           C
ATOM   2122  CD  LYS A1012      19.694  40.567  22.374  1.00 43.03           C
ATOM   2123  CE  LYS A1012      19.681  40.745  20.828  1.00 53.09           C
ATOM   2124  NZ  LYS A1012      19.947  42.145  20.339  1.00 67.10           N1+
ATOM   2125  H   LYS A1012      15.919  41.503  24.624  1.00 33.35           H
ATOM   2126  HA  LYS A1012      16.866  43.281  22.970  1.00 32.79           H
ATOM   2127  HB2 LYS A1012      16.941  40.499  23.022  1.00 43.05           H
ATOM   2128  HB3 LYS A1012      17.268  41.235  21.655  1.00 43.05           H
ATOM   2129  HG2 LYS A1012      19.028  42.444  22.867  1.00 48.72           H
ATOM   2130  HG3 LYS A1012      18.815  41.387  24.034  1.00 48.72           H
ATOM   2131  HD2 LYS A1012      20.599  40.711  22.687  1.00 51.63           H
ATOM   2132  HD3 LYS A1012      19.418  39.656  22.581  1.00 51.63           H
ATOM   2133  HE2 LYS A1012      20.377  40.179  20.451  1.00 63.70           H
ATOM   2134  HE3 LYS A1012      18.822  40.467  20.469  1.00 63.70           H
ATOM   2135  HZ1 LYS A1012      19.924  42.171  19.449  1.00 80.52           H
ATOM   2136  HZ2 LYS A1012      19.337  42.706  20.662  1.00 80.52           H
ATOM   2137  HZ3 LYS A1012      20.756  42.402  20.614  1.00 80.52           H
ATOM   2138  N   GLY A1013      14.245  41.793  21.896  1.00 29.50           N
ATOM   2139  CA  GLY A1013      13.183  41.944  20.904  1.00 28.76           C
ATOM   2140  C   GLY A1013      12.444  43.251  21.044  1.00 30.26           C
ATOM   2141  O   GLY A1013      12.062  43.874  20.045  1.00 28.74           O
ATOM   2142  H   GLY A1013      14.123  41.161  22.468  1.00 35.39           H
ATOM   2143  HA2 GLY A1013      13.561  41.909  20.016  1.00 34.52           H
ATOM   2144  HA3 GLY A1013      12.532  41.230  21.009  1.00 34.52           H
ATOM   2145  N   MET A1014      12.205  43.689  22.295  1.00 27.94           N
ATOM   2146  CA  MET A1014      11.525  44.963  22.479  1.00 25.70           C
ATOM   2147  C   MET A1014      12.420  46.125  22.077  1.00 28.09           C
ATOM   2148  O   MET A1014      11.936  47.117  21.529  1.00 29.09           O
ATOM   2149  CB  MET A1014      11.033  45.113  23.932  1.00 25.78           C
ATOM   2150  CG  MET A1014       9.789  44.302  24.229  1.00 28.26           C
ATOM   2151  SD  MET A1014       8.431  44.621  23.085  1.00 33.78           S
ATOM   2152  CE  MET A1014       8.221  46.396  23.332  1.00 35.46           C
ATOM   2153  H   MET A1014      12.415  43.279  23.022  1.00 33.53           H
ATOM   2154  HA  MET A1014      10.757  44.985  21.893  1.00 30.84           H
ATOM   2155  HB2 MET A1014      11.733  44.816  24.541  1.00 30.93           H
ATOM   2156  HB3 MET A1014      10.828  46.051  24.096  1.00 30.93           H
ATOM   2157  HG2 MET A1014      10.013  43.362  24.168  1.00 33.92           H
ATOM   2158  HG3 MET A1014       9.492  44.520  25.131  1.00 33.92           H
ATOM   2159  HE1 MET A1014       7.496  46.695  22.761  1.00 42.55           H
ATOM   2160  HE2 MET A1014       7.998  46.581  24.262  1.00 42.55           H
ATOM   2161  HE3 MET A1014       9.045  46.854  23.094  1.00 42.55           H
ATOM   2162  N   GLU A1015      13.722  46.049  22.384  1.00 31.03           N
ATOM   2163  CA  GLU A1015      14.638  47.081  21.912  1.00 34.13           C
ATOM   2164  C   GLU A1015      14.577  47.189  20.387  1.00 33.76           C
ATOM   2165  O   GLU A1015      14.520  48.290  19.840  1.00 32.32           O
ATOM   2166  CB  GLU A1015      16.058  46.761  22.387  1.00 30.72           C
ATOM   2167  CG  GLU A1015      17.191  47.596  21.745  1.00 32.96           C
ATOM   2168  CD  GLU A1015      18.593  47.098  22.131  1.00 35.59           C
ATOM   2169  OE1 GLU A1015      18.864  45.876  22.064  1.00 41.51           O
ATOM   2170  OE2 GLU A1015      19.442  47.938  22.510  1.00 44.59           O1-
ATOM   2171  H   GLU A1015      14.101  45.427  22.845  1.00 37.23           H
ATOM   2172  HA  GLU A1015      14.364  47.931  22.294  1.00 40.95           H
ATOM   2173  HB2 GLU A1015      16.103  46.905  23.346  1.00 36.87           H
ATOM   2174  HB3 GLU A1015      16.232  45.825  22.200  1.00 36.87           H
ATOM   2175  HG2 GLU A1015      17.117  47.547  20.782  1.00 39.55           H
ATOM   2176  HG3 GLU A1015      17.099  48.516  22.032  1.00 39.55           H
ATOM   2177  N   PHE A1016      14.538  46.042  19.692  1.00 33.80           N
ATOM   2178  CA  PHE A1016      14.359  46.038  18.235  1.00 28.86           C
ATOM   2179  C   PHE A1016      13.074  46.741  17.827  1.00 32.33           C
ATOM   2180  O   PHE A1016      13.082  47.650  16.989  1.00 33.92           O
ATOM   2181  CB  PHE A1016      14.356  44.608  17.724  1.00 40.64           C
ATOM   2182  CG  PHE A1016      13.930  44.484  16.282  1.00 38.15           C
ATOM   2183  CD1 PHE A1016      14.785  44.880  15.260  1.00 37.02           C
ATOM   2184  CD2 PHE A1016      12.690  43.962  15.955  1.00 37.98           C
ATOM   2185  CE1 PHE A1016      14.414  44.759  13.918  1.00 45.12           C
ATOM   2186  CE2 PHE A1016      12.321  43.821  14.620  1.00 44.50           C
ATOM   2187  CZ  PHE A1016      13.195  44.240  13.599  1.00 39.37           C
ATOM   2188  H   PHE A1016      14.619  45.259  20.041  1.00 40.57           H
ATOM   2189  HA  PHE A1016      15.099  46.495  17.803  1.00 34.63           H
ATOM   2190  HB2 PHE A1016      15.258  44.256  17.795  1.00 48.77           H
ATOM   2191  HB3 PHE A1016      13.752  44.076  18.265  1.00 48.77           H
ATOM   2192  HD1 PHE A1016      15.619  45.235  15.470  1.00 44.42           H
ATOM   2193  HD2 PHE A1016      12.112  43.684  16.628  1.00 45.57           H
ATOM   2194  HE1 PHE A1016      14.989  45.030  13.242  1.00 54.15           H
ATOM   2195  HE2 PHE A1016      11.485  43.477  14.405  1.00 53.40           H
ATOM   2196  HZ  PHE A1016      12.950  44.165  12.708  1.00 47.24           H
ATOM   2197  N   LEU A1017      11.945  46.315  18.391  1.00 28.18           N
ATOM   2198  CA  LEU A1017      10.684  46.916  18.011  1.00 29.77           C
ATOM   2199  C   LEU A1017      10.704  48.428  18.246  1.00 38.58           C
ATOM   2200  O   LEU A1017      10.283  49.193  17.376  1.00 35.01           O
ATOM   2201  CB  LEU A1017       9.530  46.226  18.751  1.00 30.63           C
ATOM   2202  CG  LEU A1017       9.230  44.803  18.225  1.00 38.52           C
ATOM   2203  CD1 LEU A1017       8.098  44.137  19.021  1.00 35.90           C
ATOM   2204  CD2 LEU A1017       8.895  44.780  16.696  1.00 43.36           C
ATOM   2205  H   LEU A1017      11.885  45.691  18.983  1.00 33.81           H
ATOM   2206  HA  LEU A1017      10.556  46.780  17.061  1.00 35.72           H
ATOM   2207  HB2 LEU A1017       9.750  46.146  19.693  1.00 36.75           H
ATOM   2208  HB3 LEU A1017       8.727  46.757  18.638  1.00 36.75           H
ATOM   2209  HG  LEU A1017      10.026  44.260  18.344  1.00 46.22           H
ATOM   2210 HD11 LEU A1017       7.907  43.267  18.639  1.00 43.07           H
ATOM   2211 HD12 LEU A1017       8.368  44.036  19.948  1.00 43.07           H
ATOM   2212 HD13 LEU A1017       7.312  44.702  18.971  1.00 43.07           H
ATOM   2213 HD21 LEU A1017       8.682  43.871  16.429  1.00 52.03           H
ATOM   2214 HD22 LEU A1017       8.128  45.356  16.537  1.00 52.03           H
ATOM   2215 HD23 LEU A1017       9.655  45.096  16.183  1.00 52.03           H
ATOM   2216  N   ALA A1018      11.234  48.879  19.393  1.00 33.93           N
ATOM   2217  CA  ALA A1018      11.329  50.318  19.662  1.00 37.84           C
ATOM   2218  C   ALA A1018      12.121  51.039  18.580  1.00 36.29           C
ATOM   2219  O   ALA A1018      11.730  52.129  18.144  1.00 41.93           O
ATOM   2220  CB  ALA A1018      11.973  50.589  21.017  1.00 36.70           C
ATOM   2221  H   ALA A1018      11.551  48.378  20.018  1.00 40.72           H
ATOM   2222  HA  ALA A1018      10.433  50.697  19.688  1.00 45.40           H
ATOM   2223  HB1 ALA A1018      12.045  51.551  21.137  1.00 44.04           H
ATOM   2224  HB2 ALA A1018      11.420  50.206  21.716  1.00 44.04           H
ATOM   2225  HB3 ALA A1018      12.865  50.199  21.026  1.00 44.04           H
ATOM   2226  N   SER A1019      13.234  50.440  18.134  1.00 38.40           N
ATOM   2227  CA  SER A1019      14.043  51.036  17.072  1.00 39.41           C
ATOM   2228  C   SER A1019      13.282  51.142  15.759  1.00 44.44           C
ATOM   2229  O   SER A1019      13.603  52.002  14.935  1.00 38.60           O
ATOM   2230  CB  SER A1019      15.319  50.237  16.855  1.00 43.36           C
ATOM   2231  OG  SER A1019      15.086  49.069  16.084  1.00 41.36           O
ATOM   2232  H   SER A1019      13.545  49.699  18.444  1.00 46.08           H
ATOM   2233  HA  SER A1019      14.298  51.935  17.335  1.00 47.29           H
ATOM   2234  HB2 SER A1019      15.930  50.806  16.368  1.00 52.03           H
ATOM   2235  HB3 SER A1019      15.703  49.990  17.713  1.00 52.03           H
ATOM   2236  HG  SER A1019      14.500  48.586  16.442  1.00 49.63           H
ATOM   2237  N   ARG A1020      12.291  50.283  15.531  1.00 41.13           N
ATOM   2238  CA  ARG A1020      11.428  50.397  14.361  1.00 41.05           C
ATOM   2239  C   ARG A1020      10.268  51.314  14.646  1.00 43.99           C
ATOM   2240  O   ARG A1020       9.349  51.410  13.832  1.00 43.72           O
ATOM   2241  CB  ARG A1020      10.922  49.021  13.918  1.00 34.85           C
ATOM   2242  CG  ARG A1020      12.023  47.973  13.789  1.00 37.77           C
ATOM   2243  CD  ARG A1020      13.077  48.330  12.756  1.00 40.74           C
ATOM   2244  NE  ARG A1020      12.477  48.444  11.430  1.00 43.81           N
ATOM   2245  CZ  ARG A1020      12.564  49.497  10.617  1.00 58.05           C
ATOM   2246  NH1 ARG A1020      13.284  50.582  10.951  1.00 49.44           N
ATOM   2247  NH2 ARG A1020      11.935  49.451   9.438  1.00 44.63           N1+
ATOM   2248  H   ARG A1020      12.091  49.627  16.045  1.00 49.36           H
ATOM   2249  HA  ARG A1020      11.930  50.770  13.619  1.00 49.26           H
ATOM   2250  HB2 ARG A1020      10.268  48.699  14.560  1.00 41.83           H
ATOM   2251  HB3 ARG A1020      10.504  49.111  13.055  1.00 41.83           H
ATOM   2252  HG2 ARG A1020      12.470  47.865  14.641  1.00 45.32           H
ATOM   2253  HG3 ARG A1020      11.623  47.129  13.523  1.00 45.32           H
ATOM   2254  HD2 ARG A1020      13.487  49.167  13.008  1.00 48.88           H
ATOM   2255  HD3 ARG A1020      13.742  47.625  12.727  1.00 48.88           H
ATOM   2256  HE  ARG A1020      12.027  47.771  11.140  1.00 52.58           H
ATOM   2257 HH11 ARG A1020      13.690  50.614  11.709  1.00 59.33           H
ATOM   2258 HH12 ARG A1020      13.337  51.250  10.412  1.00 59.33           H
ATOM   2259 HH21 ARG A1020      11.478  48.757   9.222  1.00 53.56           H
ATOM   2260 HH22 ARG A1020      11.988  50.116   8.895  1.00 53.56           H
ATOM   2261  N   LYS A1021      10.300  51.970  15.807  1.00 41.66           N
ATOM   2262  CA  LYS A1021       9.286  52.930  16.249  1.00 48.64           C
ATOM   2263  C   LYS A1021       7.908  52.284  16.426  1.00 53.10           C
ATOM   2264  O   LYS A1021       6.870  52.897  16.162  1.00 57.07           O
ATOM   2265  CB  LYS A1021       9.240  54.153  15.320  1.00 53.38           C
ATOM   2266  CG  LYS A1021      10.452  55.102  15.577  1.00 56.63           C
ATOM   2267  CD  LYS A1021      11.024  55.738  14.290  1.00 61.45           C
ATOM   2268  CE  LYS A1021      12.332  56.491  14.545  1.00 69.98           C
ATOM   2269  NZ  LYS A1021      13.186  56.607  13.304  1.00 61.92           N1+
ATOM   2270  H   LYS A1021      10.932  51.874  16.384  1.00 49.99           H
ATOM   2271  HA  LYS A1021       9.548  53.246  17.128  1.00 58.37           H
ATOM   2272  HB2 LYS A1021       9.267  53.868  14.392  1.00 64.06           H
ATOM   2273  HB3 LYS A1021       8.428  54.656  15.490  1.00 64.06           H
ATOM   2274  HG2 LYS A1021      10.170  55.820  16.167  1.00 67.95           H
ATOM   2275  HG3 LYS A1021      11.165  54.594  15.998  1.00 67.95           H
ATOM   2276  HD2 LYS A1021      11.209  55.037  13.645  1.00 73.74           H
ATOM   2277  HD3 LYS A1021      10.383  56.370  13.930  1.00 73.74           H
ATOM   2278  HE2 LYS A1021      12.124  57.389  14.852  1.00 83.97           H
ATOM   2279  HE3 LYS A1021      12.844  56.020  15.223  1.00 83.97           H
ATOM   2280  HZ1 LYS A1021      13.935  57.054  13.490  1.00 74.30           H
ATOM   2281  HZ2 LYS A1021      13.403  55.797  13.008  1.00 74.30           H
ATOM   2282  HZ3 LYS A1021      12.743  57.043  12.667  1.00 74.30           H
ATOM   2283  N   CYS A1022       7.896  51.072  16.985  1.00 47.54           N
ATOM   2284  CA  CYS A1022       6.663  50.400  17.375  1.00 48.49           C
ATOM   2285  C   CYS A1022       6.449  50.460  18.889  1.00 50.40           C
ATOM   2286  O   CYS A1022       7.386  50.589  19.688  1.00 44.14           O
ATOM   2287  CB  CYS A1022       6.669  48.934  16.928  1.00 49.44           C
ATOM   2288  SG  CYS A1022       7.023  48.711  15.187  1.00 57.05           S
ATOM   2289  H   CYS A1022       8.605  50.616  17.165  1.00 57.05           H
ATOM   2290  HA  CYS A1022       5.905  50.835  16.951  1.00 58.19           H
ATOM   2291  HB2 CYS A1022       7.345  48.462  17.439  1.00 59.33           H
ATOM   2292  HB3 CYS A1022       5.794  48.552  17.103  1.00 59.33           H
ATOM   2293  HG  CYS A1022       7.175  47.542  14.974  1.00 68.46           H
ATOM   2294  N   ILE A1023       5.175  50.360  19.250  1.00 40.51           N
ATOM   2295  CA  ILE A1023       4.695  50.133  20.606  1.00 45.87           C
ATOM   2296  C   ILE A1023       3.873  48.860  20.533  1.00 49.39           C
ATOM   2297  O   ILE A1023       3.112  48.670  19.576  1.00 36.25           O
ATOM   2298  CB  ILE A1023       3.876  51.333  21.129  1.00 49.87           C
ATOM   2299  CG1 ILE A1023       4.775  52.569  21.192  1.00 55.23           C
ATOM   2300  CG2 ILE A1023       3.354  51.088  22.547  1.00 50.54           C
ATOM   2301  CD1 ILE A1023       4.585  53.597  20.091  1.00 54.33           C
ATOM   2302  H   ILE A1023       4.530  50.410  18.686  1.00 48.62           H
ATOM   2303  HA  ILE A1023       5.443  49.984  21.210  1.00 55.04           H
ATOM   2304  HB  ILE A1023       3.125  51.506  20.538  1.00 59.85           H
ATOM   2305 HG12 ILE A1023       4.616  53.017  22.037  1.00 66.28           H
ATOM   2306 HG13 ILE A1023       5.698  52.271  21.147  1.00 66.28           H
ATOM   2307 HG21 ILE A1023       2.871  51.874  22.851  1.00 60.64           H
ATOM   2308 HG22 ILE A1023       2.764  50.320  22.548  1.00 60.64           H
ATOM   2309 HG23 ILE A1023       4.112  50.926  23.131  1.00 60.64           H
ATOM   2310 HD11 ILE A1023       5.212  54.327  20.222  1.00 65.20           H
ATOM   2311 HD12 ILE A1023       4.752  53.171  19.235  1.00 65.20           H
ATOM   2312 HD13 ILE A1023       3.677  53.938  20.127  1.00 65.20           H
ATOM   2313  N   HIS A1024       4.083  47.957  21.495  1.00 37.81           N
ATOM   2314  CA  HIS A1024       3.432  46.661  21.437  1.00 43.73           C
ATOM   2315  C   HIS A1024       2.034  46.682  22.049  1.00 45.55           C
ATOM   2316  O   HIS A1024       1.059  46.293  21.399  1.00 55.66           O
ATOM   2317  CB  HIS A1024       4.283  45.624  22.140  1.00 39.20           C
ATOM   2318  CG  HIS A1024       3.735  44.255  21.999  1.00 36.89           C
ATOM   2319  ND1 HIS A1024       2.637  43.827  22.714  1.00 34.45           N
ATOM   2320  CD2 HIS A1024       4.070  43.241  21.166  1.00 32.87           C
ATOM   2321  CE1 HIS A1024       2.354  42.583  22.369  1.00 43.02           C
ATOM   2322  NE2 HIS A1024       3.197  42.210  21.421  1.00 34.73           N
ATOM   2323  H   HIS A1024       4.590  48.058  22.176  1.00 45.37           H
ATOM   2324  HA  HIS A1024       3.350  46.400  20.508  1.00 52.48           H
ATOM   2325  HB2 HIS A1024       4.294  45.835  23.086  1.00 47.03           H
ATOM   2326  HB3 HIS A1024       5.179  45.644  21.775  1.00 47.03           H
ATOM   2327  HD2 HIS A1024       4.767  43.244  20.553  1.00 39.44           H
ATOM   2328  HE1 HIS A1024       1.666  42.064  22.716  1.00 51.62           H
ATOM   2329  HE2 HIS A1024       3.212  41.442  21.039  1.00 41.68           H
ATOM   2330  N   ARG A1025       1.930  47.070  23.316  1.00 40.19           N
ATOM   2331  CA  ARG A1025       0.652  47.314  23.993  1.00 47.79           C
ATOM   2332  C   ARG A1025       0.006  46.099  24.672  1.00 54.79           C
ATOM   2333  O   ARG A1025      -0.871  46.281  25.523  1.00 49.64           O
ATOM   2334  CB  ARG A1025      -0.373  47.938  23.037  1.00 52.54           C
ATOM   2335  CG  ARG A1025       0.126  49.257  22.387  1.00 58.85           C
ATOM   2336  CD  ARG A1025      -0.934  50.092  21.627  1.00 70.70           C
ATOM   2337  NE  ARG A1025      -2.133  49.367  21.186  1.00 79.04           N
ATOM   2338  CZ  ARG A1025      -3.183  49.959  20.605  1.00 89.64           C
ATOM   2339  NH1 ARG A1025      -3.188  51.289  20.404  1.00 84.60           N
ATOM   2340  NH2 ARG A1025      -4.232  49.227  20.217  1.00 83.87           N1+
ATOM   2341  H   ARG A1025       2.610  47.212  23.822  1.00 48.22           H
ATOM   2342  HA  ARG A1025       0.809  47.972  24.690  1.00 57.35           H
ATOM   2343  HB2 ARG A1025      -0.627  47.304  22.343  1.00 63.05           H
ATOM   2344  HB3 ARG A1025      -1.152  48.167  23.557  1.00 63.05           H
ATOM   2345  HG2 ARG A1025       0.463  49.819  23.098  1.00 70.62           H
ATOM   2346  HG3 ARG A1025       0.841  49.058  21.765  1.00 70.62           H
ATOM   2347  HD2 ARG A1025      -1.221  50.837  22.177  1.00 84.83           H
ATOM   2348  HD3 ARG A1025      -0.505  50.435  20.824  1.00 84.83           H
ATOM   2349  HE  ARG A1025      -2.169  48.517  21.313  1.00 94.85           H
ATOM   2350 HH11 ARG A1025      -2.517  51.770  20.650  1.00101.52           H
ATOM   2351 HH12 ARG A1025      -3.871  51.666  20.037  1.00101.52           H
ATOM   2352 HH21 ARG A1025      -4.234  48.377  20.348  1.00100.64           H
ATOM   2353 HH22 ARG A1025      -4.915  49.606  19.852  1.00100.64           H
ATOM   2354  N   ASP A1026       0.399  44.870  24.338  1.00 41.53           N
ATOM   2355  CA  ASP A1026      -0.034  43.703  25.106  1.00 41.57           C
ATOM   2356  C   ASP A1026       1.159  42.812  25.400  1.00 39.78           C
ATOM   2357  O   ASP A1026       1.169  41.610  25.126  1.00 33.93           O
ATOM   2358  CB  ASP A1026      -1.149  42.951  24.380  1.00 45.10           C
ATOM   2359  CG  ASP A1026      -1.840  41.930  25.270  1.00 50.53           C
ATOM   2360  OD1 ASP A1026      -1.678  41.977  26.497  1.00 46.35           O
ATOM   2361  OD2 ASP A1026      -2.550  41.059  24.737  1.00 64.25           O1-
ATOM   2362  H   ASP A1026       0.904  44.692  23.670  1.00 49.83           H
ATOM   2363  HA  ASP A1026      -0.388  43.992  25.961  1.00 49.88           H
ATOM   2364  HB2 ASP A1026      -1.824  43.585  24.091  1.00 54.12           H
ATOM   2365  HB3 ASP A1026      -0.782  42.476  23.620  1.00 54.12           H
ATOM   2366  N   LEU A1027       2.210  43.407  25.974  1.00 34.19           N
ATOM   2367  CA  LEU A1027       3.423  42.662  26.252  1.00 32.82           C
ATOM   2368  C   LEU A1027       3.182  41.827  27.496  1.00 41.40           C
ATOM   2369  O   LEU A1027       3.102  42.356  28.605  1.00 42.86           O
ATOM   2370  CB  LEU A1027       4.596  43.611  26.428  1.00 34.65           C
ATOM   2371  CG  LEU A1027       5.990  43.023  26.443  1.00 36.01           C
ATOM   2372  CD1 LEU A1027       6.291  42.237  25.182  1.00 32.81           C
ATOM   2373  CD2 LEU A1027       6.955  44.193  26.589  1.00 37.67           C
ATOM   2374  H   LEU A1027       2.249  44.232  26.217  1.00 41.03           H
ATOM   2375  HA  LEU A1027       3.607  42.064  25.516  1.00 39.38           H
ATOM   2376  HB2 LEU A1027       4.566  44.247  25.699  1.00 41.57           H
ATOM   2377  HB3 LEU A1027       4.481  44.078  27.270  1.00 41.57           H
ATOM   2378  HG  LEU A1027       6.083  42.428  27.205  1.00 43.22           H
ATOM   2379 HD11 LEU A1027       7.208  41.914  25.209  1.00 39.37           H
ATOM   2380 HD12 LEU A1027       5.683  41.485  25.127  1.00 39.37           H
ATOM   2381 HD13 LEU A1027       6.173  42.826  24.419  1.00 39.37           H
ATOM   2382 HD21 LEU A1027       7.865  43.859  26.625  1.00 45.20           H
ATOM   2383 HD22 LEU A1027       6.855  44.780  25.820  1.00 45.20           H
ATOM   2384 HD23 LEU A1027       6.746  44.680  27.402  1.00 45.20           H
ATOM   2385  N   ALA A1028       3.078  40.520  27.307  1.00 29.66           N
ATOM   2386  CA  ALA A1028       2.637  39.596  28.333  1.00 31.15           C
ATOM   2387  C   ALA A1028       3.154  38.216  27.953  1.00 34.78           C
ATOM   2388  O   ALA A1028       3.452  37.944  26.774  1.00 27.83           O
ATOM   2389  CB  ALA A1028       1.107  39.616  28.462  1.00 34.37           C
ATOM   2390  H   ALA A1028       3.263  40.132  26.564  1.00 35.59           H
ATOM   2391  HA  ALA A1028       3.020  39.839  29.188  1.00 37.38           H
ATOM   2392  HB1 ALA A1028       0.838  39.020  29.176  1.00 41.25           H
ATOM   2393  HB2 ALA A1028       0.820  40.522  28.666  1.00 41.25           H
ATOM   2394  HB3 ALA A1028       0.709  39.330  27.626  1.00 41.25           H
ATOM   2395  N   ALA A1029       3.299  37.356  28.959  1.00 30.19           N
ATOM   2396  CA  ALA A1029       3.955  36.088  28.692  1.00 35.50           C
ATOM   2397  C   ALA A1029       3.169  35.236  27.703  1.00 27.18           C
ATOM   2398  O   ALA A1029       3.770  34.469  26.947  1.00 28.39           O
ATOM   2399  CB  ALA A1029       4.202  35.325  29.981  1.00 30.10           C
ATOM   2400  H   ALA A1029       3.042  37.475  29.769  1.00 36.22           H
ATOM   2401  HA  ALA A1029       4.819  36.280  28.295  1.00 42.60           H
ATOM   2402  HB1 ALA A1029       4.599  34.467  29.764  1.00 36.12           H
ATOM   2403  HB2 ALA A1029       4.819  35.846  30.513  1.00 36.12           H
ATOM   2404  HB3 ALA A1029       3.354  35.196  30.433  1.00 36.12           H
ATOM   2405  N   ARG A1030       1.840  35.359  27.683  1.00 28.97           N
ATOM   2406  CA  ARG A1030       1.040  34.606  26.736  1.00 31.61           C
ATOM   2407  C   ARG A1030       1.323  35.044  25.301  1.00 33.71           C
ATOM   2408  O   ARG A1030       0.904  34.351  24.388  1.00 32.98           O
ATOM   2409  CB  ARG A1030      -0.460  34.784  27.029  1.00 34.37           C
ATOM   2410  CG  ARG A1030      -0.913  36.236  26.752  1.00 49.82           C
ATOM   2411  CD  ARG A1030      -2.431  36.580  26.912  1.00 59.42           C
ATOM   2412  NE  ARG A1030      -2.527  38.042  27.047  1.00 54.19           N
ATOM   2413  CZ  ARG A1030      -2.394  38.681  28.212  1.00 55.24           C
ATOM   2414  NH1 ARG A1030      -2.245  37.968  29.341  1.00 47.87           N
ATOM   2415  NH2 ARG A1030      -2.427  40.021  28.254  1.00 45.55           N1+
ATOM   2416  H   ARG A1030       1.391  35.884  28.192  1.00 34.76           H
ATOM   2417  HA  ARG A1030       1.259  33.663  26.822  1.00 37.93           H
ATOM   2418  HB2 ARG A1030      -0.975  34.193  26.460  1.00 41.24           H
ATOM   2419  HB3 ARG A1030      -0.630  34.583  27.960  1.00 41.24           H
ATOM   2420  HG2 ARG A1030      -0.414  36.829  27.339  1.00 59.79           H
ATOM   2421  HG3 ARG A1030      -0.694  36.453  25.829  1.00 59.79           H
ATOM   2422  HD2 ARG A1030      -2.912  36.295  26.117  1.00 71.31           H
ATOM   2423  HD3 ARG A1030      -2.799  36.149  27.700  1.00 71.31           H
ATOM   2424  HE  ARG A1030      -2.843  38.489  26.381  1.00 65.03           H
ATOM   2425 HH11 ARG A1030      -2.203  37.110  29.316  1.00 57.45           H
ATOM   2426 HH12 ARG A1030      -2.167  38.371  30.096  1.00 57.45           H
ATOM   2427 HH21 ARG A1030      -2.543  40.476  27.531  1.00 54.65           H
ATOM   2428 HH22 ARG A1030      -2.372  40.433  29.011  1.00 54.65           H
ATOM   2429  N   ASN A1031       2.012  36.174  25.093  1.00 28.59           N
ATOM   2430  CA  ASN A1031       2.329  36.710  23.766  1.00 25.69           C
ATOM   2431  C   ASN A1031       3.805  36.582  23.429  1.00 24.82           C
ATOM   2432  O   ASN A1031       4.283  37.215  22.482  1.00 29.52           O
ATOM   2433  CB  ASN A1031       1.889  38.177  23.635  1.00 29.28           C
ATOM   2434  CG  ASN A1031       0.397  38.322  23.691  1.00 40.00           C
ATOM   2435  OD1 ASN A1031      -0.334  37.416  23.315  1.00 38.91           O
ATOM   2436  ND2 ASN A1031      -0.069  39.435  24.212  1.00 41.61           N
ATOM   2437  H   ASN A1031       2.317  36.661  25.728  1.00 34.30           H
ATOM   2438  HA  ASN A1031       1.838  36.192  23.110  1.00 30.83           H
ATOM   2439  HB2 ASN A1031       2.259  38.716  24.354  1.00 35.14           H
ATOM   2440  HB3 ASN A1031       2.185  38.537  22.784  1.00 35.14           H
ATOM   2441 HD21 ASN A1031      -0.917  39.543  24.285  1.00 49.94           H
ATOM   2442 HD22 ASN A1031       0.474  40.040  24.498  1.00 49.94           H
ATOM   2443  N   ILE A1032       4.526  35.760  24.188  1.00 28.58           N
ATOM   2444  CA  ILE A1032       5.890  35.332  23.890  1.00 25.17           C
ATOM   2445  C   ILE A1032       5.803  33.870  23.510  1.00 26.22           C
ATOM   2446  O   ILE A1032       5.172  33.109  24.250  1.00 26.69           O
ATOM   2447  CB  ILE A1032       6.788  35.478  25.131  1.00 28.29           C
ATOM   2448  CG1 ILE A1032       6.711  36.898  25.704  1.00 28.29           C
ATOM   2449  CG2 ILE A1032       8.223  34.943  24.849  1.00 22.08           C
ATOM   2450  CD1 ILE A1032       7.136  38.019  24.759  1.00 27.73           C
ATOM   2451  H   ILE A1032       4.229  35.420  24.921  1.00 34.30           H
ATOM   2452  HA  ILE A1032       6.254  35.842  23.153  1.00 30.20           H
ATOM   2453  HB  ILE A1032       6.410  34.892  25.800  1.00 33.95           H
ATOM   2454 HG12 ILE A1032       5.790  37.070  25.953  1.00 33.95           H
ATOM   2455 HG13 ILE A1032       7.269  36.957  26.498  1.00 33.95           H
ATOM   2456 HG21 ILE A1032       8.764  35.028  25.648  1.00 26.50           H
ATOM   2457 HG22 ILE A1032       8.188  34.013  24.590  1.00 26.50           H
ATOM   2458 HG23 ILE A1032       8.601  35.461  24.122  1.00 26.50           H
ATOM   2459 HD11 ILE A1032       7.048  38.879  25.200  1.00 33.27           H
ATOM   2460 HD12 ILE A1032       8.056  37.870  24.505  1.00 33.27           H
ATOM   2461 HD13 ILE A1032       6.567  38.005  23.973  1.00 33.27           H
ATOM   2462  N   LEU A1033       6.430  33.452  22.386  1.00 26.35           N
ATOM   2463  CA  LEU A1033       6.393  32.038  22.059  1.00 27.40           C
ATOM   2464  C   LEU A1033       7.871  31.650  22.161  1.00 23.60           C
ATOM   2465  O   LEU A1033       8.930  32.222  21.976  1.00 29.92           O
ATOM   2466  CB  LEU A1033       5.858  31.736  20.649  1.00 25.72           C
ATOM   2467  CG  LEU A1033       4.496  32.412  20.366  1.00 28.71           C
ATOM   2468  CD1 LEU A1033       4.044  32.069  18.934  1.00 30.24           C
ATOM   2469  CD2 LEU A1033       3.406  32.022  21.374  1.00 30.24           C
ATOM   2470  H   LEU A1033       6.919  34.062  21.713  1.00 31.62           H
ATOM   2471  HA  LEU A1033       5.763  31.472  22.819  1.00 32.88           H
ATOM   2472  HB2 LEU A1033       6.601  32.065  19.897  1.00 30.86           H
ATOM   2473  HB3 LEU A1033       5.746  30.641  20.548  1.00 30.86           H
ATOM   2474  HG  LEU A1033       4.624  33.520  20.438  1.00 34.46           H
ATOM   2475 HD11 LEU A1033       3.063  32.499  18.711  1.00 36.29           H
ATOM   2476 HD12 LEU A1033       4.748  32.464  18.195  1.00 36.29           H
ATOM   2477 HD13 LEU A1033       3.965  30.991  18.772  1.00 36.29           H
ATOM   2478 HD21 LEU A1033       2.449  32.484  21.102  1.00 36.28           H
ATOM   2479 HD22 LEU A1033       3.233  30.941  21.405  1.00 36.28           H
ATOM   2480 HD23 LEU A1033       3.657  32.361  22.387  1.00 36.28           H
ATOM   2481  N   LEU A1034       7.869  30.343  22.517  1.00 26.74           N
ATOM   2482  CA  LEU A1034       9.066  29.523  22.701  1.00 29.49           C
ATOM   2483  C   LEU A1034       9.251  28.551  21.543  1.00 28.70           C
ATOM   2484  O   LEU A1034       8.379  27.711  21.256  1.00 27.63           O
ATOM   2485  CB  LEU A1034       9.021  28.722  24.001  1.00 30.47           C
ATOM   2486  CG  LEU A1034      10.245  27.879  24.396  1.00 35.38           C
ATOM   2487  CD1 LEU A1034      11.532  28.712  24.540  1.00 36.33           C
ATOM   2488  CD2 LEU A1034       9.911  27.174  25.717  1.00 42.77           C
ATOM   2489  H   LEU A1034       7.138  29.903  22.664  1.00 32.09           H
ATOM   2490  HA  LEU A1034       9.835  30.113  22.734  1.00 35.38           H
ATOM   2491  HB2 LEU A1034       8.865  29.332  24.738  1.00 36.56           H
ATOM   2492  HB3 LEU A1034       8.280  28.102  23.928  1.00 36.56           H
ATOM   2493  HG  LEU A1034      10.402  27.201  23.721  1.00 42.45           H
ATOM   2494 HD11 LEU A1034      12.266  28.120  24.752  1.00 43.59           H
ATOM   2495 HD12 LEU A1034      11.708  29.169  23.706  1.00 43.59           H
ATOM   2496 HD13 LEU A1034      11.415  29.364  25.250  1.00 43.59           H
ATOM   2497 HD21 LEU A1034      10.668  26.633  25.981  1.00 51.33           H
ATOM   2498 HD22 LEU A1034       9.736  27.841  26.401  1.00 51.33           H
ATOM   2499 HD23 LEU A1034       9.128  26.615  25.593  1.00 51.33           H
ATOM   2500  N   SER A1035      10.408  28.634  20.935  1.00 30.06           N
ATOM   2501  CA  SER A1035      10.795  27.848  19.777  1.00 35.75           C
ATOM   2502  C   SER A1035      11.967  26.980  20.224  1.00 35.51           C
ATOM   2503  O   SER A1035      12.253  26.867  21.414  1.00 41.60           O
ATOM   2504  CB  SER A1035      11.103  28.792  18.592  1.00 27.44           C
ATOM   2505  OG  SER A1035      11.968  28.208  17.637  1.00 52.95           O
ATOM   2506  H   SER A1035      11.032  29.167  21.196  1.00 36.07           H
ATOM   2507  HA  SER A1035      10.061  27.269  19.533  1.00 42.90           H
ATOM   2508  HB2 SER A1035      10.267  29.024  18.161  1.00 32.93           H
ATOM   2509  HB3 SER A1035      11.539  29.599  18.906  1.00 32.93           H
ATOM   2510  HG  SER A1035      12.106  28.753  17.013  1.00 63.54           H
ATOM   2511  N   GLU A1036      12.677  26.387  19.280  1.00 40.98           N
ATOM   2512  CA  GLU A1036      13.718  25.436  19.671  1.00 45.54           C
ATOM   2513  C   GLU A1036      14.951  26.155  20.215  1.00 41.43           C
ATOM   2514  O   GLU A1036      15.185  27.333  19.947  1.00 39.68           O
ATOM   2515  CB  GLU A1036      14.135  24.569  18.476  1.00 50.39           C
ATOM   2516  CG  GLU A1036      13.088  23.587  18.004  1.00 54.07           C
ATOM   2517  CD  GLU A1036      13.359  23.060  16.601  1.00 78.37           C
ATOM   2518  OE1 GLU A1036      14.537  23.059  16.141  1.00 67.45           O
ATOM   2519  OE2 GLU A1036      12.368  22.647  15.955  1.00 82.55           O1-
ATOM   2520  H   GLU A1036      12.597  26.518  18.436  1.00 49.17           H
ATOM   2521  HA  GLU A1036      13.374  24.852  20.368  1.00 54.65           H
ATOM   2522  HB2 GLU A1036      14.347  25.148  17.724  1.00 60.47           H
ATOM   2523  HB3 GLU A1036      14.916  24.055  18.734  1.00 60.47           H
ATOM   2524  HG2 GLU A1036      13.082  22.831  18.612  1.00 64.89           H
ATOM   2525  HG3 GLU A1036      12.222  24.022  17.985  1.00 64.89           H
ATOM   2526  N   LYS A1037      15.769  25.402  20.947  1.00 43.62           N
ATOM   2527  CA  LYS A1037      17.024  25.899  21.518  1.00 42.23           C
ATOM   2528  C   LYS A1037      16.804  27.135  22.402  1.00 44.97           C
ATOM   2529  O   LYS A1037      17.594  28.084  22.394  1.00 45.40           O
ATOM   2530  CB  LYS A1037      18.045  26.197  20.422  1.00 52.60           C
ATOM   2531  CG  LYS A1037      18.240  25.034  19.443  1.00 59.63           C
ATOM   2532  CD  LYS A1037      19.218  25.377  18.316  1.00 53.88           C
ATOM   2533  CE  LYS A1037      20.625  25.594  18.861  1.00 73.14           C
ATOM   2534  NZ  LYS A1037      21.695  25.541  17.803  1.00 84.28           N1+
ATOM   2535  H   LYS A1037      15.621  24.574  21.119  1.00 52.34           H
ATOM   2536  HA  LYS A1037      17.393  25.197  22.074  1.00 50.67           H
ATOM   2537  HB2 LYS A1037      17.770  26.981  19.922  1.00 63.12           H
ATOM   2538  HB3 LYS A1037      18.900  26.361  20.846  1.00 63.12           H
ATOM   2539  HG2 LYS A1037      18.592  24.266  19.925  1.00 71.56           H
ATOM   2540  HG3 LYS A1037      17.386  24.807  19.042  1.00 71.56           H
ATOM   2541  HD2 LYS A1037      19.254  24.637  17.687  1.00 64.66           H
ATOM   2542  HD3 LYS A1037      18.929  26.187  17.872  1.00 64.66           H
ATOM   2543  HE2 LYS A1037      20.664  26.467  19.283  1.00 87.77           H
ATOM   2544  HE3 LYS A1037      20.820  24.901  19.514  1.00 87.77           H
ATOM   2545  HZ1 LYS A1037      22.491  25.690  18.173  1.00101.14           H
ATOM   2546  HZ2 LYS A1037      21.704  24.736  17.422  1.00101.14           H
ATOM   2547  HZ3 LYS A1037      21.541  26.159  17.181  1.00101.14           H
ATOM   2548  N   ASN A1038      15.722  27.104  23.182  1.00 44.41           N
ATOM   2549  CA  ASN A1038      15.367  28.164  24.131  1.00 41.67           C
ATOM   2550  C   ASN A1038      15.341  29.558  23.505  1.00 35.13           C
ATOM   2551  O   ASN A1038      15.625  30.560  24.157  1.00 43.95           O
ATOM   2552  CB  ASN A1038      16.300  28.124  25.343  1.00 41.95           C
ATOM   2553  CG  ASN A1038      15.958  26.971  26.279  1.00 46.47           C
ATOM   2554  OD1 ASN A1038      14.799  26.803  26.703  1.00 49.35           O
ATOM   2555  ND2 ASN A1038      16.946  26.150  26.573  1.00 54.42           N
ATOM   2556  H   ASN A1038      15.171  26.441  23.201  1.00 53.29           H
ATOM   2557  HA  ASN A1038      14.473  27.971  24.455  1.00 50.01           H
ATOM   2558  HB2 ASN A1038      17.217  28.020  25.045  1.00 50.34           H
ATOM   2559  HB3 ASN A1038      16.208  28.955  25.832  1.00 50.34           H
ATOM   2560 HD21 ASN A1038      16.801  25.469  27.081  1.00 65.31           H
ATOM   2561 HD22 ASN A1038      17.732  26.293  26.254  1.00 65.31           H
ATOM   2562  N   VAL A1039      14.946  29.663  22.259  1.00 37.10           N
ATOM   2563  CA  VAL A1039      14.751  30.965  21.646  1.00 39.81           C
ATOM   2564  C   VAL A1039      13.320  31.379  21.921  1.00 33.99           C
ATOM   2565  O   VAL A1039      12.393  30.613  21.643  1.00 37.37           O
ATOM   2566  CB  VAL A1039      15.026  30.911  20.138  1.00 37.84           C
ATOM   2567  CG1 VAL A1039      14.615  32.207  19.484  1.00 38.63           C
ATOM   2568  CG2 VAL A1039      16.503  30.620  19.870  1.00 42.47           C
ATOM   2569  H   VAL A1039      14.777  29.001  21.737  1.00 44.52           H
ATOM   2570  HA  VAL A1039      15.347  31.618  22.047  1.00 47.77           H
ATOM   2571  HB  VAL A1039      14.507  30.197  19.735  1.00 45.41           H
ATOM   2572 HG11 VAL A1039      14.799  32.156  18.533  1.00 46.36           H
ATOM   2573 HG12 VAL A1039      13.667  32.342  19.618  1.00 46.36           H
ATOM   2574 HG13 VAL A1039      15.113  32.938  19.883  1.00 46.36           H
ATOM   2575 HG21 VAL A1039      16.641  30.589  18.910  1.00 50.96           H
ATOM   2576 HG22 VAL A1039      17.034  31.332  20.256  1.00 50.96           H
ATOM   2577 HG23 VAL A1039      16.743  29.769  20.270  1.00 50.96           H
ATOM   2578  N   VAL A1040      13.133  32.589  22.445  1.00 27.85           N
ATOM   2579  CA  VAL A1040      11.798  33.130  22.640  1.00 26.05           C
ATOM   2580  C   VAL A1040      11.539  34.251  21.663  1.00 24.25           C
ATOM   2581  O   VAL A1040      12.439  35.020  21.298  1.00 23.34           O
ATOM   2582  CB  VAL A1040      11.570  33.613  24.085  1.00 27.45           C
ATOM   2583  CG1 VAL A1040      11.461  32.385  24.991  1.00 30.45           C
ATOM   2584  CG2 VAL A1040      12.668  34.568  24.531  1.00 32.18           C
ATOM   2585  H   VAL A1040      13.766  33.114  22.687  1.00 33.43           H
ATOM   2586  HA  VAL A1040      11.156  32.427  22.463  1.00 31.25           H
ATOM   2587  HB  VAL A1040      10.727  34.087  24.110  1.00 32.95           H
ATOM   2588 HG11 VAL A1040      11.317  32.682  25.900  1.00 36.54           H
ATOM   2589 HG12 VAL A1040      10.703  31.851  24.704  1.00 36.54           H
ATOM   2590 HG13 VAL A1040      12.275  31.860  24.932  1.00 36.54           H
ATOM   2591 HG21 VAL A1040      12.474  34.859  25.434  1.00 38.61           H
ATOM   2592 HG22 VAL A1040      13.515  34.094  24.524  1.00 38.61           H
ATOM   2593 HG23 VAL A1040      12.708  35.338  23.936  1.00 38.61           H
ATOM   2594  N   LYS A1041      10.274  34.378  21.275  1.00 27.03           N
ATOM   2595  CA  LYS A1041       9.882  35.351  20.258  1.00 23.69           C
ATOM   2596  C   LYS A1041       8.612  36.066  20.651  1.00 23.29           C
ATOM   2597  O   LYS A1041       7.630  35.430  21.037  1.00 23.55           O
ATOM   2598  CB  LYS A1041       9.647  34.686  18.891  1.00 25.39           C
ATOM   2599  CG  LYS A1041      10.948  34.257  18.221  1.00 28.36           C
ATOM   2600  CD  LYS A1041      10.660  33.184  17.176  1.00 24.81           C
ATOM   2601  CE  LYS A1041      11.923  32.617  16.492  1.00 24.41           C
ATOM   2602  NZ  LYS A1041      12.547  33.682  15.687  1.00 26.18           N1+
ATOM   2603  H   LYS A1041       9.617  33.917  21.594  1.00 32.44           H
ATOM   2604  HA  LYS A1041      10.584  36.015  20.178  1.00 28.43           H
ATOM   2605  HB2 LYS A1041       9.102  33.895  19.006  1.00 30.47           H
ATOM   2606  HB3 LYS A1041       9.181  35.309  18.302  1.00 30.47           H
ATOM   2607  HG2 LYS A1041      11.349  35.023  17.781  1.00 34.03           H
ATOM   2608  HG3 LYS A1041      11.546  33.887  18.891  1.00 34.03           H
ATOM   2609  HD2 LYS A1041      10.235  32.441  17.630  1.00 29.77           H
ATOM   2610  HD3 LYS A1041      10.066  33.553  16.502  1.00 29.77           H
ATOM   2611  HE2 LYS A1041      12.552  32.306  17.162  1.00 29.29           H
ATOM   2612  HE3 LYS A1041      11.690  31.897  15.886  1.00 29.29           H
ATOM   2613  HZ1 LYS A1041      13.199  33.342  15.186  1.00 31.41           H
ATOM   2614  HZ2 LYS A1041      11.941  34.062  15.156  1.00 31.41           H
ATOM   2615  HZ3 LYS A1041      12.879  34.295  16.236  1.00 31.41           H
ATOM   2616  N   ILE A1042       8.621  37.370  20.464  1.00 25.11           N
ATOM   2617  CA  ILE A1042       7.471  38.202  20.765  1.00 24.03           C
ATOM   2618  C   ILE A1042       6.468  38.049  19.638  1.00 28.36           C
ATOM   2619  O   ILE A1042       6.805  38.255  18.458  1.00 28.80           O
ATOM   2620  CB  ILE A1042       7.874  39.678  20.913  1.00 22.26           C
ATOM   2621  CG1 ILE A1042       8.821  39.900  22.086  1.00 30.58           C
ATOM   2622  CG2 ILE A1042       6.630  40.560  20.992  1.00 28.04           C
ATOM   2623  CD1 ILE A1042       9.546  41.220  22.012  1.00 30.18           C
ATOM   2624  H   ILE A1042       9.299  37.803  20.159  1.00 30.14           H
ATOM   2625  HA  ILE A1042       7.066  37.910  21.597  1.00 28.84           H
ATOM   2626  HB  ILE A1042       8.359  39.923  20.111  1.00 26.71           H
ATOM   2627 HG12 ILE A1042       8.316  39.892  22.914  1.00 36.69           H
ATOM   2628 HG13 ILE A1042       9.481  39.189  22.090  1.00 36.69           H
ATOM   2629 HG21 ILE A1042       6.911  41.479  21.101  1.00 33.65           H
ATOM   2630 HG22 ILE A1042       6.117  40.477  20.179  1.00 33.65           H
ATOM   2631 HG23 ILE A1042       6.099  40.290  21.757  1.00 33.65           H
ATOM   2632 HD11 ILE A1042      10.144  41.287  22.774  1.00 36.22           H
ATOM   2633 HD12 ILE A1042      10.059  41.269  21.188  1.00 36.22           H
ATOM   2634 HD13 ILE A1042       8.897  41.941  22.034  1.00 36.22           H
ATOM   2635  N   CYS A1043       5.225  37.744  19.986  1.00 23.00           N
ATOM   2636  CA  CYS A1043       4.164  37.839  18.985  1.00 27.16           C
ATOM   2637  C   CYS A1043       3.938  39.296  18.655  1.00 39.47           C
ATOM   2638  O   CYS A1043       3.468  40.057  19.502  1.00 37.01           O
ATOM   2639  CB  CYS A1043       2.878  37.239  19.491  1.00 39.96           C
ATOM   2640  SG  CYS A1043       3.102  35.556  19.769  1.00 49.60           S
ATOM   2641  H   CYS A1043       4.975  37.495  20.769  1.00 27.59           H
ATOM   2642  HA  CYS A1043       4.432  37.363  18.185  1.00 32.59           H
ATOM   2643  HB2 CYS A1043       2.630  37.676  20.320  1.00 47.96           H
ATOM   2644  HB3 CYS A1043       2.186  37.354  18.819  1.00 47.96           H
ATOM   2645  HG  CYS A1043       2.051  35.132  20.160  1.00 59.52           H
ATOM   2646  N   ASP A1044       4.279  39.696  17.440  1.00 43.57           N
ATOM   2647  CA  ASP A1044       4.189  41.103  17.113  1.00 53.89           C
ATOM   2648  C   ASP A1044       2.824  41.462  16.491  1.00 58.23           C
ATOM   2649  O   ASP A1044       2.507  42.656  16.463  1.00 72.60           O
ATOM   2650  CB  ASP A1044       5.437  41.573  16.258  1.00 48.52           C
ATOM   2651  CG  ASP A1044       5.973  40.525  15.182  1.00 62.47           C
ATOM   2652  OD1 ASP A1044       5.544  39.320  15.186  1.00 46.14           O
ATOM   2653  OD2 ASP A1044       6.860  40.937  14.315  1.00 45.93           O1-
ATOM   2654  H   ASP A1044       4.544  39.186  16.804  1.00 52.29           H
ATOM   2655  HA  ASP A1044       4.258  41.608  17.942  1.00 64.67           H
ATOM   2656  HB2 ASP A1044       5.240  42.403  15.797  1.00 58.22           H
ATOM   2657  HB3 ASP A1044       6.178  41.723  16.870  1.00 58.22           H
ATOM   2658  N   PHE A1045       1.997  40.491  16.001  1.00 67.50           N
ATOM   2659  CA  PHE A1045       0.694  40.903  15.433  1.00 64.23           C
ATOM   2660  C   PHE A1045      -0.009  41.754  16.518  1.00 66.70           C
ATOM   2661  O   PHE A1045      -1.057  42.325  16.302  1.00 78.06           O
ATOM   2662  CB  PHE A1045      -0.097  39.635  15.047  1.00 54.81           C
ATOM   2663  CG  PHE A1045       0.822  38.436  14.945  1.00 58.71           C
ATOM   2664  CD1 PHE A1045       1.790  38.355  13.912  1.00 57.06           C
ATOM   2665  CD2 PHE A1045       0.826  37.491  15.976  1.00 46.91           C
ATOM   2666  CE1 PHE A1045       2.740  37.334  13.913  1.00 45.79           C
ATOM   2667  CE2 PHE A1045       1.774  36.455  15.968  1.00 55.60           C
ATOM   2668  CZ  PHE A1045       2.704  36.362  14.928  1.00 43.97           C
ATOM   2669  H   PHE A1045       2.461  39.630  15.673  1.00 81.00           H
ATOM   2670  HA  PHE A1045       0.833  41.579  14.540  1.00 77.08           H
ATOM   2671  HB2 PHE A1045      -0.608  39.821  14.082  1.00 65.78           H
ATOM   2672  HB3 PHE A1045      -0.880  39.456  15.809  1.00 65.78           H
ATOM   2673  HD1 PHE A1045       1.835  39.131  13.147  1.00 68.47           H
ATOM   2674  HD2 PHE A1045       0.167  37.619  16.829  1.00 56.29           H
ATOM   2675  HE1 PHE A1045       3.536  37.313  13.168  1.00 54.94           H
ATOM   2676  HE2 PHE A1045       1.803  35.747  16.796  1.00 66.72           H
ATOM   2677  HZ  PHE A1045       3.442  35.559  14.922  1.00 52.76           H
ATOM   2678  HC  PHE A1045       0.500  41.832  17.496  1.00 80.04           H
ATOM   2679  N   PRO A1066      -6.188  44.267  28.870  1.00 60.38           N1+
ATOM   2680  CA  PRO A1066      -5.209  43.561  29.707  1.00 53.56           C
ATOM   2681  C   PRO A1066      -4.775  44.454  30.886  1.00 49.79           C
ATOM   2682  O   PRO A1066      -3.628  44.945  30.937  1.00 48.95           O
ATOM   2683  CB  PRO A1066      -4.069  43.299  28.733  1.00 46.21           C
ATOM   2684  CG  PRO A1066      -4.106  44.549  27.803  1.00 64.73           C
ATOM   2685  CD  PRO A1066      -5.522  45.131  27.873  1.00 64.81           C
ATOM   2686  H2  PRO A1066      -6.746  44.826  29.419  1.00 72.46           H
ATOM   2687  H3  PRO A1066      -6.732  43.617  28.418  1.00 72.46           H
ATOM   2688  HA  PRO A1066      -5.562  42.718  30.033  1.00 64.27           H
ATOM   2689  HB2 PRO A1066      -4.246  42.485  28.235  1.00 55.45           H
ATOM   2690  HB3 PRO A1066      -3.226  43.234  29.207  1.00 55.45           H
ATOM   2691  HG2 PRO A1066      -3.916  44.267  26.893  1.00 77.68           H
ATOM   2692  HG3 PRO A1066      -3.450  45.202  28.097  1.00 77.68           H
ATOM   2693  HD2 PRO A1066      -5.495  46.054  28.174  1.00 77.77           H
ATOM   2694  HD3 PRO A1066      -5.961  45.054  27.011  1.00 77.77           H
ATOM   2695  N   LEU A1067      -5.696  44.655  31.830  1.00 48.68           N
ATOM   2696  CA  LEU A1067      -5.525  45.723  32.811  1.00 44.16           C
ATOM   2697  C   LEU A1067      -4.318  45.478  33.713  1.00 40.77           C
ATOM   2698  O   LEU A1067      -3.612  46.423  34.080  1.00 43.20           O
ATOM   2699  CB  LEU A1067      -6.801  45.868  33.627  1.00 47.32           C
ATOM   2700  CG  LEU A1067      -7.534  47.215  33.509  1.00 58.55           C
ATOM   2701  CD1 LEU A1067      -8.566  47.255  34.611  1.00 66.99           C
ATOM   2702  CD2 LEU A1067      -6.637  48.464  33.606  1.00 56.91           C
ATOM   2703  H   LEU A1067      -6.407  44.182  31.930  1.00 58.42           H
ATOM   2704  HA  LEU A1067      -5.368  46.552  32.337  1.00 52.99           H
ATOM   2705  HB2 LEU A1067      -7.424  45.185  33.334  1.00 56.79           H
ATOM   2706  HB3 LEU A1067      -6.593  45.727  34.561  1.00 56.79           H
ATOM   2707  HG  LEU A1067      -7.998  47.252  32.658  1.00 70.26           H
ATOM   2708 HD11 LEU A1067      -9.030  48.106  34.572  1.00 80.39           H
ATOM   2709 HD12 LEU A1067      -9.191  46.524  34.482  1.00 80.39           H
ATOM   2710 HD13 LEU A1067      -8.116  47.157  35.466  1.00 80.39           H
ATOM   2711 HD21 LEU A1067      -7.195  49.255  33.546  1.00 68.29           H
ATOM   2712 HD22 LEU A1067      -6.175  48.459  34.461  1.00 68.29           H
ATOM   2713 HD23 LEU A1067      -5.997  48.467  32.880  1.00 68.29           H
ATOM   2714  N   LYS A1068      -4.062  44.218  34.071  1.00 43.15           N
ATOM   2715  CA  LYS A1068      -2.987  43.881  34.988  1.00 41.89           C
ATOM   2716  C   LYS A1068      -1.596  44.158  34.403  1.00 41.54           C
ATOM   2717  O   LYS A1068      -0.602  44.126  35.147  1.00 37.97           O
ATOM   2718  CB  LYS A1068      -3.099  42.405  35.386  1.00 44.08           C
ATOM   2719  CG  LYS A1068      -4.314  41.999  36.216  1.00 43.06           C
ATOM   2720  CD  LYS A1068      -4.389  40.421  36.353  1.00 51.14           C
ATOM   2721  CE  LYS A1068      -5.204  39.774  35.165  1.00 56.37           C
ATOM   2722  NZ  LYS A1068      -4.863  38.318  34.719  1.00 64.88           N1+
ATOM   2723  H   LYS A1068      -4.506  43.536  33.797  1.00 51.78           H
ATOM   2724  HA  LYS A1068      -3.096  44.411  35.790  1.00 50.27           H
ATOM   2725  HB2 LYS A1068      -3.125  41.878  34.572  1.00 52.90           H
ATOM   2726  HB3 LYS A1068      -2.311  42.175  35.902  1.00 52.90           H
ATOM   2727  HG2 LYS A1068      -4.212  42.365  37.106  1.00 51.67           H
ATOM   2728  HG3 LYS A1068      -5.126  42.331  35.801  1.00 51.67           H
ATOM   2729  HD2 LYS A1068      -3.487  40.059  36.339  1.00 61.37           H
ATOM   2730  HD3 LYS A1068      -4.817  40.183  37.191  1.00 61.37           H
ATOM   2731  HE2 LYS A1068      -6.137  39.763  35.432  1.00 67.65           H
ATOM   2732  HE3 LYS A1068      -5.104  40.340  34.381  1.00 67.65           H
ATOM   2733  HZ1 LYS A1068      -5.417  38.062  34.069  1.00 77.86           H
ATOM   2734  HZ2 LYS A1068      -4.029  38.274  34.409  1.00 77.86           H
ATOM   2735  HZ3 LYS A1068      -4.946  37.751  35.402  1.00 77.86           H
ATOM   2736  N   TRP A1069      -1.511  44.402  33.095  1.00 35.96           N
ATOM   2737  CA  TRP A1069      -0.266  44.702  32.396  1.00 34.17           C
ATOM   2738  C   TRP A1069      -0.116  46.177  32.051  1.00 36.23           C
ATOM   2739  O   TRP A1069       0.948  46.579  31.571  1.00 34.10           O
ATOM   2740  CB  TRP A1069      -0.168  43.882  31.085  1.00 35.32           C
ATOM   2741  CG  TRP A1069       0.131  42.453  31.346  1.00 33.29           C
ATOM   2742  CD1 TRP A1069       1.367  41.851  31.326  1.00 35.87           C
ATOM   2743  CD2 TRP A1069      -0.795  41.449  31.747  1.00 36.95           C
ATOM   2744  NE1 TRP A1069       1.254  40.550  31.698  1.00 30.08           N
ATOM   2745  CE2 TRP A1069      -0.065  40.264  31.934  1.00 32.24           C
ATOM   2746  CE3 TRP A1069      -2.181  41.428  31.942  1.00 36.08           C
ATOM   2747  CZ2 TRP A1069      -0.669  39.072  32.304  1.00 38.01           C
ATOM   2748  CZ3 TRP A1069      -2.773  40.242  32.319  1.00 44.67           C
ATOM   2749  CH2 TRP A1069      -2.024  39.087  32.491  1.00 40.26           C
ATOM   2750  H   TRP A1069      -2.194  44.416  32.575  1.00 43.15           H
ATOM   2751  HA  TRP A1069       0.474  44.446  32.968  1.00 41.00           H
ATOM   2752  HB2 TRP A1069      -1.007  43.938  30.605  1.00 42.39           H
ATOM   2753  HB3 TRP A1069       0.555  44.236  30.544  1.00 42.39           H
ATOM   2754  HD1 TRP A1069       2.167  42.277  31.126  1.00 43.04           H
ATOM   2755  HE1 TRP A1069       1.901  39.989  31.729  1.00 36.09           H
ATOM   2756  HE3 TRP A1069      -2.692  42.196  31.820  1.00 43.29           H
ATOM   2757  HZ2 TRP A1069      -0.172  38.294  32.429  1.00 45.61           H
ATOM   2758  HZ3 TRP A1069      -3.692  40.214  32.451  1.00 53.61           H
ATOM   2759  HH2 TRP A1069      -2.460  38.312  32.745  1.00 48.31           H
ATOM   2760  N   MET A1070      -1.137  46.995  32.289  1.00 36.83           N
ATOM   2761  CA  MET A1070      -1.133  48.356  31.774  1.00 33.00           C
ATOM   2762  C   MET A1070      -0.485  49.307  32.759  1.00 36.33           C
ATOM   2763  O   MET A1070      -0.700  49.230  33.981  1.00 38.15           O
ATOM   2764  CB  MET A1070      -2.540  48.826  31.482  1.00 46.23           C
ATOM   2765  CG  MET A1070      -3.100  48.216  30.204  1.00 46.93           C
ATOM   2766  SD  MET A1070      -4.874  48.367  30.297  1.00 53.88           S
ATOM   2767  CE  MET A1070      -5.010  50.132  30.018  1.00 54.73           C
ATOM   2768  H   MET A1070      -1.834  46.793  32.758  1.00 44.19           H
ATOM   2769  HA  MET A1070      -0.633  48.383  30.943  1.00 39.60           H
ATOM   2770  HB2 MET A1070      -3.112  48.563  32.219  1.00 55.47           H
ATOM   2771  HB3 MET A1070      -2.537  49.791  31.390  1.00 55.47           H
ATOM   2772  HG2 MET A1070      -2.789  48.715  29.429  1.00 56.32           H
ATOM   2773  HG3 MET A1070      -2.863  47.277  30.144  1.00 56.32           H
ATOM   2774  HE1 MET A1070      -5.947  50.379  30.025  1.00 65.68           H
ATOM   2775  HE2 MET A1070      -4.534  50.614  30.713  1.00 65.68           H
ATOM   2776  HE3 MET A1070      -4.624  50.324  29.151  1.00 65.68           H
ATOM   2777  N   ALA A1071       0.324  50.189  32.209  1.00 34.82           N
ATOM   2778  CA  ALA A1071       0.900  51.256  32.996  1.00 41.08           C
ATOM   2779  C   ALA A1071      -0.215  52.156  33.544  1.00 46.35           C
ATOM   2780  O   ALA A1071      -1.245  52.336  32.891  1.00 41.67           O
ATOM   2781  CB  ALA A1071       1.855  52.078  32.149  1.00 32.43           C
ATOM   2782  H   ALA A1071       0.552  50.192  31.381  1.00 41.78           H
ATOM   2783  HA  ALA A1071       1.395  50.859  33.728  1.00 49.29           H
ATOM   2784  HB1 ALA A1071       2.246  52.768  32.700  1.00 38.91           H
ATOM   2785  HB2 ALA A1071       2.555  51.505  31.802  1.00 38.91           H
ATOM   2786  HB3 ALA A1071       1.359  52.483  31.420  1.00 38.91           H
ATOM   2787  N   PRO A1072      -0.019  52.754  34.733  1.00 40.76           N
ATOM   2788  CA  PRO A1072      -1.002  53.727  35.244  1.00 45.79           C
ATOM   2789  C   PRO A1072      -1.369  54.829  34.263  1.00 38.12           C
ATOM   2790  O   PRO A1072      -2.555  55.135  34.110  1.00 46.13           O
ATOM   2791  CB  PRO A1072      -0.305  54.308  36.488  1.00 49.70           C
ATOM   2792  CG  PRO A1072       0.746  53.302  36.862  1.00 46.00           C
ATOM   2793  CD  PRO A1072       1.192  52.698  35.573  1.00 38.41           C
ATOM   2794  HA  PRO A1072      -1.806  53.261  35.522  1.00 54.95           H
ATOM   2795  HB2 PRO A1072       0.093  55.165  36.271  1.00 59.65           H
ATOM   2796  HB3 PRO A1072      -0.952  54.394  37.207  1.00 59.65           H
ATOM   2797  HG2 PRO A1072       1.486  53.752  37.299  1.00 55.19           H
ATOM   2798  HG3 PRO A1072       0.369  52.619  37.440  1.00 55.19           H
ATOM   2799  HD2 PRO A1072       1.895  53.241  35.178  1.00 46.09           H
ATOM   2800  HD3 PRO A1072       1.478  51.782  35.717  1.00 46.09           H
ATOM   2801  N   GLU A1073      -0.399  55.421  33.574  1.00 36.89           N
ATOM   2802  CA  GLU A1073      -0.735  56.477  32.643  1.00 45.33           C
ATOM   2803  C   GLU A1073      -1.524  55.969  31.445  1.00 54.62           C
ATOM   2804  O   GLU A1073      -2.084  56.778  30.701  1.00 54.61           O
ATOM   2805  CB  GLU A1073       0.532  57.174  32.160  1.00 44.79           C
ATOM   2806  CG  GLU A1073       1.328  56.401  31.153  1.00 48.95           C
ATOM   2807  CD  GLU A1073       2.374  55.499  31.766  1.00 40.28           C
ATOM   2808  OE1 GLU A1073       2.268  55.157  32.963  1.00 34.60           O
ATOM   2809  OE2 GLU A1073       3.281  55.095  30.991  1.00 44.20           O1-
ATOM   2810  H   GLU A1073       0.440  55.234  33.621  1.00 44.27           H
ATOM   2811  HA  GLU A1073      -1.277  57.138  33.097  1.00 54.39           H
ATOM   2812  HB2 GLU A1073       0.275  58.009  31.747  1.00 53.74           H
ATOM   2813  HB3 GLU A1073       1.109  57.346  32.918  1.00 53.74           H
ATOM   2814  HG2 GLU A1073       0.754  55.839  30.619  1.00 58.74           H
ATOM   2815  HG3 GLU A1073       1.787  57.024  30.573  1.00 58.74           H
ATOM   2816  N   THR A1074      -1.525  54.659  31.204  1.00 53.05           N
ATOM   2817  CA  THR A1074      -2.343  54.105  30.134  1.00 50.51           C
ATOM   2818  C   THR A1074      -3.774  53.885  30.607  1.00 54.37           C
ATOM   2819  O   THR A1074      -4.733  54.254  29.923  1.00 59.15           O
ATOM   2820  CB  THR A1074      -1.735  52.795  29.632  1.00 51.94           C
ATOM   2821  OG1 THR A1074      -0.372  53.024  29.226  1.00 50.62           O
ATOM   2822  CG2 THR A1074      -2.521  52.289  28.438  1.00 55.33           C
ATOM   2823  H   THR A1074      -1.058  54.077  31.634  1.00 63.66           H
ATOM   2824  HA  THR A1074      -2.364  54.730  29.394  1.00 60.62           H
ATOM   2825  HB  THR A1074      -1.757  52.124  30.333  1.00 62.33           H
ATOM   2826  HG1 THR A1074      -0.341  53.602  28.616  1.00 60.74           H
ATOM   2827 HG21 THR A1074      -2.138  51.462  28.110  1.00 66.40           H
ATOM   2828 HG22 THR A1074      -3.442  52.132  28.690  1.00 66.40           H
ATOM   2829 HG23 THR A1074      -2.505  52.951  27.725  1.00 66.40           H
ATOM   2830  N   ILE A1075      -3.919  53.298  31.790  1.00 47.11           N
ATOM   2831  CA  ILE A1075      -5.206  53.244  32.469  1.00 55.71           C
ATOM   2832  C   ILE A1075      -5.855  54.632  32.528  1.00 55.99           C
ATOM   2833  O   ILE A1075      -7.011  54.811  32.130  1.00 59.76           O
ATOM   2834  CB  ILE A1075      -5.010  52.654  33.874  1.00 57.93           C
ATOM   2835  CG1 ILE A1075      -4.444  51.216  33.786  1.00 38.49           C
ATOM   2836  CG2 ILE A1075      -6.311  52.717  34.650  1.00 60.48           C
ATOM   2837  CD1 ILE A1075      -4.182  50.551  35.144  1.00 43.65           C
ATOM   2838  H   ILE A1075      -3.280  52.928  32.227  1.00 56.54           H
ATOM   2839  HA  ILE A1075      -5.793  52.650  31.971  1.00 66.86           H
ATOM   2840  HB  ILE A1075      -4.352  53.207  34.323  1.00 69.51           H
ATOM   2841 HG12 ILE A1075      -5.082  50.664  33.309  1.00 46.19           H
ATOM   2842 HG13 ILE A1075      -3.600  51.236  33.310  1.00 46.19           H
ATOM   2843 HG21 ILE A1075      -6.172  52.336  35.532  1.00 72.58           H
ATOM   2844 HG22 ILE A1075      -6.589  53.642  34.740  1.00 72.58           H
ATOM   2845 HG23 ILE A1075      -6.986  52.210  34.170  1.00 72.58           H
ATOM   2846 HD11 ILE A1075      -3.825  49.664  34.987  1.00 52.38           H
ATOM   2847 HD12 ILE A1075      -3.541  51.085  35.634  1.00 52.38           H
ATOM   2848 HD13 ILE A1075      -5.012  50.485  35.638  1.00 52.38           H
ATOM   2849  N   PHE A1076      -5.118  55.640  33.013  1.00 59.92           N
ATOM   2850  CA  PHE A1076      -5.714  56.937  33.354  1.00 61.76           C
ATOM   2851  C   PHE A1076      -5.639  57.984  32.245  1.00 65.64           C
ATOM   2852  O   PHE A1076      -6.468  58.900  32.227  1.00 60.37           O
ATOM   2853  CB  PHE A1076      -5.038  57.547  34.590  1.00 54.64           C
ATOM   2854  CG  PHE A1076      -5.257  56.771  35.883  1.00 51.28           C
ATOM   2855  CD1 PHE A1076      -6.499  56.722  36.480  1.00 58.89           C
ATOM   2856  CD2 PHE A1076      -4.201  56.140  36.529  1.00 57.52           C
ATOM   2857  CE1 PHE A1076      -6.701  56.031  37.672  1.00 59.44           C
ATOM   2858  CE2 PHE A1076      -4.402  55.451  37.719  1.00 56.38           C
ATOM   2859  CZ  PHE A1076      -5.654  55.400  38.286  1.00 61.66           C
ATOM   2860  H   PHE A1076      -4.268  55.599  33.145  1.00 71.91           H
ATOM   2861  HA  PHE A1076      -6.652  56.800  33.564  1.00 74.11           H
ATOM   2862  HB2 PHE A1076      -4.084  57.595  34.425  1.00 65.56           H
ATOM   2863  HB3 PHE A1076      -5.385  58.443  34.713  1.00 65.56           H
ATOM   2864  HD1 PHE A1076      -7.215  57.146  36.067  1.00 70.67           H
ATOM   2865  HD2 PHE A1076      -3.351  56.164  36.156  1.00 69.02           H
ATOM   2866  HE1 PHE A1076      -7.547  55.997  38.055  1.00 71.33           H
ATOM   2867  HE2 PHE A1076      -3.691  55.022  38.134  1.00 67.65           H
ATOM   2868  HZ  PHE A1076      -5.789  54.938  39.082  1.00 74.00           H
ATOM   2869  N   ASP A1077      -4.646  57.924  31.353  1.00 65.71           N
ATOM   2870  CA  ASP A1077      -4.520  58.904  30.272  1.00 67.14           C
ATOM   2871  C   ASP A1077      -4.728  58.314  28.887  1.00 71.07           C
ATOM   2872  O   ASP A1077      -4.573  59.043  27.899  1.00 68.09           O
ATOM   2873  CB  ASP A1077      -3.141  59.588  30.304  1.00 68.93           C
ATOM   2874  CG  ASP A1077      -2.953  60.474  31.528  1.00 72.00           C
ATOM   2875  OD1 ASP A1077      -3.984  60.854  32.124  1.00 76.13           O
ATOM   2876  OD2 ASP A1077      -1.790  60.791  31.890  1.00 76.36           O1-
ATOM   2877  H   ASP A1077      -4.021  57.330  31.364  1.00 78.85           H
ATOM   2878  HA  ASP A1077      -5.190  59.596  30.394  1.00 80.57           H
ATOM   2879  HB2 ASP A1077      -2.440  58.921  30.299  1.00 82.72           H
ATOM   2880  HB3 ASP A1077      -3.058  60.146  29.514  1.00 82.72           H
ATOM   2881  N   ARG A1078      -5.061  57.019  28.781  1.00 77.21           N
ATOM   2882  CA  ARG A1078      -5.176  56.303  27.508  1.00 78.17           C
ATOM   2883  C   ARG A1078      -3.851  56.246  26.724  1.00 72.45           C
ATOM   2884  O   ARG A1078      -3.836  55.798  25.567  1.00 67.17           O
ATOM   2885  CB  ARG A1078      -6.283  56.921  26.631  1.00 71.90           C
ATOM   2886  CG  ARG A1078      -7.678  56.599  27.141  1.00 85.18           C
ATOM   2887  CD  ARG A1078      -8.747  56.543  26.031  1.00 86.19           C
ATOM   2888  NE  ARG A1078      -9.842  55.642  26.412  1.00 92.93           N
ATOM   2889  CZ  ARG A1078     -11.057  55.623  25.852  1.00102.31           C
ATOM   2890  NH1 ARG A1078     -11.367  56.479  24.871  1.00 95.78           N
ATOM   2891  NH2 ARG A1078     -11.974  54.747  26.283  1.00 90.83           N1+
ATOM   2892  H   ARG A1078      -5.232  56.519  29.462  1.00 92.65           H
ATOM   2893  HA  ARG A1078      -5.446  55.391  27.708  1.00 93.80           H
ATOM   2894  HB2 ARG A1078      -6.189  57.883  26.635  1.00 86.28           H
ATOM   2895  HB3 ARG A1078      -6.193  56.579  25.724  1.00 86.28           H
ATOM   2896  HG2 ARG A1078      -7.659  55.733  27.580  1.00102.21           H
ATOM   2897  HG3 ARG A1078      -7.941  57.286  27.773  1.00102.21           H
ATOM   2898  HD2 ARG A1078      -9.111  57.432  25.884  1.00103.42           H
ATOM   2899  HD3 ARG A1078      -8.346  56.204  25.214  1.00103.42           H
ATOM   2900  HE  ARG A1078      -9.688  55.075  27.041  1.00111.52           H
ATOM   2901 HH11 ARG A1078     -10.783  57.048  24.590  1.00114.94           H
ATOM   2902 HH12 ARG A1078     -12.153  56.467  24.518  1.00114.94           H
ATOM   2903 HH21 ARG A1078     -11.781  54.195  26.915  1.00109.00           H
ATOM   2904 HH22 ARG A1078     -12.759  54.736  25.929  1.00109.00           H
ATOM   2905  N   VAL A1079      -2.738  56.686  27.324  1.00 74.02           N
ATOM   2906  CA  VAL A1079      -1.445  56.778  26.640  1.00 72.62           C
ATOM   2907  C   VAL A1079      -0.773  55.400  26.576  1.00 62.91           C
ATOM   2908  O   VAL A1079      -0.584  54.740  27.609  1.00 58.87           O
ATOM   2909  CB  VAL A1079      -0.544  57.805  27.353  1.00 63.14           C
ATOM   2910  CG1 VAL A1079       0.762  57.184  27.827  1.00 53.92           C
ATOM   2911  CG2 VAL A1079      -0.252  58.965  26.439  1.00 63.38           C
ATOM   2912  H   VAL A1079      -2.702  56.959  28.143  1.00 88.83           H
ATOM   2913  HA  VAL A1079      -1.596  57.095  25.734  1.00 87.14           H
ATOM   2914  HB  VAL A1079      -1.007  58.152  28.133  1.00 75.77           H
ATOM   2915 HG11 VAL A1079       1.306  57.884  28.220  1.00 64.71           H
ATOM   2916 HG12 VAL A1079       0.581  56.504  28.494  1.00 64.71           H
ATOM   2917 HG13 VAL A1079       1.224  56.807  27.070  1.00 64.71           H
ATOM   2918 HG21 VAL A1079       0.333  59.588  26.899  1.00 76.05           H
ATOM   2919 HG22 VAL A1079       0.179  58.632  25.637  1.00 76.05           H
ATOM   2920 HG23 VAL A1079      -1.089  59.401  26.208  1.00 76.05           H
ATOM   2921  N   TYR A1080      -0.418  54.961  25.350  1.00 58.71           N
ATOM   2922  CA  TYR A1080       0.503  53.848  25.105  1.00 52.78           C
ATOM   2923  C   TYR A1080       1.777  54.417  24.508  1.00 54.22           C
ATOM   2924  O   TYR A1080       1.719  55.112  23.493  1.00 57.31           O
ATOM   2925  CB  TYR A1080      -0.061  52.823  24.126  1.00 53.59           C
ATOM   2926  CG  TYR A1080      -1.119  51.916  24.654  1.00 58.98           C
ATOM   2927  CD1 TYR A1080      -0.794  50.685  25.203  1.00 56.33           C
ATOM   2928  CD2 TYR A1080      -2.458  52.271  24.575  1.00 65.71           C
ATOM   2929  CE1 TYR A1080      -1.774  49.838  25.669  1.00 61.12           C
ATOM   2930  CE2 TYR A1080      -3.448  51.435  25.046  1.00 65.23           C
ATOM   2931  CZ  TYR A1080      -3.109  50.219  25.585  1.00 64.63           C
ATOM   2932  OH  TYR A1080      -4.112  49.392  26.058  1.00 72.45           O
ATOM   2933  H   TYR A1080      -0.714  55.312  24.621  1.00 70.46           H
ATOM   2934  HA  TYR A1080       0.721  53.405  25.939  1.00 63.33           H
ATOM   2935  HB2 TYR A1080      -0.439  53.296  23.372  1.00 64.31           H
ATOM   2936  HB3 TYR A1080       0.672  52.267  23.825  1.00 64.31           H
ATOM   2937  HD1 TYR A1080       0.096  50.425  25.254  1.00 67.60           H
ATOM   2938  HD2 TYR A1080      -2.695  53.091  24.206  1.00 78.85           H
ATOM   2939  HE1 TYR A1080      -1.542  49.019  26.038  1.00 73.34           H
ATOM   2940  HE2 TYR A1080      -4.340  51.689  24.989  1.00 78.28           H
ATOM   2941  HH  TYR A1080      -4.865  49.749  25.946  1.00 86.94           H
ATOM   2942  N   THR A1081       2.918  54.121  25.119  1.00 49.43           N
ATOM   2943  CA  THR A1081       4.214  54.571  24.618  1.00 42.38           C
ATOM   2944  C   THR A1081       5.211  53.452  24.846  1.00 32.37           C
ATOM   2945  O   THR A1081       4.903  52.460  25.514  1.00 36.66           O
ATOM   2946  CB  THR A1081       4.720  55.819  25.333  1.00 48.57           C
ATOM   2947  OG1 THR A1081       5.259  55.422  26.599  1.00 50.52           O
ATOM   2948  CG2 THR A1081       3.592  56.821  25.532  1.00 52.85           C
ATOM   2949  H   THR A1081       2.967  53.659  25.842  1.00 59.31           H
ATOM   2950  HA  THR A1081       4.152  54.768  23.670  1.00 50.86           H
ATOM   2951  HB  THR A1081       5.418  56.237  24.803  1.00 58.28           H
ATOM   2952  HG1 THR A1081       5.529  56.097  27.016  1.00 60.62           H
ATOM   2953 HG21 THR A1081       3.917  57.608  25.998  1.00 63.43           H
ATOM   2954 HG22 THR A1081       3.244  57.091  24.668  1.00 63.43           H
ATOM   2955 HG23 THR A1081       2.884  56.416  26.042  1.00 63.43           H
ATOM   2956  N   ILE A1082       6.450  53.648  24.379  1.00 33.92           N
ATOM   2957  CA  ILE A1082       7.434  52.600  24.601  1.00 34.01           C
ATOM   2958  C   ILE A1082       7.738  52.450  26.095  1.00 36.68           C
ATOM   2959  O   ILE A1082       8.075  51.354  26.551  1.00 30.69           O
ATOM   2960  CB  ILE A1082       8.699  52.852  23.778  1.00 33.67           C
ATOM   2961  CG1 ILE A1082       9.521  51.564  23.733  1.00 35.80           C
ATOM   2962  CG2 ILE A1082       9.483  54.060  24.288  1.00 38.29           C
ATOM   2963  CD1 ILE A1082       8.835  50.424  22.844  1.00 37.12           C
ATOM   2964  H   ILE A1082       6.735  54.345  23.961  1.00 40.70           H
ATOM   2965  HA  ILE A1082       7.044  51.767  24.301  1.00 40.82           H
ATOM   2966  HB  ILE A1082       8.429  53.050  22.865  1.00 40.40           H
ATOM   2967 HG12 ILE A1082      10.398  51.751  23.363  1.00 42.96           H
ATOM   2968 HG13 ILE A1082       9.614  51.228  24.638  1.00 42.96           H
ATOM   2969 HG21 ILE A1082      10.266  54.187  23.725  1.00 45.95           H
ATOM   2970 HG22 ILE A1082       8.914  54.845  24.263  1.00 45.95           H
ATOM   2971 HG23 ILE A1082       9.767  53.888  25.197  1.00 45.95           H
ATOM   2972 HD11 ILE A1082       9.411  49.643  22.820  1.00 44.54           H
ATOM   2973 HD12 ILE A1082       7.979  50.186  23.231  1.00 44.54           H
ATOM   2974 HD13 ILE A1082       8.696  50.753  21.941  1.00 44.54           H
ATOM   2975  N   GLN A1083       7.597  53.528  26.883  1.00 36.55           N
ATOM   2976  CA  GLN A1083       7.885  53.455  28.316  1.00 30.32           C
ATOM   2977  C   GLN A1083       6.763  52.765  29.051  1.00 28.45           C
ATOM   2978  O   GLN A1083       6.998  52.157  30.098  1.00 29.52           O
ATOM   2979  CB  GLN A1083       8.160  54.857  28.889  1.00 37.40           C
ATOM   2980  CG  GLN A1083       9.512  55.442  28.468  1.00 33.39           C
ATOM   2981  CD  GLN A1083      10.721  54.440  28.606  1.00 39.73           C
ATOM   2982  OE1 GLN A1083      11.194  53.849  27.608  1.00 44.91           O
ATOM   2983  NE2 GLN A1083      11.218  54.270  29.837  1.00 42.67           N
ATOM   2984  H   GLN A1083       7.340  54.303  26.619  1.00 43.85           H
ATOM   2985  HA  GLN A1083       8.672  52.913  28.455  1.00 36.39           H
ATOM   2986  HB2 GLN A1083       7.471  55.471  28.591  1.00 44.88           H
ATOM   2987  HB3 GLN A1083       8.155  54.810  29.854  1.00 44.88           H
ATOM   2988  HG2 GLN A1083       9.454  55.714  27.540  1.00 40.06           H
ATOM   2989  HG3 GLN A1083       9.693  56.217  29.013  1.00 40.06           H
ATOM   2990 HE21 GLN A1083      10.913  54.735  30.491  1.00 51.20           H
ATOM   2991 HE22 GLN A1083      11.850  53.699  29.969  1.00 51.20           H
ATOM   2992  N   SER A1084       5.547  52.801  28.519  1.00 30.86           N
ATOM   2993  CA  SER A1084       4.486  52.013  29.121  1.00 33.18           C
ATOM   2994  C   SER A1084       4.636  50.518  28.780  1.00 29.41           C
ATOM   2995  O   SER A1084       4.317  49.670  29.618  1.00 32.32           O
ATOM   2996  CB  SER A1084       3.111  52.600  28.751  1.00 41.40           C
ATOM   2997  OG  SER A1084       2.637  52.233  27.477  1.00 47.49           O
ATOM   2998  H   SER A1084       5.318  53.260  27.828  1.00 37.03           H
ATOM   2999  HA  SER A1084       4.569  52.087  30.084  1.00 39.82           H
ATOM   3000  HB2 SER A1084       2.467  52.312  29.415  1.00 49.68           H
ATOM   3001  HB3 SER A1084       3.177  53.571  28.763  1.00 49.68           H
ATOM   3002  HG  SER A1084       1.818  52.055  27.520  1.00 56.99           H
ATOM   3003  N   ASP A1085       5.204  50.172  27.625  1.00 31.29           N
ATOM   3004  CA  ASP A1085       5.656  48.794  27.405  1.00 30.96           C
ATOM   3005  C   ASP A1085       6.736  48.353  28.400  1.00 27.60           C
ATOM   3006  O   ASP A1085       6.794  47.178  28.745  1.00 27.69           O
ATOM   3007  CB  ASP A1085       6.212  48.622  25.986  1.00 30.31           C
ATOM   3008  CG  ASP A1085       5.109  48.521  24.900  1.00 32.66           C
ATOM   3009  OD1 ASP A1085       3.979  48.080  25.179  1.00 32.68           O
ATOM   3010  OD2 ASP A1085       5.427  48.876  23.756  1.00 36.93           O1-
ATOM   3011  H   ASP A1085       5.346  50.700  26.958  1.00 37.55           H
ATOM   3012  HA  ASP A1085       4.893  48.205  27.517  1.00 37.15           H
ATOM   3013  HB2 ASP A1085       6.775  49.383  25.767  1.00 36.37           H
ATOM   3014  HB3 ASP A1085       6.739  47.807  25.961  1.00 36.37           H
ATOM   3015  N   VAL A1086       7.621  49.253  28.839  1.00 30.57           N
ATOM   3016  CA  VAL A1086       8.602  48.885  29.865  1.00 28.64           C
ATOM   3017  C   VAL A1086       7.904  48.483  31.156  1.00 30.02           C
ATOM   3018  O   VAL A1086       8.304  47.516  31.824  1.00 30.28           O
ATOM   3019  CB  VAL A1086       9.609  50.029  30.102  1.00 30.55           C
ATOM   3020  CG1 VAL A1086      10.457  49.755  31.314  1.00 27.49           C
ATOM   3021  CG2 VAL A1086      10.526  50.146  28.914  1.00 26.31           C
ATOM   3022  H   VAL A1086       7.687  50.063  28.557  1.00 36.69           H
ATOM   3023  HA  VAL A1086       9.095  48.119  29.532  1.00 34.37           H
ATOM   3024  HB  VAL A1086       9.154  50.875  30.244  1.00 36.66           H
ATOM   3025 HG11 VAL A1086      11.108  50.471  31.398  1.00 32.99           H
ATOM   3026 HG12 VAL A1086       9.906  49.717  32.110  1.00 32.99           H
ATOM   3027 HG13 VAL A1086      10.919  48.911  31.179  1.00 32.99           H
ATOM   3028 HG21 VAL A1086      11.171  50.861  29.060  1.00 31.57           H
ATOM   3029 HG22 VAL A1086      10.994  49.301  28.812  1.00 31.57           H
ATOM   3030 HG23 VAL A1086       9.992  50.336  28.125  1.00 31.57           H
ATOM   3031  N   TRP A1087       6.862  49.217  31.547  1.00 28.24           N
ATOM   3032  CA  TRP A1087       6.029  48.763  32.661  1.00 26.74           C
ATOM   3033  C   TRP A1087       5.484  47.346  32.425  1.00 30.41           C
ATOM   3034  O   TRP A1087       5.569  46.464  33.302  1.00 28.15           O
ATOM   3035  CB  TRP A1087       4.876  49.771  32.902  1.00 29.51           C
ATOM   3036  CG  TRP A1087       3.910  49.342  33.984  1.00 30.29           C
ATOM   3037  CD1 TRP A1087       3.016  48.315  33.922  1.00 34.75           C
ATOM   3038  CD2 TRP A1087       3.748  49.930  35.278  1.00 33.37           C
ATOM   3039  NE1 TRP A1087       2.311  48.219  35.091  1.00 32.92           N
ATOM   3040  CE2 TRP A1087       2.743  49.207  35.941  1.00 35.66           C
ATOM   3041  CE3 TRP A1087       4.352  51.004  35.940  1.00 32.11           C
ATOM   3042  CZ2 TRP A1087       2.328  49.523  37.240  1.00 36.83           C
ATOM   3043  CZ3 TRP A1087       3.943  51.302  37.221  1.00 33.67           C
ATOM   3044  CH2 TRP A1087       2.944  50.581  37.851  1.00 30.48           C
ATOM   3045  H   TRP A1087       6.634  49.968  31.207  1.00 33.89           H
ATOM   3046  HA  TRP A1087       6.586  48.731  33.453  1.00 32.09           H
ATOM   3047  HB2 TRP A1087       5.255  50.618  33.171  1.00 35.41           H
ATOM   3048  HB3 TRP A1087       4.358  49.893  32.089  1.00 35.41           H
ATOM   3049  HD1 TRP A1087       2.907  47.755  33.188  1.00 41.70           H
ATOM   3050  HE1 TRP A1087       1.696  47.643  35.263  1.00 39.51           H
ATOM   3051  HE3 TRP A1087       5.019  51.507  35.533  1.00 38.54           H
ATOM   3052  HZ2 TRP A1087       1.661  49.038  37.672  1.00 44.20           H
ATOM   3053  HZ3 TRP A1087       4.340  52.013  37.668  1.00 40.41           H
ATOM   3054  HH2 TRP A1087       2.695  50.810  38.714  1.00 36.58           H
ATOM   3055  N   SER A1088       4.871  47.110  31.261  1.00 26.24           N
ATOM   3056  CA  SER A1088       4.356  45.771  30.981  1.00 27.03           C
ATOM   3057  C   SER A1088       5.464  44.728  31.057  1.00 26.15           C
ATOM   3058  O   SER A1088       5.243  43.613  31.555  1.00 28.39           O
ATOM   3059  CB  SER A1088       3.688  45.718  29.585  1.00 31.60           C
ATOM   3060  OG  SER A1088       2.702  46.701  29.462  1.00 29.43           O
ATOM   3061  H   SER A1088       4.744  47.690  30.642  1.00 31.49           H
ATOM   3062  HA  SER A1088       3.689  45.552  31.647  1.00 32.44           H
ATOM   3063  HB2 SER A1088       4.361  45.857  28.898  1.00 37.92           H
ATOM   3064  HB3 SER A1088       3.269  44.851  29.466  1.00 37.92           H
ATOM   3065  HG  SER A1088       2.128  46.590  30.063  1.00 35.32           H
ATOM   3066  N   PHE A1089       6.647  45.056  30.523  1.00 22.85           N
ATOM   3067  CA  PHE A1089       7.801  44.172  30.629  1.00 27.11           C
ATOM   3068  C   PHE A1089       8.094  43.798  32.073  1.00 25.57           C
ATOM   3069  O   PHE A1089       8.475  42.658  32.360  1.00 25.76           O
ATOM   3070  CB  PHE A1089       9.023  44.842  30.007  1.00 26.52           C
ATOM   3071  CG  PHE A1089      10.232  43.959  29.971  1.00 26.33           C
ATOM   3072  CD1 PHE A1089      10.284  42.878  29.117  1.00 30.02           C
ATOM   3073  CD2 PHE A1089      11.296  44.166  30.822  1.00 23.23           C
ATOM   3074  CE1 PHE A1089      11.383  42.050  29.104  1.00 29.96           C
ATOM   3075  CE2 PHE A1089      12.386  43.345  30.796  1.00 28.68           C
ATOM   3076  CZ  PHE A1089      12.438  42.289  29.916  1.00 28.99           C
ATOM   3077  H   PHE A1089       6.807  45.790  30.105  1.00 27.42           H
ATOM   3078  HA  PHE A1089       7.632  43.346  30.146  1.00 32.53           H
ATOM   3079  HB2 PHE A1089       8.793  45.091  29.101  1.00 31.83           H
ATOM   3080  HB3 PHE A1089       9.253  45.638  30.506  1.00 31.83           H
ATOM   3081  HD1 PHE A1089       9.576  42.709  28.539  1.00 36.02           H
ATOM   3082  HD2 PHE A1089      11.279  44.883  31.420  1.00 27.87           H
ATOM   3083  HE1 PHE A1089      11.415  41.341  28.510  1.00 35.95           H
ATOM   3084  HE2 PHE A1089      13.104  43.503  31.365  1.00 34.42           H
ATOM   3085  HZ  PHE A1089      13.174  41.724  29.906  1.00 34.79           H
ATOM   3086  N   GLY A1090       7.988  44.761  32.999  1.00 28.48           N
ATOM   3087  CA  GLY A1090       8.088  44.415  34.417  1.00 27.92           C
ATOM   3088  C   GLY A1090       7.063  43.376  34.858  1.00 25.45           C
ATOM   3089  O   GLY A1090       7.390  42.460  35.620  1.00 25.00           O
ATOM   3090  H   GLY A1090       7.880  45.597  32.844  1.00 34.17           H
ATOM   3091  HA2 GLY A1090       8.986  44.086  34.602  1.00 33.50           H
ATOM   3092  HA3 GLY A1090       7.957  45.217  34.948  1.00 33.50           H
ATOM   3093  N   VAL A1091       5.794  43.525  34.435  1.00 22.65           N
ATOM   3094  CA  VAL A1091       4.803  42.501  34.766  1.00 29.25           C
ATOM   3095  C   VAL A1091       5.185  41.162  34.138  1.00 31.00           C
ATOM   3096  O   VAL A1091       5.031  40.107  34.760  1.00 28.89           O
ATOM   3097  CB  VAL A1091       3.387  42.916  34.331  1.00 33.58           C
ATOM   3098  CG1 VAL A1091       2.395  41.863  34.814  1.00 32.92           C
ATOM   3099  CG2 VAL A1091       3.000  44.288  34.887  1.00 35.65           C
ATOM   3100  H   VAL A1091       5.490  44.187  33.975  1.00 27.18           H
ATOM   3101  HA  VAL A1091       4.802  42.389  35.726  1.00 35.10           H
ATOM   3102  HB  VAL A1091       3.350  42.952  33.363  1.00 40.29           H
ATOM   3103 HG11 VAL A1091       1.498  42.116  34.548  1.00 39.50           H
ATOM   3104 HG12 VAL A1091       2.617  41.006  34.424  1.00 39.50           H
ATOM   3105 HG13 VAL A1091       2.457  41.812  35.779  1.00 39.50           H
ATOM   3106 HG21 VAL A1091       2.105  44.527  34.594  1.00 42.79           H
ATOM   3107 HG22 VAL A1091       3.025  44.239  35.857  1.00 42.79           H
ATOM   3108 HG23 VAL A1091       3.632  44.949  34.566  1.00 42.79           H
ATOM   3109  N   LEU A1092       5.642  41.180  32.878  1.00 29.11           N
ATOM   3110  CA  LEU A1092       6.079  39.953  32.217  1.00 25.73           C
ATOM   3111  C   LEU A1092       7.232  39.300  32.973  1.00 26.99           C
ATOM   3112  O   LEU A1092       7.263  38.075  33.140  1.00 26.43           O
ATOM   3113  CB  LEU A1092       6.471  40.272  30.752  1.00 25.59           C
ATOM   3114  CG  LEU A1092       6.795  39.156  29.719  1.00 36.00           C
ATOM   3115  CD1 LEU A1092       6.690  39.746  28.258  1.00 36.54           C
ATOM   3116  CD2 LEU A1092       8.152  38.648  29.873  1.00 33.69           C
ATOM   3117  H   LEU A1092       5.700  41.880  32.385  1.00 34.93           H
ATOM   3118  HA  LEU A1092       5.346  39.326  32.215  1.00 30.87           H
ATOM   3119  HB2 LEU A1092       5.742  40.781  30.368  1.00 30.70           H
ATOM   3120  HB3 LEU A1092       7.258  40.844  30.775  1.00 30.70           H
ATOM   3121  HG  LEU A1092       6.185  38.405  29.811  1.00 43.20           H
ATOM   3122 HD11 LEU A1092       6.891  39.047  27.618  1.00 43.85           H
ATOM   3123 HD12 LEU A1092       5.789  40.079  28.114  1.00 43.85           H
ATOM   3124 HD13 LEU A1092       7.331  40.468  28.155  1.00 43.85           H
ATOM   3125 HD21 LEU A1092       8.295  37.941  29.224  1.00 40.43           H
ATOM   3126 HD22 LEU A1092       8.773  39.376  29.704  1.00 40.43           H
ATOM   3127 HD23 LEU A1092       8.273  38.305  30.770  1.00 40.43           H
ATOM   3128  N   LEU A1093       8.187  40.090  33.466  1.00 25.50           N
ATOM   3129  CA  LEU A1093       9.248  39.500  34.286  1.00 27.79           C
ATOM   3130  C   LEU A1093       8.672  38.788  35.512  1.00 31.68           C
ATOM   3131  O   LEU A1093       9.080  37.667  35.866  1.00 29.33           O
ATOM   3132  CB  LEU A1093      10.236  40.580  34.737  1.00 29.00           C
ATOM   3133  CG  LEU A1093      11.078  41.270  33.700  1.00 28.63           C
ATOM   3134  CD1 LEU A1093      11.876  42.393  34.402  1.00 25.76           C
ATOM   3135  CD2 LEU A1093      11.980  40.284  33.027  1.00 29.73           C
ATOM   3136  H   LEU A1093       8.238  40.941  33.346  1.00 30.60           H
ATOM   3137  HA  LEU A1093       9.728  38.845  33.760  1.00 33.35           H
ATOM   3138  HB2 LEU A1093       9.739  41.278  35.193  1.00 34.80           H
ATOM   3139  HB3 LEU A1093      10.854  40.160  35.356  1.00 34.80           H
ATOM   3140  HG  LEU A1093      10.503  41.650  33.022  1.00 34.35           H
ATOM   3141 HD11 LEU A1093      12.421  42.875  33.761  1.00 30.92           H
ATOM   3142 HD12 LEU A1093      11.247  43.004  34.813  1.00 30.92           H
ATOM   3143 HD13 LEU A1093      12.452  42.001  35.079  1.00 30.92           H
ATOM   3144 HD21 LEU A1093      12.515  40.748  32.363  1.00 35.67           H
ATOM   3145 HD22 LEU A1093      12.553  39.869  33.691  1.00 35.67           H
ATOM   3146 HD23 LEU A1093      11.425  39.618  32.597  1.00 35.67           H
ATOM   3147  N   TRP A1094       7.699  39.413  36.158  1.00 31.42           N
ATOM   3148  CA  TRP A1094       7.055  38.772  37.298  1.00 33.30           C
ATOM   3149  C   TRP A1094       6.388  37.461  36.871  1.00 34.40           C
ATOM   3150  O   TRP A1094       6.473  36.451  37.576  1.00 32.99           O
ATOM   3151  CB  TRP A1094       6.038  39.745  37.904  1.00 27.74           C
ATOM   3152  CG  TRP A1094       5.427  39.256  39.219  1.00 33.31           C
ATOM   3153  CD1 TRP A1094       5.824  39.591  40.501  1.00 38.47           C
ATOM   3154  CD2 TRP A1094       4.342  38.323  39.369  1.00 39.97           C
ATOM   3155  NE1 TRP A1094       5.039  38.927  41.431  1.00 34.03           N
ATOM   3156  CE2 TRP A1094       4.128  38.143  40.765  1.00 38.74           C
ATOM   3157  CE3 TRP A1094       3.522  37.618  38.459  1.00 36.75           C
ATOM   3158  CZ2 TRP A1094       3.128  37.311  41.254  1.00 39.37           C
ATOM   3159  CZ3 TRP A1094       2.548  36.791  38.950  1.00 37.77           C
ATOM   3160  CH2 TRP A1094       2.340  36.658  40.330  1.00 41.28           C
ATOM   3161  H   TRP A1094       7.386  40.190  35.958  1.00 37.70           H
ATOM   3162  HA  TRP A1094       7.728  38.569  37.964  1.00 39.96           H
ATOM   3163  HB2 TRP A1094       6.478  40.593  38.062  1.00 33.29           H
ATOM   3164  HB3 TRP A1094       5.319  39.870  37.267  1.00 33.29           H
ATOM   3165  HD1 TRP A1094       6.516  40.173  40.707  1.00 46.16           H
ATOM   3166  HE1 TRP A1094       5.111  38.997  42.283  1.00 40.83           H
ATOM   3167  HE3 TRP A1094       3.640  37.711  37.541  1.00 44.10           H
ATOM   3168  HZ2 TRP A1094       2.989  37.206  42.167  1.00 47.24           H
ATOM   3169  HZ3 TRP A1094       1.997  36.330  38.366  1.00 45.32           H
ATOM   3170  HH2 TRP A1094       1.676  36.084  40.626  1.00 49.54           H
ATOM   3171  N   GLU A1095       5.723  37.468  35.710  1.00 36.25           N
ATOM   3172  CA  GLU A1095       5.194  36.231  35.131  1.00 35.76           C
ATOM   3173  C   GLU A1095       6.295  35.201  34.932  1.00 33.35           C
ATOM   3174  O   GLU A1095       6.103  34.025  35.258  1.00 29.82           O
ATOM   3175  CB  GLU A1095       4.484  36.502  33.802  1.00 33.96           C
ATOM   3176  CG  GLU A1095       3.127  37.168  33.935  1.00 31.69           C
ATOM   3177  CD  GLU A1095       2.488  37.383  32.596  1.00 42.01           C
ATOM   3178  OE1 GLU A1095       2.895  38.308  31.857  1.00 34.82           O
ATOM   3179  OE2 GLU A1095       1.586  36.613  32.270  1.00 33.71           O1-
ATOM   3180  H   GLU A1095       5.568  38.175  35.247  1.00 43.49           H
ATOM   3181  HA  GLU A1095       4.535  35.856  35.734  1.00 42.91           H
ATOM   3182  HB2 GLU A1095       5.036  37.078  33.257  1.00 40.75           H
ATOM   3183  HB3 GLU A1095       4.341  35.663  33.348  1.00 40.75           H
ATOM   3184  HG2 GLU A1095       2.532  36.611  34.466  1.00 38.03           H
ATOM   3185  HG3 GLU A1095       3.237  38.038  34.349  1.00 38.03           H
ATOM   3186  N   ILE A1096       7.462  35.609  34.404  1.00 30.13           N
ATOM   3187  CA  ILE A1096       8.523  34.627  34.182  1.00 31.94           C
ATOM   3188  C   ILE A1096       8.996  34.031  35.511  1.00 37.96           C
ATOM   3189  O   ILE A1096       9.167  32.803  35.640  1.00 32.21           O
ATOM   3190  CB  ILE A1096       9.698  35.234  33.388  1.00 31.59           C
ATOM   3191  CG1 ILE A1096       9.319  35.454  31.901  1.00 31.98           C
ATOM   3192  CG2 ILE A1096      10.925  34.309  33.498  1.00 32.13           C
ATOM   3193  CD1 ILE A1096      10.331  36.118  31.099  1.00 26.89           C
ATOM   3194  H   ILE A1096       7.653  36.418  34.173  1.00 36.16           H
ATOM   3195  HA  ILE A1096       8.159  33.902  33.652  1.00 38.33           H
ATOM   3196  HB  ILE A1096       9.918  36.095  33.778  1.00 37.90           H
ATOM   3197 HG12 ILE A1096       9.152  34.596  31.486  1.00 38.37           H
ATOM   3198 HG13 ILE A1096       8.522  36.011  31.839  1.00 38.37           H
ATOM   3199 HG21 ILE A1096      11.641  34.685  32.968  1.00 38.55           H
ATOM   3200 HG22 ILE A1096      11.227  34.238  34.418  1.00 38.55           H
ATOM   3201 HG23 ILE A1096      10.680  33.431  33.174  1.00 38.55           H
ATOM   3202 HD11 ILE A1096      10.000  36.235  30.194  1.00 32.27           H
ATOM   3203 HD12 ILE A1096      10.504  36.986  31.492  1.00 32.27           H
ATOM   3204 HD13 ILE A1096      11.133  35.577  31.095  1.00 32.27           H
ATOM   3205  N   PHE A1097       9.272  34.885  36.504  1.00 35.29           N
ATOM   3206  CA  PHE A1097       9.833  34.400  37.768  1.00 30.89           C
ATOM   3207  C   PHE A1097       8.776  33.945  38.762  1.00 31.53           C
ATOM   3208  O   PHE A1097       9.126  33.523  39.864  1.00 36.89           O
ATOM   3209  CB  PHE A1097      10.764  35.459  38.388  1.00 30.39           C
ATOM   3210  CG  PHE A1097      12.011  35.621  37.590  1.00 31.64           C
ATOM   3211  CD1 PHE A1097      13.100  34.816  37.812  1.00 33.70           C
ATOM   3212  CD2 PHE A1097      12.027  36.465  36.482  1.00 31.38           C
ATOM   3213  CE1 PHE A1097      14.236  34.915  36.991  1.00 31.25           C
ATOM   3214  CE2 PHE A1097      13.124  36.567  35.698  1.00 32.03           C
ATOM   3215  CZ  PHE A1097      14.242  35.787  35.956  1.00 35.96           C
ATOM   3216  H   PHE A1097       9.146  35.735  36.473  1.00 42.35           H
ATOM   3217  HA  PHE A1097      10.381  33.628  37.567  1.00 37.06           H
ATOM   3218  HB2 PHE A1097      10.304  36.313  38.422  1.00 36.46           H
ATOM   3219  HB3 PHE A1097      11.009  35.185  39.282  1.00 36.46           H
ATOM   3220  HD1 PHE A1097      13.090  34.222  38.526  1.00 40.44           H
ATOM   3221  HD2 PHE A1097      11.285  36.995  36.299  1.00 37.66           H
ATOM   3222  HE1 PHE A1097      14.993  34.403  37.153  1.00 37.50           H
ATOM   3223  HE2 PHE A1097      13.133  37.159  34.984  1.00 38.43           H
ATOM   3224  HZ  PHE A1097      14.996  35.858  35.418  1.00 43.15           H
ATOM   3225  N   SER A1098       7.510  33.957  38.390  1.00 31.54           N
ATOM   3226  CA  SER A1098       6.514  33.173  39.086  1.00 36.83           C
ATOM   3227  C   SER A1098       6.277  31.845  38.387  1.00 38.14           C
ATOM   3228  O   SER A1098       5.331  31.135  38.723  1.00 35.20           O
ATOM   3229  CB  SER A1098       5.214  33.940  39.166  1.00 34.88           C
ATOM   3230  OG  SER A1098       4.691  34.118  37.846  1.00 39.27           O
ATOM   3231  H   SER A1098       7.193  34.415  37.732  1.00 37.84           H
ATOM   3232  HA  SER A1098       6.820  33.005  39.991  1.00 44.20           H
ATOM   3233  HB2 SER A1098       4.585  33.442  39.712  1.00 41.85           H
ATOM   3234  HB3 SER A1098       5.398  34.806  39.555  1.00 41.85           H
ATOM   3235  HG  SER A1098       5.280  34.444  37.345  1.00 47.12           H
ATOM   3236  N   LEU A1099       7.083  31.524  37.383  1.00 41.56           N
ATOM   3237  CA  LEU A1099       6.833  30.388  36.496  1.00 30.60           C
ATOM   3238  C   LEU A1099       5.384  30.358  36.025  1.00 37.57           C
ATOM   3239  O   LEU A1099       4.676  29.369  36.179  1.00 34.83           O
ATOM   3240  CB  LEU A1099       7.216  29.063  37.175  1.00 37.36           C
ATOM   3241  CG  LEU A1099       8.732  28.962  37.411  1.00 40.47           C
ATOM   3242  CD1 LEU A1099       9.072  27.710  38.100  1.00 39.58           C
ATOM   3243  CD2 LEU A1099       9.548  29.039  36.093  1.00 44.60           C
ATOM   3244  H   LEU A1099       7.807  31.952  37.194  1.00 49.87           H
ATOM   3245  HA  LEU A1099       7.373  30.498  35.702  1.00 36.72           H
ATOM   3246  HB2 LEU A1099       6.780  28.996  38.038  1.00 44.84           H
ATOM   3247  HB3 LEU A1099       6.933  28.326  36.609  1.00 44.84           H
ATOM   3248  HG  LEU A1099       9.011  29.698  37.977  1.00 48.56           H
ATOM   3249 HD11 LEU A1099      10.038  27.663  38.201  1.00 47.50           H
ATOM   3250 HD12 LEU A1099       8.639  27.697  38.968  1.00 47.50           H
ATOM   3251 HD13 LEU A1099       8.762  26.964  37.560  1.00 47.50           H
ATOM   3252 HD21 LEU A1099      10.489  28.918  36.304  1.00 53.52           H
ATOM   3253 HD22 LEU A1099       9.255  28.330  35.498  1.00 53.52           H
ATOM   3254 HD23 LEU A1099       9.416  29.902  35.669  1.00 53.52           H
ATOM   3255  N   GLY A1100       4.954  31.457  35.405  1.00 37.27           N
ATOM   3256  CA  GLY A1100       3.708  31.434  34.650  1.00 33.16           C
ATOM   3257  C   GLY A1100       2.450  31.709  35.451  1.00 40.77           C
ATOM   3258  O   GLY A1100       1.351  31.404  34.974  1.00 37.64           O
ATOM   3259  H   GLY A1100       5.370  32.211  35.396  1.00 44.73           H
ATOM   3260  HA2 GLY A1100       3.760  32.095  33.938  1.00 39.79           H
ATOM   3261  HA3 GLY A1100       3.610  30.565  34.233  1.00 39.79           H
ATOM   3262  N   ALA A1101       2.574  32.315  36.637  1.00 39.55           N
ATOM   3263  CA  ALA A1101       1.417  32.682  37.450  1.00 37.68           C
ATOM   3264  C   ALA A1101       0.720  33.909  36.876  1.00 41.58           C
ATOM   3265  O   ALA A1101       1.254  34.648  36.045  1.00 31.54           O
ATOM   3266  CB  ALA A1101       1.815  32.965  38.899  1.00 42.20           C
ATOM   3267  H   ALA A1101       3.327  32.522  36.989  1.00 47.45           H
ATOM   3268  HA  ALA A1101       0.786  31.944  37.454  1.00 45.21           H
ATOM   3269  HB1 ALA A1101       1.020  33.204  39.399  1.00 50.64           H
ATOM   3270  HB2 ALA A1101       2.213  32.168  39.279  1.00 50.64           H
ATOM   3271  HB3 ALA A1101       2.451  33.696  38.928  1.00 50.64           H
ATOM   3272  N   SER A1102      -0.457  34.120  37.348  1.00 38.81           N
ATOM   3273  CA  SER A1102      -1.254  35.286  37.004  1.00 49.29           C
ATOM   3274  C   SER A1102      -0.846  36.443  37.919  1.00 42.63           C
ATOM   3275  O   SER A1102      -0.577  36.219  39.099  1.00 41.70           O
ATOM   3276  CB  SER A1102      -2.754  34.961  37.166  1.00 49.85           C
ATOM   3277  OG  SER A1102      -3.596  36.062  36.856  1.00 62.68           O
ATOM   3278  H   SER A1102      -0.842  33.590  37.906  1.00 46.58           H
ATOM   3279  HA  SER A1102      -1.084  35.515  36.079  1.00 59.14           H
ATOM   3280  HB2 SER A1102      -2.980  34.227  36.572  1.00 59.82           H
ATOM   3281  HB3 SER A1102      -2.921  34.698  38.084  1.00 59.82           H
ATOM   3282  HG  SER A1102      -4.401  35.861  36.991  1.00 75.22           H
ATOM   3283  N   PRO A1103      -0.714  37.662  37.397  1.00 44.87           N
ATOM   3284  CA  PRO A1103      -0.238  38.768  38.239  1.00 48.40           C
ATOM   3285  C   PRO A1103      -1.302  39.260  39.223  1.00 43.58           C
ATOM   3286  O   PRO A1103      -2.507  39.071  39.042  1.00 36.40           O
ATOM   3287  CB  PRO A1103       0.143  39.862  37.234  1.00 42.37           C
ATOM   3288  CG  PRO A1103      -0.342  39.407  35.892  1.00 44.04           C
ATOM   3289  CD  PRO A1103      -0.712  37.982  35.961  1.00 42.53           C
ATOM   3290  HA  PRO A1103       0.556  38.510  38.725  1.00 58.08           H
ATOM   3291  HB2 PRO A1103      -0.299  40.689  37.480  1.00 50.84           H
ATOM   3292  HB3 PRO A1103       1.104  39.978  37.229  1.00 50.84           H
ATOM   3293  HG2 PRO A1103      -1.115  39.929  35.633  1.00 52.85           H
ATOM   3294  HG3 PRO A1103       0.366  39.533  35.241  1.00 52.85           H
ATOM   3295  HD2 PRO A1103      -1.599  37.847  35.597  1.00 51.03           H
ATOM   3296  HD3 PRO A1103      -0.053  37.439  35.501  1.00 51.03           H
ATOM   3297  N   TYR A1104      -0.828  39.938  40.267  1.00 46.71           N
ATOM   3298  CA  TYR A1104      -1.682  40.465  41.324  1.00 46.61           C
ATOM   3299  C   TYR A1104      -2.589  39.354  41.867  1.00 45.27           C
ATOM   3300  O   TYR A1104      -3.823  39.463  41.792  1.00 47.07           O
ATOM   3301  CB  TYR A1104      -2.505  41.646  40.831  1.00 36.40           C
ATOM   3302  CG  TYR A1104      -1.659  42.790  40.317  1.00 47.83           C
ATOM   3303  CD1 TYR A1104      -1.032  43.664  41.194  1.00 42.02           C
ATOM   3304  CD2 TYR A1104      -1.467  42.980  38.957  1.00 34.75           C
ATOM   3305  CE1 TYR A1104      -0.254  44.696  40.731  1.00 41.01           C
ATOM   3306  CE2 TYR A1104      -0.688  44.007  38.474  1.00 38.47           C
ATOM   3307  CZ  TYR A1104      -0.082  44.871  39.379  1.00 42.34           C
ATOM   3308  OH  TYR A1104       0.710  45.912  38.956  1.00 40.97           O
ATOM   3309  H   TYR A1104       0.004  40.106  40.388  1.00 56.06           H
ATOM   3310  HA  TYR A1104      -1.123  40.783  42.056  1.00 55.94           H
ATOM   3311  HB2 TYR A1104      -3.085  41.351  40.110  1.00 43.68           H
ATOM   3312  HB3 TYR A1104      -3.044  41.985  41.565  1.00 43.68           H
ATOM   3313  HD1 TYR A1104      -1.140  43.552  42.106  1.00 50.43           H
ATOM   3314  HD2 TYR A1104      -1.878  42.400  38.366  1.00 41.70           H
ATOM   3315  HE1 TYR A1104       0.157  45.272  41.335  1.00 49.21           H
ATOM   3316  HE2 TYR A1104      -0.580  44.122  37.555  1.00 46.17           H
ATOM   3317  HH  TYR A1104       0.645  46.004  38.125  1.00 49.16           H
ATOM   3318  N   PRO A1105      -2.009  38.274  42.378  1.00 39.02           N
ATOM   3319  CA  PRO A1105      -2.797  37.115  42.811  1.00 52.45           C
ATOM   3320  C   PRO A1105      -3.851  37.481  43.838  1.00 57.17           C
ATOM   3321  O   PRO A1105      -3.552  38.091  44.871  1.00 49.65           O
ATOM   3322  CB  PRO A1105      -1.746  36.178  43.418  1.00 53.94           C
ATOM   3323  CG  PRO A1105      -0.505  37.006  43.602  1.00 54.03           C
ATOM   3324  CD  PRO A1105      -0.568  38.049  42.538  1.00 50.44           C
ATOM   3325  HA  PRO A1105      -3.214  36.681  42.052  1.00 62.94           H
ATOM   3326  HB2 PRO A1105      -2.066  35.876  44.281  1.00 64.73           H
ATOM   3327  HB3 PRO A1105      -1.582  35.426  42.827  1.00 64.73           H
ATOM   3328  HG2 PRO A1105      -0.507  37.420  44.480  1.00 64.84           H
ATOM   3329  HG3 PRO A1105       0.282  36.444  43.492  1.00 64.84           H
ATOM   3330  HD2 PRO A1105      -0.127  38.860  42.838  1.00 60.52           H
ATOM   3331  HD3 PRO A1105      -0.182  37.710  41.716  1.00 60.52           H
ATOM   3332  N   GLY A1106      -5.089  37.078  43.555  1.00 60.56           N
ATOM   3333  CA  GLY A1106      -6.178  37.285  44.497  1.00 66.40           C
ATOM   3334  C   GLY A1106      -6.424  38.742  44.813  1.00 64.56           C
ATOM   3335  O   GLY A1106      -6.825  39.064  45.935  1.00 64.26           O
ATOM   3336  H   GLY A1106      -5.320  36.681  42.828  1.00 72.67           H
ATOM   3337  HA2 GLY A1106      -6.995  36.900  44.137  1.00 79.68           H
ATOM   3338  HA3 GLY A1106      -5.974  36.822  45.327  1.00 79.68           H
ATOM   3339  N   VAL A1107      -6.171  39.638  43.859  1.00 64.80           N
ATOM   3340  CA  VAL A1107      -6.496  41.054  43.992  1.00 62.10           C
ATOM   3341  C   VAL A1107      -7.627  41.384  43.035  1.00 63.73           C
ATOM   3342  O   VAL A1107      -7.482  41.237  41.814  1.00 66.83           O
ATOM   3343  CB  VAL A1107      -5.281  41.946  43.706  1.00 60.90           C
ATOM   3344  CG1 VAL A1107      -5.663  43.426  43.835  1.00 49.94           C
ATOM   3345  CG2 VAL A1107      -4.128  41.570  44.635  1.00 54.63           C
ATOM   3346  H   VAL A1107      -5.792  39.444  43.111  1.00 77.76           H
ATOM   3347  HA  VAL A1107      -6.799  41.234  44.895  1.00 74.52           H
ATOM   3348  HB  VAL A1107      -5.002  41.793  42.788  1.00 73.08           H
ATOM   3349 HG11 VAL A1107      -4.890  43.972  43.625  1.00 59.93           H
ATOM   3350 HG12 VAL A1107      -6.385  43.633  43.222  1.00 59.93           H
ATOM   3351 HG13 VAL A1107      -5.948  43.591  44.744  1.00 59.93           H
ATOM   3352 HG21 VAL A1107      -3.366  42.132  44.429  1.00 65.56           H
ATOM   3353 HG22 VAL A1107      -4.400  41.702  45.555  1.00 65.56           H
ATOM   3354 HG23 VAL A1107      -3.898  40.638  44.490  1.00 65.56           H
ATOM   3355  N   LYS A1108      -8.737  41.870  43.574  1.00 65.17           N
ATOM   3356  CA  LYS A1108      -9.781  42.400  42.712  1.00 63.00           C
ATOM   3357  C   LYS A1108      -9.208  43.559  41.910  1.00 59.42           C
ATOM   3358  O   LYS A1108      -8.532  44.436  42.453  1.00 62.57           O
ATOM   3359  CB  LYS A1108     -10.995  42.860  43.534  1.00 72.82           C
ATOM   3360  CG  LYS A1108     -12.369  42.462  42.941  1.00 80.14           C
ATOM   3361  CD  LYS A1108     -13.542  42.872  43.870  1.00 79.94           C
ATOM   3362  CE  LYS A1108     -14.555  41.722  44.095  1.00 74.34           C
ATOM   3363  NZ  LYS A1108     -15.850  42.180  44.741  1.00 74.15           N1+
ATOM   3364  H   LYS A1108      -8.905  41.906  44.415  1.00 78.20           H
ATOM   3365  HA  LYS A1108     -10.062  41.704  42.097  1.00 75.60           H
ATOM   3366  HB2 LYS A1108     -10.936  42.472  44.421  1.00 87.39           H
ATOM   3367  HB3 LYS A1108     -10.976  43.830  43.600  1.00 87.39           H
ATOM   3368  HG2 LYS A1108     -12.485  42.915  42.090  1.00 96.17           H
ATOM   3369  HG3 LYS A1108     -12.403  41.500  42.816  1.00 96.17           H
ATOM   3370  HD2 LYS A1108     -13.183  43.125  44.737  1.00 95.92           H
ATOM   3371  HD3 LYS A1108     -14.014  43.625  43.477  1.00 95.92           H
ATOM   3372  HE2 LYS A1108     -14.766  41.309  43.247  1.00 89.20           H
ATOM   3373  HE3 LYS A1108     -14.150  41.065  44.683  1.00 89.20           H
ATOM   3374  HZ1 LYS A1108     -16.401  41.489  44.850  1.00 88.98           H
ATOM   3375  HZ2 LYS A1108     -15.681  42.540  45.538  1.00 88.98           H
ATOM   3376  HZ3 LYS A1108     -16.252  42.790  44.232  1.00 88.98           H
ATOM   3377  N   ILE A1109      -9.446  43.531  40.604  1.00 69.05           N
ATOM   3378  CA  ILE A1109      -8.938  44.548  39.690  1.00 61.89           C
ATOM   3379  C   ILE A1109     -10.086  45.536  39.493  1.00 57.78           C
ATOM   3380  O   ILE A1109     -10.937  45.360  38.625  1.00 61.04           O
ATOM   3381  CB  ILE A1109      -8.453  43.927  38.369  1.00 63.69           C
ATOM   3382  CG1 ILE A1109      -7.413  42.807  38.617  1.00 66.57           C
ATOM   3383  CG2 ILE A1109      -7.865  44.976  37.425  1.00 59.34           C
ATOM   3384  CD1 ILE A1109      -6.087  43.237  39.376  1.00 60.54           C
ATOM   3385  H   ILE A1109      -9.886  42.907  40.210  1.00 82.86           H
ATOM   3386  HA  ILE A1109      -8.193  45.009  40.108  1.00 74.26           H
ATOM   3387  HB  ILE A1109      -9.220  43.526  37.928  1.00 76.43           H
ATOM   3388 HG12 ILE A1109      -7.824  42.088  39.126  1.00 79.89           H
ATOM   3389 HG13 ILE A1109      -7.139  42.472  37.749  1.00 79.89           H
ATOM   3390 HG21 ILE A1109      -7.584  44.541  36.604  1.00 71.21           H
ATOM   3391 HG22 ILE A1109      -8.542  45.641  37.227  1.00 71.21           H
ATOM   3392 HG23 ILE A1109      -7.102  45.395  37.852  1.00 71.21           H
ATOM   3393 HD11 ILE A1109      -5.497  42.467  39.440  1.00 72.64           H
ATOM   3394 HD12 ILE A1109      -5.646  43.943  38.877  1.00 72.64           H
ATOM   3395 HD13 ILE A1109      -6.313  43.550  40.264  1.00 72.64           H
ATOM   3396  N   ASP A1110     -10.121  46.588  40.308  1.00 66.51           N
ATOM   3397  CA  ASP A1110     -11.202  47.580  40.220  1.00 62.66           C
ATOM   3398  C   ASP A1110     -10.646  48.983  40.436  1.00 57.85           C
ATOM   3399  O   ASP A1110      -9.436  49.221  40.358  1.00 57.39           O
ATOM   3400  CB  ASP A1110     -12.317  47.251  41.217  1.00 59.48           C
ATOM   3401  CG  ASP A1110     -11.840  47.239  42.666  1.00 67.83           C
ATOM   3402  OD1 ASP A1110     -10.745  47.786  42.991  1.00 59.18           O
ATOM   3403  OD2 ASP A1110     -12.588  46.657  43.491  1.00 61.19           O1-
ATOM   3404  H   ASP A1110      -9.544  46.748  40.924  1.00 79.81           H
ATOM   3405  HA  ASP A1110     -11.587  47.548  39.328  1.00 75.19           H
ATOM   3406  HB2 ASP A1110     -13.015  47.915  41.136  1.00 71.38           H
ATOM   3407  HB3 ASP A1110     -12.667  46.370  41.017  1.00 71.38           H
ATOM   3408  N   GLU A1111     -11.544  49.940  40.709  1.00 59.92           N
ATOM   3409  CA  GLU A1111     -11.117  51.324  40.887  1.00 58.15           C
ATOM   3410  C   GLU A1111     -10.144  51.462  42.053  1.00 43.28           C
ATOM   3411  O   GLU A1111      -9.250  52.314  42.019  1.00 52.56           O
ATOM   3412  CB  GLU A1111     -12.333  52.234  41.097  1.00 62.86           C
ATOM   3413  CG  GLU A1111     -13.192  52.488  39.840  1.00 55.63           C
ATOM   3414  CD  GLU A1111     -12.524  53.433  38.814  1.00 74.41           C
ATOM   3415  OE1 GLU A1111     -11.498  54.073  39.159  1.00 76.38           O
ATOM   3416  OE2 GLU A1111     -13.020  53.549  37.658  1.00 68.68           O1-
ATOM   3417  H   GLU A1111     -12.392  49.818  40.798  1.00 71.90           H
ATOM   3418  HA  GLU A1111     -10.664  51.615  40.081  1.00 69.77           H
ATOM   3419  HB2 GLU A1111     -12.908  51.820  41.762  1.00 75.43           H
ATOM   3420  HB3 GLU A1111     -12.021  53.093  41.419  1.00 75.43           H
ATOM   3421  HG2 GLU A1111     -13.373  51.641  39.404  1.00 66.76           H
ATOM   3422  HG3 GLU A1111     -14.030  52.899  40.118  1.00 66.76           H
ATOM   3423  N   GLU A1112     -10.294  50.638  43.085  1.00 46.80           N
ATOM   3424  CA  GLU A1112      -9.353  50.677  44.207  1.00 59.60           C
ATOM   3425  C   GLU A1112      -7.982  50.108  43.814  1.00 56.50           C
ATOM   3426  O   GLU A1112      -6.943  50.610  44.259  1.00 45.97           O
ATOM   3427  CB  GLU A1112      -9.938  49.925  45.414  1.00 52.83           C
ATOM   3428  CG  GLU A1112      -8.973  49.718  46.630  1.00 52.25           C
ATOM   3429  CD  GLU A1112      -8.505  51.030  47.335  1.00 57.54           C
ATOM   3430  OE1 GLU A1112      -8.970  52.142  46.970  1.00 52.29           O
ATOM   3431  OE2 GLU A1112      -7.659  50.933  48.271  1.00 55.71           O1-
ATOM   3432  H   GLU A1112     -10.923  50.059  43.162  1.00 56.16           H
ATOM   3433  HA  GLU A1112      -9.231  51.607  44.465  1.00 71.52           H
ATOM   3434  HB2 GLU A1112     -10.705  50.425  45.739  1.00 63.40           H
ATOM   3435  HB3 GLU A1112     -10.238  49.050  45.115  1.00 63.40           H
ATOM   3436  HG2 GLU A1112      -9.427  49.168  47.290  1.00 62.71           H
ATOM   3437  HG3 GLU A1112      -8.184  49.249  46.321  1.00 62.71           H
ATOM   3438  N   PHE A1113      -7.951  49.063  42.983  1.00 60.99           N
ATOM   3439  CA  PHE A1113      -6.670  48.607  42.452  1.00 51.53           C
ATOM   3440  C   PHE A1113      -5.996  49.721  41.676  1.00 42.95           C
ATOM   3441  O   PHE A1113      -4.837  50.063  41.940  1.00 49.13           O
ATOM   3442  CB  PHE A1113      -6.869  47.379  41.573  1.00 57.58           C
ATOM   3443  CG  PHE A1113      -5.754  47.136  40.591  1.00 52.62           C
ATOM   3444  CD1 PHE A1113      -4.562  46.544  40.992  1.00 57.64           C
ATOM   3445  CD2 PHE A1113      -5.921  47.453  39.259  1.00 51.48           C
ATOM   3446  CE1 PHE A1113      -3.553  46.294  40.056  1.00 55.01           C
ATOM   3447  CE2 PHE A1113      -4.928  47.197  38.327  1.00 52.05           C
ATOM   3448  CZ  PHE A1113      -3.749  46.624  38.732  1.00 46.49           C
ATOM   3449  H   PHE A1113      -8.635  48.613  42.712  1.00 73.19           H
ATOM   3450  HA  PHE A1113      -6.094  48.359  43.191  1.00 61.84           H
ATOM   3451  HB2 PHE A1113      -6.933  46.598  42.144  1.00 69.09           H
ATOM   3452  HB3 PHE A1113      -7.688  47.492  41.066  1.00 69.09           H
ATOM   3453  HD1 PHE A1113      -4.429  46.313  41.884  1.00 69.17           H
ATOM   3454  HD2 PHE A1113      -6.719  47.834  38.978  1.00 61.78           H
ATOM   3455  HE1 PHE A1113      -2.751  45.905  40.325  1.00 66.01           H
ATOM   3456  HE2 PHE A1113      -5.053  47.427  37.437  1.00 62.46           H
ATOM   3457  HZ  PHE A1113      -3.078  46.468  38.109  1.00 55.78           H
ATOM   3458  N   CYS A1114      -6.721  50.347  40.755  1.00 47.75           N
ATOM   3459  CA  CYS A1114      -6.138  51.477  40.039  1.00 42.54           C
ATOM   3460  C   CYS A1114      -5.679  52.571  41.016  1.00 56.04           C
ATOM   3461  O   CYS A1114      -4.644  53.212  40.802  1.00 50.69           O
ATOM   3462  CB  CYS A1114      -7.130  52.028  39.008  1.00 55.48           C
ATOM   3463  SG  CYS A1114      -7.639  50.855  37.648  1.00 60.61           S
ATOM   3464  H   CYS A1114      -7.527  50.146  40.531  1.00 57.30           H
ATOM   3465  HA  CYS A1114      -5.351  51.167  39.562  1.00 51.05           H
ATOM   3466  HB2 CYS A1114      -7.936  52.298  39.475  1.00 66.57           H
ATOM   3467  HB3 CYS A1114      -6.724  52.805  38.587  1.00 66.57           H
ATOM   3468  HG  CYS A1114      -8.409  51.423  36.923  1.00 72.73           H
ATOM   3469  N   ARG A1115      -6.418  52.791  42.110  1.00 50.85           N
ATOM   3470  CA  ARG A1115      -6.014  53.848  43.036  1.00 55.12           C
ATOM   3471  C   ARG A1115      -4.693  53.487  43.721  1.00 46.76           C
ATOM   3472  O   ARG A1115      -3.762  54.297  43.747  1.00 46.18           O
ATOM   3473  CB  ARG A1115      -7.125  54.118  44.066  1.00 49.73           C
ATOM   3474  CG  ARG A1115      -6.876  55.336  45.023  1.00 51.46           C
ATOM   3475  CD  ARG A1115      -7.858  55.346  46.232  1.00 56.30           C
ATOM   3476  NE  ARG A1115      -7.573  54.264  47.184  1.00 49.82           N
ATOM   3477  CZ  ARG A1115      -6.557  54.259  48.055  1.00 55.35           C
ATOM   3478  NH1 ARG A1115      -5.708  55.286  48.106  1.00 59.17           N
ATOM   3479  NH2 ARG A1115      -6.370  53.213  48.866  1.00 53.98           N1+
ATOM   3480  H   ARG A1115      -7.131  52.360  42.333  1.00 61.03           H
ATOM   3481  HA  ARG A1115      -5.871  54.666  42.532  1.00 66.14           H
ATOM   3482  HB2 ARG A1115      -7.964  54.262  43.596  1.00 59.68           H
ATOM   3483  HB3 ARG A1115      -7.207  53.328  44.627  1.00 59.68           H
ATOM   3484  HG2 ARG A1115      -5.975  55.287  45.378  1.00 61.76           H
ATOM   3485  HG3 ARG A1115      -6.994  56.159  44.528  1.00 61.76           H
ATOM   3486  HD2 ARG A1115      -7.799  56.195  46.695  1.00 67.56           H
ATOM   3487  HD3 ARG A1115      -8.761  55.204  45.899  1.00 67.56           H
ATOM   3488  HE  ARG A1115      -8.126  53.605  47.211  1.00 59.79           H
ATOM   3489 HH11 ARG A1115      -5.815  55.959  47.575  1.00 71.00           H
ATOM   3490 HH12 ARG A1115      -5.050  55.283  48.661  1.00 71.00           H
ATOM   3491 HH21 ARG A1115      -6.910  52.544  48.849  1.00 64.77           H
ATOM   3492 HH22 ARG A1115      -5.715  53.219  49.428  1.00 64.77           H
ATOM   3493  N   ARG A1116      -4.574  52.254  44.234  1.00 43.89           N
ATOM   3494  CA  ARG A1116      -3.339  51.838  44.909  1.00 45.83           C
ATOM   3495  C   ARG A1116      -2.149  51.836  43.963  1.00 46.88           C
ATOM   3496  O   ARG A1116      -0.991  51.989  44.396  1.00 41.24           O
ATOM   3497  CB  ARG A1116      -3.493  50.435  45.472  1.00 45.95           C
ATOM   3498  CG  ARG A1116      -4.483  50.286  46.592  1.00 53.80           C
ATOM   3499  CD  ARG A1116      -4.604  48.805  46.926  1.00 59.64           C
ATOM   3500  NE  ARG A1116      -3.583  48.374  47.873  1.00 62.65           N
ATOM   3501  CZ  ARG A1116      -3.453  47.121  48.293  1.00 64.91           C
ATOM   3502  NH1 ARG A1116      -4.272  46.175  47.838  1.00 66.71           N
ATOM   3503  NH2 ARG A1116      -2.515  46.811  49.172  1.00 63.68           N1+
ATOM   3504  H   ARG A1116      -5.178  51.641  44.192  1.00 52.67           H
ATOM   3505  HA  ARG A1116      -3.158  52.446  45.645  1.00 54.99           H
ATOM   3506  HB2 ARG A1116      -3.800  49.866  44.748  1.00 55.14           H
ATOM   3507  HB3 ARG A1116      -2.630  50.128  45.788  1.00 55.14           H
ATOM   3508  HG2 ARG A1116      -4.153  50.755  47.375  1.00 64.56           H
ATOM   3509  HG3 ARG A1116      -5.349  50.626  46.318  1.00 64.56           H
ATOM   3510  HD2 ARG A1116      -5.473  48.634  47.320  1.00 71.57           H
ATOM   3511  HD3 ARG A1116      -4.495  48.280  46.117  1.00 71.57           H
ATOM   3512  HE  ARG A1116      -3.024  48.960  48.167  1.00 75.18           H
ATOM   3513 HH11 ARG A1116      -4.889  46.369  47.270  1.00 80.06           H
ATOM   3514 HH12 ARG A1116      -4.183  45.362  48.113  1.00 80.06           H
ATOM   3515 HH21 ARG A1116      -1.983  47.421  49.468  1.00 76.42           H
ATOM   3516 HH22 ARG A1116      -2.432  45.995  49.437  1.00 76.42           H
ATOM   3517  N   LEU A1117      -2.419  51.618  42.673  1.00 42.31           N
ATOM   3518  CA  LEU A1117      -1.365  51.602  41.675  1.00 43.47           C
ATOM   3519  C   LEU A1117      -0.843  53.014  41.444  1.00 45.63           C
ATOM   3520  O   LEU A1117       0.373  53.242  41.420  1.00 40.24           O
ATOM   3521  CB  LEU A1117      -1.915  50.987  40.387  1.00 44.20           C
ATOM   3522  CG  LEU A1117      -0.925  50.286  39.509  1.00 47.12           C
ATOM   3523  CD1 LEU A1117      -0.475  49.010  40.210  1.00 45.71           C
ATOM   3524  CD2 LEU A1117      -1.579  50.017  38.155  1.00 49.76           C
ATOM   3525  H   LEU A1117      -3.205  51.488  42.354  1.00 50.77           H
ATOM   3526  HA  LEU A1117      -0.630  51.052  41.993  1.00 52.16           H
ATOM   3527  HB2 LEU A1117      -2.592  50.331  40.613  1.00 53.04           H
ATOM   3528  HB3 LEU A1117      -2.310  51.692  39.855  1.00 53.04           H
ATOM   3529  HG  LEU A1117      -0.158  50.866  39.375  1.00 56.54           H
ATOM   3530 HD11 LEU A1117       0.155  48.553  39.634  1.00 54.86           H
ATOM   3531 HD12 LEU A1117      -0.049  49.229  41.052  1.00 54.86           H
ATOM   3532 HD13 LEU A1117      -1.251  48.452  40.362  1.00 54.86           H
ATOM   3533 HD21 LEU A1117      -0.936  49.596  37.565  1.00 59.71           H
ATOM   3534 HD22 LEU A1117      -2.347  49.441  38.282  1.00 59.71           H
ATOM   3535 HD23 LEU A1117      -1.861  50.864  37.772  1.00 59.71           H
ATOM   3536  N   LYS A1118      -1.744  53.993  41.293  1.00 49.36           N
ATOM   3537  CA  LYS A1118      -1.255  55.359  41.131  1.00 47.19           C
ATOM   3538  C   LYS A1118      -0.498  55.792  42.366  1.00 45.90           C
ATOM   3539  O   LYS A1118       0.471  56.551  42.268  1.00 49.00           O
ATOM   3540  CB  LYS A1118      -2.393  56.335  40.845  1.00 51.06           C
ATOM   3541  CG  LYS A1118      -1.963  57.441  39.846  1.00 65.79           C
ATOM   3542  CD  LYS A1118      -2.838  58.709  39.888  1.00 70.95           C
ATOM   3543  CE  LYS A1118      -4.220  58.526  39.261  1.00 67.45           C
ATOM   3544  NZ  LYS A1118      -5.063  59.770  39.282  1.00 77.69           N1+
ATOM   3545  H   LYS A1118      -2.601  53.899  41.292  1.00 59.23           H
ATOM   3546  HA  LYS A1118      -0.641  55.385  40.380  1.00 56.63           H
ATOM   3547  HB2 LYS A1118      -3.142  55.847  40.462  1.00 61.27           H
ATOM   3548  HB3 LYS A1118      -2.660  56.757  41.675  1.00 61.27           H
ATOM   3549  HG2 LYS A1118      -1.056  57.711  40.065  1.00 78.94           H
ATOM   3550  HG3 LYS A1118      -1.990  57.086  38.944  1.00 78.94           H
ATOM   3551  HD2 LYS A1118      -2.971  58.963  40.817  1.00 85.14           H
ATOM   3552  HD3 LYS A1118      -2.383  59.424  39.413  1.00 85.14           H
ATOM   3553  HE2 LYS A1118      -4.108  58.263  38.334  1.00 80.94           H
ATOM   3554  HE3 LYS A1118      -4.699  57.837  39.748  1.00 80.94           H
ATOM   3555  HZ1 LYS A1118      -5.849  59.616  38.892  1.00 93.23           H
ATOM   3556  HZ2 LYS A1118      -5.203  60.027  40.123  1.00 93.23           H
ATOM   3557  HZ3 LYS A1118      -4.647  60.424  38.843  1.00 93.23           H
ATOM   3558  N   GLU A1119      -0.888  55.262  43.525  1.00 43.85           N
ATOM   3559  CA  GLU A1119      -0.333  55.637  44.812  1.00 53.69           C
ATOM   3560  C   GLU A1119       0.993  54.947  45.109  1.00 53.74           C
ATOM   3561  O   GLU A1119       1.713  55.413  45.992  1.00 57.56           O
ATOM   3562  CB  GLU A1119      -1.369  55.328  45.904  1.00 49.12           C
ATOM   3563  CG  GLU A1119      -1.399  56.280  47.057  1.00 60.12           C
ATOM   3564  CD  GLU A1119      -1.550  57.749  46.630  1.00 60.84           C
ATOM   3565  OE1 GLU A1119      -2.526  58.086  45.920  1.00 66.25           O
ATOM   3566  OE2 GLU A1119      -0.673  58.561  46.996  1.00 65.46           O1-
ATOM   3567  H   GLU A1119      -1.491  54.655  43.590  1.00 52.62           H
ATOM   3568  HA  GLU A1119      -0.164  56.588  44.807  1.00 64.43           H
ATOM   3569  HB2 GLU A1119      -2.256  55.349  45.507  1.00 58.94           H
ATOM   3570  HB3 GLU A1119      -1.198  54.445  46.264  1.00 58.94           H
ATOM   3571  HG2 GLU A1119      -2.164  56.059  47.611  1.00 72.15           H
ATOM   3572  HG3 GLU A1119      -0.580  56.181  47.569  1.00 72.15           H
ATOM   3573  N   GLY A1120       1.355  53.881  44.389  1.00 43.04           N
ATOM   3574  CA  GLY A1120       2.656  53.248  44.596  1.00 41.93           C
ATOM   3575  C   GLY A1120       2.659  51.806  45.065  1.00 34.00           C
ATOM   3576  O   GLY A1120       3.719  51.218  45.325  1.00 36.68           O
ATOM   3577  H   GLY A1120       0.879  53.521  43.772  1.00 51.65           H
ATOM   3578  HA2 GLY A1120       3.140  53.277  43.759  1.00 50.32           H
ATOM   3579  HA3 GLY A1120       3.152  53.760  45.253  1.00 50.32           H
ATOM   3580  N   THR A1121       1.484  51.205  45.165  1.00 32.08           N
ATOM   3581  CA  THR A1121       1.427  49.803  45.523  1.00 47.31           C
ATOM   3582  C   THR A1121       1.956  48.979  44.347  1.00 31.86           C
ATOM   3583  O   THR A1121       1.691  49.297  43.192  1.00 34.92           O
ATOM   3584  CB  THR A1121      -0.003  49.397  45.883  1.00 52.15           C
ATOM   3585  OG1 THR A1121      -0.407  50.058  47.095  1.00 52.00           O
ATOM   3586  CG2 THR A1121      -0.102  47.874  46.076  1.00 42.23           C
ATOM   3587  H   THR A1121       0.729  51.570  44.993  1.00 38.50           H
ATOM   3588  HA  THR A1121       2.001  49.652  46.293  1.00 56.77           H
ATOM   3589  HB  THR A1121      -0.598  49.662  45.163  1.00 62.58           H
ATOM   3590  HG1 THR A1121      -0.423  50.892  46.988  1.00 62.39           H
ATOM   3591 HG21 THR A1121      -1.007  47.635  46.322  1.00 50.68           H
ATOM   3592 HG22 THR A1121       0.143  47.403  45.267  1.00 50.68           H
ATOM   3593 HG23 THR A1121       0.490  47.602  46.797  1.00 50.68           H
ATOM   3594  N   ARG A1122       2.749  47.959  44.663  1.00 32.47           N
ATOM   3595  CA  ARG A1122       3.359  47.073  43.679  1.00 38.48           C
ATOM   3596  C   ARG A1122       3.220  45.638  44.140  1.00 43.56           C
ATOM   3597  O   ARG A1122       3.042  45.371  45.325  1.00 33.15           O
ATOM   3598  CB  ARG A1122       4.837  47.353  43.496  1.00 35.60           C
ATOM   3599  CG  ARG A1122       5.146  48.762  43.147  1.00 34.65           C
ATOM   3600  CD  ARG A1122       4.491  49.095  41.842  1.00 32.98           C
ATOM   3601  NE  ARG A1122       4.856  50.407  41.372  1.00 34.44           N
ATOM   3602  CZ  ARG A1122       4.016  51.419  41.235  1.00 34.24           C
ATOM   3603  NH1 ARG A1122       2.734  51.312  41.547  1.00 32.75           N
ATOM   3604  NH2 ARG A1122       4.459  52.538  40.733  1.00 29.21           N1+
ATOM   3605  H   ARG A1122       2.962  47.754  45.465  1.00 38.96           H
ATOM   3606  HA  ARG A1122       2.911  47.163  42.826  1.00 46.17           H
ATOM   3607  HB2 ARG A1122       5.302  47.130  44.322  1.00 42.72           H
ATOM   3608  HB3 ARG A1122       5.166  46.804  42.772  1.00 42.72           H
ATOM   3609  HG2 ARG A1122       4.791  49.352  43.832  1.00 41.58           H
ATOM   3610  HG3 ARG A1122       6.109  48.875  43.068  1.00 41.58           H
ATOM   3611  HD2 ARG A1122       4.792  48.467  41.167  1.00 39.58           H
ATOM   3612  HD3 ARG A1122       3.533  49.050  41.913  1.00 39.58           H
ATOM   3613  HE  ARG A1122       5.690  50.564  41.247  1.00 41.32           H
ATOM   3614 HH11 ARG A1122       2.411  50.584  41.857  1.00 39.30           H
ATOM   3615 HH12 ARG A1122       2.222  51.997  41.437  1.00 39.30           H
ATOM   3616 HH21 ARG A1122       5.290  52.618  40.531  1.00 35.05           H
ATOM   3617 HH22 ARG A1122       3.921  53.203  40.654  1.00 35.05           H
ATOM   3618  N   MET A1123       3.326  44.720  43.177  1.00 38.86           N
ATOM   3619  CA  MET A1123       3.359  43.295  43.477  1.00 36.68           C
ATOM   3620  C   MET A1123       4.547  42.962  44.349  1.00 37.63           C
ATOM   3621  O   MET A1123       5.640  43.524  44.188  1.00 36.89           O
ATOM   3622  CB  MET A1123       3.464  42.447  42.189  1.00 34.46           C
ATOM   3623  CG  MET A1123       2.134  42.068  41.602  1.00 38.67           C
ATOM   3624  SD  MET A1123       2.226  40.979  40.161  1.00 35.40           S
ATOM   3625  CE  MET A1123       2.782  42.163  38.932  1.00 29.72           C
ATOM   3626  H   MET A1123       3.385  44.907  42.343  1.00 46.63           H
ATOM   3627  HA  MET A1123       2.547  43.049  43.948  1.00 44.02           H
ATOM   3628  HB2 MET A1123       3.946  42.941  41.510  1.00 41.35           H
ATOM   3629  HB3 MET A1123       3.946  41.628  42.383  1.00 41.35           H
ATOM   3630  HG2 MET A1123       1.614  41.614  42.284  1.00 46.41           H
ATOM   3631  HG3 MET A1123       1.683  42.881  41.319  1.00 46.41           H
ATOM   3632  HE1 MET A1123       2.861  41.717  38.079  1.00 35.66           H
ATOM   3633  HE2 MET A1123       2.122  42.868  38.875  1.00 35.66           H
ATOM   3634  HE3 MET A1123       3.643  42.527  39.196  1.00 35.66           H
ATOM   3635  N   ARG A1124       4.330  41.995  45.242  1.00 34.44           N
ATOM   3636  CA  ARG A1124       5.416  41.379  45.978  1.00 36.75           C
ATOM   3637  C   ARG A1124       6.278  40.520  45.046  1.00 37.70           C
ATOM   3638  O   ARG A1124       5.888  40.192  43.932  1.00 36.96           O
ATOM   3639  CB  ARG A1124       4.844  40.536  47.117  1.00 48.61           C
ATOM   3640  CG  ARG A1124       4.114  41.408  48.155  1.00 54.65           C
ATOM   3641  CD  ARG A1124       3.460  40.601  49.297  1.00 73.51           C
ATOM   3642  NE  ARG A1124       2.551  39.592  48.742  1.00 89.99           N
ATOM   3643  CZ  ARG A1124       1.228  39.722  48.602  1.00 85.71           C
ATOM   3644  NH1 ARG A1124       0.595  40.827  49.002  1.00 76.58           N
ATOM   3645  NH2 ARG A1124       0.536  38.720  48.050  1.00 84.81           N1+
ATOM   3646  H   ARG A1124       3.552  41.679  45.435  1.00 41.33           H
ATOM   3647  HA  ARG A1124       5.983  42.074  46.357  1.00 44.10           H
ATOM   3648  HB2 ARG A1124       4.207  39.907  46.750  1.00 58.34           H
ATOM   3649  HB3 ARG A1124       5.571  40.069  47.561  1.00 58.34           H
ATOM   3650  HG2 ARG A1124       4.760  42.016  48.546  1.00 65.58           H
ATOM   3651  HG3 ARG A1124       3.414  41.904  47.701  1.00 65.58           H
ATOM   3652  HD2 ARG A1124       4.154  40.147  49.804  1.00 88.21           H
ATOM   3653  HD3 ARG A1124       2.962  41.198  49.878  1.00 88.21           H
ATOM   3654  HE  ARG A1124       2.912  38.871  48.436  1.00107.99           H
ATOM   3655 HH11 ARG A1124       1.034  41.474  49.357  1.00 91.90           H
ATOM   3656 HH12 ARG A1124      -0.260  40.884  48.912  1.00 91.90           H
ATOM   3657 HH21 ARG A1124       0.947  38.005  47.793  1.00101.78           H
ATOM   3658 HH22 ARG A1124      -0.318  38.776  47.961  1.00101.78           H
ATOM   3659  N   ALA A1125       7.475  40.187  45.517  1.00 37.13           N
ATOM   3660  CA  ALA A1125       8.376  39.341  44.755  1.00 38.93           C
ATOM   3661  C   ALA A1125       7.750  37.968  44.481  1.00 41.03           C
ATOM   3662  O   ALA A1125       7.176  37.362  45.376  1.00 35.76           O
ATOM   3663  CB  ALA A1125       9.687  39.156  45.497  1.00 36.99           C
ATOM   3664  H   ALA A1125       7.795  40.444  46.273  1.00 44.55           H
ATOM   3665  HA  ALA A1125       8.575  39.783  43.918  1.00 46.71           H
ATOM   3666  HB1 ALA A1125      10.263  38.582  44.974  1.00 44.38           H
ATOM   3667  HB2 ALA A1125      10.101  40.022  45.619  1.00 44.38           H
ATOM   3668  HB3 ALA A1125       9.504  38.745  46.356  1.00 44.38           H
ATOM   3669  N   PRO A1126       7.857  37.442  43.260  1.00 39.70           N
ATOM   3670  CA  PRO A1126       7.326  36.103  42.971  1.00 42.02           C
ATOM   3671  C   PRO A1126       8.283  35.025  43.469  1.00 36.43           C
ATOM   3672  O   PRO A1126       9.439  35.290  43.794  1.00 37.71           O
ATOM   3673  CB  PRO A1126       7.222  36.113  41.451  1.00 39.52           C
ATOM   3674  CG  PRO A1126       8.436  36.978  41.069  1.00 37.46           C
ATOM   3675  CD  PRO A1126       8.606  37.996  42.125  1.00 38.83           C
ATOM   3676  HA  PRO A1126       6.443  35.981  43.344  1.00 50.42           H
ATOM   3677  HB2 PRO A1126       7.302  35.209  41.102  1.00 47.43           H
ATOM   3678  HB3 PRO A1126       6.384  36.517  41.176  1.00 47.43           H
ATOM   3679  HG2 PRO A1126       9.231  36.423  41.022  1.00 44.96           H
ATOM   3680  HG3 PRO A1126       8.265  37.414  40.217  1.00 44.96           H
ATOM   3681  HD2 PRO A1126       9.544  38.095  42.346  1.00 46.60           H
ATOM   3682  HD3 PRO A1126       8.213  38.836  41.840  1.00 46.60           H
ATOM   3683  N   ASP A1127       7.803  33.778  43.462  1.00 40.05           N
ATOM   3684  CA  ASP A1127       8.464  32.746  44.267  1.00 41.53           C
ATOM   3685  C   ASP A1127       9.847  32.391  43.762  1.00 44.31           C
ATOM   3686  O   ASP A1127      10.682  31.929  44.549  1.00 42.09           O
ATOM   3687  CB  ASP A1127       7.610  31.480  44.337  1.00 48.17           C
ATOM   3688  CG  ASP A1127       6.366  31.677  45.167  1.00 44.85           C
ATOM   3689  OD1 ASP A1127       6.291  32.713  45.841  1.00 45.05           O
ATOM   3690  OD2 ASP A1127       5.454  30.828  45.118  1.00 52.22           O1-
ATOM   3691  H   ASP A1127       7.115  33.511  43.024  1.00 48.06           H
ATOM   3692  HA  ASP A1127       8.560  33.075  45.172  1.00 49.84           H
ATOM   3693  HB2 ASP A1127       7.346  31.217  43.439  1.00 57.80           H
ATOM   3694  HB3 ASP A1127       8.139  30.782  44.747  1.00 57.80           H
ATOM   3695  N   TYR A1128      10.139  32.568  42.473  1.00 39.22           N
ATOM   3696  CA  TYR A1128      11.415  32.071  41.950  1.00 37.46           C
ATOM   3697  C   TYR A1128      12.371  33.189  41.557  1.00 38.09           C
ATOM   3698  O   TYR A1128      13.378  32.923  40.882  1.00 41.65           O
ATOM   3699  CB  TYR A1128      11.170  31.111  40.767  1.00 43.10           C
ATOM   3700  CG  TYR A1128      10.068  30.111  41.083  1.00 41.15           C
ATOM   3701  CD1 TYR A1128       8.745  30.433  40.846  1.00 41.83           C
ATOM   3702  CD2 TYR A1128      10.345  28.877  41.695  1.00 48.81           C
ATOM   3703  CE1 TYR A1128       7.723  29.561  41.156  1.00 43.39           C
ATOM   3704  CE2 TYR A1128       9.321  27.995  42.005  1.00 41.22           C
ATOM   3705  CZ  TYR A1128       8.014  28.348  41.730  1.00 51.44           C
ATOM   3706  OH  TYR A1128       6.955  27.518  42.015  1.00 59.25           O
ATOM   3707  H   TYR A1128       9.640  32.968  41.898  1.00 47.06           H
ATOM   3708  HA  TYR A1128      11.858  31.553  42.639  1.00 44.95           H
ATOM   3709  HB2 TYR A1128      10.885  31.627  39.996  1.00 51.72           H
ATOM   3710  HB3 TYR A1128      11.989  30.628  40.556  1.00 51.72           H
ATOM   3711  HD1 TYR A1128       8.539  31.251  40.456  1.00 50.20           H
ATOM   3712  HD2 TYR A1128      11.224  28.640  41.878  1.00 58.58           H
ATOM   3713  HE1 TYR A1128       6.838  29.784  40.977  1.00 52.07           H
ATOM   3714  HE2 TYR A1128       9.513  27.178  42.395  1.00 49.46           H
ATOM   3715  HH  TYR A1128       7.237  26.811  42.370  1.00 71.10           H
ATOM   3716  N   THR A1129      12.120  34.417  42.019  1.00 37.18           N
ATOM   3717  CA  THR A1129      12.929  35.555  41.617  1.00 36.63           C
ATOM   3718  C   THR A1129      14.281  35.539  42.324  1.00 36.80           C
ATOM   3719  O   THR A1129      14.451  34.903  43.359  1.00 45.31           O
ATOM   3720  CB  THR A1129      12.202  36.852  41.934  1.00 40.32           C
ATOM   3721  OG1 THR A1129      12.838  37.947  41.246  1.00 40.11           O
ATOM   3722  CG2 THR A1129      12.207  37.103  43.438  1.00 37.92           C
ATOM   3723  H   THR A1129      11.485  34.619  42.564  1.00 44.61           H
ATOM   3724  HA  THR A1129      13.081  35.517  40.660  1.00 43.96           H
ATOM   3725  HB  THR A1129      11.279  36.777  41.649  1.00 48.38           H
ATOM   3726  HG1 THR A1129      13.622  38.046  41.521  1.00 48.14           H
ATOM   3727 HG21 THR A1129      11.717  37.917  43.620  1.00 45.51           H
ATOM   3728 HG22 THR A1129      11.776  36.363  43.894  1.00 45.51           H
ATOM   3729 HG23 THR A1129      13.107  37.208  43.786  1.00 45.51           H
ATOM   3730  N   THR A1130      15.267  36.224  41.718  1.00 39.76           N
ATOM   3731  CA  THR A1130      16.406  36.713  42.478  1.00 41.20           C
ATOM   3732  C   THR A1130      16.127  38.131  42.986  1.00 44.43           C
ATOM   3733  O   THR A1130      15.220  38.814  42.499  1.00 39.01           O
ATOM   3734  CB  THR A1130      17.667  36.730  41.625  1.00 42.91           C
ATOM   3735  OG1 THR A1130      17.522  37.695  40.582  1.00 41.96           O
ATOM   3736  CG2 THR A1130      17.959  35.360  41.010  1.00 48.49           C
ATOM   3737  H   THR A1130      15.289  36.416  40.881  1.00 47.71           H
ATOM   3738  HA  THR A1130      16.549  36.122  43.233  1.00 49.44           H
ATOM   3739  HB  THR A1130      18.422  36.979  42.183  1.00 51.49           H
ATOM   3740  HG1 THR A1130      18.220  37.717  40.118  1.00 50.36           H
ATOM   3741 HG21 THR A1130      18.748  35.408  40.448  1.00 58.19           H
ATOM   3742 HG22 THR A1130      18.121  34.715  41.713  1.00 58.19           H
ATOM   3743 HG23 THR A1130      17.209  35.064  40.470  1.00 58.19           H
ATOM   3744  N   PRO A1131      16.881  38.606  43.987  1.00 44.74           N
ATOM   3745  CA  PRO A1131      16.695  39.999  44.412  1.00 40.47           C
ATOM   3746  C   PRO A1131      16.929  41.000  43.290  1.00 37.95           C
ATOM   3747  O   PRO A1131      16.152  41.950  43.157  1.00 37.82           O
ATOM   3748  CB  PRO A1131      17.710  40.152  45.558  1.00 45.06           C
ATOM   3749  CG  PRO A1131      17.863  38.735  46.111  1.00 45.65           C
ATOM   3750  CD  PRO A1131      17.678  37.817  44.949  1.00 50.33           C
ATOM   3751  HA  PRO A1131      15.796  40.110  44.761  1.00 48.57           H
ATOM   3752  HB2 PRO A1131      18.558  40.481  45.218  1.00 54.07           H
ATOM   3753  HB3 PRO A1131      17.350  40.747  46.231  1.00 54.07           H
ATOM   3754  HG2 PRO A1131      18.751  38.615  46.481  1.00 54.78           H
ATOM   3755  HG3 PRO A1131      17.180  38.562  46.777  1.00 54.78           H
ATOM   3756  HD2 PRO A1131      18.540  37.591  44.568  1.00 60.39           H
ATOM   3757  HD3 PRO A1131      17.177  37.030  45.222  1.00 60.39           H
ATOM   3758  N   GLU A1132      17.970  40.805  42.472  1.00 35.77           N
ATOM   3759  CA  GLU A1132      18.229  41.701  41.358  1.00 43.14           C
ATOM   3760  C   GLU A1132      17.084  41.707  40.362  1.00 40.00           C
ATOM   3761  O   GLU A1132      16.806  42.749  39.762  1.00 31.50           O
ATOM   3762  CB  GLU A1132      19.525  41.305  40.647  1.00 44.75           C
ATOM   3763  CG  GLU A1132      20.808  41.718  41.388  1.00 51.90           C
ATOM   3764  CD  GLU A1132      22.092  41.093  40.802  1.00 73.51           C
ATOM   3765  OE1 GLU A1132      22.206  39.840  40.845  1.00 77.39           O
ATOM   3766  OE2 GLU A1132      22.980  41.850  40.322  1.00 68.45           O1-
ATOM   3767  H   GLU A1132      18.536  40.163  42.544  1.00 42.92           H
ATOM   3768  HA  GLU A1132      18.328  42.606  41.691  1.00 51.77           H
ATOM   3769  HB2 GLU A1132      19.542  40.338  40.558  1.00 53.70           H
ATOM   3770  HB3 GLU A1132      19.536  41.716  39.772  1.00 53.70           H
ATOM   3771  HG2 GLU A1132      20.893  42.679  41.342  1.00 62.28           H
ATOM   3772  HG3 GLU A1132      20.733  41.435  42.314  1.00 62.28           H
ATOM   3773  N   MET A1133      16.418  40.564  40.151  1.00 39.90           N
ATOM   3774  CA  MET A1133      15.348  40.551  39.167  1.00 37.40           C
ATOM   3775  C   MET A1133      14.102  41.251  39.702  1.00 32.16           C
ATOM   3776  O   MET A1133      13.371  41.862  38.923  1.00 32.79           O
ATOM   3777  CB  MET A1133      15.022  39.124  38.734  1.00 36.58           C
ATOM   3778  CG  MET A1133      16.009  38.470  37.737  1.00 38.49           C
ATOM   3779  SD  MET A1133      16.351  39.452  36.256  1.00 40.76           S
ATOM   3780  CE  MET A1133      14.707  39.899  35.866  1.00 35.18           C
ATOM   3781  H   MET A1133      16.548  39.814  40.550  1.00 47.88           H
ATOM   3782  HA  MET A1133      15.655  41.032  38.385  1.00 44.88           H
ATOM   3783  HB2 MET A1133      15.004  38.566  39.527  1.00 43.90           H
ATOM   3784  HB3 MET A1133      14.145  39.118  38.321  1.00 43.90           H
ATOM   3785  HG2 MET A1133      16.852  38.303  38.183  1.00 46.19           H
ATOM   3786  HG3 MET A1133      15.630  37.627  37.441  1.00 46.19           H
ATOM   3787  HE1 MET A1133      14.733  40.427  35.054  1.00 42.22           H
ATOM   3788  HE2 MET A1133      14.193  39.090  35.724  1.00 42.22           H
ATOM   3789  HE3 MET A1133      14.320  40.417  36.587  1.00 42.22           H
ATOM   3790  N   TYR A1134      13.818  41.153  41.013  1.00 34.95           N
ATOM   3791  CA  TYR A1134      12.698  41.924  41.576  1.00 35.76           C
ATOM   3792  C   TYR A1134      12.998  43.424  41.548  1.00 32.18           C
ATOM   3793  O   TYR A1134      12.118  44.249  41.230  1.00 31.40           O
ATOM   3794  CB  TYR A1134      12.403  41.453  42.996  1.00 37.27           C
ATOM   3795  CG  TYR A1134      11.171  42.072  43.619  1.00 35.47           C
ATOM   3796  CD1 TYR A1134       9.926  41.950  43.034  1.00 32.10           C
ATOM   3797  CD2 TYR A1134      11.257  42.772  44.821  1.00 41.78           C
ATOM   3798  CE1 TYR A1134       8.804  42.535  43.594  1.00 33.28           C
ATOM   3799  CE2 TYR A1134      10.135  43.332  45.399  1.00 32.11           C
ATOM   3800  CZ  TYR A1134       8.933  43.221  44.805  1.00 36.93           C
ATOM   3801  OH  TYR A1134       7.839  43.794  45.396  1.00 35.65           O
ATOM   3802  H   TYR A1134      14.242  40.665  41.579  1.00 41.94           H
ATOM   3803  HA  TYR A1134      11.901  41.770  41.043  1.00 42.91           H
ATOM   3804  HB2 TYR A1134      12.274  40.490  42.984  1.00 44.73           H
ATOM   3805  HB3 TYR A1134      13.165  41.677  43.556  1.00 44.73           H
ATOM   3806  HD1 TYR A1134       9.856  41.494  42.225  1.00 38.52           H
ATOM   3807  HD2 TYR A1134      12.078  42.855  45.244  1.00 50.14           H
ATOM   3808  HE1 TYR A1134       7.968  42.447  43.193  1.00 39.93           H
ATOM   3809  HE2 TYR A1134      10.212  43.790  46.194  1.00 38.54           H
ATOM   3810  HH  TYR A1134       7.163  43.714  44.903  1.00 42.78           H
ATOM   3811  N   GLN A1135      14.243  43.791  41.848  1.00 33.10           N
ATOM   3812  CA  GLN A1135      14.650  45.178  41.736  1.00 33.70           C
ATOM   3813  C   GLN A1135      14.367  45.689  40.338  1.00 34.95           C
ATOM   3814  O   GLN A1135      13.855  46.798  40.167  1.00 31.11           O
ATOM   3815  CB  GLN A1135      16.135  45.321  42.056  1.00 33.87           C
ATOM   3816  CG  GLN A1135      16.618  46.766  42.093  1.00 37.14           C
ATOM   3817  CD  GLN A1135      15.842  47.638  43.107  1.00 34.86           C
ATOM   3818  OE1 GLN A1135      16.024  47.515  44.309  1.00 40.25           O
ATOM   3819  NE2 GLN A1135      14.984  48.525  42.602  1.00 32.74           N
ATOM   3820  H   GLN A1135      14.867  43.264  42.103  1.00 39.72           H
ATOM   3821  HA  GLN A1135      14.142  45.706  42.370  1.00 40.44           H
ATOM   3822  HB2 GLN A1135      16.306  44.919  42.920  1.00 40.64           H
ATOM   3823  HB3 GLN A1135      16.655  44.867  41.371  1.00 40.64           H
ATOM   3824  HG2 GLN A1135      17.554  46.776  42.339  1.00 44.57           H
ATOM   3825  HG3 GLN A1135      16.508  47.164  41.215  1.00 44.57           H
ATOM   3826 HE21 GLN A1135      14.949  48.655  41.751  1.00 39.29           H
ATOM   3827 HE22 GLN A1135      14.463  48.975  43.119  1.00 39.29           H
ATOM   3828  N   THR A1136      14.692  44.881  39.315  1.00 30.87           N
ATOM   3829  CA  THR A1136      14.399  45.282  37.945  1.00 27.47           C
ATOM   3830  C   THR A1136      12.907  45.442  37.733  1.00 20.73           C
ATOM   3831  O   THR A1136      12.473  46.392  37.077  1.00 29.00           O
ATOM   3832  CB  THR A1136      15.019  44.276  36.977  1.00 34.85           C
ATOM   3833  OG1 THR A1136      16.431  44.260  37.201  1.00 34.18           O
ATOM   3834  CG2 THR A1136      14.770  44.654  35.508  1.00 28.22           C
ATOM   3835  H   THR A1136      15.072  44.114  39.382  1.00 37.05           H
ATOM   3836  HA  THR A1136      14.811  46.144  37.765  1.00 32.96           H
ATOM   3837  HB  THR A1136      14.651  43.396  37.134  1.00 41.83           H
ATOM   3838  HG1 THR A1136      16.588  44.023  37.989  1.00 41.02           H
ATOM   3839 HG21 THR A1136      15.197  43.994  34.941  1.00 33.86           H
ATOM   3840 HG22 THR A1136      13.819  44.667  35.327  1.00 33.86           H
ATOM   3841 HG23 THR A1136      15.146  45.526  35.307  1.00 33.86           H
ATOM   3842  N   MET A1137      12.094  44.571  38.322  1.00 26.45           N
ATOM   3843  CA  MET A1137      10.649  44.750  38.210  1.00 28.69           C
ATOM   3844  C   MET A1137      10.231  46.096  38.766  1.00 31.49           C
ATOM   3845  O   MET A1137       9.508  46.865  38.120  1.00 28.32           O
ATOM   3846  CB  MET A1137       9.923  43.629  38.946  1.00 29.15           C
ATOM   3847  CG  MET A1137      10.100  42.234  38.302  1.00 28.60           C
ATOM   3848  SD  MET A1137       9.419  40.886  39.269  1.00 31.99           S
ATOM   3849  CE  MET A1137      10.576  39.568  38.857  1.00 35.81           C
ATOM   3850  H   MET A1137      12.337  43.882  38.774  1.00 31.74           H
ATOM   3851  HA  MET A1137      10.404  44.712  37.272  1.00 34.43           H
ATOM   3852  HB2 MET A1137      10.266  43.584  39.850  1.00 34.98           H
ATOM   3853  HB3 MET A1137       8.972  43.836  38.961  1.00 34.98           H
ATOM   3854  HG2 MET A1137       9.640  42.220  37.446  1.00 34.32           H
ATOM   3855  HG3 MET A1137      11.048  42.067  38.173  1.00 34.32           H
ATOM   3856  HE1 MET A1137      10.363  38.780  39.381  1.00 42.97           H
ATOM   3857  HE2 MET A1137      10.487  39.368  37.912  1.00 42.97           H
ATOM   3858  HE3 MET A1137      11.482  39.858  39.050  1.00 42.97           H
ATOM   3859  N   LEU A1138      10.685  46.401  39.973  1.00 26.88           N
ATOM   3860  CA  LEU A1138      10.365  47.683  40.572  1.00 29.73           C
ATOM   3861  C   LEU A1138      10.817  48.842  39.708  1.00 23.14           C
ATOM   3862  O   LEU A1138      10.109  49.855  39.629  1.00 26.06           O
ATOM   3863  CB  LEU A1138      11.014  47.768  41.959  1.00 27.55           C
ATOM   3864  CG  LEU A1138      10.426  46.751  42.927  1.00 27.17           C
ATOM   3865  CD1 LEU A1138      11.189  46.805  44.292  1.00 38.80           C
ATOM   3866  CD2 LEU A1138       8.981  47.026  43.145  1.00 25.33           C
ATOM   3867  H   LEU A1138      11.170  45.890  40.468  1.00 32.25           H
ATOM   3868  HA  LEU A1138       9.405  47.760  40.657  1.00 35.68           H
ATOM   3869  HB2 LEU A1138      11.969  47.605  41.878  1.00 33.06           H
ATOM   3870  HB3 LEU A1138      10.859  48.654  42.326  1.00 33.06           H
ATOM   3871  HG  LEU A1138      10.511  45.861  42.553  1.00 32.61           H
ATOM   3872 HD11 LEU A1138      10.811  46.156  44.910  1.00 46.57           H
ATOM   3873 HD12 LEU A1138      12.124  46.597  44.130  1.00 46.57           H
ATOM   3874 HD13 LEU A1138      11.111  47.700  44.665  1.00 46.57           H
ATOM   3875 HD21 LEU A1138       8.639  46.376  43.776  1.00 30.39           H
ATOM   3876 HD22 LEU A1138       8.875  47.922  43.501  1.00 30.39           H
ATOM   3877 HD23 LEU A1138       8.493  46.948  42.314  1.00 30.39           H
ATOM   3878  N   ASP A1139      12.006  48.742  39.070  1.00 26.16           N
ATOM   3879  CA  ASP A1139      12.457  49.827  38.196  1.00 27.86           C
ATOM   3880  C   ASP A1139      11.505  50.015  37.013  1.00 29.99           C
ATOM   3881  O   ASP A1139      11.168  51.150  36.634  1.00 26.05           O
ATOM   3882  CB  ASP A1139      13.868  49.557  37.664  1.00 24.16           C
ATOM   3883  CG  ASP A1139      14.906  49.503  38.745  1.00 34.03           C
ATOM   3884  OD1 ASP A1139      14.564  49.831  39.895  1.00 30.77           O
ATOM   3885  OD2 ASP A1139      16.049  49.100  38.433  1.00 33.80           O1-
ATOM   3886  H   ASP A1139      12.556  48.081  39.125  1.00 31.39           H
ATOM   3887  HA  ASP A1139      12.473  50.651  38.714  1.00 33.44           H
ATOM   3888  HB2 ASP A1139      13.861  48.687  37.238  1.00 28.99           H
ATOM   3889  HB3 ASP A1139      14.115  50.242  37.017  1.00 28.99           H
ATOM   3890  N   CYS A1140      11.073  48.904  36.418  1.00 26.01           N
ATOM   3891  CA  CYS A1140      10.162  48.995  35.298  1.00 24.56           C
ATOM   3892  C   CYS A1140       8.829  49.587  35.703  1.00 27.39           C
ATOM   3893  O   CYS A1140       8.131  50.153  34.860  1.00 28.13           O
ATOM   3894  CB  CYS A1140       9.946  47.609  34.676  1.00 26.94           C
ATOM   3895  SG  CYS A1140      11.408  46.948  33.911  1.00 27.50           S
ATOM   3896  H   CYS A1140      11.286  48.103  36.660  1.00 31.21           H
ATOM   3897  HA  CYS A1140      10.560  49.562  34.618  1.00 29.47           H
ATOM   3898  HB2 CYS A1140       9.639  46.990  35.358  1.00 32.32           H
ATOM   3899  HB3 CYS A1140       9.276  47.692  33.981  1.00 32.32           H
ATOM   3900  HG  CYS A1140      12.314  46.768  34.677  1.00 32.99           H
ATOM   3901  N   TRP A1141       8.419  49.390  36.948  1.00 24.69           N
ATOM   3902  CA  TRP A1141       7.159  49.907  37.443  1.00 30.43           C
ATOM   3903  C   TRP A1141       7.281  51.304  38.064  1.00 33.52           C
ATOM   3904  O   TRP A1141       6.421  51.688  38.867  1.00 32.31           O
ATOM   3905  CB  TRP A1141       6.586  48.952  38.476  1.00 27.06           C
ATOM   3906  CG  TRP A1141       6.285  47.586  37.928  1.00 29.84           C
ATOM   3907  CD1 TRP A1141       5.943  47.251  36.612  1.00 27.95           C
ATOM   3908  CD2 TRP A1141       6.315  46.374  38.655  1.00 25.14           C
ATOM   3909  NE1 TRP A1141       5.761  45.883  36.529  1.00 28.90           N
ATOM   3910  CE2 TRP A1141       5.990  45.331  37.760  1.00 30.06           C
ATOM   3911  CE3 TRP A1141       6.587  46.049  39.990  1.00 25.76           C
ATOM   3912  CZ2 TRP A1141       5.915  44.004  38.169  1.00 29.95           C
ATOM   3913  CZ3 TRP A1141       6.513  44.727  40.376  1.00 29.78           C
ATOM   3914  CH2 TRP A1141       6.181  43.726  39.461  1.00 29.89           C
ATOM   3915  H   TRP A1141       8.860  48.936  37.535  1.00 29.63           H
ATOM   3916  HA  TRP A1141       6.545  49.961  36.703  1.00 36.51           H
ATOM   3917  HB2 TRP A1141       7.250  48.835  39.171  1.00 32.47           H
ATOM   3918  HB3 TRP A1141       5.773  49.330  38.842  1.00 32.47           H
ATOM   3919  HD1 TRP A1141       5.856  47.852  35.910  1.00 33.55           H
ATOM   3920  HE1 TRP A1141       5.543  45.452  35.823  1.00 34.68           H
ATOM   3921  HE3 TRP A1141       6.808  46.711  40.603  1.00 30.92           H
ATOM   3922  HZ2 TRP A1141       5.695  43.329  37.568  1.00 35.94           H
ATOM   3923  HZ3 TRP A1141       6.694  44.499  41.259  1.00 35.74           H
ATOM   3924  HH2 TRP A1141       6.144  42.847  39.746  1.00 35.87           H
ATOM   3925  N   HIS A1142       8.318  52.054  37.721  1.00 28.66           N
ATOM   3926  CA  HIS A1142       8.427  53.426  38.200  1.00 33.29           C
ATOM   3927  C   HIS A1142       7.190  54.219  37.793  1.00 34.46           C
ATOM   3928  O   HIS A1142       6.669  54.076  36.677  1.00 28.98           O
ATOM   3929  CB  HIS A1142       9.678  54.106  37.643  1.00 29.86           C
ATOM   3930  CG  HIS A1142      10.167  55.249  38.488  1.00 37.31           C
ATOM   3931  ND1 HIS A1142       9.460  56.432  38.621  1.00 37.01           N
ATOM   3932  CD2 HIS A1142      11.297  55.398  39.222  1.00 30.46           C
ATOM   3933  CE1 HIS A1142      10.134  57.257  39.401  1.00 38.61           C
ATOM   3934  NE2 HIS A1142      11.255  56.657  39.775  1.00 34.14           N
ATOM   3935  H   HIS A1142       8.962  51.800  37.209  1.00 34.40           H
ATOM   3936  HA  HIS A1142       8.491  53.424  39.167  1.00 39.95           H
ATOM   3937  HB2 HIS A1142       9.470  54.463  36.763  1.00 35.83           H
ATOM   3938  HB3 HIS A1142      10.402  53.465  37.567  1.00 35.83           H
ATOM   3939  HD2 HIS A1142      11.982  54.775  39.326  1.00 36.55           H
ATOM   3940  HE1 HIS A1142       9.865  58.114  39.639  1.00 46.34           H
ATOM   3941  HE2 HIS A1142      11.854  56.996  40.290  1.00 40.97           H
ATOM   3942  N   GLY A1143       6.706  55.036  38.733  1.00 33.71           N
ATOM   3943  CA  GLY A1143       5.527  55.828  38.489  1.00 30.52           C
ATOM   3944  C   GLY A1143       5.717  56.834  37.379  1.00 34.34           C
ATOM   3945  O   GLY A1143       4.772  57.146  36.650  1.00 37.51           O
ATOM   3946  H   GLY A1143       7.053  55.138  39.510  1.00 40.46           H
ATOM   3947  HA2 GLY A1143       4.788  55.237  38.264  1.00 36.62           H
ATOM   3948  HA3 GLY A1143       5.304  56.304  39.299  1.00 36.62           H
ATOM   3949  N   GLU A1144       6.935  57.339  37.222  1.00 35.48           N
ATOM   3950  CA  GLU A1144       7.255  58.297  36.164  1.00 32.60           C
ATOM   3951  C   GLU A1144       7.780  57.538  34.949  1.00 32.86           C
ATOM   3952  O   GLU A1144       8.895  56.993  35.014  1.00 33.76           O
ATOM   3953  CB  GLU A1144       8.315  59.309  36.641  1.00 34.68           C
ATOM   3954  CG  GLU A1144       7.851  60.421  37.610  1.00 50.12           C
ATOM   3955  CD  GLU A1144       6.778  61.365  36.975  1.00 66.50           C
ATOM   3956  OE1 GLU A1144       6.895  61.733  35.771  1.00 57.75           O
ATOM   3957  OE2 GLU A1144       5.795  61.713  37.681  1.00 73.80           O1-
ATOM   3958  H   GLU A1144       7.595  57.138  37.725  1.00 42.58           H
ATOM   3959  HA  GLU A1144       6.455  58.782  35.919  1.00 39.12           H
ATOM   3960  HB2 GLU A1144       9.035  58.829  37.084  1.00 41.62           H
ATOM   3961  HB3 GLU A1144       8.674  59.756  35.857  1.00 41.62           H
ATOM   3962  HG2 GLU A1144       7.480  60.013  38.408  1.00 60.14           H
ATOM   3963  HG3 GLU A1144       8.622  60.965  37.856  1.00 60.14           H
ATOM   3964  N   PRO A1145       7.059  57.511  33.816  1.00 35.83           N
ATOM   3965  CA  PRO A1145       7.541  56.718  32.665  1.00 33.98           C
ATOM   3966  C   PRO A1145       8.959  57.041  32.300  1.00 34.34           C
ATOM   3967  O   PRO A1145       9.736  56.145  31.954  1.00 34.54           O
ATOM   3968  CB  PRO A1145       6.579  57.092  31.519  1.00 32.52           C
ATOM   3969  CG  PRO A1145       5.351  57.607  32.159  1.00 37.76           C
ATOM   3970  CD  PRO A1145       5.760  58.149  33.559  1.00 40.07           C
ATOM   3971  HA  PRO A1145       7.466  55.770  32.863  1.00 40.77           H
ATOM   3972  HB2 PRO A1145       6.990  57.764  30.958  1.00 39.03           H
ATOM   3973  HB3 PRO A1145       6.383  56.292  31.013  1.00 39.03           H
ATOM   3974  HG2 PRO A1145       4.992  58.315  31.608  1.00 45.31           H
ATOM   3975  HG3 PRO A1145       4.705  56.890  32.254  1.00 45.31           H
ATOM   3976  HD2 PRO A1145       5.893  59.110  33.528  1.00 48.09           H
ATOM   3977  HD3 PRO A1145       5.121  57.894  34.249  1.00 48.09           H
ATOM   3978  N   SER A1146       9.338  58.311  32.388  1.00 35.47           N
ATOM   3979  CA  SER A1146      10.692  58.702  31.996  1.00 35.10           C
ATOM   3980  C   SER A1146      11.761  58.193  32.963  1.00 31.20           C
ATOM   3981  O   SER A1146      12.951  58.215  32.633  1.00 36.46           O
ATOM   3982  CB  SER A1146      10.754  60.222  31.896  1.00 42.50           C
ATOM   3983  OG  SER A1146      10.395  60.780  33.144  1.00 40.57           O
ATOM   3984  H   SER A1146       8.836  58.958  32.653  1.00 42.56           H
ATOM   3985  HA  SER A1146      10.890  58.335  31.122  1.00 42.12           H
ATOM   3986  HB2 SER A1146      11.657  60.487  31.662  1.00 51.01           H
ATOM   3987  HB3 SER A1146      10.119  60.513  31.228  1.00 51.01           H
ATOM   3988  HG  SER A1146      10.501  61.610  33.132  1.00 48.68           H
ATOM   3989  N   GLN A1147      11.382  57.762  34.153  1.00 27.36           N
ATOM   3990  CA  GLN A1147      12.353  57.193  35.080  1.00 36.60           C
ATOM   3991  C   GLN A1147      12.475  55.670  34.945  1.00 34.03           C
ATOM   3992  O   GLN A1147      13.325  55.061  35.611  1.00 35.08           O
ATOM   3993  CB  GLN A1147      11.977  57.554  36.530  1.00 35.81           C
ATOM   3994  CG  GLN A1147      11.887  59.055  36.759  1.00 40.74           C
ATOM   3995  CD  GLN A1147      13.193  59.713  36.395  1.00 37.86           C
ATOM   3996  OE1 GLN A1147      14.252  59.317  36.894  1.00 49.06           O
ATOM   3997  NE2 GLN A1147      13.137  60.692  35.510  1.00 54.21           N
ATOM   3998  H   GLN A1147      10.578  57.782  34.451  1.00 32.83           H
ATOM   3999  HA  GLN A1147      13.226  57.583  34.900  1.00 43.92           H
ATOM   4000  HB2 GLN A1147      11.116  57.163  36.741  1.00 42.98           H
ATOM   4001  HB3 GLN A1147      12.663  57.208  37.125  1.00 42.98           H
ATOM   4002  HG2 GLN A1147      11.180  59.433  36.218  1.00 48.89           H
ATOM   4003  HG3 GLN A1147      11.714  59.225  37.699  1.00 48.89           H
ATOM   4004 HE21 GLN A1147      12.376  60.931  35.190  1.00 65.06           H
ATOM   4005 HE22 GLN A1147      13.859  61.082  35.248  1.00 65.06           H
ATOM   4006  N   ARG A1148      11.635  55.045  34.123  1.00 32.93           N
ATOM   4007  CA  ARG A1148      11.775  53.630  33.872  1.00 30.31           C
ATOM   4008  C   ARG A1148      13.028  53.414  33.040  1.00 26.00           C
ATOM   4009  O   ARG A1148      13.425  54.296  32.288  1.00 30.72           O
ATOM   4010  CB  ARG A1148      10.536  53.123  33.151  1.00 28.43           C
ATOM   4011  CG  ARG A1148       9.274  53.334  33.982  1.00 29.35           C
ATOM   4012  CD  ARG A1148       8.003  52.912  33.298  1.00 30.01           C
ATOM   4013  NE  ARG A1148       6.873  53.337  34.114  1.00 31.38           N
ATOM   4014  CZ  ARG A1148       5.716  53.740  33.601  1.00 32.68           C
ATOM   4015  NH1 ARG A1148       5.548  53.671  32.288  1.00 29.31           N
ATOM   4016  NH2 ARG A1148       4.727  54.199  34.374  1.00 28.84           N1+
ATOM   4017  H   ARG A1148      10.977  55.410  33.702  1.00 39.51           H
ATOM   4018  HA  ARG A1148      11.875  53.151  34.707  1.00 36.38           H
ATOM   4019  HB2 ARG A1148      10.429  53.606  32.321  1.00 34.11           H
ATOM   4020  HB3 ARG A1148      10.642  52.177  32.978  1.00 34.11           H
ATOM   4021  HG2 ARG A1148       9.335  52.796  34.786  1.00 35.22           H
ATOM   4022  HG3 ARG A1148       9.184  54.273  34.210  1.00 35.22           H
ATOM   4023  HD2 ARG A1148       7.976  53.367  32.443  1.00 36.01           H
ATOM   4024  HD3 ARG A1148       7.971  51.953  33.185  1.00 36.01           H
ATOM   4025  HE  ARG A1148       6.925  53.224  34.966  1.00 37.66           H
ATOM   4026 HH11 ARG A1148       6.181  53.401  31.774  1.00 35.17           H
ATOM   4027 HH12 ARG A1148       4.798  53.914  31.952  1.00 35.17           H
ATOM   4028 HH21 ARG A1148       4.829  54.229  35.226  1.00 34.61           H
ATOM   4029 HH22 ARG A1148       3.971  54.424  34.025  1.00 34.61           H
ATOM   4030  N   PRO A1149      13.688  52.268  33.167  1.00 28.81           N
ATOM   4031  CA  PRO A1149      14.763  51.977  32.220  1.00 28.99           C
ATOM   4032  C   PRO A1149      14.202  51.944  30.806  1.00 31.26           C
ATOM   4033  O   PRO A1149      13.002  51.728  30.596  1.00 29.54           O
ATOM   4034  CB  PRO A1149      15.297  50.602  32.654  1.00 31.47           C
ATOM   4035  CG  PRO A1149      14.323  50.027  33.574  1.00 35.28           C
ATOM   4036  CD  PRO A1149      13.391  51.126  34.061  1.00 24.66           C
ATOM   4037  HA  PRO A1149      15.471  52.634  32.302  1.00 34.79           H
ATOM   4038  HB2 PRO A1149      15.379  50.030  31.879  1.00 37.76           H
ATOM   4039  HB3 PRO A1149      16.155  50.708  33.086  1.00 37.76           H
ATOM   4040  HG2 PRO A1149      13.829  49.322  33.127  1.00 42.33           H
ATOM   4041  HG3 PRO A1149      14.802  49.660  34.331  1.00 42.33           H
ATOM   4042  HD2 PRO A1149      12.460  50.842  33.992  1.00 29.59           H
ATOM   4043  HD3 PRO A1149      13.624  51.346  34.971  1.00 29.59           H
ATOM   4044  N   THR A1150      15.070  52.224  29.833  1.00 32.25           N
ATOM   4045  CA  THR A1150      14.738  51.951  28.441  1.00 36.02           C
ATOM   4046  C   THR A1150      15.036  50.487  28.124  1.00 29.12           C
ATOM   4047  O   THR A1150      15.750  49.784  28.863  1.00 26.66           O
ATOM   4048  CB  THR A1150      15.538  52.858  27.494  1.00 33.72           C
ATOM   4049  OG1 THR A1150      16.903  52.453  27.551  1.00 34.73           O
ATOM   4050  CG2 THR A1150      15.365  54.360  27.887  1.00 34.80           C
ATOM   4051  H   THR A1150      15.847  52.572  29.946  1.00 38.70           H
ATOM   4052  HA  THR A1150      13.791  52.118  28.301  1.00 43.22           H
ATOM   4053  HB  THR A1150      15.226  52.762  26.583  1.00 40.46           H
ATOM   4054  HG1 THR A1150      17.358  52.932  27.034  1.00 41.67           H
ATOM   4055 HG21 THR A1150      15.897  54.912  27.298  1.00 41.76           H
ATOM   4056 HG22 THR A1150      14.434  54.629  27.810  1.00 41.76           H
ATOM   4057 HG23 THR A1150      15.661  54.496  28.797  1.00 41.76           H
ATOM   4058  N   PHE A1151      14.504  50.004  26.997  1.00 33.02           N
ATOM   4059  CA  PHE A1151      14.789  48.614  26.642  1.00 33.29           C
ATOM   4060  C   PHE A1151      16.279  48.393  26.403  1.00 25.54           C
ATOM   4061  O   PHE A1151      16.841  47.369  26.846  1.00 27.73           O
ATOM   4062  CB  PHE A1151      13.937  48.165  25.443  1.00 32.48           C
ATOM   4063  CG  PHE A1151      12.537  47.816  25.844  1.00 27.46           C
ATOM   4064  CD1 PHE A1151      12.316  46.736  26.675  1.00 23.94           C
ATOM   4065  CD2 PHE A1151      11.484  48.614  25.510  1.00 23.77           C
ATOM   4066  CE1 PHE A1151      11.097  46.419  27.097  1.00 21.77           C
ATOM   4067  CE2 PHE A1151      10.214  48.284  25.947  1.00 28.35           C
ATOM   4068  CZ  PHE A1151      10.038  47.145  26.736  1.00 27.14           C
ATOM   4069  H   PHE A1151      14.001  50.434  26.448  1.00 39.62           H
ATOM   4070  HA  PHE A1151      14.531  48.066  27.401  1.00 39.94           H
ATOM   4071  HB2 PHE A1151      13.892  48.881  24.788  1.00 38.98           H
ATOM   4072  HB3 PHE A1151      14.338  47.371  25.055  1.00 38.98           H
ATOM   4073  HD1 PHE A1151      13.039  46.206  26.921  1.00 28.73           H
ATOM   4074  HD2 PHE A1151      11.628  49.356  24.967  1.00 28.53           H
ATOM   4075  HE1 PHE A1151      10.969  45.670  27.627  1.00 26.12           H
ATOM   4076  HE2 PHE A1151       9.473  48.795  25.705  1.00 34.02           H
ATOM   4077  HZ  PHE A1151       9.193  46.908  27.048  1.00 32.56           H
ATOM   4078  N   SER A1152      16.962  49.377  25.801  1.00 32.16           N
ATOM   4079  CA  SER A1152      18.420  49.268  25.653  1.00 35.61           C
ATOM   4080  C   SER A1152      19.110  49.062  27.000  1.00 32.99           C
ATOM   4081  O   SER A1152      20.006  48.222  27.121  1.00 32.26           O
ATOM   4082  CB  SER A1152      18.995  50.517  24.970  1.00 37.83           C
ATOM   4083  OG  SER A1152      18.527  50.601  23.652  1.00 42.56           O
ATOM   4084  H   SER A1152      16.609  50.098  25.482  1.00 38.60           H
ATOM   4085  HA  SER A1152      18.613  48.495  25.097  1.00 42.73           H
ATOM   4086  HB2 SER A1152      18.718  51.313  25.445  1.00 45.39           H
ATOM   4087  HB3 SER A1152      19.964  50.452  24.965  1.00 45.39           H
ATOM   4088  HG  SER A1152      18.772  49.917  23.228  1.00 51.07           H
ATOM   4089  N   GLU A1153      18.734  49.855  28.016  1.00 31.48           N
ATOM   4090  CA  GLU A1153      19.332  49.687  29.345  1.00 33.34           C
ATOM   4091  C   GLU A1153      19.009  48.324  29.937  1.00 36.94           C
ATOM   4092  O   GLU A1153      19.865  47.694  30.574  1.00 35.37           O
ATOM   4093  CB  GLU A1153      18.857  50.821  30.270  1.00 31.91           C
ATOM   4094  CG  GLU A1153      19.460  52.195  29.840  1.00 34.95           C
ATOM   4095  CD  GLU A1153      18.790  53.417  30.483  1.00 37.28           C
ATOM   4096  OE1 GLU A1153      17.707  53.299  31.094  1.00 36.48           O
ATOM   4097  OE2 GLU A1153      19.363  54.510  30.362  1.00 51.32           O1-
ATOM   4098  H   GLU A1153      18.158  50.497  27.959  1.00 37.78           H
ATOM   4099  HA  GLU A1153      20.294  49.746  29.261  1.00 40.01           H
ATOM   4100  HB2 GLU A1153      17.891  50.886  30.223  1.00 38.29           H
ATOM   4101  HB3 GLU A1153      19.138  50.633  31.176  1.00 38.29           H
ATOM   4102  HG2 GLU A1153      20.405  52.211  30.060  1.00 41.94           H
ATOM   4103  HG3 GLU A1153      19.360  52.283  28.879  1.00 41.94           H
ATOM   4104  N   LEU A1154      17.786  47.831  29.717  1.00 28.63           N
ATOM   4105  CA  LEU A1154      17.452  46.498  30.187  1.00 28.76           C
ATOM   4106  C   LEU A1154      18.278  45.424  29.472  1.00 27.50           C
ATOM   4107  O   LEU A1154      18.722  44.465  30.103  1.00 33.44           O
ATOM   4108  CB  LEU A1154      15.944  46.254  30.016  1.00 28.73           C
ATOM   4109  CG  LEU A1154      15.058  47.090  30.943  1.00 30.67           C
ATOM   4110  CD1 LEU A1154      13.611  47.160  30.485  1.00 29.25           C
ATOM   4111  CD2 LEU A1154      15.132  46.500  32.322  1.00 27.41           C
ATOM   4112  H   LEU A1154      17.149  48.245  29.310  1.00 34.36           H
ATOM   4113  HA  LEU A1154      17.657  46.450  31.131  1.00 34.51           H
ATOM   4114  HB2 LEU A1154      15.693  46.474  29.105  1.00 34.47           H
ATOM   4115  HB3 LEU A1154      15.750  45.317  30.200  1.00 34.47           H
ATOM   4116  HG  LEU A1154      15.411  47.988  30.983  1.00 36.80           H
ATOM   4117 HD11 LEU A1154      13.108  47.643  31.154  1.00 35.10           H
ATOM   4118 HD12 LEU A1154      13.568  47.614  29.629  1.00 35.10           H
ATOM   4119 HD13 LEU A1154      13.255  46.260  30.396  1.00 35.10           H
ATOM   4120 HD21 LEU A1154      14.558  47.000  32.926  1.00 32.89           H
ATOM   4121 HD22 LEU A1154      14.839  45.576  32.277  1.00 32.89           H
ATOM   4122 HD23 LEU A1154      16.054  46.539  32.615  1.00 32.89           H
ATOM   4123  N   VAL A1155      18.502  45.559  28.168  1.00 34.23           N
ATOM   4124  CA  VAL A1155      19.347  44.589  27.475  1.00 37.82           C
ATOM   4125  C   VAL A1155      20.747  44.579  28.088  1.00 36.81           C
ATOM   4126  O   VAL A1155      21.307  43.517  28.390  1.00 33.39           O
ATOM   4127  CB  VAL A1155      19.387  44.881  25.963  1.00 39.10           C
ATOM   4128  CG1 VAL A1155      20.429  44.006  25.283  1.00 37.58           C
ATOM   4129  CG2 VAL A1155      18.034  44.653  25.340  1.00 36.52           C
ATOM   4130  H   VAL A1155      18.188  46.185  27.669  1.00 41.08           H
ATOM   4131  HA  VAL A1155      18.965  43.707  27.600  1.00 45.38           H
ATOM   4132  HB  VAL A1155      19.618  45.810  25.813  1.00 46.92           H
ATOM   4133 HG11 VAL A1155      20.401  44.179  24.330  1.00 45.09           H
ATOM   4134 HG12 VAL A1155      21.308  44.223  25.625  1.00 45.09           H
ATOM   4135 HG13 VAL A1155      20.229  43.074  25.463  1.00 45.09           H
ATOM   4136 HG21 VAL A1155      18.080  44.863  24.396  1.00 43.83           H
ATOM   4137 HG22 VAL A1155      17.789  43.724  25.474  1.00 43.83           H
ATOM   4138 HG23 VAL A1155      17.386  45.237  25.769  1.00 43.83           H
ATOM   4139  N   GLU A1156      21.330  45.762  28.298  1.00 36.47           N
ATOM   4140  CA  GLU A1156      22.635  45.806  28.961  1.00 39.55           C
ATOM   4141  C   GLU A1156      22.561  45.193  30.353  1.00 35.91           C
ATOM   4142  O   GLU A1156      23.326  44.286  30.697  1.00 40.29           O
ATOM   4143  CB  GLU A1156      23.143  47.250  29.044  1.00 43.08           C
ATOM   4144  CG  GLU A1156      24.205  47.574  28.059  1.00 51.59           C
ATOM   4145  CD  GLU A1156      24.787  48.971  28.258  1.00 67.53           C
ATOM   4146  OE1 GLU A1156      25.020  49.373  29.428  1.00 63.45           O
ATOM   4147  OE2 GLU A1156      24.988  49.659  27.229  1.00 61.53           O1-
ATOM   4148  H   GLU A1156      21.001  46.528  28.070  1.00 43.76           H
ATOM   4149  HA  GLU A1156      23.270  45.289  28.443  1.00 47.46           H
ATOM   4150  HB2 GLU A1156      22.402  47.856  28.884  1.00 51.69           H
ATOM   4151  HB3 GLU A1156      23.519  47.392  29.925  1.00 51.69           H
ATOM   4152  HG2 GLU A1156      24.920  46.922  28.140  1.00 61.91           H
ATOM   4153  HG3 GLU A1156      23.813  47.531  27.170  1.00 61.91           H
ATOM   4154  N   HIS A1157      21.621  45.657  31.170  1.00 37.12           N
ATOM   4155  CA  HIS A1157      21.526  45.147  32.525  1.00 34.09           C
ATOM   4156  C   HIS A1157      21.273  43.640  32.562  1.00 38.79           C
ATOM   4157  O   HIS A1157      21.913  42.907  33.329  1.00 36.86           O
ATOM   4158  CB  HIS A1157      20.434  45.901  33.261  1.00 36.53           C
ATOM   4159  CG  HIS A1157      20.295  45.509  34.698  1.00 34.39           C
ATOM   4160  ND1 HIS A1157      21.347  45.575  35.584  1.00 43.85           N
ATOM   4161  CD2 HIS A1157      19.229  45.063  35.405  1.00 38.75           C
ATOM   4162  CE1 HIS A1157      20.939  45.168  36.774  1.00 38.95           C
ATOM   4163  NE2 HIS A1157      19.657  44.860  36.695  1.00 41.72           N
ATOM   4164  H   HIS A1157      21.041  46.262  30.977  1.00 44.55           H
ATOM   4165  HA  HIS A1157      22.365  45.318  32.973  1.00 40.91           H
ATOM   4166  HB2 HIS A1157      19.588  45.759  32.809  1.00 43.84           H
ATOM   4167  HB3 HIS A1157      20.665  46.840  33.243  1.00 43.84           H
ATOM   4168  HD2 HIS A1157      18.370  44.913  35.080  1.00 46.51           H
ATOM   4169  HE1 HIS A1157      21.462  45.120  37.542  1.00 46.74           H
ATOM   4170  HE2 HIS A1157      19.174  44.571  37.345  1.00 50.07           H
ATOM   4171  N   LEU A1158      20.309  43.146  31.786  1.00 41.63           N
ATOM   4172  CA  LEU A1158      20.026  41.710  31.873  1.00 35.11           C
ATOM   4173  C   LEU A1158      21.194  40.891  31.321  1.00 34.91           C
ATOM   4174  O   LEU A1158      21.481  39.803  31.835  1.00 35.79           O
ATOM   4175  CB  LEU A1158      18.708  41.395  31.149  1.00 35.92           C
ATOM   4176  CG  LEU A1158      17.447  41.993  31.775  1.00 36.66           C
ATOM   4177  CD1 LEU A1158      16.243  41.855  30.852  1.00 31.61           C
ATOM   4178  CD2 LEU A1158      17.141  41.352  33.135  1.00 41.91           C
ATOM   4179  H   LEU A1158      19.827  43.590  31.226  1.00 49.95           H
ATOM   4180  HA  LEU A1158      19.906  41.465  32.806  1.00 42.14           H
ATOM   4181  HB2 LEU A1158      18.770  41.749  30.245  1.00 43.10           H
ATOM   4182  HB3 LEU A1158      18.590  40.432  31.125  1.00 43.10           H
ATOM   4183  HG  LEU A1158      17.601  42.941  31.922  1.00 43.99           H
ATOM   4184 HD11 LEU A1158      15.472  42.255  31.281  1.00 37.93           H
ATOM   4185 HD12 LEU A1158      16.420  42.309  30.009  1.00 37.93           H
ATOM   4186 HD13 LEU A1158      16.076  40.911  30.701  1.00 37.93           H
ATOM   4187 HD21 LEU A1158      16.341  41.757  33.504  1.00 50.30           H
ATOM   4188 HD22 LEU A1158      17.012  40.397  33.017  1.00 50.30           H
ATOM   4189 HD23 LEU A1158      17.893  41.504  33.729  1.00 50.30           H
ATOM   4190  N   GLY A1159      21.884  41.398  30.285  1.00 38.35           N
ATOM   4191  CA  GLY A1159      23.122  40.774  29.857  1.00 40.44           C
ATOM   4192  C   GLY A1159      24.104  40.591  30.996  1.00 48.63           C
ATOM   4193  O   GLY A1159      24.643  39.498  31.201  1.00 46.25           O
ATOM   4194  H   GLY A1159      21.657  42.088  29.821  1.00 46.02           H
ATOM   4195  HA2 GLY A1159      22.921  39.910  29.471  1.00 48.53           H
ATOM   4196  HA3 GLY A1159      23.532  41.331  29.183  1.00 48.53           H
ATOM   4197  N   ASN A1160      24.339  41.659  31.770  1.00 46.60           N
ATOM   4198  CA  ASN A1160      25.239  41.542  32.917  1.00 46.27           C
ATOM   4199  C   ASN A1160      24.716  40.511  33.908  1.00 39.27           C
ATOM   4200  O   ASN A1160      25.496  39.705  34.424  1.00 50.14           O
ATOM   4201  CB  ASN A1160      25.459  42.913  33.599  1.00 37.25           C
ATOM   4202  CG  ASN A1160      26.104  43.938  32.667  1.00 50.62           C
ATOM   4203  OD1 ASN A1160      26.805  43.577  31.727  1.00 52.05           O
ATOM   4204  ND2 ASN A1160      25.848  45.223  32.919  1.00 51.92           N
ATOM   4205  H   ASN A1160      23.997  42.439  31.657  1.00 55.92           H
ATOM   4206  HA  ASN A1160      26.100  41.232  32.603  1.00 55.53           H
ATOM   4207  HB2 ASN A1160      24.607  43.267  33.900  1.00 44.71           H
ATOM   4208  HB3 ASN A1160      26.053  42.798  34.357  1.00 44.71           H
ATOM   4209 HD21 ASN A1160      26.220  45.838  32.450  1.00 62.30           H
ATOM   4210 HD22 ASN A1160      25.304  45.433  33.554  1.00 62.30           H
ATOM   4211  N   LEU A1161      23.406  40.514  34.214  1.00 41.60           N
ATOM   4212  CA  LEU A1161      22.897  39.492  35.141  1.00 39.25           C
ATOM   4213  C   LEU A1161      23.044  38.093  34.550  1.00 43.58           C
ATOM   4214  O   LEU A1161      23.286  37.131  35.286  1.00 41.57           O
ATOM   4215  CB  LEU A1161      21.428  39.727  35.526  1.00 41.97           C
ATOM   4216  CG  LEU A1161      21.060  41.078  36.160  1.00 46.95           C
ATOM   4217  CD1 LEU A1161      19.602  41.124  36.671  1.00 39.81           C
ATOM   4218  CD2 LEU A1161      22.022  41.374  37.300  1.00 50.16           C
ATOM   4219  H   LEU A1161      22.819  41.069  33.916  1.00 49.92           H
ATOM   4220  HA  LEU A1161      23.419  39.525  35.955  1.00 47.10           H
ATOM   4221  HB2 LEU A1161      20.899  39.647  34.722  1.00 50.37           H
ATOM   4222  HB3 LEU A1161      21.165  39.031  36.150  1.00 50.37           H
ATOM   4223  HG  LEU A1161      21.160  41.778  35.493  1.00 56.34           H
ATOM   4224 HD11 LEU A1161      19.430  41.989  37.075  1.00 47.77           H
ATOM   4225 HD12 LEU A1161      18.992  40.987  35.930  1.00 47.77           H
ATOM   4226 HD13 LEU A1161      19.481  40.427  37.335  1.00 47.77           H
ATOM   4227 HD21 LEU A1161      21.755  42.206  37.719  1.00 60.20           H
ATOM   4228 HD22 LEU A1161      21.974  40.647  37.943  1.00 60.20           H
ATOM   4229 HD23 LEU A1161      22.923  41.453  36.951  1.00 60.20           H
ATOM   4230  N   LEU A1162      22.902  37.949  33.226  1.00 43.29           N
ATOM   4231  CA  LEU A1162      23.063  36.620  32.628  1.00 53.70           C
ATOM   4232  C   LEU A1162      24.503  36.131  32.773  1.00 51.66           C
ATOM   4233  O   LEU A1162      24.744  34.985  33.179  1.00 48.81           O
ATOM   4234  CB  LEU A1162      22.644  36.642  31.150  1.00 45.15           C
ATOM   4235  CG  LEU A1162      22.327  35.334  30.430  1.00 51.70           C
ATOM   4236  CD1 LEU A1162      21.324  34.436  31.158  1.00 41.86           C
ATOM   4237  CD2 LEU A1162      21.767  35.692  29.075  1.00 47.31           C
ATOM   4238  H   LEU A1162      22.724  38.581  32.669  1.00 51.95           H
ATOM   4239  HA  LEU A1162      22.484  35.996  33.094  1.00 64.45           H
ATOM   4240  HB2 LEU A1162      21.849  37.195  31.069  1.00 54.17           H
ATOM   4241  HB3 LEU A1162      23.361  37.056  30.648  1.00 54.17           H
ATOM   4242  HG  LEU A1162      23.146  34.835  30.301  1.00 62.04           H
ATOM   4243 HD11 LEU A1162      21.136  33.648  30.620  1.00 50.23           H
ATOM   4244 HD12 LEU A1162      21.701  34.172  32.012  1.00 50.23           H
ATOM   4245 HD13 LEU A1162      20.504  34.937  31.291  1.00 50.23           H
ATOM   4246 HD21 LEU A1162      21.552  34.869  28.604  1.00 56.77           H
ATOM   4247 HD22 LEU A1162      20.961  36.229  29.184  1.00 56.77           H
ATOM   4248 HD23 LEU A1162      22.437  36.197  28.592  1.00 56.77           H
ATOM   4249  N   GLN A1163      25.473  37.002  32.478  1.00 54.21           N
ATOM   4250  CA  GLN A1163      26.880  36.625  32.604  1.00 55.65           C
ATOM   4251  C   GLN A1163      27.279  36.422  34.059  1.00 64.47           C
ATOM   4252  O   GLN A1163      28.061  35.516  34.374  1.00 76.03           O
ATOM   4253  CB  GLN A1163      27.738  37.697  31.950  1.00 61.76           C
ATOM   4254  CG  GLN A1163      27.481  37.818  30.452  1.00 60.71           C
ATOM   4255  CD  GLN A1163      27.909  39.159  29.890  1.00 71.57           C
ATOM   4256  OE1 GLN A1163      28.353  40.058  30.626  1.00 72.45           O
ATOM   4257  NE2 GLN A1163      27.771  39.309  28.581  1.00 61.64           N
ATOM   4258  H   GLN A1163      25.342  37.811  32.211  1.00 65.05           H
ATOM   4259  HA  GLN A1163      27.027  35.787  32.136  1.00 66.78           H
ATOM   4260  HB2 GLN A1163      27.514  38.550  32.353  1.00 74.11           H
ATOM   4261  HB3 GLN A1163      28.674  37.492  32.089  1.00 74.11           H
ATOM   4262  HG2 GLN A1163      27.974  37.123  29.988  1.00 72.85           H
ATOM   4263  HG3 GLN A1163      26.529  37.713  30.282  1.00 72.85           H
ATOM   4264 HE21 GLN A1163      27.457  38.661  28.106  1.00 73.97           H
ATOM   4265 HE22 GLN A1163      28.000  40.048  28.203  1.00 73.97           H
ATOM   4266  N   ALA A1164      26.749  37.251  34.961  1.00 62.20           N
ATOM   4267  CA  ALA A1164      27.005  37.074  36.385  1.00 65.12           C
ATOM   4268  C   ALA A1164      26.452  35.751  36.884  1.00 67.03           C
ATOM   4269  O   ALA A1164      27.013  35.145  37.803  1.00 68.65           O
ATOM   4270  CB  ALA A1164      26.383  38.227  37.175  1.00 59.44           C
ATOM   4271  H   ALA A1164      26.239  37.919  34.778  1.00 74.64           H
ATOM   4272  HA  ALA A1164      27.963  37.084  36.540  1.00 78.15           H
ATOM   4273  HB1 ALA A1164      26.562  38.098  38.120  1.00 71.33           H
ATOM   4274  HB2 ALA A1164      26.764  39.070  36.875  1.00 71.33           H
ATOM   4275  HB3 ALA A1164      25.423  38.236  37.027  1.00 71.33           H
ATOM   4276  N   ASN A1165      25.344  35.296  36.302  1.00 61.04           N
ATOM   4277  CA  ASN A1165      24.751  34.042  36.740  1.00 57.74           C
ATOM   4278  C   ASN A1165      25.618  32.858  36.321  1.00 59.77           C
ATOM   4279  O   ASN A1165      25.594  31.807  36.970  1.00 59.30           O
ATOM   4280  CB  ASN A1165      23.332  33.935  36.178  1.00 51.10           C
ATOM   4281  CG  ASN A1165      22.678  32.636  36.516  1.00 53.10           C
ATOM   4282  OD1 ASN A1165      22.077  32.472  37.578  1.00 57.87           O
ATOM   4283  ND2 ASN A1165      22.786  31.689  35.595  1.00 54.90           N
ATOM   4284  H   ASN A1165      24.923  35.691  35.664  1.00 73.25           H
ATOM   4285  HA  ASN A1165      24.685  34.037  37.709  1.00 69.29           H
ATOM   4286  HB2 ASN A1165      22.781  34.662  36.512  1.00 61.32           H
ATOM   4287  HB3 ASN A1165      23.381  33.992  35.211  1.00 61.32           H
ATOM   4288 HD21 ASN A1165      22.414  30.923  35.714  1.00 65.88           H
ATOM   4289 HD22 ASN A1165      23.227  31.846  34.874  1.00 65.88           H
ATOM   4290  N   ALA A1166      26.414  33.029  35.273  1.00 65.49           N
ATOM   4291  CA  ALA A1166      27.236  31.959  34.737  1.00 71.89           C
ATOM   4292  C   ALA A1166      28.671  32.048  35.275  1.00 81.89           C
ATOM   4293  O   ALA A1166      28.931  31.736  36.447  1.00 89.17           O
ATOM   4294  CB  ALA A1166      27.221  32.011  33.211  1.00 69.03           C
ATOM   4295  H   ALA A1166      26.499  33.770  34.844  1.00 78.59           H
ATOM   4296  HA  ALA A1166      26.856  31.107  35.010  1.00 86.26           H
ATOM   4297  HB1 ALA A1166      27.607  32.854  32.926  1.00 82.83           H
ATOM   4298  HB2 ALA A1166      26.303  31.947  32.900  1.00 82.83           H
ATOM   4299  HB3 ALA A1166      27.743  31.272  32.868  1.00 82.83           H
ATOM   4300  HC  ALA A1166      29.423  32.356  34.694  1.00 98.27           H
TER
HETATM 4301  C1  AAX A 201       2.283  24.142  19.088  1.00 29.41           C
HETATM 4302  C10 AAX A 201       2.947  29.061  17.244  1.00 23.82           C
HETATM 4303  C12 AAX A 201       3.423  30.534  15.682  1.00 21.13           C
HETATM 4304  C13 AAX A 201       2.227  30.912  16.252  1.00 24.17           C
HETATM 4305  C15 AAX A 201       1.228  31.917  16.041  1.00 34.76           C
HETATM 4306  C16 AAX A 201       0.283  32.208  17.038  1.00 31.85           C
HETATM 4307  C17 AAX A 201      -0.713  33.153  16.773  1.00 35.66           C
HETATM 4308  C18 AAX A 201      -0.731  33.856  15.568  1.00 37.44           C
HETATM 4309  C19 AAX A 201       0.218  33.550  14.563  1.00 36.92           C
HETATM 4310  C20 AAX A 201       1.199  32.585  14.802  1.00 32.48           C
HETATM 4311  C21 AAX A 201       0.162  34.208  13.244  1.00 39.50           C
HETATM 4312  C22 AAX A 201       0.369  33.497  12.055  1.00 32.75           C
HETATM 4313  C23 AAX A 201       0.480  34.186  10.842  1.00 34.03           C
HETATM 4314  C24 AAX A 201       0.291  35.582  10.838  1.00 36.30           C
HETATM 4315  C26 AAX A 201      -0.015  35.608  13.145  1.00 42.31           C
HETATM 4316  C3  AAX A 201       1.710  26.456  19.511  1.00 29.15           C
HETATM 4317  C31 AAX A 201      -2.243  30.168  19.590  1.00 47.14           C
HETATM 4318  C32 AAX A 201      -3.640  30.602  19.210  1.00 52.99           C
HETATM 4319  C33 AAX A 201      -3.938  32.067  18.987  1.00 50.63           C
HETATM 4320  C34 AAX A 201      -3.845  31.142  17.798  1.00 50.21           C
HETATM 4321  C4  AAX A 201       0.781  26.160  20.510  1.00 32.40           C
HETATM 4322  C5  AAX A 201       0.038  27.196  21.072  1.00 28.62           C
HETATM 4323  C6  AAX A 201       0.254  28.523  20.715  1.00 30.55           C
HETATM 4324  C7  AAX A 201       1.201  28.833  19.726  1.00 28.34           C
HETATM 4325  C8  AAX A 201       1.934  27.821  19.116  1.00 27.48           C
HETATM 4326  N11 AAX A 201       3.880  29.372  16.304  1.00 22.01           N
HETATM 4327  N25 AAX A 201       0.017  36.274  11.973  1.00 41.93           N1+
HETATM 4328  N30 AAX A 201      -2.154  29.882  21.062  1.00 40.13           N
HETATM 4329  N9  AAX A 201       2.929  28.014  18.109  1.00 28.08           N
HETATM 4330  O14 AAX A 201       1.879  29.969  17.270  1.00 26.49           O
HETATM 4331  O2  AAX A 201       2.481  25.583  18.835  1.00 29.86           O
HETATM 4332  O28 AAX A 201      -0.488  29.420  23.001  1.00 42.67           O1-
HETATM 4333  O29 AAX A 201       0.025  31.074  21.196  1.00 42.65           O1-
HETATM 4334  S27 AAX A 201      -0.525  29.778  21.595  1.00 35.21           S2+
HETATM 4335  H1  AAX A 201      -2.728  30.566  21.590  1.00 48.16           H
HETATM 4336  H2  AAX A 201      -1.998  29.217  19.049  1.00 56.57           H
HETATM 4337  H3  AAX A 201      -1.493  30.930  19.263  1.00 56.57           H
HETATM 4338  H10 AAX A 201       0.596  25.132  20.843  1.00 38.88           H
HETATM 4339  H11 AAX A 201       1.363  29.882  19.441  1.00 34.01           H
HETATM 4340  H12 AAX A 201       3.005  23.689  18.392  1.00 35.29           H
HETATM 4341  H13 AAX A 201       1.254  23.866  18.818  1.00 35.29           H
HETATM 4342  H14 AAX A 201       2.534  23.910  20.123  1.00 35.29           H
HETATM 4343  H15 AAX A 201       3.722  27.337  18.077  1.00 33.70           H
HETATM 4344  H16 AAX A 201       4.033  31.025  14.925  1.00 25.36           H
HETATM 4345  H17 AAX A 201       1.961  32.362  14.054  1.00 38.98           H
HETATM 4346  H18 AAX A 201      -1.489  34.611  15.384  1.00 44.93           H
HETATM 4347  H19 AAX A 201      -1.477  33.343  17.526  1.00 42.79           H
HETATM 4348  H20 AAX A 201       0.323  31.690  17.994  1.00 38.22           H
HETATM 4349  H21 AAX A 201      -0.148  36.232  14.041  1.00 50.77           H
HETATM 4350  H23 AAX A 201       0.368  36.191   9.928  1.00 43.56           H
HETATM 4351  H24 AAX A 201       0.723  33.655   9.914  1.00 40.84           H
HETATM 4352  H25 AAX A 201       0.495  32.413  12.082  1.00 39.30           H
HETATM 4353  H4  AAX A 201      -4.426  29.964  19.637  1.00 63.59           H
HETATM 4354  H5  AAX A 201      -4.750  30.864  17.263  1.00 60.25           H
HETATM 4355  H6  AAX A 201      -2.999  31.203  17.117  1.00 60.25           H
HETATM 4356  H7  AAX A 201      -3.151  32.800  19.157  1.00 60.75           H
HETATM 4357  H8  AAX A 201      -4.908  32.474  19.278  1.00 60.75           H
HETATM 4358  H9  AAX A 201      -0.717  26.945  21.833  1.00 34.34           H
HETATM 4359  O   HOH A   1       8.824  28.138  11.053  1.00 29.68           O
HETATM 4360  H1  HOH A   1       8.631  28.585  10.362  1.00 35.62           H
HETATM 4361  H2  HOH A   1       8.490  27.376  10.954  1.00 35.62           H
HETATM 4362  O   HOH A   2       7.030  44.613   0.299  1.00 29.99           O
HETATM 4363  H1  HOH A   2       7.859  44.583   0.461  1.00 35.99           H
HETATM 4364  H2  HOH A   2       6.679  45.131   0.862  1.00 35.99           H
HETATM 4365  O   HOH A   3       9.681  25.781  16.615  1.00 33.87           O
HETATM 4366  H1  HOH A   3      10.283  25.470  16.122  1.00 40.64           H
HETATM 4367  H2  HOH A   3       9.125  26.167  16.120  1.00 40.64           H
HETATM 4368  O   HOH A   4      -1.896  47.556  36.010  1.00 41.87           O
HETATM 4369  H1  HOH A   4      -1.619  48.320  35.791  1.00 50.24           H
HETATM 4370  H2  HOH A   4      -2.548  47.393  35.506  1.00 50.24           H
HETATM 4371  O   HOH A   5       3.303  45.706  40.565  1.00 34.02           O
HETATM 4372  H1  HOH A   5       2.609  45.792  40.096  1.00 40.82           H
HETATM 4373  H2  HOH A   5       3.940  45.573  40.035  1.00 40.82           H
HETATM 4374  O   HOH A   6       7.992  50.206  41.619  1.00 34.66           O
HETATM 4375  H1  HOH A   6       8.449  50.147  40.912  1.00 41.60           H
HETATM 4376  H2  HOH A   6       8.347  50.804  42.083  1.00 41.60           H
HETATM 4377  O   HOH A   7      12.861  39.614  -5.189  1.00 32.24           O
HETATM 4378  H1  HOH A   7      12.331  39.097  -5.581  1.00 38.69           H
HETATM 4379  H2  HOH A   7      12.635  39.621  -4.380  1.00 38.69           H
HETATM 4380  O   HOH A   8       0.834  19.655   7.309  1.00 32.53           O
HETATM 4381  H1  HOH A   8       1.581  19.389   7.040  1.00 39.03           H
HETATM 4382  H2  HOH A   8       0.469  20.038   6.655  1.00 39.03           H
HETATM 4383  O   HOH A   9       0.301  36.348  29.937  1.00 33.11           O
HETATM 4384  H1  HOH A   9      -0.088  35.613  30.050  1.00 39.74           H
HETATM 4385  H2  HOH A   9       0.856  36.425  30.562  1.00 39.74           H
HETATM 4386  O   HOH A  10       0.503  27.274  -6.177  1.00 38.80           O
HETATM 4387  H1  HOH A  10       1.285  27.008  -6.344  1.00 46.56           H
HETATM 4388  H2  HOH A  10      -0.006  26.866  -6.704  1.00 46.56           H
HETATM 4389  O   HOH A  11      12.908  42.119  -4.322  1.00 36.77           O
HETATM 4390  H1  HOH A  11      12.237  42.591  -4.136  1.00 44.13           H
HETATM 4391  H2  HOH A  11      12.666  41.599  -4.932  1.00 44.13           H
HETATM 4392  O   HOH A  12       0.436  46.438  36.312  1.00 39.03           O
HETATM 4393  H1  HOH A  12      -0.176  47.013  36.267  1.00 46.84           H
HETATM 4394  H2  HOH A  12       0.146  45.745  35.931  1.00 46.84           H
HETATM 4395  O   HOH A  13       0.080  30.338  -5.343  1.00 32.47           O
HETATM 4396  H1  HOH A  13       0.433  31.062  -5.103  1.00 38.97           H
HETATM 4397  H2  HOH A  13      -0.723  30.514  -5.515  1.00 38.97           H
HETATM 4398  O   HOH A  14       7.039  20.252   2.511  1.00 42.59           O
HETATM 4399  H1  HOH A  14       7.411  19.946   3.190  1.00 51.11           H
HETATM 4400  H2  HOH A  14       7.141  21.084   2.551  1.00 51.11           H
HETATM 4401  O   HOH A  15       1.693  20.931   9.265  1.00 36.31           O
HETATM 4402  H1  HOH A  15       2.528  20.865   9.247  1.00 43.57           H
HETATM 4403  H2  HOH A  15       1.411  20.600   8.546  1.00 43.57           H
HETATM 4404  O   HOH A  16       7.828  60.970  33.096  1.00 55.32           O
HETATM 4405  H1  HOH A  16       8.628  60.844  33.322  1.00 66.39           H
HETATM 4406  H2  HOH A  16       7.483  61.448  33.695  1.00 66.39           H
HETATM 4407  O   HOH A  17       9.354  26.446  -2.940  1.00 47.09           O
HETATM 4408  H1  HOH A  17       9.326  27.273  -2.800  1.00 56.51           H
HETATM 4409  H2  HOH A  17       9.084  26.077  -2.238  1.00 56.51           H
HETATM 4410  O   HOH A  18       8.479  33.637   0.922  1.00 38.73           O
HETATM 4411  H1  HOH A  18       8.467  33.935   1.709  1.00 46.47           H
HETATM 4412  H2  HOH A  18       7.880  34.049   0.502  1.00 46.47           H
HETATM 4413  O   HOH A  19      13.413  58.133  40.848  1.00 39.18           O
HETATM 4414  H1  HOH A  19      13.909  58.056  41.515  1.00 47.02           H
HETATM 4415  H2  HOH A  19      13.877  58.479  40.241  1.00 47.02           H
HETATM 4416  O   HOH A  20       2.480  46.242  26.539  1.00 42.15           O
HETATM 4417  H1  HOH A  20       2.530  46.444  27.351  1.00 50.58           H
HETATM 4418  H2  HOH A  20       2.915  46.828  26.112  1.00 50.58           H
HETATM 4419  O   HOH A  21      13.342  51.772  41.485  1.00 35.01           O
HETATM 4420  H1  HOH A  21      13.602  51.204  40.928  1.00 42.02           H
HETATM 4421  H2  HOH A  21      13.927  51.799  42.087  1.00 42.02           H
HETATM 4422  O   HOH A  22      10.775  52.270  40.993  1.00 35.44           O
HETATM 4423  H1  HOH A  22      10.497  51.639  40.513  1.00 42.52           H
HETATM 4424  H2  HOH A  22      11.511  52.034  41.323  1.00 42.52           H
HETATM 4425  O   HOH A  23      17.719  44.381  20.026  1.00 38.04           O
HETATM 4426  H1  HOH A  23      16.896  44.277  20.173  1.00 45.65           H
HETATM 4427  H2  HOH A  23      17.984  44.975  20.560  1.00 45.65           H
HETATM 4428  O   HOH A  24       5.371  33.195  42.345  1.00 41.03           O
HETATM 4429  H1  HOH A  24       5.354  32.365  42.464  1.00 49.23           H
HETATM 4430  H2  HOH A  24       4.816  33.533  42.876  1.00 49.23           H
HETATM 4431  O   HOH A  25      -2.729  29.614  -6.130  1.00 45.81           O
HETATM 4432  H1  HOH A  25      -2.189  29.070  -6.463  1.00 54.97           H
HETATM 4433  H2  HOH A  25      -3.319  29.752  -6.708  1.00 54.97           H
HETATM 4434  O   HOH A  26      18.733  44.910  39.319  1.00 37.67           O
HETATM 4435  H1  HOH A  26      18.188  44.530  39.834  1.00 45.20           H
HETATM 4436  H2  HOH A  26      18.618  45.737  39.409  1.00 45.20           H
HETATM 4437  O   HOH A  27       8.670  41.210  47.996  1.00 42.59           O
HETATM 4438  H1  HOH A  27       9.002  41.968  47.856  1.00 51.10           H
HETATM 4439  H2  HOH A  27       9.071  40.888  48.657  1.00 51.10           H
HETATM 4440  O   HOH A  28       9.975  21.987  10.782  1.00 45.02           O
HETATM 4441  H1  HOH A  28      10.802  21.870  10.852  1.00 54.02           H
HETATM 4442  H2  HOH A  28       9.608  21.387  11.238  1.00 54.02           H
HETATM 4443  O   HOH A  29      11.396  25.272   3.715  1.00 42.19           O
HETATM 4444  H1  HOH A  29      11.254  24.461   3.552  1.00 50.63           H
HETATM 4445  H2  HOH A  29      12.199  25.420   3.505  1.00 50.63           H
HETATM 4446  O   HOH A  30      14.605  53.435  39.612  1.00 36.03           O
HETATM 4447  H1  HOH A  30      14.401  53.034  38.904  1.00 43.24           H
HETATM 4448  H2  HOH A  30      14.108  53.125  40.214  1.00 43.24           H
HETATM 4449  O   HOH A  31       6.586  55.289  22.004  1.00 49.69           O
HETATM 4450  H1  HOH A  31       6.538  56.066  21.690  1.00 59.63           H
HETATM 4451  H2  HOH A  31       7.071  54.847  21.479  1.00 59.63           H
HETATM 4452  O   HOH A  32      -3.283  36.833  15.826  1.00 60.90           O
HETATM 4453  H1  HOH A  32      -3.705  37.277  16.561  1.00 73.08           H
HETATM 4454  H2  HOH A  32      -2.332  36.945  15.967  1.00 73.08           H
HETATM 4455  O   HOH A  33      15.144  42.844  45.992  1.00 47.30           O
HETATM 4456  H1  HOH A  33      15.279  42.814  45.165  1.00 56.77           H
HETATM 4457  H2  HOH A  33      15.151  43.654  46.209  1.00 56.77           H
HETATM 4458  O   HOH A  35      -4.888  37.508  25.951  1.00 57.72           O
HETATM 4459  H1  HOH A  35      -5.715  37.403  25.844  1.00 69.27           H
HETATM 4460  H2  HOH A  35      -4.582  37.719  25.192  1.00 69.27           H
HETATM 4461  O   HOH A  36       3.229  26.357  25.931  1.00 32.53           O
HETATM 4462  H1  HOH A  36       3.470  27.147  26.059  1.00 39.03           H
HETATM 4463  H2  HOH A  36       3.694  26.057  25.302  1.00 39.03           H
HETATM 4464  O   HOH A  37      -5.724  41.998  32.749  1.00 52.64           O
HETATM 4465  H1  HOH A  37      -6.050  41.324  32.369  1.00 63.17           H
HETATM 4466  H2  HOH A  37      -6.303  42.274  33.289  1.00 63.17           H
HETATM 4467  O   HOH A  38      -1.219  49.854  50.213  1.00 52.18           O
HETATM 4468  H1  HOH A  38      -0.903  50.228  49.536  1.00 62.62           H
HETATM 4469  H2  HOH A  38      -0.942  50.280  50.882  1.00 62.62           H
HETATM 4470  O   HOH A  39       1.014  32.675  -4.100  1.00 36.09           O
HETATM 4471  H1  HOH A  39       1.400  32.274  -3.474  1.00 43.30           H
HETATM 4472  H2  HOH A  39       1.064  33.498  -3.944  1.00 43.30           H
HETATM 4473  O   HOH A  40      -2.104  50.327   3.758  1.00 63.76           O
HETATM 4474  H1  HOH A  40      -2.668  50.772   4.196  1.00 76.52           H
HETATM 4475  H2  HOH A  40      -2.106  50.633   2.979  1.00 76.52           H
HETATM 4476  O   HOH A  41      -5.620  28.407  -4.825  1.00 37.41           O
HETATM 4477  H1  HOH A  41      -5.946  29.100  -5.159  1.00 44.89           H
HETATM 4478  H2  HOH A  41      -5.383  27.923  -5.465  1.00 44.89           H
HETATM 4479  O   HOH A  42       1.862  34.133  33.366  1.00 35.54           O
HETATM 4480  H1  HOH A  42       1.789  34.758  32.809  1.00 42.65           H
HETATM 4481  H2  HOH A  42       1.663  34.459  34.113  1.00 42.65           H
HETATM 4482  O   HOH A  43      10.722  22.502  40.731  1.00 57.18           O
HETATM 4483  H1  HOH A  43      10.139  23.097  40.828  1.00 68.62           H
HETATM 4484  H2  HOH A  43      11.468  22.881  40.805  1.00 68.62           H
HETATM 4485  O   HOH A  44      15.374  51.352  23.907  1.00 43.73           O
HETATM 4486  H1  HOH A  44      16.163  51.292  23.622  1.00 52.48           H
HETATM 4487  H2  HOH A  44      14.980  51.904  23.412  1.00 52.48           H
HETATM 4488  O   HOH A  45       0.795  27.036  24.587  1.00 40.18           O
HETATM 4489  H1  HOH A  45       1.474  26.620  24.859  1.00 48.21           H
HETATM 4490  H2  HOH A  45       0.125  26.581  24.811  1.00 48.21           H
HETATM 4491  O   HOH A  46       2.368  52.527  15.745  1.00 57.32           O
HETATM 4492  H1  HOH A  46       2.236  53.305  16.036  1.00 68.78           H
HETATM 4493  H2  HOH A  46       2.577  52.058  16.412  1.00 68.78           H
HETATM 4494  O   HOH A  47      10.824  29.400  15.242  1.00 45.88           O
HETATM 4495  H1  HOH A  47      11.142  29.415  14.461  1.00 55.05           H
HETATM 4496  H2  HOH A  47      10.175  28.868  15.221  1.00 55.05           H
HETATM 4497  O   HOH A  48       0.429  20.177  11.600  1.00 51.28           O
HETATM 4498  H1  HOH A  48       0.691  20.730  12.170  1.00 61.54           H
HETATM 4499  H2  HOH A  48       1.108  19.779  11.309  1.00 61.54           H
HETATM 4500  O   HOH A  49       5.805  47.148   3.913  1.00 47.88           O
HETATM 4501  H1  HOH A  49       5.230  46.856   3.372  1.00 57.46           H
HETATM 4502  H2  HOH A  49       5.491  47.054   4.684  1.00 57.46           H
HETATM 4503  O   HOH A  50      15.892  43.741  10.533  1.00 37.14           O
HETATM 4504  H1  HOH A  50      15.897  43.079  11.049  1.00 44.57           H
HETATM 4505  H2  HOH A  50      16.620  44.143  10.641  1.00 44.57           H
HETATM 4506  O   HOH A  51      18.304  38.986  15.605  1.00 45.70           O
HETATM 4507  H1  HOH A  51      19.003  38.851  15.155  1.00 54.84           H
HETATM 4508  H2  HOH A  51      18.322  39.798  15.833  1.00 54.84           H
HETATM 4509  O   HOH A  52       9.654  39.628  10.215  1.00 39.77           O
HETATM 4510  H1  HOH A  52       9.467  40.441  10.118  1.00 47.73           H
HETATM 4511  H2  HOH A  52      10.302  39.575  10.749  1.00 47.73           H
HETATM 4512  O   HOH A  53       2.424  54.600  40.480  1.00 49.81           O
HETATM 4513  H1  HOH A  53       1.657  54.369  40.732  1.00 59.78           H
HETATM 4514  H2  HOH A  53       2.398  55.428  40.339  1.00 59.78           H
HETATM 4515  O   HOH A  54      14.224  45.770  10.335  1.00 47.37           O
HETATM 4516  H1  HOH A  54      13.431  45.500  10.337  1.00 56.84           H
HETATM 4517  H2  HOH A  54      14.717  45.092  10.287  1.00 56.84           H
HETATM 4518  O   HOH A  55      13.380  25.549  23.511  1.00 40.45           O
HETATM 4519  H1  HOH A  55      12.839  25.543  24.154  1.00 48.54           H
HETATM 4520  H2  HOH A  55      13.002  25.964  22.883  1.00 48.54           H
HETATM 4521  O   HOH A  57      -1.292  33.908  30.623  1.00 44.30           O
HETATM 4522  H1  HOH A  57      -1.901  33.717  30.075  1.00 53.16           H
HETATM 4523  H2  HOH A  57      -1.653  33.942  31.379  1.00 53.16           H
HETATM 4524  O   HOH A  58     -14.923  35.325   0.740  1.00 63.14           O
HETATM 4525  H1  HOH A  58     -14.358  34.739   0.939  1.00 75.77           H
HETATM 4526  H2  HOH A  58     -15.467  34.958   0.210  1.00 75.77           H
HETATM 4527  O   HOH A  59      15.809  50.734  20.947  1.00 38.82           O
HETATM 4528  H1  HOH A  59      15.252  50.120  20.811  1.00 46.58           H
HETATM 4529  H2  HOH A  59      16.535  50.369  21.158  1.00 46.58           H
HETATM 4530  O   HOH A  60      13.450  29.598  43.967  1.00 47.56           O
HETATM 4531  H1  HOH A  60      12.840  30.120  44.214  1.00 57.07           H
HETATM 4532  H2  HOH A  60      13.503  29.000  44.555  1.00 57.07           H
HETATM 4533  O   HOH A  61       9.770  23.812  14.977  1.00 44.50           O
HETATM 4534  H1  HOH A  61      10.419  23.459  15.376  1.00 53.40           H
HETATM 4535  H2  HOH A  61       9.704  23.432  14.232  1.00 53.40           H
HETATM 4536  O   HOH A  62     -11.146  34.992   9.617  1.00 73.61           O
HETATM 4537  H1  HOH A  62     -10.542  35.053  10.191  1.00 88.34           H
HETATM 4538  H2  HOH A  62     -11.469  35.759   9.518  1.00 88.34           H
HETATM 4539  O   HOH A  63       3.897  56.191  29.072  1.00 51.31           O
HETATM 4540  H1  HOH A  63       3.241  56.202  28.550  1.00 61.58           H
HETATM 4541  H2  HOH A  63       3.678  55.706  29.716  1.00 61.58           H
HETATM 4542  O   HOH A  64      14.980  30.861  41.928  1.00 48.49           O
HETATM 4543  H1  HOH A  64      15.162  31.167  42.692  1.00 58.19           H
HETATM 4544  H2  HOH A  64      14.496  31.435  41.550  1.00 58.19           H
HETATM 4545  O   HOH A  65      11.498  45.063  -1.754  1.00 41.16           O
HETATM 4546  H1  HOH A  65      11.209  45.786  -2.069  1.00 49.40           H
HETATM 4547  H2  HOH A  65      11.245  44.453  -2.271  1.00 49.40           H
HETATM 4548  O   HOH A  66       2.966  50.422  17.029  1.00 50.32           O
HETATM 4549  H1  HOH A  66       2.706  50.207  16.263  1.00 60.38           H
HETATM 4550  H2  HOH A  66       2.703  49.819  17.547  1.00 60.38           H
HETATM 4551  O   HOH A  67       3.717  47.909  47.400  1.00 44.23           O
HETATM 4552  H1  HOH A  67       4.187  48.467  47.818  1.00 53.08           H
HETATM 4553  H2  HOH A  67       3.888  47.154  47.723  1.00 53.08           H
HETATM 4554  O   HOH A  68      14.277  52.790  36.862  1.00 39.09           O
HETATM 4555  H1  HOH A  68      15.051  52.815  36.531  1.00 46.90           H
HETATM 4556  H2  HOH A  68      13.833  53.399  36.491  1.00 46.90           H
HETATM 4557  O   HOH A  69       1.106  24.211  23.285  1.00 41.11           O
HETATM 4558  H1  HOH A  69       0.850  23.489  23.845  1.00 49.34           H
HETATM 4559  H2  HOH A  69       2.010  24.025  22.996  1.00 49.34           H
HETATM 4560  O   HOH A  70      14.636  34.083  13.183  1.00 48.49           O
HETATM 4561  H1  HOH A  70      13.962  33.597  13.054  1.00 58.19           H
HETATM 4562  H2  HOH A  70      15.282  33.691  12.818  1.00 58.19           H
HETATM 4563  O   HOH A  71      17.049  52.327  36.112  1.00 49.56           O
HETATM 4564  H1  HOH A  71      17.200  52.134  35.308  1.00 59.48           H
HETATM 4565  H2  HOH A  71      17.306  51.668  36.566  1.00 59.48           H
HETATM 4566  O   HOH A  72       6.127  20.611  36.233  1.00 57.27           O
HETATM 4567  H1  HOH A  72       5.976  20.937  35.473  1.00 68.73           H
HETATM 4568  H2  HOH A  72       6.595  19.923  36.105  1.00 68.73           H
HETATM 4569  O   HOH A  75      -0.881  32.833  23.279  1.00 37.19           O
HETATM 4570  H1  HOH A  75      -0.308  33.448  23.715  1.00 44.63           H
HETATM 4571  H2  HOH A  75      -0.423  32.559  22.463  1.00 44.63           H
HETATM 4572  O   HOH A  76      12.853  51.650  25.642  1.00 43.58           O
HETATM 4573  H1  HOH A  76      12.520  51.867  24.902  1.00 52.30           H
HETATM 4574  H2  HOH A  76      12.387  52.023  26.234  1.00 52.30           H
HETATM 4575  O   HOH A  79       0.627  24.850  31.613  1.00 47.65           O
HETATM 4576  H1  HOH A  79       0.926  24.085  31.819  1.00 57.18           H
HETATM 4577  H2  HOH A  79       1.289  25.284  31.321  1.00 57.18           H
HETATM 4578  O   HOH A  80       0.385  39.898  18.619  1.00 56.07           O
HETATM 4579  H1  HOH A  80       1.147  40.087  18.909  1.00 67.29           H
HETATM 4580  H2  HOH A  80      -0.151  40.017  19.256  1.00 67.29           H
HETATM 4581  O   HOH A  81      10.236  31.742   0.284  1.00 43.87           O
HETATM 4582  H1  HOH A  81      10.763  31.370   0.816  1.00 52.65           H
HETATM 4583  H2  HOH A  81      10.309  32.568   0.416  1.00 52.65           H
HETATM 4584  O   HOH A  82      11.274  43.307   5.530  1.00 42.34           O
HETATM 4585  H1  HOH A  82      11.891  43.870   5.439  1.00 50.81           H
HETATM 4586  H2  HOH A  82      10.607  43.714   5.836  1.00 50.81           H
HETATM 4587  O   HOH A  83       9.022  41.422  11.655  1.00 44.99           O
HETATM 4588  H1  HOH A  83       9.737  41.812  11.852  1.00 53.99           H
HETATM 4589  H2  HOH A  83       8.659  41.206  12.384  1.00 53.99           H
HETATM 4590  O   HOH A  84      10.844  35.359  46.387  1.00 49.34           O
HETATM 4591  H1  HOH A  84      11.293  34.648  46.374  1.00 59.21           H
HETATM 4592  H2  HOH A  84      10.385  35.367  45.685  1.00 59.21           H
HETATM 4593  O   HOH A  85      -9.717  54.443  40.793  1.00 54.04           O
HETATM 4594  H1  HOH A  85      -9.539  53.714  41.172  1.00 64.85           H
HETATM 4595  H2  HOH A  85     -10.406  54.311  40.330  1.00 64.85           H
HETATM 4596  O   HOH A  86      -1.069  34.129  40.747  1.00 50.45           O
HETATM 4597  H1  HOH A  86      -1.063  34.748  40.180  1.00 60.54           H
HETATM 4598  H2  HOH A  86      -0.511  34.331  41.336  1.00 60.54           H
HETATM 4599  O   HOH A  87       4.553  21.174   1.221  1.00 44.51           O
HETATM 4600  H1  HOH A  87       4.637  21.998   1.365  1.00 53.41           H
HETATM 4601  H2  HOH A  87       4.394  21.088   0.403  1.00 53.41           H
HETATM 4602  O   HOH A  88       8.477  53.192  19.888  1.00 48.49           O
HETATM 4603  H1  HOH A  88       9.213  52.910  19.595  1.00 58.19           H
HETATM 4604  H2  HOH A  88       7.952  52.536  19.896  1.00 58.19           H
HETATM 4605  O   HOH A  89       9.790  24.532  11.966  1.00 46.60           O
HETATM 4606  H1  HOH A  89      10.029  23.772  11.697  1.00 55.92           H
HETATM 4607  H2  HOH A  89       9.182  24.789  11.446  1.00 55.92           H
HETATM 4608  O   HOH A  90      20.106  44.762  41.643  1.00 62.48           O
HETATM 4609  H1  HOH A  90      20.039  44.820  40.808  1.00 74.98           H
HETATM 4610  H2  HOH A  90      20.916  44.628  41.812  1.00 74.98           H
HETATM 4611  O   HOH A  91       2.148  20.983  17.177  1.00 51.76           O
HETATM 4612  H1  HOH A  91       2.827  20.797  16.531  1.00 62.11           H
HETATM 4613  H2  HOH A  91       1.464  21.512  16.659  1.00 62.11           H
HETATM 4614  O   HOH A  92       4.639  56.672  45.369  1.00 51.55           O
HETATM 4615  H1  HOH A  92       3.902  56.395  45.669  1.00 61.86           H
HETATM 4616  H2  HOH A  92       4.557  57.500  45.254  1.00 61.86           H
HETATM 4617  O   HOH A  94      16.184  56.348  36.319  1.00 56.72           O
HETATM 4618  H1  HOH A  94      15.501  55.861  36.254  1.00 68.06           H
HETATM 4619  H2  HOH A  94      15.902  57.131  36.447  1.00 68.06           H
HETATM 4620  O   HOH A  95      14.955  28.851  17.137  1.00 47.17           O
HETATM 4621  H1  HOH A  95      14.243  28.406  17.114  1.00 56.60           H
HETATM 4622  H2  HOH A  95      15.374  28.586  17.818  1.00 56.60           H
HETATM 4623  O   HOH A  96      10.612  54.170  20.196  1.00 56.43           O
HETATM 4624  H1  HOH A  96       9.839  54.478  20.312  1.00 67.72           H
HETATM 4625  H2  HOH A  96      11.100  54.525  20.782  1.00 67.72           H
HETATM 4626  O   HOH A  97      18.402  47.656  39.250  1.00 50.25           O
HETATM 4627  H1  HOH A  97      17.645  48.003  39.144  1.00 60.30           H
HETATM 4628  H2  HOH A  97      18.966  48.246  39.048  1.00 60.30           H
HETATM 4629  O   HOH A  98      -6.989  47.521   8.867  1.00 51.80           O
HETATM 4630  H1  HOH A  98      -6.191  47.508   8.595  1.00 62.16           H
HETATM 4631  H2  HOH A  98      -6.958  47.739   9.677  1.00 62.16           H
HETATM 4632  O   HOH A  99      19.831  37.759  39.290  1.00 41.57           O
HETATM 4633  H1  HOH A  99      20.339  38.337  39.630  1.00 49.89           H
HETATM 4634  H2  HOH A  99      20.196  37.523  38.567  1.00 49.89           H
HETATM 4635  O   HOH A 100      -1.593  23.030  16.480  1.00 47.93           O
HETATM 4636  H1  HOH A 100      -0.825  22.778  16.249  1.00 57.52           H
HETATM 4637  H2  HOH A 100      -1.942  23.380  15.801  1.00 57.52           H
HETATM 4638  O   HOH A 101       3.441  32.091  -6.300  1.00 46.98           O
HETATM 4639  H1  HOH A 101       3.157  32.411  -5.582  1.00 56.38           H
HETATM 4640  H2  HOH A 101       4.171  31.716  -6.130  1.00 56.38           H
HETATM 4641  O   HOH A 102       4.702  58.583  28.685  1.00 47.00           O
HETATM 4642  H1  HOH A 102       4.586  57.764  28.833  1.00 56.40           H
HETATM 4643  H2  HOH A 102       4.122  58.990  29.140  1.00 56.40           H
HETATM 4644  O   HOH A 103      12.554  41.462   6.503  1.00 44.16           O
HETATM 4645  H1  HOH A 103      12.082  40.999   7.022  1.00 53.00           H
HETATM 4646  H2  HOH A 103      12.091  42.132   6.294  1.00 53.00           H
HETATM 4647  O   HOH A 105       9.953  44.042   0.696  1.00 44.01           O
HETATM 4648  H1  HOH A 105       9.894  44.790   1.070  1.00 52.82           H
HETATM 4649  H2  HOH A 105      10.472  44.142   0.043  1.00 52.82           H
HETATM 4650  O   HOH A 106      -4.355  31.769  37.372  1.00 65.42           O
HETATM 4651  H1  HOH A 106      -4.721  31.176  36.904  1.00 78.50           H
HETATM 4652  H2  HOH A 106      -4.957  32.090  37.864  1.00 78.50           H
HETATM 4653  O   HOH A 107      12.313  55.309  25.938  1.00 53.70           O
HETATM 4654  H1  HOH A 107      12.931  55.565  26.446  1.00 64.45           H
HETATM 4655  H2  HOH A 107      11.969  54.633  26.303  1.00 64.45           H
HETATM 4656  O   HOH A 108       8.274  35.174  -4.541  1.00 37.10           O
HETATM 4657  H1  HOH A 108       7.731  34.940  -3.947  1.00 44.52           H
HETATM 4658  H2  HOH A 108       8.757  35.777  -4.208  1.00 44.52           H
HETATM 4659  O   HOH A 109       2.071  30.081  -7.768  1.00 47.31           O
HETATM 4660  H1  HOH A 109       1.559  29.785  -7.172  1.00 56.77           H
HETATM 4661  H2  HOH A 109       2.508  30.710  -7.426  1.00 56.77           H
HETATM 4662  O   HOH A 114      17.911  52.342  33.792  1.00 60.50           O
HETATM 4663  H1  HOH A 114      18.336  53.004  34.091  1.00 72.60           H
HETATM 4664  H2  HOH A 114      17.636  52.560  33.027  1.00 72.60           H
HETATM 4665  O   HOH A 115       3.218  22.866  22.380  1.00 48.59           O
HETATM 4666  H1  HOH A 115       3.917  23.052  21.733  1.00 58.31           H
HETATM 4667  H2  HOH A 115       3.481  22.085  22.859  1.00 58.31           H
HETATM 4668  O   HOH A 116      -9.383  35.312  -5.338  1.00 63.73           O
HETATM 4669  H1  HOH A 116      -9.956  35.854  -5.620  1.00 76.47           H
HETATM 4670  H2  HOH A 116      -9.418  35.340  -4.499  1.00 76.47           H
HETATM 4671  O   HOH A 117      12.382  46.475   6.741  1.00 58.55           O
HETATM 4672  H1  HOH A 117      11.601  46.475   7.057  1.00 70.26           H
HETATM 4673  H2  HOH A 117      12.873  46.829   7.322  1.00 70.26           H
HETATM 4674  O   HOH A 118      21.433  29.154  36.735  1.00 49.28           O
HETATM 4675  H1  HOH A 118      20.905  28.893  37.339  1.00 59.14           H
HETATM 4676  H2  HOH A 118      21.877  29.786  37.068  1.00 59.14           H
HETATM 4677  O   HOH A 119       3.023  20.677  -1.339  1.00 52.97           O
HETATM 4678  H1  HOH A 119       2.446  20.740  -0.731  1.00 63.57           H
HETATM 4679  H2  HOH A 119       2.721  21.087  -2.006  1.00 63.57           H
HETATM 4680  O   HOH A 120       2.337  49.579  26.550  1.00 49.71           O
HETATM 4681  H1  HOH A 120       2.857  49.087  26.111  1.00 59.66           H
HETATM 4682  H2  HOH A 120       2.343  49.299  27.343  1.00 59.66           H
HETATM 4683  O   HOH A 121      18.822  54.026  26.052  1.00 55.22           O
HETATM 4684  H1  HOH A 121      19.246  54.239  25.358  1.00 66.27           H
HETATM 4685  H2  HOH A 121      19.282  54.274  26.709  1.00 66.27           H
HETATM 4686  O   HOH A 122     -10.888  56.391  37.465  1.00 55.36           O
HETATM 4687  H1  HOH A 122     -11.085  55.741  37.959  1.00 66.44           H
HETATM 4688  H2  HOH A 122     -11.523  56.489  36.926  1.00 66.44           H
HETATM 4689  O   HOH A 124      16.876  25.259   5.718  1.00 56.62           O
HETATM 4690  H1  HOH A 124      16.292  25.858   5.752  1.00 67.94           H
HETATM 4691  H2  HOH A 124      16.801  24.887   4.966  1.00 67.94           H
HETATM 4692  O   HOH A 125      23.140  21.822  40.214  1.00 56.58           O
HETATM 4693  H1  HOH A 125      22.661  22.487  40.399  1.00 67.90           H
HETATM 4694  H2  HOH A 125      22.638  21.150  40.261  1.00 67.90           H
HETATM 4695  O   HOH A 126       4.322  21.572  18.473  1.00 51.85           O
HETATM 4696  H1  HOH A 126       3.379  21.285  18.459  1.00 62.22           H
HETATM 4697  H2  HOH A 126       4.484  21.978  19.321  1.00 62.22           H
HETATM 4698  O   HOH A 127      -8.876  46.245  44.381  1.00 53.70           O
HETATM 4699  H1  HOH A 127      -9.385  46.815  44.027  1.00 64.44           H
HETATM 4700  H2  HOH A 127      -8.823  45.598  43.847  1.00 64.44           H
HETATM 4701  O   HOH A 128      -3.308  27.527  22.397  1.00 55.89           O
HETATM 4702  H1  HOH A 128      -3.276  28.269  21.778  1.00 67.07           H
HETATM 4703  H2  HOH A 128      -3.650  26.788  21.903  1.00 67.07           H
HETATM 4704  O   HOH A 131       7.624  56.683  26.404  1.00 54.73           O
HETATM 4705  H1  HOH A 131       7.619  57.398  26.849  1.00 65.67           H
HETATM 4706  H2  HOH A 131       8.115  56.825  25.736  1.00 65.67           H
HETATM 4707  O   HOH A 132      21.489  52.613  26.534  1.00 56.81           O
HETATM 4708  H1  HOH A 132      21.376  52.542  27.361  1.00 68.17           H
HETATM 4709  H2  HOH A 132      22.207  52.214  26.353  1.00 68.17           H
HETATM 4710  O   HOH A 135      20.255  39.079  42.631  1.00 52.75           O
HETATM 4711  H1  HOH A 135      20.717  38.979  43.325  1.00 63.30           H
HETATM 4712  H2  HOH A 135      20.788  39.267  42.012  1.00 63.30           H
HETATM 4713  O   HOH A 136       0.073  50.326  29.234  1.00 52.62           O
HETATM 4714  H1  HOH A 136       0.390  50.138  28.479  1.00 63.14           H
HETATM 4715  H2  HOH A 136      -0.034  51.158  29.243  1.00 63.14           H
HETATM 4716  O   HOH A 137       3.603  54.447  17.628  1.00 56.78           O
HETATM 4717  H1  HOH A 137       3.842  54.991  18.222  1.00 68.14           H
HETATM 4718  H2  HOH A 137       4.266  54.327  17.129  1.00 68.14           H
HETATM 4719  O   HOH A 139      14.713  42.386   7.777  1.00 48.30           O
HETATM 4720  H1  HOH A 139      14.074  42.003   7.386  1.00 57.96           H
HETATM 4721  H2  HOH A 139      15.166  42.766   7.184  1.00 57.96           H
HETATM 4722  O   HOH A 140      -4.293  43.079  48.942  1.00 60.76           O
HETATM 4723  H1  HOH A 140      -4.447  42.377  48.508  1.00 72.91           H
HETATM 4724  H2  HOH A 140      -4.491  42.918  49.743  1.00 72.91           H
HETATM 4725  O   HOH A 141      -3.783  42.269  16.002  1.00 57.86           O
HETATM 4726  H1  HOH A 141      -2.958  42.372  16.109  1.00 69.44           H
HETATM 4727  H2  HOH A 141      -4.158  42.706  16.615  1.00 69.44           H
HETATM 4728  O   HOH A 142       0.414  41.186  44.855  1.00 48.12           O
HETATM 4729  H1  HOH A 142       0.021  41.799  45.274  1.00 57.74           H
HETATM 4730  H2  HOH A 142       0.030  40.469  45.063  1.00 57.74           H
HETATM 4731  O   HOH A 143     -10.346  31.387  -1.113  1.00 49.15           O
HETATM 4732  H1  HOH A 143     -10.800  31.440  -1.816  1.00 58.98           H
HETATM 4733  H2  HOH A 143     -10.885  31.401  -0.468  1.00 58.98           H
HETATM 4734  O   HOH A 144      -1.816  27.300  24.875  1.00 51.16           O
HETATM 4735  H1  HOH A 144      -1.499  27.908  24.180  1.00 61.39           H
HETATM 4736  H2  HOH A 144      -2.686  27.027  24.575  1.00 61.39           H
HETATM 4737  O   HOH A 146      23.030  27.494  35.736  1.00 61.45           O
HETATM 4738  H1  HOH A 146      22.566  28.090  36.098  1.00 73.74           H
HETATM 4739  H2  HOH A 146      22.759  27.420  34.944  1.00 73.74           H
HETATM 4740  O   HOH A 147       4.111  31.040  41.283  1.00 43.95           O
HETATM 4741  H1  HOH A 147       4.429  31.051  40.509  1.00 52.74           H
HETATM 4742  H2  HOH A 147       4.204  30.257  41.573  1.00 52.74           H
HETATM 4743  O   HOH A 148      -1.483  39.751  45.853  1.00 55.58           O
HETATM 4744  H1  HOH A 148      -2.067  39.214  45.578  1.00 66.70           H
HETATM 4745  H2  HOH A 148      -1.824  40.518  45.817  1.00 66.70           H
HETATM 4746  O   HOH A 149       4.882  25.856  -7.102  1.00 45.65           O
HETATM 4747  H1  HOH A 149       4.746  25.420  -7.807  1.00 54.78           H
HETATM 4748  H2  HOH A 149       4.247  25.679  -6.583  1.00 54.78           H
HETATM 4749  O   HOH A 150       9.377  58.895  28.681  1.00 55.52           O
HETATM 4750  H1  HOH A 150       9.768  59.556  28.343  1.00 66.62           H
HETATM 4751  H2  HOH A 150       8.644  59.176  28.988  1.00 66.62           H
HETATM 4752  O   HOH A 151      13.367  53.205  23.713  1.00 53.69           O
HETATM 4753  H1  HOH A 151      13.210  54.021  23.581  1.00 64.42           H
HETATM 4754  H2  HOH A 151      13.791  53.157  24.436  1.00 64.42           H
HETATM 4755  O   HOH A 153      -9.987  31.557  -4.762  1.00 61.29           O
HETATM 4756  H1  HOH A 153      -9.775  30.783  -5.007  1.00 73.54           H
HETATM 4757  H2  HOH A 153      -9.446  31.780  -4.160  1.00 73.54           H
HETATM 4758  O   HOH A 155      17.972  18.729  38.929  1.00 68.19           O
HETATM 4759  H1  HOH A 155      17.280  18.769  38.454  1.00 81.83           H
HETATM 4760  H2  HOH A 155      17.735  18.398  39.665  1.00 81.83           H
HETATM 4761  O   HOH A 156      18.078  23.217  27.878  1.00 56.73           O
HETATM 4762  H1  HOH A 156      18.065  23.070  27.050  1.00 68.07           H
HETATM 4763  H2  HOH A 156      18.762  23.683  28.023  1.00 68.07           H
HETATM 4764  O   HOH A 158      20.162  24.762  27.994  1.00 64.45           O
HETATM 4765  H1  HOH A 158      20.726  24.157  28.139  1.00 77.34           H
HETATM 4766  H2  HOH A 158      20.495  25.477  28.274  1.00 77.34           H
HETATM 4767  O   HOH A 159       0.754  33.602  42.256  1.00 54.78           O
HETATM 4768  H1  HOH A 159       1.566  33.393  42.306  1.00 65.73           H
HETATM 4769  H2  HOH A 159       0.326  33.010  42.668  1.00 65.73           H
HETATM 4770  O   HOH A 160      -8.581  34.227   2.693  1.00 56.98           O
HETATM 4771  H1  HOH A 160      -9.060  33.676   3.107  1.00 68.37           H
HETATM 4772  H2  HOH A 160      -9.098  34.822   2.403  1.00 68.37           H
HETATM 4773  O   HOH A 161      -0.218  49.963   7.784  1.00 58.63           O
HETATM 4774  H1  HOH A 161      -0.984  49.660   7.945  1.00 70.36           H
HETATM 4775  H2  HOH A 161       0.151  50.107   8.525  1.00 70.36           H
HETATM 4776  O   HOH A 162       2.688  34.646  43.799  1.00 52.81           O
HETATM 4777  H1  HOH A 162       3.047  34.432  44.528  1.00 63.38           H
HETATM 4778  H2  HOH A 162       1.859  34.644  43.924  1.00 63.38           H
HETATM 4779  O   HOH A 163      21.144  26.802  28.682  1.00 56.46           O
HETATM 4780  H1  HOH A 163      21.971  26.808  28.837  1.00 67.75           H
HETATM 4781  H2  HOH A 163      20.780  27.209  29.319  1.00 67.75           H
HETATM 4782  O   HOH A 164      11.265  33.261   3.754  1.00 42.25           O
HETATM 4783  H1  HOH A 164      11.231  32.480   3.440  1.00 50.70           H
HETATM 4784  H2  HOH A 164      10.512  33.608   3.635  1.00 50.70           H
HETATM 4785  O   HOH A 167      14.586  22.101  21.871  1.00 55.30           O
HETATM 4786  H1  HOH A 167      14.350  22.478  22.583  1.00 66.36           H
HETATM 4787  H2  HOH A 167      15.291  21.682  22.043  1.00 66.36           H
HETATM 4788  O   HOH A 169       5.246  49.801  47.190  1.00 48.37           O
HETATM 4789  H1  HOH A 169       4.736  50.211  46.665  1.00 58.04           H
HETATM 4790  H2  HOH A 169       5.979  50.208  47.185  1.00 58.04           H
HETATM 4791  O   HOH A 170       5.084  22.934  25.160  1.00 47.46           O
HETATM 4792  H1  HOH A 170       4.322  22.636  25.350  1.00 56.95           H
HETATM 4793  H2  HOH A 170       4.983  23.750  24.995  1.00 56.95           H
HETATM 4794  O   HOH A 171      13.373  34.748   9.827  1.00 55.81           O
HETATM 4795  H1  HOH A 171      13.178  35.564   9.871  1.00 66.97           H
HETATM 4796  H2  HOH A 171      13.156  34.407  10.564  1.00 66.97           H
HETATM 4797  O   HOH A 172      -0.369  30.061  39.332  1.00 56.07           O
HETATM 4798  H1  HOH A 172      -0.295  30.455  40.069  1.00 67.28           H
HETATM 4799  H2  HOH A 172      -1.186  29.942  39.201  1.00 67.28           H
HETATM 4800  O   HOH A 173       5.029  49.256  14.053  1.00 52.23           O
HETATM 4801  H1  HOH A 173       5.160  50.080  13.968  1.00 62.68           H
HETATM 4802  H2  HOH A 173       5.271  49.041  14.822  1.00 62.68           H
HETATM 4803  O   HOH A 174      -8.285  56.003  50.257  1.00 69.95           O
HETATM 4804  H1  HOH A 174      -8.194  56.610  50.831  1.00 83.94           H
HETATM 4805  H2  HOH A 174      -8.972  55.579  50.466  1.00 83.94           H
HETATM 4806  O   HOH A 177       5.570  18.743   2.111  1.00 53.34           O
HETATM 4807  H1  HOH A 177       6.345  18.882   2.386  1.00 64.00           H
HETATM 4808  H2  HOH A 177       5.102  19.402   2.339  1.00 64.00           H
HETATM 4809  O   HOH A 178      -4.535  39.698  -5.789  1.00 58.73           O
HETATM 4810  H1  HOH A 178      -4.621  40.433  -5.393  1.00 70.47           H
HETATM 4811  H2  HOH A 178      -4.337  39.127  -5.208  1.00 70.47           H
TER
END
