# Supplementary material for: High-throughput quantum-mechanics/molecular-mechanics (ONIOM) macromolecular crystallographic refinement with PHENIX/DivCon: the impact of mixed Hamiltonian methods on ligand and protein structure
Source: Acta Crystallogr D Struct Biol. 2018 Oct 29;74(Pt 11):1063–77. doi: 10.1107/S2059798318012913 (PMC6213575; doi:10.1107/S2059798318012913)
Supplement: Supplementary file 3 [file d-74-01063-sup3.gz › results_regionQM/1YGC-H_refine_001.pdb]

REMARK Date 2017-02-07 Time 20:30:14 EST -0500 (1486517414.41 s)
REMARK PHENIX refinement
REMARK 
REMARK ****************** INPUT FILES AND LABELS ******************************
REMARK Reflections:
REMARK   file name      : 1YGC.mtz
REMARK   labels         : ['F-obs,SIGF-obs']
REMARK R-free flags:
REMARK   file name      : 1YGC.mtz
REMARK   label          : R-free-flags
REMARK   test_flag_value: 0
REMARK Model file name(s): 
REMARK   /scratch/oleg/2712261.gondor.quantumbioinc.com/1YGC-H.pdb
REMARK 
REMARK ******************** REFINEMENT SUMMARY: QUICK FACTS *******************
REMARK Start: r_work = 0.1786 r_free = 0.1874 bonds = 0.014 angles = 1.589
REMARK Final: r_work = 0.1692 r_free = 0.1833 bonds = 0.013 angles = 1.402
REMARK ************************************************************************
REMARK 
REMARK ****************** REFINEMENT STATISTICS STEP BY STEP ******************
REMARK leading digit, like 1_, means number of macro-cycle                     
REMARK 0    : statistics at the very beginning when nothing is done yet        
REMARK 1_bss: bulk solvent correction and/or (anisotropic) scaling             
REMARK 1_xyz: refinement of coordinates                                        
REMARK 1_adp: refinement of ADPs (Atomic Displacement Parameters)              
REMARK 1_occ: refinement of occupancies                                        
REMARK ------------------------------------------------------------------------
REMARK  stage       r-work r-free bonds angles b_min b_max b_ave n_water shift
REMARK       0    : 0.2437 0.2435 0.014  1.59   6.4  71.9  21.7 780      0.000
REMARK       1_bss: 0.1786 0.1874 0.014  1.59   6.7  72.1  21.9 780      0.000
REMARK 1_settarget: 0.1786 0.1874 0.014  1.59   6.7  72.1  21.9 780      0.000
REMARK       1_nqh: 0.1786 0.1874 0.014  1.59   6.7  72.1  21.9 780      0.000
REMARK    1_weight: 0.1786 0.1874 0.014  1.59   6.7  72.1  21.9 780      0.000
REMARK    1_checkH: 0.1786 0.1886 0.014  1.59   6.7  72.1  21.9 780      0.350
REMARK    1_xyzrec: 0.1773 0.1897 0.013  1.40   6.7  72.1  21.9 780      0.401
REMARK    1_checkH: 0.1773 0.1897 0.013  1.40   6.7  72.1  21.9 780      0.401
REMARK       1_adp: 0.1748 0.1907 0.013  1.40   8.4  73.2  22.2 780      0.401
REMARK   1_regHadp: 0.1742 0.1898 0.013  1.40   8.4  73.2  22.2 780      0.401
REMARK       1_occ: 0.1706 0.1844 0.013  1.40   8.4  73.2  22.2 780      0.401
REMARK       2_bss: 0.1704 0.1845 0.013  1.40   8.3  73.2  22.1 780      0.401
REMARK 2_settarget: 0.1704 0.1845 0.013  1.40   8.3  73.2  22.1 780      0.401
REMARK 2_updatecdl: 0.1704 0.1845 0.013  1.40   8.3  73.2  22.1 780      0.401
REMARK       2_nqh: 0.1704 0.1845 0.013  1.40   8.3  73.2  22.1 780      0.401
REMARK    2_weight: 0.1704 0.1845 0.013  1.40   8.3  73.2  22.1 780      0.401
REMARK    2_checkH: 0.1704 0.1845 0.013  1.40   8.3  73.2  22.1 780      0.401
REMARK    2_xyzrec: 0.1704 0.1845 0.013  1.40   8.3  73.2  22.1 780      0.401
REMARK    2_checkH: 0.1704 0.1845 0.013  1.40   8.3  73.2  22.1 780      0.401
REMARK       2_adp: 0.1695 0.1835 0.013  1.40   8.0  74.0  22.3 780      0.401
REMARK   2_regHadp: 0.1696 0.1837 0.013  1.40   8.0  74.0  22.3 780      0.401
REMARK       2_occ: 0.1696 0.1837 0.013  1.40   8.0  74.0  22.3 780      0.401
REMARK       3_bss: 0.1695 0.1838 0.013  1.40   7.9  73.8  22.1 780      0.401
REMARK 3_settarget: 0.1695 0.1838 0.013  1.40   7.9  73.8  22.1 780      0.401
REMARK 3_updatecdl: 0.1695 0.1838 0.013  1.40   7.9  73.8  22.1 780      0.401
REMARK       3_nqh: 0.1695 0.1838 0.013  1.40   7.9  73.8  22.1 780      0.401
REMARK    3_weight: 0.1695 0.1838 0.013  1.40   7.9  73.8  22.1 780      0.401
REMARK    3_checkH: 0.1695 0.1838 0.013  1.40   7.9  73.8  22.1 780      0.401
REMARK    3_xyzrec: 0.1695 0.1838 0.013  1.40   7.9  73.8  22.1 780      0.401
REMARK    3_checkH: 0.1695 0.1838 0.013  1.40   7.9  73.8  22.1 780      0.401
REMARK       3_adp: 0.1693 0.1832 0.013  1.40   8.7  76.5  22.6 780      0.401
REMARK   3_regHadp: 0.1693 0.1831 0.013  1.40   8.7  76.5  22.6 780      0.401
REMARK       3_occ: 0.1693 0.1832 0.013  1.40   8.7  76.5  22.6 780      0.401
REMARK         end: 0.1692 0.1833 0.013  1.40   8.5  76.3  22.4 780      0.401
REMARK ------------------------------------------------------------------------
REMARK MODEL CONTENT.
REMARK  ELEMENT        ATOM RECORD COUNT   OCCUPANCY SUM
REMARK        C                     1517         1504.00
REMARK        F                        1            1.00
REMARK        H                     2870         2870.00
REMARK        O                      672          668.00
REMARK        N                      424          417.00
REMARK     Ca2+                        2            1.40
REMARK        S                       28           27.52
REMARK      O1-                       59           48.98
REMARK    TOTAL                     5573         5537.91
REMARK -----------------------------------------------------------------------
REMARK r_free_flags.md5.hexdigest ccc2b1070b703d968847acf0aeb3a72b
REMARK 
REMARK ---------------------------------------------------------------
REMARK  Atom Name   Residue Name    Residue ID     Chain     Charge  
REMARK ---------------------------------------------------------------
REMARK      C1           905             1           H       0.5591  
REMARK     C10           905             1           H       0.2929  
REMARK     C11           905             1           H      -0.3215  
REMARK     C12           905             1           H       0.0953  
REMARK     C13           905             1           H       -0.149  
REMARK     C14           905             1           H       0.3919  
REMARK     C15           905             1           H       0.0463  
REMARK     C16           905             1           H      -0.5128  
REMARK     C17           905             1           H      -0.5008  
REMARK     C18           905             1           H       0.4625  
REMARK     C19           905             1           H       0.0344  
REMARK      C2           905             1           H       -0.626  
REMARK     C20           905             1           H      -0.5227  
REMARK     C21           905             1           H      -0.4431  
REMARK     C22           905             1           H      -0.4315  
REMARK     C23           905             1           H       0.1488  
REMARK     C24           905             1           H      -0.4789  
REMARK     C25           905             1           H       0.5415  
REMARK      C3           905             1           H       0.4529  
REMARK      C4           905             1           H      -0.0935  
REMARK      C5           905             1           H       0.6172  
REMARK      C6           905             1           H      -0.4285  
REMARK      C7           905             1           H      -0.2005  
REMARK      C8           905             1           H      -0.0478  
REMARK      C9           905             1           H      -0.2383  
REMARK      F1           905             1           H      -0.1763  
REMARK      N1           905             1           H       -0.409  
REMARK      N2           905             1           H      -0.8989  
REMARK      N3           905             1           H      -0.4728  
REMARK      N4           905             1           H      -0.5385  
REMARK      N5           905             1           H       -0.501  
REMARK      O1           905             1           H       -0.535  
REMARK      O2           905             1           H      -0.5318  
REMARK      O3           905             1           H      -0.9212  
REMARK      O4           905             1           H      -0.9989  
REMARK      O5           905             1           H      -0.4381  
REMARK      O6           905             1           H      -0.3522  
REMARK      S1           905             1           H       2.4766  
REMARK      H1           905             1           H       0.3714  
REMARK      H2           905             1           H       0.2076  
REMARK     H11           905             1           H       0.1598  
REMARK     H17           905             1           H       0.2276  
REMARK     H1A           905             1           H       0.3262  
REMARK     H21           905             1           H       0.2041  
REMARK     H22           905             1           H       0.2167  
REMARK     H23           905             1           H        0.16   
REMARK     H2A           905             1           H       0.3409  
REMARK     H31           905             1           H       0.2735  
REMARK     H32           905             1           H       0.3338  
REMARK      H4           905             1           H       0.1727  
REMARK     H41           905             1           H       0.3478  
REMARK     H42           905             1           H       0.3115  
REMARK     H51           905             1           H       0.3439  
REMARK     H52           905             1           H       0.3198  
REMARK      H7           905             1           H       0.1459  
REMARK      H8           905             1           H       0.1724  
REMARK      H9           905             1           H       0.2424  
REMARK     H15           905             1           H       0.1507  
REMARK     H15           905             1           H       0.1475  
REMARK     H16           905             1           H       0.2034  
REMARK     H16           905             1           H       0.1629  
REMARK     H16           905             1           H       0.1693  
REMARK     H19           905             1           H       0.1517  
REMARK     H19           905             1           H       0.124   
REMARK     H20           905             1           H       0.1891  
REMARK     H20           905             1           H       0.2026  
REMARK     H20           905             1           H       0.192   
REMARK ---------------------------------------------------------------
REMARK IF THIS FILE IS FOR PDB DEPOSITION: REMOVE ALL FROM THIS LINE UP.
REMARK   3
REMARK   3 REFINEMENT.
REMARK   3   PROGRAM     : PHENIX (1.11.1_2575: ???)
REMARK   3   AUTHORS     : Adams,Afonine,Bunkoczi,Burnley,Chen,Dar,Davis,
REMARK   3               : Draizen,Echols,Gildea,Gros,Grosse-Kunstleve,Headd,
REMARK   3               : Hintze,Hung,Ioerger,Liebschner,McCoy,McKee,Moriarty,
REMARK   3               : Oeffner,Poon,Read,Richardson,Richardson,Sacchettini,
REMARK   3               : Sauter,Sobolev,Storoni,Terwilliger,Williams,Zwart
REMARK   3
REMARK   3  REFINEMENT TARGET : ML
REMARK   3  
REMARK   3  DATA USED IN REFINEMENT.
REMARK   3   RESOLUTION RANGE HIGH (ANGSTROMS) : 2.000   
REMARK   3   RESOLUTION RANGE LOW  (ANGSTROMS) : 29.150  
REMARK   3   MIN(FOBS/SIGMA_FOBS)              : 1.35  
REMARK   3   COMPLETENESS FOR RANGE        (%) : 95.03 
REMARK   3   NUMBER OF REFLECTIONS             : 34940     
REMARK   3   NUMBER OF REFLECTIONS (NON-ANOMALOUS) : 34940     
REMARK   3  
REMARK   3  FIT TO DATA USED IN REFINEMENT.
REMARK   3   R VALUE     (WORKING + TEST SET) : 0.1696
REMARK   3   R VALUE            (WORKING SET) : 0.1692
REMARK   3   FREE R VALUE                     : 0.1833
REMARK   3   FREE R VALUE TEST SET SIZE   (%) : 2.51  
REMARK   3   FREE R VALUE TEST SET COUNT      : 878       
REMARK   3  
REMARK   3  FIT TO DATA USED IN REFINEMENT (IN BINS).
REMARK   3   BIN  RESOLUTION RANGE  COMPL.    NWORK NFREE   RWORK  RFREE  CCWORK CCFREE
REMARK   3     1 29.1534 -  3.6326    0.92     5640   251  0.1562 0.1582   0.939  0.930
REMARK   3     2  3.6326 -  2.8841    0.96     5722   206  0.1758 0.1990   0.924  0.903
REMARK   3     3  2.8841 -  2.5198    0.97     5661   240  0.1768 0.1996   0.916  0.881
REMARK   3     4  2.5198 -  2.2895    0.96     5730    73  0.1695 0.1894   0.922  0.887
REMARK   3     5  2.2895 -  2.1254    0.95     5709    59  0.1691 0.1821   0.923  0.875
REMARK   3     6  2.1254 -  2.0002    0.94     5600    49  0.1827 0.3148   0.911  0.651
REMARK   3  
REMARK   3  BULK SOLVENT MODELLING.
REMARK   3   METHOD USED        : FLAT BULK SOLVENT MODEL
REMARK   3   SOLVENT RADIUS     : 1.11    
REMARK   3   SHRINKAGE RADIUS   : 0.90    
REMARK   3   GRID STEP FACTOR   : 4.00    
REMARK   3  
REMARK   3  ERROR ESTIMATES.
REMARK   3   COORDINATE ERROR (MAXIMUM-LIKELIHOOD BASED)     : 0.14    
REMARK   3   PHASE ERROR (DEGREES, MAXIMUM-LIKELIHOOD BASED) : 20.71   
REMARK   3  
REMARK   3  STRUCTURE FACTORS CALCULATION ALGORITHM : FFT
REMARK   3  
REMARK   3  RESTRAINTS LIBRARY
REMARK   3    GEOSTD + MON.LIB. + CDL v1.2
REMARK   3  
REMARK   3  DEVIATIONS FROM IDEAL VALUES.
REMARK   3                 RMSD     MAX  COUNT
REMARK   3   BOND      :  0.013   0.082   2501
REMARK   3   ANGLE     :  1.402  14.479   3414
REMARK   3   CHIRALITY :  0.078   0.380    369
REMARK   3   PLANARITY :  0.008   0.034    430
REMARK   3   DIHEDRAL  : 14.497 179.968   1459
REMARK   3   MIN NONBONDED DISTANCE : 2.317 
REMARK   3  
REMARK   3  MOLPROBITY STATISTICS.
REMARK   3   ALL-ATOM CLASHSCORE : 4.44
REMARK   3   RAMACHANDRAN PLOT:
REMARK   3     OUTLIERS : 0.00  %
REMARK   3     ALLOWED  : 2.97  %
REMARK   3     FAVORED  : 97.03 %
REMARK   3   ROTAMER OUTLIERS : 2.29 %
REMARK   3   CBETA DEVIATIONS : 0
REMARK   3   PEPTIDE PLANE:
REMARK   3     CIS-PROLINE     : 1
REMARK   3     CIS-GENERAL     : 0
REMARK   3     TWISTED PROLINE : 0
REMARK   3     TWISTED GENERAL : 0
REMARK   3  
REMARK   3  ATOMIC DISPLACEMENT PARAMETERS.
REMARK   3   WILSON B : 17.93
REMARK   3   RMS(B_ISO_OR_EQUIVALENT_BONDED) : 4.04
REMARK   3   ATOMS          NUMBER OF ATOMS
REMARK   3                    ISO.  ANISO. 
REMARK   3    ALL         :   5573       0
REMARK   3    ALL (NO H)  :   2703       0
REMARK   3    SOLVENT     :    260       0
REMARK   3    NON-SOLVENT :   2443       0
REMARK   3    HYDROGENS   :   2870       0
REMARK   3
REMARK   3
REMARK   3   OTHER REFINEMENT REMARKS:
REMARK   3   XRAY REFINEMENT USING QUANTUM MECHANICAL FUNCTIONAL
REMARK   3   PROGRAM      :QuantumBio DivCon 6 build-7.1.1-b4015.17
REMARK   3   AUTHORS      :BORBULEVYCH O.Y., PLUMLEY J., 
REMARK   3                :MARTIN, R.I., WESTERHOFF L.M. 
REMARK   3
REMARK   3   REFERENCE     :BORBULEVYCH O.Y., PLUMLEY J.A.,
REMARK   3                 :MARTIN, R.I., MERZ, K.M.,  WESTERHOFF L.M.
REMARK   3                 :ACTA CRYSTLLOGRAPHICA SECTION D, 2014, 
REMARK   3                 :V. D70, pp. 1233-1247
REMARK   3   QM METHOD(HAMILTONIAN): PM6
REMARK   3   REGION QM REFINEMENT: 
REMARK   3      MAIN/BUFFER QM REGION RADII (A): 3.0 / 2.5
REMARK   3      LIGAND / STRAIN ENERGY: 905_H_1 / 21.28 KCAL/MOLE
REMARK   3
HELIX    1   1 ALA H   56  PHE H   59  5               Generated by MOE    4
HELIX    2   2 TRP H   61  ASN H   63  5               Generated by MOE    3
HELIX    3   3 ARG H  126  ARG H  129B 1               Generated by MOE    6
HELIX    4   4 LEU H  129D PHE H  129F 5               Generated by MOE    3
HELIX    5   5 THR H  165  GLN H  170A 1               Generated by MOE    7
HELIX    6   6 LYS H  192  ASP H  194  5               Generated by MOE    3
HELIX    7   7 VAL H  231  TYR H  234  5               Generated by MOE    4
HELIX    8   8 ILE H  235  MET H  242  1               Generated by MOE    8
HELIX    9   9 GLU L   94  GLY L   97  5               Generated by MOE    4
SHEET    1       LYS H  20  VAL H  21                  Generated by MOE
SHEET    2       GLN H  30  VAL H  35                  Generated by MOE
SHEET    3       ALA H  39  LEU H  46                  Generated by MOE
SHEET    4       TRP H  51  SER H  54                  Generated by MOE
SHEET    5       LEU H  64  LEU H  68                  Generated by MOE
SHEET    6       GLN H  81  GLN H  87                  Generated by MOE
SHEET    7       VAL H  88  PRO H  91                  Generated by MOE
SHEET    8       ALA H 104  LEU H 108                  Generated by MOE
SHEET    9       PHE H 135  GLY H 140                  Generated by MOE
SHEET   10       MET H 156  LEU H 163                  Generated by MOE
SHEET   11       MET H 180  ALA H 183                  Generated by MOE
SHEET   12       PRO H 198  TYR H 203                  Generated by MOE
SHEET   13       THR H 206  TRP H 207                  Generated by MOE
SHEET   14       TYR H 208  TYR H 208                  Generated by MOE
SHEET   15       LEU H 209  TRP H 215                  Generated by MOE
SHEET   16       GLY H 226  ARG H 230                  Generated by MOE
SHEET   17       LEU H 251  ALA H 254                  Generated by MOE
SHEET   18       TYR L 101  ASP L 104                  Generated by MOE
SHEET   19       ARG L 110  ARG L 113                  Generated by MOE
SHEET   20       TYR L 118  LEU L 120                  Generated by MOE
SHEET   21       CYS L 127  PRO L 129                  Generated by MOE
SSBOND   1 CYS H   22    CYS H   27 
SSBOND   2 CYS H   42    CYS H   58 
SSBOND   3 CYS H  122    CYS L  135 
SSBOND   4 CYS H  168    CYS H  182 
SSBOND   5 CYS H  191    CYS H  220 
SSBOND   6 CYS L   91    CYS L  102 
SSBOND   7 CYS L   98    CYS L  112 
SSBOND   8 CYS L  114    CYS L  127 
CRYST1   95.220   95.220  116.320  90.00  90.00  90.00 P 41 21 2
SCALE1      0.010502  0.000000  0.000000        0.00000
SCALE2      0.000000  0.010502  0.000000        0.00000
SCALE3      0.000000  0.000000  0.008597        0.00000
ATOM      1  N   ILE H  16      12.182  28.935  29.880  1.00 15.39           N1+
ATOM      2  CA  ILE H  16      13.329  28.758  28.941  1.00 13.47           C
ATOM      3  C   ILE H  16      12.758  28.387  27.588  1.00 17.60           C
ATOM      4  O   ILE H  16      12.034  27.416  27.502  1.00 14.41           O
ATOM      5  CB  ILE H  16      14.318  27.657  29.428  1.00 13.93           C
ATOM      6  CG1 ILE H  16      14.913  28.022  30.793  1.00 17.44           C
ATOM      7  CG2 ILE H  16      15.448  27.426  28.396  1.00 13.48           C
ATOM      8  CD1 ILE H  16      15.820  29.303  30.750  1.00 16.62           C
ATOM      9  H1  ILE H  16      12.165  29.766  30.199  1.00 18.51           H
ATOM     10  H2  ILE H  16      12.259  28.370  30.553  1.00 18.51           H
ATOM     11  H3  ILE H  16      11.418  28.772  29.463  1.00 18.51           H
ATOM     12  HA  ILE H  16      13.816  29.585  28.857  1.00 16.20           H
ATOM     13  HB  ILE H  16      13.806  26.834  29.516  1.00 16.75           H
ATOM     14 HG12 ILE H  16      15.449  27.274  31.119  1.00 20.97           H
ATOM     15 HG13 ILE H  16      14.186  28.187  31.427  1.00 20.97           H
ATOM     16 HG21 ILE H  16      15.961  28.237  28.283  1.00 16.20           H
ATOM     17 HG22 ILE H  16      15.075  27.170  27.541  1.00 16.20           H
ATOM     18 HG23 ILE H  16      16.030  26.719  28.710  1.00 16.20           H
ATOM     19 HD11 ILE H  16      16.554  29.164  30.138  1.00 19.97           H
ATOM     20 HD12 ILE H  16      16.174  29.480  31.634  1.00 19.97           H
ATOM     21 HD13 ILE H  16      15.300  30.064  30.459  1.00 19.97           H
ATOM     22  N   VAL H  17      13.090  29.128  26.532  1.00 14.85           N
ATOM     23  CA  VAL H  17      12.627  28.819  25.175  1.00 15.39           C
ATOM     24  C   VAL H  17      13.739  28.127  24.398  1.00 17.92           C
ATOM     25  O   VAL H  17      14.864  28.632  24.328  1.00 21.16           O
ATOM     26  CB  VAL H  17      12.172  30.079  24.420  1.00 16.14           C
ATOM     27  CG1 VAL H  17      11.580  29.697  23.043  1.00 20.48           C
ATOM     28  CG2 VAL H  17      11.168  30.885  25.238  1.00 18.76           C
ATOM     29  H   VAL H  17      13.583  29.825  26.593  1.00 17.86           H
ATOM     30  HA  VAL H  17      11.879  28.223  25.242  1.00 18.50           H
ATOM     31  HB  VAL H  17      12.954  30.635  24.259  1.00 19.41           H
ATOM     32 HG11 VAL H  17      11.307  30.491  22.569  1.00 24.61           H
ATOM     33 HG12 VAL H  17      12.240  29.209  22.505  1.00 24.61           H
ATOM     34 HG13 VAL H  17      10.813  29.127  23.180  1.00 24.61           H
ATOM     35 HG21 VAL H  17      10.906  31.670  24.746  1.00 22.55           H
ATOM     36 HG22 VAL H  17      10.394  30.334  25.407  1.00 22.55           H
ATOM     37 HG23 VAL H  17      11.566  31.146  26.093  1.00 22.55           H
ATOM     38  N   GLY H  18      13.424  27.002  23.767  1.00 16.53           N
ATOM     39  CA  GLY H  18      14.401  26.348  22.905  1.00 19.25           C
ATOM     40  C   GLY H  18      15.534  25.624  23.595  1.00 22.61           C
ATOM     41  O   GLY H  18      16.550  25.345  22.967  1.00 19.31           O
ATOM     42  H   GLY H  18      12.657  26.613  23.817  1.00 19.87           H
ATOM     43  HA2 GLY H  18      13.956  25.695  22.339  1.00 23.13           H
ATOM     44  HA3 GLY H  18      14.814  27.005  22.326  1.00 23.13           H
ATOM     45  N   GLY H  19      15.405  25.305  24.861  1.00 20.40           N
ATOM     46  CA  GLY H  19      16.444  24.572  25.566  1.00 20.93           C
ATOM     47  C   GLY H  19      16.054  23.122  25.735  1.00 21.69           C
ATOM     48  O   GLY H  19      15.381  22.533  24.889  1.00 17.06           O
ATOM     49  H   GLY H  19      14.714  25.500  25.325  1.00 24.51           H
ATOM     50  HA2 GLY H  19      17.275  24.601  25.064  1.00 25.15           H
ATOM     51  HA3 GLY H  19      16.620  24.954  26.439  1.00 25.15           H
ATOM     52  N   LYS H  20      16.460  22.529  26.848  1.00 19.25           N
ATOM     53  CA  LYS H  20      16.115  21.133  27.111  1.00 15.90           C
ATOM     54  C   LYS H  20      15.966  20.919  28.615  1.00 17.39           C
ATOM     55  O   LYS H  20      16.361  21.759  29.427  1.00 17.18           O
ATOM     56  CB  LYS H  20      17.174  20.180  26.532  1.00 26.12           C
ATOM     57  CG  LYS H  20      18.537  20.302  27.211  1.00 29.92           C
ATOM     58  CD  LYS H  20      19.610  19.445  26.521  1.00 43.08           C
ATOM     59  CE  LYS H  20      20.055  20.044  25.152  1.00 51.57           C
ATOM     60  NZ  LYS H  20      18.978  20.077  24.089  1.00 55.39           N1+
ATOM     61  H   LYS H  20      16.932  22.914  27.451  1.00 23.13           H
ATOM     62  HA  LYS H  20      15.269  20.925  26.691  1.00 19.11           H
ATOM     63  HB2 LYS H  20      16.872  19.259  26.639  1.00 31.37           H
ATOM     64  HB3 LYS H  20      17.283  20.371  25.586  1.00 31.37           H
ATOM     65  HG2 LYS H  20      18.825  21.231  27.181  1.00 35.93           H
ATOM     66  HG3 LYS H  20      18.472  20.015  28.136  1.00 35.93           H
ATOM     67  HD2 LYS H  20      20.395  19.389  27.094  1.00 51.73           H
ATOM     68  HD3 LYS H  20      19.259  18.552  26.368  1.00 51.73           H
ATOM     69  HE2 LYS H  20      20.316  20.966  25.292  1.00 61.92           H
ATOM     70  HE3 LYS H  20      20.821  19.533  24.829  1.00 61.92           H
ATOM     71  HZ1 LYS H  20      19.333  20.176  23.272  1.00 66.51           H
ATOM     72  HZ2 LYS H  20      18.478  19.352  24.151  1.00 66.51           H
ATOM     73  HZ3 LYS H  20      18.467  20.782  24.206  1.00 66.51           H
ATOM     74  N   VAL H  21      15.429  19.764  28.992  1.00 14.46           N
ATOM     75  CA  VAL H  21      15.319  19.445  30.411  1.00 18.10           C
ATOM     76  C   VAL H  21      16.719  19.360  31.008  1.00 22.09           C
ATOM     77  O   VAL H  21      17.596  18.674  30.470  1.00 17.95           O
ATOM     78  CB  VAL H  21      14.544  18.135  30.623  1.00 19.38           C
ATOM     79  CG1 VAL H  21      14.591  17.685  32.106  1.00 22.06           C
ATOM     80  CG2 VAL H  21      13.089  18.299  30.155  1.00 21.74           C
ATOM     81  H   VAL H  21      15.161  19.156  28.453  1.00 17.39           H
ATOM     82  HA  VAL H  21      14.839  20.147  30.853  1.00 21.75           H
ATOM     83  HB  VAL H  21      14.965  17.438  30.092  1.00 23.29           H
ATOM     84 HG11 VAL H  21      14.098  16.861  32.210  1.00 26.50           H
ATOM     85 HG12 VAL H  21      15.512  17.548  32.400  1.00 26.50           H
ATOM     86 HG13 VAL H  21      14.181  18.365  32.652  1.00 26.50           H
ATOM     87 HG21 VAL H  21      12.610  17.469  30.281  1.00 26.12           H
ATOM     88 HG22 VAL H  21      12.666  18.995  30.672  1.00 26.12           H
ATOM     89 HG23 VAL H  21      13.073  18.549  29.205  1.00 26.12           H
ATOM     90  N   CYS H  22      16.938  20.037  32.133  1.00 17.17           N
ATOM     91  CA  CYS H  22      18.192  19.854  32.870  1.00 16.38           C
ATOM     92  C   CYS H  22      18.110  18.506  33.584  1.00 15.19           C
ATOM     93  O   CYS H  22      17.239  18.326  34.440  1.00 16.14           O
ATOM     94  CB  CYS H  22      18.425  20.969  33.892  1.00 14.42           C
ATOM     95  SG  CYS H  22      20.059  20.830  34.700  1.00 16.43           S
ATOM     96  H   CYS H  22      16.371  20.549  32.518  1.00 20.63           H
ATOM     97  HA  CYS H  22      18.950  19.888  32.266  1.00 19.69           H
ATOM     98  HB2 CYS H  22      18.372  21.836  33.466  1.00 17.34           H
ATOM     99  HB3 CYS H  22      17.758  20.898  34.582  1.00 17.34           H
ATOM    100  N   PRO H  23      18.937  17.517  33.232  1.00 16.74           N
ATOM    101  CA  PRO H  23      18.817  16.216  33.909  1.00 17.91           C
ATOM    102  C   PRO H  23      18.823  16.402  35.415  1.00 23.02           C
ATOM    103  O   PRO H  23      19.642  17.149  35.962  1.00 16.86           O
ATOM    104  CB  PRO H  23      20.057  15.451  33.418  1.00 21.35           C
ATOM    105  CG  PRO H  23      20.314  16.054  32.053  1.00 20.70           C
ATOM    106  CD  PRO H  23      20.091  17.532  32.314  1.00 18.85           C
ATOM    107  HA  PRO H  23      18.007  15.736  33.671  1.00 21.52           H
ATOM    108  HB2 PRO H  23      20.805  15.626  34.007  1.00 25.66           H
ATOM    109  HB3 PRO H  23      19.893  14.490  33.377  1.00 25.66           H
ATOM    110  HG2 PRO H  23      21.216  15.859  31.748  1.00 24.87           H
ATOM    111  HG3 PRO H  23      19.664  15.709  31.419  1.00 24.87           H
ATOM    112  HD2 PRO H  23      20.869  17.924  32.745  1.00 22.66           H
ATOM    113  HD3 PRO H  23      19.887  18.011  31.497  1.00 22.66           H
ATOM    114  N   LYS H  24      17.883  15.745  36.088  1.00 17.21           N
ATOM    115  CA  LYS H  24      17.746  15.893  37.535  1.00 15.88           C
ATOM    116  C   LYS H  24      19.094  15.856  38.245  1.00 18.77           C
ATOM    117  O   LYS H  24      19.836  14.876  38.151  1.00 16.52           O
ATOM    118  CB  LYS H  24      16.837  14.799  38.093  1.00 16.24           C
ATOM    119  CG  LYS H  24      16.547  14.915  39.604  1.00 15.77           C
ATOM    120  CD  LYS H  24      16.368  13.544  40.203  1.00 26.80           C
ATOM    121  CE  LYS H  24      15.507  13.533  41.425  1.00 22.44           C
ATOM    122  NZ  LYS H  24      15.788  14.564  42.455  1.00 19.76           N1+
ATOM    123  H   LYS H  24      17.305  15.226  35.719  1.00 20.68           H
ATOM    124  HA  LYS H  24      17.360  16.751  37.729  1.00 19.09           H
ATOM    125  HB2 LYS H  24      15.993  14.829  37.620  1.00 19.52           H
ATOM    126  HB3 LYS H  24      17.257  13.941  37.941  1.00 19.52           H
ATOM    127  HG2 LYS H  24      17.287  15.350  40.052  1.00 18.96           H
ATOM    128  HG3 LYS H  24      15.736  15.426  39.745  1.00 18.96           H
ATOM    129  HD2 LYS H  24      15.947  12.971  39.541  1.00 32.19           H
ATOM    130  HD3 LYS H  24      17.239  13.175  40.428  1.00 32.19           H
ATOM    131  HE2 LYS H  24      14.589  13.655  41.144  1.00 26.96           H
ATOM    132  HE3 LYS H  24      15.594  12.655  41.837  1.00 26.96           H
ATOM    133  HZ1 LYS H  24      15.032  14.962  42.730  1.00 23.75           H
ATOM    134  HZ2 LYS H  24      16.202  14.190  43.140  1.00 23.75           H
ATOM    135  HZ3 LYS H  24      16.299  15.203  42.123  1.00 23.75           H
ATOM    136  N   GLY H  25      19.396  16.904  39.001  1.00 17.07           N
ATOM    137  CA  GLY H  25      20.635  16.974  39.759  1.00 16.80           C
ATOM    138  C   GLY H  25      21.769  17.664  39.032  1.00 18.26           C
ATOM    139  O   GLY H  25      22.804  17.938  39.648  1.00 15.25           O
ATOM    140  H   GLY H  25      18.891  17.594  39.083  1.00 20.52           H
ATOM    141  HA2 GLY H  25      20.501  17.420  40.611  1.00 20.20           H
ATOM    142  HA3 GLY H  25      20.929  16.070  39.959  1.00 20.20           H
ATOM    143  N   GLU H  26      21.617  17.955  37.741  1.00 14.55           N
ATOM    144  CA  GLU H  26      22.697  18.616  37.014  1.00 15.93           C
ATOM    145  C   GLU H  26      22.626  20.136  37.072  1.00 18.34           C
ATOM    146  O   GLU H  26      23.530  20.795  36.573  1.00 13.28           O
ATOM    147  CB  GLU H  26      22.724  18.155  35.550  1.00 18.75           C
ATOM    148  CG  GLU H  26      23.188  16.722  35.414  1.00 19.13           C
ATOM    149  CD  GLU H  26      23.453  16.295  33.968  1.00 21.17           C
ATOM    150  OE1 GLU H  26      23.668  17.164  33.096  1.00 21.20           O
ATOM    151  OE2 GLU H  26      23.435  15.078  33.721  1.00 23.04           O1-
ATOM    152  H   GLU H  26      20.903  17.773  37.297  1.00 17.50           H
ATOM    153  HA  GLU H  26      23.526  18.361  37.430  1.00 19.15           H
ATOM    154  HB2 GLU H  26      21.834  18.222  35.180  1.00 22.53           H
ATOM    155  HB3 GLU H  26      23.324  18.730  35.045  1.00 22.53           H
ATOM    156  HG2 GLU H  26      24.011  16.612  35.915  1.00 22.99           H
ATOM    157  HG3 GLU H  26      22.505  16.138  35.776  1.00 22.99           H
ATOM    158  N   CYS H  27      21.605  20.697  37.710  1.00 14.36           N
ATOM    159  CA  CYS H  27      21.473  22.143  37.936  1.00 16.65           C
ATOM    160  C   CYS H  27      21.255  22.364  39.431  1.00 12.79           C
ATOM    161  O   CYS H  27      20.279  23.001  39.849  1.00 12.89           O
ATOM    162  CB  CYS H  27      20.318  22.722  37.120  1.00 18.47           C
ATOM    163  SG  CYS H  27      20.546  22.738  35.311  1.00 17.51           S
ATOM    164  H   CYS H  27      20.979  20.235  38.058  1.00 17.27           H
ATOM    165  HA  CYS H  27      22.273  22.610  37.679  1.00 20.01           H
ATOM    166  HB2 CYS H  27      19.545  22.179  37.306  1.00 22.20           H
ATOM    167  HB3 CYS H  27      20.148  23.626  37.411  1.00 22.20           H
ATOM    168  N   PRO H  28      22.126  21.795  40.272  1.00 12.92           N
ATOM    169  CA  PRO H  28      21.844  21.698  41.716  1.00 13.39           C
ATOM    170  C   PRO H  28      21.799  23.023  42.448  1.00 12.34           C
ATOM    171  O   PRO H  28      21.357  23.046  43.597  1.00 10.22           O
ATOM    172  CB  PRO H  28      23.004  20.821  42.216  1.00 14.38           C
ATOM    173  CG  PRO H  28      24.148  21.233  41.269  1.00 14.11           C
ATOM    174  CD  PRO H  28      23.476  21.302  39.936  1.00 13.04           C
ATOM    175  HA  PRO H  28      20.979  21.306  41.922  1.00 16.11           H
ATOM    176  HB2 PRO H  28      23.243  21.012  43.147  1.00 17.29           H
ATOM    177  HB3 PRO H  28      22.805  19.877  42.110  1.00 17.29           H
ATOM    178  HG2 PRO H  28      24.487  22.105  41.536  1.00 16.97           H
ATOM    179  HG3 PRO H  28      24.864  20.577  41.298  1.00 16.97           H
ATOM    180  HD2 PRO H  28      23.890  21.933  39.340  1.00 15.68           H
ATOM    181  HD3 PRO H  28      23.445  20.418  39.528  1.00 15.68           H
ATOM    182  N   TRP H  29      22.262  24.101  41.863  1.00 10.98           N
ATOM    183  CA  TRP H  29      22.202  25.407  42.512  1.00 13.54           C
ATOM    184  C   TRP H  29      20.927  26.163  42.188  1.00 12.44           C
ATOM    185  O   TRP H  29      20.714  27.255  42.721  1.00 10.89           O
ATOM    186  CB  TRP H  29      23.410  26.287  42.099  1.00 11.94           C
ATOM    187  CG  TRP H  29      23.891  25.981  40.705  1.00 13.80           C
ATOM    188  CD1 TRP H  29      23.338  26.390  39.527  1.00 13.63           C
ATOM    189  CD2 TRP H  29      25.015  25.156  40.367  1.00 17.24           C
ATOM    190  NE1 TRP H  29      24.057  25.871  38.471  1.00 16.67           N
ATOM    191  CE2 TRP H  29      25.093  25.114  38.963  1.00 15.32           C
ATOM    192  CE3 TRP H  29      25.977  24.451  41.131  1.00 18.30           C
ATOM    193  CZ2 TRP H  29      26.095  24.386  38.283  1.00 17.27           C
ATOM    194  CZ3 TRP H  29      26.984  23.716  40.456  1.00 18.59           C
ATOM    195  CH2 TRP H  29      27.028  23.699  39.046  1.00 17.69           C
ATOM    196  H   TRP H  29      22.610  24.083  41.085  1.00 13.21           H
ATOM    197  HA  TRP H  29      22.234  25.288  43.468  1.00 16.29           H
ATOM    198  HB2 TRP H  29      23.171  27.230  42.149  1.00 14.36           H
ATOM    199  HB3 TRP H  29      24.149  26.118  42.725  1.00 14.36           H
ATOM    200  HD1 TRP H  29      22.583  26.940  39.457  1.00 16.39           H
ATOM    201  HE1 TRP H  29      23.884  26.008  37.633  1.00 20.04           H
ATOM    202  HE3 TRP H  29      25.947  24.461  42.080  1.00 21.99           H
ATOM    203  HZ2 TRP H  29      26.124  24.371  37.340  1.00 20.76           H
ATOM    204  HZ3 TRP H  29      27.635  23.234  40.962  1.00 22.35           H
ATOM    205  HH2 TRP H  29      27.704  23.204  38.606  1.00 21.26           H
ATOM    206  N   GLN H  30      20.097  25.624  41.304  1.00 11.21           N
ATOM    207  CA  GLN H  30      18.856  26.298  40.920  1.00 11.81           C
ATOM    208  C   GLN H  30      17.889  26.411  42.094  1.00  9.91           C
ATOM    209  O   GLN H  30      17.645  25.446  42.815  1.00 11.28           O
ATOM    210  CB  GLN H  30      18.171  25.553  39.773  1.00 12.73           C
ATOM    211  CG  GLN H  30      16.788  26.121  39.384  1.00 12.79           C
ATOM    212  CD  GLN H  30      16.878  27.400  38.576  1.00 11.88           C
ATOM    213  OE1 GLN H  30      17.648  27.480  37.617  1.00 13.20           O
ATOM    214  NE2 GLN H  30      16.096  28.408  38.961  1.00 11.02           N
ATOM    215  H   GLN H  30      20.262  24.880  40.917  1.00 13.49           H
ATOM    216  HA  GLN H  30      19.068  27.189  40.634  1.00 14.20           H
ATOM    217  HB2 GLN H  30      18.743  25.575  38.991  1.00 15.31           H
ATOM    218  HB3 GLN H  30      18.037  24.634  40.048  1.00 15.31           H
ATOM    219  HG2 GLN H  30      16.320  25.462  38.844  1.00 15.39           H
ATOM    220  HG3 GLN H  30      16.262  26.293  40.181  1.00 15.39           H
ATOM    221 HE21 GLN H  30      15.585  28.318  39.651  1.00 13.26           H
ATOM    222 HE22 GLN H  30      16.095  29.155  38.532  1.00 13.26           H
ATOM    223  N   VAL H  31      17.297  27.577  42.253  1.00  9.93           N
ATOM    224  CA  VAL H  31      16.315  27.822  43.301  1.00  9.44           C
ATOM    225  C   VAL H  31      14.966  28.132  42.656  1.00 10.16           C
ATOM    226  O   VAL H  31      14.900  28.779  41.614  1.00 11.53           O
ATOM    227  CB  VAL H  31      16.739  28.979  44.228  1.00 10.23           C
ATOM    228  CG1 VAL H  31      15.687  29.210  45.317  1.00 13.88           C
ATOM    229  CG2 VAL H  31      18.147  28.725  44.841  1.00 12.37           C
ATOM    230  H   VAL H  31      17.426  28.238  41.734  1.00 11.94           H
ATOM    231  HA  VAL H  31      16.224  27.032  43.838  1.00 11.37           H
ATOM    232  HB  VAL H  31      16.783  29.785  43.686  1.00 12.31           H
ATOM    233 HG11 VAL H  31      15.959  29.947  45.876  1.00 16.69           H
ATOM    234 HG12 VAL H  31      14.809  29.411  44.929  1.00 16.69           H
ATOM    235 HG13 VAL H  31      15.615  28.410  45.852  1.00 16.69           H
ATOM    236 HG21 VAL H  31      18.397  29.473  45.396  1.00 14.88           H
ATOM    237 HG22 VAL H  31      18.118  27.921  45.373  1.00 14.88           H
ATOM    238 HG23 VAL H  31      18.810  28.610  44.126  1.00 14.88           H
ATOM    239  N   LEU H  32      13.891  27.690  43.283  1.00 11.46           N
ATOM    240  CA  LEU H  32      12.533  28.030  42.882  1.00 12.36           C
ATOM    241  C   LEU H  32      11.959  28.903  43.990  1.00 12.24           C
ATOM    242  O   LEU H  32      11.954  28.496  45.150  1.00 13.09           O
ATOM    243  CB  LEU H  32      11.659  26.783  42.696  1.00 13.38           C
ATOM    244  CG  LEU H  32      10.167  27.030  42.450  1.00 16.22           C
ATOM    245  CD1 LEU H  32       9.964  27.865  41.198  1.00 14.85           C
ATOM    246  CD2 LEU H  32       9.411  25.705  42.342  1.00 18.50           C
ATOM    247  H   LEU H  32      13.925  27.203  43.986  1.00 13.79           H
ATOM    248  HA  LEU H  32      12.547  28.507  42.044  1.00 14.87           H
ATOM    249  HB2 LEU H  32      11.993  26.268  41.948  1.00 16.09           H
ATOM    250  HB3 LEU H  32      11.731  26.249  43.496  1.00 16.09           H
ATOM    251  HG  LEU H  32       9.795  27.524  43.211  1.00 19.50           H
ATOM    252 HD11 LEU H  32       9.026  28.015  41.056  1.00 17.86           H
ATOM    253 HD12 LEU H  32      10.421  28.726  41.284  1.00 17.86           H
ATOM    254 HD13 LEU H  32      10.336  27.391  40.443  1.00 17.86           H
ATOM    255 HD21 LEU H  32       8.472  25.871  42.185  1.00 22.24           H
ATOM    256 HD22 LEU H  32       9.768  25.194  41.605  1.00 22.24           H
ATOM    257 HD23 LEU H  32       9.513  25.177  43.165  1.00 22.24           H
ATOM    258  N   LEU H  33      11.503  30.100  43.652  1.00 11.74           N
ATOM    259  CA  LEU H  33      10.900  30.988  44.638  1.00 11.85           C
ATOM    260  C   LEU H  33       9.398  30.913  44.466  1.00 16.07           C
ATOM    261  O   LEU H  33       8.899  30.961  43.334  1.00 12.72           O
ATOM    262  CB  LEU H  33      11.368  32.433  44.469  1.00 13.47           C
ATOM    263  CG  LEU H  33      12.863  32.702  44.712  1.00 12.93           C
ATOM    264  CD1 LEU H  33      13.181  34.165  44.400  1.00 13.82           C
ATOM    265  CD2 LEU H  33      13.244  32.379  46.149  1.00 13.04           C
ATOM    266  H   LEU H  33      11.520  30.415  42.852  1.00 14.12           H
ATOM    267  HA  LEU H  33      11.124  30.703  45.531  1.00 14.25           H
ATOM    268  HB2 LEU H  33      11.150  32.710  43.571  1.00 16.20           H
ATOM    269  HB3 LEU H  33      10.872  32.994  45.092  1.00 16.20           H
ATOM    270  HG  LEU H  33      13.390  32.132  44.111  1.00 15.55           H
ATOM    271 HD11 LEU H  33      14.120  34.333  44.539  1.00 16.61           H
ATOM    272 HD12 LEU H  33      12.957  34.369  43.464  1.00 16.61           H
ATOM    273 HD13 LEU H  33      12.661  34.735  44.978  1.00 16.61           H
ATOM    274 HD21 LEU H  33      14.182  32.553  46.287  1.00 15.68           H
ATOM    275 HD22 LEU H  33      12.727  32.936  46.745  1.00 15.68           H
ATOM    276 HD23 LEU H  33      13.055  31.437  46.346  1.00 15.68           H
ATOM    277  N   LEU H  34       8.688  30.778  45.574  1.00 14.79           N
ATOM    278  CA  LEU H  34       7.235  30.640  45.579  1.00 17.51           C
ATOM    279  C   LEU H  34       6.608  31.707  46.465  1.00 18.42           C
ATOM    280  O   LEU H  34       7.149  32.038  47.516  1.00 16.43           O
ATOM    281  CB  LEU H  34       6.816  29.266  46.123  1.00 16.00           C
ATOM    282  CG  LEU H  34       7.365  28.004  45.459  1.00 12.57           C
ATOM    283  CD1 LEU H  34       7.005  26.777  46.296  1.00 17.63           C
ATOM    284  CD2 LEU H  34       6.795  27.901  44.070  1.00 13.34           C
ATOM    285  H   LEU H  34       9.039  30.763  46.357  1.00 17.79           H
ATOM    286  HA  LEU H  34       6.891  30.760  44.685  1.00 21.04           H
ATOM    287  HB2 LEU H  34       7.088  29.241  47.046  1.00 19.24           H
ATOM    288  HB3 LEU H  34       5.844  29.208  46.091  1.00 19.24           H
ATOM    289  HG  LEU H  34       8.341  28.067  45.392  1.00 15.12           H
ATOM    290 HD11 LEU H  34       7.341  25.979  45.875  1.00 21.19           H
ATOM    291 HD12 LEU H  34       7.385  26.862  47.196  1.00 21.19           H
ATOM    292 HD13 LEU H  34       6.044  26.719  46.373  1.00 21.19           H
ATOM    293 HD21 LEU H  34       7.132  27.100  43.645  1.00 16.05           H
ATOM    294 HD22 LEU H  34       5.833  27.849  44.120  1.00 16.05           H
ATOM    295 HD23 LEU H  34       7.044  28.681  43.533  1.00 16.05           H
ATOM    296  N   VAL H  35       5.435  32.198  46.083  1.00 17.15           N
ATOM    297  CA  VAL H  35       4.660  33.123  46.915  1.00 15.00           C
ATOM    298  C   VAL H  35       3.268  32.532  47.057  1.00 17.46           C
ATOM    299  O   VAL H  35       2.588  32.318  46.050  1.00 17.19           O
ATOM    300  CB  VAL H  35       4.589  34.532  46.315  1.00 17.48           C
ATOM    301  CG1 VAL H  35       3.672  35.434  47.165  1.00 27.00           C
ATOM    302  CG2 VAL H  35       5.984  35.126  46.230  1.00 24.82           C
ATOM    303  H   VAL H  35       5.043  31.976  45.355  1.00 20.62           H
ATOM    304  HA  VAL H  35       5.060  33.233  47.778  1.00 18.03           H
ATOM    305  HB  VAL H  35       4.214  34.473  45.418  1.00 21.01           H
ATOM    306 HG11 VAL H  35       3.636  36.315  46.766  1.00 32.43           H
ATOM    307 HG12 VAL H  35       2.766  35.070  47.216  1.00 32.43           H
ATOM    308 HG13 VAL H  35       4.037  35.503  48.053  1.00 32.43           H
ATOM    309 HG21 VAL H  35       5.936  36.009  45.842  1.00 29.82           H
ATOM    310 HG22 VAL H  35       6.346  35.191  47.122  1.00 29.82           H
ATOM    311 HG23 VAL H  35       6.563  34.556  45.684  1.00 29.82           H
ATOM    312  N   ASN H  37       2.865  32.191  48.277  1.00 18.98           N
ATOM    313  CA  ASN H  37       1.574  31.521  48.469  1.00 22.91           C
ATOM    314  C   ASN H  37       1.481  30.254  47.626  1.00 22.32           C
ATOM    315  O   ASN H  37       0.445  29.956  47.042  1.00 18.98           O
ATOM    316  CB  ASN H  37       0.407  32.457  48.131  1.00 23.09           C
ATOM    317  CG  ASN H  37       0.241  33.552  49.159  1.00 29.53           C
ATOM    318  OD1 ASN H  37       0.321  33.284  50.356  1.00 34.31           O
ATOM    319  ND2 ASN H  37       0.046  34.783  48.718  1.00 33.91           N
ATOM    320  H   ASN H  37       3.332  32.293  48.991  1.00 22.80           H
ATOM    321  HA  ASN H  37       1.478  31.263  49.404  1.00 27.53           H
ATOM    322  HB2 ASN H  37       0.564  32.843  47.262  1.00 27.74           H
ATOM    323  HB3 ASN H  37      -0.418  31.951  48.098  1.00 27.74           H
ATOM    324 HD21 ASN H  37      -0.026  35.430  49.280  1.00 40.72           H
ATOM    325 HD22 ASN H  37      -0.000  34.965  47.882  1.00 40.72           H
ATOM    326  N   GLY H  38       2.581  29.523  47.517  1.00 17.93           N
ATOM    327  CA  GLY H  38       2.614  28.278  46.763  1.00 14.60           C
ATOM    328  C   GLY H  38       2.712  28.425  45.266  1.00 14.49           C
ATOM    329  O   GLY H  38       2.894  27.421  44.581  1.00 15.75           O
ATOM    330  H   GLY H  38       3.321  29.742  47.887  1.00 21.54           H
ATOM    331  HA2 GLY H  38       3.356  27.726  47.053  1.00 17.55           H
ATOM    332  HA3 GLY H  38       1.800  27.784  46.939  1.00 17.55           H
ATOM    333  N   ALA H  39       2.578  29.631  44.728  1.00 14.44           N
ATOM    334  CA  ALA H  39       2.657  29.860  43.285  1.00 13.53           C
ATOM    335  C   ALA H  39       4.064  30.252  42.859  1.00 14.56           C
ATOM    336  O   ALA H  39       4.753  30.984  43.559  1.00 15.29           O
ATOM    337  CB  ALA H  39       1.687  30.965  42.855  1.00 17.24           C
ATOM    338  H   ALA H  39       2.428  30.330  45.199  1.00 17.36           H
ATOM    339  HA  ALA H  39       2.434  29.045  42.819  1.00 16.28           H
ATOM    340  HB1 ALA H  39       1.764  31.109  41.903  1.00 20.73           H
ATOM    341  HB2 ALA H  39       0.776  30.705  43.081  1.00 20.73           H
ATOM    342  HB3 ALA H  39       1.913  31.769  43.327  1.00 20.73           H
ATOM    343  N   GLN H  40       4.468  29.783  41.694  1.00 15.17           N
ATOM    344  CA  GLN H  40       5.783  30.086  41.140  1.00 15.67           C
ATOM    345  C   GLN H  40       5.969  31.586  40.978  1.00 15.89           C
ATOM    346  O   GLN H  40       5.155  32.253  40.348  1.00 14.02           O
ATOM    347  CB  GLN H  40       5.909  29.377  39.798  1.00 19.22           C
ATOM    348  CG  GLN H  40       7.210  29.482  39.072  1.00 29.59           C
ATOM    349  CD  GLN H  40       7.141  28.747  37.728  1.00 25.07           C
ATOM    350  OE1 GLN H  40       6.314  27.843  37.539  1.00 28.50           O
ATOM    351  NE2 GLN H  40       7.991  29.147  36.793  1.00 29.20           N
ATOM    352  H   GLN H  40       3.988  29.299  41.198  1.00 18.24           H
ATOM    353  HA  GLN H  40       6.488  29.772  41.718  1.00 18.84           H
ATOM    354  HB2 GLN H  40       5.736  28.434  39.942  1.00 23.10           H
ATOM    355  HB3 GLN H  40       5.226  29.731  39.217  1.00 23.10           H
ATOM    356  HG2 GLN H  40       7.410  30.411  38.914  1.00 35.54           H
ATOM    357  HG3 GLN H  40       7.918  29.085  39.598  1.00 35.54           H
ATOM    358 HE21 GLN H  40       8.548  29.784  36.955  1.00 35.07           H
ATOM    359 HE22 GLN H  40       7.990  28.765  36.019  1.00 35.07           H
ATOM    360  N   LEU H  41       7.042  32.129  41.535  1.00 13.11           N
ATOM    361  CA  LEU H  41       7.319  33.549  41.397  1.00 11.99           C
ATOM    362  C   LEU H  41       8.502  33.830  40.493  1.00 17.62           C
ATOM    363  O   LEU H  41       8.451  34.695  39.608  1.00 11.58           O
ATOM    364  CB  LEU H  41       7.600  34.166  42.768  1.00 15.57           C
ATOM    365  CG  LEU H  41       8.127  35.611  42.766  1.00 15.92           C
ATOM    366  CD1 LEU H  41       6.976  36.592  42.567  1.00 20.23           C
ATOM    367  CD2 LEU H  41       8.886  35.916  44.089  1.00 17.69           C
ATOM    368  H   LEU H  41       7.635  31.693  41.965  1.00 15.77           H
ATOM    369  HA  LEU H  41       6.542  33.980  41.019  1.00 14.42           H
ATOM    370  HB2 LEU H  41       6.780  34.161  43.293  1.00 18.72           H
ATOM    371  HB3 LEU H  41       8.254  33.621  43.215  1.00 18.72           H
ATOM    372  HG  LEU H  41       8.760  35.747  42.031  1.00 19.14           H
ATOM    373 HD11 LEU H  41       7.307  37.500  42.574  1.00 24.31           H
ATOM    374 HD12 LEU H  41       6.507  36.411  41.726  1.00 24.31           H
ATOM    375 HD13 LEU H  41       6.353  36.481  43.300  1.00 24.31           H
ATOM    376 HD21 LEU H  41       9.211  36.827  44.080  1.00 21.26           H
ATOM    377 HD22 LEU H  41       8.281  35.802  44.833  1.00 21.26           H
ATOM    378 HD23 LEU H  41       9.639  35.295  44.195  1.00 21.26           H
ATOM    379  N   CYS H  42       9.610  33.170  40.767  1.00 12.56           N
ATOM    380  CA  CYS H  42      10.867  33.469  40.095  1.00 12.86           C
ATOM    381  C   CYS H  42      11.853  32.348  40.348  1.00 11.76           C
ATOM    382  O   CYS H  42      11.624  31.453  41.166  1.00 10.68           O
ATOM    383  CB  CYS H  42      11.481  34.770  40.613  1.00 13.27           C
ATOM    384  SG  CYS H  42      10.979  36.318  39.861  1.00 14.25           S
ATOM    385  H   CYS H  42       9.643  32.576  41.388  1.00 15.11           H
ATOM    386  HA  CYS H  42      10.711  33.504  39.150  1.00 15.47           H
ATOM    387  HB2 CYS H  42      11.250  34.830  41.548  1.00 15.96           H
ATOM    388  HB3 CYS H  42      12.447  34.702  40.547  1.00 15.96           H
ATOM    389  N   GLY H  43      13.018  32.482  39.729  1.00 15.06           N
ATOM    390  CA  GLY H  43      14.129  31.598  39.979  1.00 11.74           C
ATOM    391  C   GLY H  43      15.138  32.272  40.895  1.00 13.20           C
ATOM    392  O   GLY H  43      14.973  33.407  41.325  1.00 10.48           O
ATOM    393  H   GLY H  43      13.193  33.123  39.188  1.00 18.11           H
ATOM    394  HA2 GLY H  43      13.813  30.787  40.398  1.00 14.12           H
ATOM    395  HA3 GLY H  43      14.569  31.342  39.149  1.00 14.12           H
ATOM    396  N   GLY H  44      16.195  31.538  41.204  1.00 11.14           N
ATOM    397  CA  GLY H  44      17.250  32.056  42.066  1.00 13.74           C
ATOM    398  C   GLY H  44      18.469  31.160  41.990  1.00 13.63           C
ATOM    399  O   GLY H  44      18.440  30.091  41.373  1.00 10.82           O
ATOM    400  H   GLY H  44      16.314  30.723  40.941  1.00 13.40           H
ATOM    401  HA2 GLY H  44      17.489  32.954  41.798  1.00 16.52           H
ATOM    402  HA3 GLY H  44      16.943  32.090  42.989  1.00 16.52           H
ATOM    403  N   THR H  45      19.551  31.598  42.643  1.00 12.90           N
ATOM    404  CA  THR H  45      20.801  30.838  42.660  1.00 10.06           C
ATOM    405  C   THR H  45      21.307  30.677  44.087  1.00 11.78           C
ATOM    406  O   THR H  45      21.566  31.667  44.773  1.00 11.88           O
ATOM    407  CB  THR H  45      21.898  31.515  41.825  1.00 13.22           C
ATOM    408  OG1 THR H  45      21.445  31.709  40.487  1.00 13.52           O
ATOM    409  CG2 THR H  45      23.175  30.683  41.814  1.00 11.36           C
ATOM    410  H   THR H  45      19.575  32.325  43.100  1.00 15.51           H
ATOM    411  HA  THR H  45      20.627  29.969  42.292  1.00 12.10           H
ATOM    412  HB  THR H  45      22.107  32.376  42.209  1.00 15.89           H
ATOM    413  HG1 THR H  45      20.718  32.149  40.500  1.00 16.26           H
ATOM    414 HG21 THR H  45      23.862  31.120  41.293  1.00 13.66           H
ATOM    415 HG22 THR H  45      23.529  30.555  42.718  1.00 13.66           H
ATOM    416 HG23 THR H  45      23.012  29.813  41.438  1.00 13.66           H
ATOM    417  N   LEU H  46      21.528  29.447  44.508  1.00  8.87           N
ATOM    418  CA  LEU H  46      22.140  29.210  45.813  1.00  9.40           C
ATOM    419  C   LEU H  46      23.635  29.493  45.707  1.00 10.32           C
ATOM    420  O   LEU H  46      24.296  28.958  44.814  1.00  9.95           O
ATOM    421  CB  LEU H  46      21.914  27.764  46.248  1.00 11.24           C
ATOM    422  CG  LEU H  46      22.386  27.387  47.649  1.00  8.53           C
ATOM    423  CD1 LEU H  46      21.409  27.981  48.696  1.00 12.32           C
ATOM    424  CD2 LEU H  46      22.501  25.869  47.753  1.00 12.16           C
ATOM    425  H   LEU H  46      21.376  28.744  44.039  1.00 10.68           H
ATOM    426  HA  LEU H  46      21.733  29.789  46.471  1.00 11.32           H
ATOM    427  HB2 LEU H  46      20.966  27.582  46.202  1.00 13.52           H
ATOM    428  HB3 LEU H  46      22.360  27.193  45.617  1.00 13.52           H
ATOM    429  HG  LEU H  46      23.273  27.770  47.806  1.00 10.27           H
ATOM    430 HD11 LEU H  46      21.698  27.750  49.585  1.00 14.82           H
ATOM    431 HD12 LEU H  46      21.365  28.958  48.611  1.00 14.82           H
ATOM    432 HD13 LEU H  46      20.530  27.615  48.539  1.00 14.82           H
ATOM    433 HD21 LEU H  46      22.791  25.624  48.638  1.00 14.63           H
ATOM    434 HD22 LEU H  46      21.644  25.479  47.597  1.00 14.63           H
ATOM    435 HD23 LEU H  46      23.124  25.512  47.087  1.00 14.63           H
ATOM    436  N   ILE H  47      24.189  30.340  46.572  1.00 10.28           N
ATOM    437  CA  ILE H  47      25.634  30.566  46.525  1.00 11.91           C
ATOM    438  C   ILE H  47      26.363  30.091  47.777  1.00 13.80           C
ATOM    439  O   ILE H  47      27.600  30.058  47.783  1.00 12.83           O
ATOM    440  CB  ILE H  47      26.010  32.034  46.224  1.00 10.79           C
ATOM    441  CG1 ILE H  47      25.394  33.018  47.217  1.00 12.12           C
ATOM    442  CG2 ILE H  47      25.613  32.362  44.798  1.00 12.66           C
ATOM    443  CD1 ILE H  47      25.976  34.449  47.094  1.00 15.55           C
ATOM    444  H   ILE H  47      23.751  30.772  47.168  1.00 12.37           H
ATOM    445  HA  ILE H  47      25.967  30.059  45.776  1.00 14.33           H
ATOM    446  HB  ILE H  47      26.979  32.135  46.310  1.00 12.98           H
ATOM    447 HG12 ILE H  47      24.436  33.070  47.074  1.00 14.58           H
ATOM    448 HG13 ILE H  47      25.553  32.705  48.125  1.00 14.58           H
ATOM    449 HG21 ILE H  47      25.848  33.278  44.596  1.00 15.23           H
ATOM    450 HG22 ILE H  47      26.075  31.762  44.179  1.00 15.23           H
ATOM    451 HG23 ILE H  47      24.664  32.249  44.700  1.00 15.23           H
ATOM    452 HD11 ILE H  47      25.556  35.024  47.749  1.00 18.70           H
ATOM    453 HD12 ILE H  47      26.924  34.423  47.256  1.00 18.70           H
ATOM    454 HD13 ILE H  47      25.809  34.805  46.200  1.00 18.70           H
ATOM    455  N   ASN H  48      25.648  29.695  48.810  1.00 11.56           N
ATOM    456  CA  ASN H  48      26.199  28.971  49.956  1.00 13.20           C
ATOM    457  C   ASN H  48      24.988  28.413  50.689  1.00 16.38           C
ATOM    458  O   ASN H  48      23.864  28.499  50.187  1.00 18.94           O
ATOM    459  CB  ASN H  48      27.102  29.852  50.835  1.00 20.41           C
ATOM    460  CG  ASN H  48      26.427  31.094  51.299  1.00 17.16           C
ATOM    461  OD1 ASN H  48      25.344  31.032  51.875  1.00 21.39           O
ATOM    462  ND2 ASN H  48      27.055  32.252  51.044  1.00 27.15           N
ATOM    463  H   ASN H  48      24.803  29.811  48.820  1.00 13.90           H
ATOM    464  HA  ASN H  48      26.774  28.256  49.660  1.00 15.87           H
ATOM    465  HB2 ASN H  48      27.353  29.349  51.630  1.00 24.52           H
ATOM    466  HB3 ASN H  48      27.894  30.105  50.345  1.00 24.52           H
ATOM    467 HD21 ASN H  48      26.721  33.012  51.286  1.00 32.61           H
ATOM    468 HD22 ASN H  48      27.806  32.264  50.633  1.00 32.61           H
ATOM    469  N   THR H  49      25.179  27.847  51.880  1.00 10.74           N
ATOM    470  CA  THR H  49      24.043  27.139  52.480  1.00 14.75           C
ATOM    471  C   THR H  49      22.917  28.030  52.956  1.00 15.07           C
ATOM    472  O   THR H  49      21.826  27.512  53.185  1.00 13.25           O
ATOM    473  CB  THR H  49      24.448  26.207  53.645  1.00 13.06           C
ATOM    474  OG1 THR H  49      24.971  26.925  54.757  1.00 13.03           O
ATOM    475  CG2 THR H  49      25.466  25.224  53.154  1.00 15.07           C
ATOM    476  H   THR H  49      25.930  27.812  52.292  1.00 12.92           H
ATOM    477  HA  THR H  49      23.641  26.629  51.780  1.00 17.73           H
ATOM    478  HB  THR H  49      23.660  25.733  53.978  1.00 15.71           H
ATOM    479  HG1 THR H  49      25.208  26.400  55.389  1.00 15.67           H
ATOM    480 HG21 THR H  49      25.739  24.629  53.863  1.00 18.12           H
ATOM    481 HG22 THR H  49      25.107  24.697  52.417  1.00 18.12           H
ATOM    482 HG23 THR H  49      26.246  25.697  52.833  1.00 18.12           H
ATOM    483  N   ILE H  50      23.092  29.344  53.091  1.00 13.16           N
ATOM    484  CA  ILE H  50      21.997  30.165  53.562  1.00 13.05           C
ATOM    485  C   ILE H  50      21.728  31.378  52.694  1.00 12.35           C
ATOM    486  O   ILE H  50      20.775  32.111  52.945  1.00 13.79           O
ATOM    487  CB  ILE H  50      22.196  30.565  55.049  1.00 18.99           C
ATOM    488  CG1 ILE H  50      20.833  30.798  55.729  1.00 26.54           C
ATOM    489  CG2 ILE H  50      23.102  31.765  55.195  1.00 19.19           C
ATOM    490  CD1 ILE H  50      20.908  30.983  57.286  1.00 36.41           C
ATOM    491  H   ILE H  50      23.816  29.759  52.923  1.00 15.82           H
ATOM    492  HA  ILE H  50      21.180  29.654  53.489  1.00 15.70           H
ATOM    493  HB  ILE H  50      22.602  29.814  55.515  1.00 22.82           H
ATOM    494 HG12 ILE H  50      20.413  31.592  55.359  1.00 31.88           H
ATOM    495 HG13 ILE H  50      20.246  30.038  55.561  1.00 31.88           H
ATOM    496 HG21 ILE H  50      23.212  31.976  56.131  1.00 23.07           H
ATOM    497 HG22 ILE H  50      23.971  31.561  54.797  1.00 23.07           H
ATOM    498 HG23 ILE H  50      22.715  32.522  54.747  1.00 23.07           H
ATOM    499 HD11 ILE H  50      20.014  31.114  57.639  1.00 43.73           H
ATOM    500 HD12 ILE H  50      21.292  30.189  57.674  1.00 43.73           H
ATOM    501 HD13 ILE H  50      21.459  31.764  57.500  1.00 43.73           H
ATOM    502  N   TRP H  51      22.476  31.566  51.619  1.00 12.44           N
ATOM    503  CA  TRP H  51      22.312  32.730  50.769  1.00 13.12           C
ATOM    504  C   TRP H  51      21.920  32.364  49.342  1.00 14.75           C
ATOM    505  O   TRP H  51      22.484  31.448  48.731  1.00 11.71           O
ATOM    506  CB  TRP H  51      23.608  33.564  50.748  1.00 14.45           C
ATOM    507  CG  TRP H  51      23.961  34.213  52.077  1.00 13.14           C
ATOM    508  CD1 TRP H  51      24.901  33.799  52.991  1.00 14.30           C
ATOM    509  CD2 TRP H  51      23.351  35.395  52.621  1.00 13.54           C
ATOM    510  NE1 TRP H  51      24.912  34.671  54.077  1.00 14.08           N
ATOM    511  CE2 TRP H  51      23.972  35.653  53.872  1.00 18.43           C
ATOM    512  CE3 TRP H  51      22.331  36.262  52.173  1.00 14.16           C
ATOM    513  CZ2 TRP H  51      23.617  36.758  54.677  1.00 19.81           C
ATOM    514  CZ3 TRP H  51      21.973  37.362  52.984  1.00 14.88           C
ATOM    515  CH2 TRP H  51      22.626  37.599  54.215  1.00 16.72           C
ATOM    516  H   TRP H  51      23.117  31.043  51.412  1.00 14.96           H
ATOM    517  HA  TRP H  51      21.595  33.271  51.120  1.00 15.78           H
ATOM    518  HB2 TRP H  51      24.343  33.003  50.489  1.00 17.37           H
ATOM    519  HB3 TRP H  51      23.508  34.282  50.096  1.00 17.37           H
ATOM    520  HD1 TRP H  51      25.451  33.047  52.890  1.00 17.19           H
ATOM    521  HE1 TRP H  51      25.435  34.604  54.765  1.00 16.93           H
ATOM    522  HE3 TRP H  51      21.892  36.113  51.343  1.00 17.03           H
ATOM    523  HZ2 TRP H  51      24.042  36.908  55.502  1.00 23.81           H
ATOM    524  HZ3 TRP H  51      21.283  37.950  52.689  1.00 17.89           H
ATOM    525  HH2 TRP H  51      22.363  38.330  54.748  1.00 20.09           H
ATOM    526  N   VAL H  52      20.974  33.128  48.810  1.00 14.37           N
ATOM    527  CA  VAL H  52      20.444  32.948  47.466  1.00 13.44           C
ATOM    528  C   VAL H  52      20.520  34.274  46.731  1.00 12.76           C
ATOM    529  O   VAL H  52      20.148  35.316  47.279  1.00 13.78           O
ATOM    530  CB  VAL H  52      18.982  32.460  47.500  1.00  9.61           C
ATOM    531  CG1 VAL H  52      18.336  32.546  46.097  1.00 14.52           C
ATOM    532  CG2 VAL H  52      18.910  31.022  48.052  1.00 12.14           C
ATOM    533  H   VAL H  52      20.609  33.776  49.239  1.00 17.28           H
ATOM    534  HA  VAL H  52      20.973  32.302  47.000  1.00 16.16           H
ATOM    535  HB  VAL H  52      18.475  33.044  48.092  1.00 11.56           H
ATOM    536 HG11 VAL H  52      17.420  32.242  46.138  1.00 17.46           H
ATOM    537 HG12 VAL H  52      18.348  33.463  45.751  1.00 17.46           H
ATOM    538 HG13 VAL H  52      18.829  31.980  45.486  1.00 17.46           H
ATOM    539 HG21 VAL H  52      17.988  30.736  48.077  1.00 14.60           H
ATOM    540 HG22 VAL H  52      19.410  30.433  47.476  1.00 14.60           H
ATOM    541 HG23 VAL H  52      19.287  30.981  48.956  1.00 14.60           H
ATOM    542  N   VAL H  53      20.932  34.247  45.469  1.00 11.45           N
ATOM    543  CA  VAL H  53      20.923  35.454  44.638  1.00  9.80           C
ATOM    544  C   VAL H  53      19.738  35.368  43.676  1.00 12.40           C
ATOM    545  O   VAL H  53      19.544  34.337  43.007  1.00 12.46           O
ATOM    546  CB  VAL H  53      22.229  35.635  43.845  1.00 11.53           C
ATOM    547  CG1 VAL H  53      22.101  36.818  42.874  1.00 10.36           C
ATOM    548  CG2 VAL H  53      23.433  35.818  44.788  1.00 12.65           C
ATOM    549  H   VAL H  53      21.181  33.535  45.059  1.00 13.77           H
ATOM    550  HA  VAL H  53      20.824  36.227  45.201  1.00 11.79           H
ATOM    551  HB  VAL H  53      22.369  34.833  43.310  1.00 13.86           H
ATOM    552 HG11 VAL H  53      22.919  36.913  42.369  1.00 12.46           H
ATOM    553 HG12 VAL H  53      21.354  36.693  42.251  1.00 12.46           H
ATOM    554 HG13 VAL H  53      21.949  37.618  43.388  1.00 12.46           H
ATOM    555 HG21 VAL H  53      24.237  35.910  44.261  1.00 15.21           H
ATOM    556 HG22 VAL H  53      23.297  36.612  45.318  1.00 15.21           H
ATOM    557 HG23 VAL H  53      23.510  35.041  45.382  1.00 15.21           H
ATOM    558  N   SER H  54      18.978  36.451  43.561  1.00 13.28           N
ATOM    559  CA  SER H  54      17.841  36.476  42.630  1.00  9.35           C
ATOM    560  C   SER H  54      17.814  37.846  41.967  1.00 13.19           C
ATOM    561  O   SER H  54      18.788  38.603  42.004  1.00 13.77           O
ATOM    562  CB  SER H  54      16.534  36.146  43.360  1.00 10.89           C
ATOM    563  OG  SER H  54      15.483  35.926  42.427  1.00 12.75           O
ATOM    564  H   SER H  54      19.103  37.171  44.013  1.00 15.97           H
ATOM    565  HA  SER H  54      17.956  35.820  41.933  1.00 11.25           H
ATOM    566  HB2 SER H  54      16.664  35.355  43.905  1.00 13.10           H
ATOM    567  HB3 SER H  54      16.312  36.893  43.932  1.00 13.10           H
ATOM    568  HG  SER H  54      15.177  35.141  42.544  1.00 15.34           H
ATOM    569  N   ALA H  55      16.681  38.206  41.383  1.00 10.19           N
ATOM    570  CA  ALA H  55      16.520  39.501  40.738  1.00 10.36           C
ATOM    571  C   ALA H  55      15.632  40.397  41.582  1.00 11.29           C
ATOM    572  O   ALA H  55      14.621  39.949  42.113  1.00 13.39           O
ATOM    573  CB  ALA H  55      15.912  39.350  39.353  1.00 12.72           C
ATOM    574  H   ALA H  55      15.987  37.701  41.360  1.00 12.26           H
ATOM    575  HA  ALA H  55      17.379  39.924  40.651  1.00 12.46           H
ATOM    576  HB1 ALA H  55      15.807  40.216  38.947  1.00 15.30           H
ATOM    577  HB2 ALA H  55      16.480  38.782  38.800  1.00 15.30           H
ATOM    578  HB3 ALA H  55      15.048  38.940  39.456  1.00 15.30           H
ATOM    579  N   ALA H  56      16.007  41.665  41.713  1.00 13.69           N
ATOM    580  CA  ALA H  56      15.214  42.597  42.518  1.00 14.24           C
ATOM    581  C   ALA H  56      13.775  42.720  42.010  1.00 14.23           C
ATOM    582  O   ALA H  56      12.854  42.843  42.825  1.00 13.66           O
ATOM    583  CB  ALA H  56      15.893  43.980  42.550  1.00 17.59           C
ATOM    584  H   ALA H  56      16.715  41.993  41.371  1.00 16.46           H
ATOM    585  HA  ALA H  56      15.168  42.260  43.435  1.00 17.12           H
ATOM    586  HB1 ALA H  56      15.372  44.587  43.094  1.00 21.14           H
ATOM    587  HB2 ALA H  56      16.794  43.906  42.931  1.00 21.14           H
ATOM    588  HB3 ALA H  56      15.958  44.315  41.657  1.00 21.14           H
ATOM    589  N   HIS H  57      13.548  42.702  40.673  1.00 14.59           N
ATOM    590  CA  HIS H  57      12.184  42.995  40.190  1.00 12.07           C
ATOM    591  C   HIS H  57      11.185  41.909  40.563  1.00 13.68           C
ATOM    592  O   HIS H  57       9.959  42.060  40.549  1.00 15.42           O
ATOM    593  CB  HIS H  57      12.185  43.186  38.673  1.00 13.65           C
ATOM    594  CG  HIS H  57      12.248  41.938  37.882  1.00 13.54           C
ATOM    595  ND1 HIS H  57      13.445  41.460  37.321  1.00 13.70           N1+
ATOM    596  CD2 HIS H  57      11.231  41.082  37.459  1.00 14.82           C
ATOM    597  CE1 HIS H  57      13.186  40.349  36.571  1.00 13.16           C
ATOM    598  NE2 HIS H  57      11.830  40.094  36.656  1.00 15.52           N
ATOM    599  H   HIS H  57      14.362  42.615  40.022  1.00 17.55           H
ATOM    600  HA  HIS H  57      11.797  43.937  40.710  1.00 14.52           H
ATOM    601  HB2 HIS H  57      13.057  43.845  38.425  1.00 16.42           H
ATOM    602  HB3 HIS H  57      11.263  43.755  38.416  1.00 16.42           H
ATOM    603  HD1 HIS H  57      14.466  41.900  37.442  1.00 16.47           H
ATOM    604  HD2 HIS H  57      10.179  41.101  37.725  1.00 17.82           H
ATOM    605  HE1 HIS H  57      13.926  39.771  36.009  1.00 15.82           H
ATOM    606  HE2 HIS H  57      11.355  39.293  36.234  1.00 18.66           H
ATOM    607  N   CYS H  58      11.730  40.743  40.991  1.00 12.64           N
ATOM    608  CA  CYS H  58      10.908  39.632  41.470  1.00 13.72           C
ATOM    609  C   CYS H  58      10.094  40.021  42.693  1.00 17.22           C
ATOM    610  O   CYS H  58       9.098  39.352  43.002  1.00 13.19           O
ATOM    611  CB  CYS H  58      11.771  38.396  41.826  1.00 16.82           C
ATOM    612  SG  CYS H  58      12.492  37.564  40.403  1.00 14.52           S
ATOM    613  H   CYS H  58      12.576  40.588  41.070  1.00 15.20           H
ATOM    614  HA  CYS H  58      10.302  39.369  40.775  1.00 16.49           H
ATOM    615  HB2 CYS H  58      12.489  38.675  42.409  1.00 20.21           H
ATOM    616  HB3 CYS H  58      11.233  37.739  42.316  1.00 20.21           H
ATOM    617  N   PHE H  59      10.524  41.037  43.436  1.00 12.68           N
ATOM    618  CA  PHE H  59       9.851  41.399  44.682  1.00 14.37           C
ATOM    619  C   PHE H  59       9.036  42.682  44.576  1.00 15.96           C
ATOM    620  O   PHE H  59       8.571  43.167  45.613  1.00 17.78           O
ATOM    621  CB  PHE H  59      10.890  41.438  45.826  1.00 15.78           C
ATOM    622  CG  PHE H  59      11.730  40.179  45.844  1.00 11.72           C
ATOM    623  CD1 PHE H  59      11.206  38.984  46.392  1.00 17.44           C
ATOM    624  CD2 PHE H  59      12.956  40.138  45.166  1.00 14.06           C
ATOM    625  CE1 PHE H  59      11.931  37.759  46.324  1.00 14.02           C
ATOM    626  CE2 PHE H  59      13.706  38.924  45.091  1.00 12.69           C
ATOM    627  CZ  PHE H  59      13.193  37.734  45.671  1.00 14.15           C
ATOM    628  H   PHE H  59      11.219  41.489  43.231  1.00 15.25           H
ATOM    629  HA  PHE H  59       9.201  40.725  44.874  1.00 17.27           H
ATOM    630  HB2 PHE H  59      11.479  42.192  45.706  1.00 18.97           H
ATOM    631  HB3 PHE H  59      10.429  41.517  46.685  1.00 18.97           H
ATOM    632  HD1 PHE H  59      10.364  39.003  46.817  1.00 20.96           H
ATOM    633  HD2 PHE H  59      13.305  40.926  44.782  1.00 16.91           H
ATOM    634  HE1 PHE H  59      11.575  36.973  46.718  1.00 16.85           H
ATOM    635  HE2 PHE H  59      14.553  38.915  44.660  1.00 15.26           H
ATOM    636  HZ  PHE H  59      13.698  36.935  45.629  1.00 17.01           H
ATOM    637  N   ASP H  60       8.788  43.207  43.342  1.00 16.03           N
ATOM    638  CA  ASP H  60       8.153  44.542  43.263  1.00 20.92           C
ATOM    639  C   ASP H  60       6.730  44.503  43.862  1.00 23.61           C
ATOM    640  O   ASP H  60       6.157  45.466  44.353  1.00 19.36           O
ATOM    641  CB  ASP H  60       8.056  44.935  41.788  1.00 16.41           C
ATOM    642  CG  ASP H  60       9.354  45.615  41.274  1.00 15.97           C
ATOM    643  OD1 ASP H  60      10.377  45.619  41.978  1.00 16.83           O
ATOM    644  OD2 ASP H  60       9.289  46.064  40.104  1.00 17.08           O1-
ATOM    645  H   ASP H  60       9.261  42.822  42.515  1.00 19.28           H
ATOM    646  HA  ASP H  60       8.722  45.298  43.900  1.00 25.13           H
ATOM    647  HB2 ASP H  60       7.872  44.036  41.162  1.00 19.73           H
ATOM    648  HB3 ASP H  60       7.213  45.623  41.630  1.00 19.73           H
ATOM    649  N   LYS H  60A      6.038  43.299  43.735  1.00 20.20           N
ATOM    650  CA  LYS H  60A      4.608  43.242  44.078  1.00 25.55           C
ATOM    651  C   LYS H  60A      4.258  42.426  45.323  1.00 30.65           C
ATOM    652  O   LYS H  60A      3.130  42.048  45.617  1.00 36.54           O
ATOM    653  CB  LYS H  60A      3.799  42.591  42.937  1.00 29.84           C
ATOM    654  CG  LYS H  60A      4.136  43.242  41.590  1.00 38.57           C
ATOM    655  CD  LYS H  60A      3.576  42.352  40.445  1.00 50.30           C
ATOM    656  CE  LYS H  60A      4.020  42.990  39.118  1.00 53.05           C
ATOM    657  NZ  LYS H  60A      3.389  42.185  37.963  1.00 57.15           N1+
ATOM    658  H   LYS H  60A      6.483  42.466  43.321  1.00 24.27           H
ATOM    659  HA  LYS H  60A      4.274  44.297  44.349  1.00 30.70           H
ATOM    660  HB2 LYS H  60A      4.020  41.494  42.920  1.00 35.84           H
ATOM    661  HB3 LYS H  60A      2.720  42.708  43.183  1.00 35.84           H
ATOM    662  HG2 LYS H  60A      3.695  44.265  41.548  1.00 46.32           H
ATOM    663  HG3 LYS H  60A      5.250  43.344  41.468  1.00 46.32           H
ATOM    664  HD2 LYS H  60A      3.989  41.311  40.548  1.00 60.40           H
ATOM    665  HD3 LYS H  60A      2.460  42.306  40.532  1.00 60.40           H
ATOM    666  HE2 LYS H  60A      3.681  44.065  39.045  1.00 63.69           H
ATOM    667  HE3 LYS H  60A      5.150  42.963  39.015  1.00 63.69           H
ATOM    668  HZ1 LYS H  60A      3.682  42.606  37.048  1.00 68.62           H
ATOM    669  HZ2 LYS H  60A      3.713  41.190  38.001  1.00 68.62           H
ATOM    670  HZ3 LYS H  60A      2.350  42.212  38.034  1.00 68.62           H
ATOM    671  N   ILE H  60B      5.304  42.149  46.141  1.00 23.44           N
ATOM    672  CA  ILE H  60B      5.115  41.411  47.393  1.00 29.60           C
ATOM    673  C   ILE H  60B      4.334  42.284  48.360  1.00 35.33           C
ATOM    674  O   ILE H  60B      4.675  43.453  48.578  1.00 29.53           O
ATOM    675  CB  ILE H  60B      6.444  40.976  48.046  1.00 27.25           C
ATOM    676  CG1 ILE H  60B      7.270  40.098  47.098  1.00 28.15           C
ATOM    677  CG2 ILE H  60B      6.159  40.197  49.363  1.00 35.71           C
ATOM    678  CD1 ILE H  60B      6.622  38.745  46.764  1.00 31.63           C
ATOM    679  H   ILE H  60B      6.125  42.401  46.013  1.00 28.16           H
ATOM    680  HA  ILE H  60B      4.613  40.623  47.208  1.00 35.55           H
ATOM    681  HB  ILE H  60B      6.971  41.761  48.282  1.00 32.74           H
ATOM    682 HG12 ILE H  60B      7.386  40.578  46.265  1.00 33.81           H
ATOM    683 HG13 ILE H  60B      8.142  39.921  47.488  1.00 33.81           H
ATOM    684 HG21 ILE H  60B      6.991  39.915  49.762  1.00 42.88           H
ATOM    685 HG22 ILE H  60B      5.665  40.753  49.998  1.00 42.88           H
ATOM    686 HG23 ILE H  60B      5.628  39.420  49.149  1.00 42.88           H
ATOM    687 HD11 ILE H  60B      7.197  38.266  46.154  1.00 37.98           H
ATOM    688 HD12 ILE H  60B      6.516  38.235  47.574  1.00 37.98           H
ATOM    689 HD13 ILE H  60B      5.748  38.888  46.344  1.00 37.98           H
ATOM    690  N   LYS H  60C      3.312  41.712  48.986  1.00 38.32           N
ATOM    691  CA  LYS H  60C      2.558  42.425  50.019  1.00 44.56           C
ATOM    692  C   LYS H  60C      2.881  41.927  51.412  1.00 40.16           C
ATOM    693  O   LYS H  60C      2.960  42.708  52.360  1.00 42.66           O
ATOM    694  CB  LYS H  60C      1.052  42.274  49.770  1.00 48.19           C
ATOM    695  CG  LYS H  60C      0.256  43.598  49.731  1.00 60.22           C
ATOM    696  CD  LYS H  60C      0.434  44.356  48.390  1.00 60.52           C
ATOM    697  CE  LYS H  60C      1.795  45.093  48.314  1.00 65.29           C
ATOM    698  NZ  LYS H  60C      1.977  45.830  47.029  1.00 62.49           N1+
ATOM    699  H   LYS H  60C      3.070  40.897  48.869  1.00 46.02           H
ATOM    700  HA  LYS H  60C      2.778  43.360  50.012  1.00 53.51           H
ATOM    701  HB2 LYS H  60C      0.935  41.832  48.920  1.00 57.87           H
ATOM    702  HB3 LYS H  60C      0.674  41.729  50.472  1.00 57.87           H
ATOM    703  HG2 LYS H  60C     -0.691  43.403  49.843  1.00 72.30           H
ATOM    704  HG3 LYS H  60C      0.553  44.173  50.456  1.00 72.30           H
ATOM    705  HD2 LYS H  60C      0.385  43.721  47.655  1.00 72.66           H
ATOM    706  HD3 LYS H  60C     -0.274  45.014  48.298  1.00 72.66           H
ATOM    707  HE2 LYS H  60C      1.858  45.720  49.054  1.00 78.38           H
ATOM    708  HE3 LYS H  60C      2.511  44.446  48.374  1.00 78.38           H
ATOM    709  HZ1 LYS H  60C      2.774  46.241  47.009  1.00 75.02           H
ATOM    710  HZ2 LYS H  60C      1.934  45.262  46.351  1.00 75.02           H
ATOM    711  HZ3 LYS H  60C      1.338  46.434  46.941  1.00 75.02           H
ATOM    712  N   ASN H  60D      3.088  40.625  51.516  1.00 38.36           N
ATOM    713  CA  ASN H  60D      3.394  39.954  52.768  1.00 40.08           C
ATOM    714  C   ASN H  60D      4.585  39.020  52.541  1.00 38.14           C
ATOM    715  O   ASN H  60D      4.447  37.960  51.924  1.00 28.84           O
ATOM    716  CB  ASN H  60D      2.167  39.198  53.269  1.00 43.47           C
ATOM    717  CG  ASN H  60D      2.335  38.682  54.694  1.00 47.35           C
ATOM    718  OD1 ASN H  60D      2.834  37.579  54.904  1.00 53.66           O
ATOM    719  ND2 ASN H  60D      1.904  39.464  55.673  1.00 57.34           N
ATOM    720  H   ASN H  60D      3.027  40.108  50.835  1.00 46.07           H
ATOM    721  HA  ASN H  60D      3.634  40.608  53.427  1.00 48.13           H
ATOM    722  HB2 ASN H  60D      1.395  39.781  53.245  1.00 52.20           H
ATOM    723  HB3 ASN H  60D      2.015  38.441  52.676  1.00 52.20           H
ATOM    724 HD21 ASN H  60D      1.959  39.209  56.490  1.00 68.84           H
ATOM    725 HD22 ASN H  60D      1.552  40.224  55.504  1.00 68.84           H
ATOM    726  N   TRP H  61       5.748  39.410  53.065  1.00 36.97           N
ATOM    727  CA  TRP H  61       6.996  38.658  52.920  1.00 32.68           C
ATOM    728  C   TRP H  61       6.963  37.257  53.508  1.00 32.90           C
ATOM    729  O   TRP H  61       7.773  36.415  53.141  1.00 31.78           O
ATOM    730  CB  TRP H  61       8.128  39.455  53.588  1.00 37.41           C
ATOM    731  CG  TRP H  61       8.272  40.796  52.953  1.00 39.13           C
ATOM    732  CD1 TRP H  61       7.730  41.989  53.382  1.00 43.15           C
ATOM    733  CD2 TRP H  61       8.954  41.078  51.718  1.00 41.05           C
ATOM    734  NE1 TRP H  61       8.049  43.002  52.482  1.00 43.89           N
ATOM    735  CE2 TRP H  61       8.800  42.464  51.459  1.00 42.18           C
ATOM    736  CE3 TRP H  61       9.688  40.294  50.808  1.00 30.24           C
ATOM    737  CZ2 TRP H  61       9.355  43.081  50.320  1.00 38.32           C
ATOM    738  CZ3 TRP H  61      10.250  40.912  49.685  1.00 24.80           C
ATOM    739  CH2 TRP H  61      10.079  42.293  49.451  1.00 27.73           C
ATOM    740  H   TRP H  61       5.823  40.132  53.509  1.00 44.40           H
ATOM    741  HA  TRP H  61       7.149  38.549  51.972  1.00 39.25           H
ATOM    742  HB2 TRP H  61       7.919  39.571  54.518  1.00 44.92           H
ATOM    743  HB3 TRP H  61       8.962  38.959  53.495  1.00 44.92           H
ATOM    744  HD1 TRP H  61       7.215  42.094  54.162  1.00 51.81           H
ATOM    745  HE1 TRP H  61       7.816  43.838  52.560  1.00 52.70           H
ATOM    746  HE3 TRP H  61       9.804  39.366  50.959  1.00 36.32           H
ATOM    747  HZ2 TRP H  61       9.239  44.000  50.182  1.00 46.02           H
ATOM    748  HZ3 TRP H  61      10.745  40.382  49.069  1.00 29.80           H
ATOM    749  HH2 TRP H  61      10.462  42.691  48.688  1.00 33.30           H
ATOM    750  N   ARG H  62       6.055  36.983  54.406  1.00 27.96           N
ATOM    751  CA  ARG H  62       5.951  35.710  55.103  1.00 31.49           C
ATOM    752  C   ARG H  62       5.403  34.628  54.201  1.00 30.36           C
ATOM    753  O   ARG H  62       5.489  33.449  54.530  1.00 32.57           O
ATOM    754  CB  ARG H  62       5.047  35.872  56.333  1.00 38.17           C
ATOM    755  CG  ARG H  62       5.443  37.090  57.241  1.00 47.67           C
ATOM    756  CD  ARG H  62       5.049  38.466  56.637  1.00 45.78           C
ATOM    757  NE  ARG H  62       5.658  39.633  57.254  1.00 50.25           N
ATOM    758  CZ  ARG H  62       5.712  40.830  56.676  1.00 45.35           C
ATOM    759  NH1 ARG H  62       5.210  41.027  55.467  1.00 45.26           N
ATOM    760  NH2 ARG H  62       6.272  41.845  57.308  1.00 60.31           N1+
ATOM    761  H   ARG H  62       5.451  37.516  54.547  1.00 33.59           H
ATOM    762  HA  ARG H  62       6.829  35.432  55.395  1.00 37.82           H
ATOM    763  HB2 ARG H  62       4.135  35.987  56.045  1.00 45.84           H
ATOM    764  HB3 ARG H  62       5.093  35.070  56.880  1.00 45.84           H
ATOM    765  HG2 ARG H  62       4.986  37.018  58.094  1.00 57.23           H
ATOM    766  HG3 ARG H  62       6.404  37.084  57.383  1.00 57.23           H
ATOM    767  HD2 ARG H  62       5.326  38.540  55.746  1.00 54.97           H
ATOM    768  HD3 ARG H  62       4.094  38.557  56.640  1.00 54.97           H
ATOM    769  HE  ARG H  62       6.025  39.532  58.018  1.00 60.33           H
ATOM    770 HH11 ARG H  62       4.852  40.379  55.029  1.00 54.34           H
ATOM    771 HH12 ARG H  62       5.257  41.805  55.091  1.00 54.34           H
ATOM    772 HH21 ARG H  62       6.589  41.732  58.091  1.00 72.41           H
ATOM    773 HH22 ARG H  62       6.298  42.621  56.929  1.00 72.41           H
ATOM    774  N   ASN H  63       4.880  35.004  53.056  1.00 27.32           N
ATOM    775  CA  ASN H  63       4.394  34.064  52.065  1.00 35.74           C
ATOM    776  C   ASN H  63       5.486  33.594  51.109  1.00 20.12           C
ATOM    777  O   ASN H  63       5.191  32.820  50.207  1.00 24.59           O
ATOM    778  CB  ASN H  63       3.262  34.712  51.239  1.00 37.25           C
ATOM    779  CG  ASN H  63       2.098  35.249  52.093  1.00 43.31           C
ATOM    780  OD1 ASN H  63       1.370  36.162  51.659  1.00 42.42           O
ATOM    781  ND2 ASN H  63       1.920  34.702  53.286  1.00 42.23           N
ATOM    782  H   ASN H  63       4.857  35.820  52.809  1.00 32.81           H
ATOM    783  HA  ASN H  63       4.062  33.280  52.513  1.00 42.92           H
ATOM    784  HB2 ASN H  63       3.628  35.466  50.752  1.00 44.73           H
ATOM    785  HB3 ASN H  63       2.901  34.061  50.602  1.00 44.73           H
ATOM    786 HD21 ASN H  63       1.275  34.975  53.783  1.00 50.71           H
ATOM    787 HD22 ASN H  63       2.430  34.082  53.589  1.00 50.71           H
ATOM    788  N   LEU H  64       6.706  34.094  51.241  1.00 21.68           N
ATOM    789  CA  LEU H  64       7.781  33.810  50.297  1.00 18.70           C
ATOM    790  C   LEU H  64       8.564  32.584  50.727  1.00 19.42           C
ATOM    791  O   LEU H  64       9.106  32.559  51.829  1.00 18.42           O
ATOM    792  CB  LEU H  64       8.715  35.009  50.195  1.00 19.26           C
ATOM    793  CG  LEU H  64       9.930  34.938  49.281  1.00 23.56           C
ATOM    794  CD1 LEU H  64       9.478  34.685  47.828  1.00 22.99           C
ATOM    795  CD2 LEU H  64      10.717  36.270  49.430  1.00 23.84           C
ATOM    796  H   LEU H  64       6.902  34.654  51.854  1.00 26.05           H
ATOM    797  HA  LEU H  64       7.410  33.618  49.434  1.00 22.48           H
ATOM    798  HB2 LEU H  64       8.192  35.769  49.906  1.00 23.15           H
ATOM    799  HB3 LEU H  64       9.050  35.188  51.083  1.00 23.15           H
ATOM    800  HG  LEU H  64      10.520  34.200  49.551  1.00 28.30           H
ATOM    801 HD11 LEU H  64      10.257  34.652  47.259  1.00 27.62           H
ATOM    802 HD12 LEU H  64       8.999  33.836  47.767  1.00 27.62           H
ATOM    803 HD13 LEU H  64       8.901  35.405  47.550  1.00 27.62           H
ATOM    804 HD21 LEU H  64      11.487  36.257  48.847  1.00 28.64           H
ATOM    805 HD22 LEU H  64      10.136  37.000  49.178  1.00 28.64           H
ATOM    806 HD23 LEU H  64      11.011  36.399  50.355  1.00 28.64           H
ATOM    807  N   ILE H  65       8.669  31.594  49.845  1.00 15.77           N
ATOM    808  CA  ILE H  65       9.376  30.346  50.128  1.00 15.37           C
ATOM    809  C   ILE H  65      10.439  30.099  49.067  1.00 14.96           C
ATOM    810  O   ILE H  65      10.201  30.310  47.873  1.00 15.25           O
ATOM    811  CB  ILE H  65       8.402  29.143  50.187  1.00 17.72           C
ATOM    812  CG1 ILE H  65       7.444  29.302  51.373  1.00 18.77           C
ATOM    813  CG2 ILE H  65       9.165  27.802  50.243  1.00 17.73           C
ATOM    814  CD1 ILE H  65       8.119  29.206  52.744  1.00 24.08           C
ATOM    815  H   ILE H  65       8.329  31.635  49.060  1.00 18.96           H
ATOM    816  HA  ILE H  65       9.830  30.430  50.964  1.00 18.48           H
ATOM    817  HB  ILE H  65       7.866  29.143  49.376  1.00 21.30           H
ATOM    818 HG12 ILE H  65       7.014  30.168  51.322  1.00 22.55           H
ATOM    819 HG13 ILE H  65       6.764  28.611  51.331  1.00 22.55           H
ATOM    820 HG21 ILE H  65       8.531  27.076  50.277  1.00 21.31           H
ATOM    821 HG22 ILE H  65       9.730  27.691  49.454  1.00 21.31           H
ATOM    822 HG23 ILE H  65       9.719  27.786  51.027  1.00 21.31           H
ATOM    823 HD11 ILE H  65       7.454  29.313  53.434  1.00 28.94           H
ATOM    824 HD12 ILE H  65       8.534  28.338  52.838  1.00 28.94           H
ATOM    825 HD13 ILE H  65       8.795  29.904  52.844  1.00 28.94           H
ATOM    826  N   ALA H  66      11.587  29.578  49.483  1.00 13.59           N
ATOM    827  CA  ALA H  66      12.630  29.170  48.543  1.00 12.43           C
ATOM    828  C   ALA H  66      12.737  27.650  48.546  1.00 11.07           C
ATOM    829  O   ALA H  66      12.757  27.039  49.612  1.00 13.38           O
ATOM    830  CB  ALA H  66      13.981  29.790  48.896  1.00 12.11           C
ATOM    831  H   ALA H  66      11.771  29.421  50.306  1.00 16.34           H
ATOM    832  HA  ALA H  66      12.405  29.457  47.649  1.00 14.95           H
ATOM    833  HB1 ALA H  66      14.646  29.519  48.252  1.00 14.57           H
ATOM    834  HB2 ALA H  66      13.894  30.764  48.888  1.00 14.57           H
ATOM    835  HB3 ALA H  66      14.228  29.494  49.771  1.00 14.57           H
ATOM    836  N   VAL H  67      12.780  27.033  47.371  1.00 13.12           N
ATOM    837  CA  VAL H  67      12.864  25.586  47.279  1.00 10.08           C
ATOM    838  C   VAL H  67      14.146  25.198  46.570  1.00 12.49           C
ATOM    839  O   VAL H  67      14.385  25.636  45.441  1.00 10.85           O
ATOM    840  CB  VAL H  67      11.661  24.975  46.538  1.00 13.62           C
ATOM    841  CG1 VAL H  67      11.741  23.439  46.594  1.00 12.60           C
ATOM    842  CG2 VAL H  67      10.346  25.478  47.144  1.00 12.86           C
ATOM    843  H   VAL H  67      12.748  27.436  46.619  1.00 15.77           H
ATOM    844  HA  VAL H  67      12.898  25.228  48.161  1.00 12.13           H
ATOM    845  HB  VAL H  67      11.695  25.244  45.603  1.00 16.38           H
ATOM    846 HG11 VAL H  67      10.988  23.057  46.126  1.00 15.15           H
ATOM    847 HG12 VAL H  67      12.575  23.128  46.178  1.00 15.15           H
ATOM    848 HG13 VAL H  67      11.729  23.154  47.514  1.00 15.15           H
ATOM    849 HG21 VAL H  67       9.600  25.087  46.674  1.00 15.47           H
ATOM    850 HG22 VAL H  67      10.305  25.212  48.071  1.00 15.47           H
ATOM    851 HG23 VAL H  67      10.289  26.453  47.092  1.00 15.47           H
ATOM    852  N   LEU H  68      14.931  24.319  47.191  1.00 13.78           N
ATOM    853  CA  LEU H  68      16.136  23.764  46.578  1.00 11.61           C
ATOM    854  C   LEU H  68      15.974  22.279  46.299  1.00 13.24           C
ATOM    855  O   LEU H  68      15.158  21.605  46.912  1.00 13.64           O
ATOM    856  CB  LEU H  68      17.371  24.005  47.468  1.00 13.36           C
ATOM    857  CG  LEU H  68      17.786  25.407  47.051  1.00 22.20           C
ATOM    858  CD1 LEU H  68      17.527  26.391  48.145  1.00 13.04           C
ATOM    859  CD2 LEU H  68      19.189  25.387  46.526  1.00 19.39           C
ATOM    860  H   LEU H  68      14.775  24.025  47.977  1.00 16.56           H
ATOM    861  HA  LEU H  68      16.302  24.178  45.722  1.00 13.96           H
ATOM    862  HB2 LEU H  68      17.133  23.990  48.404  1.00 16.07           H
ATOM    863  HB3 LEU H  68      18.089  23.371  47.291  1.00 16.07           H
ATOM    864  HG  LEU H  68      17.234  25.719  46.308  1.00 26.67           H
ATOM    865 HD11 LEU H  68      17.787  27.267  47.846  1.00 15.68           H
ATOM    866 HD12 LEU H  68      16.577  26.397  48.378  1.00 15.68           H
ATOM    867 HD13 LEU H  68      18.041  26.153  48.913  1.00 15.68           H
ATOM    868 HD21 LEU H  68      19.435  26.277  46.255  1.00 23.30           H
ATOM    869 HD22 LEU H  68      19.765  25.077  47.228  1.00 23.30           H
ATOM    870 HD23 LEU H  68      19.263  24.785  45.758  1.00 23.30           H
ATOM    871  N   GLY H  69      16.768  21.770  45.356  1.00 11.53           N
ATOM    872  CA  GLY H  69      16.663  20.365  44.993  1.00 12.25           C
ATOM    873  C   GLY H  69      15.414  20.066  44.201  1.00 15.49           C
ATOM    874  O   GLY H  69      15.028  18.907  44.050  1.00 11.87           O
ATOM    875  H   GLY H  69      17.354  22.220  44.896  1.00 13.87           H
ATOM    876  HA2 GLY H  69      17.432  20.089  44.460  1.00 14.74           H
ATOM    877  HA3 GLY H  69      16.667  19.817  45.795  1.00 14.74           H
ATOM    878  N   GLU H  70      14.764  21.089  43.693  1.00 14.66           N
ATOM    879  CA  GLU H  70      13.547  20.918  42.923  1.00 14.38           C
ATOM    880  C   GLU H  70      13.878  20.493  41.496  1.00 13.28           C
ATOM    881  O   GLU H  70      14.910  20.862  40.940  1.00 11.79           O
ATOM    882  CB  GLU H  70      12.739  22.217  42.936  1.00 12.47           C
ATOM    883  CG  GLU H  70      11.379  22.135  42.244  1.00 13.17           C
ATOM    884  CD  GLU H  70      10.477  21.053  42.826  1.00 18.30           C
ATOM    885  OE1 GLU H  70      10.615  19.871  42.438  1.00 13.19           O
ATOM    886  OE2 GLU H  70       9.662  21.368  43.712  1.00 16.27           O1-
ATOM    887  H   GLU H  70      15.028  21.889  43.794  1.00 17.62           H
ATOM    888  HA  GLU H  70      13.017  20.215  43.315  1.00 17.29           H
ATOM    889  HB2 GLU H  70      12.589  22.468  43.861  1.00 15.00           H
ATOM    890  HB3 GLU H  70      13.257  22.906  42.503  1.00 15.00           H
ATOM    891  HG2 GLU H  70      10.934  22.997  42.338  1.00 15.83           H
ATOM    892  HG3 GLU H  70      11.512  21.947  41.305  1.00 15.83           H
ATOM    893  N   HIS H  71      12.999  19.693  40.901  1.00 14.27           N
ATOM    894  CA  HIS H  71      13.183  19.295  39.499  1.00 12.20           C
ATOM    895  C   HIS H  71      11.864  19.226  38.730  1.00 14.34           C
ATOM    896  O   HIS H  71      11.653  19.945  37.753  1.00 12.52           O
ATOM    897  CB  HIS H  71      13.900  17.935  39.392  1.00 16.42           C
ATOM    898  CG  HIS H  71      13.998  17.429  37.982  1.00 15.40           C
ATOM    899  ND1 HIS H  71      14.765  18.056  37.026  1.00 13.72           N
ATOM    900  CD2 HIS H  71      13.374  16.411  37.348  1.00 18.38           C
ATOM    901  CE1 HIS H  71      14.648  17.424  35.876  1.00 23.41           C
ATOM    902  NE2 HIS H  71      13.803  16.422  36.041  1.00 19.38           N
ATOM    903  H   HIS H  71      12.281  19.396  41.272  1.00 17.16           H
ATOM    904  HA  HIS H  71      13.738  19.962  39.067  1.00 14.67           H
ATOM    905  HB2 HIS H  71      13.415  17.301  39.927  1.00 19.74           H
ATOM    906  HB3 HIS H  71      14.797  18.034  39.762  1.00 19.74           H
ATOM    907  HD2 HIS H  71      12.789  15.813  37.732  1.00 22.09           H
ATOM    908  HE1 HIS H  71      15.079  17.663  35.090  1.00 28.12           H
ATOM    909  HE2 HIS H  71      13.568  15.877  35.426  1.00 23.28           H
ATOM    910  N   ASP H  72      10.985  18.353  39.173  1.00 13.71           N
ATOM    911  CA  ASP H  72       9.679  18.118  38.564  1.00 14.81           C
ATOM    912  C   ASP H  72       8.594  18.695  39.473  1.00 12.92           C
ATOM    913  O   ASP H  72       8.377  18.212  40.585  1.00 13.41           O
ATOM    914  CB  ASP H  72       9.481  16.626  38.352  1.00 17.00           C
ATOM    915  CG  ASP H  72       8.214  16.294  37.584  1.00 25.11           C
ATOM    916  OD1 ASP H  72       7.243  17.070  37.601  1.00 18.22           O
ATOM    917  OD2 ASP H  72       8.190  15.218  36.980  1.00 22.75           O1-
ATOM    918  H   ASP H  72      11.147  17.863  39.863  1.00 16.49           H
ATOM    919  HA  ASP H  72       9.625  18.565  37.716  1.00 17.80           H
ATOM    920  HB2 ASP H  72      10.247  16.266  37.881  1.00 20.44           H
ATOM    921  HB3 ASP H  72       9.410  16.201  39.217  1.00 20.44           H
ATOM    922  N   LEU H  73       7.918  19.733  39.012  1.00 15.27           N
ATOM    923  CA  LEU H  73       6.911  20.388  39.843  1.00 15.74           C
ATOM    924  C   LEU H  73       5.673  19.547  40.080  1.00 16.94           C
ATOM    925  O   LEU H  73       4.872  19.894  40.949  1.00 15.96           O
ATOM    926  CB  LEU H  73       6.502  21.716  39.190  1.00 14.82           C
ATOM    927  CG  LEU H  73       7.669  22.664  38.896  1.00 13.83           C
ATOM    928  CD1 LEU H  73       7.156  24.015  38.350  1.00 15.26           C
ATOM    929  CD2 LEU H  73       8.482  22.856  40.176  1.00 12.12           C
ATOM    930  H   LEU H  73       8.040  20.081  38.243  1.00 18.36           H
ATOM    931  HA  LEU H  73       7.276  20.543  40.725  1.00 18.92           H
ATOM    932  HB2 LEU H  73       6.049  21.529  38.361  1.00 17.82           H
ATOM    933  HB3 LEU H  73       5.884  22.188  39.780  1.00 17.82           H
ATOM    934  HG  LEU H  73       8.251  22.265  38.215  1.00 16.62           H
ATOM    935 HD11 LEU H  73       7.898  24.604  38.175  1.00 18.34           H
ATOM    936 HD12 LEU H  73       6.645  23.875  37.526  1.00 18.34           H
ATOM    937 HD13 LEU H  73       6.578  24.416  39.011  1.00 18.34           H
ATOM    938 HD21 LEU H  73       9.221  23.451  39.996  1.00 14.58           H
ATOM    939 HD22 LEU H  73       7.916  23.245  40.855  1.00 14.58           H
ATOM    940 HD23 LEU H  73       8.837  22.006  40.505  1.00 14.58           H
ATOM    941  N   SER H  74       5.483  18.469  39.342  1.00 16.30           N
ATOM    942  CA  SER H  74       4.274  17.668  39.493  1.00 19.08           C
ATOM    943  C   SER H  74       4.386  16.613  40.581  1.00 23.69           C
ATOM    944  O   SER H  74       3.368  16.061  41.001  1.00 23.44           O
ATOM    945  CB  SER H  74       3.929  16.987  38.158  1.00 18.41           C
ATOM    946  OG  SER H  74       4.826  15.921  37.909  1.00 21.76           O
ATOM    947  H   SER H  74       6.038  18.198  38.758  1.00 19.60           H
ATOM    948  HA  SER H  74       3.541  18.238  39.753  1.00 22.92           H
ATOM    949  HB2 SER H  74       3.014  16.642  38.183  1.00 22.12           H
ATOM    950  HB3 SER H  74       3.996  17.642  37.448  1.00 22.12           H
ATOM    951  HG  SER H  74       5.623  16.218  37.872  1.00 26.15           H
ATOM    952  N   GLU H  75       5.585  16.302  41.048  1.00 18.33           N
ATOM    953  CA  GLU H  75       5.720  15.245  42.037  1.00 19.46           C
ATOM    954  C   GLU H  75       6.736  15.615  43.107  1.00 24.41           C
ATOM    955  O   GLU H  75       7.687  16.348  42.852  1.00 20.37           O
ATOM    956  CB  GLU H  75       6.147  13.909  41.388  1.00 24.66           C
ATOM    957  CG  GLU H  75       7.454  13.983  40.602  1.00 25.84           C
ATOM    958  CD  GLU H  75       7.962  12.617  40.154  1.00 37.20           C
ATOM    959  OE1 GLU H  75       9.189  12.397  40.189  1.00 36.49           O
ATOM    960  OE2 GLU H  75       7.140  11.756  39.776  1.00 40.60           O1-
ATOM    961  H   GLU H  75       6.305  16.670  40.780  1.00 22.02           H
ATOM    962  HA  GLU H  75       4.873  15.131  42.481  1.00 23.39           H
ATOM    963  HB2 GLU H  75       6.248  13.229  42.082  1.00 29.63           H
ATOM    964  HB3 GLU H  75       5.440  13.624  40.778  1.00 29.63           H
ATOM    965  HG2 GLU H  75       7.311  14.522  39.807  1.00 31.05           H
ATOM    966  HG3 GLU H  75       8.138  14.397  41.150  1.00 31.05           H
ATOM    967  N   HIS H  76       6.565  15.035  44.290  1.00 19.33           N
ATOM    968  CA  HIS H  76       7.516  15.185  45.391  1.00 20.33           C
ATOM    969  C   HIS H  76       8.374  13.931  45.435  1.00 22.66           C
ATOM    970  O   HIS H  76       7.833  12.832  45.552  1.00 18.67           O
ATOM    971  CB  HIS H  76       6.790  15.362  46.721  1.00 22.85           C
ATOM    972  CG  HIS H  76       7.699  15.365  47.917  1.00 20.72           C
ATOM    973  ND1 HIS H  76       8.409  16.466  48.372  1.00 22.75           N
ATOM    974  CD2 HIS H  76       7.999  14.351  48.759  1.00 27.15           C
ATOM    975  CE1 HIS H  76       9.092  16.119  49.454  1.00 21.32           C
ATOM    976  NE2 HIS H  76       8.866  14.843  49.702  1.00 28.01           N
ATOM    977  H   HIS H  76       5.919  14.482  44.464  1.00 23.23           H
ATOM    978  HA  HIS H  76       8.064  15.956  45.249  1.00 24.43           H
ATOM    979  HB2 HIS H  76       6.249  14.574  46.840  1.00 27.45           H
ATOM    980  HB3 HIS H  76       6.218  16.137  46.696  1.00 27.45           H
ATOM    981  HD1 HIS H  76       8.415  17.251  48.055  1.00 27.34           H
ATOM    982  HD2 HIS H  76       7.654  13.506  48.690  1.00 32.62           H
ATOM    983  HE1 HIS H  76       9.655  16.632  49.982  1.00 25.62           H
ATOM    984  N   ASP H  77       9.693  14.066  45.319  1.00 18.41           N
ATOM    985  CA  ASP H  77      10.532  12.865  45.371  1.00 17.73           C
ATOM    986  C   ASP H  77      11.471  12.825  46.567  1.00 21.39           C
ATOM    987  O   ASP H  77      12.258  11.890  46.691  1.00 18.90           O
ATOM    988  CB  ASP H  77      11.326  12.670  44.051  1.00 19.90           C
ATOM    989  CG  ASP H  77      12.358  13.785  43.767  1.00 16.88           C
ATOM    990  OD1 ASP H  77      12.683  14.605  44.674  1.00 15.43           O
ATOM    991  OD2 ASP H  77      12.848  13.837  42.610  1.00 16.16           O1-
ATOM    992  H   ASP H  77      10.105  14.809  45.224  1.00 22.12           H
ATOM    993  HA  ASP H  77       9.957  12.097  45.465  1.00 21.31           H
ATOM    994  HB2 ASP H  77      11.805  11.817  44.080  1.00 23.91           H
ATOM    995  HB3 ASP H  77      10.695  12.637  43.311  1.00 23.91           H
ATOM    996  N   GLY H  78      11.351  13.753  47.488  1.00 17.28           N
ATOM    997  CA  GLY H  78      12.151  13.731  48.690  1.00 19.20           C
ATOM    998  C   GLY H  78      13.473  14.471  48.620  1.00 19.82           C
ATOM    999  O   GLY H  78      14.128  14.630  49.652  1.00 14.92           O
ATOM   1000  H   GLY H  78      10.779  14.384  47.438  1.00 20.76           H
ATOM   1001  HA2 GLY H  78      11.637  14.080  49.439  1.00 23.08           H
ATOM   1002  HA3 GLY H  78      12.364  12.810  48.905  1.00 23.08           H
ATOM   1003  N   ASP H  79      13.896  14.931  47.462  1.00 15.27           N
ATOM   1004  CA  ASP H  79      15.133  15.709  47.398  1.00 16.37           C
ATOM   1005  C   ASP H  79      14.897  17.200  47.553  1.00 17.96           C
ATOM   1006  O   ASP H  79      15.859  17.956  47.714  1.00 14.06           O
ATOM   1007  CB  ASP H  79      15.857  15.467  46.078  1.00 11.86           C
ATOM   1008  CG  ASP H  79      16.340  14.046  45.951  1.00 18.61           C
ATOM   1009  OD1 ASP H  79      16.321  13.493  44.841  1.00 14.08           O
ATOM   1010  OD2 ASP H  79      16.694  13.468  46.986  1.00 14.14           O1-
ATOM   1011  H   ASP H  79      13.463  14.842  46.737  1.00 18.36           H
ATOM   1012  HA  ASP H  79      15.714  15.429  48.116  1.00 19.68           H
ATOM   1013  HB2 ASP H  79      15.239  15.635  45.360  1.00 14.26           H
ATOM   1014  HB3 ASP H  79      16.611  16.070  45.997  1.00 14.26           H
ATOM   1015  N   GLU H  80      13.642  17.630  47.503  1.00 16.77           N
ATOM   1016  CA  GLU H  80      13.299  19.037  47.646  1.00 15.04           C
ATOM   1017  C   GLU H  80      13.499  19.499  49.076  1.00 15.94           C
ATOM   1018  O   GLU H  80      13.145  18.807  50.018  1.00 14.13           O
ATOM   1019  CB  GLU H  80      11.836  19.275  47.255  1.00 16.39           C
ATOM   1020  CG  GLU H  80      11.459  18.784  45.866  1.00 14.31           C
ATOM   1021  CD  GLU H  80      10.961  17.350  45.864  1.00 18.05           C
ATOM   1022  OE1 GLU H  80      11.203  16.619  46.846  1.00 15.18           O
ATOM   1023  OE2 GLU H  80      10.320  16.957  44.873  1.00 18.11           O1-
ATOM   1024  H   GLU H  80      12.988  17.101  47.386  1.00 20.15           H
ATOM   1025  HA  GLU H  80      13.878  19.560  47.083  1.00 18.08           H
ATOM   1026  HB2 GLU H  80      11.273  18.826  47.898  1.00 19.70           H
ATOM   1027  HB3 GLU H  80      11.656  20.230  47.297  1.00 19.70           H
ATOM   1028  HG2 GLU H  80      10.765  19.351  45.500  1.00 17.21           H
ATOM   1029  HG3 GLU H  80      12.244  18.830  45.297  1.00 17.21           H
ATOM   1030  N   GLN H  81      14.004  20.705  49.243  1.00 13.15           N
ATOM   1031  CA  GLN H  81      14.174  21.306  50.561  1.00 11.90           C
ATOM   1032  C   GLN H  81      13.592  22.704  50.497  1.00 12.69           C
ATOM   1033  O   GLN H  81      14.034  23.511  49.683  1.00 13.23           O
ATOM   1034  CB  GLN H  81      15.649  21.387  50.965  1.00 13.82           C
ATOM   1035  CG  GLN H  81      16.331  20.050  51.124  1.00 15.80           C
ATOM   1036  CD  GLN H  81      17.762  20.195  51.546  1.00 14.62           C
ATOM   1037  OE1 GLN H  81      18.080  21.034  52.377  1.00 14.80           O
ATOM   1038  NE2 GLN H  81      18.640  19.384  50.973  1.00 15.83           N
ATOM   1039  H   GLN H  81      14.244  21.209  48.597  1.00 15.82           H
ATOM   1040  HA  GLN H  81      13.715  20.797  51.243  1.00 14.32           H
ATOM   1041  HB2 GLN H  81      16.112  21.884  50.277  1.00 16.62           H
ATOM   1042  HB3 GLN H  81      15.732  21.875  51.804  1.00 16.62           H
ATOM   1043  HG2 GLN H  81      15.870  19.535  51.804  1.00 18.99           H
ATOM   1044  HG3 GLN H  81      16.306  19.569  50.284  1.00 18.99           H
ATOM   1045 HE21 GLN H  81      18.383  18.792  50.405  1.00 19.02           H
ATOM   1046 HE22 GLN H  81      19.478  19.437  51.182  1.00 19.02           H
ATOM   1047  N   SER H  82      12.629  23.010  51.346  1.00 15.40           N
ATOM   1048  CA  SER H  82      11.976  24.314  51.312  1.00 14.04           C
ATOM   1049  C   SER H  82      12.367  25.125  52.541  1.00 14.94           C
ATOM   1050  O   SER H  82      12.546  24.576  53.632  1.00 13.28           O
ATOM   1051  CB  SER H  82      10.445  24.171  51.230  1.00 16.78           C
ATOM   1052  OG  SER H  82       9.980  23.520  52.391  1.00 28.15           O
ATOM   1053  H   SER H  82      12.317  22.464  51.930  1.00 18.52           H
ATOM   1054  HA  SER H  82      12.262  24.801  50.535  1.00 16.89           H
ATOM   1055  HB2 SER H  82      10.033  25.056  51.183  1.00 20.17           H
ATOM   1056  HB3 SER H  82      10.196  23.661  50.442  1.00 20.17           H
ATOM   1057  HG  SER H  82      10.114  22.691  52.335  1.00 33.81           H
ATOM   1058  N   ARG H  83      12.538  26.430  52.350  1.00 14.18           N
ATOM   1059  CA  ARG H  83      12.952  27.313  53.427  1.00 15.70           C
ATOM   1060  C   ARG H  83      12.191  28.631  53.366  1.00 15.32           C
ATOM   1061  O   ARG H  83      11.936  29.166  52.284  1.00 12.94           O
ATOM   1062  CB  ARG H  83      14.460  27.608  53.368  1.00 14.88           C
ATOM   1063  CG  ARG H  83      15.383  26.405  53.580  1.00 15.33           C
ATOM   1064  CD  ARG H  83      15.308  25.881  55.004  1.00 18.10           C
ATOM   1065  NE  ARG H  83      16.280  24.827  55.304  1.00 14.25           N
ATOM   1066  CZ  ARG H  83      16.082  23.535  55.082  1.00 18.37           C
ATOM   1067  NH1 ARG H  83      14.961  23.111  54.522  1.00 18.33           N
ATOM   1068  NH2 ARG H  83      17.019  22.659  55.416  1.00 17.62           N1+
ATOM   1069  H   ARG H  83      12.422  26.816  51.590  1.00 17.05           H
ATOM   1070  HA  ARG H  83      12.735  26.890  54.263  1.00 18.87           H
ATOM   1071  HB2 ARG H  83      14.654  27.970  52.498  1.00 17.89           H
ATOM   1072  HB3 ARG H  83      14.683  28.266  54.045  1.00 17.89           H
ATOM   1073  HG2 ARG H  83      15.116  25.687  52.980  1.00 18.43           H
ATOM   1074  HG3 ARG H  83      16.298  26.661  53.387  1.00 18.43           H
ATOM   1075  HD2 ARG H  83      15.458  26.622  55.614  1.00 21.76           H
ATOM   1076  HD3 ARG H  83      14.425  25.524  55.164  1.00 21.76           H
ATOM   1077  HE  ARG H  83      17.046  25.066  55.628  1.00 17.14           H
ATOM   1078 HH11 ARG H  83      14.335  23.663  54.312  1.00 22.03           H
ATOM   1079 HH12 ARG H  83      14.837  22.267  54.394  1.00 22.03           H
ATOM   1080 HH21 ARG H  83      17.747  22.928  55.780  1.00 21.18           H
ATOM   1081 HH22 ARG H  83      16.892  21.817  55.278  1.00 21.18           H
ATOM   1082  N   ARG H  84      11.882  29.186  54.527  1.00 15.81           N
ATOM   1083  CA  ARG H  84      11.339  30.535  54.562  1.00 18.57           C
ATOM   1084  C   ARG H  84      12.455  31.531  54.266  1.00 20.81           C
ATOM   1085  O   ARG H  84      13.634  31.269  54.509  1.00 15.25           O
ATOM   1086  CB  ARG H  84      10.718  30.854  55.927  1.00 20.46           C
ATOM   1087  CG  ARG H  84       9.478  30.067  56.249  1.00 23.76           C
ATOM   1088  CD  ARG H  84       8.985  30.345  57.678  1.00 33.98           C
ATOM   1089  NE  ARG H  84       8.539  31.730  57.842  0.00 27.51           N
ATOM   1090  CZ  ARG H  84       7.447  32.237  57.271  0.00 27.20           C
ATOM   1091  NH1 ARG H  84       6.684  31.487  56.484  0.00 26.49           N
ATOM   1092  NH2 ARG H  84       7.117  33.503  57.479  0.00 28.03           N1+
ATOM   1093  H   ARG H  84      12.047  28.835  55.296  1.00 19.00           H
ATOM   1094  HA  ARG H  84      10.640  30.619  53.902  1.00 22.32           H
ATOM   1095  HB2 ARG H  84      11.378  30.660  56.600  1.00 24.59           H
ATOM   1096  HB3 ARG H  84      10.495  31.801  55.963  1.00 24.59           H
ATOM   1097  HG2 ARG H  84       8.778  30.302  55.615  1.00 28.55           H
ATOM   1098  HG3 ARG H  84       9.674  29.118  56.164  1.00 28.55           H
ATOM   1099  HD2 ARG H  84       8.240  29.754  57.868  1.00 40.81           H
ATOM   1100  HD3 ARG H  84       9.707  30.170  58.302  1.00 40.81           H
ATOM   1101  HE  ARG H  84       9.012  32.250  58.343  1.00 33.04           H
ATOM   1102 HH11 ARG H  84       6.879  30.660  56.333  1.00 31.82           H
ATOM   1103 HH12 ARG H  84       5.979  31.822  56.112  1.00 31.82           H
ATOM   1104 HH21 ARG H  84       7.600  33.995  57.982  1.00 33.66           H
ATOM   1105 HH22 ARG H  84       6.415  33.822  57.102  1.00 33.66           H
ATOM   1106  N   VAL H  85      12.087  32.699  53.760  1.00 23.95           N
ATOM   1107  CA  VAL H  85      13.070  33.734  53.450  1.00 22.45           C
ATOM   1108  C   VAL H  85      13.106  34.728  54.600  1.00 23.26           C
ATOM   1109  O   VAL H  85      12.112  35.394  54.886  1.00 28.37           O
ATOM   1110  CB  VAL H  85      12.757  34.427  52.119  1.00 20.74           C
ATOM   1111  CG1 VAL H  85      13.751  35.569  51.866  1.00 21.18           C
ATOM   1112  CG2 VAL H  85      12.789  33.398  50.991  1.00 20.36           C
ATOM   1113  H   VAL H  85      11.274  32.913  53.584  1.00 28.77           H
ATOM   1114  HA  VAL H  85      13.940  33.343  53.373  1.00 26.97           H
ATOM   1115  HB  VAL H  85      11.868  34.813  52.160  1.00 24.92           H
ATOM   1116 HG11 VAL H  85      13.545  35.992  51.022  1.00 25.45           H
ATOM   1117 HG12 VAL H  85      13.709  36.233  52.585  1.00 25.45           H
ATOM   1118 HG13 VAL H  85      14.642  35.199  51.831  1.00 25.45           H
ATOM   1119 HG21 VAL H  85      12.596  33.827  50.150  1.00 24.47           H
ATOM   1120 HG22 VAL H  85      13.669  33.002  50.950  1.00 24.47           H
ATOM   1121 HG23 VAL H  85      12.133  32.690  51.159  1.00 24.47           H
ATOM   1122  N   ALA H  86      14.235  34.831  55.274  1.00 19.68           N
ATOM   1123  CA  ALA H  86      14.333  35.736  56.410  1.00 21.64           C
ATOM   1124  C   ALA H  86      14.681  37.161  56.013  1.00 28.10           C
ATOM   1125  O   ALA H  86      14.446  38.086  56.784  1.00 20.54           O
ATOM   1126  CB  ALA H  86      15.390  35.220  57.393  1.00 20.27           C
ATOM   1127  H   ALA H  86      14.942  34.389  55.098  1.00 23.64           H
ATOM   1128  HA  ALA H  86      13.484  35.777  56.858  1.00 26.00           H
ATOM   1129  HB1 ALA H  86      15.466  35.820  58.150  1.00 24.36           H
ATOM   1130  HB2 ALA H  86      15.145  34.325  57.700  1.00 24.36           H
ATOM   1131  HB3 ALA H  86      16.235  35.170  56.944  1.00 24.36           H
ATOM   1132  N   GLN H  87      15.266  37.366  54.847  1.00 21.31           N
ATOM   1133  CA  GLN H  87      15.666  38.706  54.446  1.00 20.17           C
ATOM   1134  C   GLN H  87      15.772  38.783  52.933  1.00 19.38           C
ATOM   1135  O   GLN H  87      16.246  37.851  52.282  1.00 14.18           O
ATOM   1136  CB  GLN H  87      17.003  39.083  55.090  1.00 21.28           C
ATOM   1137  CG  GLN H  87      17.391  40.553  54.990  1.00 23.29           C
ATOM   1138  CD  GLN H  87      17.515  41.201  56.351  1.00 30.30           C
ATOM   1139  OE1 GLN H  87      18.525  41.026  57.041  1.00 35.53           O
ATOM   1140  NE2 GLN H  87      16.487  41.929  56.759  1.00 26.48           N
ATOM   1141  H   GLN H  87      15.465  36.736  54.312  1.00 25.61           H
ATOM   1142  HA  GLN H  87      14.990  39.334  54.713  1.00 24.24           H
ATOM   1143  HB2 GLN H  87      16.966  38.856  56.030  1.00 25.57           H
ATOM   1144  HB3 GLN H  87      17.705  38.574  54.671  1.00 25.57           H
ATOM   1145  HG2 GLN H  87      18.262  40.629  54.571  1.00 27.98           H
ATOM   1146  HG3 GLN H  87      16.738  41.027  54.454  1.00 27.98           H
ATOM   1147 HE21 GLN H  87      15.796  42.039  56.255  1.00 31.80           H
ATOM   1148 HE22 GLN H  87      16.513  42.293  57.539  1.00 31.80           H
ATOM   1149  N   VAL H  88      15.345  39.906  52.385  1.00 16.96           N
ATOM   1150  CA  VAL H  88      15.486  40.209  50.970  1.00 16.13           C
ATOM   1151  C   VAL H  88      16.240  41.535  50.902  1.00 17.15           C
ATOM   1152  O   VAL H  88      15.723  42.572  51.344  1.00 14.32           O
ATOM   1153  CB  VAL H  88      14.137  40.310  50.253  1.00 17.50           C
ATOM   1154  CG1 VAL H  88      14.341  40.774  48.777  1.00 17.28           C
ATOM   1155  CG2 VAL H  88      13.395  38.980  50.326  1.00 18.48           C
ATOM   1156  H   VAL H  88      14.995  40.538  52.838  1.00 20.38           H
ATOM   1157  HA  VAL H  88      15.982  39.520  50.517  1.00 19.39           H
ATOM   1158  HB  VAL H  88      13.601  40.986  50.708  1.00 21.03           H
ATOM   1159 HG11 VAL H  88      13.482  40.851  48.342  1.00 20.77           H
ATOM   1160 HG12 VAL H  88      14.792  41.644  48.749  1.00 20.77           H
ATOM   1161 HG13 VAL H  88      14.885  40.125  48.319  1.00 20.77           H
ATOM   1162 HG21 VAL H  88      12.540  39.063  49.886  1.00 22.21           H
ATOM   1163 HG22 VAL H  88      13.922  38.307  49.886  1.00 22.21           H
ATOM   1164 HG23 VAL H  88      13.265  38.720  51.261  1.00 22.21           H
ATOM   1165  N   ILE H  89      17.459  41.515  50.385  1.00 14.73           N
ATOM   1166  CA  ILE H  89      18.283  42.713  50.342  1.00 13.58           C
ATOM   1167  C   ILE H  89      18.389  43.206  48.916  1.00 17.00           C
ATOM   1168  O   ILE H  89      18.804  42.464  48.023  1.00 14.27           O
ATOM   1169  CB  ILE H  89      19.687  42.487  50.908  1.00 12.03           C
ATOM   1170  CG1 ILE H  89      19.599  41.798  52.268  1.00 15.28           C
ATOM   1171  CG2 ILE H  89      20.416  43.836  51.032  1.00 16.58           C
ATOM   1172  CD1 ILE H  89      20.960  41.371  52.846  1.00 16.23           C
ATOM   1173  H   ILE H  89      17.831  40.805  50.090  1.00 17.71           H
ATOM   1174  HA  ILE H  89      17.858  43.395  50.861  1.00 16.32           H
ATOM   1175  HB  ILE H  89      20.176  41.914  50.290  1.00 14.46           H
ATOM   1176 HG12 ILE H  89      19.176  42.403  52.894  1.00 18.37           H
ATOM   1177 HG13 ILE H  89      19.044  41.004  52.185  1.00 18.37           H
ATOM   1178 HG21 ILE H  89      21.297  43.685  51.390  1.00 19.93           H
ATOM   1179 HG22 ILE H  89      20.489  44.269  50.157  1.00 19.93           H
ATOM   1180 HG23 ILE H  89      19.920  44.398  51.633  1.00 19.93           H
ATOM   1181 HD11 ILE H  89      20.819  40.939  53.696  1.00 19.51           H
ATOM   1182 HD12 ILE H  89      21.381  40.752  52.237  1.00 19.51           H
ATOM   1183 HD13 ILE H  89      21.531  42.151  52.972  1.00 19.51           H
ATOM   1184  N   ILE H  90      18.076  44.479  48.720  1.00 12.73           N
ATOM   1185  CA  ILE H  90      18.073  45.092  47.400  1.00 12.33           C
ATOM   1186  C   ILE H  90      18.963  46.338  47.365  1.00 14.83           C
ATOM   1187  O   ILE H  90      19.018  47.090  48.341  1.00 15.81           O
ATOM   1188  CB  ILE H  90      16.616  45.367  46.984  1.00 17.20           C
ATOM   1189  CG1 ILE H  90      15.968  44.022  46.581  1.00 15.93           C
ATOM   1190  CG2 ILE H  90      16.523  46.377  45.876  1.00 25.68           C
ATOM   1191  CD1 ILE H  90      14.485  44.081  46.355  1.00 22.80           C
ATOM   1192  H   ILE H  90      17.837  45.003  49.345  1.00 15.31           H
ATOM   1193  HA  ILE H  90      18.453  44.469  46.777  1.00 14.83           H
ATOM   1194  HB  ILE H  90      16.133  45.716  47.740  1.00 20.67           H
ATOM   1195 HG12 ILE H  90      16.379  43.687  45.765  1.00 19.14           H
ATOM   1196 HG13 ILE H  90      16.130  43.365  47.280  1.00 19.14           H
ATOM   1197 HG21 ILE H  90      15.598  46.516  45.645  1.00 30.85           H
ATOM   1198 HG22 ILE H  90      16.915  47.225  46.155  1.00 30.85           H
ATOM   1199 HG23 ILE H  90      16.986  46.047  45.101  1.00 30.85           H
ATOM   1200 HD11 ILE H  90      14.159  43.201  46.118  1.00 27.39           H
ATOM   1201 HD12 ILE H  90      14.060  44.381  47.164  1.00 27.39           H
ATOM   1202 HD13 ILE H  90      14.288  44.701  45.626  1.00 27.39           H
ATOM   1203  N   PRO H  91      19.691  46.583  46.271  1.00 12.83           N
ATOM   1204  CA  PRO H  91      20.514  47.799  46.169  1.00 14.58           C
ATOM   1205  C   PRO H  91      19.680  49.056  46.296  1.00 14.47           C
ATOM   1206  O   PRO H  91      18.577  49.143  45.770  1.00 15.41           O
ATOM   1207  CB  PRO H  91      21.116  47.707  44.751  1.00 19.68           C
ATOM   1208  CG  PRO H  91      20.912  46.282  44.324  1.00 19.04           C
ATOM   1209  CD  PRO H  91      19.653  45.855  44.988  1.00 16.45           C
ATOM   1210  HA  PRO H  91      21.220  47.822  46.831  1.00 17.53           H
ATOM   1211  HB2 PRO H  91      20.616  48.289  44.156  1.00 23.65           H
ATOM   1212  HB3 PRO H  91      22.058  47.965  44.733  1.00 23.65           H
ATOM   1213  HG2 PRO H  91      20.855  46.223  43.353  1.00 22.89           H
ATOM   1214  HG3 PRO H  91      21.667  45.757  44.644  1.00 22.89           H
ATOM   1215  HD2 PRO H  91      18.895  46.122  44.450  1.00 19.78           H
ATOM   1216  HD3 PRO H  91      19.653  44.899  45.127  1.00 19.78           H
ATOM   1217  N   SER H  92      20.250  50.072  46.929  1.00 15.91           N
ATOM   1218  CA  SER H  92      19.530  51.340  47.069  1.00 17.09           C
ATOM   1219  C   SER H  92      19.242  51.968  45.715  1.00 17.98           C
ATOM   1220  O   SER H  92      18.315  52.767  45.583  1.00 17.50           O
ATOM   1221  CB  SER H  92      20.352  52.318  47.932  1.00 20.26           C
ATOM   1222  OG  SER H  92      21.573  52.630  47.285  1.00 18.09           O
ATOM   1223  H   SER H  92      21.050  50.066  47.224  1.00 19.13           H
ATOM   1224  HA  SER H  92      18.681  51.177  47.507  1.00 20.54           H
ATOM   1225  HB2 SER H  92      19.860  53.147  48.062  1.00 24.35           H
ATOM   1226  HB3 SER H  92      20.535  51.917  48.797  1.00 24.35           H
ATOM   1227  HG  SER H  92      21.428  52.989  46.525  1.00 21.74           H
ATOM   1228  N   THR H  93      20.048  51.640  44.721  1.00 15.21           N
ATOM   1229  CA  THR H  93      19.955  52.224  43.389  1.00 18.36           C
ATOM   1230  C   THR H  93      18.868  51.595  42.524  1.00 19.36           C
ATOM   1231  O   THR H  93      18.548  52.127  41.456  1.00 17.70           O
ATOM   1232  CB  THR H  93      21.311  52.105  42.673  1.00 19.21           C
ATOM   1233  OG1 THR H  93      21.792  50.762  42.767  1.00 20.26           O
ATOM   1234  CG2 THR H  93      22.339  53.049  43.301  1.00 21.69           C
ATOM   1235  H   THR H  93      20.678  51.073  44.830  1.00 18.29           H
ATOM   1236  HA  THR H  93      19.746  53.157  43.491  1.00 22.07           H
ATOM   1237  HB  THR H  93      21.214  52.326  41.729  1.00 23.09           H
ATOM   1238  HG1 THR H  93      21.904  50.412  42.009  1.00 24.35           H
ATOM   1239 HG21 THR H  93      23.195  52.969  42.858  1.00 26.06           H
ATOM   1240 HG22 THR H  93      22.035  53.976  43.226  1.00 26.06           H
ATOM   1241 HG23 THR H  93      22.452  52.842  44.237  1.00 26.06           H
ATOM   1242  N   TYR H  94      18.292  50.487  42.961  1.00 18.11           N
ATOM   1243  CA  TYR H  94      17.226  49.838  42.213  1.00 14.76           C
ATOM   1244  C   TYR H  94      15.916  50.591  42.386  1.00 18.46           C
ATOM   1245  O   TYR H  94      15.523  50.913  43.503  1.00 16.53           O
ATOM   1246  CB  TYR H  94      17.039  48.394  42.677  1.00 13.84           C
ATOM   1247  CG  TYR H  94      15.798  47.768  42.074  1.00 12.00           C
ATOM   1248  CD1 TYR H  94      15.761  47.411  40.730  1.00 15.03           C
ATOM   1249  CD2 TYR H  94      14.656  47.566  42.843  1.00 16.04           C
ATOM   1250  CE1 TYR H  94      14.602  46.844  40.152  1.00 13.57           C
ATOM   1251  CE2 TYR H  94      13.494  47.007  42.279  1.00 14.96           C
ATOM   1252  CZ  TYR H  94      13.474  46.636  40.933  1.00 14.93           C
ATOM   1253  OH  TYR H  94      12.325  46.087  40.380  1.00 17.20           O
ATOM   1254  H   TYR H  94      18.527  50.105  43.691  1.00 21.77           H
ATOM   1255  HA  TYR H  94      17.450  49.842  41.280  1.00 17.75           H
ATOM   1256  HB2 TYR H  94      17.817  47.869  42.426  1.00 16.64           H
ATOM   1257  HB3 TYR H  94      16.938  48.387  43.641  1.00 16.64           H
ATOM   1258  HD1 TYR H  94      16.531  47.553  40.205  1.00 18.07           H
ATOM   1259  HD2 TYR H  94      14.657  47.797  43.765  1.00 19.28           H
ATOM   1260  HE1 TYR H  94      14.601  46.614  39.236  1.00 16.32           H
ATOM   1261  HE2 TYR H  94      12.727  46.864  42.819  1.00 17.98           H
ATOM   1262  HH  TYR H  94      11.686  46.068  40.936  1.00 20.68           H
ATOM   1263  N   VAL H  95      15.213  50.849  41.293  1.00 17.13           N
ATOM   1264  CA  VAL H  95      13.929  51.525  41.359  1.00 16.73           C
ATOM   1265  C   VAL H  95      12.846  50.594  40.825  1.00 16.26           C
ATOM   1266  O   VAL H  95      12.883  50.206  39.657  1.00 16.15           O
ATOM   1267  CB  VAL H  95      13.939  52.853  40.577  1.00 20.64           C
ATOM   1268  CG1 VAL H  95      12.533  53.490  40.545  1.00 21.07           C
ATOM   1269  CG2 VAL H  95      14.948  53.808  41.204  1.00 18.73           C
ATOM   1270  H   VAL H  95      15.462  50.630  40.512  1.00 20.58           H
ATOM   1271  HA  VAL H  95      13.722  51.751  42.261  1.00 20.11           H
ATOM   1272  HB  VAL H  95      14.206  52.669  39.659  1.00 24.81           H
ATOM   1273 HG11 VAL H  95      12.569  54.312  40.040  1.00 25.32           H
ATOM   1274 HG12 VAL H  95      11.887  52.887  40.123  1.00 25.32           H
ATOM   1275 HG13 VAL H  95      12.255  53.676  41.446  1.00 25.32           H
ATOM   1276 HG21 VAL H  95      14.965  54.634  40.705  1.00 22.50           H
ATOM   1277 HG22 VAL H  95      14.682  53.988  42.111  1.00 22.50           H
ATOM   1278 HG23 VAL H  95      15.841  53.405  41.200  1.00 22.50           H
ATOM   1279  N   PRO H  96      11.855  50.207  41.627  1.00 17.43           N
ATOM   1280  CA  PRO H  96      10.818  49.284  41.145  1.00 18.17           C
ATOM   1281  C   PRO H  96      10.196  49.750  39.849  1.00 22.92           C
ATOM   1282  O   PRO H  96       9.954  50.932  39.657  1.00 19.11           O
ATOM   1283  CB  PRO H  96       9.800  49.292  42.292  1.00 18.91           C
ATOM   1284  CG  PRO H  96      10.700  49.442  43.507  1.00 20.87           C
ATOM   1285  CD  PRO H  96      11.685  50.498  43.060  1.00 17.53           C
ATOM   1286  HA  PRO H  96      11.151  48.392  40.981  1.00 21.83           H
ATOM   1287  HB2 PRO H  96       9.222  50.068  42.212  1.00 22.73           H
ATOM   1288  HB3 PRO H  96       9.268  48.477  42.316  1.00 22.73           H
ATOM   1289  HG2 PRO H  96      10.197  49.716  44.293  1.00 25.08           H
ATOM   1290  HG3 PRO H  96      11.152  48.600  43.679  1.00 25.08           H
ATOM   1291  HD2 PRO H  96      11.315  51.386  43.178  1.00 21.07           H
ATOM   1292  HD3 PRO H  96      12.527  50.423  43.533  1.00 21.07           H
ATOM   1293  N   GLY H  97       9.946  48.813  38.948  1.00 22.57           N
ATOM   1294  CA  GLY H  97       9.365  49.144  37.664  1.00 20.57           C
ATOM   1295  C   GLY H  97      10.381  49.531  36.609  1.00 22.62           C
ATOM   1296  O   GLY H  97       9.985  49.702  35.452  1.00 22.20           O
ATOM   1297  H   GLY H  97      10.157  47.984  39.050  1.00 27.12           H
ATOM   1298  HA2 GLY H  97       8.828  48.403  37.332  1.00 24.72           H
ATOM   1299  HA3 GLY H  97       8.768  49.897  37.773  1.00 24.72           H
ATOM   1300  N   THR H  98      11.681  49.670  36.969  1.00 20.79           N
ATOM   1301  CA  THR H  98      12.701  49.967  35.962  1.00 16.31           C
ATOM   1302  C   THR H  98      13.692  48.801  35.970  1.00 20.09           C
ATOM   1303  O   THR H  98      13.646  47.839  36.755  1.00 19.36           O
ATOM   1304  CB  THR H  98      13.401  51.298  36.323  1.00 19.76           C
ATOM   1305  OG1 THR H  98      14.144  51.104  37.532  1.00 19.89           O
ATOM   1306  CG2 THR H  98      12.372  52.399  36.549  1.00 23.79           C
ATOM   1307  H   THR H  98      11.958  49.496  37.942  1.00 24.99           H
ATOM   1308  HA  THR H  98      12.216  50.129  34.924  1.00 19.60           H
ATOM   1309  HB  THR H  98      14.169  51.559  35.541  1.00 23.74           H
ATOM   1310  HG1 THR H  98      13.532  50.854  38.275  1.00 23.90           H
ATOM   1311 HG21 THR H  98      12.894  53.325  36.795  1.00 28.58           H
ATOM   1312 HG22 THR H  98      11.829  52.557  35.587  1.00 28.58           H
ATOM   1313 HG23 THR H  98      11.666  52.147  37.340  1.00 28.58           H
ATOM   1314  N   THR H  99      14.662  48.903  34.997  1.00 15.16           N
ATOM   1315  CA  THR H  99      15.482  47.714  34.740  1.00 16.80           C
ATOM   1316  C   THR H  99      16.852  47.650  35.391  1.00 16.27           C
ATOM   1317  O   THR H  99      17.461  46.594  35.570  1.00 21.80           O
ATOM   1318  CB  THR H  99      15.758  47.528  33.208  1.00 17.25           C
ATOM   1319  OG1 THR H  99      16.373  48.678  32.698  1.00 17.99           O
ATOM   1320  CG2 THR H  99      14.452  47.261  32.480  1.00 18.54           C
ATOM   1321  H   THR H  99      14.674  49.724  34.270  1.00 18.23           H
ATOM   1322  HA  THR H  99      14.965  46.830  35.216  1.00 20.20           H
ATOM   1323  HB  THR H  99      16.496  46.691  33.064  1.00 20.73           H
ATOM   1324  HG1 THR H  99      15.723  49.543  32.762  1.00 21.62           H
ATOM   1325 HG21 THR H  99      14.653  47.144  31.415  1.00 22.28           H
ATOM   1326 HG22 THR H  99      13.970  46.355  32.885  1.00 22.28           H
ATOM   1327 HG23 THR H  99      13.774  48.124  32.596  1.00 22.28           H
ATOM   1328  N   ASN H 100      17.430  48.826  35.755  1.00 17.27           N
ATOM   1329  CA  ASN H 100      18.819  48.893  36.246  1.00 16.54           C
ATOM   1330  C   ASN H 100      18.983  48.321  37.655  1.00 17.45           C
ATOM   1331  O   ASN H 100      18.102  48.422  38.493  1.00 15.89           O
ATOM   1332  CB  ASN H 100      19.344  50.341  36.219  1.00 17.29           C
ATOM   1333  CG  ASN H 100      20.840  50.405  35.934  1.00 15.09           C
ATOM   1334  OD1 ASN H 100      21.419  49.423  35.478  1.00 19.85           O
ATOM   1335  ND2 ASN H 100      21.465  51.534  36.183  1.00 21.04           N
ATOM   1336  H   ASN H 100      17.057  49.611  35.665  1.00 20.75           H
ATOM   1337  HA  ASN H 100      19.368  48.347  35.684  1.00 19.89           H
ATOM   1338  HB2 ASN H 100      18.892  50.818  35.519  1.00 20.78           H
ATOM   1339  HB3 ASN H 100      19.168  50.776  37.065  1.00 20.78           H
ATOM   1340 HD21 ASN H 100      22.304  51.609  36.003  1.00 25.28           H
ATOM   1341 HD22 ASN H 100      21.065  52.209  36.521  1.00 25.28           H
ATOM   1342  N   HIS H 101      20.147  47.729  37.916  1.00 16.47           N
ATOM   1343  CA  HIS H 101      20.499  47.193  39.240  1.00 14.75           C
ATOM   1344  C   HIS H 101      19.568  46.056  39.674  1.00 14.80           C
ATOM   1345  O   HIS H 101      19.074  46.058  40.810  1.00 13.97           O
ATOM   1346  CB  HIS H 101      20.533  48.324  40.299  1.00 14.85           C
ATOM   1347  CG  HIS H 101      21.510  49.425  39.987  1.00 20.08           C
ATOM   1348  ND1 HIS H 101      22.877  49.263  40.092  1.00 18.81           N
ATOM   1349  CD2 HIS H 101      21.320  50.695  39.551  1.00 19.47           C
ATOM   1350  CE1 HIS H 101      23.482  50.378  39.731  1.00 17.13           C
ATOM   1351  NE2 HIS H 101      22.560  51.265  39.403  1.00 14.88           N
ATOM   1352  H   HIS H 101      20.778  47.655  37.339  1.00 19.80           H
ATOM   1353  HA  HIS H 101      21.363  46.783  39.210  1.00 17.73           H
ATOM   1354  HB2 HIS H 101      20.762  47.946  41.166  1.00 17.86           H
ATOM   1355  HB3 HIS H 101      19.650  48.706  40.371  1.00 17.86           H
ATOM   1356  HD2 HIS H 101      20.505  51.096  39.383  1.00 23.39           H
ATOM   1357  HE1 HIS H 101      24.397  50.509  39.724  1.00 20.59           H
ATOM   1358  HE2 HIS H 101      22.717  52.060  39.137  1.00 17.89           H
ATOM   1359  N   ASP H 102      19.311  45.078  38.761  1.00 16.27           N
ATOM   1360  CA  ASP H 102      18.221  44.118  39.031  1.00 14.73           C
ATOM   1361  C   ASP H 102      18.844  42.860  39.653  1.00 16.27           C
ATOM   1362  O   ASP H 102      19.091  41.770  39.159  1.00 13.13           O
ATOM   1363  CB  ASP H 102      17.584  43.700  37.727  1.00 13.17           C
ATOM   1364  CG  ASP H 102      16.342  42.887  38.008  1.00 13.73           C
ATOM   1365  OD1 ASP H 102      15.863  42.219  37.014  1.00 15.74           O
ATOM   1366  OD2 ASP H 102      15.754  42.884  39.100  1.00 12.92           O1-
ATOM   1367  H   ASP H 102      19.688  45.178  37.807  1.00 19.56           H
ATOM   1368  HA  ASP H 102      17.453  44.557  39.775  1.00 17.71           H
ATOM   1369  HB2 ASP H 102      17.322  44.613  37.145  1.00 15.84           H
ATOM   1370  HB3 ASP H 102      18.324  43.121  37.119  1.00 15.84           H
ATOM   1371  N   ILE H 103      19.087  43.051  40.983  1.00 12.31           N
ATOM   1372  CA  ILE H 103      19.694  42.015  41.823  1.00 12.21           C
ATOM   1373  C   ILE H 103      19.136  42.068  43.245  1.00 13.71           C
ATOM   1374  O   ILE H 103      18.794  43.127  43.768  1.00 14.24           O
ATOM   1375  CB  ILE H 103      21.244  42.128  41.825  1.00 13.14           C
ATOM   1376  CG1 ILE H 103      21.888  41.029  42.681  1.00 14.26           C
ATOM   1377  CG2 ILE H 103      21.703  43.497  42.332  1.00 14.73           C
ATOM   1378  CD1 ILE H 103      23.420  40.865  42.466  1.00 12.52           C
ATOM   1379  H   ILE H 103      18.932  43.785  41.443  1.00 14.81           H
ATOM   1380  HA  ILE H 103      19.445  41.159  41.466  1.00 14.69           H
ATOM   1381  HB  ILE H 103      21.557  41.999  40.910  1.00 15.80           H
ATOM   1382 HG12 ILE H 103      21.738  41.217  43.620  1.00 17.15           H
ATOM   1383 HG13 ILE H 103      21.470  40.173  42.476  1.00 17.15           H
ATOM   1384 HG21 ILE H 103      22.668  43.549  42.309  1.00 17.71           H
ATOM   1385 HG22 ILE H 103      21.326  44.202  41.768  1.00 17.71           H
ATOM   1386 HG23 ILE H 103      21.398  43.620  43.237  1.00 17.71           H
ATOM   1387 HD11 ILE H 103      23.751  40.151  43.030  1.00 15.05           H
ATOM   1388 HD12 ILE H 103      23.586  40.647  41.541  1.00 15.05           H
ATOM   1389 HD13 ILE H 103      23.880  41.696  42.698  1.00 15.05           H
ATOM   1390  N   ALA H 104      19.022  40.895  43.866  1.00 14.78           N
ATOM   1391  CA  ALA H 104      18.538  40.787  45.238  1.00 14.43           C
ATOM   1392  C   ALA H 104      19.322  39.689  45.930  1.00 13.29           C
ATOM   1393  O   ALA H 104      19.626  38.660  45.320  1.00 12.13           O
ATOM   1394  CB  ALA H 104      17.035  40.485  45.298  1.00 12.97           C
ATOM   1395  H   ALA H 104      19.216  40.137  43.505  1.00 17.77           H
ATOM   1396  HA  ALA H 104      18.697  41.616  45.711  1.00 17.35           H
ATOM   1397  HB1 ALA H 104      16.756  40.425  46.222  1.00 15.60           H
ATOM   1398  HB2 ALA H 104      16.547  41.209  44.856  1.00 15.60           H
ATOM   1399  HB3 ALA H 104      16.868  39.660  44.848  1.00 15.60           H
ATOM   1400  N   LEU H 105      19.664  39.900  47.189  1.00 10.86           N
ATOM   1401  CA  LEU H 105      20.350  38.886  47.978  1.00 11.44           C
ATOM   1402  C   LEU H 105      19.389  38.402  49.048  1.00 13.67           C
ATOM   1403  O   LEU H 105      18.876  39.208  49.822  1.00 12.68           O
ATOM   1404  CB  LEU H 105      21.624  39.433  48.605  1.00 13.40           C
ATOM   1405  CG  LEU H 105      22.353  38.472  49.547  1.00 12.84           C
ATOM   1406  CD1 LEU H 105      22.843  37.220  48.815  1.00 14.51           C
ATOM   1407  CD2 LEU H 105      23.535  39.220  50.184  1.00 13.65           C
ATOM   1408  H   LEU H 105      19.492  40.628  47.612  1.00 13.06           H
ATOM   1409  HA  LEU H 105      20.600  38.144  47.422  1.00 13.76           H
ATOM   1410  HB2 LEU H 105      22.240  39.667  47.894  1.00 16.11           H
ATOM   1411  HB3 LEU H 105      21.398  40.228  49.103  1.00 16.11           H
ATOM   1412  HG  LEU H 105      21.738  38.182  50.259  1.00 15.44           H
ATOM   1413 HD11 LEU H 105      23.299  36.631  49.427  1.00 17.44           H
ATOM   1414 HD12 LEU H 105      22.082  36.748  48.414  1.00 17.44           H
ATOM   1415 HD13 LEU H 105      23.443  37.493  48.108  1.00 17.44           H
ATOM   1416 HD21 LEU H 105      24.006  38.628  50.785  1.00 16.41           H
ATOM   1417 HD22 LEU H 105      24.135  39.514  49.490  1.00 16.41           H
ATOM   1418 HD23 LEU H 105      23.217  40.004  50.684  1.00 16.41           H
ATOM   1419  N   LEU H 106      19.109  37.105  49.066  1.00 13.36           N
ATOM   1420  CA  LEU H 106      18.149  36.537  50.006  1.00 13.38           C
ATOM   1421  C   LEU H 106      18.854  35.703  51.053  1.00 15.71           C
ATOM   1422  O   LEU H 106      19.697  34.875  50.716  1.00  9.61           O
ATOM   1423  CB  LEU H 106      17.111  35.649  49.312  1.00 11.55           C
ATOM   1424  CG  LEU H 106      15.947  36.295  48.564  1.00 14.24           C
ATOM   1425  CD1 LEU H 106      16.476  37.268  47.523  1.00 16.48           C
ATOM   1426  CD2 LEU H 106      15.101  35.206  47.903  1.00 21.52           C
ATOM   1427  H   LEU H 106      19.449  36.551  48.512  1.00 16.07           H
ATOM   1428  HA  LEU H 106      17.713  37.254  50.464  1.00 16.09           H
ATOM   1429  HB2 LEU H 106      17.584  35.106  48.672  1.00 13.90           H
ATOM   1430  HB3 LEU H 106      16.728  35.060  49.980  1.00 13.90           H
ATOM   1431  HG  LEU H 106      15.393  36.799  49.192  1.00 17.12           H
ATOM   1432 HD11 LEU H 106      15.744  37.673  47.045  1.00 19.81           H
ATOM   1433 HD12 LEU H 106      17.017  37.971  47.942  1.00 19.81           H
ATOM   1434 HD13 LEU H 106      17.037  36.780  46.899  1.00 19.81           H
ATOM   1435 HD21 LEU H 106      14.368  35.607  47.423  1.00 25.85           H
ATOM   1436 HD22 LEU H 106      15.649  34.701  47.287  1.00 25.85           H
ATOM   1437 HD23 LEU H 106      14.745  34.597  48.583  1.00 25.85           H
ATOM   1438  N   ARG H 107      18.469  35.885  52.311  1.00 13.86           N
ATOM   1439  CA  ARG H 107      18.967  35.070  53.411  1.00 13.92           C
ATOM   1440  C   ARG H 107      17.874  34.089  53.798  1.00 13.05           C
ATOM   1441  O   ARG H 107      16.761  34.506  54.108  1.00 14.00           O
ATOM   1442  CB  ARG H 107      19.359  35.912  54.619  1.00 16.73           C
ATOM   1443  CG  ARG H 107      19.911  35.082  55.783  1.00 17.91           C
ATOM   1444  CD  ARG H 107      19.974  35.898  57.081  1.00 20.83           C
ATOM   1445  NE  ARG H 107      21.305  36.425  57.333  1.00 42.41           N
ATOM   1446  CZ  ARG H 107      22.219  35.815  58.103  1.00 46.86           C
ATOM   1447  NH1 ARG H 107      21.942  34.650  58.710  1.00 37.42           N
ATOM   1448  NH2 ARG H 107      23.414  36.391  58.294  1.00 36.67           N1+
ATOM   1449  H   ARG H 107      17.893  36.470  52.550  1.00 16.66           H
ATOM   1450  HA  ARG H 107      19.753  34.589  53.129  1.00 16.74           H
ATOM   1451  HB2 ARG H 107      20.038  36.545  54.362  1.00 20.11           H
ATOM   1452  HB3 ARG H 107      18.578  36.391  54.925  1.00 20.11           H
ATOM   1453  HG2 ARG H 107      19.330  34.314  55.933  1.00 21.53           H
ATOM   1454  HG3 ARG H 107      20.804  34.770  55.567  1.00 21.53           H
ATOM   1455  HD2 ARG H 107      19.355  36.643  57.031  1.00 25.03           H
ATOM   1456  HD3 ARG H 107      19.724  35.333  57.823  1.00 25.03           H
ATOM   1457  HE  ARG H 107      21.534  37.159  56.932  1.00 50.92           H
ATOM   1458 HH11 ARG H 107      21.180  34.265  58.597  1.00 44.94           H
ATOM   1459 HH12 ARG H 107      22.538  34.263  59.199  1.00 44.94           H
ATOM   1460 HH21 ARG H 107      23.599  37.131  57.902  1.00 44.04           H
ATOM   1461 HH22 ARG H 107      24.005  35.991  58.781  1.00 44.04           H
ATOM   1462  N   LEU H 108      18.185  32.799  53.787  1.00 13.23           N
ATOM   1463  CA  LEU H 108      17.213  31.789  54.183  1.00 13.83           C
ATOM   1464  C   LEU H 108      17.090  31.739  55.710  1.00 14.80           C
ATOM   1465  O   LEU H 108      18.025  32.077  56.430  1.00 16.74           O
ATOM   1466  CB  LEU H 108      17.628  30.432  53.631  1.00 16.30           C
ATOM   1467  CG  LEU H 108      17.784  30.429  52.107  1.00 14.58           C
ATOM   1468  CD1 LEU H 108      18.108  29.007  51.616  1.00 14.73           C
ATOM   1469  CD2 LEU H 108      16.503  30.939  51.453  1.00 13.68           C
ATOM   1470  H   LEU H 108      18.955  32.489  53.569  1.00 15.91           H
ATOM   1471  HA  LEU H 108      16.338  32.004  53.833  1.00 16.62           H
ATOM   1472  HB2 LEU H 108      18.469  30.183  54.028  1.00 19.59           H
ATOM   1473  HB3 LEU H 108      16.959  29.767  53.870  1.00 19.59           H
ATOM   1474  HG  LEU H 108      18.524  31.021  51.855  1.00 17.53           H
ATOM   1475 HD11 LEU H 108      18.209  29.010  50.655  1.00 17.71           H
ATOM   1476 HD12 LEU H 108      18.944  28.690  52.025  1.00 17.71           H
ATOM   1477 HD13 LEU H 108      17.391  28.409  51.864  1.00 17.71           H
ATOM   1478 HD21 LEU H 108      16.597  30.930  50.498  1.00 16.45           H
ATOM   1479 HD22 LEU H 108      15.769  30.364  51.709  1.00 16.45           H
ATOM   1480 HD23 LEU H 108      16.303  31.851  51.745  1.00 16.45           H
ATOM   1481  N   HIS H 109      15.913  31.337  56.203  1.00 13.54           N
ATOM   1482  CA  HIS H 109      15.672  31.282  57.651  1.00 17.73           C
ATOM   1483  C   HIS H 109      16.526  30.226  58.327  1.00 20.75           C
ATOM   1484  O   HIS H 109      16.896  30.374  59.492  1.00 17.07           O
ATOM   1485  CB  HIS H 109      14.192  30.998  57.911  1.00 26.50           C
ATOM   1486  CG  HIS H 109      13.787  31.052  59.350  1.00 34.60           C
ATOM   1487  ND1 HIS H 109      13.224  29.969  60.011  1.00 40.86           N
ATOM   1488  CD2 HIS H 109      13.817  32.066  60.250  1.00 38.38           C
ATOM   1489  CE1 HIS H 109      12.942  30.314  61.253  1.00 35.06           C
ATOM   1490  NE2 HIS H 109      13.299  31.578  61.427  1.00 42.96           N
ATOM   1491  H   HIS H 109      15.250  31.094  55.716  1.00 16.29           H
ATOM   1492  HA  HIS H 109      15.905  32.129  58.050  1.00 21.31           H
ATOM   1493  HB2 HIS H 109      13.986  30.124  57.583  1.00 31.83           H
ATOM   1494  HB3 HIS H 109      13.672  31.654  57.437  1.00 31.83           H
ATOM   1495  HD1 HIS H 109      13.081  29.201  59.678  1.00 49.06           H
ATOM   1496  HD2 HIS H 109      14.127  32.923  60.108  1.00 46.09           H
ATOM   1497  HE1 HIS H 109      12.574  29.779  61.912  1.00 42.10           H
ATOM   1498  N   GLN H 110      16.832  29.158  57.617  1.00 14.44           N
ATOM   1499  CA  GLN H 110      17.623  28.032  58.081  1.00 16.28           C
ATOM   1500  C   GLN H 110      18.496  27.614  56.930  1.00 16.34           C
ATOM   1501  O   GLN H 110      18.033  27.629  55.779  1.00 17.30           O
ATOM   1502  CB  GLN H 110      16.768  26.811  58.439  1.00 21.51           C
ATOM   1503  CG  GLN H 110      16.308  26.662  59.853  1.00 36.31           C
ATOM   1504  CD  GLN H 110      15.818  25.221  60.102  1.00 41.00           C
ATOM   1505  OE1 GLN H 110      16.302  24.532  60.998  1.00 33.50           O
ATOM   1506  NE2 GLN H 110      14.868  24.765  59.286  1.00 48.43           N
ATOM   1507  H   GLN H 110      16.544  29.070  56.814  1.00 17.36           H
ATOM   1508  HA  GLN H 110      18.144  28.291  58.844  1.00 19.57           H
ATOM   1509  HB2 GLN H 110      15.976  26.847  57.883  1.00 25.84           H
ATOM   1510  HB3 GLN H 110      17.266  26.010  58.205  1.00 25.84           H
ATOM   1511  HG2 GLN H 110      17.045  26.856  60.453  1.00 43.61           H
ATOM   1512  HG3 GLN H 110      15.576  27.281  60.023  1.00 43.61           H
ATOM   1513 HE21 GLN H 110      14.535  25.273  58.679  1.00 58.15           H
ATOM   1514 HE22 GLN H 110      14.578  23.961  59.383  1.00 58.15           H
ATOM   1515  N   PRO H 111      19.714  27.148  57.149  1.00 15.16           N
ATOM   1516  CA  PRO H 111      20.519  26.733  56.001  1.00 13.29           C
ATOM   1517  C   PRO H 111      19.943  25.488  55.345  1.00 15.86           C
ATOM   1518  O   PRO H 111      19.290  24.676  55.995  1.00 11.86           O
ATOM   1519  CB  PRO H 111      21.909  26.497  56.602  1.00 18.08           C
ATOM   1520  CG  PRO H 111      21.626  26.211  58.050  1.00 27.04           C
ATOM   1521  CD  PRO H 111      20.504  27.133  58.400  1.00 14.71           C
ATOM   1522  HA  PRO H 111      20.529  27.411  55.316  1.00 15.98           H
ATOM   1523  HB2 PRO H 111      22.363  25.760  56.163  1.00 21.73           H
ATOM   1524  HB3 PRO H 111      22.440  27.315  56.519  1.00 21.73           H
ATOM   1525  HG2 PRO H 111      21.354  25.282  58.137  1.00 32.49           H
ATOM   1526  HG3 PRO H 111      22.425  26.382  58.582  1.00 32.49           H
ATOM   1527  HD2 PRO H 111      19.993  26.798  59.148  1.00 17.69           H
ATOM   1528  HD3 PRO H 111      20.841  28.022  58.602  1.00 17.69           H
ATOM   1529  N   VAL H 112      20.163  25.349  54.033  1.00 13.98           N
ATOM   1530  CA  VAL H 112      19.827  24.092  53.366  1.00 11.68           C
ATOM   1531  C   VAL H 112      20.932  23.088  53.645  1.00 12.87           C
ATOM   1532  O   VAL H 112      22.054  23.451  53.967  1.00 13.87           O
ATOM   1533  CB  VAL H 112      19.610  24.256  51.851  1.00 14.81           C
ATOM   1534  CG1 VAL H 112      18.384  25.137  51.591  1.00 17.67           C
ATOM   1535  CG2 VAL H 112      20.881  24.816  51.166  1.00 12.45           C
ATOM   1536  H   VAL H 112      20.562  25.934  53.549  1.00 16.81           H
ATOM   1537  HA  VAL H 112      18.991  23.767  53.723  1.00 14.05           H
ATOM   1538  HB  VAL H 112      19.430  23.375  51.455  1.00 17.80           H
ATOM   1539 HG11 VAL H 112      18.259  25.236  50.642  1.00 21.24           H
ATOM   1540 HG12 VAL H 112      17.576  24.739  51.980  1.00 21.24           H
ATOM   1541 HG13 VAL H 112      18.534  26.005  51.988  1.00 21.24           H
ATOM   1542 HG21 VAL H 112      20.730  24.913  50.218  1.00 14.98           H
ATOM   1543 HG22 VAL H 112      21.076  25.677  51.552  1.00 14.98           H
ATOM   1544 HG23 VAL H 112      21.642  24.220  51.321  1.00 14.98           H
ATOM   1545  N   VAL H 113      20.618  21.814  53.475  1.00 14.04           N
ATOM   1546  CA  VAL H 113      21.586  20.732  53.633  1.00 11.82           C
ATOM   1547  C   VAL H 113      22.161  20.423  52.258  1.00 16.17           C
ATOM   1548  O   VAL H 113      21.421  20.092  51.325  1.00 12.13           O
ATOM   1549  CB  VAL H 113      20.944  19.478  54.247  1.00 13.10           C
ATOM   1550  CG1 VAL H 113      21.987  18.351  54.419  1.00 13.41           C
ATOM   1551  CG2 VAL H 113      20.276  19.834  55.583  1.00 16.31           C
ATOM   1552  H   VAL H 113      19.838  21.548  53.246  1.00 16.88           H
ATOM   1553  HA  VAL H 113      22.297  21.008  54.217  1.00 14.22           H
ATOM   1554  HB  VAL H 113      20.262  19.149  53.637  1.00 15.75           H
ATOM   1555 HG11 VAL H 113      21.559  17.572  54.793  1.00 16.13           H
ATOM   1556 HG12 VAL H 113      22.385  18.107  53.557  1.00 16.13           H
ATOM   1557 HG13 VAL H 113      22.684  18.647  55.014  1.00 16.13           H
ATOM   1558 HG21 VAL H 113      19.871  19.041  55.958  1.00 19.61           H
ATOM   1559 HG22 VAL H 113      20.954  20.157  56.189  1.00 19.61           H
ATOM   1560 HG23 VAL H 113      19.600  20.529  55.456  1.00 19.61           H
ATOM   1561  N   LEU H 114      23.477  20.511  52.114  1.00 12.59           N
ATOM   1562  CA  LEU H 114      24.069  20.175  50.821  1.00 15.71           C
ATOM   1563  C   LEU H 114      23.987  18.671  50.589  1.00 13.72           C
ATOM   1564  O   LEU H 114      24.220  17.879  51.502  1.00 13.71           O
ATOM   1565  CB  LEU H 114      25.511  20.677  50.737  1.00 15.92           C
ATOM   1566  CG  LEU H 114      25.668  22.172  51.004  1.00 14.87           C
ATOM   1567  CD1 LEU H 114      27.072  22.628  50.608  1.00 14.51           C
ATOM   1568  CD2 LEU H 114      24.600  22.963  50.248  1.00 12.71           C
ATOM   1569  H   LEU H 114      24.022  20.742  52.733  1.00 15.15           H
ATOM   1570  HA  LEU H 114      23.575  20.582  50.105  1.00 18.89           H
ATOM   1571  HB2 LEU H 114      26.043  20.196  51.381  1.00 19.13           H
ATOM   1572  HB3 LEU H 114      25.856  20.497  49.845  1.00 19.13           H
ATOM   1573  HG  LEU H 114      25.547  22.338  51.966  1.00 17.88           H
ATOM   1574 HD11 LEU H 114      27.173  23.571  50.784  1.00 17.44           H
ATOM   1575 HD12 LEU H 114      27.748  22.132  51.118  1.00 17.44           H
ATOM   1576 HD13 LEU H 114      27.202  22.458  49.668  1.00 17.44           H
ATOM   1577 HD21 LEU H 114      24.705  23.906  50.424  1.00 15.29           H
ATOM   1578 HD22 LEU H 114      24.699  22.800  49.303  1.00 15.29           H
ATOM   1579 HD23 LEU H 114      23.703  22.696  50.532  1.00 15.29           H
ATOM   1580  N   THR H 115      23.588  18.286  49.381  1.00 13.86           N
ATOM   1581  CA  THR H 115      23.386  16.896  48.981  1.00 11.96           C
ATOM   1582  C   THR H 115      23.769  16.786  47.514  1.00 13.29           C
ATOM   1583  O   THR H 115      24.091  17.788  46.876  1.00 12.10           O
ATOM   1584  CB  THR H 115      21.925  16.441  49.137  1.00 14.86           C
ATOM   1585  OG1 THR H 115      21.118  17.176  48.199  1.00 12.98           O
ATOM   1586  CG2 THR H 115      21.401  16.692  50.537  1.00 13.71           C
ATOM   1587  H   THR H 115      23.402  18.846  48.764  1.00 16.67           H
ATOM   1588  HA  THR H 115      23.955  16.317  49.511  1.00 14.38           H
ATOM   1589  HB  THR H 115      21.850  15.488  48.928  1.00 17.86           H
ATOM   1590  HG1 THR H 115      20.318  17.201  48.441  1.00 15.61           H
ATOM   1591 HG21 THR H 115      20.480  16.418  50.600  1.00 16.49           H
ATOM   1592 HG22 THR H 115      21.921  16.181  51.197  1.00 16.49           H
ATOM   1593 HG23 THR H 115      21.466  17.622  50.758  1.00 16.49           H
ATOM   1594  N   ASP H 116      23.677  15.575  46.953  1.00 14.26           N
ATOM   1595  CA  ASP H 116      23.924  15.439  45.521  1.00 12.38           C
ATOM   1596  C   ASP H 116      22.997  16.327  44.699  1.00 15.30           C
ATOM   1597  O   ASP H 116      23.307  16.654  43.543  1.00 12.45           O
ATOM   1598  CB  ASP H 116      23.734  13.985  45.072  1.00 13.78           C
ATOM   1599  CG  ASP H 116      24.819  13.075  45.569  1.00 21.98           C
ATOM   1600  OD1 ASP H 116      25.712  13.536  46.294  1.00 14.81           O
ATOM   1601  OD2 ASP H 116      24.766  11.889  45.242  1.00 18.31           O1-
ATOM   1602  H   ASP H 116      23.438  14.860  47.356  1.00 17.15           H
ATOM   1603  HA  ASP H 116      24.841  15.698  45.336  1.00 14.89           H
ATOM   1604  HB2 ASP H 116      22.892  13.673  45.418  1.00 16.56           H
ATOM   1605  HB3 ASP H 116      23.708  13.943  44.098  1.00 16.56           H
ATOM   1606  N   HIS H 117      21.851  16.685  45.246  1.00 13.94           N
ATOM   1607  CA  HIS H 117      20.863  17.486  44.531  1.00 13.84           C
ATOM   1608  C   HIS H 117      20.793  18.935  44.985  1.00 13.12           C
ATOM   1609  O   HIS H 117      20.033  19.709  44.418  1.00 10.31           O
ATOM   1610  CB  HIS H 117      19.486  16.810  44.657  1.00 16.42           C
ATOM   1611  CG  HIS H 117      19.472  15.456  44.044  1.00 13.35           C
ATOM   1612  ND1 HIS H 117      19.753  14.309  44.759  1.00 17.01           N
ATOM   1613  CD2 HIS H 117      19.336  15.070  42.752  1.00 18.68           C
ATOM   1614  CE1 HIS H 117      19.731  13.273  43.945  1.00 15.77           C
ATOM   1615  NE2 HIS H 117      19.488  13.706  42.720  1.00 14.08           N
ATOM   1616  H   HIS H 117      21.637  16.446  46.030  1.00 16.76           H
ATOM   1617  HA  HIS H 117      21.120  17.528  43.607  1.00 16.64           H
ATOM   1618  HB2 HIS H 117      18.822  17.359  44.206  1.00 19.74           H
ATOM   1619  HB3 HIS H 117      19.254  16.716  45.581  1.00 19.74           H
ATOM   1620  HD1 HIS H 117      19.894  14.259  45.592  1.00 20.45           H
ATOM   1621  HD2 HIS H 117      19.152  15.611  42.025  1.00 22.45           H
ATOM   1622  HE1 HIS H 117      19.869  12.386  44.160  1.00 18.96           H
ATOM   1623  N   VAL H 118      21.586  19.334  45.966  1.00 11.72           N
ATOM   1624  CA  VAL H 118      21.575  20.709  46.459  1.00 12.10           C
ATOM   1625  C   VAL H 118      23.010  21.171  46.672  1.00 13.59           C
ATOM   1626  O   VAL H 118      23.656  20.784  47.646  1.00 11.59           O
ATOM   1627  CB  VAL H 118      20.768  20.847  47.757  1.00 10.12           C
ATOM   1628  CG1 VAL H 118      20.828  22.293  48.288  1.00 14.78           C
ATOM   1629  CG2 VAL H 118      19.318  20.394  47.533  1.00 11.21           C
ATOM   1630  H   VAL H 118      22.132  18.808  46.363  1.00 14.10           H
ATOM   1631  HA  VAL H 118      21.161  21.280  45.812  1.00 14.56           H
ATOM   1632  HB  VAL H 118      21.176  20.278  48.435  1.00 12.18           H
ATOM   1633 HG11 VAL H 118      20.326  22.360  49.110  1.00 17.77           H
ATOM   1634 HG12 VAL H 118      21.754  22.565  48.456  1.00 17.77           H
ATOM   1635 HG13 VAL H 118      20.443  22.884  47.631  1.00 17.77           H
ATOM   1636 HG21 VAL H 118      18.820  20.471  48.358  1.00 13.48           H
ATOM   1637 HG22 VAL H 118      18.915  20.954  46.862  1.00 13.48           H
ATOM   1638 HG23 VAL H 118      19.297  19.463  47.231  1.00 13.48           H
ATOM   1639  N   VAL H 119      23.519  21.982  45.754  1.00 10.21           N
ATOM   1640  CA  VAL H 119      24.907  22.436  45.774  1.00 13.04           C
ATOM   1641  C   VAL H 119      24.961  23.907  45.392  1.00 14.35           C
ATOM   1642  O   VAL H 119      24.335  24.296  44.396  1.00 13.44           O
ATOM   1643  CB  VAL H 119      25.791  21.625  44.805  1.00 14.70           C
ATOM   1644  CG1 VAL H 119      27.257  22.145  44.816  1.00 14.20           C
ATOM   1645  CG2 VAL H 119      25.737  20.128  45.139  1.00 14.21           C
ATOM   1646  H   VAL H 119      23.072  22.255  45.078  1.00 12.28           H
ATOM   1647  HA  VAL H 119      25.245  22.327  46.662  1.00 15.69           H
ATOM   1648  HB  VAL H 119      25.457  21.750  43.898  1.00 17.67           H
ATOM   1649 HG11 VAL H 119      27.788  21.631  44.194  1.00 17.07           H
ATOM   1650 HG12 VAL H 119      27.297  23.091  44.568  1.00 17.07           H
ATOM   1651 HG13 VAL H 119      27.621  22.038  45.703  1.00 17.07           H
ATOM   1652 HG21 VAL H 119      26.288  19.635  44.516  1.00 17.09           H
ATOM   1653 HG22 VAL H 119      26.070  19.992  46.034  1.00 17.09           H
ATOM   1654 HG23 VAL H 119      24.814  19.806  45.083  1.00 17.09           H
ATOM   1655  N   PRO H 120      25.742  24.739  46.085  1.00  9.48           N
ATOM   1656  CA  PRO H 120      25.835  26.146  45.695  1.00 12.74           C
ATOM   1657  C   PRO H 120      26.677  26.354  44.445  1.00 12.25           C
ATOM   1658  O   PRO H 120      27.595  25.599  44.145  1.00 11.67           O
ATOM   1659  CB  PRO H 120      26.490  26.792  46.921  1.00 14.44           C
ATOM   1660  CG  PRO H 120      27.389  25.684  47.451  1.00 14.84           C
ATOM   1661  CD  PRO H 120      26.530  24.461  47.305  1.00 13.02           C
ATOM   1662  HA  PRO H 120      24.964  26.509  45.509  1.00 15.33           H
ATOM   1663  HB2 PRO H 120      26.992  27.582  46.667  1.00 17.36           H
ATOM   1664  HB3 PRO H 120      25.812  27.021  47.586  1.00 17.36           H
ATOM   1665  HG2 PRO H 120      28.187  25.616  46.899  1.00 17.84           H
ATOM   1666  HG3 PRO H 120      27.647  25.858  48.373  1.00 17.84           H
ATOM   1667  HD2 PRO H 120      27.068  23.657  47.215  1.00 15.66           H
ATOM   1668  HD3 PRO H 120      25.936  24.369  48.069  1.00 15.66           H
ATOM   1669  N   LEU H 121      26.349  27.406  43.713  1.00 10.86           N
ATOM   1670  CA  LEU H 121      27.157  27.870  42.585  1.00 11.91           C
ATOM   1671  C   LEU H 121      28.236  28.786  43.156  1.00 12.90           C
ATOM   1672  O   LEU H 121      27.970  29.537  44.094  1.00 11.84           O
ATOM   1673  CB  LEU H 121      26.287  28.630  41.583  1.00 11.23           C
ATOM   1674  CG  LEU H 121      26.898  29.100  40.259  1.00 13.02           C
ATOM   1675  CD1 LEU H 121      27.518  27.895  39.544  1.00 14.44           C
ATOM   1676  CD2 LEU H 121      25.842  29.777  39.352  1.00 13.68           C
ATOM   1677  H   LEU H 121      25.688  27.916  43.906  1.00 13.07           H
ATOM   1678  HA  LEU H 121      27.543  27.118  42.124  1.00 14.33           H
ATOM   1679  HB2 LEU H 121      25.519  28.082  41.368  1.00 13.52           H
ATOM   1680  HB3 LEU H 121      25.968  29.422  42.040  1.00 13.52           H
ATOM   1681  HG  LEU H 121      27.603  29.762  40.451  1.00 15.65           H
ATOM   1682 HD11 LEU H 121      27.909  28.182  38.713  1.00 17.36           H
ATOM   1683 HD12 LEU H 121      28.210  27.490  40.108  1.00 17.36           H
ATOM   1684 HD13 LEU H 121      26.825  27.244  39.380  1.00 17.36           H
ATOM   1685 HD21 LEU H 121      26.250  30.059  38.525  1.00 16.45           H
ATOM   1686 HD22 LEU H 121      25.140  29.142  39.166  1.00 16.45           H
ATOM   1687 HD23 LEU H 121      25.453  30.556  39.804  1.00 16.45           H
ATOM   1688  N   CYS H 122      29.455  28.740  42.632  1.00 10.80           N
ATOM   1689  CA  CYS H 122      30.475  29.627  43.206  1.00 14.27           C
ATOM   1690  C   CYS H 122      30.235  31.099  42.837  1.00 12.91           C
ATOM   1691  O   CYS H 122      30.102  31.439  41.663  1.00 12.84           O
ATOM   1692  CB  CYS H 122      31.892  29.237  42.755  1.00 13.54           C
ATOM   1693  SG  CYS H 122      32.390  27.556  43.064  1.00 13.46           S
ATOM   1694  H   CYS H 122      29.702  28.234  41.990  1.00 12.99           H
ATOM   1695  HA  CYS H 122      30.412  29.558  44.169  1.00 17.16           H
ATOM   1696  HB2 CYS H 122      31.958  29.387  41.810  1.00 16.28           H
ATOM   1697  HB3 CYS H 122      32.531  29.820  43.204  1.00 16.28           H
ATOM   1698  N   LEU H 123      30.257  31.991  43.836  1.00 12.99           N
ATOM   1699  CA  LEU H 123      30.240  33.429  43.560  1.00 13.01           C
ATOM   1700  C   LEU H 123      31.692  33.842  43.300  1.00 15.38           C
ATOM   1701  O   LEU H 123      32.506  33.778  44.222  1.00 12.03           O
ATOM   1702  CB  LEU H 123      29.675  34.237  44.737  1.00 15.06           C
ATOM   1703  CG  LEU H 123      29.580  35.752  44.465  1.00 15.04           C
ATOM   1704  CD1 LEU H 123      28.441  36.037  43.465  1.00 14.16           C
ATOM   1705  CD2 LEU H 123      29.348  36.537  45.776  1.00 16.35           C
ATOM   1706  H   LEU H 123      30.353  31.791  44.667  1.00 15.62           H
ATOM   1707  HA  LEU H 123      29.676  33.623  42.805  1.00 15.64           H
ATOM   1708  HB2 LEU H 123      28.786  33.924  44.960  1.00 18.11           H
ATOM   1709  HB3 LEU H 123      30.250  34.117  45.501  1.00 18.11           H
ATOM   1710  HG  LEU H 123      30.422  36.074  44.068  1.00 18.08           H
ATOM   1711 HD11 LEU H 123      28.384  36.984  43.293  1.00 17.03           H
ATOM   1712 HD12 LEU H 123      28.599  35.560  42.621  1.00 17.03           H
ATOM   1713 HD13 LEU H 123      27.611  35.728  43.849  1.00 17.03           H
ATOM   1714 HD21 LEU H 123      29.287  37.483  45.591  1.00 19.66           H
ATOM   1715 HD22 LEU H 123      28.521  36.237  46.177  1.00 19.66           H
ATOM   1716 HD23 LEU H 123      30.082  36.375  46.402  1.00 19.66           H
ATOM   1717  N   PRO H 124      32.062  34.250  42.094  1.00 11.93           N
ATOM   1718  CA  PRO H 124      33.493  34.497  41.834  1.00 13.40           C
ATOM   1719  C   PRO H 124      33.995  35.811  42.405  1.00 14.39           C
ATOM   1720  O   PRO H 124      33.235  36.717  42.716  1.00 14.49           O
ATOM   1721  CB  PRO H 124      33.558  34.517  40.301  1.00 12.60           C
ATOM   1722  CG  PRO H 124      32.203  35.150  39.950  1.00 14.70           C
ATOM   1723  CD  PRO H 124      31.245  34.448  40.891  1.00 15.59           C
ATOM   1724  HA  PRO H 124      34.058  33.827  42.237  1.00 16.11           H
ATOM   1725  HB2 PRO H 124      34.303  35.058  39.988  1.00 15.15           H
ATOM   1726  HB3 PRO H 124      33.632  33.607  39.953  1.00 15.15           H
ATOM   1727  HG2 PRO H 124      32.227  36.104  40.127  1.00 17.68           H
ATOM   1728  HG3 PRO H 124      31.988  34.984  39.019  1.00 17.68           H
ATOM   1729  HD2 PRO H 124      30.481  35.000  41.103  1.00 18.74           H
ATOM   1730  HD3 PRO H 124      30.945  33.600  40.516  1.00 18.74           H
ATOM   1731  N   GLU H 125      35.321  35.931  42.490  1.00 16.53           N
ATOM   1732  CA  GLU H 125      35.926  37.217  42.819  1.00 15.60           C
ATOM   1733  C   GLU H 125      35.680  38.160  41.654  1.00 13.67           C
ATOM   1734  O   GLU H 125      35.590  37.726  40.512  1.00 15.63           O
ATOM   1735  CB  GLU H 125      37.430  37.090  43.054  1.00 17.76           C
ATOM   1736  CG  GLU H 125      37.779  36.495  44.392  1.00 21.14           C
ATOM   1737  CD  GLU H 125      39.305  36.388  44.636  1.00 30.51           C
ATOM   1738  OE1 GLU H 125      40.121  36.969  43.850  1.00 19.98           O
ATOM   1739  OE2 GLU H 125      39.683  35.707  45.630  1.00 27.58           O1-
ATOM   1740  H   GLU H 125      35.873  35.321  42.273  1.00 19.87           H
ATOM   1741  HA  GLU H 125      35.545  37.566  43.639  1.00 18.75           H
ATOM   1742  HB2 GLU H 125      37.794  36.534  42.358  1.00 21.34           H
ATOM   1743  HB3 GLU H 125      37.841  37.974  43.002  1.00 21.34           H
ATOM   1744  HG2 GLU H 125      37.404  37.045  45.102  1.00 25.41           H
ATOM   1745  HG3 GLU H 125      37.404  35.601  44.442  1.00 25.41           H
ATOM   1746  N   ARG H 126      35.581  39.461  41.929  1.00 18.74           N
ATOM   1747  CA  ARG H 126      35.314  40.415  40.847  1.00 16.31           C
ATOM   1748  C   ARG H 126      36.402  40.384  39.764  1.00 20.39           C
ATOM   1749  O   ARG H 126      36.088  40.373  38.571  1.00 16.28           O
ATOM   1750  CB  ARG H 126      35.156  41.835  41.413  1.00 20.66           C
ATOM   1751  CG  ARG H 126      34.877  42.931  40.360  1.00 25.71           C
ATOM   1752  CD  ARG H 126      34.915  44.343  40.989  1.00 25.65           C
ATOM   1753  NE  ARG H 126      36.208  44.620  41.629  1.00 44.67           N
ATOM   1754  CZ  ARG H 126      37.311  44.997  40.981  1.00 40.31           C
ATOM   1755  NH1 ARG H 126      37.302  45.154  39.666  1.00 40.50           N
ATOM   1756  NH2 ARG H 126      38.436  45.206  41.650  1.00 39.81           N1+
ATOM   1757  H   ARG H 126      35.638  39.807  42.718  1.00 22.52           H
ATOM   1758  HA  ARG H 126      34.478  40.175  40.418  1.00 19.61           H
ATOM   1759  HB2 ARG H 126      34.423  41.849  42.050  1.00 24.83           H
ATOM   1760  HB3 ARG H 126      35.975  42.072  41.871  1.00 24.83           H
ATOM   1761  HG2 ARG H 126      35.555  42.890  39.663  1.00 30.88           H
ATOM   1762  HG3 ARG H 126      34.004  42.788  39.967  1.00 30.88           H
ATOM   1763  HD2 ARG H 126      34.762  45.004  40.297  1.00 30.82           H
ATOM   1764  HD3 ARG H 126      34.213  44.414  41.656  1.00 30.82           H
ATOM   1765  HE  ARG H 126      36.259  44.552  42.489  1.00 53.64           H
ATOM   1766 HH11 ARG H 126      36.584  45.016  39.207  1.00 48.63           H
ATOM   1767 HH12 ARG H 126      38.020  45.396  39.251  1.00 48.63           H
ATOM   1768 HH21 ARG H 126      38.449  45.119  42.500  1.00 47.81           H
ATOM   1769 HH22 ARG H 126      39.144  45.459  41.226  1.00 47.81           H
ATOM   1770  N   THR H 127      37.683  40.396  40.144  1.00 18.30           N
ATOM   1771  CA  THR H 127      38.741  40.408  39.121  1.00 18.82           C
ATOM   1772  C   THR H 127      38.676  39.174  38.237  1.00 15.17           C
ATOM   1773  O   THR H 127      38.776  39.259  37.013  1.00 19.35           O
ATOM   1774  CB  THR H 127      40.145  40.503  39.750  1.00 22.19           C
ATOM   1775  OG1 THR H 127      40.312  39.493  40.753  1.00 22.86           O
ATOM   1776  CG2 THR H 127      40.378  41.885  40.343  1.00 24.09           C
ATOM   1777  H   THR H 127      37.934  40.397  40.965  1.00 22.00           H
ATOM   1778  HA  THR H 127      38.615  41.183  38.564  1.00 22.62           H
ATOM   1779  HB  THR H 127      40.827  40.342  39.061  1.00 26.67           H
ATOM   1780  HG1 THR H 127      39.869  39.693  41.438  1.00 27.46           H
ATOM   1781 HG21 THR H 127      41.258  41.943  40.735  1.00 28.95           H
ATOM   1782 HG22 THR H 127      40.289  42.571  39.651  1.00 28.95           H
ATOM   1783 HG23 THR H 127      39.721  42.050  41.022  1.00 28.95           H
ATOM   1784  N   PHE H 128      38.550  38.013  38.849  1.00 16.26           N
ATOM   1785  CA  PHE H 128      38.447  36.785  38.080  1.00 12.85           C
ATOM   1786  C   PHE H 128      37.278  36.854  37.113  1.00 16.98           C
ATOM   1787  O   PHE H 128      37.388  36.444  35.956  1.00 17.53           O
ATOM   1788  CB  PHE H 128      38.283  35.608  39.041  1.00 15.05           C
ATOM   1789  CG  PHE H 128      37.998  34.287  38.367  1.00 14.42           C
ATOM   1790  CD1 PHE H 128      38.936  33.722  37.491  1.00 18.47           C
ATOM   1791  CD2 PHE H 128      36.823  33.589  38.654  1.00 15.28           C
ATOM   1792  CE1 PHE H 128      38.697  32.484  36.879  1.00 17.72           C
ATOM   1793  CE2 PHE H 128      36.558  32.342  38.063  1.00 17.90           C
ATOM   1794  CZ  PHE H 128      37.499  31.780  37.160  1.00 19.69           C
ATOM   1795  H   PHE H 128      38.489  37.926  39.695  1.00 19.54           H
ATOM   1796  HA  PHE H 128      39.257  36.648  37.569  1.00 15.45           H
ATOM   1797  HB2 PHE H 128      39.092  35.502  39.568  1.00 18.10           H
ATOM   1798  HB3 PHE H 128      37.543  35.794  39.631  1.00 18.10           H
ATOM   1799  HD1 PHE H 128      39.733  34.191  37.306  1.00 22.20           H
ATOM   1800  HD2 PHE H 128      36.192  33.959  39.252  1.00 18.37           H
ATOM   1801  HE1 PHE H 128      39.340  32.121  36.282  1.00 21.30           H
ATOM   1802  HE2 PHE H 128      35.748  31.885  38.256  1.00 21.51           H
ATOM   1803  HZ  PHE H 128      37.326  30.944  36.750  1.00 23.66           H
ATOM   1804  N   SER H 129      36.138  37.336  37.583  1.00 15.69           N
ATOM   1805  CA  SER H 129      34.954  37.397  36.737  1.00 14.43           C
ATOM   1806  C   SER H 129      35.131  38.372  35.582  1.00 16.54           C
ATOM   1807  O   SER H 129      34.674  38.097  34.471  1.00 17.87           O
ATOM   1808  CB  SER H 129      33.733  37.790  37.569  1.00 15.69           C
ATOM   1809  OG  SER H 129      32.552  37.597  36.820  1.00 18.30           O
ATOM   1810  H   SER H 129      36.045  37.610  38.382  1.00 18.87           H
ATOM   1811  HA  SER H 129      34.815  36.520  36.346  1.00 17.35           H
ATOM   1812  HB2 SER H 129      33.700  37.249  38.367  1.00 18.86           H
ATOM   1813  HB3 SER H 129      33.795  38.722  37.804  1.00 18.86           H
ATOM   1814  HG  SER H 129      31.872  37.808  37.286  1.00 21.99           H
ATOM   1815  N   GLU H 129A     35.738  39.533  35.828  1.00 18.34           N
ATOM   1816  CA  GLU H 129A     35.919  40.535  34.771  1.00 17.53           C
ATOM   1817  C   GLU H 129A     37.065  40.195  33.820  1.00 22.04           C
ATOM   1818  O   GLU H 129A     36.952  40.382  32.602  1.00 21.14           O
ATOM   1819  CB  GLU H 129A     36.184  41.906  35.383  1.00 20.53           C
ATOM   1820  CG  GLU H 129A     35.040  42.447  36.222  1.00 22.08           C
ATOM   1821  CD  GLU H 129A     35.360  43.769  36.885  1.00 24.11           C
ATOM   1822  OE1 GLU H 129A     36.528  44.174  36.908  1.00 28.33           O
ATOM   1823  OE2 GLU H 129A     34.442  44.414  37.394  1.00 25.28           O1-
ATOM   1824  H   GLU H 129A     36.040  39.748  36.594  1.00 22.05           H
ATOM   1825  HA  GLU H 129A     35.108  40.577  34.242  1.00 21.07           H
ATOM   1826  HB2 GLU H 129A     36.973  41.842  35.930  1.00 24.67           H
ATOM   1827  HB3 GLU H 129A     36.361  42.539  34.660  1.00 24.67           H
ATOM   1828  HG2 GLU H 129A     34.263  42.567  35.655  1.00 26.53           H
ATOM   1829  HG3 GLU H 129A     34.835  41.803  36.915  1.00 26.53           H
ATOM   1830  N   ARG H 129B     38.180  39.713  34.357  1.00 23.57           N
ATOM   1831  CA  ARG H 129B     39.338  39.390  33.532  1.00 22.13           C
ATOM   1832  C   ARG H 129B     39.198  38.071  32.816  1.00 21.48           C
ATOM   1833  O   ARG H 129B     39.807  37.881  31.762  1.00 20.48           O
ATOM   1834  CB  ARG H 129B     40.600  39.338  34.389  1.00 22.09           C
ATOM   1835  CG  ARG H 129B     40.986  40.674  34.994  1.00 23.55           C
ATOM   1836  CD  ARG H 129B     42.064  40.505  36.058  1.00 31.12           C
ATOM   1837  NE  ARG H 129B     42.460  41.782  36.635  1.00 30.09           N
ATOM   1838  CZ  ARG H 129B     43.149  41.909  37.764  1.00 33.50           C
ATOM   1839  NH1 ARG H 129B     43.463  43.115  38.212  1.00 31.69           N
ATOM   1840  NH2 ARG H 129B     43.521  40.837  38.463  1.00 29.58           N1+
ATOM   1841  H   ARG H 129B     38.270  39.577  35.190  1.00 28.31           H
ATOM   1842  HA  ARG H 129B     39.431  40.059  32.844  1.00 26.59           H
ATOM   1843  HB2 ARG H 129B     40.456  38.709  35.104  1.00 26.55           H
ATOM   1844  HB3 ARG H 129B     41.347  39.026  33.845  1.00 26.55           H
ATOM   1845  HG2 ARG H 129B     41.326  41.261  34.302  1.00 28.29           H
ATOM   1846  HG3 ARG H 129B     40.208  41.077  35.405  1.00 28.29           H
ATOM   1847  HD2 ARG H 129B     41.733  39.932  36.764  1.00 37.38           H
ATOM   1848  HD3 ARG H 129B     42.845  40.086  35.662  1.00 37.38           H
ATOM   1849  HE  ARG H 129B     42.237  42.502  36.214  1.00 36.14           H
ATOM   1850 HH11 ARG H 129B     43.226  43.807  37.766  1.00 38.06           H
ATOM   1851 HH12 ARG H 129B     43.911  43.199  38.947  1.00 38.06           H
ATOM   1852 HH21 ARG H 129B     43.325  40.042  38.190  1.00 35.53           H
ATOM   1853 HH22 ARG H 129B     43.968  40.929  39.200  1.00 35.53           H
ATOM   1854  N   THR H 129C     38.430  37.140  33.364  1.00 17.83           N
ATOM   1855  CA  THR H 129C     38.392  35.810  32.757  1.00 17.61           C
ATOM   1856  C   THR H 129C     36.999  35.293  32.401  1.00 20.93           C
ATOM   1857  O   THR H 129C     36.774  34.867  31.263  1.00 18.11           O
ATOM   1858  CB  THR H 129C     39.102  34.795  33.686  1.00 17.34           C
ATOM   1859  OG1 THR H 129C     40.467  35.187  33.871  1.00 20.80           O
ATOM   1860  CG2 THR H 129C     39.052  33.374  33.110  1.00 20.50           C
ATOM   1861  H   THR H 129C     37.970  37.265  34.070  1.00 21.43           H
ATOM   1862  HA  THR H 129C     38.844  35.865  31.915  1.00 21.16           H
ATOM   1863  HB  THR H 129C     38.680  34.780  34.555  1.00 20.84           H
ATOM   1864  HG1 THR H 129C     40.879  34.630  34.366  1.00 25.00           H
ATOM   1865 HG21 THR H 129C     39.523  32.765  33.693  1.00 24.63           H
ATOM   1866 HG22 THR H 129C     38.131  33.064  33.013  1.00 24.63           H
ATOM   1867 HG23 THR H 129C     39.473  33.354  32.246  1.00 24.63           H
ATOM   1868  N   LEU H 129D     36.073  35.252  33.357  1.00 16.45           N
ATOM   1869  CA  LEU H 129D     34.766  34.651  33.076  1.00 14.35           C
ATOM   1870  C   LEU H 129D     34.014  35.423  31.998  1.00 17.25           C
ATOM   1871  O   LEU H 129D     33.262  34.836  31.205  1.00 18.96           O
ATOM   1872  CB  LEU H 129D     33.912  34.592  34.344  1.00 16.26           C
ATOM   1873  CG  LEU H 129D     34.396  33.709  35.485  1.00 18.42           C
ATOM   1874  CD1 LEU H 129D     33.389  33.829  36.644  1.00 15.14           C
ATOM   1875  CD2 LEU H 129D     34.534  32.242  34.998  1.00 15.12           C
ATOM   1876  H   LEU H 129D     36.199  35.534  34.151  1.00 19.77           H
ATOM   1877  HA  LEU H 129D     34.898  33.750  32.745  1.00 17.26           H
ATOM   1878  HB2 LEU H 129D     33.813  35.486  34.686  1.00 19.55           H
ATOM   1879  HB3 LEU H 129D     33.023  34.274  34.096  1.00 19.55           H
ATOM   1880  HG  LEU H 129D     35.275  34.018  35.785  1.00 22.13           H
ATOM   1881 HD11 LEU H 129D     33.679  33.264  37.374  1.00 18.20           H
ATOM   1882 HD12 LEU H 129D     33.323  34.754  36.956  1.00 18.20           H
ATOM   1883 HD13 LEU H 129D     32.518  33.534  36.351  1.00 18.20           H
ATOM   1884 HD21 LEU H 129D     34.833  31.689  35.728  1.00 18.18           H
ATOM   1885 HD22 LEU H 129D     33.671  31.927  34.698  1.00 18.18           H
ATOM   1886 HD23 LEU H 129D     35.167  32.182  34.256  1.00 18.18           H
ATOM   1887  N   ALA H 129E     34.179  36.745  31.971  1.00 19.45           N
ATOM   1888  CA  ALA H 129E     33.463  37.574  31.010  1.00 17.58           C
ATOM   1889  C   ALA H 129E     33.836  37.249  29.576  1.00 20.32           C
ATOM   1890  O   ALA H 129E     33.127  37.661  28.657  1.00 22.73           O
ATOM   1891  CB  ALA H 129E     33.731  39.048  31.293  1.00 17.25           C
ATOM   1892  H   ALA H 129E     34.701  37.158  32.499  1.00 23.38           H
ATOM   1893  HA  ALA H 129E     32.510  37.417  31.096  1.00 21.13           H
ATOM   1894  HB1 ALA H 129E     33.254  39.594  30.651  1.00 20.73           H
ATOM   1895  HB2 ALA H 129E     33.433  39.263  32.198  1.00 20.73           H
ATOM   1896  HB3 ALA H 129E     34.671  39.206  31.221  1.00 20.73           H
ATOM   1897  N   PHE H 129F     34.908  36.504  29.357  1.00 24.53           N
ATOM   1898  CA  PHE H 129F     35.331  36.125  28.008  1.00 21.26           C
ATOM   1899  C   PHE H 129F     35.043  34.670  27.684  1.00 20.18           C
ATOM   1900  O   PHE H 129F     35.327  34.228  26.580  1.00 20.80           O
ATOM   1901  CB  PHE H 129F     36.828  36.444  27.821  1.00 20.42           C
ATOM   1902  CG  PHE H 129F     37.115  37.913  28.015  1.00 20.65           C
ATOM   1903  CD1 PHE H 129F     36.680  38.832  27.067  1.00 28.21           C
ATOM   1904  CD2 PHE H 129F     37.696  38.383  29.199  1.00 21.89           C
ATOM   1905  CE1 PHE H 129F     36.861  40.219  27.251  1.00 25.42           C
ATOM   1906  CE2 PHE H 129F     37.891  39.763  29.414  1.00 24.79           C
ATOM   1907  CZ  PHE H 129F     37.471  40.686  28.429  1.00 28.52           C
ATOM   1908  H   PHE H 129F     35.395  36.211  29.993  1.00 29.46           H
ATOM   1909  HA  PHE H 129F     34.835  36.660  27.376  1.00 25.54           H
ATOM   1910  HB2 PHE H 129F     37.337  35.947  28.476  1.00 24.53           H
ATOM   1911  HB3 PHE H 129F     37.109  36.173  26.929  1.00 24.53           H
ATOM   1912  HD1 PHE H 129F     36.271  38.514  26.278  1.00 33.89           H
ATOM   1913  HD2 PHE H 129F     37.973  37.765  29.857  1.00 26.31           H
ATOM   1914  HE1 PHE H 129F     36.574  40.826  26.577  1.00 30.53           H
ATOM   1915  HE2 PHE H 129F     38.303  40.064  30.212  1.00 29.78           H
ATOM   1916  HZ  PHE H 129F     37.601  41.610  28.556  1.00 34.26           H
ATOM   1917  N   VAL H 129G     34.448  33.921  28.599  1.00 17.13           N
ATOM   1918  CA  VAL H 129G     33.957  32.585  28.269  1.00 15.70           C
ATOM   1919  C   VAL H 129G     32.715  32.804  27.410  1.00 23.74           C
ATOM   1920  O   VAL H 129G     31.771  33.482  27.833  1.00 19.91           O
ATOM   1921  CB  VAL H 129G     33.634  31.767  29.523  1.00 15.85           C
ATOM   1922  CG1 VAL H 129G     33.043  30.411  29.136  1.00 18.93           C
ATOM   1923  CG2 VAL H 129G     34.872  31.572  30.360  1.00 20.38           C
ATOM   1924  H   VAL H 129G     34.259  34.202  29.378  1.00 20.59           H
ATOM   1925  HA  VAL H 129G     34.624  32.085  27.793  1.00 18.88           H
ATOM   1926  HB  VAL H 129G     32.966  32.250  30.038  1.00 19.05           H
ATOM   1927 HG11 VAL H 129G     32.830  29.910  29.932  1.00 22.75           H
ATOM   1928 HG12 VAL H 129G     32.234  30.514  28.593  1.00 22.75           H
ATOM   1929 HG13 VAL H 129G     33.697  29.921  28.625  1.00 22.75           H
ATOM   1930 HG21 VAL H 129G     34.647  31.067  31.152  1.00 24.49           H
ATOM   1931 HG22 VAL H 129G     35.526  31.086  29.848  1.00 24.49           H
ATOM   1932 HG23 VAL H 129G     35.244  32.437  30.621  1.00 24.49           H
ATOM   1933  N   ARG H 134      32.718  32.314  26.174  1.00 20.07           N
ATOM   1934  CA  ARG H 134      31.601  32.661  25.287  1.00 19.05           C
ATOM   1935  C   ARG H 134      30.254  32.131  25.784  1.00 19.97           C
ATOM   1936  O   ARG H 134      29.281  32.886  25.867  1.00 21.46           O
ATOM   1937  CB  ARG H 134      31.842  32.165  23.862  1.00 22.43           C
ATOM   1938  CG  ARG H 134      30.765  32.689  22.906  1.00 24.46           C
ATOM   1939  CD  ARG H 134      31.061  32.406  21.422  1.00 34.17           C
ATOM   1940  NE  ARG H 134      29.978  32.960  20.600  1.00 35.52           N
ATOM   1941  CZ  ARG H 134      29.521  32.407  19.483  1.00 34.75           C
ATOM   1942  NH1 ARG H 134      28.507  32.968  18.836  1.00 35.12           N
ATOM   1943  NH2 ARG H 134      30.061  31.287  19.024  1.00 36.26           N1+
ATOM   1944  H   ARG H 134      33.356  31.862  25.828  1.00 24.12           H
ATOM   1945  HA  ARG H 134      31.506  33.628  25.292  1.00 22.89           H
ATOM   1946  HB2 ARG H 134      32.706  32.487  23.563  1.00 26.95           H
ATOM   1947  HB3 ARG H 134      31.823  31.200  23.840  1.00 26.95           H
ATOM   1948  HG2 ARG H 134      29.913  32.277  23.121  1.00 29.39           H
ATOM   1949  HG3 ARG H 134      30.691  33.650  23.013  1.00 29.39           H
ATOM   1950  HD2 ARG H 134      31.904  32.818  21.169  1.00 41.03           H
ATOM   1951  HD3 ARG H 134      31.117  31.448  21.283  1.00 41.03           H
ATOM   1952  HE  ARG H 134      29.619  33.704  20.858  1.00 42.65           H
ATOM   1953 HH11 ARG H 134      28.166  33.695  19.132  1.00 42.17           H
ATOM   1954 HH12 ARG H 134      28.223  32.615  18.105  1.00 42.17           H
ATOM   1955 HH21 ARG H 134      30.711  30.903  19.442  1.00 43.54           H
ATOM   1956 HH22 ARG H 134      29.765  30.929  18.299  1.00 43.54           H
ATOM   1957  N   PHE H 135      30.143  30.831  26.034  1.00 18.45           N
ATOM   1958  CA  PHE H 135      28.846  30.254  26.376  1.00 20.41           C
ATOM   1959  C   PHE H 135      28.670  30.005  27.870  1.00 18.42           C
ATOM   1960  O   PHE H 135      29.615  29.683  28.588  1.00 18.33           O
ATOM   1961  CB  PHE H 135      28.615  28.937  25.636  1.00 18.29           C
ATOM   1962  CG  PHE H 135      28.352  29.110  24.172  1.00 21.27           C
ATOM   1963  CD1 PHE H 135      27.044  29.228  23.706  1.00 20.65           C
ATOM   1964  CD2 PHE H 135      29.419  29.144  23.258  1.00 28.44           C
ATOM   1965  CE1 PHE H 135      26.775  29.382  22.325  1.00 21.06           C
ATOM   1966  CE2 PHE H 135      29.181  29.304  21.871  1.00 27.65           C
ATOM   1967  CZ  PHE H 135      27.851  29.424  21.403  1.00 26.46           C
ATOM   1968  H   PHE H 135      30.789  30.274  25.956  1.00 22.17           H
ATOM   1969  HA  PHE H 135      28.154  30.876  26.135  1.00 24.53           H
ATOM   1970  HB2 PHE H 135      29.392  28.378  25.734  1.00 21.98           H
ATOM   1971  HB3 PHE H 135      27.852  28.470  26.026  1.00 21.98           H
ATOM   1972  HD1 PHE H 135      26.328  29.195  24.325  1.00 24.81           H
ATOM   1973  HD2 PHE H 135      30.306  29.067  23.575  1.00 34.16           H
ATOM   1974  HE1 PHE H 135      25.877  29.462  22.024  1.00 25.30           H
ATOM   1975  HE2 PHE H 135      29.906  29.333  21.265  1.00 33.21           H
ATOM   1976  HZ  PHE H 135      27.676  29.532  20.480  1.00 31.79           H
ATOM   1977  N   SER H 136      27.423  30.116  28.313  1.00 18.46           N
ATOM   1978  CA  SER H 136      27.035  29.899  29.700  1.00 15.00           C
ATOM   1979  C   SER H 136      25.636  29.296  29.729  1.00 19.77           C
ATOM   1980  O   SER H 136      24.888  29.414  28.761  1.00 17.30           O
ATOM   1981  CB  SER H 136      27.030  31.208  30.495  1.00 19.86           C
ATOM   1982  OG  SER H 136      28.326  31.756  30.609  1.00 18.39           O
ATOM   1983  H   SER H 136      26.770  30.324  27.804  1.00 22.18           H
ATOM   1984  HA  SER H 136      27.651  29.286  30.124  1.00 18.04           H
ATOM   1985  HB2 SER H 136      26.459  31.836  30.031  1.00 23.86           H
ATOM   1986  HB3 SER H 136      26.661  31.050  31.384  1.00 23.86           H
ATOM   1987  HG  SER H 136      28.409  32.099  31.373  1.00 22.10           H
ATOM   1988  N   LEU H 137      25.261  28.674  30.852  1.00 16.95           N
ATOM   1989  CA  LEU H 137      23.944  28.048  30.972  1.00 14.41           C
ATOM   1990  C   LEU H 137      22.953  28.954  31.716  1.00 17.49           C
ATOM   1991  O   LEU H 137      23.290  29.548  32.740  1.00 13.77           O
ATOM   1992  CB  LEU H 137      24.052  26.695  31.688  1.00 15.05           C
ATOM   1993  CG  LEU H 137      24.918  25.592  31.090  1.00 12.98           C
ATOM   1994  CD1 LEU H 137      24.894  24.375  32.015  1.00 17.66           C
ATOM   1995  CD2 LEU H 137      24.409  25.234  29.705  1.00 17.54           C
ATOM   1996  H   LEU H 137      25.762  28.580  31.547  1.00 20.37           H
ATOM   1997  HA  LEU H 137      23.594  27.904  30.088  1.00 17.32           H
ATOM   1998  HB2 LEU H 137      24.384  26.856  32.576  1.00 18.09           H
ATOM   1999  HB3 LEU H 137      23.152  26.325  31.770  1.00 18.09           H
ATOM   2000  HG  LEU H 137      25.839  25.909  31.005  1.00 15.60           H
ATOM   2001 HD11 LEU H 137      25.430  23.666  31.640  1.00 21.23           H
ATOM   2002 HD12 LEU H 137      25.238  24.611  32.903  1.00 21.23           H
ATOM   2003 HD13 LEU H 137      23.985  24.057  32.105  1.00 21.23           H
ATOM   2004 HD21 LEU H 137      24.957  24.533  29.328  1.00 21.08           H
ATOM   2005 HD22 LEU H 137      23.500  24.917  29.767  1.00 21.08           H
ATOM   2006 HD23 LEU H 137      24.432  26.014  29.110  1.00 21.08           H
ATOM   2007  N   VAL H 138      21.719  29.033  31.217  1.00 12.20           N
ATOM   2008  CA  VAL H 138      20.629  29.738  31.885  1.00 12.38           C
ATOM   2009  C   VAL H 138      19.530  28.721  32.129  1.00 15.96           C
ATOM   2010  O   VAL H 138      19.312  27.840  31.289  1.00 14.66           O
ATOM   2011  CB  VAL H 138      20.073  30.920  31.064  1.00 12.68           C
ATOM   2012  CG1 VAL H 138      21.119  32.013  30.943  1.00 18.42           C
ATOM   2013  CG2 VAL H 138      19.614  30.431  29.668  1.00 16.93           C
ATOM   2014  H   VAL H 138      21.485  28.632  30.495  1.00 14.67           H
ATOM   2015  HA  VAL H 138      20.935  30.110  32.712  1.00 14.89           H
ATOM   2016  HB  VAL H 138      19.286  31.292  31.511  1.00 15.25           H
ATOM   2017 HG11 VAL H 138      20.775  32.742  30.407  1.00 22.14           H
ATOM   2018 HG12 VAL H 138      21.374  32.343  31.827  1.00 22.14           H
ATOM   2019 HG13 VAL H 138      21.900  31.644  30.506  1.00 22.14           H
ATOM   2020 HG21 VAL H 138      19.278  31.174  29.153  1.00 20.35           H
ATOM   2021 HG22 VAL H 138      20.373  30.044  29.209  1.00 20.35           H
ATOM   2022 HG23 VAL H 138      18.916  29.744  29.751  1.00 20.35           H
ATOM   2023  N   SER H 139      18.844  28.810  33.267  1.00 14.64           N
ATOM   2024  CA  SER H 139      17.869  27.768  33.580  1.00 12.39           C
ATOM   2025  C   SER H 139      16.657  28.289  34.328  1.00 13.67           C
ATOM   2026  O   SER H 139      16.676  29.368  34.915  1.00 12.53           O
ATOM   2027  CB  SER H 139      18.516  26.657  34.412  1.00 16.19           C
ATOM   2028  OG  SER H 139      19.225  27.238  35.497  1.00 15.28           O
ATOM   2029  H   SER H 139      18.976  29.411  33.863  1.00 17.60           H
ATOM   2030  HA  SER H 139      17.526  27.423  32.751  1.00 14.90           H
ATOM   2031  HB2 SER H 139      17.835  26.061  34.764  1.00 19.46           H
ATOM   2032  HB3 SER H 139      19.130  26.150  33.847  1.00 19.46           H
ATOM   2033  HG  SER H 139      18.699  27.695  35.983  1.00 18.37           H
ATOM   2034  N   GLY H 140      15.603  27.481  34.327  1.00 16.46           N
ATOM   2035  CA  GLY H 140      14.397  27.828  35.058  1.00 15.19           C
ATOM   2036  C   GLY H 140      13.157  27.062  34.624  1.00 15.53           C
ATOM   2037  O   GLY H 140      13.169  26.263  33.692  1.00 13.72           O
ATOM   2038  H   GLY H 140      15.587  26.717  33.928  1.00 19.78           H
ATOM   2039  HA2 GLY H 140      14.521  27.669  36.008  1.00 18.27           H
ATOM   2040  HA3 GLY H 140      14.224  28.772  34.940  1.00 18.27           H
ATOM   2041  N   TRP H 141      12.067  27.325  35.347  1.00 14.70           N
ATOM   2042  CA  TRP H 141      10.776  26.715  35.048  1.00 15.25           C
ATOM   2043  C   TRP H 141       9.859  27.679  34.319  1.00 15.58           C
ATOM   2044  O   TRP H 141       8.632  27.556  34.391  1.00 16.01           O
ATOM   2045  CB  TRP H 141      10.094  26.221  36.315  1.00 13.66           C
ATOM   2046  CG  TRP H 141      10.781  25.084  37.008  1.00 13.08           C
ATOM   2047  CD1 TRP H 141      10.557  23.741  36.826  1.00 14.77           C
ATOM   2048  CD2 TRP H 141      11.772  25.194  38.040  1.00 12.32           C
ATOM   2049  NE1 TRP H 141      11.357  23.018  37.692  1.00 15.01           N
ATOM   2050  CE2 TRP H 141      12.105  23.885  38.448  1.00 13.26           C
ATOM   2051  CE3 TRP H 141      12.411  26.283  38.666  1.00 15.12           C
ATOM   2052  CZ2 TRP H 141      13.071  23.621  39.461  1.00 13.30           C
ATOM   2053  CZ3 TRP H 141      13.371  26.021  39.687  1.00 13.56           C
ATOM   2054  CH2 TRP H 141      13.686  24.700  40.064  1.00 11.99           C
ATOM   2055  H   TRP H 141      12.046  27.879  36.004  1.00 17.67           H
ATOM   2056  HA  TRP H 141      10.905  25.955  34.473  1.00 18.33           H
ATOM   2057  HB2 TRP H 141      10.055  26.959  36.938  1.00 16.43           H
ATOM   2058  HB3 TRP H 141       9.186  25.944  36.119  1.00 16.43           H
ATOM   2059  HD1 TRP H 141       9.939  23.379  36.220  1.00 17.76           H
ATOM   2060  HE1 TRP H 141      11.369  22.153  37.749  1.00 18.05           H
ATOM   2061  HE3 TRP H 141      12.203  27.176  38.417  1.00 18.18           H
ATOM   2062  HZ2 TRP H 141      13.274  22.736  39.711  1.00 15.99           H
ATOM   2063  HZ3 TRP H 141      13.808  26.757  40.102  1.00 16.31           H
ATOM   2064  HH2 TRP H 141      14.330  24.546  40.734  1.00 14.42           H
ATOM   2065  N   GLY H 142      10.436  28.667  33.653  1.00 14.27           N
ATOM   2066  CA  GLY H 142       9.662  29.686  32.977  1.00 15.59           C
ATOM   2067  C   GLY H 142       9.003  29.190  31.699  1.00 13.29           C
ATOM   2068  O   GLY H 142       9.016  28.010  31.343  1.00 13.65           O
ATOM   2069  H   GLY H 142      11.290  28.759  33.617  1.00 17.15           H
ATOM   2070  HA2 GLY H 142       8.973  30.020  33.576  1.00 18.74           H
ATOM   2071  HA3 GLY H 142      10.233  30.435  32.747  1.00 18.74           H
ATOM   2072  N   GLN H 143       8.396  30.144  30.998  1.00 17.52           N
ATOM   2073  CA  GLN H 143       7.646  29.866  29.768  1.00 18.13           C
ATOM   2074  C   GLN H 143       8.508  29.157  28.739  1.00 18.67           C
ATOM   2075  O   GLN H 143       9.632  29.586  28.456  1.00 14.53           O
ATOM   2076  CB  GLN H 143       7.118  31.170  29.148  1.00 20.37           C
ATOM   2077  CG  GLN H 143       6.000  31.836  29.918  1.00 17.87           C
ATOM   2078  CD  GLN H 143       6.492  32.672  31.099  1.00 23.91           C
ATOM   2079  OE1 GLN H 143       7.691  32.797  31.357  1.00 15.90           O
ATOM   2080  NE2 GLN H 143       5.544  33.249  31.825  1.00 22.05           N
ATOM   2081  H   GLN H 143       8.391  30.966  31.235  1.00 21.05           H
ATOM   2082  HA  GLN H 143       6.897  29.286  29.954  1.00 21.79           H
ATOM   2083  HB2 GLN H 143       7.853  31.793  29.081  1.00 24.48           H
ATOM   2084  HB3 GLN H 143       6.792  30.983  28.247  1.00 24.48           H
ATOM   2085  HG2 GLN H 143       5.504  32.420  29.319  1.00 21.48           H
ATOM   2086  HG3 GLN H 143       5.404  31.145  30.257  1.00 21.48           H
ATOM   2087 HE21 GLN H 143       4.713  33.142  31.612  1.00 26.50           H
ATOM   2088 HE22 GLN H 143       5.754  33.737  32.503  1.00 26.50           H
ATOM   2089  N   LEU H 144       7.943  28.119  28.122  1.00 16.31           N
ATOM   2090  CA  LEU H 144       8.632  27.367  27.078  1.00 14.04           C
ATOM   2091  C   LEU H 144       8.583  28.080  25.744  1.00 17.60           C
ATOM   2092  O   LEU H 144       9.339  27.748  24.831  1.00 17.56           O
ATOM   2093  CB  LEU H 144       8.010  25.978  26.934  1.00 15.42           C
ATOM   2094  CG  LEU H 144       8.205  25.116  28.175  1.00 17.21           C
ATOM   2095  CD1 LEU H 144       7.227  23.943  28.163  1.00 19.78           C
ATOM   2096  CD2 LEU H 144       9.667  24.657  28.225  1.00 17.69           C
ATOM   2097  H   LEU H 144       7.142  27.861  28.269  1.00 19.60           H
ATOM   2098  HA  LEU H 144       9.557  27.262  27.317  1.00 16.89           H
ATOM   2099  HB2 LEU H 144       7.066  26.084  26.776  1.00 18.54           H
ATOM   2100  HB3 LEU H 144       8.399  25.518  26.170  1.00 18.54           H
ATOM   2101  HG  LEU H 144       8.021  25.651  28.978  1.00 20.69           H
ATOM   2102 HD11 LEU H 144       7.357  23.403  28.951  1.00 23.76           H
ATOM   2103 HD12 LEU H 144       6.302  24.269  28.146  1.00 23.76           H
ATOM   2104 HD13 LEU H 144       7.380  23.409  27.377  1.00 23.76           H
ATOM   2105 HD21 LEU H 144       9.811  24.110  29.004  1.00 21.27           H
ATOM   2106 HD22 LEU H 144       9.866  24.145  27.434  1.00 21.27           H
ATOM   2107 HD23 LEU H 144      10.267  25.431  28.261  1.00 21.27           H
ATOM   2108  N   LEU H 145       7.687  29.042  25.624  1.00 17.37           N
ATOM   2109  CA  LEU H 145       7.467  29.824  24.421  1.00 17.72           C
ATOM   2110  C   LEU H 145       7.015  31.202  24.858  1.00 18.42           C
ATOM   2111  O   LEU H 145       6.351  31.342  25.882  1.00 18.46           O
ATOM   2112  CB  LEU H 145       6.367  29.233  23.534  1.00 21.50           C
ATOM   2113  CG  LEU H 145       6.541  27.868  22.882  1.00 31.77           C
ATOM   2114  CD1 LEU H 145       5.171  27.382  22.369  1.00 27.10           C
ATOM   2115  CD2 LEU H 145       7.559  27.972  21.749  1.00 28.28           C
ATOM   2116  H   LEU H 145       7.161  29.239  26.268  1.00 20.87           H
ATOM   2117  HA  LEU H 145       8.288  29.887  23.920  1.00 21.30           H
ATOM   2118  HB2 LEU H 145       5.573  29.175  24.078  1.00 25.84           H
ATOM   2119  HB3 LEU H 145       6.197  29.865  22.816  1.00 25.84           H
ATOM   2120  HG  LEU H 145       6.874  27.215  23.538  1.00 38.16           H
ATOM   2121 HD11 LEU H 145       5.280  26.519  21.947  1.00 32.56           H
ATOM   2122 HD12 LEU H 145       4.539  27.306  23.116  1.00 32.56           H
ATOM   2123 HD13 LEU H 145       4.832  28.013  21.724  1.00 32.56           H
ATOM   2124 HD21 LEU H 145       7.662  27.110  21.328  1.00 33.97           H
ATOM   2125 HD22 LEU H 145       7.236  28.614  21.104  1.00 33.97           H
ATOM   2126 HD23 LEU H 145       8.420  28.276  22.102  1.00 33.97           H
ATOM   2127  N   ASP H 146       7.295  32.213  24.056  1.00 17.34           N
ATOM   2128  CA  ASP H 146       6.735  33.524  24.365  1.00 17.85           C
ATOM   2129  C   ASP H 146       5.213  33.411  24.396  1.00 24.44           C
ATOM   2130  O   ASP H 146       4.609  32.891  23.462  1.00 22.94           O
ATOM   2131  CB  ASP H 146       7.164  34.562  23.334  1.00 20.94           C
ATOM   2132  CG  ASP H 146       6.783  35.974  23.747  1.00 24.92           C
ATOM   2133  OD1 ASP H 146       5.742  36.462  23.273  1.00 22.53           O
ATOM   2134  OD2 ASP H 146       7.497  36.579  24.582  1.00 24.31           O1-
ATOM   2135  H   ASP H 146       7.722  32.151  23.320  1.00 20.84           H
ATOM   2136  HA  ASP H 146       7.047  33.820  25.230  1.00 21.45           H
ATOM   2137  HB2 ASP H 146       8.123  34.525  23.223  1.00 25.16           H
ATOM   2138  HB3 ASP H 146       6.721  34.372  22.499  1.00 25.16           H
ATOM   2139  N   ARG H 147       4.587  33.857  25.482  1.00 19.71           N
ATOM   2140  CA  ARG H 147       3.122  33.762  25.650  1.00 18.92           C
ATOM   2141  C   ARG H 147       2.643  32.319  25.684  1.00 20.22           C
ATOM   2142  O   ARG H 147       1.524  32.003  25.284  1.00 18.69           O
ATOM   2143  CB  ARG H 147       2.388  34.552  24.561  1.00 20.56           C
ATOM   2144  CG  ARG H 147       2.617  36.053  24.748  1.00 25.93           C
ATOM   2145  CD  ARG H 147       1.629  36.912  23.984  1.00 32.57           C
ATOM   2146  NE  ARG H 147       1.840  36.843  22.537  1.00 31.90           N
ATOM   2147  CZ  ARG H 147       1.134  37.544  21.660  1.00 37.50           C
ATOM   2148  NH1 ARG H 147       0.186  38.375  22.090  1.00 36.60           N
ATOM   2149  NH2 ARG H 147       1.371  37.424  20.360  1.00 32.52           N1+
ATOM   2150  H   ARG H 147       4.998  34.210  26.147  1.00 23.69           H
ATOM   2151  HA  ARG H 147       2.875  34.142  26.507  1.00 22.73           H
ATOM   2152  HB2 ARG H 147       2.715  34.299  23.685  1.00 24.71           H
ATOM   2153  HB3 ARG H 147       1.433  34.376  24.593  1.00 24.71           H
ATOM   2154  HG2 ARG H 147       2.536  36.272  25.690  1.00 31.15           H
ATOM   2155  HG3 ARG H 147       3.509  36.285  24.443  1.00 31.15           H
ATOM   2156  HD2 ARG H 147       0.727  36.617  24.184  1.00 39.12           H
ATOM   2157  HD3 ARG H 147       1.722  37.837  24.262  1.00 39.12           H
ATOM   2158  HE  ARG H 147       2.457  36.320  22.234  1.00 38.31           H
ATOM   2159 HH11 ARG H 147       0.003  38.447  22.932  1.00 43.96           H
ATOM   2160 HH12 ARG H 147      -0.294  38.819  21.525  1.00 43.96           H
ATOM   2161 HH21 ARG H 147       1.985  36.898  20.082  1.00 39.06           H
ATOM   2162 HH22 ARG H 147       0.899  37.883  19.800  1.00 39.06           H
ATOM   2163  N   GLY H 149       3.495  31.428  26.180  1.00 17.07           N
ATOM   2164  CA  GLY H 149       3.182  30.020  26.291  1.00 18.74           C
ATOM   2165  C   GLY H 149       3.182  29.554  27.741  1.00 21.63           C
ATOM   2166  O   GLY H 149       3.467  30.309  28.674  1.00 18.30           O
ATOM   2167  H   GLY H 149       4.268  31.649  26.466  1.00 20.51           H
ATOM   2168  HA2 GLY H 149       2.307  29.857  25.908  1.00 22.52           H
ATOM   2169  HA3 GLY H 149       3.818  29.491  25.778  1.00 22.52           H
ATOM   2170  N   ALA H 150       2.841  28.287  27.919  1.00 17.05           N
ATOM   2171  CA  ALA H 150       2.776  27.721  29.263  1.00 21.99           C
ATOM   2172  C   ALA H 150       4.175  27.552  29.856  1.00 18.52           C
ATOM   2173  O   ALA H 150       5.164  27.464  29.139  1.00 15.37           O
ATOM   2174  CB  ALA H 150       2.056  26.373  29.247  1.00 26.24           C
ATOM   2175  H   ALA H 150       2.628  27.752  27.284  1.00 20.50           H
ATOM   2176  HA  ALA H 150       2.292  28.319  29.847  1.00 26.42           H
ATOM   2177  HB1 ALA H 150       2.035  26.004  30.142  1.00 31.52           H
ATOM   2178  HB2 ALA H 150       1.147  26.489  28.915  1.00 31.52           H
ATOM   2179  HB3 ALA H 150       2.539  25.780  28.668  1.00 31.52           H
ATOM   2180  N   THR H 151       4.253  27.530  31.187  1.00 16.35           N
ATOM   2181  CA  THR H 151       5.529  27.346  31.884  1.00 18.57           C
ATOM   2182  C   THR H 151       5.898  25.865  31.948  1.00 20.16           C
ATOM   2183  O   THR H 151       5.073  24.982  31.733  1.00 17.71           O
ATOM   2184  CB  THR H 151       5.494  27.934  33.309  1.00 18.85           C
ATOM   2185  OG1 THR H 151       4.415  27.349  34.030  1.00 17.24           O
ATOM   2186  CG2 THR H 151       5.326  29.419  33.258  1.00 23.53           C
ATOM   2187  H   THR H 151       3.576  27.623  31.705  1.00 19.65           H
ATOM   2188  HA  THR H 151       6.229  27.810  31.407  1.00 22.32           H
ATOM   2189  HB  THR H 151       6.322  27.716  33.784  1.00 22.66           H
ATOM   2190  HG1 THR H 151       4.374  27.654  34.820  1.00 20.72           H
ATOM   2191 HG21 THR H 151       5.274  29.778  34.151  1.00 28.27           H
ATOM   2192 HG22 THR H 151       6.065  29.839  32.780  1.00 28.27           H
ATOM   2193 HG23 THR H 151       4.508  29.624  32.794  1.00 28.27           H
ATOM   2194  N   ALA H 152       7.149  25.587  32.274  1.00 16.88           N
ATOM   2195  CA  ALA H 152       7.632  24.211  32.273  1.00 14.98           C
ATOM   2196  C   ALA H 152       7.365  23.480  33.581  1.00 18.54           C
ATOM   2197  O   ALA H 152       7.428  24.059  34.665  1.00 20.37           O
ATOM   2198  CB  ALA H 152       9.136  24.179  31.979  1.00 20.56           C
ATOM   2199  H   ALA H 152       7.738  26.176  32.472  1.00 20.29           H
ATOM   2200  HA  ALA H 152       7.149  23.714  31.602  1.00 18.01           H
ATOM   2201  HB1 ALA H 152       9.449  23.262  31.988  1.00 24.70           H
ATOM   2202  HB2 ALA H 152       9.298  24.578  31.101  1.00 24.70           H
ATOM   2203  HB3 ALA H 152       9.599  24.690  32.642  1.00 24.70           H
ATOM   2204  N   LEU H 153       7.122  22.172  33.477  1.00 13.86           N
ATOM   2205  CA  LEU H 153       6.945  21.322  34.659  1.00 18.14           C
ATOM   2206  C   LEU H 153       8.265  20.739  35.149  1.00 15.10           C
ATOM   2207  O   LEU H 153       8.421  20.424  36.339  1.00 16.34           O
ATOM   2208  CB  LEU H 153       5.983  20.167  34.362  1.00 24.75           C
ATOM   2209  CG  LEU H 153       4.495  20.523  34.389  1.00 22.87           C
ATOM   2210  CD1 LEU H 153       3.685  19.323  33.895  1.00 33.73           C
ATOM   2211  CD2 LEU H 153       4.080  20.921  35.812  1.00 27.72           C
ATOM   2212  H   LEU H 153       7.116  21.742  32.735  1.00 16.67           H
ATOM   2213  HA  LEU H 153       6.566  21.849  35.369  1.00 21.80           H
ATOM   2214  HB2 LEU H 153       6.193  19.834  33.485  1.00 29.74           H
ATOM   2215  HB3 LEU H 153       6.128  19.451  35.005  1.00 29.74           H
ATOM   2216  HG  LEU H 153       4.319  21.276  33.785  1.00 27.48           H
ATOM   2217 HD11 LEU H 153       2.743  19.535  33.912  1.00 40.51           H
ATOM   2218 HD12 LEU H 153       3.941  19.084  32.978  1.00 40.51           H
ATOM   2219 HD13 LEU H 153       3.851  18.566  34.473  1.00 40.51           H
ATOM   2220 HD21 LEU H 153       3.142  21.134  35.826  1.00 33.30           H
ATOM   2221 HD22 LEU H 153       4.251  20.177  36.406  1.00 33.30           H
ATOM   2222 HD23 LEU H 153       4.587  21.697  36.114  1.00 33.30           H
ATOM   2223  N   GLU H 154       9.223  20.611  34.257  1.00 15.56           N
ATOM   2224  CA  GLU H 154      10.549  20.148  34.598  1.00 15.88           C
ATOM   2225  C   GLU H 154      11.547  21.278  34.396  1.00 12.97           C
ATOM   2226  O   GLU H 154      11.414  22.083  33.480  1.00 13.52           O
ATOM   2227  CB  GLU H 154      10.945  18.947  33.736  1.00 21.48           C
ATOM   2228  CG  GLU H 154      10.346  17.618  34.181  1.00 21.81           C
ATOM   2229  CD  GLU H 154      10.934  16.465  33.394  1.00 28.09           C
ATOM   2230  OE1 GLU H 154      10.615  16.383  32.195  1.00 24.02           O
ATOM   2231  OE2 GLU H 154      11.747  15.687  33.959  1.00 30.24           O1-
ATOM   2232  H   GLU H 154       9.115  20.820  33.434  1.00 18.70           H
ATOM   2233  HA  GLU H 154      10.567  19.873  35.520  1.00 19.09           H
ATOM   2234  HB2 GLU H 154      10.657  19.114  32.829  1.00 25.81           H
ATOM   2235  HB3 GLU H 154      11.912  18.855  33.750  1.00 25.81           H
ATOM   2236  HG2 GLU H 154      10.523  17.482  35.126  1.00 26.20           H
ATOM   2237  HG3 GLU H 154       9.387  17.637  34.033  1.00 26.20           H
ATOM   2238  N   LEU H 155      12.571  21.317  35.233  1.00 16.10           N
ATOM   2239  CA  LEU H 155      13.585  22.359  35.114  1.00 12.77           C
ATOM   2240  C   LEU H 155      14.236  22.314  33.735  1.00 15.36           C
ATOM   2241  O   LEU H 155      14.724  21.269  33.304  1.00 13.88           O
ATOM   2242  CB  LEU H 155      14.650  22.193  36.211  1.00 11.06           C
ATOM   2243  CG  LEU H 155      15.811  23.189  36.203  1.00 12.44           C
ATOM   2244  CD1 LEU H 155      15.264  24.588  36.283  1.00 13.01           C
ATOM   2245  CD2 LEU H 155      16.742  22.902  37.384  1.00 14.59           C
ATOM   2246  H   LEU H 155      12.697  20.749  35.864  1.00 19.35           H
ATOM   2247  HA  LEU H 155      13.176  23.221  35.214  1.00 15.35           H
ATOM   2248  HB2 LEU H 155      14.221  22.251  37.076  1.00 13.30           H
ATOM   2249  HB3 LEU H 155      15.033  21.308  36.122  1.00 13.30           H
ATOM   2250  HG  LEU H 155      16.331  23.099  35.372  1.00 14.97           H
ATOM   2251 HD11 LEU H 155      15.988  25.225  36.279  1.00 15.65           H
ATOM   2252 HD12 LEU H 155      14.680  24.774  35.516  1.00 15.65           H
ATOM   2253 HD13 LEU H 155      14.761  24.680  37.100  1.00 15.65           H
ATOM   2254 HD21 LEU H 155      17.475  23.531  37.391  1.00 17.54           H
ATOM   2255 HD22 LEU H 155      16.239  22.980  38.203  1.00 17.54           H
ATOM   2256 HD23 LEU H 155      17.105  21.989  37.322  1.00 17.54           H
ATOM   2257  N   MET H 156      14.277  23.453  33.054  1.00 13.67           N
ATOM   2258  CA  MET H 156      14.881  23.551  31.729  1.00 13.40           C
ATOM   2259  C   MET H 156      16.200  24.322  31.759  1.00 16.84           C
ATOM   2260  O   MET H 156      16.427  25.180  32.611  1.00 13.93           O
ATOM   2261  CB  MET H 156      13.946  24.249  30.735  1.00 16.76           C
ATOM   2262  CG  MET H 156      12.518  23.672  30.678  1.00 17.12           C
ATOM   2263  SD  MET H 156      12.450  21.928  30.191  1.00 16.06           S
ATOM   2264  CE  MET H 156      12.836  22.023  28.464  1.00 18.87           C
ATOM   2265  H   MET H 156      13.942  24.182  33.347  1.00 16.44           H
ATOM   2266  HA  MET H 156      15.058  22.661  31.400  1.00 16.11           H
ATOM   2267  HB2 MET H 156      13.885  25.180  30.987  1.00 20.14           H
ATOM   2268  HB3 MET H 156      14.331  24.192  29.840  1.00 20.14           H
ATOM   2269  HG2 MET H 156      12.107  23.773  31.555  1.00 20.58           H
ATOM   2270  HG3 MET H 156      11.998  24.177  30.029  1.00 20.58           H
ATOM   2271  HE1 MET H 156      12.842  21.119  28.086  1.00 22.68           H
ATOM   2272  HE2 MET H 156      12.153  22.551  28.038  1.00 22.68           H
ATOM   2273  HE3 MET H 156      13.696  22.432  28.347  1.00 22.68           H
ATOM   2274  N   VAL H 157      17.072  24.044  30.799  1.00 13.89           N
ATOM   2275  CA  VAL H 157      18.370  24.708  30.748  1.00 13.76           C
ATOM   2276  C   VAL H 157      18.744  25.000  29.299  1.00 17.32           C
ATOM   2277  O   VAL H 157      18.332  24.295  28.373  1.00 16.06           O
ATOM   2278  CB  VAL H 157      19.462  23.849  31.433  1.00 15.15           C
ATOM   2279  CG1 VAL H 157      19.619  22.509  30.685  1.00 17.94           C
ATOM   2280  CG2 VAL H 157      20.797  24.629  31.539  1.00 13.27           C
ATOM   2281  H   VAL H 157      16.937  23.463  30.179  1.00 16.70           H
ATOM   2282  HA  VAL H 157      18.324  25.548  31.220  1.00 16.55           H
ATOM   2283  HB  VAL H 157      19.184  23.635  32.348  1.00 18.21           H
ATOM   2284 HG11 VAL H 157      20.296  21.970  31.115  1.00 21.56           H
ATOM   2285 HG12 VAL H 157      18.767  22.020  30.678  1.00 21.56           H
ATOM   2286 HG13 VAL H 157      19.884  22.683  29.774  1.00 21.56           H
ATOM   2287 HG21 VAL H 157      21.465  24.078  31.970  1.00 15.95           H
ATOM   2288 HG22 VAL H 157      21.098  24.856  30.655  1.00 15.95           H
ATOM   2289 HG23 VAL H 157      20.663  25.451  32.054  1.00 15.95           H
ATOM   2290  N   LEU H 158      19.521  26.062  29.096  1.00 14.53           N
ATOM   2291  CA  LEU H 158      19.869  26.486  27.747  1.00 15.32           C
ATOM   2292  C   LEU H 158      21.271  27.067  27.698  1.00 17.59           C
ATOM   2293  O   LEU H 158      21.638  27.867  28.551  1.00 16.70           O
ATOM   2294  CB  LEU H 158      18.878  27.540  27.270  1.00 16.55           C
ATOM   2295  CG  LEU H 158      19.151  28.302  25.979  1.00 16.29           C
ATOM   2296  CD1 LEU H 158      18.941  27.324  24.800  1.00 18.67           C
ATOM   2297  CD2 LEU H 158      18.223  29.512  25.901  1.00 19.82           C
ATOM   2298  H   LEU H 158      19.835  26.555  29.726  1.00 17.47           H
ATOM   2299  HA  LEU H 158      19.857  25.728  27.154  1.00 18.42           H
ATOM   2300  HB2 LEU H 158      18.018  27.101  27.165  1.00 19.89           H
ATOM   2301  HB3 LEU H 158      18.800  28.198  27.969  1.00 19.89           H
ATOM   2302  HG  LEU H 158      20.078  28.621  25.948  1.00 19.58           H
ATOM   2303 HD11 LEU H 158      19.105  27.782  23.966  1.00 22.44           H
ATOM   2304 HD12 LEU H 158      19.553  26.559  24.875  1.00 22.44           H
ATOM   2305 HD13 LEU H 158      18.027  26.999  24.820  1.00 22.44           H
ATOM   2306 HD21 LEU H 158      18.383  29.988  25.078  1.00 23.82           H
ATOM   2307 HD22 LEU H 158      17.307  29.208  25.924  1.00 23.82           H
ATOM   2308 HD23 LEU H 158      18.381  30.110  26.658  1.00 23.82           H
ATOM   2309  N   ASN H 159      22.023  26.726  26.664  1.00 15.08           N
ATOM   2310  CA  ASN H 159      23.367  27.274  26.445  1.00 16.32           C
ATOM   2311  C   ASN H 159      23.235  28.563  25.638  1.00 18.44           C
ATOM   2312  O   ASN H 159      22.648  28.548  24.558  1.00 18.80           O
ATOM   2313  CB  ASN H 159      24.242  26.248  25.704  1.00 20.87           C
ATOM   2314  CG  ASN H 159      25.737  26.376  26.034  1.00 22.53           C
ATOM   2315  OD1 ASN H 159      26.118  26.980  27.036  1.00 24.15           O
ATOM   2316  ND2 ASN H 159      26.577  25.828  25.189  1.00 26.65           N
ATOM   2317  H   ASN H 159      21.755  26.193  26.045  1.00 18.13           H
ATOM   2318  HA  ASN H 159      23.794  27.478  27.285  1.00 19.62           H
ATOM   2319  HB2 ASN H 159      23.957  25.359  25.943  1.00 25.07           H
ATOM   2320  HB3 ASN H 159      24.120  26.382  24.755  1.00 25.07           H
ATOM   2321 HD21 ASN H 159      27.424  25.875  25.338  1.00 32.01           H
ATOM   2322 HD22 ASN H 159      26.314  25.428  24.477  1.00 32.01           H
ATOM   2323  N   VAL H 160      23.753  29.676  26.146  1.00 14.56           N
ATOM   2324  CA  VAL H 160      23.661  30.941  25.404  1.00 17.19           C
ATOM   2325  C   VAL H 160      25.013  31.631  25.285  1.00 19.62           C
ATOM   2326  O   VAL H 160      25.785  31.648  26.246  1.00 16.25           O
ATOM   2327  CB  VAL H 160      22.670  31.935  26.047  1.00 18.33           C
ATOM   2328  CG1 VAL H 160      21.223  31.452  25.881  1.00 19.60           C
ATOM   2329  CG2 VAL H 160      23.006  32.152  27.536  1.00 17.79           C
ATOM   2330  H   VAL H 160      24.154  29.708  26.899  1.00 17.50           H
ATOM   2331  HA  VAL H 160      23.350  30.728  24.523  1.00 20.66           H
ATOM   2332  HB  VAL H 160      22.745  32.808  25.601  1.00 22.03           H
ATOM   2333 HG11 VAL H 160      20.616  32.079  26.299  1.00 23.55           H
ATOM   2334 HG12 VAL H 160      21.003  31.353  24.934  1.00 23.55           H
ATOM   2335 HG13 VAL H 160      21.141  30.592  26.311  1.00 23.55           H
ATOM   2336 HG21 VAL H 160      22.378  32.771  27.930  1.00 21.38           H
ATOM   2337 HG22 VAL H 160      22.952  31.305  27.998  1.00 21.38           H
ATOM   2338 HG23 VAL H 160      23.917  32.502  27.636  1.00 21.38           H
ATOM   2339  N   PRO H 161      25.315  32.260  24.155  1.00 18.86           N
ATOM   2340  CA  PRO H 161      26.579  32.989  24.015  1.00 18.24           C
ATOM   2341  C   PRO H 161      26.423  34.430  24.458  1.00 19.96           C
ATOM   2342  O   PRO H 161      25.383  35.058  24.262  1.00 17.54           O
ATOM   2343  CB  PRO H 161      26.852  32.904  22.506  1.00 20.44           C
ATOM   2344  CG  PRO H 161      25.420  32.985  21.907  1.00 17.89           C
ATOM   2345  CD  PRO H 161      24.603  32.121  22.867  1.00 19.97           C
ATOM   2346  HA  PRO H 161      27.296  32.594  24.519  1.00 21.92           H
ATOM   2347  HB2 PRO H 161      27.404  33.644  22.202  1.00 24.56           H
ATOM   2348  HB3 PRO H 161      27.269  32.059  22.277  1.00 24.56           H
ATOM   2349  HG2 PRO H 161      25.110  33.908  21.911  1.00 21.50           H
ATOM   2350  HG3 PRO H 161      25.408  32.638  20.998  1.00 21.50           H
ATOM   2351  HD2 PRO H 161      23.687  32.434  22.930  1.00 24.00           H
ATOM   2352  HD3 PRO H 161      24.613  31.191  22.587  1.00 24.00           H
ATOM   2353  N   ARG H 162      27.477  34.959  25.077  1.00 17.60           N
ATOM   2354  CA  ARG H 162      27.473  36.327  25.602  1.00 17.26           C
ATOM   2355  C   ARG H 162      27.965  37.300  24.548  1.00 21.71           C
ATOM   2356  O   ARG H 162      28.850  36.976  23.767  1.00 20.93           O
ATOM   2357  CB  ARG H 162      28.363  36.430  26.845  1.00 17.87           C
ATOM   2358  CG  ARG H 162      28.430  37.801  27.488  1.00 14.21           C
ATOM   2359  CD  ARG H 162      29.088  37.692  28.860  1.00 17.64           C
ATOM   2360  NE  ARG H 162      29.339  38.988  29.484  1.00 18.75           N
ATOM   2361  CZ  ARG H 162      29.771  39.135  30.737  1.00 16.83           C
ATOM   2362  NH1 ARG H 162      29.982  38.068  31.501  1.00 16.71           N
ATOM   2363  NH2 ARG H 162      29.989  40.361  31.231  1.00 18.74           N1+
ATOM   2364  H   ARG H 162      28.202  34.521  25.221  1.00 21.16           H
ATOM   2365  HA  ARG H 162      26.576  36.583  25.836  1.00 20.75           H
ATOM   2366  HB2 ARG H 162      28.039  35.805  27.507  1.00 21.48           H
ATOM   2367  HB3 ARG H 162      29.261  36.183  26.590  1.00 21.48           H
ATOM   2368  HG2 ARG H 162      28.962  38.399  26.944  1.00 17.08           H
ATOM   2369  HG3 ARG H 162      27.542  38.163  27.600  1.00 17.08           H
ATOM   2370  HD2 ARG H 162      28.523  37.174  29.451  1.00 21.20           H
ATOM   2371  HD3 ARG H 162      29.941  37.233  28.773  1.00 21.20           H
ATOM   2372  HE  ARG H 162      29.210  39.701  29.014  1.00 22.53           H
ATOM   2373 HH11 ARG H 162      29.855  37.270  31.205  1.00 20.09           H
ATOM   2374 HH12 ARG H 162      30.266  38.170  32.312  1.00 20.09           H
ATOM   2375 HH21 ARG H 162      29.861  41.052  30.739  1.00 22.53           H
ATOM   2376 HH22 ARG H 162      30.274  40.456  32.041  1.00 22.53           H
ATOM   2377  N   LEU H 163      27.416  38.503  24.544  1.00 22.02           N
ATOM   2378  CA  LEU H 163      27.830  39.534  23.595  1.00 22.10           C
ATOM   2379  C   LEU H 163      28.426  40.723  24.327  1.00 26.65           C
ATOM   2380  O   LEU H 163      27.973  41.082  25.407  1.00 26.16           O
ATOM   2381  CB  LEU H 163      26.653  40.041  22.736  1.00 26.79           C
ATOM   2382  CG  LEU H 163      26.085  39.166  21.603  1.00 29.68           C
ATOM   2383  CD1 LEU H 163      25.356  37.919  22.141  1.00 28.62           C
ATOM   2384  CD2 LEU H 163      25.126  40.038  20.793  1.00 33.95           C
ATOM   2385  H   LEU H 163      26.803  38.744  25.087  1.00 26.46           H
ATOM   2386  HA  LEU H 163      28.509  39.179  23.014  1.00 26.55           H
ATOM   2387  HB2 LEU H 163      25.920  40.200  23.340  1.00 32.18           H
ATOM   2388  HB3 LEU H 163      26.910  40.885  22.335  1.00 32.18           H
ATOM   2389  HG  LEU H 163      26.816  38.852  21.025  1.00 35.65           H
ATOM   2390 HD11 LEU H 163      25.005  37.404  21.406  1.00 34.37           H
ATOM   2391 HD12 LEU H 163      25.971  37.367  22.668  1.00 34.37           H
ATOM   2392 HD13 LEU H 163      24.627  38.210  22.707  1.00 34.37           H
ATOM   2393 HD21 LEU H 163      24.747  39.519  20.072  1.00 40.77           H
ATOM   2394 HD22 LEU H 163      24.417  40.347  21.373  1.00 40.77           H
ATOM   2395 HD23 LEU H 163      25.601  40.813  20.427  1.00 40.77           H
ATOM   2396  N   MET H 164      29.408  41.379  23.719  1.00 28.30           N
ATOM   2397  CA  MET H 164      29.842  42.667  24.243  1.00 33.19           C
ATOM   2398  C   MET H 164      28.713  43.639  23.971  1.00 33.10           C
ATOM   2399  O   MET H 164      27.989  43.495  22.990  1.00 24.31           O
ATOM   2400  CB  MET H 164      31.119  43.151  23.573  1.00 35.96           C
ATOM   2401  CG  MET H 164      32.309  42.255  23.816  1.00 42.45           C
ATOM   2402  SD  MET H 164      33.805  42.936  23.096  1.00 63.66           S
ATOM   2403  CE  MET H 164      34.473  43.848  24.476  1.00 55.13           C
ATOM   2404  H   MET H 164      29.744  41.160  22.965  1.00 33.99           H
ATOM   2405  HA  MET H 164      30.051  42.601  25.188  1.00 39.86           H
ATOM   2406  HB2 MET H 164      30.947  43.187  22.625  1.00 43.19           H
ATOM   2407  HB3 MET H 164      31.338  44.045  23.893  1.00 43.19           H
ATOM   2408  HG2 MET H 164      32.456  42.149  24.766  1.00 50.98           H
ATOM   2409  HG3 MET H 164      32.141  41.387  23.411  1.00 50.98           H
ATOM   2410  HE1 MET H 164      35.310  44.285  24.210  1.00 66.19           H
ATOM   2411  HE2 MET H 164      33.832  44.512  24.748  1.00 66.19           H
ATOM   2412  HE3 MET H 164      34.642  43.231  25.193  1.00 66.19           H
ATOM   2413  N   THR H 165      28.500  44.595  24.871  1.00 31.73           N
ATOM   2414  CA  THR H 165      27.313  45.456  24.738  1.00 37.47           C
ATOM   2415  C   THR H 165      27.299  46.236  23.423  1.00 33.04           C
ATOM   2416  O   THR H 165      26.228  46.483  22.853  1.00 31.37           O
ATOM   2417  CB  THR H 165      27.217  46.427  25.933  1.00 38.99           C
ATOM   2418  OG1 THR H 165      27.010  45.670  27.142  1.00 38.19           O
ATOM   2419  CG2 THR H 165      26.051  47.446  25.735  1.00 39.00           C
ATOM   2420  H   THR H 165      28.969  44.722  25.579  1.00 38.11           H
ATOM   2421  HA  THR H 165      26.517  44.907  24.725  1.00 45.00           H
ATOM   2422  HB  THR H 165      28.034  46.943  26.014  1.00 46.82           H
ATOM   2423  HG1 THR H 165      27.626  45.105  27.227  1.00 45.86           H
ATOM   2424 HG21 THR H 165      25.991  48.041  26.493  1.00 46.83           H
ATOM   2425 HG22 THR H 165      26.186  47.990  24.927  1.00 46.83           H
ATOM   2426 HG23 THR H 165      25.219  46.974  25.639  1.00 46.83           H
ATOM   2427  N   GLN H 166      28.465  46.657  22.941  1.00 32.06           N
ATOM   2428  CA  GLN H 166      28.517  47.371  21.669  1.00 36.99           C
ATOM   2429  C   GLN H 166      27.918  46.512  20.576  1.00 32.01           C
ATOM   2430  O   GLN H 166      27.134  46.984  19.750  1.00 33.26           O
ATOM   2431  CB  GLN H 166      29.966  47.720  21.336  1.00 38.48           C
ATOM   2432  CG  GLN H 166      30.171  48.430  19.999  1.00 48.65           C
ATOM   2433  CD  GLN H 166      31.651  48.639  19.671  1.00 56.52           C
ATOM   2434  OE1 GLN H 166      32.214  49.710  19.921  1.00 61.87           O
ATOM   2435  NE2 GLN H 166      32.284  47.612  19.105  1.00 59.93           N
ATOM   2436  H   GLN H 166      29.210  46.487  23.306  1.00 38.50           H
ATOM   2437  HA  GLN H 166      28.021  48.202  21.717  1.00 44.42           H
ATOM   2438  HB2 GLN H 166      30.324  48.288  22.031  1.00 46.21           H
ATOM   2439  HB3 GLN H 166      30.470  46.896  21.300  1.00 46.21           H
ATOM   2440  HG2 GLN H 166      29.780  47.903  19.284  1.00 58.41           H
ATOM   2441  HG3 GLN H 166      29.742  49.299  20.030  1.00 58.41           H
ATOM   2442 HE21 GLN H 166      31.861  46.885  18.935  1.00 71.96           H
ATOM   2443 HE22 GLN H 166      33.117  47.685  18.898  1.00 71.96           H
ATOM   2444  N   ASP H 167      28.268  45.234  20.584  1.00 29.74           N
ATOM   2445  CA  ASP H 167      27.779  44.300  19.579  1.00 32.08           C
ATOM   2446  C   ASP H 167      26.312  43.985  19.781  1.00 39.89           C
ATOM   2447  O   ASP H 167      25.595  43.722  18.813  1.00 38.25           O
ATOM   2448  CB  ASP H 167      28.595  43.001  19.621  1.00 41.21           C
ATOM   2449  CG  ASP H 167      30.079  43.233  19.327  1.00 52.59           C
ATOM   2450  OD1 ASP H 167      30.391  44.061  18.442  1.00 50.93           O
ATOM   2451  OD2 ASP H 167      30.937  42.601  19.997  1.00 59.71           O1-
ATOM   2452  H   ASP H 167      28.777  44.905  21.181  1.00 35.72           H
ATOM   2453  HA  ASP H 167      27.883  44.695  18.706  1.00 38.53           H
ATOM   2454  HB2 ASP H 167      28.517  42.611  20.503  1.00 49.49           H
ATOM   2455  HB3 ASP H 167      28.243  42.371  18.967  1.00 49.49           H
ATOM   2456  N   CYS H 168      25.849  43.979  21.024  1.00 32.49           N
ATOM   2457  CA  CYS H 168      24.437  43.707  21.267  1.00 30.79           C
ATOM   2458  C   CYS H 168      23.570  44.794  20.660  1.00 33.18           C
ATOM   2459  O   CYS H 168      22.543  44.515  20.039  1.00 33.96           O
ATOM   2460  CB  CYS H 168      24.163  43.611  22.774  1.00 29.00           C
ATOM   2461  SG  CYS H 168      22.414  43.242  23.193  1.00 31.84           S
ATOM   2462  H   CYS H 168      26.322  44.162  21.706  1.00 39.02           H
ATOM   2463  HA  CYS H 168      24.197  42.859  20.867  1.00 36.98           H
ATOM   2464  HB2 CYS H 168      24.714  42.918  23.160  1.00 34.84           H
ATOM   2465  HB3 CYS H 168      24.381  44.461  23.180  1.00 34.84           H
ATOM   2466  N   LEU H 169      23.964  46.042  20.860  1.00 40.37           N
ATOM   2467  CA  LEU H 169      23.204  47.171  20.334  1.00 42.99           C
ATOM   2468  C   LEU H 169      23.240  47.203  18.816  1.00 45.68           C
ATOM   2469  O   LEU H 169      22.218  47.466  18.176  1.00 42.69           O
ATOM   2470  CB  LEU H 169      23.773  48.469  20.899  1.00 42.05           C
ATOM   2471  CG  LEU H 169      23.669  48.568  22.416  1.00 41.98           C
ATOM   2472  CD1 LEU H 169      24.531  49.719  22.920  1.00 43.81           C
ATOM   2473  CD2 LEU H 169      22.197  48.744  22.809  1.00 44.88           C
ATOM   2474  H   LEU H 169      24.680  46.237  21.278  1.00 48.48           H
ATOM   2475  HA  LEU H 169      22.278  47.095  20.598  1.00 51.62           H
ATOM   2476  HB2 LEU H 169      24.707  48.530  20.657  1.00 50.49           H
ATOM   2477  HB3 LEU H 169      23.302  49.226  20.504  1.00 50.49           H
ATOM   2478  HG  LEU H 169      23.998  47.742  22.826  1.00 50.41           H
ATOM   2479 HD11 LEU H 169      24.451  49.786  23.879  1.00 52.61           H
ATOM   2480 HD12 LEU H 169      25.468  49.574  22.677  1.00 52.61           H
ATOM   2481 HD13 LEU H 169      24.224  50.541  22.517  1.00 52.61           H
ATOM   2482 HD21 LEU H 169      22.126  48.815  23.768  1.00 53.89           H
ATOM   2483 HD22 LEU H 169      21.856  49.552  22.406  1.00 53.89           H
ATOM   2484 HD23 LEU H 169      21.665  47.982  22.499  1.00 53.89           H
ATOM   2485  N   GLN H 170      24.413  46.933  18.229  1.00 42.63           N
ATOM   2486  CA  GLN H 170      24.556  46.911  16.774  1.00 41.75           C
ATOM   2487  C   GLN H 170      23.728  45.801  16.156  1.00 44.52           C
ATOM   2488  O   GLN H 170      23.093  46.003  15.118  1.00 48.62           O
ATOM   2489  CB  GLN H 170      26.028  46.736  16.383  1.00 39.51           C
ATOM   2490  CG  GLN H 170      26.897  47.927  16.779  0.00 36.70           C
ATOM   2491  CD  GLN H 170      28.375  47.778  16.454  0.00 34.84           C
ATOM   2492  OE1 GLN H 170      29.122  48.756  16.510  0.00 34.09           O
ATOM   2493  NE2 GLN H 170      28.806  46.575  16.129  0.00 34.64           N
ATOM   2494  H   GLN H 170      25.113  46.724  18.665  1.00 51.19           H
ATOM   2495  HA  GLN H 170      24.244  47.751  16.409  1.00 50.13           H
ATOM   2496  HB2 GLN H 170      26.363  45.942  16.821  1.00 47.45           H
ATOM   2497  HB3 GLN H 170      26.091  46.605  15.415  1.00 47.45           H
ATOM   2498  HG2 GLN H 170      26.575  48.708  16.309  1.00 44.07           H
ATOM   2499  HG3 GLN H 170      26.810  48.063  17.734  1.00 44.07           H
ATOM   2500 HE21 GLN H 170      28.274  45.903  16.097  1.00 41.60           H
ATOM   2501 HE22 GLN H 170      29.644  46.470  15.950  1.00 41.60           H
ATOM   2502  N   GLN H 170A     23.729  44.622  16.766  1.00 41.52           N
ATOM   2503  CA  GLN H 170A     22.977  43.490  16.229  1.00 41.40           C
ATOM   2504  C   GLN H 170A     21.495  43.513  16.592  1.00 42.75           C
ATOM   2505  O   GLN H 170A     20.722  42.731  16.031  1.00 43.25           O
ATOM   2506  CB  GLN H 170A     23.598  42.171  16.710  1.00 40.08           C
ATOM   2507  CG  GLN H 170A     24.974  41.915  16.151  1.00 42.95           C
ATOM   2508  CD  GLN H 170A     25.538  40.581  16.621  1.00 43.73           C
ATOM   2509  OE1 GLN H 170A     24.806  39.598  16.739  1.00 50.62           O
ATOM   2510  NE2 GLN H 170A     26.828  40.538  16.881  1.00 43.45           N
ATOM   2511  H   GLN H 170A     24.152  44.478  17.493  1.00 49.85           H
ATOM   2512  HA  GLN H 170A     23.024  43.523  15.268  1.00 49.72           H
ATOM   2513  HB2 GLN H 170A     23.672  42.191  17.671  1.00 48.13           H
ATOM   2514  HB3 GLN H 170A     23.026  41.428  16.453  1.00 48.13           H
ATOM   2515  HG2 GLN H 170A     24.919  41.884  15.182  1.00 51.58           H
ATOM   2516  HG3 GLN H 170A     25.573  42.635  16.406  1.00 51.58           H
ATOM   2517 HE21 GLN H 170A     27.317  41.240  16.791  1.00 52.17           H
ATOM   2518 HE22 GLN H 170A     27.180  39.794  17.137  1.00 52.17           H
ATOM   2519  N   SER H 170B     21.072  44.370  17.509  1.00 41.62           N
ATOM   2520  CA  SER H 170B     19.665  44.442  17.885  1.00 46.50           C
ATOM   2521  C   SER H 170B     18.926  45.466  17.031  1.00 48.36           C
ATOM   2522  O   SER H 170B     19.501  46.456  16.577  1.00 47.15           O
ATOM   2523  CB  SER H 170B     19.486  44.807  19.375  1.00 44.09           C
ATOM   2524  OG  SER H 170B     19.894  43.759  20.241  1.00 32.86           O
ATOM   2525  H   SER H 170B     21.596  44.906  17.914  1.00 49.98           H
ATOM   2526  HA  SER H 170B     19.257  43.591  17.718  1.00 55.84           H
ATOM   2527  HB2 SER H 170B     20.002  45.603  19.563  1.00 52.94           H
ATOM   2528  HB3 SER H 170B     18.547  44.994  19.547  1.00 52.94           H
ATOM   2529  HG  SER H 170B     19.242  43.503  20.712  1.00 39.46           H
ATOM   2530  N   ARG H 170C     17.627  45.240  16.855  1.00 44.18           N
ATOM   2531  CA  ARG H 170C     16.763  46.177  16.138  1.00 48.55           C
ATOM   2532  C   ARG H 170C     16.293  47.277  17.090  1.00 51.04           C
ATOM   2533  O   ARG H 170C     15.916  46.999  18.225  1.00 55.49           O
ATOM   2534  CB  ARG H 170C     15.566  45.435  15.536  1.00 50.33           C
ATOM   2535  CG  ARG H 170C     15.998  44.281  14.646  1.00 51.78           C
ATOM   2536  CD  ARG H 170C     14.991  43.959  13.542  1.00 63.49           C
ATOM   2537  NE  ARG H 170C     13.793  43.259  14.024  1.00 69.90           N
ATOM   2538  CZ  ARG H 170C     13.078  42.400  13.283  1.00 67.67           C
ATOM   2539  NH1 ARG H 170C     13.448  42.116  12.040  1.00 61.35           N
ATOM   2540  NH2 ARG H 170C     11.998  41.807  13.791  1.00 66.00           N1+
ATOM   2541  H   ARG H 170C     17.217  44.563  17.181  1.00 53.05           H
ATOM   2542  HA  ARG H 170C     17.240  46.590  15.409  1.00 58.30           H
ATOM   2543  HB2 ARG H 170C     15.023  45.083  16.254  1.00 60.43           H
ATOM   2544  HB3 ARG H 170C     15.026  46.054  15.008  1.00 60.43           H
ATOM   2545  HG2 ARG H 170C     16.842  44.506  14.220  1.00 62.16           H
ATOM   2546  HG3 ARG H 170C     16.114  43.487  15.189  1.00 62.16           H
ATOM   2547  HD2 ARG H 170C     14.707  44.785  13.116  1.00 76.22           H
ATOM   2548  HD3 ARG H 170C     15.422  43.400  12.879  1.00 76.22           H
ATOM   2549  HE  ARG H 170C     13.527  43.420  14.835  1.00 83.92           H
ATOM   2550 HH11 ARG H 170C     14.145  42.486  11.694  1.00 73.66           H
ATOM   2551 HH12 ARG H 170C     12.990  41.559  11.571  1.00 73.66           H
ATOM   2552 HH21 ARG H 170C     11.753  41.984  14.595  1.00 79.23           H
ATOM   2553 HH22 ARG H 170C     11.546  41.252  13.310  1.00 79.23           H
ATOM   2554  N   LYS H 170D     16.336  48.527  16.652  0.00 46.88           N
ATOM   2555  CA  LYS H 170D     16.025  49.632  17.563  0.00 46.91           C
ATOM   2556  C   LYS H 170D     14.545  49.760  17.898  0.00 51.39           C
ATOM   2557  O   LYS H 170D     13.676  49.668  17.030  0.00 50.91           O
ATOM   2558  CB  LYS H 170D     16.533  50.955  16.988  0.00 41.61           C
ATOM   2559  CG  LYS H 170D     17.982  51.216  17.353  0.00 35.67           C
ATOM   2560  CD  LYS H 170D     18.693  52.048  16.297  0.00 29.56           C
ATOM   2561  CE  LYS H 170D     18.867  51.253  14.994  0.00 27.53           C
ATOM   2562  NZ  LYS H 170D     19.620  49.980  15.216  0.00 29.16           N1+
ATOM   2563  H   LYS H 170D     16.608  48.752  15.877  1.00 56.29           H
ATOM   2564  HA  LYS H 170D     16.438  49.459  18.411  1.00 56.32           H
ATOM   2565  HB2 LYS H 170D     16.447  50.929  16.031  1.00 49.96           H
ATOM   2566  HB3 LYS H 170D     15.992  51.687  17.332  1.00 49.96           H
ATOM   2567  HG2 LYS H 170D     18.019  51.686  18.199  1.00 42.83           H
ATOM   2568  HG3 LYS H 170D     18.437  50.364  17.437  1.00 42.83           H
ATOM   2569  HD2 LYS H 170D     18.169  52.844  16.110  1.00 35.51           H
ATOM   2570  HD3 LYS H 170D     19.568  52.307  16.628  1.00 35.51           H
ATOM   2571  HE2 LYS H 170D     17.992  51.032  14.639  1.00 33.07           H
ATOM   2572  HE3 LYS H 170D     19.351  51.795  14.352  1.00 33.07           H
ATOM   2573  HZ1 LYS H 170D     19.713  49.525  14.449  1.00 35.03           H
ATOM   2574  HZ2 LYS H 170D     20.424  50.159  15.540  1.00 35.03           H
ATOM   2575  HZ3 LYS H 170D     19.189  49.469  15.796  1.00 35.03           H
ATOM   2576  N   VAL H 170E     14.273  50.030  19.166  1.00 57.85           N
ATOM   2577  CA  VAL H 170E     12.918  50.209  19.685  1.00 65.72           C
ATOM   2578  C   VAL H 170E     12.809  51.575  20.361  1.00 70.30           C
ATOM   2579  O   VAL H 170E     13.758  52.042  21.001  1.00 68.39           O
ATOM   2580  CB  VAL H 170E     12.538  49.080  20.674  1.00 66.01           C
ATOM   2581  CG1 VAL H 170E     11.183  49.377  21.390  1.00 59.83           C
ATOM   2582  CG2 VAL H 170E     12.523  47.724  19.971  1.00 57.43           C
ATOM   2583  H   VAL H 170E     14.883  50.113  19.760  1.00 69.45           H
ATOM   2584  HA  VAL H 170E     12.279  50.178  18.976  1.00 78.90           H
ATOM   2585  HB  VAL H 170E     13.222  49.031  21.336  1.00 79.25           H
ATOM   2586 HG11 VAL H 170E     10.986  48.664  22.011  1.00 71.83           H
ATOM   2587 HG12 VAL H 170E     11.213  50.229  21.872  1.00 71.83           H
ATOM   2588 HG13 VAL H 170E     10.498  49.417  20.713  1.00 71.83           H
ATOM   2589 HG21 VAL H 170E     12.304  47.036  20.615  1.00 68.95           H
ATOM   2590 HG22 VAL H 170E     11.857  47.755  19.281  1.00 68.95           H
ATOM   2591 HG23 VAL H 170E     13.402  47.550  19.579  1.00 68.95           H
ATOM   2592  N   GLY H 170F     11.640  52.205  20.247  1.00 71.36           N
ATOM   2593  CA  GLY H 170F     11.435  53.518  20.856  1.00 71.55           C
ATOM   2594  C   GLY H 170F     11.576  53.553  22.368  1.00 70.62           C
ATOM   2595  O   GLY H 170F     12.526  54.133  22.903  1.00 71.61           O
ATOM   2596  H   GLY H 170F     10.958  51.886  19.829  1.00 85.66           H
ATOM   2597  HA2 GLY H 170F     12.080  54.146  20.494  1.00 85.90           H
ATOM   2598  HA3 GLY H 170F     10.546  53.850  20.644  1.00 85.90           H
ATOM   2599  N   ASP H 170G     10.623  52.942  23.076  1.00 72.28           N
ATOM   2600  CA  ASP H 170G     10.641  52.933  24.550  1.00 68.24           C
ATOM   2601  C   ASP H 170G     11.691  51.987  25.146  1.00 63.27           C
ATOM   2602  O   ASP H 170G     11.779  51.869  26.375  1.00 63.35           O
ATOM   2603  CB  ASP H 170G      9.247  52.553  25.083  1.00 67.46           C
ATOM   2604  CG  ASP H 170G      8.239  53.668  24.905  1.00 70.88           C
ATOM   2605  OD1 ASP H 170G      8.065  54.453  25.865  1.00 76.28           O
ATOM   2606  OD2 ASP H 170G      7.652  53.777  23.799  1.00 70.76           O1-
ATOM   2607  H   ASP H 170G      9.964  52.525  22.712  1.00 86.77           H
ATOM   2608  HA  ASP H 170G     10.875  53.818  24.854  1.00 81.93           H
ATOM   2609  HB2 ASP H 170G      8.928  51.776  24.610  1.00 80.98           H
ATOM   2610  HB3 ASP H 170G      9.308  52.346  26.033  1.00 80.98           H
ATOM   2611  N   SER H 170H     12.464  51.312  24.313  1.00 61.99           N
ATOM   2612  CA  SER H 170H     13.447  50.323  24.747  1.00 53.95           C
ATOM   2613  C   SER H 170H     14.347  50.817  25.886  1.00 47.22           C
ATOM   2614  O   SER H 170H     15.026  51.846  25.721  1.00 41.36           O
ATOM   2615  CB  SER H 170H     14.318  49.921  23.560  1.00 48.79           C
ATOM   2616  OG  SER H 170H     15.330  49.001  23.937  1.00 60.52           O
ATOM   2617  H   SER H 170H     12.394  51.396  23.460  1.00 74.42           H
ATOM   2618  HA  SER H 170H     12.963  49.564  25.074  1.00 64.77           H
ATOM   2619  HB2 SER H 170H     13.744  49.495  22.941  1.00 58.58           H
ATOM   2620  HB3 SER H 170H     14.715  50.698  23.149  1.00 58.58           H
ATOM   2621  HG  SER H 170H     15.776  48.778  23.257  1.00 72.65           H
ATOM   2622  N   PRO H 170I     14.430  50.088  27.020  1.00 40.79           N
ATOM   2623  CA  PRO H 170I     15.336  50.526  28.097  1.00 33.96           C
ATOM   2624  C   PRO H 170I     16.756  50.262  27.578  1.00 33.29           C
ATOM   2625  O   PRO H 170I     17.209  49.456  26.785  1.00 33.26           O
ATOM   2626  CB  PRO H 170I     14.960  49.626  29.291  1.00 32.55           C
ATOM   2627  CG  PRO H 170I     14.286  48.400  28.644  1.00 32.34           C
ATOM   2628  CD  PRO H 170I     13.546  48.967  27.428  1.00 37.47           C
ATOM   2629  HA  PRO H 170I     15.190  51.641  28.326  1.00 40.78           H
ATOM   2630  HB2 PRO H 170I     15.838  49.348  29.898  1.00 39.10           H
ATOM   2631  HB3 PRO H 170I     14.238  50.191  29.949  1.00 39.10           H
ATOM   2632  HG2 PRO H 170I     15.070  47.694  28.296  1.00 38.84           H
ATOM   2633  HG3 PRO H 170I     13.605  47.902  29.341  1.00 38.84           H
ATOM   2634  HD2 PRO H 170I     13.427  48.227  26.601  1.00 45.00           H
ATOM   2635  HD3 PRO H 170I     12.553  49.395  27.720  1.00 45.00           H
ATOM   2636  N   ASN H 175      17.608  51.157  28.186  1.00 30.64           N
ATOM   2637  CA  ASN H 175      19.052  51.195  27.921  1.00 32.82           C
ATOM   2638  C   ASN H 175      19.769  50.010  28.546  1.00 27.91           C
ATOM   2639  O   ASN H 175      19.415  49.552  29.627  1.00 30.27           O
ATOM   2640  CB  ASN H 175      19.723  52.489  28.446  1.00 32.09           C
ATOM   2641  CG  ASN H 175      19.327  53.724  27.648  1.00 37.61           C
ATOM   2642  OD1 ASN H 175      18.262  54.285  27.873  1.00 48.43           O
ATOM   2643  ND2 ASN H 175      20.152  54.135  26.719  1.00 44.55           N
ATOM   2644  H   ASN H 175      17.376  51.795  28.764  1.00 36.80           H
ATOM   2645  HA  ASN H 175      19.183  51.140  26.980  1.00 39.42           H
ATOM   2646  HB2 ASN H 175      19.467  52.640  29.364  1.00 38.54           H
ATOM   2647  HB3 ASN H 175      20.696  52.392  28.417  1.00 38.54           H
ATOM   2648 HD21 ASN H 175      19.939  54.811  26.234  1.00 53.49           H
ATOM   2649 HD22 ASN H 175      20.892  53.737  26.563  1.00 53.49           H
ATOM   2650  N   ILE H 176      20.810  49.540  27.864  1.00 28.23           N
ATOM   2651  CA  ILE H 176      21.687  48.480  28.366  1.00 26.48           C
ATOM   2652  C   ILE H 176      22.797  49.182  29.133  1.00 28.39           C
ATOM   2653  O   ILE H 176      23.637  49.834  28.524  1.00 28.15           O
ATOM   2654  CB  ILE H 176      22.307  47.624  27.250  1.00 27.94           C
ATOM   2655  CG1 ILE H 176      21.272  47.163  26.230  1.00 32.97           C
ATOM   2656  CG2 ILE H 176      23.042  46.414  27.851  1.00 26.57           C
ATOM   2657  CD1 ILE H 176      20.243  46.219  26.781  1.00 35.93           C
ATOM   2658  H   ILE H 176      21.063  49.869  27.123  1.00 33.91           H
ATOM   2659  HA  ILE H 176      21.194  47.878  28.928  1.00 31.81           H
ATOM   2660  HB  ILE H 176      22.965  48.177  26.793  1.00 33.56           H
ATOM   2661 HG12 ILE H 176      20.806  47.943  25.896  1.00 39.59           H
ATOM   2662 HG13 ILE H 176      21.722  46.723  25.491  1.00 39.59           H
ATOM   2663 HG21 ILE H 176      23.444  45.895  27.142  1.00 31.92           H
ATOM   2664 HG22 ILE H 176      23.737  46.704  28.476  1.00 31.92           H
ATOM   2665 HG23 ILE H 176      22.408  45.866  28.325  1.00 31.92           H
ATOM   2666 HD11 ILE H 176      19.627  45.986  26.075  1.00 43.15           H
ATOM   2667 HD12 ILE H 176      20.682  45.422  27.099  1.00 43.15           H
ATOM   2668 HD13 ILE H 176      19.751  46.643  27.514  1.00 43.15           H
ATOM   2669  N   THR H 177      22.835  49.046  30.447  1.00 22.51           N
ATOM   2670  CA  THR H 177      23.845  49.740  31.229  1.00 16.97           C
ATOM   2671  C   THR H 177      25.036  48.841  31.501  1.00 19.31           C
ATOM   2672  O   THR H 177      25.068  47.676  31.126  1.00 17.76           O
ATOM   2673  CB  THR H 177      23.273  50.224  32.555  1.00 21.19           C
ATOM   2674  OG1 THR H 177      23.085  49.082  33.385  1.00 17.88           O
ATOM   2675  CG2 THR H 177      21.955  50.924  32.350  1.00 22.67           C
ATOM   2676  H   THR H 177      22.280  48.579  30.896  1.00 27.05           H
ATOM   2677  HA  THR H 177      24.161  50.500  30.730  1.00 20.39           H
ATOM   2678  HB  THR H 177      23.913  50.827  32.989  1.00 25.46           H
ATOM   2679  HG1 THR H 177      22.784  49.300  34.147  1.00 21.50           H
ATOM   2680 HG21 THR H 177      21.596  51.200  33.198  1.00 27.23           H
ATOM   2681 HG22 THR H 177      22.069  51.711  31.785  1.00 27.23           H
ATOM   2682 HG23 THR H 177      21.329  50.329  31.929  1.00 27.23           H
ATOM   2683  N   GLU H 178      26.013  49.378  32.229  1.00 18.45           N
ATOM   2684  CA  GLU H 178      27.192  48.596  32.598  1.00 22.82           C
ATOM   2685  C   GLU H 178      26.852  47.562  33.660  1.00 21.46           C
ATOM   2686  O   GLU H 178      27.678  46.701  33.976  1.00 19.06           O
ATOM   2687  CB  GLU H 178      28.312  49.525  33.097  1.00 22.76           C
ATOM   2688  CG  GLU H 178      27.980  50.191  34.420  1.00 32.63           C
ATOM   2689  CD  GLU H 178      29.008  51.245  34.843  1.00 47.49           C
ATOM   2690  OE1 GLU H 178      28.651  52.452  34.815  1.00 50.68           O
ATOM   2691  OE2 GLU H 178      30.159  50.862  35.212  1.00 54.07           O1-
ATOM   2692  H   GLU H 178      25.989  50.172  32.560  1.00 22.18           H
ATOM   2693  HA  GLU H 178      27.532  48.129  31.822  1.00 27.42           H
ATOM   2694  HB2 GLU H 178      29.136  49.013  33.216  1.00 27.34           H
ATOM   2695  HB3 GLU H 178      28.470  50.222  32.444  1.00 27.34           H
ATOM   2696  HG2 GLU H 178      27.115  50.629  34.353  1.00 39.19           H
ATOM   2697  HG3 GLU H 178      27.940  49.516  35.122  1.00 39.19           H
ATOM   2698  N   TYR H 179      25.652  47.632  34.209  1.00 19.10           N
ATOM   2699  CA  TYR H 179      25.187  46.674  35.199  1.00 18.56           C
ATOM   2700  C   TYR H 179      24.425  45.533  34.555  1.00 19.72           C
ATOM   2701  O   TYR H 179      23.755  44.769  35.252  1.00 12.93           O
ATOM   2702  CB  TYR H 179      24.337  47.396  36.247  1.00 16.75           C
ATOM   2703  CG  TYR H 179      25.170  48.459  36.936  1.00 18.95           C
ATOM   2704  CD1 TYR H 179      26.083  48.105  37.942  1.00 18.07           C
ATOM   2705  CD2 TYR H 179      25.102  49.799  36.535  1.00 20.45           C
ATOM   2706  CE1 TYR H 179      26.897  49.068  38.567  1.00 17.17           C
ATOM   2707  CE2 TYR H 179      25.923  50.794  37.154  1.00 22.03           C
ATOM   2708  CZ  TYR H 179      26.820  50.409  38.165  1.00 24.19           C
ATOM   2709  OH  TYR H 179      27.630  51.338  38.792  1.00 23.95           O
ATOM   2710  H   TYR H 179      25.073  48.210  33.966  1.00 22.95           H
ATOM   2711  HA  TYR H 179      25.949  46.281  35.631  1.00 22.31           H
ATOM   2712  HB2 TYR H 179      23.589  47.823  35.808  1.00 20.13           H
ATOM   2713  HB3 TYR H 179      24.024  46.756  36.909  1.00 20.13           H
ATOM   2714  HD1 TYR H 179      26.143  47.200  38.211  1.00 21.72           H
ATOM   2715  HD2 TYR H 179      24.506  50.053  35.848  1.00 24.57           H
ATOM   2716  HE1 TYR H 179      27.502  48.807  39.250  1.00 20.63           H
ATOM   2717  HE2 TYR H 179      25.874  51.701  36.886  1.00 26.47           H
ATOM   2718  HH  TYR H 179      27.544  52.108  38.440  1.00 28.77           H
ATOM   2719  N   MET H 180      24.534  45.401  33.237  1.00 16.52           N
ATOM   2720  CA  MET H 180      23.826  44.396  32.466  1.00 14.75           C
ATOM   2721  C   MET H 180      24.733  43.841  31.386  1.00 17.23           C
ATOM   2722  O   MET H 180      25.769  44.416  31.064  1.00 16.18           O
ATOM   2723  CB  MET H 180      22.587  44.970  31.770  1.00 17.83           C
ATOM   2724  CG  MET H 180      21.635  45.763  32.640  1.00 18.20           C
ATOM   2725  SD  MET H 180      20.465  46.667  31.577  1.00 18.13           S
ATOM   2726  CE  MET H 180      19.682  47.764  32.764  1.00 16.41           C
ATOM   2727  H   MET H 180      25.023  45.922  32.764  1.00 19.86           H
ATOM   2728  HA  MET H 180      23.574  43.684  33.062  1.00 17.73           H
ATOM   2729  HB2 MET H 180      22.899  45.554  31.067  1.00 21.43           H
ATOM   2730  HB3 MET H 180      22.093  44.235  31.364  1.00 21.43           H
ATOM   2731  HG2 MET H 180      21.131  45.156  33.204  1.00 21.88           H
ATOM   2732  HG3 MET H 180      22.128  46.395  33.182  1.00 21.88           H
ATOM   2733  HE1 MET H 180      19.019  48.337  32.322  1.00 19.73           H
ATOM   2734  HE2 MET H 180      19.256  47.232  33.443  1.00 19.73           H
ATOM   2735  HE3 MET H 180      20.366  48.319  33.163  1.00 19.73           H
ATOM   2736  N   PHE H 181      24.287  42.761  30.758  1.00 16.00           N
ATOM   2737  CA  PHE H 181      24.963  42.248  29.570  1.00 16.66           C
ATOM   2738  C   PHE H 181      23.960  41.431  28.770  1.00 19.91           C
ATOM   2739  O   PHE H 181      22.985  40.920  29.319  1.00 14.33           O
ATOM   2740  CB  PHE H 181      26.229  41.423  29.903  1.00 18.22           C
ATOM   2741  CG  PHE H 181      25.974  40.082  30.555  1.00 12.82           C
ATOM   2742  CD1 PHE H 181      25.632  38.962  29.788  1.00 12.79           C
ATOM   2743  CD2 PHE H 181      26.118  39.937  31.932  1.00 13.77           C
ATOM   2744  CE1 PHE H 181      25.395  37.689  30.400  1.00 16.06           C
ATOM   2745  CE2 PHE H 181      25.902  38.677  32.576  1.00 13.49           C
ATOM   2746  CZ  PHE H 181      25.535  37.549  31.797  1.00 13.77           C
ATOM   2747  H   PHE H 181      23.562  42.351  30.975  1.00 19.23           H
ATOM   2748  HA  PHE H 181      25.264  42.969  29.009  1.00 20.03           H
ATOM   2749  HB2 PHE H 181      26.729  41.250  29.090  1.00 21.90           H
ATOM   2750  HB3 PHE H 181      26.779  41.939  30.512  1.00 21.90           H
ATOM   2751  HD1 PHE H 181      25.539  39.048  28.854  1.00 15.39           H
ATOM   2752  HD2 PHE H 181      26.349  40.689  32.456  1.00 16.56           H
ATOM   2753  HE1 PHE H 181      25.162  36.940  29.862  1.00 19.30           H
ATOM   2754  HE2 PHE H 181      25.990  38.609  33.525  1.00 16.22           H
ATOM   2755  HZ  PHE H 181      25.386  36.714  32.213  1.00 16.56           H
ATOM   2756  N   CYS H 182      24.187  41.337  27.469  1.00 18.64           N
ATOM   2757  CA  CYS H 182      23.307  40.584  26.601  1.00 15.95           C
ATOM   2758  C   CYS H 182      23.841  39.187  26.404  1.00 17.87           C
ATOM   2759  O   CYS H 182      25.047  38.977  26.347  1.00 18.68           O
ATOM   2760  CB  CYS H 182      23.174  41.227  25.227  1.00 21.47           C
ATOM   2761  SG  CYS H 182      22.481  42.897  25.222  1.00 22.54           S
ATOM   2762  H   CYS H 182      24.854  41.700  27.069  1.00 22.40           H
ATOM   2763  HA  CYS H 182      22.441  40.519  27.009  1.00 19.17           H
ATOM   2764  HB2 CYS H 182      24.061  41.264  24.838  1.00 25.80           H
ATOM   2765  HB3 CYS H 182      22.627  40.650  24.659  1.00 25.80           H
ATOM   2766  N   ALA H 183      22.930  38.237  26.239  1.00 17.58           N
ATOM   2767  CA  ALA H 183      23.321  36.874  25.918  1.00 15.80           C
ATOM   2768  C   ALA H 183      22.170  36.185  25.205  1.00 17.82           C
ATOM   2769  O   ALA H 183      21.011  36.436  25.515  1.00 19.08           O
ATOM   2770  CB  ALA H 183      23.719  36.112  27.179  1.00 16.10           C
ATOM   2771  H   ALA H 183      22.083  38.369  26.290  1.00 21.12           H
ATOM   2772  HA  ALA H 183      24.077  36.863  25.322  1.00 18.99           H
ATOM   2773  HB1 ALA H 183      23.963  35.204  26.954  1.00 19.35           H
ATOM   2774  HB2 ALA H 183      24.477  36.559  27.603  1.00 19.35           H
ATOM   2775  HB3 ALA H 183      22.977  36.104  27.788  1.00 19.35           H
ATOM   2776  N   GLY H 184A     22.484  35.326  24.245  1.00 16.89           N
ATOM   2777  CA  GLY H 184A     21.424  34.604  23.555  1.00 17.27           C
ATOM   2778  C   GLY H 184A     21.541  34.582  22.039  1.00 25.53           C
ATOM   2779  O   GLY H 184A     22.631  34.545  21.474  1.00 18.88           O
ATOM   2780  H   GLY H 184A     23.285  35.162  23.969  1.00 20.30           H
ATOM   2781  HA2 GLY H 184A     21.369  33.691  23.880  1.00 20.76           H
ATOM   2782  HA3 GLY H 184A     20.575  35.030  23.753  1.00 20.76           H
ATOM   2783  N   TYR H 184      20.398  34.588  21.368  1.00 22.23           N
ATOM   2784  CA  TYR H 184      20.328  34.466  19.920  1.00 21.81           C
ATOM   2785  C   TYR H 184      19.304  35.447  19.391  1.00 23.06           C
ATOM   2786  O   TYR H 184      18.315  35.730  20.063  1.00 21.94           O
ATOM   2787  CB  TYR H 184      19.915  33.056  19.508  1.00 24.03           C
ATOM   2788  CG  TYR H 184      20.877  31.994  19.978  1.00 20.73           C
ATOM   2789  CD1 TYR H 184      20.796  31.483  21.280  1.00 21.22           C
ATOM   2790  CD2 TYR H 184      21.878  31.517  19.121  1.00 23.46           C
ATOM   2791  CE1 TYR H 184      21.686  30.501  21.710  1.00 23.21           C
ATOM   2792  CE2 TYR H 184      22.768  30.547  19.540  1.00 22.82           C
ATOM   2793  CZ  TYR H 184      22.665  30.041  20.825  1.00 24.05           C
ATOM   2794  OH  TYR H 184      23.545  29.065  21.231  1.00 28.55           O
ATOM   2795  H   TYR H 184      19.631  34.620  21.755  1.00 26.72           H
ATOM   2796  HA  TYR H 184      21.183  34.671  19.530  1.00 26.21           H
ATOM   2797  HB2 TYR H 184      19.047  32.862  19.891  1.00 28.86           H
ATOM   2798  HB3 TYR H 184      19.849  33.000  18.539  1.00 28.86           H
ATOM   2799  HD1 TYR H 184      20.128  31.798  21.871  1.00 25.49           H
ATOM   2800  HD2 TYR H 184      21.932  31.857  18.243  1.00 28.19           H
ATOM   2801  HE1 TYR H 184      21.633  30.146  22.592  1.00 27.88           H
ATOM   2802  HE2 TYR H 184      23.432  30.212  18.954  1.00 27.42           H
ATOM   2803  HH  TYR H 184      24.072  28.878  20.605  1.00 34.29           H
ATOM   2804  N   SER H 185      19.504  35.936  18.173  1.00 23.18           N
ATOM   2805  CA  SER H 185      18.552  36.889  17.598  1.00 27.26           C
ATOM   2806  C   SER H 185      17.646  36.283  16.525  1.00 25.74           C
ATOM   2807  O   SER H 185      16.855  37.004  15.924  1.00 24.80           O
ATOM   2808  CB  SER H 185      19.290  38.096  17.030  1.00 25.65           C
ATOM   2809  OG  SER H 185      20.184  37.682  16.033  1.00 28.09           O
ATOM   2810  H   SER H 185      20.165  35.719  17.671  1.00 27.84           H
ATOM   2811  HA  SER H 185      17.968  37.194  18.299  1.00 32.75           H
ATOM   2812  HB2 SER H 185      18.654  38.722  16.642  1.00 30.82           H
ATOM   2813  HB3 SER H 185      19.779  38.537  17.740  1.00 30.82           H
ATOM   2814  HG  SER H 185      20.972  37.654  16.338  1.00 33.74           H
ATOM   2815  N   ASP H 186      17.702  34.981  16.302  1.00 25.17           N
ATOM   2816  CA  ASP H 186      16.869  34.344  15.289  1.00 24.56           C
ATOM   2817  C   ASP H 186      15.524  33.878  15.834  1.00 31.04           C
ATOM   2818  O   ASP H 186      14.791  33.169  15.146  1.00 24.22           O
ATOM   2819  CB  ASP H 186      17.624  33.163  14.648  1.00 26.92           C
ATOM   2820  CG  ASP H 186      17.856  32.006  15.614  1.00 29.77           C
ATOM   2821  OD1 ASP H 186      17.597  32.144  16.821  1.00 29.30           O
ATOM   2822  OD2 ASP H 186      18.294  30.929  15.180  1.00 26.05           O1-
ATOM   2823  H   ASP H 186      18.210  34.458  16.743  1.00 30.24           H
ATOM   2824  HA  ASP H 186      16.681  34.993  14.602  1.00 29.51           H
ATOM   2825  HB2 ASP H 186      17.116  32.829  13.882  1.00 32.34           H
ATOM   2826  HB3 ASP H 186      18.488  33.475  14.329  1.00 32.34           H
ATOM   2827  N   GLY H 187      15.185  34.252  17.054  1.00 24.87           N
ATOM   2828  CA  GLY H 187      13.901  33.897  17.631  1.00 23.83           C
ATOM   2829  C   GLY H 187      13.744  32.465  18.064  1.00 25.54           C
ATOM   2830  O   GLY H 187      12.617  31.997  18.207  1.00 26.80           O
ATOM   2831  H   GLY H 187      15.703  34.710  17.550  1.00 29.87           H
ATOM   2832  HA2 GLY H 187      13.755  34.429  18.420  1.00 28.63           H
ATOM   2833  HA3 GLY H 187      13.197  34.090  16.995  1.00 28.63           H
ATOM   2834  N   SER H 188A     14.835  31.748  18.307  1.00 23.44           N
ATOM   2835  CA  SER H 188A     14.750  30.330  18.644  1.00 21.39           C
ATOM   2836  C   SER H 188A     15.060  29.983  20.094  1.00 20.94           C
ATOM   2837  O   SER H 188A     14.533  28.991  20.590  1.00 17.60           O
ATOM   2838  CB  SER H 188A     15.702  29.519  17.744  1.00 25.61           C
ATOM   2839  OG  SER H 188A     17.051  29.811  18.057  1.00 26.20           O
ATOM   2840  H   SER H 188A     15.625  32.068  18.259  1.00 28.16           H
ATOM   2841  HA  SER H 188A     13.836  30.056  18.507  1.00 25.70           H
ATOM   2842  HB2 SER H 188A     15.534  28.559  17.859  1.00 30.76           H
ATOM   2843  HB3 SER H 188A     15.545  29.751  16.815  1.00 30.76           H
ATOM   2844  HG  SER H 188A     17.207  30.638  17.965  1.00 31.48           H
ATOM   2845  N   LYS H 188      15.939  30.719  20.766  1.00 24.47           N
ATOM   2846  CA  LYS H 188      16.398  30.335  22.105  1.00 21.71           C
ATOM   2847  C   LYS H 188      16.571  31.526  23.035  1.00 15.22           C
ATOM   2848  O   LYS H 188      17.228  32.498  22.648  1.00 16.74           O
ATOM   2849  CB  LYS H 188      17.748  29.599  22.031  1.00 22.27           C
ATOM   2850  CG  LYS H 188      17.797  28.381  21.114  1.00 24.48           C
ATOM   2851  CD  LYS H 188      19.236  27.866  20.980  1.00 22.71           C
ATOM   2852  CE  LYS H 188      19.476  27.212  19.639  1.00 40.26           C
ATOM   2853  NZ  LYS H 188      19.178  28.141  18.514  1.00 24.69           N1+
ATOM   2854  H   LYS H 188      16.330  31.393  20.407  1.00 29.40           H
ATOM   2855  HA  LYS H 188      15.738  29.771  22.495  1.00 26.08           H
ATOM   2856  HB2 LYS H 188      18.422  30.219  21.725  1.00 26.76           H
ATOM   2857  HB3 LYS H 188      17.993  29.306  22.928  1.00 26.76           H
ATOM   2858  HG2 LYS H 188      17.247  27.673  21.483  1.00 29.41           H
ATOM   2859  HG3 LYS H 188      17.465  28.624  20.239  1.00 29.41           H
ATOM   2860  HD2 LYS H 188      19.854  28.605  21.076  1.00 27.29           H
ATOM   2861  HD3 LYS H 188      19.406  27.211  21.677  1.00 27.29           H
ATOM   2862  HE2 LYS H 188      20.405  26.936  19.575  1.00 48.35           H
ATOM   2863  HE3 LYS H 188      18.900  26.434  19.557  1.00 48.35           H
ATOM   2864  HZ1 LYS H 188      19.341  27.745  17.722  1.00 29.66           H
ATOM   2865  HZ2 LYS H 188      18.323  28.370  18.524  1.00 29.66           H
ATOM   2866  HZ3 LYS H 188      19.675  28.870  18.579  1.00 29.66           H
ATOM   2867  N   ASP H 189      16.047  31.435  24.275  1.00 14.29           N
ATOM   2868  CA  ASP H 189      16.175  32.616  25.156  1.00 15.56           C
ATOM   2869  C   ASP H 189      15.624  32.103  26.479  1.00 15.35           C
ATOM   2870  O   ASP H 189      14.974  31.055  26.597  1.00 13.90           O
ATOM   2871  CB  ASP H 189      15.343  33.789  24.615  1.00 15.70           C
ATOM   2872  CG  ASP H 189      15.581  35.128  25.319  1.00 18.98           C
ATOM   2873  OD1 ASP H 189      16.413  35.240  26.269  1.00 16.24           O
ATOM   2874  OD2 ASP H 189      14.849  36.065  24.918  1.00 16.09           O1-
ATOM   2875  H   ASP H 189      15.558  30.588  24.596  1.00 17.18           H
ATOM   2876  HA  ASP H 189      17.273  32.933  25.268  1.00 18.70           H
ATOM   2877  HB2 ASP H 189      15.590  33.926  23.532  1.00 18.88           H
ATOM   2878  HB3 ASP H 189      14.268  33.547  24.674  1.00 18.88           H
ATOM   2879  N   SER H 190      15.956  32.880  27.550  1.00 15.59           N
ATOM   2880  CA  SER H 190      15.230  32.680  28.807  1.00 14.01           C
ATOM   2881  C   SER H 190      13.941  33.524  28.606  1.00 14.49           C
ATOM   2882  O   SER H 190      13.671  34.220  27.640  1.00 16.61           O
ATOM   2883  CB  SER H 190      16.110  33.104  30.005  1.00 12.75           C
ATOM   2884  OG  SER H 190      16.589  34.446  29.886  1.00 16.08           O
ATOM   2885  H   SER H 190      16.516  33.773  27.433  1.00 18.74           H
ATOM   2886  HA  SER H 190      14.998  31.582  28.971  1.00 16.84           H
ATOM   2887  HB2 SER H 190      15.540  33.033  30.953  1.00 15.34           H
ATOM   2888  HB3 SER H 190      17.027  32.475  30.041  1.00 15.34           H
ATOM   2889  HG  SER H 190      16.002  34.972  29.286  1.00 19.33           H
ATOM   2890  N   CYS H 191      13.062  33.438  29.660  1.00 15.67           N
ATOM   2891  CA  CYS H 191      11.771  34.156  29.629  1.00 19.46           C
ATOM   2892  C   CYS H 191      11.334  34.665  31.016  1.00 16.26           C
ATOM   2893  O   CYS H 191      12.059  34.509  32.008  1.00 15.81           O
ATOM   2894  CB  CYS H 191      10.676  33.270  28.996  1.00 17.15           C
ATOM   2895  SG  CYS H 191       9.203  34.183  28.275  1.00 19.79           S
ATOM   2896  H   CYS H 191      13.173  32.950  30.385  1.00 18.84           H
ATOM   2897  HA  CYS H 191      11.904  34.928  29.077  1.00 23.38           H
ATOM   2898  HB2 CYS H 191      11.074  32.761  28.273  1.00 20.62           H
ATOM   2899  HB3 CYS H 191      10.346  32.654  29.666  1.00 20.62           H
ATOM   2900  N   LYS H 192      10.151  35.338  31.060  1.00 17.78           N
ATOM   2901  CA  LYS H 192       9.707  36.050  32.277  1.00 17.43           C
ATOM   2902  C   LYS H 192       9.795  35.199  33.556  1.00 16.47           C
ATOM   2903  O   LYS H 192      10.234  35.604  34.618  1.00 17.10           O
ATOM   2904  CB  LYS H 192       8.230  36.464  32.049  1.00 21.80           C
ATOM   2905  CG  LYS H 192       8.171  37.587  31.002  1.00 32.87           C
ATOM   2906  CD  LYS H 192       6.789  37.670  30.313  1.00 36.95           C
ATOM   2907  CE  LYS H 192       5.693  37.852  31.381  1.00 40.05           C
ATOM   2908  NZ  LYS H 192       4.378  38.210  30.662  1.00 48.53           N1+
ATOM   2909  H   LYS H 192       9.630  35.514  30.196  1.00 21.37           H
ATOM   2910  HA  LYS H 192      10.406  36.909  32.504  1.00 20.95           H
ATOM   2911  HB2 LYS H 192       7.637  35.580  31.702  1.00 26.20           H
ATOM   2912  HB3 LYS H 192       7.804  36.801  33.019  1.00 26.20           H
ATOM   2913  HG2 LYS H 192       8.424  38.564  31.500  1.00 39.47           H
ATOM   2914  HG3 LYS H 192       8.941  37.438  30.202  1.00 39.47           H
ATOM   2915  HD2 LYS H 192       6.828  38.538  29.609  1.00 44.37           H
ATOM   2916  HD3 LYS H 192       6.611  36.738  29.716  1.00 44.37           H
ATOM   2917  HE2 LYS H 192       5.548  36.907  31.979  1.00 48.09           H
ATOM   2918  HE3 LYS H 192       5.963  38.694  32.097  1.00 48.09           H
ATOM   2919  HZ1 LYS H 192       3.620  38.336  31.371  1.00 58.27           H
ATOM   2920  HZ2 LYS H 192       4.494  39.099  30.125  1.00 58.27           H
ATOM   2921  HZ3 LYS H 192       4.109  37.442  30.006  1.00 58.27           H
ATOM   2922  N   GLY H 193       9.254  33.952  33.459  1.00 13.08           N
ATOM   2923  CA  GLY H 193       9.191  33.016  34.585  1.00 16.79           C
ATOM   2924  C   GLY H 193      10.535  32.487  35.022  1.00 15.18           C
ATOM   2925  O   GLY H 193      10.626  31.839  36.067  1.00 14.01           O
ATOM   2926  H   GLY H 193       8.899  33.604  32.734  1.00 15.73           H
ATOM   2927  HA2 GLY H 193       8.771  33.455  35.340  1.00 20.18           H
ATOM   2928  HA3 GLY H 193       8.643  32.230  34.369  1.00 20.18           H
ATOM   2929  N   ASP H 194      11.573  32.736  34.243  1.00 13.61           N
ATOM   2930  CA  ASP H 194      12.936  32.372  34.614  1.00 17.94           C
ATOM   2931  C   ASP H 194      13.628  33.503  35.367  1.00 13.36           C
ATOM   2932  O   ASP H 194      14.737  33.292  35.886  1.00 14.38           O
ATOM   2933  CB  ASP H 194      13.761  32.020  33.365  1.00 13.54           C
ATOM   2934  CG  ASP H 194      13.133  30.888  32.538  1.00 15.10           C
ATOM   2935  OD1 ASP H 194      12.842  29.805  33.099  1.00 13.10           O
ATOM   2936  OD2 ASP H 194      12.921  31.087  31.319  1.00 14.16           O1-
ATOM   2937  H   ASP H 194      11.502  33.159  33.502  1.00 16.36           H
ATOM   2938  HA  ASP H 194      12.895  31.577  35.163  1.00 21.56           H
ATOM   2939  HB2 ASP H 194      13.827  32.805  32.806  1.00 16.28           H
ATOM   2940  HB3 ASP H 194      14.654  31.743  33.631  1.00 16.28           H
ATOM   2941  N   SER H 195      12.991  34.697  35.403  1.00 12.96           N
ATOM   2942  CA  SER H 195      13.542  35.857  36.099  1.00 12.21           C
ATOM   2943  C   SER H 195      14.075  35.400  37.472  1.00 13.66           C
ATOM   2944  O   SER H 195      13.520  34.700  38.280  1.00 12.48           O
ATOM   2945  CB  SER H 195      12.414  36.854  36.410  1.00 15.18           C
ATOM   2946  OG  SER H 195      12.046  37.562  35.209  1.00 12.83           O
ATOM   2947  H   SER H 195      12.071  34.792  34.975  1.00 15.58           H
ATOM   2948  HA  SER H 195      14.342  36.303  35.420  1.00 14.68           H
ATOM   2949  HB2 SER H 195      11.530  36.329  36.824  1.00 18.25           H
ATOM   2950  HB3 SER H 195      12.756  37.612  37.135  1.00 18.25           H
ATOM   2951  HG  SER H 195      11.662  36.907  34.562  1.00 15.43           H
ATOM   2952  N   GLY H 196      15.322  35.926  37.692  1.00 13.66           N
ATOM   2953  CA  GLY H 196      16.086  35.706  38.914  1.00 11.28           C
ATOM   2954  C   GLY H 196      16.970  34.487  38.877  1.00 16.08           C
ATOM   2955  O   GLY H 196      17.798  34.308  39.772  1.00 10.91           O
ATOM   2956  H   GLY H 196      15.765  36.443  37.119  1.00 16.42           H
ATOM   2957  HA2 GLY H 196      16.644  36.481  39.146  1.00 13.57           H
ATOM   2958  HA3 GLY H 196      15.454  35.590  39.626  1.00 13.57           H
ATOM   2959  N   GLY H 197      16.798  33.633  37.877  1.00 13.61           N
ATOM   2960  CA  GLY H 197      17.564  32.418  37.763  1.00 12.41           C
ATOM   2961  C   GLY H 197      19.011  32.647  37.358  1.00 15.18           C
ATOM   2962  O   GLY H 197      19.403  33.756  36.963  1.00 12.79           O
ATOM   2963  H   GLY H 197      16.206  33.757  37.264  1.00 16.37           H
ATOM   2964  HA2 GLY H 197      17.543  31.944  38.605  1.00 14.92           H
ATOM   2965  HA3 GLY H 197      17.158  31.850  37.089  1.00 14.92           H
ATOM   2966  N   PRO H 198      19.828  31.588  37.412  1.00 12.17           N
ATOM   2967  CA  PRO H 198      21.261  31.741  37.123  1.00 14.27           C
ATOM   2968  C   PRO H 198      21.620  31.795  35.654  1.00 15.16           C
ATOM   2969  O   PRO H 198      21.019  31.141  34.810  1.00 14.47           O
ATOM   2970  CB  PRO H 198      21.881  30.477  37.759  1.00 12.63           C
ATOM   2971  CG  PRO H 198      20.809  29.447  37.557  1.00 14.00           C
ATOM   2972  CD  PRO H 198      19.549  30.230  37.932  1.00 14.25           C
ATOM   2973  HA  PRO H 198      21.596  32.573  37.479  1.00 17.16           H
ATOM   2974  HB2 PRO H 198      22.715  30.224  37.317  1.00 15.19           H
ATOM   2975  HB3 PRO H 198      22.061  30.616  38.707  1.00 15.19           H
ATOM   2976  HG2 PRO H 198      20.787  29.179  36.623  1.00 16.83           H
ATOM   2977  HG3 PRO H 198      20.957  28.670  38.122  1.00 16.83           H
ATOM   2978  HD2 PRO H 198      18.766  29.862  37.502  1.00 17.13           H
ATOM   2979  HD3 PRO H 198      19.436  30.228  38.900  1.00 17.13           H
ATOM   2980  N   HIS H 199      22.690  32.530  35.390  1.00 14.07           N
ATOM   2981  CA  HIS H 199      23.450  32.537  34.139  1.00 12.99           C
ATOM   2982  C   HIS H 199      24.803  32.029  34.643  1.00 14.47           C
ATOM   2983  O   HIS H 199      25.533  32.776  35.309  1.00 11.71           O
ATOM   2984  CB  HIS H 199      23.531  33.922  33.520  1.00 13.68           C
ATOM   2985  CG  HIS H 199      24.445  34.030  32.339  1.00 16.87           C
ATOM   2986  ND1 HIS H 199      25.808  34.182  32.469  1.00 14.39           N
ATOM   2987  CD2 HIS H 199      24.200  34.059  31.010  1.00 16.95           C
ATOM   2988  CE1 HIS H 199      26.365  34.290  31.279  1.00 15.71           C
ATOM   2989  NE2 HIS H 199      25.409  34.208  30.371  1.00 13.88           N
ATOM   2990  H   HIS H 199      23.098  32.968  36.000  1.00 16.92           H
ATOM   2991  HA  HIS H 199      23.075  31.971  33.451  1.00 15.63           H
ATOM   2992  HB2 HIS H 199      23.866  34.504  34.202  1.00 16.45           H
ATOM   2993  HB3 HIS H 199      22.658  34.206  33.248  1.00 16.45           H
ATOM   2994  HD1 HIS H 199      26.188  34.209  33.198  1.00 17.30           H
ATOM   2995  HD2 HIS H 199      23.383  33.984  30.611  1.00 20.38           H
ATOM   2996  HE1 HIS H 199      27.268  34.392  31.088  1.00 18.88           H
ATOM   2997  N   ALA H 200      25.084  30.741  34.457  1.00 12.69           N
ATOM   2998  CA  ALA H 200      26.255  30.100  35.058  1.00 15.82           C
ATOM   2999  C   ALA H 200      27.369  29.800  34.062  1.00 15.38           C
ATOM   3000  O   ALA H 200      27.112  29.266  32.987  1.00 15.07           O
ATOM   3001  CB  ALA H 200      25.853  28.790  35.736  1.00 15.82           C
ATOM   3002  H   ALA H 200      24.555  30.210  34.042  1.00 15.26           H
ATOM   3003  HA  ALA H 200      26.644  30.711  35.689  1.00 19.01           H
ATOM   3004  HB1 ALA H 200      26.652  28.376  36.093  1.00 19.02           H
ATOM   3005  HB2 ALA H 200      25.221  28.980  36.449  1.00 19.02           H
ATOM   3006  HB3 ALA H 200      25.451  28.209  35.090  1.00 19.02           H
ATOM   3007  N   THR H 201      28.608  30.119  34.438  1.00 15.69           N
ATOM   3008  CA  THR H 201      29.752  30.019  33.527  1.00 15.07           C
ATOM   3009  C   THR H 201      30.782  28.993  33.985  1.00 15.67           C
ATOM   3010  O   THR H 201      31.269  29.040  35.119  1.00 12.70           O
ATOM   3011  CB  THR H 201      30.447  31.371  33.349  1.00 14.42           C
ATOM   3012  OG1 THR H 201      29.494  32.327  32.883  1.00 16.71           O
ATOM   3013  CG2 THR H 201      31.568  31.286  32.322  1.00 17.02           C
ATOM   3014  H   THR H 201      28.796  30.435  35.208  1.00 18.87           H
ATOM   3015  HA  THR H 201      29.438  29.706  32.677  1.00 18.12           H
ATOM   3016  HB  THR H 201      30.819  31.663  34.191  1.00 17.34           H
ATOM   3017  HG1 THR H 201      29.150  32.740  33.529  1.00 20.09           H
ATOM   3018 HG21 THR H 201      31.973  32.155  32.202  1.00 20.46           H
ATOM   3019 HG22 THR H 201      32.256  30.650  32.594  1.00 20.46           H
ATOM   3020 HG23 THR H 201      31.207  31.003  31.471  1.00 20.46           H
ATOM   3021  N   HIS H 202      31.152  28.109  33.077  1.00 15.35           N
ATOM   3022  CA  HIS H 202      32.138  27.077  33.361  1.00 14.63           C
ATOM   3023  C   HIS H 202      33.551  27.572  33.104  1.00 18.84           C
ATOM   3024  O   HIS H 202      33.811  28.252  32.115  1.00 18.34           O
ATOM   3025  CB  HIS H 202      31.876  25.846  32.495  1.00 19.34           C
ATOM   3026  CG  HIS H 202      32.889  24.758  32.661  1.00 20.43           C
ATOM   3027  ND1 HIS H 202      33.985  24.555  31.829  1.00 21.65           N
ATOM   3028  CD2 HIS H 202      32.942  23.795  33.601  1.00 24.78           C
ATOM   3029  CE1 HIS H 202      34.657  23.500  32.265  1.00 21.35           C
ATOM   3030  NE2 HIS H 202      34.051  23.031  33.339  1.00 23.11           N
ATOM   3031  H   HIS H 202      30.834  28.096  32.279  1.00 18.45           H
ATOM   3032  HA  HIS H 202      32.083  26.850  34.292  1.00 17.59           H
ATOM   3033  HB2 HIS H 202      31.782  26.113  31.575  1.00 23.24           H
ATOM   3034  HB3 HIS H 202      31.047  25.462  32.805  1.00 23.24           H
ATOM   3035  HD1 HIS H 202      34.218  25.000  31.139  1.00 26.02           H
ATOM   3036  HD2 HIS H 202      32.325  23.705  34.270  1.00 29.77           H
ATOM   3037  HE1 HIS H 202      35.427  23.114  31.932  1.00 25.66           H
ATOM   3038  N   TYR H 203      34.473  27.217  33.988  1.00 17.97           N
ATOM   3039  CA  TYR H 203      35.877  27.557  33.766  1.00 17.61           C
ATOM   3040  C   TYR H 203      36.760  26.549  34.479  1.00 19.84           C
ATOM   3041  O   TYR H 203      36.740  26.456  35.704  1.00 14.07           O
ATOM   3042  CB  TYR H 203      36.216  28.961  34.235  1.00 17.56           C
ATOM   3043  CG  TYR H 203      37.660  29.315  33.871  1.00 20.13           C
ATOM   3044  CD1 TYR H 203      37.990  29.681  32.554  1.00 20.27           C
ATOM   3045  CD2 TYR H 203      38.681  29.263  34.833  1.00 21.08           C
ATOM   3046  CE1 TYR H 203      39.279  29.999  32.213  1.00 20.24           C
ATOM   3047  CE2 TYR H 203      39.991  29.586  34.501  1.00 20.02           C
ATOM   3048  CZ  TYR H 203      40.276  29.953  33.186  1.00 24.65           C
ATOM   3049  OH  TYR H 203      41.577  30.271  32.837  1.00 25.35           O
ATOM   3050  H   TYR H 203      34.309  26.772  34.702  1.00 21.60           H
ATOM   3051  HA  TYR H 203      36.075  27.515  32.828  1.00 21.17           H
ATOM   3052  HB2 TYR H 203      35.620  29.604  33.810  1.00 21.10           H
ATOM   3053  HB3 TYR H 203      36.124  29.026  35.200  1.00 21.10           H
ATOM   3054  HD1 TYR H 203      37.308  29.717  31.901  1.00 24.35           H
ATOM   3055  HD2 TYR H 203      38.473  29.029  35.723  1.00 25.33           H
ATOM   3056  HE1 TYR H 203      39.498  30.247  31.323  1.00 24.32           H
ATOM   3057  HE2 TYR H 203      40.683  29.562  35.152  1.00 24.06           H
ATOM   3058  HH  TYR H 203      42.038  30.386  33.533  1.00 30.45           H
ATOM   3059  N   ARG H 204      37.538  25.817  33.703  1.00 18.26           N
ATOM   3060  CA  ARG H 204      38.474  24.811  34.214  1.00 21.44           C
ATOM   3061  C   ARG H 204      37.830  23.900  35.263  1.00 18.87           C
ATOM   3062  O   ARG H 204      38.359  23.694  36.346  1.00 19.57           O
ATOM   3063  CB  ARG H 204      39.733  25.484  34.768  1.00 17.20           C
ATOM   3064  CG  ARG H 204      40.540  26.189  33.680  1.00 21.02           C
ATOM   3065  CD  ARG H 204      41.942  26.621  34.139  1.00 37.31           C
ATOM   3066  NE  ARG H 204      42.668  27.379  33.105  1.00 50.25           N
ATOM   3067  CZ  ARG H 204      43.796  28.069  33.316  1.00 50.21           C
ATOM   3068  NH1 ARG H 204      44.352  28.102  34.520  1.00 46.79           N
ATOM   3069  NH2 ARG H 204      44.379  28.728  32.320  1.00 53.96           N1+
ATOM   3070  H   ARG H 204      37.528  25.898  32.851  1.00 21.94           H
ATOM   3071  HA  ARG H 204      38.734  24.249  33.467  1.00 25.76           H
ATOM   3072  HB2 ARG H 204      39.484  26.133  35.444  1.00 20.68           H
ATOM   3073  HB3 ARG H 204      40.299  24.818  35.191  1.00 20.68           H
ATOM   3074  HG2 ARG H 204      40.648  25.595  32.930  1.00 25.26           H
ATOM   3075  HG3 ARG H 204      40.065  26.988  33.404  1.00 25.26           H
ATOM   3076  HD2 ARG H 204      41.860  27.184  34.930  1.00 44.81           H
ATOM   3077  HD3 ARG H 204      42.467  25.839  34.371  1.00 44.81           H
ATOM   3078  HE  ARG H 204      42.329  27.394  32.312  1.00 60.33           H
ATOM   3079 HH11 ARG H 204      44.000  27.678  35.184  1.00 56.18           H
ATOM   3080 HH12 ARG H 204      45.084  28.540  34.646  1.00 56.18           H
ATOM   3081 HH21 ARG H 204      44.024  28.714  31.542  1.00 64.78           H
ATOM   3082 HH22 ARG H 204      45.107  29.166  32.463  1.00 64.78           H
ATOM   3083  N   GLY H 205      36.707  23.302  34.911  1.00 15.92           N
ATOM   3084  CA  GLY H 205      36.086  22.288  35.742  1.00 20.39           C
ATOM   3085  C   GLY H 205      35.187  22.791  36.849  1.00 22.18           C
ATOM   3086  O   GLY H 205      34.680  21.980  37.632  1.00 18.89           O
ATOM   3087  H   GLY H 205      36.326  23.434  34.161  1.00 19.14           H
ATOM   3088  HA2 GLY H 205      35.561  21.684  35.185  1.00 24.51           H
ATOM   3089  HA3 GLY H 205      36.775  21.747  36.166  1.00 24.51           H
ATOM   3090  N   THR H 206      34.970  24.085  36.955  1.00 22.55           N
ATOM   3091  CA  THR H 206      34.115  24.622  38.005  1.00 18.23           C
ATOM   3092  C   THR H 206      33.152  25.660  37.446  1.00 15.84           C
ATOM   3093  O   THR H 206      33.471  26.372  36.490  1.00 14.22           O
ATOM   3094  CB  THR H 206      34.958  25.229  39.107  1.00 19.60           C
ATOM   3095  OG1 THR H 206      35.810  24.200  39.623  1.00 18.07           O
ATOM   3096  CG2 THR H 206      34.089  25.782  40.251  1.00 18.58           C
ATOM   3097  H   THR H 206      35.330  24.650  36.426  1.00 27.09           H
ATOM   3098  HA  THR H 206      33.590  23.911  38.379  1.00 21.91           H
ATOM   3099  HB  THR H 206      35.497  25.961  38.762  1.00 23.55           H
ATOM   3100  HG1 THR H 206      36.303  23.895  39.002  1.00 21.72           H
ATOM   3101 HG21 THR H 206      34.640  26.159  40.951  1.00 22.33           H
ATOM   3102 HG22 THR H 206      33.494  26.484  39.924  1.00 22.33           H
ATOM   3103 HG23 THR H 206      33.556  25.074  40.627  1.00 22.33           H
ATOM   3104  N   TRP H 207      31.961  25.744  38.039  1.00 14.00           N
ATOM   3105  CA  TRP H 207      30.937  26.671  37.562  1.00 12.71           C
ATOM   3106  C   TRP H 207      30.768  27.879  38.474  1.00 14.50           C
ATOM   3107  O   TRP H 207      30.771  27.748  39.697  1.00 13.23           O
ATOM   3108  CB  TRP H 207      29.586  25.961  37.427  1.00 13.55           C
ATOM   3109  CG  TRP H 207      29.573  24.905  36.340  1.00 14.76           C
ATOM   3110  CD1 TRP H 207      29.991  23.607  36.448  1.00 20.12           C
ATOM   3111  CD2 TRP H 207      29.111  25.072  34.992  1.00 14.16           C
ATOM   3112  NE1 TRP H 207      29.821  22.963  35.244  1.00 16.98           N
ATOM   3113  CE2 TRP H 207      29.284  23.841  34.337  1.00 17.43           C
ATOM   3114  CE3 TRP H 207      28.565  26.150  34.278  1.00 14.09           C
ATOM   3115  CZ2 TRP H 207      28.926  23.645  32.994  1.00 19.06           C
ATOM   3116  CZ3 TRP H 207      28.213  25.962  32.930  1.00 15.83           C
ATOM   3117  CH2 TRP H 207      28.399  24.720  32.307  1.00 17.86           C
ATOM   3118  H   TRP H 207      31.721  25.243  38.697  1.00 16.83           H
ATOM   3119  HA  TRP H 207      31.197  27.009  36.697  1.00 15.28           H
ATOM   3120  HB2 TRP H 207      29.369  25.542  38.264  1.00 16.29           H
ATOM   3121  HB3 TRP H 207      28.895  26.622  37.219  1.00 16.29           H
ATOM   3122  HD1 TRP H 207      30.348  23.222  37.231  1.00 24.18           H
ATOM   3123  HE1 TRP H 207      30.021  22.131  35.090  1.00 20.40           H
ATOM   3124  HE3 TRP H 207      28.439  26.993  34.693  1.00 16.94           H
ATOM   3125  HZ2 TRP H 207      29.049  22.807  32.581  1.00 22.90           H
ATOM   3126  HZ3 TRP H 207      27.842  26.689  32.439  1.00 19.03           H
ATOM   3127  HH2 TRP H 207      28.150  24.611  31.403  1.00 21.47           H
ATOM   3128  N   TYR H 208      30.559  29.051  37.863  1.00 10.90           N
ATOM   3129  CA  TYR H 208      30.463  30.314  38.587  1.00 13.43           C
ATOM   3130  C   TYR H 208      29.234  31.126  38.203  1.00 11.51           C
ATOM   3131  O   TYR H 208      28.768  31.060  37.070  1.00 12.00           O
ATOM   3132  CB  TYR H 208      31.696  31.202  38.313  1.00 12.89           C
ATOM   3133  CG  TYR H 208      32.996  30.529  38.706  1.00 13.56           C
ATOM   3134  CD1 TYR H 208      33.668  29.677  37.810  1.00 14.59           C
ATOM   3135  CD2 TYR H 208      33.530  30.720  39.983  1.00 14.13           C
ATOM   3136  CE1 TYR H 208      34.856  29.036  38.182  1.00 13.12           C
ATOM   3137  CE2 TYR H 208      34.719  30.089  40.365  1.00 14.19           C
ATOM   3138  CZ  TYR H 208      35.386  29.249  39.455  1.00 14.06           C
ATOM   3139  OH  TYR H 208      36.566  28.617  39.819  1.00 17.18           O
ATOM   3140  H   TYR H 208      30.502  29.132  37.008  1.00 13.12           H
ATOM   3141  HA  TYR H 208      30.386  30.111  39.526  1.00 16.15           H
ATOM   3142  HB2 TYR H 208      31.728  31.399  37.367  1.00 15.50           H
ATOM   3143  HB3 TYR H 208      31.617  32.038  38.813  1.00 15.50           H
ATOM   3144  HD1 TYR H 208      33.312  29.540  36.943  1.00 17.55           H
ATOM   3145  HD2 TYR H 208      33.080  31.285  40.597  1.00 16.99           H
ATOM   3146  HE1 TYR H 208      35.306  28.471  37.568  1.00 15.78           H
ATOM   3147  HE2 TYR H 208      35.071  30.225  41.234  1.00 17.06           H
ATOM   3148  HH  TYR H 208      36.756  28.788  40.635  1.00 20.64           H
ATOM   3149  N   LEU H 209      28.766  31.969  39.122  1.00 12.59           N
ATOM   3150  CA  LEU H 209      27.635  32.848  38.845  1.00 13.81           C
ATOM   3151  C   LEU H 209      28.115  34.115  38.147  1.00 14.07           C
ATOM   3152  O   LEU H 209      28.849  34.901  38.737  1.00 13.20           O
ATOM   3153  CB  LEU H 209      26.882  33.225  40.120  1.00 13.74           C
ATOM   3154  CG  LEU H 209      25.680  34.167  39.919  1.00 13.90           C
ATOM   3155  CD1 LEU H 209      24.585  33.458  39.110  1.00 15.33           C
ATOM   3156  CD2 LEU H 209      25.142  34.643  41.271  1.00 12.14           C
ATOM   3157  H   LEU H 209      29.100  32.060  39.908  1.00 15.15           H
ATOM   3158  HA  LEU H 209      27.025  32.388  38.262  1.00 16.60           H
ATOM   3159  HB2 LEU H 209      26.553  32.415  40.539  1.00 16.52           H
ATOM   3160  HB3 LEU H 209      27.495  33.667  40.718  1.00 16.52           H
ATOM   3161  HG  LEU H 209      25.957  34.960  39.411  1.00 16.71           H
ATOM   3162 HD11 LEU H 209      23.831  34.049  38.988  1.00 18.42           H
ATOM   3163 HD12 LEU H 209      24.926  33.182  38.233  1.00 18.42           H
ATOM   3164 HD13 LEU H 209      24.293  32.675  39.590  1.00 18.42           H
ATOM   3165 HD21 LEU H 209      24.385  35.227  41.135  1.00 14.60           H
ATOM   3166 HD22 LEU H 209      24.863  33.872  41.783  1.00 14.60           H
ATOM   3167 HD23 LEU H 209      25.838  35.117  41.767  1.00 14.60           H
ATOM   3168  N   THR H 210      27.646  34.349  36.925  1.00 11.67           N
ATOM   3169  CA  THR H 210      28.002  35.547  36.188  1.00 11.27           C
ATOM   3170  C   THR H 210      26.812  36.408  35.820  1.00 14.19           C
ATOM   3171  O   THR H 210      26.992  37.581  35.501  1.00 14.43           O
ATOM   3172  CB  THR H 210      28.741  35.196  34.888  1.00 15.60           C
ATOM   3173  OG1 THR H 210      28.049  34.140  34.244  1.00 15.54           O
ATOM   3174  CG2 THR H 210      30.152  34.717  35.164  1.00 15.65           C
ATOM   3175  H   THR H 210      27.091  33.835  36.522  1.00 14.04           H
ATOM   3176  HA  THR H 210      28.600  36.066  36.727  1.00 13.56           H
ATOM   3177  HB  THR H 210      28.761  35.966  34.281  1.00 18.75           H
ATOM   3178  HG1 THR H 210      27.482  34.498  33.765  1.00 18.68           H
ATOM   3179 HG21 THR H 210      30.585  34.479  34.329  1.00 18.81           H
ATOM   3180 HG22 THR H 210      30.665  35.422  35.598  1.00 18.81           H
ATOM   3181 HG23 THR H 210      30.129  33.943  35.730  1.00 18.81           H
ATOM   3182  N   GLY H 211      25.611  35.865  35.836  1.00 12.61           N
ATOM   3183  CA  GLY H 211      24.466  36.680  35.490  1.00 13.74           C
ATOM   3184  C   GLY H 211      23.185  36.247  36.168  1.00 12.72           C
ATOM   3185  O   GLY H 211      23.099  35.186  36.783  1.00 14.63           O
ATOM   3186  H   GLY H 211      25.463  35.048  36.051  1.00 15.16           H
ATOM   3187  HA2 GLY H 211      24.638  37.594  35.748  1.00 16.53           H
ATOM   3188  HA3 GLY H 211      24.338  36.665  34.534  1.00 16.53           H
ATOM   3189  N   ILE H 212      22.175  37.098  36.033  1.00 12.94           N
ATOM   3190  CA  ILE H 212      20.839  36.848  36.559  1.00 10.68           C
ATOM   3191  C   ILE H 212      19.832  37.100  35.438  1.00 10.72           C
ATOM   3192  O   ILE H 212      19.867  38.179  34.837  1.00 13.24           O
ATOM   3193  CB  ILE H 212      20.526  37.765  37.750  1.00 11.44           C
ATOM   3194  CG1 ILE H 212      21.598  37.649  38.843  1.00 12.52           C
ATOM   3195  CG2 ILE H 212      19.153  37.424  38.325  1.00 11.17           C
ATOM   3196  CD1 ILE H 212      21.579  38.810  39.842  1.00 12.93           C
ATOM   3197  H   ILE H 212      22.249  37.842  35.612  1.00 15.56           H
ATOM   3198  HA  ILE H 212      20.783  35.946  36.864  1.00 12.85           H
ATOM   3199  HB  ILE H 212      20.520  38.685  37.428  1.00 13.76           H
ATOM   3200 HG12 ILE H 212      21.481  36.824  39.335  1.00 15.05           H
ATOM   3201 HG13 ILE H 212      22.476  37.645  38.420  1.00 15.05           H
ATOM   3202 HG21 ILE H 212      18.957  38.014  39.066  1.00 13.43           H
ATOM   3203 HG22 ILE H 212      18.460  37.520  37.640  1.00 13.43           H
ATOM   3204 HG23 ILE H 212      19.167  36.511  38.637  1.00 13.43           H
ATOM   3205 HD11 ILE H 212      22.286  38.687  40.486  1.00 15.55           H
ATOM   3206 HD12 ILE H 212      21.719  39.638  39.360  1.00 15.55           H
ATOM   3207 HD13 ILE H 212      20.715  38.837  40.297  1.00 15.55           H
ATOM   3208  N   VAL H 213      18.904  36.138  35.185  1.00 10.96           N
ATOM   3209  CA  VAL H 213      17.832  36.428  34.215  1.00 12.04           C
ATOM   3210  C   VAL H 213      17.097  37.693  34.662  1.00 10.71           C
ATOM   3211  O   VAL H 213      16.487  37.776  35.725  1.00 12.20           O
ATOM   3212  CB  VAL H 213      16.808  35.268  34.193  1.00 12.56           C
ATOM   3213  CG1 VAL H 213      15.712  35.591  33.161  1.00 14.65           C
ATOM   3214  CG2 VAL H 213      17.533  33.982  33.791  1.00 15.70           C
ATOM   3215  H   VAL H 213      18.865  35.283  35.754  1.00 13.19           H
ATOM   3216  HA  VAL H 213      18.300  36.544  33.190  1.00 14.48           H
ATOM   3217  HB  VAL H 213      16.355  35.145  35.223  1.00 15.11           H
ATOM   3218 HG11 VAL H 213      14.989  34.777  33.126  1.00 17.61           H
ATOM   3219 HG12 VAL H 213      15.181  36.525  33.438  1.00 17.61           H
ATOM   3220 HG13 VAL H 213      16.144  35.723  32.157  1.00 17.61           H
ATOM   3221 HG21 VAL H 213      16.817  33.159  33.771  1.00 18.87           H
ATOM   3222 HG22 VAL H 213      17.992  34.083  32.800  1.00 18.87           H
ATOM   3223 HG23 VAL H 213      18.331  33.736  34.520  1.00 18.87           H
ATOM   3224  N   SER H 214      17.077  38.717  33.733  1.00 12.60           N
ATOM   3225  CA  SER H 214      16.526  40.003  34.196  1.00 14.39           C
ATOM   3226  C   SER H 214      15.378  40.483  33.318  1.00 12.76           C
ATOM   3227  O   SER H 214      14.236  40.674  33.738  1.00 13.36           O
ATOM   3228  CB  SER H 214      17.660  41.070  34.261  1.00 15.84           C
ATOM   3229  OG  SER H 214      17.117  42.308  34.682  1.00 15.25           O
ATOM   3230  H   SER H 214      17.621  38.673  32.852  1.00 15.16           H
ATOM   3231  HA  SER H 214      16.055  39.829  35.222  1.00 17.30           H
ATOM   3232  HB2 SER H 214      18.441  40.735  34.970  1.00 19.05           H
ATOM   3233  HB3 SER H 214      18.102  41.261  33.261  1.00 19.05           H
ATOM   3234  HG  SER H 214      16.709  42.205  35.647  1.00 18.33           H
ATOM   3235  N   TRP H 215      15.697  40.670  31.991  1.00 16.20           N
ATOM   3236  CA  TRP H 215      14.664  41.273  31.146  1.00 14.14           C
ATOM   3237  C   TRP H 215      15.009  41.033  29.681  1.00 15.63           C
ATOM   3238  O   TRP H 215      15.988  40.483  29.202  1.00 14.04           O
ATOM   3239  CB  TRP H 215      14.441  42.790  31.421  1.00 13.19           C
ATOM   3240  CG  TRP H 215      15.596  43.656  31.080  1.00 16.14           C
ATOM   3241  CD1 TRP H 215      16.657  43.950  31.938  1.00 16.89           C
ATOM   3242  CD2 TRP H 215      15.774  44.444  29.882  1.00 19.40           C
ATOM   3243  NE1 TRP H 215      17.510  44.878  31.323  1.00 17.19           N
ATOM   3244  CE2 TRP H 215      16.976  45.206  30.061  1.00 17.29           C
ATOM   3245  CE3 TRP H 215      15.053  44.586  28.679  1.00 20.70           C
ATOM   3246  CZ2 TRP H 215      17.485  46.055  29.058  1.00 21.02           C
ATOM   3247  CZ3 TRP H 215      15.558  45.422  27.702  1.00 24.51           C
ATOM   3248  CH2 TRP H 215      16.770  46.147  27.883  1.00 19.66           C
ATOM   3249  H   TRP H 215      16.665  40.591  31.607  1.00 19.47           H
ATOM   3250  HA  TRP H 215      13.709  40.713  31.383  1.00 17.01           H
ATOM   3251  HB2 TRP H 215      13.554  43.128  30.853  1.00 15.86           H
ATOM   3252  HB3 TRP H 215      14.205  42.895  32.503  1.00 15.86           H
ATOM   3253  HD1 TRP H 215      16.842  43.552  32.937  1.00 20.30           H
ATOM   3254  HE1 TRP H 215      18.362  45.253  31.717  1.00 20.67           H
ATOM   3255  HE3 TRP H 215      14.120  44.047  28.552  1.00 24.88           H
ATOM   3256  HZ2 TRP H 215      18.409  46.614  29.218  1.00 25.26           H
ATOM   3257  HZ3 TRP H 215      15.008  45.567  26.780  1.00 29.44           H
ATOM   3258  HH2 TRP H 215      17.118  46.832  27.102  1.00 23.63           H
ATOM   3259  N   GLY H 216      13.929  41.417  28.894  1.00 16.73           N
ATOM   3260  CA  GLY H 216      14.055  41.331  27.436  1.00 14.79           C
ATOM   3261  C   GLY H 216      12.829  42.030  26.870  1.00 17.98           C
ATOM   3262  O   GLY H 216      11.832  42.335  27.529  1.00 18.08           O
ATOM   3263  H   GLY H 216      13.075  41.879  29.274  1.00 20.11           H
ATOM   3264  HA2 GLY H 216      15.016  41.796  27.077  1.00 17.78           H
ATOM   3265  HA3 GLY H 216      14.087  40.254  27.128  1.00 17.78           H
ATOM   3266  N   GLN H 217      12.916  42.220  25.510  1.00 21.05           N
ATOM   3267  CA  GLN H 217      11.836  42.865  24.728  1.00 20.69           C
ATOM   3268  C   GLN H 217      11.115  41.652  24.104  1.00 22.88           C
ATOM   3269  O   GLN H 217      11.251  41.252  22.957  1.00 24.29           O
ATOM   3270  CB  GLN H 217      12.454  43.736  23.624  1.00 29.92           C
ATOM   3271  CG  GLN H 217      11.735  45.086  23.519  1.00 48.33           C
ATOM   3272  CD  GLN H 217      12.661  46.306  23.694  1.00 42.63           C
ATOM   3273  OE1 GLN H 217      12.272  47.312  24.256  1.00 53.89           O
ATOM   3274  NE2 GLN H 217      13.910  46.220  23.097  1.00 38.76           N
ATOM   3275  H   GLN H 217      13.781  41.931  24.958  1.00 25.30           H
ATOM   3276  HA  GLN H 217      11.141  43.476  25.388  1.00 24.86           H
ATOM   3277  HB2 GLN H 217      13.543  43.855  23.839  1.00 35.94           H
ATOM   3278  HB3 GLN H 217      12.369  43.183  22.656  1.00 35.94           H
ATOM   3279  HG2 GLN H 217      11.261  45.153  22.511  1.00 58.03           H
ATOM   3280  HG3 GLN H 217      10.919  45.195  24.278  1.00 58.03           H
ATOM   3281 HE21 GLN H 217      14.224  45.381  22.615  1.00 46.55           H
ATOM   3282 HE22 GLN H 217      14.561  47.000  23.200  1.00 46.55           H
ATOM   3283  N   GLY H 219      10.298  40.976  25.016  1.00 21.50           N
ATOM   3284  CA  GLY H 219       9.707  39.701  24.631  1.00 17.23           C
ATOM   3285  C   GLY H 219      10.780  38.614  24.740  1.00 20.08           C
ATOM   3286  O   GLY H 219      11.977  38.787  24.901  1.00 17.21           O
ATOM   3287  H   GLY H 219      10.266  41.250  26.010  1.00 25.84           H
ATOM   3288  HA2 GLY H 219       8.821  39.491  25.261  1.00 20.71           H
ATOM   3289  HA3 GLY H 219       9.364  39.764  23.564  1.00 20.71           H
ATOM   3290  N   CYS H 220      10.240  37.326  24.710  1.00 18.15           N
ATOM   3291  CA  CYS H 220      11.135  36.162  24.842  1.00 18.32           C
ATOM   3292  C   CYS H 220      11.368  35.547  23.448  1.00 19.20           C
ATOM   3293  O   CYS H 220      10.496  35.160  22.692  1.00 19.93           O
ATOM   3294  CB  CYS H 220      10.473  35.075  25.695  1.00 19.17           C
ATOM   3295  SG  CYS H 220       9.997  35.798  27.304  1.00 19.71           S
ATOM   3296  H   CYS H 220       9.252  37.140  24.528  1.00 21.81           H
ATOM   3297  HA  CYS H 220      12.136  36.509  25.282  1.00 22.01           H
ATOM   3298  HB2 CYS H 220       9.570  34.693  25.184  1.00 23.03           H
ATOM   3299  HB3 CYS H 220      11.190  34.243  25.825  1.00 23.03           H
ATOM   3300  N   ALA H 221A     12.682  35.437  23.126  1.00 19.02           N
ATOM   3301  CA  ALA H 221A     13.159  34.906  21.836  1.00 21.90           C
ATOM   3302  C   ALA H 221A     12.533  35.692  20.687  1.00 22.98           C
ATOM   3303  O   ALA H 221A     12.007  35.124  19.729  1.00 22.96           O
ATOM   3304  CB  ALA H 221A     12.851  33.412  21.714  1.00 17.34           C
ATOM   3305  H   ALA H 221A     13.340  35.688  23.642  1.00 22.86           H
ATOM   3306  HA  ALA H 221A     14.135  35.007  21.749  1.00 26.31           H
ATOM   3307  HB1 ALA H 221A     13.149  33.081  20.859  1.00 20.84           H
ATOM   3308  HB2 ALA H 221A     13.289  32.918  22.431  1.00 20.84           H
ATOM   3309  HB3 ALA H 221A     11.899  33.298  21.786  1.00 20.84           H
ATOM   3310  N   THR H 221      12.558  37.018  20.817  1.00 21.52           N
ATOM   3311  CA  THR H 221      12.033  37.905  19.786  1.00 23.91           C
ATOM   3312  C   THR H 221      13.074  38.027  18.685  1.00 24.75           C
ATOM   3313  O   THR H 221      14.239  38.319  18.955  1.00 21.81           O
ATOM   3314  CB  THR H 221      11.721  39.297  20.340  1.00 18.72           C
ATOM   3315  OG1 THR H 221      10.793  39.193  21.418  1.00 18.99           O
ATOM   3316  CG2 THR H 221      11.116  40.203  19.268  1.00 24.86           C
ATOM   3317  H   THR H 221      12.920  37.413  21.477  1.00 25.86           H
ATOM   3318  HA  THR H 221      11.224  37.532  19.416  1.00 28.72           H
ATOM   3319  HB  THR H 221      12.542  39.694  20.660  1.00 22.50           H
ATOM   3320  HG1 THR H 221      10.638  39.955  21.757  1.00 22.82           H
ATOM   3321 HG21 THR H 221      10.912  41.071  19.636  1.00 29.87           H
ATOM   3322 HG22 THR H 221      11.723  40.315  18.512  1.00 29.87           H
ATOM   3323 HG23 THR H 221      10.292  39.815  18.940  1.00 29.87           H
ATOM   3324  N   VAL H 222      12.672  37.821  17.435  1.00 22.82           N
ATOM   3325  CA  VAL H 222      13.631  37.985  16.335  1.00 22.65           C
ATOM   3326  C   VAL H 222      14.272  39.362  16.403  1.00 22.48           C
ATOM   3327  O   VAL H 222      13.591  40.374  16.583  1.00 25.47           O
ATOM   3328  CB  VAL H 222      12.953  37.773  14.973  1.00 30.58           C
ATOM   3329  CG1 VAL H 222      13.951  38.065  13.823  1.00 29.62           C
ATOM   3330  CG2 VAL H 222      12.412  36.348  14.894  1.00 25.71           C
ATOM   3331  H   VAL H 222      11.879  37.601  17.208  1.00 27.42           H
ATOM   3332  HA  VAL H 222      14.333  37.331  16.413  1.00 27.22           H
ATOM   3333  HB  VAL H 222      12.214  38.403  14.876  1.00 36.73           H
ATOM   3334 HG11 VAL H 222      13.510  37.928  12.972  1.00 35.58           H
ATOM   3335 HG12 VAL H 222      14.282  38.986  13.863  1.00 35.58           H
ATOM   3336 HG13 VAL H 222      14.699  37.460  13.893  1.00 35.58           H
ATOM   3337 HG21 VAL H 222      11.987  36.221  14.038  1.00 30.89           H
ATOM   3338 HG22 VAL H 222      13.143  35.725  14.981  1.00 30.89           H
ATOM   3339 HG23 VAL H 222      11.762  36.197  15.608  1.00 30.89           H
ATOM   3340  N   GLY H 223      15.582  39.414  16.245  1.00 22.32           N
ATOM   3341  CA  GLY H 223      16.290  40.677  16.298  1.00 27.79           C
ATOM   3342  C   GLY H 223      16.711  41.102  17.684  1.00 30.01           C
ATOM   3343  O   GLY H 223      17.344  42.157  17.818  1.00 24.93           O
ATOM   3344  H   GLY H 223      16.087  38.730  16.138  1.00 26.82           H
ATOM   3345  HA2 GLY H 223      17.099  40.646  15.755  1.00 33.38           H
ATOM   3346  HA3 GLY H 223      15.733  41.387  15.933  1.00 33.38           H
ATOM   3347  N   HIS H 224      16.373  40.337  18.722  1.00 22.58           N
ATOM   3348  CA  HIS H 224      16.689  40.742  20.089  1.00 21.79           C
ATOM   3349  C   HIS H 224      17.335  39.628  20.894  1.00 22.92           C
ATOM   3350  O   HIS H 224      17.263  38.447  20.542  1.00 20.15           O
ATOM   3351  CB  HIS H 224      15.445  41.226  20.844  1.00 26.23           C
ATOM   3352  CG  HIS H 224      14.875  42.481  20.278  1.00 29.47           C
ATOM   3353  ND1 HIS H 224      15.326  43.738  20.637  1.00 26.65           N
ATOM   3354  CD2 HIS H 224      13.947  42.677  19.314  1.00 31.64           C
ATOM   3355  CE1 HIS H 224      14.665  44.650  19.951  1.00 35.04           C
ATOM   3356  NE2 HIS H 224      13.821  44.033  19.141  1.00 27.82           N
ATOM   3357  H   HIS H 224      15.920  39.618  18.631  1.00 27.13           H
ATOM   3358  HA  HIS H 224      17.333  41.449  20.043  1.00 26.19           H
ATOM   3359  HB2 HIS H 224      15.682  41.394  21.764  1.00 31.51           H
ATOM   3360  HB3 HIS H 224      14.774  40.541  20.809  1.00 31.51           H
ATOM   3361  HD1 HIS H 224      15.916  43.902  21.225  1.00 32.01           H
ATOM   3362  HD2 HIS H 224      13.470  42.025  18.872  1.00 38.00           H
ATOM   3363  HE1 HIS H 224      14.767  45.564  20.009  1.00 42.08           H
ATOM   3364  N   PHE H 225      17.966  40.033  22.002  1.00 18.53           N
ATOM   3365  CA  PHE H 225      18.700  39.130  22.886  1.00 21.39           C
ATOM   3366  C   PHE H 225      18.148  39.152  24.309  1.00 18.49           C
ATOM   3367  O   PHE H 225      17.542  40.140  24.717  1.00 16.48           O
ATOM   3368  CB  PHE H 225      20.186  39.508  22.912  1.00 22.39           C
ATOM   3369  CG  PHE H 225      20.872  39.322  21.588  1.00 21.24           C
ATOM   3370  CD1 PHE H 225      21.405  38.078  21.237  1.00 22.27           C
ATOM   3371  CD2 PHE H 225      20.957  40.380  20.688  1.00 21.59           C
ATOM   3372  CE1 PHE H 225      22.038  37.887  19.993  1.00 23.30           C
ATOM   3373  CE2 PHE H 225      21.588  40.213  19.437  1.00 23.38           C
ATOM   3374  CZ  PHE H 225      22.125  38.966  19.088  1.00 21.91           C
ATOM   3375  H   PHE H 225      17.991  40.865  22.249  1.00 22.28           H
ATOM   3376  HA  PHE H 225      18.592  38.233  22.570  1.00 25.70           H
ATOM   3377  HB2 PHE H 225      20.266  40.436  23.165  1.00 26.90           H
ATOM   3378  HB3 PHE H 225      20.644  38.956  23.572  1.00 26.90           H
ATOM   3379  HD1 PHE H 225      21.349  37.362  21.851  1.00 26.76           H
ATOM   3380  HD2 PHE H 225      20.586  41.220  20.922  1.00 25.94           H
ATOM   3381  HE1 PHE H 225      22.406  37.038  19.774  1.00 27.99           H
ATOM   3382  HE2 PHE H 225      21.634  40.942  18.832  1.00 28.08           H
ATOM   3383  HZ  PHE H 225      22.548  38.848  18.252  1.00 26.33           H
ATOM   3384  N   GLY H 226      18.422  38.084  25.111  1.00 17.79           N
ATOM   3385  CA  GLY H 226      18.110  38.203  26.538  1.00 13.78           C
ATOM   3386  C   GLY H 226      19.157  39.154  27.150  1.00 15.26           C
ATOM   3387  O   GLY H 226      20.316  39.317  26.831  1.00 18.75           O
ATOM   3388  H   GLY H 226      19.042  37.337  24.799  1.00 21.38           H
ATOM   3389  HA2 GLY H 226      17.059  38.591  26.646  1.00 16.57           H
ATOM   3390  HA3 GLY H 226      18.162  37.194  27.000  1.00 16.57           H
ATOM   3391  N   VAL H 227      18.647  39.844  28.212  1.00 14.42           N
ATOM   3392  CA  VAL H 227      19.451  40.778  29.008  1.00 14.75           C
ATOM   3393  C   VAL H 227      19.571  40.280  30.444  1.00 19.21           C
ATOM   3394  O   VAL H 227      18.568  39.936  31.084  1.00 13.21           O
ATOM   3395  CB  VAL H 227      18.912  42.219  29.009  1.00 15.60           C
ATOM   3396  CG1 VAL H 227      19.946  43.142  29.659  1.00 18.88           C
ATOM   3397  CG2 VAL H 227      18.636  42.656  27.584  1.00 20.84           C
ATOM   3398  H   VAL H 227      17.811  39.792  28.513  1.00 17.33           H
ATOM   3399  HA  VAL H 227      20.313  40.800  28.620  1.00 17.73           H
ATOM   3400  HB  VAL H 227      18.095  42.277  29.536  1.00 18.75           H
ATOM   3401 HG11 VAL H 227      19.628  44.052  29.648  1.00 22.68           H
ATOM   3402 HG12 VAL H 227      20.131  42.876  30.585  1.00 22.68           H
ATOM   3403 HG13 VAL H 227      20.772  43.095  29.161  1.00 22.68           H
ATOM   3404 HG21 VAL H 227      18.316  43.566  27.576  1.00 25.05           H
ATOM   3405 HG22 VAL H 227      19.454  42.596  27.073  1.00 25.05           H
ATOM   3406 HG23 VAL H 227      17.970  42.064  27.181  1.00 25.05           H
ATOM   3407  N   TYR H 228      20.797  40.285  30.953  1.00 15.36           N
ATOM   3408  CA  TYR H 228      21.118  39.725  32.252  1.00 16.66           C
ATOM   3409  C   TYR H 228      21.824  40.733  33.155  1.00 16.15           C
ATOM   3410  O   TYR H 228      22.571  41.590  32.689  1.00 16.33           O
ATOM   3411  CB  TYR H 228      22.015  38.479  32.079  1.00 16.91           C
ATOM   3412  CG  TYR H 228      21.336  37.390  31.249  1.00 16.82           C
ATOM   3413  CD1 TYR H 228      21.281  37.477  29.849  1.00 14.60           C
ATOM   3414  CD2 TYR H 228      20.710  36.316  31.873  1.00 13.76           C
ATOM   3415  CE1 TYR H 228      20.616  36.491  29.091  1.00 14.28           C
ATOM   3416  CE2 TYR H 228      20.054  35.350  31.142  1.00 16.45           C
ATOM   3417  CZ  TYR H 228      20.009  35.433  29.755  1.00 16.41           C
ATOM   3418  OH  TYR H 228      19.335  34.444  29.073  1.00 15.48           O
ATOM   3419  H   TYR H 228      21.471  40.585  30.522  1.00 18.47           H
ATOM   3420  HA  TYR H 228      20.289  39.499  32.697  1.00 20.02           H
ATOM   3421  HB2 TYR H 228      22.830  38.747  31.642  1.00 20.32           H
ATOM   3422  HB3 TYR H 228      22.213  38.113  32.963  1.00 20.32           H
ATOM   3423  HD1 TYR H 228      21.693  38.207  29.413  1.00 17.56           H
ATOM   3424  HD2 TYR H 228      20.726  36.254  32.819  1.00 16.54           H
ATOM   3425  HE1 TYR H 228      20.578  36.546  28.145  1.00 17.17           H
ATOM   3426  HE2 TYR H 228      19.632  34.622  31.586  1.00 19.77           H
ATOM   3427  HH  TYR H 228      18.523  34.468  29.303  1.00 18.61           H
ATOM   3428  N   THR H 229      21.601  40.602  34.465  1.00 14.24           N
ATOM   3429  CA  THR H 229      22.294  41.446  35.435  1.00 14.63           C
ATOM   3430  C   THR H 229      23.765  41.043  35.458  1.00 15.12           C
ATOM   3431  O   THR H 229      24.082  39.867  35.606  1.00 14.05           O
ATOM   3432  CB  THR H 229      21.699  41.301  36.845  1.00 15.01           C
ATOM   3433  OG1 THR H 229      20.284  41.496  36.791  1.00 12.08           O
ATOM   3434  CG2 THR H 229      22.301  42.332  37.797  1.00 14.28           C
ATOM   3435  H   THR H 229      21.090  40.003  34.811  1.00 17.13           H
ATOM   3436  HA  THR H 229      22.218  42.369  35.175  1.00 17.59           H
ATOM   3437  HB  THR H 229      21.902  40.413  37.182  1.00 18.04           H
ATOM   3438  HG1 THR H 229      19.953  41.407  37.568  1.00 14.54           H
ATOM   3439 HG21 THR H 229      21.921  42.236  38.679  1.00 17.17           H
ATOM   3440 HG22 THR H 229      23.273  42.223  37.870  1.00 17.17           H
ATOM   3441 HG23 THR H 229      22.119  43.225  37.481  1.00 17.17           H
ATOM   3442  N   ARG H 230      24.665  42.003  35.303  1.00 14.36           N
ATOM   3443  CA  ARG H 230      26.105  41.722  35.305  1.00 13.58           C
ATOM   3444  C   ARG H 230      26.563  41.573  36.750  1.00 14.40           C
ATOM   3445  O   ARG H 230      26.923  42.541  37.422  1.00 15.23           O
ATOM   3446  CB  ARG H 230      26.877  42.826  34.590  1.00 15.57           C
ATOM   3447  CG  ARG H 230      28.344  42.503  34.315  1.00 15.61           C
ATOM   3448  CD  ARG H 230      29.057  43.676  33.619  1.00 19.16           C
ATOM   3449  NE  ARG H 230      28.476  44.026  32.324  1.00 18.38           N
ATOM   3450  CZ  ARG H 230      29.083  43.886  31.137  1.00 31.77           C
ATOM   3451  NH1 ARG H 230      30.321  43.415  31.045  1.00 33.58           N
ATOM   3452  NH2 ARG H 230      28.451  44.232  30.019  1.00 32.52           N1+
ATOM   3453  H   ARG H 230      24.467  42.827  35.186  1.00 17.26           H
ATOM   3454  HA  ARG H 230      26.285  40.890  34.843  1.00 16.34           H
ATOM   3455  HB2 ARG H 230      26.450  43.008  33.741  1.00 18.72           H
ATOM   3456  HB3 ARG H 230      26.849  43.622  35.138  1.00 18.72           H
ATOM   3457  HG2 ARG H 230      28.800  42.329  35.158  1.00 18.76           H
ATOM   3458  HG3 ARG H 230      28.413  41.716  33.751  1.00 18.76           H
ATOM   3459  HD2 ARG H 230      29.030  44.459  34.186  1.00 23.03           H
ATOM   3460  HD3 ARG H 230      29.982  43.428  33.484  1.00 23.03           H
ATOM   3461  HE  ARG H 230      27.658  44.303  32.319  1.00 22.09           H
ATOM   3462 HH11 ARG H 230      30.759  43.197  31.755  1.00 40.33           H
ATOM   3463 HH12 ARG H 230      30.713  43.348  30.280  1.00 40.33           H
ATOM   3464 HH21 ARG H 230      27.649  44.530  30.056  1.00 39.05           H
ATOM   3465 HH22 ARG H 230      28.851  44.145  29.257  1.00 39.05           H
ATOM   3466  N   VAL H 231      26.548  40.333  37.237  1.00 13.34           N
ATOM   3467  CA  VAL H 231      26.861  40.036  38.644  1.00 12.77           C
ATOM   3468  C   VAL H 231      28.232  40.542  39.112  1.00 15.72           C
ATOM   3469  O   VAL H 231      28.408  40.857  40.296  1.00 12.54           O
ATOM   3470  CB  VAL H 231      26.733  38.513  38.891  1.00 16.31           C
ATOM   3471  CG1 VAL H 231      27.253  38.134  40.303  1.00 16.43           C
ATOM   3472  CG2 VAL H 231      25.278  38.085  38.729  1.00 13.90           C
ATOM   3473  H   VAL H 231      26.307  39.655  36.765  1.00 16.05           H
ATOM   3474  HA  VAL H 231      26.212  40.494  39.184  1.00 15.35           H
ATOM   3475  HB  VAL H 231      27.283  38.032  38.240  1.00 19.61           H
ATOM   3476 HG11 VAL H 231      27.164  37.180  40.440  1.00 19.75           H
ATOM   3477 HG12 VAL H 231      28.199  38.375  40.410  1.00 19.75           H
ATOM   3478 HG13 VAL H 231      26.728  38.601  40.962  1.00 19.75           H
ATOM   3479 HG21 VAL H 231      25.194  37.134  38.887  1.00 16.72           H
ATOM   3480 HG22 VAL H 231      24.749  38.567  39.370  1.00 16.72           H
ATOM   3481 HG23 VAL H 231      24.965  38.299  37.826  1.00 16.72           H
ATOM   3482  N   SER H 232      29.228  40.578  38.227  1.00 17.20           N
ATOM   3483  CA  SER H 232      30.570  41.010  38.642  1.00 18.10           C
ATOM   3484  C   SER H 232      30.565  42.406  39.254  1.00 16.32           C
ATOM   3485  O   SER H 232      31.422  42.731  40.070  1.00 16.40           O
ATOM   3486  CB  SER H 232      31.534  40.975  37.449  1.00 17.48           C
ATOM   3487  OG  SER H 232      31.071  41.788  36.393  1.00 18.27           O
ATOM   3488  H   SER H 232      29.135  40.366  37.403  1.00 20.67           H
ATOM   3489  HA  SER H 232      30.900  40.399  39.313  1.00 21.76           H
ATOM   3490  HB2 SER H 232      32.418  41.283  37.722  1.00 21.00           H
ATOM   3491  HB3 SER H 232      31.600  40.070  37.113  1.00 21.00           H
ATOM   3492  HG  SER H 232      31.513  42.488  36.339  1.00 21.95           H
ATOM   3493  N   GLN H 233      29.621  43.244  38.878  1.00 16.18           N
ATOM   3494  CA  GLN H 233      29.544  44.583  39.452  1.00 17.80           C
ATOM   3495  C   GLN H 233      29.155  44.561  40.914  1.00 19.15           C
ATOM   3496  O   GLN H 233      29.318  45.570  41.601  1.00 16.30           O
ATOM   3497  CB  GLN H 233      28.509  45.430  38.691  1.00 15.19           C
ATOM   3498  CG  GLN H 233      28.888  45.715  37.244  1.00 18.09           C
ATOM   3499  CD  GLN H 233      29.850  46.865  37.125  1.00 23.39           C
ATOM   3500  OE1 GLN H 233      30.627  47.110  38.029  1.00 25.46           O
ATOM   3501  NE2 GLN H 233      29.781  47.597  36.023  1.00 23.72           N
ATOM   3502  H   GLN H 233      29.013  43.044  38.328  1.00 19.45           H
ATOM   3503  HA  GLN H 233      30.410  45.007  39.394  1.00 21.39           H
ATOM   3504  HB2 GLN H 233      27.674  44.952  38.694  1.00 18.26           H
ATOM   3505  HB3 GLN H 233      28.379  46.282  39.146  1.00 18.26           H
ATOM   3506  HG2 GLN H 233      29.306  44.926  36.865  1.00 21.74           H
ATOM   3507  HG3 GLN H 233      28.087  45.928  36.742  1.00 21.74           H
ATOM   3508 HE21 GLN H 233      29.221  47.392  35.406  1.00 28.50           H
ATOM   3509 HE22 GLN H 233      30.294  48.283  35.923  1.00 28.50           H
ATOM   3510  N   TYR H 234      28.569  43.466  41.387  1.00 18.13           N
ATOM   3511  CA  TYR H 234      28.010  43.414  42.737  1.00 17.86           C
ATOM   3512  C   TYR H 234      28.749  42.492  43.688  1.00 16.08           C
ATOM   3513  O   TYR H 234      28.291  42.309  44.814  1.00 16.01           O
ATOM   3514  CB  TYR H 234      26.533  42.986  42.700  1.00 17.31           C
ATOM   3515  CG  TYR H 234      25.710  43.909  41.840  1.00 16.13           C
ATOM   3516  CD1 TYR H 234      25.165  45.073  42.374  1.00 14.00           C
ATOM   3517  CD2 TYR H 234      25.532  43.645  40.483  1.00 16.73           C
ATOM   3518  CE1 TYR H 234      24.450  45.962  41.582  1.00 15.57           C
ATOM   3519  CE2 TYR H 234      24.802  44.539  39.671  1.00 15.00           C
ATOM   3520  CZ  TYR H 234      24.272  45.702  40.235  1.00 16.08           C
ATOM   3521  OH  TYR H 234      23.554  46.588  39.470  1.00 16.11           O
ATOM   3522  H   TYR H 234      28.446  42.777  40.901  1.00 21.79           H
ATOM   3523  HA  TYR H 234      28.103  44.294  43.112  1.00 21.47           H
ATOM   3524  HB2 TYR H 234      26.475  42.093  42.337  1.00 20.80           H
ATOM   3525  HB3 TYR H 234      26.174  42.996  43.608  1.00 20.80           H
ATOM   3526  HD1 TYR H 234      25.289  45.260  43.292  1.00 16.84           H
ATOM   3527  HD2 TYR H 234      25.905  42.858  40.102  1.00 20.11           H
ATOM   3528  HE1 TYR H 234      24.078  46.747  41.958  1.00 18.71           H
ATOM   3529  HE2 TYR H 234      24.683  44.351  38.748  1.00 18.03           H
ATOM   3530  HH  TYR H 234      23.670  47.375  39.739  1.00 19.37           H
ATOM   3531  N   ILE H 235      29.871  41.908  43.280  1.00 13.61           N
ATOM   3532  CA  ILE H 235      30.569  40.966  44.154  1.00 15.78           C
ATOM   3533  C   ILE H 235      30.836  41.576  45.524  1.00 18.88           C
ATOM   3534  O   ILE H 235      30.558  40.954  46.557  1.00 15.63           O
ATOM   3535  CB  ILE H 235      31.885  40.482  43.518  1.00 16.49           C
ATOM   3536  CG1 ILE H 235      31.618  39.826  42.160  1.00 19.90           C
ATOM   3537  CG2 ILE H 235      32.594  39.504  44.473  1.00 13.41           C
ATOM   3538  CD1 ILE H 235      30.624  38.672  42.215  1.00 20.61           C
ATOM   3539  H   ILE H 235      30.200  42.028  42.500  1.00 16.36           H
ATOM   3540  HA  ILE H 235      29.985  40.218  44.290  1.00 18.97           H
ATOM   3541  HB  ILE H 235      32.476  41.242  43.376  1.00 19.82           H
ATOM   3542 HG12 ILE H 235      31.254  40.495  41.561  1.00 23.91           H
ATOM   3543 HG13 ILE H 235      32.451  39.487  41.796  1.00 23.91           H
ATOM   3544 HG21 ILE H 235      33.417  39.194  44.082  1.00 16.12           H
ATOM   3545 HG22 ILE H 235      32.798  39.943  45.327  1.00 16.12           H
ATOM   3546 HG23 ILE H 235      32.012  38.756  44.648  1.00 16.12           H
ATOM   3547 HD11 ILE H 235      30.505  38.317  41.327  1.00 24.77           H
ATOM   3548 HD12 ILE H 235      30.969  37.984  42.799  1.00 24.77           H
ATOM   3549 HD13 ILE H 235      29.759  38.984  42.554  1.00 24.77           H
ATOM   3550  N   GLU H 236      31.475  42.752  45.557  1.00 19.22           N
ATOM   3551  CA  GLU H 236      31.855  43.355  46.835  1.00 15.39           C
ATOM   3552  C   GLU H 236      30.636  43.650  47.680  1.00 16.98           C
ATOM   3553  O   GLU H 236      30.646  43.429  48.897  1.00 16.95           O
ATOM   3554  CB  GLU H 236      32.626  44.658  46.622  1.00 23.04           C
ATOM   3555  CG  GLU H 236      34.096  44.502  46.247  1.00 40.96           C
ATOM   3556  CD  GLU H 236      34.317  44.206  44.772  1.00 49.45           C
ATOM   3557  OE1 GLU H 236      33.326  44.208  43.974  1.00 49.51           O
ATOM   3558  OE2 GLU H 236      35.502  43.975  44.420  1.00 52.63           O1-
ATOM   3559  H   GLU H 236      31.693  43.190  44.856  1.00 23.10           H
ATOM   3560  HA  GLU H 236      32.419  42.740  47.322  1.00 18.51           H
ATOM   3561  HB2 GLU H 236      32.186  45.158  45.925  1.00 27.68           H
ATOM   3562  HB3 GLU H 236      32.586  45.186  47.443  1.00 27.68           H
ATOM   3563  HG2 GLU H 236      34.572  45.323  46.459  1.00 49.18           H
ATOM   3564  HG3 GLU H 236      34.468  43.766  46.759  1.00 49.18           H
ATOM   3565  N   TRP H 237      29.595  44.201  47.047  1.00 14.93           N
ATOM   3566  CA  TRP H 237      28.340  44.520  47.724  1.00 14.79           C
ATOM   3567  C   TRP H 237      27.741  43.274  48.379  1.00 15.26           C
ATOM   3568  O   TRP H 237      27.314  43.302  49.535  1.00 13.16           O
ATOM   3569  CB  TRP H 237      27.379  45.133  46.700  1.00 12.66           C
ATOM   3570  CG  TRP H 237      26.028  45.573  47.219  1.00 16.87           C
ATOM   3571  CD1 TRP H 237      25.730  46.749  47.841  1.00 13.80           C
ATOM   3572  CD2 TRP H 237      24.785  44.846  47.105  1.00 15.56           C
ATOM   3573  NE1 TRP H 237      24.385  46.788  48.153  1.00 16.78           N
ATOM   3574  CE2 TRP H 237      23.784  45.634  47.711  1.00 16.14           C
ATOM   3575  CE3 TRP H 237      24.425  43.602  46.546  1.00 14.27           C
ATOM   3576  CZ2 TRP H 237      22.426  45.221  47.785  1.00 16.07           C
ATOM   3577  CZ3 TRP H 237      23.080  43.181  46.624  1.00 15.73           C
ATOM   3578  CH2 TRP H 237      22.099  43.990  47.247  1.00 15.75           C
ATOM   3579  H   TRP H 237      29.608  44.363  46.206  1.00 17.94           H
ATOM   3580  HA  TRP H 237      28.488  45.181  48.408  1.00 17.78           H
ATOM   3581  HB2 TRP H 237      27.801  45.895  46.287  1.00 15.22           H
ATOM   3582  HB3 TRP H 237      27.218  44.461  46.017  1.00 15.22           H
ATOM   3583  HD1 TRP H 237      26.353  47.414  48.046  1.00 16.59           H
ATOM   3584  HE1 TRP H 237      23.986  47.437  48.562  1.00 20.16           H
ATOM   3585  HE3 TRP H 237      25.075  43.045  46.139  1.00 17.15           H
ATOM   3586  HZ2 TRP H 237      21.775  45.763  48.192  1.00 19.31           H
ATOM   3587  HZ3 TRP H 237      22.837  42.334  46.257  1.00 18.91           H
ATOM   3588  HH2 TRP H 237      21.201  43.696  47.283  1.00 18.93           H
ATOM   3589  N   LEU H 238      27.706  42.166  47.642  1.00 14.53           N
ATOM   3590  CA  LEU H 238      27.175  40.911  48.166  1.00 13.37           C
ATOM   3591  C   LEU H 238      28.024  40.371  49.301  1.00 13.58           C
ATOM   3592  O   LEU H 238      27.503  39.944  50.332  1.00 11.38           O
ATOM   3593  CB  LEU H 238      27.114  39.874  47.054  1.00 11.81           C
ATOM   3594  CG  LEU H 238      26.194  40.165  45.875  1.00 13.35           C
ATOM   3595  CD1 LEU H 238      26.517  39.200  44.708  1.00 15.70           C
ATOM   3596  CD2 LEU H 238      24.743  40.027  46.318  1.00 15.47           C
ATOM   3597  H   LEU H 238      27.981  42.142  46.838  1.00 17.47           H
ATOM   3598  HA  LEU H 238      26.283  41.059  48.503  1.00 16.08           H
ATOM   3599  HB2 LEU H 238      28.010  39.768  46.709  1.00 14.21           H
ATOM   3600  HB3 LEU H 238      26.840  39.022  47.435  1.00 14.21           H
ATOM   3601  HG  LEU H 238      26.336  41.082  45.557  1.00 16.05           H
ATOM   3602 HD11 LEU H 238      25.930  39.390  43.963  1.00 18.88           H
ATOM   3603 HD12 LEU H 238      27.446  39.311  44.416  1.00 18.88           H
ATOM   3604 HD13 LEU H 238      26.385  38.289  45.000  1.00 18.88           H
ATOM   3605 HD21 LEU H 238      24.153  40.208  45.573  1.00 18.60           H
ATOM   3606 HD22 LEU H 238      24.595  39.122  46.635  1.00 18.60           H
ATOM   3607 HD23 LEU H 238      24.554  40.654  47.046  1.00 18.60           H
ATOM   3608  N   GLN H 239      29.336  40.325  49.108  1.00 15.85           N
ATOM   3609  CA  GLN H 239      30.215  39.785  50.148  1.00 15.93           C
ATOM   3610  C   GLN H 239      30.082  40.564  51.447  1.00 17.41           C
ATOM   3611  O   GLN H 239      30.083  39.981  52.532  1.00 16.82           O
ATOM   3612  CB  GLN H 239      31.684  39.805  49.687  1.00 20.01           C
ATOM   3613  CG  GLN H 239      32.008  38.843  48.541  1.00 22.10           C
ATOM   3614  CD  GLN H 239      31.960  37.384  48.981  1.00 36.25           C
ATOM   3615  OE1 GLN H 239      31.903  37.073  50.185  1.00 39.27           O
ATOM   3616  NE2 GLN H 239      31.987  36.472  48.006  1.00 46.04           N
ATOM   3617  H   GLN H 239      29.715  40.609  48.399  1.00 19.05           H
ATOM   3618  HA  GLN H 239      29.969  38.868  50.329  1.00 19.15           H
ATOM   3619  HB2 GLN H 239      31.907  40.701  49.399  1.00 24.04           H
ATOM   3620  HB3 GLN H 239      32.261  39.580  50.442  1.00 24.04           H
ATOM   3621  HG2 GLN H 239      31.345  38.966  47.844  1.00 26.55           H
ATOM   3622  HG3 GLN H 239      32.894  39.043  48.189  1.00 26.55           H
ATOM   3623 HE21 GLN H 239      32.003  36.730  47.186  1.00 55.28           H
ATOM   3624 HE22 GLN H 239      31.979  35.632  48.198  1.00 55.28           H
ATOM   3625  N   LYS H 240      30.019  41.886  51.368  1.00 17.05           N
ATOM   3626  CA  LYS H 240      29.888  42.671  52.591  1.00 17.56           C
ATOM   3627  C   LYS H 240      28.605  42.330  53.316  1.00 19.36           C
ATOM   3628  O   LYS H 240      28.600  42.166  54.534  1.00 16.03           O
ATOM   3629  CB  LYS H 240      29.919  44.165  52.281  1.00 16.90           C
ATOM   3630  CG  LYS H 240      29.873  45.040  53.542  1.00 27.42           C
ATOM   3631  CD  LYS H 240      29.984  46.522  53.205  1.00 33.53           C
ATOM   3632  CE  LYS H 240      29.879  47.382  54.470  1.00 36.81           C
ATOM   3633  NZ  LYS H 240      29.986  48.837  54.148  1.00 51.65           N1+
ATOM   3634  H   LYS H 240      30.030  42.320  50.639  1.00 20.49           H
ATOM   3635  HA  LYS H 240      30.625  42.471  53.186  1.00 21.11           H
ATOM   3636  HB2 LYS H 240      30.727  44.376  51.793  1.00 20.31           H
ATOM   3637  HB3 LYS H 240      29.149  44.386  51.744  1.00 20.31           H
ATOM   3638  HG2 LYS H 240      29.033  44.904  54.010  1.00 32.94           H
ATOM   3639  HG3 LYS H 240      30.610  44.806  54.128  1.00 32.94           H
ATOM   3640  HD2 LYS H 240      30.843  46.693  52.785  1.00 40.27           H
ATOM   3641  HD3 LYS H 240      29.272  46.772  52.592  1.00 40.27           H
ATOM   3642  HE2 LYS H 240      29.021  47.220  54.893  1.00 44.21           H
ATOM   3643  HE3 LYS H 240      30.595  47.145  55.081  1.00 44.21           H
ATOM   3644  HZ1 LYS H 240      29.917  49.335  54.894  1.00 62.01           H
ATOM   3645  HZ2 LYS H 240      30.765  49.009  53.763  1.00 62.01           H
ATOM   3646  HZ3 LYS H 240      29.334  49.073  53.595  1.00 62.01           H
ATOM   3647  N   LEU H 241      27.502  42.233  52.585  1.00 16.39           N
ATOM   3648  CA  LEU H 241      26.222  41.918  53.211  1.00 15.10           C
ATOM   3649  C   LEU H 241      26.239  40.544  53.847  1.00 14.78           C
ATOM   3650  O   LEU H 241      25.699  40.353  54.940  1.00 16.74           O
ATOM   3651  CB  LEU H 241      25.097  42.011  52.179  1.00 16.77           C
ATOM   3652  CG  LEU H 241      24.752  43.446  51.799  1.00 16.32           C
ATOM   3653  CD1 LEU H 241      23.938  43.448  50.512  1.00 20.99           C
ATOM   3654  CD2 LEU H 241      23.999  44.127  52.951  1.00 17.82           C
ATOM   3655  H   LEU H 241      27.487  42.345  51.745  1.00 19.71           H
ATOM   3656  HA  LEU H 241      26.038  42.547  53.918  1.00 18.15           H
ATOM   3657  HB2 LEU H 241      25.362  41.538  51.382  1.00 20.16           H
ATOM   3658  HB3 LEU H 241      24.294  41.584  52.530  1.00 20.16           H
ATOM   3659  HG  LEU H 241      25.577  43.945  51.634  1.00 19.62           H
ATOM   3660 HD11 LEU H 241      23.708  44.355  50.275  1.00 25.22           H
ATOM   3661 HD12 LEU H 241      24.443  43.032  49.784  1.00 25.22           H
ATOM   3662 HD13 LEU H 241      23.127  42.938  50.654  1.00 25.22           H
ATOM   3663 HD21 LEU H 241      23.780  45.031  52.707  1.00 21.42           H
ATOM   3664 HD22 LEU H 241      23.187  43.642  53.140  1.00 21.42           H
ATOM   3665 HD23 LEU H 241      24.551  44.137  53.759  1.00 21.42           H
ATOM   3666  N   MET H 242      26.838  39.567  53.184  1.00 16.22           N
ATOM   3667  CA  MET H 242      26.836  38.226  53.767  1.00 14.50           C
ATOM   3668  C   MET H 242      27.622  38.164  55.059  1.00 15.96           C
ATOM   3669  O   MET H 242      27.434  37.234  55.832  1.00 19.72           O
ATOM   3670  CB  MET H 242      27.386  37.203  52.768  1.00 16.97           C
ATOM   3671  CG  MET H 242      26.468  37.020  51.568  1.00 13.79           C
ATOM   3672  SD  MET H 242      26.907  35.608  50.532  1.00 15.67           S
ATOM   3673  CE  MET H 242      28.229  36.303  49.612  1.00 14.79           C
ATOM   3674  H   MET H 242      27.236  39.673  52.434  1.00 19.50           H
ATOM   3675  HA  MET H 242      25.932  37.974  53.971  1.00 17.44           H
ATOM   3676  HB2 MET H 242      28.247  37.492  52.443  1.00 20.39           H
ATOM   3677  HB3 MET H 242      27.486  36.340  53.208  1.00 20.39           H
ATOM   3678  HG2 MET H 242      25.559  36.897  51.892  1.00 16.58           H
ATOM   3679  HG3 MET H 242      26.490  37.827  51.025  1.00 16.58           H
ATOM   3680  HE1 MET H 242      28.569  35.629  48.991  1.00 17.78           H
ATOM   3681  HE2 MET H 242      27.898  37.065  49.124  1.00 17.78           H
ATOM   3682  HE3 MET H 242      28.918  36.568  50.228  1.00 17.78           H
ATOM   3683  N   ARG H 243      28.506  39.119  55.312  1.00 16.96           N
ATOM   3684  CA  ARG H 243      29.258  39.166  56.561  1.00 18.73           C
ATOM   3685  C   ARG H 243      28.513  39.906  57.658  1.00 23.78           C
ATOM   3686  O   ARG H 243      28.993  39.965  58.793  1.00 25.14           O
ATOM   3687  CB  ARG H 243      30.628  39.831  56.350  1.00 22.13           C
ATOM   3688  CG  ARG H 243      31.611  39.015  55.529  1.00 22.72           C
ATOM   3689  CD  ARG H 243      33.003  39.650  55.540  1.00 36.04           C
ATOM   3690  NE  ARG H 243      33.004  41.041  55.062  1.00 40.20           N
ATOM   3691  CZ  ARG H 243      33.316  41.411  53.815  1.00 31.95           C
ATOM   3692  NH1 ARG H 243      33.663  40.508  52.904  1.00 37.25           N
ATOM   3693  NH2 ARG H 243      33.286  42.692  53.480  1.00 39.08           N1+
ATOM   3694  H   ARG H 243      28.660  39.763  54.767  1.00 20.38           H
ATOM   3695  HA  ARG H 243      29.404  38.266  56.860  1.00 22.51           H
ATOM   3696  HB2 ARG H 243      30.498  40.674  55.902  1.00 26.59           H
ATOM   3697  HB3 ARG H 243      31.040  40.003  57.212  1.00 26.59           H
ATOM   3698  HG2 ARG H 243      31.675  38.119  55.892  1.00 27.30           H
ATOM   3699  HG3 ARG H 243      31.301  38.968  54.610  1.00 27.30           H
ATOM   3700  HD2 ARG H 243      33.357  39.633  56.443  1.00 43.28           H
ATOM   3701  HD3 ARG H 243      33.584  39.127  54.966  1.00 43.28           H
ATOM   3702  HE  ARG H 243      32.781  41.664  55.622  1.00 48.28           H
ATOM   3703 HH11 ARG H 243      33.690  39.667  53.099  1.00 44.73           H
ATOM   3704 HH12 ARG H 243      33.866  40.755  52.102  1.00 44.73           H
ATOM   3705 HH21 ARG H 243      33.065  43.281  54.063  1.00 46.94           H
ATOM   3706 HH22 ARG H 243      33.491  42.927  52.675  1.00 46.94           H
ATOM   3707  N   SER H 244      27.359  40.479  57.359  1.00 20.28           N
ATOM   3708  CA  SER H 244      26.630  41.273  58.342  1.00 24.05           C
ATOM   3709  C   SER H 244      25.576  40.471  59.101  1.00 22.13           C
ATOM   3710  O   SER H 244      25.077  39.454  58.638  1.00 20.14           O
ATOM   3711  CB  SER H 244      25.946  42.463  57.668  1.00 28.96           C
ATOM   3712  OG  SER H 244      24.854  41.995  56.883  1.00 33.08           O
ATOM   3713  H   SER H 244      27.011  40.436  56.576  1.00 24.37           H
ATOM   3714  HA  SER H 244      27.259  41.585  58.997  1.00 28.89           H
ATOM   3715  HB2 SER H 244      25.620  43.083  58.353  1.00 34.79           H
ATOM   3716  HB3 SER H 244      26.592  42.926  57.110  1.00 34.79           H
ATOM   3717  HG  SER H 244      25.135  41.499  56.257  1.00 39.73           H
ATOM   3718  N   GLU H 245      25.197  40.983  60.259  1.00 20.08           N
ATOM   3719  CA  GLU H 245      24.154  40.365  61.066  1.00 18.61           C
ATOM   3720  C   GLU H 245      22.767  40.640  60.473  1.00 23.04           C
ATOM   3721  O   GLU H 245      22.513  41.718  59.936  1.00 26.00           O
ATOM   3722  CB  GLU H 245      24.200  40.873  62.511  1.00 21.39           C
ATOM   3723  CG  GLU H 245      25.450  40.457  63.294  1.00 16.75           C
ATOM   3724  CD  GLU H 245      25.492  38.962  63.570  1.00 20.64           C
ATOM   3725  OE1 GLU H 245      24.436  38.309  63.492  1.00 17.97           O
ATOM   3726  OE2 GLU H 245      26.587  38.441  63.855  1.00 23.11           O1-
ATOM   3727  H   GLU H 245      25.517  41.707  60.592  1.00 24.13           H
ATOM   3728  HA  GLU H 245      24.309  39.418  61.085  1.00 22.37           H
ATOM   3729  HB2 GLU H 245      24.174  41.834  62.489  1.00 25.70           H
ATOM   3730  HB3 GLU H 245      23.416  40.547  62.995  1.00 25.70           H
ATOM   3731  HG2 GLU H 245      26.241  40.703  62.792  1.00 20.13           H
ATOM   3732  HG3 GLU H 245      25.456  40.917  64.149  1.00 20.13           H
ATOM   3733  N   PRO H 246      21.851  39.680  60.562  1.00 19.15           N
ATOM   3734  CA  PRO H 246      20.479  39.914  60.105  1.00 24.66           C
ATOM   3735  C   PRO H 246      19.850  41.102  60.811  1.00 26.55           C
ATOM   3736  O   PRO H 246      20.140  41.382  61.973  1.00 22.55           O
ATOM   3737  CB  PRO H 246      19.760  38.603  60.477  1.00 22.38           C
ATOM   3738  CG  PRO H 246      20.870  37.595  60.520  1.00 26.60           C
ATOM   3739  CD  PRO H 246      21.992  38.334  61.141  1.00 23.91           C
ATOM   3740  HA  PRO H 246      20.433  40.063  59.154  1.00 29.63           H
ATOM   3741  HB2 PRO H 246      19.364  38.679  61.357  1.00 26.89           H
ATOM   3742  HB3 PRO H 246      19.071  38.363  59.826  1.00 26.89           H
ATOM   3743  HG2 PRO H 246      20.610  36.809  61.028  1.00 31.95           H
ATOM   3744  HG3 PRO H 246      21.088  37.351  59.614  1.00 31.95           H
ATOM   3745  HD2 PRO H 246      21.899  38.350  62.111  1.00 28.73           H
ATOM   3746  HD3 PRO H 246      22.844  37.952  60.896  1.00 28.73           H
ATOM   3747  N   ARG H 247      18.934  41.773  60.118  1.00 30.24           N
ATOM   3748  CA  ARG H 247      18.221  42.896  60.708  1.00 29.85           C
ATOM   3749  C   ARG H 247      16.725  42.617  60.714  1.00 31.49           C
ATOM   3750  O   ARG H 247      16.232  41.908  59.842  1.00 30.16           O
ATOM   3751  CB  ARG H 247      18.503  44.191  59.943  1.00 31.06           C
ATOM   3752  CG  ARG H 247      19.867  44.806  60.263  1.00 36.18           C
ATOM   3753  CD  ARG H 247      20.035  46.166  59.593  1.00 41.50           C
ATOM   3754  NE  ARG H 247      20.571  47.183  60.510  1.00 56.64           N
ATOM   3755  CZ  ARG H 247      19.820  48.073  61.176  1.00 50.44           C
ATOM   3756  NH1 ARG H 247      20.389  48.957  61.989  1.00 49.45           N
ATOM   3757  NH2 ARG H 247      18.499  48.094  61.031  1.00 53.68           N1+
ATOM   3758  H   ARG H 247      18.698  41.580  59.316  1.00 36.32           H
ATOM   3759  HA  ARG H 247      18.512  43.019  61.619  1.00 35.86           H
ATOM   3760  HB2 ARG H 247      18.491  43.988  59.004  1.00 37.31           H
ATOM   3761  HB3 ARG H 247      17.817  44.846  60.145  1.00 37.31           H
ATOM   3762  HG2 ARG H 247      19.948  44.914  61.226  1.00 43.44           H
ATOM   3763  HG3 ARG H 247      20.571  44.219  59.948  1.00 43.44           H
ATOM   3764  HD2 ARG H 247      20.629  46.082  58.835  1.00 49.84           H
ATOM   3765  HD3 ARG H 247      19.166  46.461  59.286  1.00 49.84           H
ATOM   3766  HE  ARG H 247      21.425  47.195  60.645  1.00 68.00           H
ATOM   3767 HH11 ARG H 247      21.240  48.951  62.094  1.00 59.38           H
ATOM   3768 HH12 ARG H 247      19.901  49.528  62.414  1.00 59.38           H
ATOM   3769 HH21 ARG H 247      18.100  47.535  60.511  1.00 64.45           H
ATOM   3770 HH22 ARG H 247      18.025  48.673  61.461  1.00 64.45           H
ATOM   3771  N   PRO H 248      15.986  43.125  61.704  1.00 31.75           N
ATOM   3772  CA  PRO H 248      14.527  42.915  61.740  1.00 26.71           C
ATOM   3773  C   PRO H 248      13.849  43.516  60.525  1.00 30.39           C
ATOM   3774  O   PRO H 248      14.280  44.536  59.999  1.00 34.58           O
ATOM   3775  CB  PRO H 248      14.100  43.629  63.037  1.00 33.58           C
ATOM   3776  CG  PRO H 248      15.220  44.675  63.252  1.00 39.06           C
ATOM   3777  CD  PRO H 248      16.445  43.906  62.873  1.00 39.25           C
ATOM   3778  HA  PRO H 248      14.275  41.989  61.773  1.00 32.09           H
ATOM   3779  HB2 PRO H 248      13.234  44.067  62.939  1.00 40.33           H
ATOM   3780  HB3 PRO H 248      14.076  43.013  63.787  1.00 40.33           H
ATOM   3781  HG2 PRO H 248      15.079  45.435  62.659  1.00 46.91           H
ATOM   3782  HG3 PRO H 248      15.236  44.977  64.177  1.00 46.91           H
ATOM   3783  HD2 PRO H 248      17.171  44.504  62.639  1.00 47.14           H
ATOM   3784  HD3 PRO H 248      16.711  43.309  63.593  1.00 47.14           H
ATOM   3785  N   GLY H 249      12.789  42.877  60.069  1.00 28.84           N
ATOM   3786  CA  GLY H 249      12.104  43.347  58.872  1.00 26.96           C
ATOM   3787  C   GLY H 249      12.705  42.687  57.650  1.00 29.98           C
ATOM   3788  O   GLY H 249      13.911  42.767  57.411  1.00 30.91           O
ATOM   3789  H   GLY H 249      12.469  42.162  60.420  1.00 34.64           H
ATOM   3790  HA2 GLY H 249      11.153  43.154  58.909  1.00 32.39           H
ATOM   3791  HA3 GLY H 249      12.195  44.307  58.779  1.00 32.39           H
ATOM   3792  N   VAL H 250      11.877  41.995  56.874  1.00 25.50           N
ATOM   3793  CA  VAL H 250      12.391  41.201  55.759  1.00 25.72           C
ATOM   3794  C   VAL H 250      13.102  42.077  54.732  1.00 27.71           C
ATOM   3795  O   VAL H 250      14.276  41.852  54.429  1.00 23.07           O
ATOM   3796  CB  VAL H 250      11.274  40.367  55.111  1.00 29.54           C
ATOM   3797  CG1 VAL H 250      11.838  39.641  53.854  1.00 27.97           C
ATOM   3798  CG2 VAL H 250      10.754  39.344  56.113  1.00 26.26           C
ATOM   3799  H   VAL H 250      11.038  41.925  57.014  1.00 30.63           H
ATOM   3800  HA  VAL H 250      13.067  40.606  56.104  1.00 30.90           H
ATOM   3801  HB  VAL H 250      10.543  40.943  54.828  1.00 35.48           H
ATOM   3802 HG11 VAL H 250      11.143  39.098  53.458  1.00 33.60           H
ATOM   3803 HG12 VAL H 250      12.159  40.284  53.187  1.00 33.60           H
ATOM   3804 HG13 VAL H 250      12.570  39.069  54.114  1.00 33.60           H
ATOM   3805 HG21 VAL H 250      10.068  38.805  55.706  1.00 31.55           H
ATOM   3806 HG22 VAL H 250      11.485  38.777  56.386  1.00 31.55           H
ATOM   3807 HG23 VAL H 250      10.396  39.802  56.894  1.00 31.55           H
ATOM   3808  N   LEU H 251      12.405  43.041  54.138  1.00 20.98           N
ATOM   3809  CA  LEU H 251      13.021  43.820  53.065  1.00 18.26           C
ATOM   3810  C   LEU H 251      14.045  44.801  53.617  1.00 27.33           C
ATOM   3811  O   LEU H 251      13.780  45.518  54.579  1.00 21.02           O
ATOM   3812  CB  LEU H 251      11.965  44.571  52.249  1.00 25.15           C
ATOM   3813  CG  LEU H 251      12.441  45.303  50.980  1.00 27.51           C
ATOM   3814  CD1 LEU H 251      13.209  44.371  50.067  1.00 24.45           C
ATOM   3815  CD2 LEU H 251      11.245  45.816  50.230  1.00 47.24           C
ATOM   3816  H   LEU H 251      11.596  43.226  54.325  1.00 25.21           H
ATOM   3817  HA  LEU H 251      13.500  43.233  52.474  1.00 21.95           H
ATOM   3818  HB2 LEU H 251      11.291  43.935  51.972  1.00 30.22           H
ATOM   3819  HB3 LEU H 251      11.551  45.235  52.812  1.00 30.22           H
ATOM   3820  HG  LEU H 251      13.011  46.062  51.220  1.00 33.05           H
ATOM   3821 HD11 LEU H 251      13.484  44.836  49.269  1.00 29.38           H
ATOM   3822 HD12 LEU H 251      13.998  44.020  50.525  1.00 29.38           H
ATOM   3823 HD13 LEU H 251      12.638  43.629  49.817  1.00 29.38           H
ATOM   3824 HD21 LEU H 251      11.497  46.280  49.425  1.00 56.73           H
ATOM   3825 HD22 LEU H 251      10.676  45.096  49.986  1.00 56.73           H
ATOM   3826 HD23 LEU H 251      10.751  46.392  50.809  1.00 56.73           H
ATOM   3827  N   LEU H 252      15.222  44.838  53.004  1.00 17.96           N
ATOM   3828  CA  LEU H 252      16.289  45.752  53.407  1.00 19.83           C
ATOM   3829  C   LEU H 252      16.850  46.418  52.165  1.00 22.69           C
ATOM   3830  O   LEU H 252      17.253  45.728  51.224  1.00 17.59           O
ATOM   3831  CB  LEU H 252      17.407  45.005  54.137  1.00 18.19           C
ATOM   3832  CG  LEU H 252      18.623  45.818  54.569  1.00 21.02           C
ATOM   3833  CD1 LEU H 252      18.179  46.827  55.646  1.00 23.66           C
ATOM   3834  CD2 LEU H 252      19.722  44.895  55.101  1.00 22.51           C
ATOM   3835  H   LEU H 252      15.416  44.336  52.338  1.00 21.58           H
ATOM   3836  HA  LEU H 252      15.934  46.436  53.987  1.00 23.84           H
ATOM   3837  HB2 LEU H 252      17.026  44.601  54.935  1.00 21.86           H
ATOM   3838  HB3 LEU H 252      17.723  44.300  53.561  1.00 21.86           H
ATOM   3839  HG  LEU H 252      18.985  46.313  53.806  1.00 25.26           H
ATOM   3840 HD11 LEU H 252      18.936  47.352  55.934  1.00 28.43           H
ATOM   3841 HD12 LEU H 252      17.486  47.425  55.287  1.00 28.43           H
ATOM   3842 HD13 LEU H 252      17.814  46.344  56.402  1.00 28.43           H
ATOM   3843 HD21 LEU H 252      20.478  45.424  55.379  1.00 27.05           H
ATOM   3844 HD22 LEU H 252      19.384  44.400  55.860  1.00 27.05           H
ATOM   3845 HD23 LEU H 252      20.004  44.263  54.408  1.00 27.05           H
ATOM   3846  N   ARG H 253      16.888  47.740  52.145  1.00 15.28           N
ATOM   3847  CA  ARG H 253      17.524  48.459  51.054  1.00 12.84           C
ATOM   3848  C   ARG H 253      18.925  48.777  51.537  1.00 20.14           C
ATOM   3849  O   ARG H 253      19.081  49.362  52.611  1.00 16.35           O
ATOM   3850  CB  ARG H 253      16.759  49.717  50.671  1.00 16.79           C
ATOM   3851  CG  ARG H 253      15.440  49.415  49.970  1.00 18.43           C
ATOM   3852  CD  ARG H 253      14.656  50.669  49.559  1.00 17.49           C
ATOM   3853  NE  ARG H 253      15.336  51.471  48.542  1.00 20.17           N
ATOM   3854  CZ  ARG H 253      15.835  52.688  48.752  1.00 22.85           C
ATOM   3855  NH1 ARG H 253      15.757  53.268  49.947  1.00 20.56           N
ATOM   3856  NH2 ARG H 253      16.424  53.332  47.762  1.00 19.13           N1+
ATOM   3857  H   ARG H 253      16.590  48.232  52.777  1.00 18.37           H
ATOM   3858  HA  ARG H 253      17.571  47.918  50.264  1.00 15.44           H
ATOM   3859  HB2 ARG H 253      16.572  50.207  51.482  1.00 20.18           H
ATOM   3860  HB3 ARG H 253      17.310  50.262  50.086  1.00 20.18           H
ATOM   3861  HG2 ARG H 253      15.619  48.902  49.170  1.00 22.14           H
ATOM   3862  HG3 ARG H 253      14.878  48.894  50.571  1.00 22.14           H
ATOM   3863  HD2 ARG H 253      13.788  50.416  49.217  1.00 21.02           H
ATOM   3864  HD3 ARG H 253      14.522  51.210  50.345  1.00 21.02           H
ATOM   3865  HE  ARG H 253      15.439  51.127  47.758  1.00 24.23           H
ATOM   3866 HH11 ARG H 253      15.380  52.871  50.609  1.00 24.71           H
ATOM   3867 HH12 ARG H 253      16.086  54.052  50.075  1.00 24.71           H
ATOM   3868 HH21 ARG H 253      16.493  52.973  46.989  1.00 22.99           H
ATOM   3869 HH22 ARG H 253      16.755  54.120  47.906  1.00 22.99           H
ATOM   3870  N   ALA H 254      19.935  48.303  50.808  1.00 17.91           N
ATOM   3871  CA  ALA H 254      21.305  48.497  51.240  1.00 15.08           C
ATOM   3872  C   ALA H 254      22.044  49.413  50.278  1.00 17.74           C
ATOM   3873  O   ALA H 254      21.856  49.325  49.065  1.00 18.83           O
ATOM   3874  CB  ALA H 254      22.057  47.166  51.351  1.00 20.06           C
ATOM   3875  H   ALA H 254      19.837  47.840  50.092  1.00 21.53           H
ATOM   3876  HA  ALA H 254      21.304  48.900  52.101  1.00 18.13           H
ATOM   3877  HB1 ALA H 254      22.966  47.330  51.638  1.00 24.10           H
ATOM   3878  HB2 ALA H 254      21.614  46.612  52.004  1.00 24.10           H
ATOM   3879  HB3 ALA H 254      22.067  46.721  50.492  1.00 24.10           H
ATOM   3880  N   PRO H 255      22.882  50.306  50.795  1.00 18.50           N
ATOM   3881  CA  PRO H 255      23.625  51.235  49.934  1.00 17.59           C
ATOM   3882  C   PRO H 255      24.406  50.509  48.864  1.00 19.13           C
ATOM   3883  O   PRO H 255      25.120  49.550  49.138  1.00 18.27           O
ATOM   3884  CB  PRO H 255      24.571  51.946  50.923  1.00 19.05           C
ATOM   3885  CG  PRO H 255      23.841  51.862  52.229  1.00 27.21           C
ATOM   3886  CD  PRO H 255      23.247  50.482  52.211  1.00 21.67           C
ATOM   3887  HA  PRO H 255      23.039  51.863  49.485  1.00 21.14           H
ATOM   3888  HB2 PRO H 255      25.402  51.457  50.986  1.00 22.89           H
ATOM   3889  HB3 PRO H 255      24.747  52.869  50.659  1.00 22.89           H
ATOM   3890  HG2 PRO H 255      24.450  51.984  52.973  1.00 32.69           H
ATOM   3891  HG3 PRO H 255      23.144  52.542  52.251  1.00 32.69           H
ATOM   3892  HD2 PRO H 255      23.892  49.810  52.478  1.00 26.04           H
ATOM   3893  HD3 PRO H 255      22.462  50.445  52.772  1.00 26.04           H
ATOM   3894  N   PHE H 256      24.326  51.030  47.652  1.00 15.21           N
ATOM   3895  CA  PHE H 256      25.143  50.575  46.551  1.00 18.58           C
ATOM   3896  C   PHE H 256      25.799  51.819  45.960  1.00 23.50           C
ATOM   3897  O   PHE H 256      25.095  52.809  45.689  1.00 23.37           O
ATOM   3898  CB  PHE H 256      24.335  49.839  45.474  1.00 16.30           C
ATOM   3899  CG  PHE H 256      25.228  49.354  44.365  1.00 18.85           C
ATOM   3900  CD1 PHE H 256      26.018  48.214  44.557  1.00 18.16           C
ATOM   3901  CD2 PHE H 256      25.402  50.120  43.205  1.00 21.72           C
ATOM   3902  CE1 PHE H 256      26.932  47.789  43.567  1.00 14.54           C
ATOM   3903  CE2 PHE H 256      26.322  49.722  42.204  1.00 20.12           C
ATOM   3904  CZ  PHE H 256      27.093  48.536  42.395  1.00 18.28           C
ATOM   3905  H   PHE H 256      23.830  51.703  47.464  1.00 18.28           H
ATOM   3906  HA  PHE H 256      25.804  49.945  46.875  1.00 22.32           H
ATOM   3907  HB2 PHE H 256      23.869  49.083  45.881  1.00 19.60           H
ATOM   3908  HB3 PHE H 256      23.697  50.468  45.105  1.00 19.60           H
ATOM   3909  HD1 PHE H 256      25.920  47.714  45.355  1.00 21.82           H
ATOM   3910  HD2 PHE H 256      24.890  50.905  43.083  1.00 26.10           H
ATOM   3911  HE1 PHE H 256      27.446  47.005  43.712  1.00 17.48           H
ATOM   3912  HE2 PHE H 256      26.412  50.236  41.409  1.00 24.18           H
ATOM   3913  HZ  PHE H 256      27.702  48.255  41.732  1.00 21.97           H
ATOM   3914  N   PRO H 257      27.129  51.834  45.731  1.00 24.26           N
ATOM   3915  CA  PRO H 257      28.117  50.763  45.944  1.00 22.01           C
ATOM   3916  C   PRO H 257      28.271  50.365  47.410  1.00 23.64           C
ATOM   3917  O   PRO H 257      28.699  49.236  47.606  1.00 28.02           O
ATOM   3918  CB  PRO H 257      29.414  51.391  45.393  1.00 25.84           C
ATOM   3919  CG  PRO H 257      28.922  52.462  44.393  1.00 28.99           C
ATOM   3920  CD  PRO H 257      27.751  53.032  45.127  1.00 25.28           C
ATOM   3921  HA  PRO H 257      27.874  49.974  45.435  1.00 26.45           H
ATOM   3922  HB2 PRO H 257      29.984  50.722  44.960  1.00 31.04           H
ATOM   3923  HB3 PRO H 257      29.904  51.812  46.114  1.00 31.04           H
ATOM   3924  HG2 PRO H 257      28.653  52.029  43.564  1.00 34.82           H
ATOM   3925  HG3 PRO H 257      29.623  53.119  44.218  1.00 34.82           H
ATOM   3926  HD2 PRO H 257      28.037  53.647  45.824  1.00 30.37           H
ATOM   3927  HD3 PRO H 257      27.140  53.482  44.520  1.00 30.37           H
ATOM   3928  HC  PRO H 257      28.039  50.981  48.150  1.00 28.40           H
TER
ATOM   3929  N   ILE L  90      50.937  37.859  35.541  1.00 48.96           N
ATOM   3930  CA  ILE L  90      49.906  38.613  34.831  1.00 45.62           C
ATOM   3931  C   ILE L  90      48.544  37.900  34.861  1.00 33.47           C
ATOM   3932  O   ILE L  90      48.194  37.104  33.993  1.00 32.16           O
ATOM   3933  CB  ILE L  90      50.340  38.905  33.367  1.00 57.92           C
ATOM   3934  CG1 ILE L  90      51.021  37.670  32.731  1.00 62.03           C
ATOM   3935  CG2 ILE L  90      51.251  40.137  33.332  1.00 60.64           C
ATOM   3936  CD1 ILE L  90      51.573  37.905  31.277  1.00 47.55           C
ATOM   3937  H1  ILE L  90      50.674  37.691  36.450  1.00 58.79           H
ATOM   3938  H2  ILE L  90      51.769  38.344  35.537  1.00 58.79           H
ATOM   3939  HA  ILE L  90      49.798  39.456  35.294  1.00 54.78           H
ATOM   3940  HB  ILE L  90      49.540  39.099  32.834  1.00 69.54           H
ATOM   3941 HG12 ILE L  90      50.383  36.926  32.696  1.00 74.46           H
ATOM   3942 HG13 ILE L  90      51.768  37.395  33.292  1.00 74.46           H
ATOM   3943 HG21 ILE L  90      52.044  39.952  33.852  1.00 72.80           H
ATOM   3944 HG22 ILE L  90      50.785  40.894  33.711  1.00 72.80           H
ATOM   3945 HG23 ILE L  90      51.503  40.337  32.418  1.00 72.80           H
ATOM   3946 HD11 ILE L  90      50.842  38.168  30.704  1.00 57.10           H
ATOM   3947 HD12 ILE L  90      51.974  37.090  30.945  1.00 57.10           H
ATOM   3948 HD13 ILE L  90      52.236  38.605  31.300  1.00 57.10           H
ATOM   3949  N   CYS L  91      47.777  38.226  35.894  1.00 29.14           N
ATOM   3950  CA  CYS L  91      46.453  37.630  36.069  1.00 26.07           C
ATOM   3951  C   CYS L  91      45.527  37.930  34.896  1.00 31.12           C
ATOM   3952  O   CYS L  91      44.587  37.175  34.623  1.00 32.13           O
ATOM   3953  CB  CYS L  91      45.833  38.150  37.367  1.00 22.72           C
ATOM   3954  SG  CYS L  91      46.752  37.686  38.882  1.00 24.98           S
ATOM   3955  H   CYS L  91      48.015  38.794  36.488  1.00 35.00           H
ATOM   3956  HA  CYS L  91      46.547  36.670  36.116  1.00 31.31           H
ATOM   3957  HB2 CYS L  91      45.793  39.115  37.319  1.00 27.30           H
ATOM   3958  HB3 CYS L  91      44.922  37.812  37.436  1.00 27.30           H
ATOM   3959  N   VAL L  92      45.740  39.051  34.217  1.00 32.05           N
ATOM   3960  CA  VAL L  92      44.846  39.409  33.116  1.00 36.10           C
ATOM   3961  C   VAL L  92      45.043  38.477  31.925  1.00 39.89           C
ATOM   3962  O   VAL L  92      44.139  38.326  31.098  1.00 36.18           O
ATOM   3963  CB  VAL L  92      45.056  40.883  32.711  1.00 33.96           C
ATOM   3964  CG1 VAL L  92      46.446  41.058  32.063  1.00 41.41           C
ATOM   3965  CG2 VAL L  92      43.939  41.335  31.759  1.00 45.58           C
ATOM   3966  H   VAL L  92      46.376  39.590  34.380  1.00 38.49           H
ATOM   3967  HA  VAL L  92      43.925  39.311  33.396  1.00 43.35           H
ATOM   3968  HB  VAL L  92      45.024  41.454  33.503  1.00 40.79           H
ATOM   3969 HG11 VAL L  92      46.573  41.981  31.810  1.00 49.72           H
ATOM   3970 HG12 VAL L  92      47.151  40.792  32.690  1.00 49.72           H
ATOM   3971 HG13 VAL L  92      46.513  40.507  31.270  1.00 49.72           H
ATOM   3972 HG21 VAL L  92      44.088  42.257  31.504  1.00 54.73           H
ATOM   3973 HG22 VAL L  92      43.952  40.786  30.965  1.00 54.73           H
ATOM   3974 HG23 VAL L  92      43.071  41.246  32.194  1.00 54.73           H
ATOM   3975  N   ASN L  93      46.211  37.848  31.793  1.00 36.25           N
ATOM   3976  CA  ASN L  93      46.481  36.966  30.655  1.00 36.96           C
ATOM   3977  C   ASN L  93      46.371  35.500  31.060  1.00 30.69           C
ATOM   3978  O   ASN L  93      47.127  35.034  31.903  1.00 26.11           O
ATOM   3979  CB  ASN L  93      47.865  37.237  30.052  1.00 42.83           C
ATOM   3980  CG  ASN L  93      47.966  38.604  29.369  1.00 50.97           C
ATOM   3981  OD1 ASN L  93      48.896  39.376  29.658  1.00 51.18           O
ATOM   3982  ND2 ASN L  93      47.026  38.913  28.487  1.00 45.14           N
ATOM   3983  H   ASN L  93      46.855  37.951  32.343  1.00 43.54           H
ATOM   3984  HA  ASN L  93      45.817  37.112  29.977  1.00 44.39           H
ATOM   3985  HB2 ASN L  93      48.525  37.223  30.763  1.00 51.43           H
ATOM   3986  HB3 ASN L  93      48.087  36.540  29.402  1.00 51.43           H
ATOM   3987 HD21 ASN L  93      47.050  39.674  28.087  1.00 54.20           H
ATOM   3988 HD22 ASN L  93      46.388  38.374  28.296  1.00 54.20           H
ATOM   3989  N   GLU L  94      45.461  34.772  30.424  1.00 29.56           N
ATOM   3990  CA  GLU L  94      45.243  33.347  30.714  1.00 32.73           C
ATOM   3991  C   GLU L  94      45.062  33.105  32.216  1.00 26.90           C
ATOM   3992  O   GLU L  94      45.517  32.104  32.768  1.00 23.03           O
ATOM   3993  CB  GLU L  94      46.398  32.491  30.189  1.00 39.64           C
ATOM   3994  CG  GLU L  94      46.807  32.760  28.759  1.00 45.25           C
ATOM   3995  CD  GLU L  94      45.681  32.498  27.788  1.00 58.52           C
ATOM   3996  OE1 GLU L  94      45.153  31.357  27.781  1.00 64.43           O
ATOM   3997  OE2 GLU L  94      45.311  33.438  27.038  1.00 71.28           O1-
ATOM   3998  H   GLU L  94      44.940  35.100  29.823  1.00 35.51           H
ATOM   3999  HA  GLU L  94      44.424  33.060  30.267  1.00 39.31           H
ATOM   4000  HB2 GLU L  94      47.168  32.654  30.752  1.00 47.60           H
ATOM   4001  HB3 GLU L  94      46.157  31.551  30.271  1.00 47.60           H
ATOM   4002  HG2 GLU L  94      47.077  33.688  28.675  1.00 54.34           H
ATOM   4003  HG3 GLU L  94      47.551  32.182  28.521  1.00 54.34           H
ATOM   4004  N   ASN L  95      44.421  34.050  32.897  1.00 24.20           N
ATOM   4005  CA  ASN L  95      44.129  33.941  34.329  1.00 22.76           C
ATOM   4006  C   ASN L  95      45.390  33.788  35.171  1.00 26.93           C
ATOM   4007  O   ASN L  95      45.348  33.235  36.262  1.00 19.69           O
ATOM   4008  CB  ASN L  95      43.168  32.770  34.602  1.00 23.17           C
ATOM   4009  CG  ASN L  95      42.333  32.969  35.886  1.00 22.29           C
ATOM   4010  OD1 ASN L  95      41.841  34.070  36.170  1.00 21.85           O
ATOM   4011  ND2 ASN L  95      42.177  31.891  36.667  1.00 20.75           N
ATOM   4012  H   ASN L  95      44.129  34.769  32.524  1.00 29.07           H
ATOM   4013  HA  ASN L  95      43.716  34.770  34.625  1.00 27.35           H
ATOM   4014  HB2 ASN L  95      42.555  32.692  33.854  1.00 27.84           H
ATOM   4015  HB3 ASN L  95      43.672  31.952  34.690  1.00 27.84           H
ATOM   4016 HD21 ASN L  95      41.721  31.939  37.391  1.00 24.93           H
ATOM   4017 HD22 ASN L  95      42.523  31.132  36.451  1.00 24.93           H
ATOM   4018  N   GLY L  96      46.524  34.239  34.661  1.00 24.53           N
ATOM   4019  CA  GLY L  96      47.785  34.084  35.368  1.00 22.62           C
ATOM   4020  C   GLY L  96      48.227  32.645  35.515  1.00 19.00           C
ATOM   4021  O   GLY L  96      49.129  32.343  36.300  1.00 21.61           O
ATOM   4022  H   GLY L  96      46.569  34.600  33.879  1.00 29.47           H
ATOM   4023  HA2 GLY L  96      48.482  34.550  34.876  1.00 27.17           H
ATOM   4024  HA3 GLY L  96      47.723  34.494  36.239  1.00 27.17           H
ATOM   4025  N   GLY L  97      47.598  31.741  34.792  1.00 22.96           N
ATOM   4026  CA  GLY L  97      47.860  30.329  34.924  1.00 21.35           C
ATOM   4027  C   GLY L  97      47.090  29.685  36.052  1.00 20.89           C
ATOM   4028  O   GLY L  97      47.189  28.472  36.242  1.00 19.57           O
ATOM   4029  H   GLY L  97      46.962  31.944  34.248  1.00 27.59           H
ATOM   4030  HA2 GLY L  97      47.630  29.879  34.093  1.00 25.66           H
ATOM   4031  HA3 GLY L  97      48.806  30.203  35.075  1.00 25.66           H
ATOM   4032  N   CYS L  98      46.323  30.459  36.806  1.00 19.07           N
ATOM   4033  CA  CYS L  98      45.577  29.946  37.951  1.00 18.99           C
ATOM   4034  C   CYS L  98      44.321  29.195  37.528  1.00 16.87           C
ATOM   4035  O   CYS L  98      43.643  29.570  36.578  1.00 20.51           O
ATOM   4036  CB  CYS L  98      45.159  31.092  38.890  1.00 20.30           C
ATOM   4037  SG  CYS L  98      46.502  32.165  39.516  1.00 18.53           S
ATOM   4038  H   CYS L  98      46.256  31.298  36.672  1.00 22.92           H
ATOM   4039  HA  CYS L  98      46.141  29.323  38.427  1.00 22.82           H
ATOM   4040  HB2 CYS L  98      44.532  31.651  38.411  1.00 24.40           H
ATOM   4041  HB3 CYS L  98      44.703  30.708  39.662  1.00 24.40           H
ATOM   4042  N   GLU L  99      43.971  28.167  38.292  1.00 16.57           N
ATOM   4043  CA  GLU L  99      42.729  27.449  38.013  1.00 16.81           C
ATOM   4044  C   GLU L  99      41.535  28.286  38.441  1.00 18.81           C
ATOM   4045  O   GLU L  99      40.488  28.284  37.783  1.00 16.28           O
ATOM   4046  CB  GLU L  99      42.705  26.092  38.726  1.00 16.40           C
ATOM   4047  CG  GLU L  99      41.457  25.258  38.461  1.00 19.13           C
ATOM   4048  CD  GLU L  99      41.455  23.950  39.237  1.00 23.61           C
ATOM   4049  OE1 GLU L  99      42.553  23.393  39.444  1.00 16.88           O
ATOM   4050  OE2 GLU L  99      40.362  23.476  39.650  1.00 24.78           O1-
ATOM   4051  H   GLU L  99      44.396  27.906  38.990  1.00 19.91           H
ATOM   4052  HA  GLU L  99      42.667  27.266  37.068  1.00 20.21           H
ATOM   4053  HB2 GLU L  99      43.473  25.570  38.445  1.00 19.71           H
ATOM   4054  HB3 GLU L  99      42.756  26.246  39.674  1.00 19.71           H
ATOM   4055  HG2 GLU L  99      40.665  25.758  38.709  1.00 22.99           H
ATOM   4056  HG3 GLU L  99      41.413  25.036  37.518  1.00 22.99           H
ATOM   4057  N   GLN L 100      41.684  29.012  39.542  1.00 15.18           N
ATOM   4058  CA  GLN L 100      40.595  29.841  40.044  1.00 15.04           C
ATOM   4059  C   GLN L 100      41.000  31.309  40.183  1.00 14.90           C
ATOM   4060  O   GLN L 100      41.066  32.031  39.183  1.00 20.10           O
ATOM   4061  CB  GLN L 100      40.054  29.291  41.378  1.00 14.92           C
ATOM   4062  CG  GLN L 100      39.389  27.901  41.244  1.00 13.84           C
ATOM   4063  CD  GLN L 100      38.728  27.404  42.522  1.00 15.18           C
ATOM   4064  OE1 GLN L 100      38.838  28.016  43.573  1.00 13.11           O
ATOM   4065  NE2 GLN L 100      38.043  26.278  42.428  1.00 15.72           N
ATOM   4066  H   GLN L 100      42.412  29.018  39.995  1.00 18.25           H
ATOM   4067  HA  GLN L 100      39.887  29.804  39.396  1.00 18.08           H
ATOM   4068  HB2 GLN L 100      40.769  29.222  42.020  1.00 17.93           H
ATOM   4069  HB3 GLN L 100      39.387  29.907  41.723  1.00 17.93           H
ATOM   4070  HG2 GLN L 100      38.718  27.933  40.548  1.00 16.64           H
ATOM   4071  HG3 GLN L 100      40.068  27.254  40.990  1.00 16.64           H
ATOM   4072 HE21 GLN L 100      37.983  25.863  41.676  1.00 18.90           H
ATOM   4073 HE22 GLN L 100      37.643  25.957  43.121  1.00 18.90           H
ATOM   4074  N   TYR L 101      41.221  31.795  41.395  1.00 17.14           N
ATOM   4075  CA  TYR L 101      41.461  33.226  41.589  1.00 14.48           C
ATOM   4076  C   TYR L 101      42.937  33.596  41.505  1.00 18.19           C
ATOM   4077  O   TYR L 101      43.819  32.783  41.781  1.00 18.57           O
ATOM   4078  CB  TYR L 101      40.898  33.681  42.940  1.00 15.58           C
ATOM   4079  CG  TYR L 101      39.443  33.263  43.096  1.00 15.46           C
ATOM   4080  CD1 TYR L 101      38.564  33.378  42.011  1.00 17.60           C
ATOM   4081  CD2 TYR L 101      38.969  32.696  44.295  1.00 17.23           C
ATOM   4082  CE1 TYR L 101      37.218  32.965  42.117  1.00 17.40           C
ATOM   4083  CE2 TYR L 101      37.617  32.273  44.417  1.00 17.63           C
ATOM   4084  CZ  TYR L 101      36.755  32.418  43.326  1.00 16.15           C
ATOM   4085  OH  TYR L 101      35.441  32.012  43.413  1.00 17.29           O
ATOM   4086  H   TYR L 101      41.207  31.319  42.112  1.00 20.60           H
ATOM   4087  HA  TYR L 101      41.025  33.717  40.890  1.00 17.41           H
ATOM   4088  HB2 TYR L 101      41.408  33.274  43.660  1.00 18.73           H
ATOM   4089  HB3 TYR L 101      40.966  34.652  43.021  1.00 18.73           H
ATOM   4090  HD1 TYR L 101      38.881  33.753  41.203  1.00 21.15           H
ATOM   4091  HD2 TYR L 101      39.550  32.599  45.035  1.00 20.71           H
ATOM   4092  HE1 TYR L 101      36.634  33.064  41.375  1.00 20.91           H
ATOM   4093  HE2 TYR L 101      37.294  31.898  45.223  1.00 21.19           H
ATOM   4094  HH  TYR L 101      35.289  31.653  44.155  1.00 20.78           H
ATOM   4095  N   CYS L 102      43.196  34.845  41.115  1.00 20.13           N
ATOM   4096  CA  CYS L 102      44.555  35.317  40.861  1.00 20.05           C
ATOM   4097  C   CYS L 102      44.778  36.731  41.356  1.00 24.39           C
ATOM   4098  O   CYS L 102      43.939  37.592  41.140  1.00 22.24           O
ATOM   4099  CB  CYS L 102      44.855  35.287  39.366  1.00 21.01           C
ATOM   4100  SG  CYS L 102      46.580  35.638  38.875  1.00 23.44           S
ATOM   4101  H   CYS L 102      42.581  35.421  40.943  1.00 24.18           H
ATOM   4102  HA  CYS L 102      45.176  34.763  41.337  1.00 24.09           H
ATOM   4103  HB2 CYS L 102      44.636  34.407  39.027  1.00 25.24           H
ATOM   4104  HB3 CYS L 102      44.293  35.939  38.929  1.00 25.24           H
ATOM   4105  N   SER L 103      45.929  36.977  41.977  1.00 24.57           N
ATOM   4106  CA  SER L 103      46.318  38.307  42.450  1.00 25.65           C
ATOM   4107  C   SER L 103      47.718  38.623  41.954  1.00 29.57           C
ATOM   4108  O   SER L 103      48.623  37.803  42.120  1.00 22.33           O
ATOM   4109  CB  SER L 103      46.295  38.401  43.982  1.00 26.26           C
ATOM   4110  OG  SER L 103      44.975  38.613  44.442  1.00 35.65           O
ATOM   4111  H   SER L 103      46.507  36.367  42.145  1.00 29.52           H
ATOM   4112  HA  SER L 103      45.712  38.967  42.108  1.00 30.81           H
ATOM   4113  HB2 SER L 103      46.653  37.585  44.363  1.00 31.55           H
ATOM   4114  HB3 SER L 103      46.838  39.146  44.286  1.00 31.55           H
ATOM   4115  HG  SER L 103      44.656  39.328  44.130  1.00 42.82           H
ATOM   4116  N   ASP L 104      47.909  39.814  41.390  1.00 32.85           N
ATOM   4117  CA  ASP L 104      49.232  40.283  40.971  1.00 34.19           C
ATOM   4118  C   ASP L 104      49.919  40.978  42.142  1.00 36.14           C
ATOM   4119  O   ASP L 104      49.288  41.756  42.851  1.00 31.98           O
ATOM   4120  CB  ASP L 104      49.128  41.263  39.801  1.00 33.00           C
ATOM   4121  CG  ASP L 104      48.757  40.588  38.489  1.00 35.22           C
ATOM   4122  OD1 ASP L 104      49.410  39.603  38.088  1.00 32.88           O
ATOM   4123  OD2 ASP L 104      47.808  41.064  37.838  1.00 42.73           O1-
ATOM   4124  H   ASP L 104      47.283  40.391  41.293  1.00 39.45           H
ATOM   4125  HA  ASP L 104      49.765  39.534  40.692  1.00 41.06           H
ATOM   4126  HB2 ASP L 104      48.454  41.921  40.018  1.00 39.64           H
ATOM   4127  HB3 ASP L 104      49.981  41.716  39.689  1.00 39.64           H
ATOM   4128  N   HIS L 105      51.209  40.718  42.347  1.00 40.50           N
ATOM   4129  CA  HIS L 105      51.950  41.387  43.432  1.00 45.91           C
ATOM   4130  C   HIS L 105      52.961  42.418  42.950  1.00 52.07           C
ATOM   4131  O   HIS L 105      53.107  43.476  43.568  1.00 57.56           O
ATOM   4132  CB  HIS L 105      52.685  40.360  44.303  1.00 54.37           C
ATOM   4133  CG  HIS L 105      51.766  39.497  45.093  1.00 44.48           C
ATOM   4134  ND1 HIS L 105      50.590  39.974  45.639  1.00 51.53           N
ATOM   4135  CD2 HIS L 105      51.811  38.180  45.391  1.00 46.62           C
ATOM   4136  CE1 HIS L 105      49.966  38.994  46.258  1.00 51.45           C
ATOM   4137  NE2 HIS L 105      50.686  37.895  46.122  1.00 56.35           N
ATOM   4138  H   HIS L 105      51.672  40.176  41.869  1.00 48.64           H
ATOM   4139  HA  HIS L 105      51.324  41.840  44.006  1.00 55.12           H
ATOM   4140  HB2 HIS L 105      53.269  40.816  44.925  1.00 65.28           H
ATOM   4141  HB3 HIS L 105      53.220  39.800  43.731  1.00 65.28           H
ATOM   4142  HD1 HIS L 105      50.314  40.768  45.596  1.00 61.86           H
ATOM   4143  HD2 HIS L 105      52.476  37.579  45.156  1.00 55.98           H
ATOM   4144  HE1 HIS L 105      49.162  39.036  46.711  1.00 61.78           H
ATOM   4145  N   THR L 106      53.656  42.136  41.856  1.00 49.29           N
ATOM   4146  CA  THR L 106      54.554  43.095  41.197  1.00 55.54           C
ATOM   4147  C   THR L 106      54.440  42.834  39.702  1.00 48.19           C
ATOM   4148  O   THR L 106      53.487  42.196  39.244  1.00 55.61           O
ATOM   4149  CB  THR L 106      56.018  42.977  41.667  1.00 53.07           C
ATOM   4150  OG1 THR L 106      56.584  41.747  41.186  1.00 47.22           O
ATOM   4151  CG2 THR L 106      56.130  43.073  43.179  1.00 42.75           C
ATOM   4152  H   THR L 106      53.552  41.384  41.457  1.00 59.19           H
ATOM   4153  HA  THR L 106      54.266  43.995  41.394  1.00 66.68           H
ATOM   4154  HB  THR L 106      56.531  43.700  41.266  1.00 63.72           H
ATOM   4155  HG1 THR L 106      57.391  41.663  41.422  1.00 56.70           H
ATOM   4156 HG21 THR L 106      57.053  42.978  43.438  1.00 51.33           H
ATOM   4157 HG22 THR L 106      55.793  43.933  43.494  1.00 51.33           H
ATOM   4158 HG23 THR L 106      55.619  42.370  43.593  1.00 51.33           H
ATOM   4159  N   GLY L 107      55.436  43.247  38.951  0.00 48.38           N
ATOM   4160  CA  GLY L 107      55.451  42.918  37.539  0.00 47.14           C
ATOM   4161  C   GLY L 107      55.962  41.528  37.249  0.00 46.20           C
ATOM   4162  O   GLY L 107      55.943  41.083  36.100  0.00 45.67           O
ATOM   4163  H   GLY L 107      56.126  43.661  39.245  1.00 58.08           H
ATOM   4164  HA2 GLY L 107      54.550  42.986  37.187  1.00 56.60           H
ATOM   4165  HA3 GLY L 107      55.996  43.555  37.054  1.00 56.60           H
ATOM   4166  N   THR L 108      56.421  40.822  38.279  1.00 46.73           N
ATOM   4167  CA  THR L 108      56.934  39.465  38.115  1.00 49.52           C
ATOM   4168  C   THR L 108      56.428  38.485  39.168  1.00 43.80           C
ATOM   4169  O   THR L 108      56.839  37.322  39.150  1.00 42.17           O
ATOM   4170  CB  THR L 108      58.473  39.455  38.150  0.00 41.87           C
ATOM   4171  OG1 THR L 108      58.920  40.113  39.335  0.00 41.02           O
ATOM   4172  CG2 THR L 108      59.049  40.158  36.939  0.00 41.36           C
ATOM   4173  H   THR L 108      56.405  41.118  39.085  1.00 56.11           H
ATOM   4174  HA  THR L 108      56.641  39.146  37.257  1.00 59.46           H
ATOM   4175  HB  THR L 108      58.802  38.537  38.168  1.00 50.28           H
ATOM   4176  HG1 THR L 108      59.757  40.143  39.386  1.00 49.26           H
ATOM   4177 HG21 THR L 108      60.015  40.160  36.981  1.00 49.67           H
ATOM   4178 HG22 THR L 108      58.767  39.713  36.119  1.00 49.67           H
ATOM   4179 HG23 THR L 108      58.739  41.069  36.921  1.00 49.67           H
ATOM   4180  N   LYS L 109      55.578  38.903  40.090  1.00 40.55           N
ATOM   4181  CA  LYS L 109      55.101  38.010  41.135  1.00 37.00           C
ATOM   4182  C   LYS L 109      53.583  37.861  41.117  1.00 38.65           C
ATOM   4183  O   LYS L 109      52.862  38.826  40.870  1.00 30.48           O
ATOM   4184  CB  LYS L 109      55.576  38.521  42.485  1.00 36.14           C
ATOM   4185  CG  LYS L 109      55.234  37.627  43.662  1.00 42.62           C
ATOM   4186  CD  LYS L 109      55.870  38.146  44.968  1.00 46.05           C
ATOM   4187  CE  LYS L 109      57.395  38.139  44.884  1.00 39.99           C
ATOM   4188  NZ  LYS L 109      58.025  38.426  46.198  1.00 46.09           N1+
ATOM   4189  H   LYS L 109      55.300  39.712  40.128  1.00 48.69           H
ATOM   4190  HA  LYS L 109      55.452  37.132  40.974  1.00 44.44           H
ATOM   4191  HB2 LYS L 109      56.540  38.610  42.449  1.00 43.40           H
ATOM   4192  HB3 LYS L 109      55.183  39.387  42.648  1.00 43.40           H
ATOM   4193  HG2 LYS L 109      54.269  37.603  43.778  1.00 51.18           H
ATOM   4194  HG3 LYS L 109      55.561  36.728  43.493  1.00 51.18           H
ATOM   4195  HD2 LYS L 109      55.567  39.056  45.128  1.00 55.30           H
ATOM   4196  HD3 LYS L 109      55.591  37.578  45.706  1.00 55.30           H
ATOM   4197  HE2 LYS L 109      57.684  37.264  44.581  1.00 48.02           H
ATOM   4198  HE3 LYS L 109      57.676  38.812  44.245  1.00 48.02           H
ATOM   4199  HZ1 LYS L 109      58.918  38.422  46.134  1.00 55.34           H
ATOM   4200  HZ2 LYS L 109      57.767  39.225  46.479  1.00 55.34           H
ATOM   4201  HZ3 LYS L 109      57.779  37.820  46.791  1.00 55.34           H
ATOM   4202  N   ARG L 110      53.088  36.648  41.380  1.00 28.08           N
ATOM   4203  CA  ARG L 110      51.639  36.451  41.457  1.00 28.16           C
ATOM   4204  C   ARG L 110      51.263  35.267  42.331  1.00 27.50           C
ATOM   4205  O   ARG L 110      51.996  34.285  42.429  1.00 21.07           O
ATOM   4206  CB  ARG L 110      50.987  36.262  40.089  1.00 26.72           C
ATOM   4207  CG  ARG L 110      51.269  34.975  39.382  1.00 28.95           C
ATOM   4208  CD  ARG L 110      50.233  33.850  39.653  1.00 30.84           C
ATOM   4209  NE  ARG L 110      50.526  32.700  38.771  1.00 29.15           N
ATOM   4210  CZ  ARG L 110      51.034  31.536  39.184  1.00 23.45           C
ATOM   4211  NH1 ARG L 110      51.256  31.290  40.475  1.00 23.18           N
ATOM   4212  NH2 ARG L 110      51.291  30.596  38.298  1.00 22.48           N1+
ATOM   4213  H   ARG L 110      53.576  35.955  41.533  1.00 33.73           H
ATOM   4214  HA  ARG L 110      51.252  37.227  41.873  1.00 33.83           H
ATOM   4215  HB2 ARG L 110      50.024  36.331  40.183  1.00 32.10           H
ATOM   4216  HB3 ARG L 110      51.298  36.981  39.520  1.00 32.10           H
ATOM   4217  HG2 ARG L 110      51.260  35.138  38.419  1.00 34.77           H
ATOM   4218  HG3 ARG L 110      52.154  34.655  39.625  1.00 34.77           H
ATOM   4219  HD2 ARG L 110      50.318  33.574  40.575  1.00 37.04           H
ATOM   4220  HD3 ARG L 110      49.333  34.177  39.498  1.00 37.04           H
ATOM   4221  HE  ARG L 110      50.336  32.776  37.928  1.00 35.01           H
ATOM   4222 HH11 ARG L 110      51.084  31.887  41.074  1.00 27.85           H
ATOM   4223 HH12 ARG L 110      51.565  30.529  40.728  1.00 27.85           H
ATOM   4224 HH21 ARG L 110      51.149  30.744  37.467  1.00 27.01           H
ATOM   4225 HH22 ARG L 110      51.605  29.835  38.563  1.00 27.01           H
ATOM   4226  N   SER L 111      50.103  35.375  42.968  1.00 18.28           N
ATOM   4227  CA  SER L 111      49.588  34.336  43.851  1.00 18.62           C
ATOM   4228  C   SER L 111      48.230  33.858  43.343  1.00 21.75           C
ATOM   4229  O   SER L 111      47.341  34.668  43.079  1.00 19.19           O
ATOM   4230  CB  SER L 111      49.478  34.853  45.287  1.00 24.03           C
ATOM   4231  OG  SER L 111      50.754  35.110  45.824  1.00 31.39           O
ATOM   4232  H   SER L 111      49.587  36.057  42.893  1.00 21.97           H
ATOM   4233  HA  SER L 111      50.179  33.577  43.831  1.00 22.37           H
ATOM   4234  HB2 SER L 111      48.968  35.668  45.281  1.00 28.87           H
ATOM   4235  HB3 SER L 111      49.036  34.188  45.840  1.00 28.87           H
ATOM   4236  HG  SER L 111      50.822  35.917  46.023  1.00 37.70           H
ATOM   4237  N   CYS L 112      48.062  32.553  43.220  1.00 18.95           N
ATOM   4238  CA  CYS L 112      46.755  31.989  42.917  1.00 20.71           C
ATOM   4239  C   CYS L 112      46.044  31.671  44.230  1.00 20.31           C
ATOM   4240  O   CYS L 112      46.677  31.421  45.258  1.00 18.36           O
ATOM   4241  CB  CYS L 112      46.864  30.712  42.092  1.00 17.28           C
ATOM   4242  SG  CYS L 112      47.678  30.895  40.553  1.00 15.76           S
ATOM   4243  H   CYS L 112      48.670  31.978  43.387  1.00 22.78           H
ATOM   4244  HA  CYS L 112      46.237  32.618  42.401  1.00 24.88           H
ATOM   4245  HB2 CYS L 112      47.357  30.071  42.620  1.00 20.77           H
ATOM   4246  HB3 CYS L 112      45.974  30.357  41.931  1.00 20.77           H
ATOM   4247  N   ARG L 113      44.725  31.657  44.195  1.00 17.73           N
ATOM   4248  CA  ARG L 113      43.961  31.320  45.389  1.00 17.67           C
ATOM   4249  C   ARG L 113      42.772  30.470  44.976  1.00 13.88           C
ATOM   4250  O   ARG L 113      42.446  30.357  43.794  1.00 13.61           O
ATOM   4251  CB  ARG L 113      43.528  32.584  46.149  1.00 23.80           C
ATOM   4252  CG  ARG L 113      44.728  33.262  46.857  1.00 27.66           C
ATOM   4253  CD  ARG L 113      44.498  34.717  47.275  1.00 38.47           C
ATOM   4254  NE  ARG L 113      44.222  35.588  46.125  1.00 40.53           N
ATOM   4255  CZ  ARG L 113      43.001  36.012  45.824  1.00 29.63           C
ATOM   4256  NH1 ARG L 113      41.990  35.659  46.603  1.00 27.33           N
ATOM   4257  NH2 ARG L 113      42.784  36.794  44.764  1.00 24.82           N1+
ATOM   4258  H   ARG L 113      44.260  31.817  43.495  1.00 21.31           H
ATOM   4259  HA  ARG L 113      44.499  30.791  45.998  1.00 21.24           H
ATOM   4260  HB2 ARG L 113      43.152  33.204  45.515  1.00 28.60           H
ATOM   4261  HB3 ARG L 113      42.865  32.361  46.819  1.00 28.60           H
ATOM   4262  HG2 ARG L 113      44.956  32.755  47.651  1.00 33.23           H
ATOM   4263  HG3 ARG L 113      45.488  33.261  46.252  1.00 33.23           H
ATOM   4264  HD2 ARG L 113      43.749  34.737  47.880  1.00 46.20           H
ATOM   4265  HD3 ARG L 113      45.282  35.051  47.742  1.00 46.20           H
ATOM   4266  HE  ARG L 113      44.880  35.832  45.616  1.00 48.67           H
ATOM   4267 HH11 ARG L 113      42.110  35.175  47.301  1.00 32.83           H
ATOM   4268 HH12 ARG L 113      41.197  35.949  46.437  1.00 32.83           H
ATOM   4269 HH21 ARG L 113      43.433  37.014  44.252  1.00 29.82           H
ATOM   4270 HH22 ARG L 113      41.983  37.066  44.587  1.00 29.82           H
ATOM   4271  N   CYS L 114      42.149  29.828  45.956  1.00 13.90           N
ATOM   4272  CA  CYS L 114      41.003  28.967  45.703  1.00 14.47           C
ATOM   4273  C   CYS L 114      39.823  29.408  46.556  1.00 20.47           C
ATOM   4274  O   CYS L 114      39.996  29.898  47.669  1.00 15.74           O
ATOM   4275  CB  CYS L 114      41.335  27.493  46.015  1.00 18.47           C
ATOM   4276  SG  CYS L 114      42.789  26.847  45.124  1.00 15.33           S
ATOM   4277  H   CYS L 114      42.389  29.866  46.780  1.00 16.72           H
ATOM   4278  HA  CYS L 114      40.745  29.031  44.775  1.00 17.39           H
ATOM   4279  HB2 CYS L 114      41.505  27.422  46.962  1.00 22.19           H
ATOM   4280  HB3 CYS L 114      40.567  26.935  45.791  1.00 22.19           H
ATOM   4281  N   HIS L 115      38.617  29.161  46.054  1.00 15.67           N
ATOM   4282  CA  HIS L 115      37.376  29.435  46.791  1.00 14.47           C
ATOM   4283  C   HIS L 115      37.340  28.629  48.095  1.00 17.41           C
ATOM   4284  O   HIS L 115      37.993  27.595  48.244  1.00 14.89           O
ATOM   4285  CB  HIS L 115      36.168  29.089  45.897  1.00 17.11           C
ATOM   4286  CG  HIS L 115      34.855  29.691  46.315  1.00 18.39           C
ATOM   4287  ND1 HIS L 115      34.297  30.818  45.738  1.00 17.29           N
ATOM   4288  CD2 HIS L 115      33.970  29.260  47.236  1.00 18.36           C
ATOM   4289  CE1 HIS L 115      33.126  31.065  46.310  1.00 16.54           C
ATOM   4290  NE2 HIS L 115      32.915  30.136  47.223  1.00 15.85           N
ATOM   4291  H   HIS L 115      38.503  28.767  45.301  1.00 18.84           H
ATOM   4292  HA  HIS L 115      37.333  30.366  47.022  1.00 17.39           H
ATOM   4293  HB2 HIS L 115      36.037  28.150  45.987  1.00 20.57           H
ATOM   4294  HB3 HIS L 115      36.393  29.288  44.974  1.00 20.57           H
ATOM   4295  HD2 HIS L 115      34.094  28.532  47.756  1.00 22.06           H
ATOM   4296  HE1 HIS L 115      32.551  31.774  46.112  1.00 19.89           H
ATOM   4297  HE2 HIS L 115      32.241  30.074  47.729  1.00 19.05           H
ATOM   4298  N   GLU L 116      36.518  29.068  49.030  1.00 13.55           N
ATOM   4299  CA  GLU L 116      36.277  28.272  50.231  1.00 13.75           C
ATOM   4300  C   GLU L 116      35.862  26.863  49.822  1.00 16.23           C
ATOM   4301  O   GLU L 116      35.161  26.688  48.831  1.00 14.62           O
ATOM   4302  CB  GLU L 116      35.168  28.912  51.083  1.00 19.96           C
ATOM   4303  CG  GLU L 116      34.835  28.144  52.342  1.00 32.28           C
ATOM   4304  CD  GLU L 116      33.711  28.796  53.145  1.00 43.77           C
ATOM   4305  OE1 GLU L 116      34.019  29.675  53.999  1.00 44.57           O
ATOM   4306  OE2 GLU L 116      32.534  28.418  52.907  1.00 48.01           O1-
ATOM   4307  H   GLU L 116      36.033  29.765  48.957  1.00 16.30           H
ATOM   4308  HA  GLU L 116      37.070  28.224  50.774  1.00 16.53           H
ATOM   4309  HB2 GLU L 116      35.423  29.809  51.337  1.00 23.98           H
ATOM   4310  HB3 GLU L 116      34.360  28.947  50.551  1.00 23.98           H
ATOM   4311  HG2 GLU L 116      34.541  27.243  52.113  1.00 38.76           H
ATOM   4312  HG3 GLU L 116      35.622  28.092  52.907  1.00 38.76           H
ATOM   4313  N   GLY L 117      36.271  25.844  50.573  1.00 14.07           N
ATOM   4314  CA  GLY L 117      35.938  24.469  50.201  1.00 16.65           C
ATOM   4315  C   GLY L 117      36.937  23.843  49.243  1.00 18.50           C
ATOM   4316  O   GLY L 117      36.713  22.727  48.741  1.00 12.25           O
ATOM   4317  H   GLY L 117      36.757  25.920  51.277  1.00 16.91           H
ATOM   4318  HA2 GLY L 117      35.876  23.909  50.994  1.00 20.01           H
ATOM   4319  HA3 GLY L 117      35.064  24.461  49.778  1.00 20.01           H
ATOM   4320  N   TYR L 118      38.027  24.546  48.966  1.00 15.55           N
ATOM   4321  CA  TYR L 118      39.092  24.097  48.083  1.00 17.12           C
ATOM   4322  C   TYR L 118      40.425  24.481  48.709  1.00 19.33           C
ATOM   4323  O   TYR L 118      40.511  25.449  49.458  1.00 15.90           O
ATOM   4324  CB  TYR L 118      39.021  24.760  46.708  1.00 13.96           C
ATOM   4325  CG  TYR L 118      37.849  24.394  45.810  1.00 13.84           C
ATOM   4326  CD1 TYR L 118      36.628  25.079  45.896  1.00 15.41           C
ATOM   4327  CD2 TYR L 118      37.993  23.414  44.827  1.00 14.68           C
ATOM   4328  CE1 TYR L 118      35.560  24.752  45.066  1.00 12.84           C
ATOM   4329  CE2 TYR L 118      36.924  23.083  43.969  1.00 15.29           C
ATOM   4330  CZ  TYR L 118      35.713  23.767  44.100  1.00 12.74           C
ATOM   4331  OH  TYR L 118      34.662  23.456  43.268  1.00 14.70           O
ATOM   4332  H   TYR L 118      38.152  25.320  49.302  1.00 18.69           H
ATOM   4333  HA  TYR L 118      39.034  23.141  47.976  1.00 20.58           H
ATOM   4334  HB2 TYR L 118      38.965  25.711  46.853  1.00 16.78           H
ATOM   4335  HB3 TYR L 118      39.833  24.563  46.220  1.00 16.78           H
ATOM   4336  HD1 TYR L 118      36.510  25.749  46.553  1.00 18.53           H
ATOM   4337  HD2 TYR L 118      38.818  22.955  44.755  1.00 17.66           H
ATOM   4338  HE1 TYR L 118      34.734  25.207  45.139  1.00 15.44           H
ATOM   4339  HE2 TYR L 118      37.032  22.400  43.318  1.00 18.38           H
ATOM   4340  HH  TYR L 118      33.978  23.929  43.438  1.00 17.68           H
ATOM   4341  N   SER L 119      41.485  23.791  48.329  1.00 14.17           N
ATOM   4342  CA  SER L 119      42.840  24.139  48.760  1.00 19.97           C
ATOM   4343  C   SER L 119      43.765  24.197  47.547  1.00 15.13           C
ATOM   4344  O   SER L 119      43.615  23.416  46.610  1.00 13.90           O
ATOM   4345  CB  SER L 119      43.385  23.117  49.768  1.00 20.63           C
ATOM   4346  OG  SER L 119      42.837  23.341  51.031  1.00 31.56           O
ATOM   4347  H   SER L 119      41.451  23.123  47.789  1.00 17.03           H
ATOM   4348  HA  SER L 119      42.843  25.002  49.196  1.00 24.00           H
ATOM   4349  HB2 SER L 119      43.104  22.232  49.519  1.00 24.79           H
ATOM   4350  HB3 SER L 119      44.351  23.159  49.824  1.00 24.79           H
ATOM   4351  HG  SER L 119      43.032  22.701  51.539  1.00 37.90           H
ATOM   4352  N   LEU L 120      44.736  25.102  47.578  1.00 17.50           N
ATOM   4353  CA  LEU L 120      45.727  25.247  46.502  1.00 14.87           C
ATOM   4354  C   LEU L 120      46.754  24.117  46.565  1.00 14.36           C
ATOM   4355  O   LEU L 120      47.284  23.817  47.630  1.00 14.87           O
ATOM   4356  CB  LEU L 120      46.473  26.569  46.652  1.00 17.75           C
ATOM   4357  CG  LEU L 120      46.665  27.630  45.574  1.00 25.86           C
ATOM   4358  CD1 LEU L 120      48.062  28.223  45.754  1.00 17.43           C
ATOM   4359  CD2 LEU L 120      46.469  27.115  44.184  1.00 23.31           C
ATOM   4360  H   LEU L 120      44.848  25.640  48.236  1.00 21.04           H
ATOM   4361  HA  LEU L 120      45.278  25.229  45.647  1.00 17.88           H
ATOM   4362  HB2 LEU L 120      46.047  27.022  47.386  1.00 21.34           H
ATOM   4363  HB3 LEU L 120      47.365  26.330  46.936  1.00 21.34           H
ATOM   4364  HG  LEU L 120      46.005  28.344  45.716  1.00 31.07           H
ATOM   4365 HD11 LEU L 120      48.219  28.909  45.095  1.00 20.95           H
ATOM   4366 HD12 LEU L 120      48.164  28.616  46.647  1.00 20.95           H
ATOM   4367 HD13 LEU L 120      48.717  27.527  45.646  1.00 20.95           H
ATOM   4368 HD21 LEU L 120      46.604  27.835  43.555  1.00 28.01           H
ATOM   4369 HD22 LEU L 120      47.112  26.413  44.021  1.00 28.01           H
ATOM   4370 HD23 LEU L 120      45.564  26.760  44.082  1.00 28.01           H
ATOM   4371  N   LEU L 121      47.069  23.511  45.428  1.00 14.39           N
ATOM   4372  CA  LEU L 121      48.070  22.445  45.386  1.00 13.99           C
ATOM   4373  C   LEU L 121      49.483  23.035  45.337  1.00 15.03           C
ATOM   4374  O   LEU L 121      49.678  24.235  45.136  1.00 14.01           O
ATOM   4375  CB  LEU L 121      47.851  21.544  44.175  1.00 14.01           C
ATOM   4376  CG  LEU L 121      46.874  20.371  44.279  1.00 21.93           C
ATOM   4377  CD1 LEU L 121      45.620  20.810  44.940  1.00 29.65           C
ATOM   4378  CD2 LEU L 121      46.596  19.795  42.877  1.00 18.54           C
ATOM   4379  H   LEU L 121      46.725  23.711  44.668  1.00 17.30           H
ATOM   4380  HA  LEU L 121      47.994  21.890  46.175  1.00 16.83           H
ATOM   4381  HB2 LEU L 121      47.533  22.109  43.463  1.00 16.85           H
ATOM   4382  HB3 LEU L 121      48.709  21.179  43.910  1.00 16.85           H
ATOM   4383  HG  LEU L 121      47.265  19.660  44.823  1.00 26.35           H
ATOM   4384 HD11 LEU L 121      45.017  20.071  44.995  1.00 35.61           H
ATOM   4385 HD12 LEU L 121      45.803  21.150  45.836  1.00 35.61           H
ATOM   4386 HD13 LEU L 121      45.218  21.516  44.408  1.00 35.61           H
ATOM   4387 HD21 LEU L 121      45.977  19.061  42.952  1.00 22.28           H
ATOM   4388 HD22 LEU L 121      46.208  20.474  42.316  1.00 22.28           H
ATOM   4389 HD23 LEU L 121      47.425  19.476  42.463  1.00 22.28           H
ATOM   4390  N   ALA L 122      50.492  22.172  45.510  1.00 16.48           N
ATOM   4391  CA  ALA L 122      51.884  22.646  45.533  1.00 15.89           C
ATOM   4392  C   ALA L 122      52.350  23.183  44.194  1.00 15.20           C
ATOM   4393  O   ALA L 122      53.364  23.873  44.152  1.00 16.19           O
ATOM   4394  CB  ALA L 122      52.840  21.527  45.971  1.00 14.32           C
ATOM   4395  H   ALA L 122      50.398  21.324  45.615  1.00 19.81           H
ATOM   4396  HA  ALA L 122      51.961  23.376  46.165  1.00 19.10           H
ATOM   4397  HB1 ALA L 122      53.754  21.854  45.969  1.00 17.22           H
ATOM   4398  HB2 ALA L 122      52.596  21.214  46.861  1.00 17.22           H
ATOM   4399  HB3 ALA L 122      52.767  20.792  45.358  1.00 17.22           H
ATOM   4400  N   ASP L 123      51.637  22.914  43.097  1.00 15.47           N
ATOM   4401  CA  ASP L 123      51.990  23.561  41.832  1.00 14.59           C
ATOM   4402  C   ASP L 123      51.671  25.053  41.866  1.00 16.18           C
ATOM   4403  O   ASP L 123      52.096  25.803  40.984  1.00 13.78           O
ATOM   4404  CB  ASP L 123      51.298  22.876  40.633  1.00 16.88           C
ATOM   4405  CG  ASP L 123      49.751  22.974  40.657  1.00 17.80           C
ATOM   4406  OD1 ASP L 123      49.160  23.662  41.519  1.00 14.85           O
ATOM   4407  OD2 ASP L 123      49.102  22.334  39.799  1.00 11.46           O1-
ATOM   4408  H   ASP L 123      50.932  22.442  43.095  1.00 18.59           H
ATOM   4409  HA  ASP L 123      52.940  23.469  41.682  1.00 17.54           H
ATOM   4410  HB2 ASP L 123      51.602  23.292  39.805  1.00 20.30           H
ATOM   4411  HB3 ASP L 123      51.558  21.942  40.624  1.00 20.30           H
ATOM   4412  N   GLY L 124      50.980  25.506  42.903  1.00 15.71           N
ATOM   4413  CA  GLY L 124      50.642  26.909  43.083  1.00 17.25           C
ATOM   4414  C   GLY L 124      49.540  27.439  42.183  1.00 19.54           C
ATOM   4415  O   GLY L 124      49.277  28.643  42.205  1.00 16.85           O
ATOM   4416  H   GLY L 124      50.700  24.987  43.533  1.00 18.89           H
ATOM   4417  HA2 GLY L 124      50.381  27.054  44.014  1.00 20.74           H
ATOM   4418  HA3 GLY L 124      51.437  27.439  42.924  1.00 20.74           H
ATOM   4419  N   VAL L 125      48.888  26.589  41.394  1.00 16.66           N
ATOM   4420  CA  VAL L 125      47.809  27.039  40.511  1.00 12.71           C
ATOM   4421  C   VAL L 125      46.523  26.227  40.667  1.00 15.16           C
ATOM   4422  O   VAL L 125      45.423  26.747  40.472  1.00 14.79           O
ATOM   4423  CB  VAL L 125      48.246  27.010  39.027  1.00 14.37           C
ATOM   4424  CG1 VAL L 125      49.383  28.013  38.766  1.00 18.93           C
ATOM   4425  CG2 VAL L 125      48.649  25.591  38.600  1.00 14.46           C
ATOM   4426  H   VAL L 125      49.075  25.754  41.372  1.00 20.02           H
ATOM   4427  HA  VAL L 125      47.611  27.945  40.765  1.00 15.28           H
ATOM   4428  HB  VAL L 125      47.485  27.274  38.466  1.00 17.28           H
ATOM   4429 HG11 VAL L 125      49.630  27.981  37.831  1.00 22.75           H
ATOM   4430 HG12 VAL L 125      49.093  28.917  38.995  1.00 22.75           H
ATOM   4431 HG13 VAL L 125      50.139  27.773  39.310  1.00 22.75           H
ATOM   4432 HG21 VAL L 125      48.911  25.593  37.672  1.00 17.39           H
ATOM   4433 HG22 VAL L 125      49.395  25.301  39.136  1.00 17.39           H
ATOM   4434 HG23 VAL L 125      47.911  24.961  38.723  1.00 17.39           H
ATOM   4435  N   SER L 126      46.652  24.936  40.939  1.00 14.32           N
ATOM   4436  CA  SER L 126      45.499  24.045  40.962  1.00 14.57           C
ATOM   4437  C   SER L 126      44.747  24.094  42.290  1.00 16.83           C
ATOM   4438  O   SER L 126      45.329  24.323  43.353  1.00 16.12           O
ATOM   4439  CB  SER L 126      45.928  22.593  40.701  1.00 16.45           C
ATOM   4440  OG  SER L 126      46.592  22.457  39.461  1.00 14.64           O
ATOM   4441  H   SER L 126      47.412  24.559  41.071  1.00 17.22           H
ATOM   4442  HA  SER L 126      44.872  24.343  40.299  1.00 17.51           H
ATOM   4443  HB2 SER L 126      46.529  22.311  41.398  1.00 19.77           H
ATOM   4444  HB3 SER L 126      45.136  22.020  40.728  1.00 19.77           H
ATOM   4445  HG  SER L 126      47.368  22.155  39.584  1.00 17.60           H
ATOM   4446  N   CYS L 127      43.439  23.834  42.225  1.00 16.52           N
ATOM   4447  CA  CYS L 127      42.570  23.820  43.399  1.00 17.01           C
ATOM   4448  C   CYS L 127      41.928  22.457  43.548  1.00 15.13           C
ATOM   4449  O   CYS L 127      41.389  21.923  42.582  1.00 22.64           O
ATOM   4450  CB  CYS L 127      41.462  24.871  43.299  1.00 16.93           C
ATOM   4451  SG  CYS L 127      42.078  26.537  43.238  1.00 15.95           S
ATOM   4452  H   CYS L 127      43.031  23.665  41.494  1.00 19.86           H
ATOM   4453  HA  CYS L 127      43.084  23.990  44.198  1.00 20.44           H
ATOM   4454  HB2 CYS L 127      40.947  24.695  42.502  1.00 20.35           H
ATOM   4455  HB3 CYS L 127      40.875  24.791  44.076  1.00 20.35           H
ATOM   4456  N   THR L 128      41.929  21.925  44.759  1.00 13.66           N
ATOM   4457  CA  THR L 128      41.311  20.628  44.996  1.00 14.59           C
ATOM   4458  C   THR L 128      40.261  20.738  46.092  1.00 14.69           C
ATOM   4459  O   THR L 128      40.476  21.447  47.076  1.00 13.45           O
ATOM   4460  CB  THR L 128      42.363  19.584  45.389  1.00 19.28           C
ATOM   4461  OG1 THR L 128      41.774  18.292  45.392  1.00 22.86           O
ATOM   4462  CG2 THR L 128      42.887  19.836  46.782  1.00 24.41           C
ATOM   4463  H   THR L 128      42.260  22.300  45.459  1.00 16.42           H
ATOM   4464  HA  THR L 128      40.898  20.332  44.183  1.00 17.54           H
ATOM   4465  HB  THR L 128      43.084  19.591  44.740  1.00 23.17           H
ATOM   4466  HG1 THR L 128      41.664  18.015  44.616  1.00 27.47           H
ATOM   4467 HG21 THR L 128      43.547  19.170  47.020  1.00 29.33           H
ATOM   4468 HG22 THR L 128      43.298  20.719  46.840  1.00 29.33           H
ATOM   4469 HG23 THR L 128      42.176  19.780  47.429  1.00 29.33           H
ATOM   4470  N   PRO L 129      39.111  20.072  45.943  1.00 16.21           N
ATOM   4471  CA  PRO L 129      38.059  20.128  46.972  1.00 17.90           C
ATOM   4472  C   PRO L 129      38.533  19.626  48.320  1.00 20.19           C
ATOM   4473  O   PRO L 129      39.220  18.617  48.412  1.00 14.84           O
ATOM   4474  CB  PRO L 129      36.961  19.211  46.391  1.00 17.70           C
ATOM   4475  CG  PRO L 129      37.155  19.355  44.906  1.00 18.01           C
ATOM   4476  CD  PRO L 129      38.647  19.346  44.748  1.00 16.37           C
ATOM   4477  HA  PRO L 129      37.715  21.022  47.110  1.00 21.52           H
ATOM   4478  HB2 PRO L 129      37.125  18.292  46.654  1.00 21.28           H
ATOM   4479  HB3 PRO L 129      36.064  19.474  46.673  1.00 21.28           H
ATOM   4480  HG2 PRO L 129      36.734  18.621  44.431  1.00 21.64           H
ATOM   4481  HG3 PRO L 129      36.771  20.199  44.619  1.00 21.64           H
ATOM   4482  HD2 PRO L 129      39.004  18.445  44.746  1.00 19.68           H
ATOM   4483  HD3 PRO L 129      38.912  19.814  43.946  1.00 19.68           H
ATOM   4484  N   THR L 130      38.117  20.311  49.375  1.00 18.50           N
ATOM   4485  CA  THR L 130      38.400  19.887  50.734  1.00 18.23           C
ATOM   4486  C   THR L 130      37.145  19.444  51.459  1.00 17.20           C
ATOM   4487  O   THR L 130      37.214  19.088  52.639  1.00 14.97           O
ATOM   4488  CB  THR L 130      39.043  21.022  51.514  1.00 18.23           C
ATOM   4489  OG1 THR L 130      38.148  22.136  51.495  1.00 17.61           O
ATOM   4490  CG2 THR L 130      40.393  21.428  50.882  1.00 18.17           C
ATOM   4491  H   THR L 130      37.601  20.991  49.323  1.00 22.24           H
ATOM   4492  HA  THR L 130      39.027  19.153  50.717  1.00 21.91           H
ATOM   4493  HB  THR L 130      39.209  20.749  52.441  1.00 21.91           H
ATOM   4494  HG1 THR L 130      38.486  22.788  51.912  1.00 21.17           H
ATOM   4495 HG21 THR L 130      40.781  22.165  51.376  1.00 21.84           H
ATOM   4496 HG22 THR L 130      41.026  20.680  50.884  1.00 21.84           H
ATOM   4497 HG23 THR L 130      40.252  21.713  49.973  1.00 21.84           H
ATOM   4498  N   VAL L 131      35.996  19.530  50.801  1.00 15.68           N
ATOM   4499  CA  VAL L 131      34.713  19.158  51.377  1.00 15.62           C
ATOM   4500  C   VAL L 131      33.973  18.272  50.396  1.00 16.55           C
ATOM   4501  O   VAL L 131      34.348  18.144  49.228  1.00 15.78           O
ATOM   4502  CB  VAL L 131      33.830  20.370  51.721  1.00 14.15           C
ATOM   4503  CG1 VAL L 131      34.451  21.178  52.831  1.00 19.33           C
ATOM   4504  CG2 VAL L 131      33.597  21.220  50.474  1.00 16.58           C
ATOM   4505  H   VAL L 131      35.961  19.827  50.000  1.00 18.85           H
ATOM   4506  HA  VAL L 131      34.876  18.668  52.185  1.00 18.78           H
ATOM   4507  HB  VAL L 131      32.957  20.049  52.026  1.00 17.01           H
ATOM   4508 HG11 VAL L 131      33.880  21.933  53.034  1.00 23.23           H
ATOM   4509 HG12 VAL L 131      34.552  20.622  53.633  1.00 23.23           H
ATOM   4510 HG13 VAL L 131      35.315  21.492  52.552  1.00 23.23           H
ATOM   4511 HG21 VAL L 131      33.042  21.978  50.692  1.00 19.92           H
ATOM   4512 HG22 VAL L 131      34.447  21.535  50.148  1.00 19.92           H
ATOM   4513 HG23 VAL L 131      33.166  20.696  49.765  1.00 19.92           H
ATOM   4514  N   GLU L 132      32.866  17.710  50.874  1.00 15.25           N
ATOM   4515  CA  GLU L 132      32.086  16.793  50.049  1.00 13.98           C
ATOM   4516  C   GLU L 132      31.353  17.514  48.936  1.00 19.36           C
ATOM   4517  O   GLU L 132      31.266  16.998  47.817  1.00 17.12           O
ATOM   4518  CB  GLU L 132      31.099  16.027  50.918  1.00 20.17           C
ATOM   4519  CG  GLU L 132      30.310  14.974  50.171  1.00 22.40           C
ATOM   4520  CD  GLU L 132      29.416  14.144  51.092  1.00 22.04           C
ATOM   4521  OE1 GLU L 132      29.218  14.517  52.274  1.00 24.67           O
ATOM   4522  OE2 GLU L 132      28.903  13.127  50.613  1.00 24.85           O1-
ATOM   4523  H   GLU L 132      32.570  17.836  51.668  1.00 18.33           H
ATOM   4524  HA  GLU L 132      32.682  16.170  49.615  1.00 16.81           H
ATOM   4525  HB2 GLU L 132      31.592  15.589  51.627  1.00 24.24           H
ATOM   4526  HB3 GLU L 132      30.477  16.653  51.302  1.00 24.24           H
ATOM   4527  HG2 GLU L 132      29.746  15.401  49.510  1.00 26.92           H
ATOM   4528  HG3 GLU L 132      30.922  14.371  49.727  1.00 26.92           H
ATOM   4529  N   TYR L 133      30.801  18.692  49.215  1.00 15.33           N
ATOM   4530  CA  TYR L 133      30.014  19.433  48.230  1.00 13.59           C
ATOM   4531  C   TYR L 133      30.587  20.832  48.018  1.00 13.25           C
ATOM   4532  O   TYR L 133      29.992  21.839  48.431  1.00 13.24           O
ATOM   4533  CB  TYR L 133      28.543  19.497  48.635  1.00 14.79           C
ATOM   4534  CG  TYR L 133      27.875  18.118  48.695  1.00 13.03           C
ATOM   4535  CD1 TYR L 133      27.662  17.365  47.519  1.00 16.20           C
ATOM   4536  CD2 TYR L 133      27.470  17.570  49.922  1.00 15.64           C
ATOM   4537  CE1 TYR L 133      27.062  16.085  47.563  1.00 18.15           C
ATOM   4538  CE2 TYR L 133      26.853  16.281  49.983  1.00 16.34           C
ATOM   4539  CZ  TYR L 133      26.657  15.553  48.790  1.00 14.78           C
ATOM   4540  OH  TYR L 133      26.039  14.321  48.826  1.00 20.14           O
ATOM   4541  H   TYR L 133      30.857  19.050  49.985  1.00 18.42           H
ATOM   4542  HA  TYR L 133      30.079  18.967  47.392  1.00 16.34           H
ATOM   4543  HB2 TYR L 133      28.466  19.903  49.506  1.00 17.78           H
ATOM   4544  HB3 TYR L 133      28.057  20.032  47.981  1.00 17.78           H
ATOM   4545  HD1 TYR L 133      27.932  17.721  46.687  1.00 19.48           H
ATOM   4546  HD2 TYR L 133      27.609  18.061  50.720  1.00 18.80           H
ATOM   4547  HE1 TYR L 133      26.912  15.597  46.767  1.00 21.81           H
ATOM   4548  HE2 TYR L 133      26.581  15.928  50.822  1.00 19.64           H
ATOM   4549  HH  TYR L 133      25.964  13.976  48.057  1.00 24.20           H
ATOM   4550  N   PRO L 134      31.729  20.929  47.347  1.00 16.55           N
ATOM   4551  CA  PRO L 134      32.298  22.237  47.008  1.00 15.02           C
ATOM   4552  C   PRO L 134      31.439  22.964  45.987  1.00 14.48           C
ATOM   4553  O   PRO L 134      30.752  22.352  45.176  1.00 13.12           O
ATOM   4554  CB  PRO L 134      33.667  21.861  46.416  1.00 15.47           C
ATOM   4555  CG  PRO L 134      33.371  20.552  45.731  1.00 16.36           C
ATOM   4556  CD  PRO L 134      32.513  19.838  46.743  1.00 15.36           C
ATOM   4557  HA  PRO L 134      32.416  22.813  47.776  1.00 18.06           H
ATOM   4558  HB2 PRO L 134      33.976  22.532  45.777  1.00 18.59           H
ATOM   4559  HB3 PRO L 134      34.333  21.729  47.115  1.00 18.59           H
ATOM   4560  HG2 PRO L 134      32.879  20.723  44.908  1.00 19.66           H
ATOM   4561  HG3 PRO L 134      34.194  20.072  45.533  1.00 19.66           H
ATOM   4562  HD2 PRO L 134      31.947  19.182  46.307  1.00 18.47           H
ATOM   4563  HD3 PRO L 134      33.061  19.421  47.424  1.00 18.47           H
ATOM   4564  N   CYS L 135      31.482  24.287  46.017  1.00 12.63           N
ATOM   4565  CA  CYS L 135      30.634  25.043  45.099  1.00 12.72           C
ATOM   4566  C   CYS L 135      31.035  24.777  43.655  1.00 14.13           C
ATOM   4567  O   CYS L 135      32.189  24.497  43.351  1.00 13.28           O
ATOM   4568  CB  CYS L 135      30.696  26.549  45.408  1.00 17.46           C
ATOM   4569  SG  CYS L 135      32.313  27.380  45.085  1.00 14.21           S
ATOM   4570  H   CYS L 135      31.952  24.749  46.565  1.00 15.18           H
ATOM   4571  HA  CYS L 135      29.723  24.749  45.194  1.00 15.29           H
ATOM   4572  HB2 CYS L 135      30.030  27.009  44.863  1.00 20.98           H
ATOM   4573  HB3 CYS L 135      30.463  26.680  46.344  1.00 20.98           H
ATOM   4574  N   GLY L 136      30.079  24.913  42.745  1.00 13.51           N
ATOM   4575  CA  GLY L 136      30.371  24.861  41.319  1.00 11.22           C
ATOM   4576  C   GLY L 136      30.712  23.510  40.743  1.00 13.35           C
ATOM   4577  O   GLY L 136      31.135  23.450  39.586  1.00 14.84           O
ATOM   4578  H   GLY L 136      29.263  25.100  42.933  1.00 16.25           H
ATOM   4579  HA2 GLY L 136      29.615  25.197  40.810  1.00 13.49           H
ATOM   4580  HA3 GLY L 136      31.133  25.429  41.117  1.00 13.49           H
ATOM   4581  N   LYS L 137      30.552  22.431  41.496  1.00 14.67           N
ATOM   4582  CA  LYS L 137      30.790  21.083  41.005  1.00 14.24           C
ATOM   4583  C   LYS L 137      29.465  20.344  41.044  1.00 14.66           C
ATOM   4584  O   LYS L 137      28.655  20.577  41.937  1.00 14.79           O
ATOM   4585  CB  LYS L 137      31.796  20.305  41.857  1.00 15.20           C
ATOM   4586  CG  LYS L 137      33.170  20.918  41.994  1.00 21.42           C
ATOM   4587  CD  LYS L 137      34.003  20.709  40.776  1.00 21.11           C
ATOM   4588  CE  LYS L 137      35.449  21.180  41.014  1.00 18.71           C
ATOM   4589  NZ  LYS L 137      36.264  21.054  39.788  1.00 28.31           N1+
ATOM   4590  H   LYS L 137      30.280  22.461  42.308  1.00 17.63           H
ATOM   4591  HA  LYS L 137      31.140  21.102  40.106  1.00 17.12           H
ATOM   4592  HB2 LYS L 137      31.418  20.229  42.745  1.00 18.28           H
ATOM   4593  HB3 LYS L 137      31.898  19.405  41.497  1.00 18.28           H
ATOM   4594  HG2 LYS L 137      33.079  21.869  42.149  1.00 25.74           H
ATOM   4595  HG3 LYS L 137      33.629  20.512  42.749  1.00 25.74           H
ATOM   4596  HD2 LYS L 137      34.018  19.761  40.557  1.00 25.37           H
ATOM   4597  HD3 LYS L 137      33.616  21.204  40.033  1.00 25.37           H
ATOM   4598  HE2 LYS L 137      35.435  22.114  41.275  1.00 22.49           H
ATOM   4599  HE3 LYS L 137      35.850  20.645  41.712  1.00 22.49           H
ATOM   4600  HZ1 LYS L 137      37.085  21.398  39.914  1.00 34.00           H
ATOM   4601  HZ2 LYS L 137      36.369  20.196  39.585  1.00 34.00           H
ATOM   4602  HZ3 LYS L 137      35.874  21.460  39.107  1.00 34.00           H
ATOM   4603  N   ILE L 138      29.255  19.434  40.099  1.00 14.57           N
ATOM   4604  CA  ILE L 138      28.002  18.677  39.998  1.00 13.24           C
ATOM   4605  C   ILE L 138      28.236  17.240  40.446  1.00 18.38           C
ATOM   4606  O   ILE L 138      28.769  16.425  39.675  1.00 16.04           O
ATOM   4607  CB  ILE L 138      27.422  18.748  38.573  1.00 16.41           C
ATOM   4608  CG1 ILE L 138      27.219  20.229  38.221  1.00 17.44           C
ATOM   4609  CG2 ILE L 138      26.124  17.980  38.478  1.00 14.88           C
ATOM   4610  CD1 ILE L 138      26.989  20.530  36.753  1.00 18.95           C
ATOM   4611  H   ILE L 138      29.825  19.253  39.484  1.00 17.52           H
ATOM   4612  HA  ILE L 138      27.342  19.062  40.570  1.00 15.92           H
ATOM   4613  HB  ILE L 138      28.051  18.354  37.956  1.00 19.72           H
ATOM   4614 HG12 ILE L 138      26.452  20.561  38.711  1.00 20.96           H
ATOM   4615 HG13 ILE L 138      27.999  20.736  38.496  1.00 20.96           H
ATOM   4616 HG21 ILE L 138      25.781  18.051  37.580  1.00 17.89           H
ATOM   4617 HG22 ILE L 138      26.253  17.040  38.706  1.00 17.89           H
ATOM   4618 HG23 ILE L 138      25.487  18.372  39.085  1.00 17.89           H
ATOM   4619 HD11 ILE L 138      26.879  21.481  36.628  1.00 22.78           H
ATOM   4620 HD12 ILE L 138      27.751  20.219  36.251  1.00 22.78           H
ATOM   4621 HD13 ILE L 138      26.183  20.062  36.444  1.00 22.78           H
ATOM   4622  N   PRO L 139      27.816  16.890  41.665  1.00 13.85           N
ATOM   4623  CA  PRO L 139      28.058  15.549  42.226  1.00 19.64           C
ATOM   4624  C   PRO L 139      27.731  14.371  41.327  1.00 22.58           C
ATOM   4625  O   PRO L 139      28.543  13.454  41.236  1.00 21.00           O
ATOM   4626  CB  PRO L 139      27.167  15.562  43.484  1.00 19.28           C
ATOM   4627  CG  PRO L 139      27.234  17.011  43.930  1.00 17.54           C
ATOM   4628  CD  PRO L 139      27.085  17.747  42.618  1.00 16.29           C
ATOM   4629  HA  PRO L 139      28.991  15.423  42.477  1.00 23.60           H
ATOM   4630  HB2 PRO L 139      26.256  15.336  43.250  1.00 23.17           H
ATOM   4631  HB3 PRO L 139      27.492  14.958  44.177  1.00 23.17           H
ATOM   4632  HG2 PRO L 139      26.521  17.227  44.553  1.00 21.08           H
ATOM   4633  HG3 PRO L 139      28.099  17.180  44.338  1.00 21.08           H
ATOM   4634  HD2 PRO L 139      26.159  17.813  42.342  1.00 19.58           H
ATOM   4635  HD3 PRO L 139      27.487  18.627  42.667  1.00 19.58           H
ATOM   4636  N   ILE L 140      26.577  14.329  40.680  1.00 17.22           N
ATOM   4637  CA  ILE L 140      26.280  13.131  39.893  1.00 25.66           C
ATOM   4638  C   ILE L 140      27.222  13.007  38.718  1.00 24.32           C
ATOM   4639  O   ILE L 140      27.472  11.907  38.237  1.00 30.48           O
ATOM   4640  CB  ILE L 140      24.809  13.088  39.422  1.00 26.31           C
ATOM   4641  CG1 ILE L 140      24.477  14.270  38.524  1.00 25.37           C
ATOM   4642  CG2 ILE L 140      23.876  13.026  40.619  1.00 35.27           C
ATOM   4643  CD1 ILE L 140      23.078  14.197  37.954  1.00 32.18           C
ATOM   4644  H   ILE L 140      25.993  14.945  40.716  1.00 20.70           H
ATOM   4645  HA  ILE L 140      26.423  12.361  40.450  1.00 30.82           H
ATOM   4646  HB  ILE L 140      24.681  12.281  38.876  1.00 31.60           H
ATOM   4647 HG12 ILE L 140      24.553  15.100  39.018  1.00 30.48           H
ATOM   4648 HG13 ILE L 140      25.098  14.308  37.771  1.00 30.48           H
ATOM   4649 HG21 ILE L 140      22.961  12.995  40.324  1.00 42.36           H
ATOM   4650 HG22 ILE L 140      24.086  12.238  41.154  1.00 42.36           H
ATOM   4651 HG23 ILE L 140      24.020  13.816  41.150  1.00 42.36           H
ATOM   4652 HD11 ILE L 140      22.926  14.966  37.391  1.00 38.65           H
ATOM   4653 HD12 ILE L 140      22.995  13.395  37.425  1.00 38.65           H
ATOM   4654 HD13 ILE L 140      22.419  14.196  38.671  1.00 38.65           H
ATOM   4655  N   LEU L 141      27.762  14.108  38.238  1.00 27.58           N
ATOM   4656  CA  LEU L 141      28.709  14.043  37.131  1.00 22.80           C
ATOM   4657  C   LEU L 141      30.134  13.797  37.617  1.00 32.75           C
ATOM   4658  O   LEU L 141      30.944  13.241  36.873  1.00 36.15           O
ATOM   4659  CB  LEU L 141      28.654  15.338  36.312  1.00 21.80           C
ATOM   4660  CG  LEU L 141      27.323  15.667  35.648  1.00 23.85           C
ATOM   4661  CD1 LEU L 141      27.414  17.002  34.893  1.00 26.05           C
ATOM   4662  CD2 LEU L 141      26.916  14.520  34.718  1.00 32.47           C
ATOM   4663  H   LEU L 141      27.628  14.885  38.557  1.00 33.14           H
ATOM   4664  HA  LEU L 141      28.480  13.318  36.536  1.00 27.40           H
ATOM   4665  HB2 LEU L 141      28.878  16.075  36.891  1.00 26.20           H
ATOM   4666  HB3 LEU L 141      29.320  15.300  35.601  1.00 26.20           H
ATOM   4667  HG  LEU L 141      26.632  15.762  36.337  1.00 28.65           H
ATOM   4668 HD11 LEU L 141      26.568  17.197  34.474  1.00 31.30           H
ATOM   4669 HD12 LEU L 141      27.657  17.726  35.504  1.00 31.30           H
ATOM   4670 HD13 LEU L 141      28.095  16.925  34.216  1.00 31.30           H
ATOM   4671 HD21 LEU L 141      26.072  14.723  34.299  1.00 38.99           H
ATOM   4672 HD22 LEU L 141      27.593  14.416  34.040  1.00 38.99           H
ATOM   4673 HD23 LEU L 141      26.837  13.683  35.218  1.00 38.99           H
ATOM   4674  N   GLU L 142      30.449  14.178  38.854  1.00 28.93           N
ATOM   4675  CA  GLU L 142      31.784  13.973  39.429  1.00 23.71           C
ATOM   4676  C   GLU L 142      32.047  12.514  39.805  1.00 28.93           C
ATOM   4677  O   GLU L 142      31.166  11.805  40.279  1.00 37.44           O
ATOM   4678  CB  GLU L 142      31.972  14.862  40.668  1.00 28.54           C
ATOM   4679  CG  GLU L 142      32.063  16.376  40.374  1.00 24.07           C
ATOM   4680  CD  GLU L 142      33.332  16.772  39.635  1.00 28.12           C
ATOM   4681  OE1 GLU L 142      34.380  16.161  39.881  1.00 27.47           O
ATOM   4682  OE2 GLU L 142      33.286  17.672  38.781  1.00 22.06           O1-
ATOM   4683  H   GLU L 142      29.869  14.554  39.365  1.00 34.75           H
ATOM   4684  HA  GLU L 142      32.438  14.225  38.771  1.00 28.49           H
ATOM   4685  HB2 GLU L 142      32.792  14.597  41.121  1.00 34.29           H
ATOM   4686  HB3 GLU L 142      31.226  14.718  41.269  1.00 34.29           H
ATOM   4687  HG2 GLU L 142      32.040  16.877  41.209  1.00 28.91           H
ATOM   4688  HG3 GLU L 142      31.299  16.639  39.827  1.00 28.91           H
ATOM   4689  HC  GLU L 142      32.951  12.095  39.680  1.00 34.75           H
TER
HETATM 4690 CA    CA H 300       9.414  17.889  42.744  1.00 19.64          Ca2+
HETATM 4691 CA    CA H 538      22.184  22.184  58.166  0.40 38.85          Ca2+
HETATM 4692  O1  SO4 H 301      29.627  44.783  27.402  0.64 39.90           O1-
HETATM 4693  O2  SO4 H 301      31.699  44.939  26.199  0.74 47.13           O1-
HETATM 4694  O3  SO4 H 301      31.615  43.737  28.278  0.94 45.89           O1-
HETATM 4695  O4  SO4 H 301      31.420  46.130  28.267  0.90 48.52           O1-
HETATM 4696  S   SO4 H 301      31.087  44.892  27.537  1.00 45.77           S2+
HETATM 4697  O1  SO4 H 304      28.323  44.284  60.250  0.62 60.35           O1-
HETATM 4698  O2  SO4 H 304      26.543  43.213  61.465  0.68 53.02           O1-
HETATM 4699  O3  SO4 H 304      27.150  45.481  61.973  0.12 66.56           O1-
HETATM 4700  O4  SO4 H 304      26.047  44.985  59.900  0.41 60.61           O1-
HETATM 4701  S   SO4 H 304      27.013  44.484  60.894  1.00 61.36           S2+
HETATM 4702  O1  SO4 H 308      13.539  28.126  56.678  0.71 39.64           O1-
HETATM 4703  O2  SO4 H 308      12.213  26.137  56.978  0.58 51.17           O1-
HETATM 4704  O3  SO4 H 308      13.287  27.163  58.866  0.52 51.62           O1-
HETATM 4705  O4  SO4 H 308      11.426  28.244  57.821  0.30 53.64           O1-
HETATM 4706  S   SO4 H 308      12.620  27.418  57.578  0.82 42.33           S2+
HETATM 4707  O1  SO4 H 310      13.484  52.778  33.337  0.74 37.24           O1-
HETATM 4708  O2  SO4 H 310      14.819  50.828  32.891  0.57 26.09           O1-
HETATM 4709  O3  SO4 H 310      12.455  50.800  32.442  0.79 36.36           O1-
HETATM 4710  O4  SO4 H 310      13.942  52.114  31.078  0.68 36.50           O1-
HETATM 4711  S   SO4 H 310      13.668  51.625  32.440  0.70 29.80           S2+
HETATM 4712  O1  SO4 H 311      18.575  45.192  22.960  0.45 47.33           O1-
HETATM 4713  O2  SO4 H 311      18.328  43.450  24.577  0.34 39.80           O1-
HETATM 4714  O3  SO4 H 311      16.469  44.082  23.193  0.92 33.93           O1-
HETATM 4715  O4  SO4 H 311      18.380  42.896  22.249  0.98 25.67           O1-
HETATM 4716  S   SO4 H 311      17.929  43.891  23.231  1.00 55.96           S2+
HETATM 4717  O1  SO4 H 312      20.621  13.716  47.344  0.66 13.99           O1-
HETATM 4718  O2  SO4 H 312      22.734  12.951  48.290  0.74 13.61           O1-
HETATM 4719  O3  SO4 H 312      20.671  12.589  49.458  0.21 35.36           O1-
HETATM 4720  O4  SO4 H 312      21.109  11.353  47.461  0.50 34.01           O1-
HETATM 4721  S   SO4 H 312      21.295  12.661  48.112  1.00 55.20           S2+
HETATM 4722  C1  905 H   1      12.209  38.671  29.167  1.00 16.21           C
HETATM 4723  C10 905 H   1       8.981  44.202  36.119  1.00 18.17           C
HETATM 4724  C11 905 H   1       8.374  43.223  35.293  1.00 18.94           C
HETATM 4725  C12 905 H   1      10.438  41.659  32.175  1.00 15.98           C
HETATM 4726  C13 905 H   1      10.021  42.319  31.007  1.00 19.65           C
HETATM 4727  C14 905 H   1      10.436  43.650  30.746  1.00 20.07           C
HETATM 4728  C15 905 H   1      10.634  45.627  29.373  1.00 22.17           C
HETATM 4729  C16 905 H   1      10.211  46.188  28.041  1.00 36.18           C
HETATM 4730  C17 905 H   1      11.211  44.293  31.717  1.00 19.10           C
HETATM 4731  C18 905 H   1      11.629  43.649  32.905  1.00 17.04           C
HETATM 4732  C19 905 H   1      12.922  43.650  34.991  1.00 15.99           C
HETATM 4733  C2  905 H   1      11.464  39.113  30.250  1.00 17.60           C
HETATM 4734  C20 905 H   1      13.953  44.515  35.667  1.00 16.19           C
HETATM 4735  C21 905 H   1      11.198  42.316  33.133  1.00 15.98           C
HETATM 4736  C22 905 H   1      13.140  38.120  31.749  1.00 15.41           C
HETATM 4737  C23 905 H   1      13.849  37.687  30.662  1.00 15.04           C
HETATM 4738  C24 905 H   1      13.410  37.934  29.331  1.00 11.28           C
HETATM 4739  C25 905 H   1      14.197  37.459  28.205  1.00 17.97           C
HETATM 4740  C3  905 H   1      11.946  38.883  31.560  1.00 16.01           C
HETATM 4741  C4  905 H   1      10.055  40.209  32.444  1.00 19.11           C
HETATM 4742  C5  905 H   1       9.181  40.206  33.695  1.00 20.40           C
HETATM 4743  C6  905 H   1       7.619  42.203  35.883  1.00 20.10           C
HETATM 4744  C7  905 H   1       7.444  42.129  37.260  1.00 23.03           C
HETATM 4745  C8  905 H   1       8.056  43.110  38.084  1.00 19.29           C
HETATM 4746  C9  905 H   1       8.801  44.125  37.540  1.00 20.76           C
HETATM 4747  F1  905 H   1       9.257  41.675  30.119  1.00 18.91           F
HETATM 4748  N1  905 H   1      11.205  39.300  32.646  1.00 15.05           N
HETATM 4749  N2  905 H   1       7.938  40.812  33.526  1.00 19.51           N
HETATM 4750  N3  905 H   1       9.712  45.221  35.571  1.00 22.38           N
HETATM 4751  N4  905 H   1      15.355  36.756  28.385  1.00 14.57           N
HETATM 4752  N5  905 H   1      13.768  37.648  26.934  1.00 18.49           N1+
HETATM 4753  O1  905 H   1      11.787  38.904  27.887  1.00 18.86           O
HETATM 4754  O2  905 H   1       9.515  39.705  34.747  1.00 15.57           O
HETATM 4755  O3  905 H   1       6.696  39.733  35.471  1.00 17.70           O1-
HETATM 4756  O4  905 H   1       5.654  41.552  34.235  1.00 27.00           O1-
HETATM 4757  O5  905 H   1      10.061  44.249  29.571  1.00 20.13           O
HETATM 4758  O6  905 H   1      12.426  44.338  33.743  1.00 17.60           O
HETATM 4759  S1  905 H   1       6.874  41.040  34.874  1.00 20.19           S2+
HETATM 4760  H1  905 H   1      10.936  39.429  27.787  1.00 22.66           H
HETATM 4761  H2  905 H   1      10.580  39.700  30.081  1.00 21.15           H
HETATM 4762  H11 905 H   1       8.525  43.295  34.220  1.00 22.76           H
HETATM 4763  H17 905 H   1      11.526  45.312  31.520  1.00 22.95           H
HETATM 4764  H1A 905 H   1      11.562  39.213  33.618  1.00 18.10           H
HETATM 4765  H21 905 H   1      11.542  41.825  34.037  1.00 19.21           H
HETATM 4766  H22 905 H   1      13.516  37.941  32.766  1.00 18.53           H
HETATM 4767  H23 905 H   1      14.784  37.130  30.812  1.00 18.08           H
HETATM 4768  H2A 905 H   1       7.740  41.286  32.606  1.00 23.44           H
HETATM 4769  H31 905 H   1       9.886  45.259  34.578  1.00 26.89           H
HETATM 4770  H32 905 H   1      10.211  45.903  36.162  1.00 26.89           H
HETATM 4771  H4  905 H   1       9.436  39.723  31.621  1.00 22.96           H
HETATM 4772  H41 905 H   1      15.900  36.379  27.564  1.00 17.52           H
HETATM 4773  H42 905 H   1      15.725  36.591  29.338  1.00 17.52           H
HETATM 4774  H51 905 H   1      14.317  37.299  26.110  1.00 22.22           H
HETATM 4775  H52 905 H   1      12.918  38.186  26.727  1.00 22.22           H
HETATM 4776  H7  905 H   1       6.853  41.338  37.714  1.00 27.67           H
HETATM 4777  H8  905 H   1       7.922  43.057  39.172  1.00 23.18           H
HETATM 4778  H9  905 H   1       9.290  44.895  38.182  1.00 24.95           H
HETATM 4779 H151 905 H   1      11.731  45.526  29.432  1.00 26.64           H
HETATM 4780 H152 905 H   1      10.251  46.257  30.200  1.00 26.64           H
HETATM 4781 H161 905 H   1      10.661  47.207  27.934  1.00 43.45           H
HETATM 4782 H162 905 H   1       9.132  46.346  27.952  1.00 43.45           H
HETATM 4783 H163 905 H   1      10.582  45.615  27.188  1.00 43.45           H
HETATM 4784 H191 905 H   1      13.374  42.695  34.659  1.00 19.22           H
HETATM 4785 H192 905 H   1      12.057  43.492  35.657  1.00 19.22           H
HETATM 4786 H201 905 H   1      14.358  43.991  36.564  1.00 19.46           H
HETATM 4787 H202 905 H   1      13.569  45.483  36.042  1.00 19.46           H
HETATM 4788 H203 905 H   1      14.838  44.713  35.043  1.00 19.46           H
TER
HETATM 4789  O1  SO4 L 302      46.280  42.439  42.520  0.74 41.85           O1-
HETATM 4790  O2  SO4 L 302      45.382  41.143  40.702  0.76 33.83           O1-
HETATM 4791  O3  SO4 L 302      44.994  43.506  40.796  0.75 42.72           O1-
HETATM 4792  O4  SO4 L 302      43.925  42.053  42.398  0.98 40.14           O1-
HETATM 4793  S   SO4 L 302      45.140  42.281  41.599  1.00 39.89           S2+
TER
HETATM 4794  O   HOH H 402      16.498  17.189  42.219  1.00 15.93           O
HETATM 4795  H1  HOH H 402      16.880  17.865  41.874  1.00 19.15           H
HETATM 4796  H2  HOH H 402      16.027  17.503  42.847  1.00 19.15           H
HETATM 4797  O   HOH H 404      20.548  34.230  40.314  1.00 14.34           O
HETATM 4798  H1  HOH H 404      19.786  34.395  39.974  1.00 17.24           H
HETATM 4799  H2  HOH H 404      20.482  34.442  41.126  1.00 17.24           H
HETATM 4800  O   HOH H 405      36.140  40.515  44.684  1.00 25.52           O
HETATM 4801  H1  HOH H 405      35.851  41.303  44.617  1.00 30.66           H
HETATM 4802  H2  HOH H 405      36.387  40.411  45.485  1.00 30.66           H
HETATM 4803  O   HOH H 406      38.192  25.019  39.753  1.00 17.96           O
HETATM 4804  H1  HOH H 406      37.575  24.549  40.083  1.00 21.58           H
HETATM 4805  H2  HOH H 406      38.842  24.488  39.647  1.00 21.58           H
HETATM 4806  O   HOH H 407      21.003  45.434  36.111  1.00 18.46           O
HETATM 4807  H1  HOH H 407      21.790  45.156  35.954  1.00 22.18           H
HETATM 4808  H2  HOH H 407      20.497  45.008  35.588  1.00 22.18           H
HETATM 4809  O   HOH H 408      18.837  44.585  34.472  1.00 16.15           O
HETATM 4810  H1  HOH H 408      18.317  45.239  34.594  1.00 19.42           H
HETATM 4811  H2  HOH H 408      18.341  43.897  34.449  1.00 19.42           H
HETATM 4812  O   HOH H 409      12.356  29.695  37.142  1.00 16.05           O
HETATM 4813  H1  HOH H 409      12.391  30.013  37.930  1.00 19.30           H
HETATM 4814  H2  HOH H 409      11.787  30.170  36.732  1.00 19.30           H
HETATM 4815  O   HOH H 411       4.997  30.089  49.054  1.00 19.85           O
HETATM 4816  H1  HOH H 411       5.496  30.778  49.019  1.00 23.85           H
HETATM 4817  H2  HOH H 411       5.054  29.801  49.843  1.00 23.85           H
HETATM 4818  O   HOH H 412      30.406  35.144  30.929  1.00 14.60           O
HETATM 4819  H1  HOH H 412      31.236  34.981  30.952  1.00 17.55           H
HETATM 4820  H2  HOH H 412      30.043  34.539  31.393  1.00 17.55           H
HETATM 4821  O   HOH H 413      30.353  37.354  38.360  1.00 15.77           O
HETATM 4822  H1  HOH H 413      30.046  37.948  38.870  1.00 18.96           H
HETATM 4823  H2  HOH H 413      30.029  36.616  38.624  1.00 18.96           H
HETATM 4824  O   HOH H 415      29.310  38.754  35.960  1.00 15.31           O
HETATM 4825  H1  HOH H 415      29.810  38.780  35.272  1.00 18.41           H
HETATM 4826  H2  HOH H 415      28.557  38.487  35.670  1.00 18.41           H
HETATM 4827  O   HOH H 416      26.389  42.791  26.450  1.00 26.35           O
HETATM 4828  H1  HOH H 416      26.909  42.327  25.975  1.00 31.66           H
HETATM 4829  H2  HOH H 416      26.618  43.595  26.338  1.00 31.66           H
HETATM 4830  O   HOH H 417      42.236  31.573  30.324  1.00 36.49           O
HETATM 4831  H1  HOH H 417      42.771  31.334  29.716  1.00 43.82           H
HETATM 4832  H2  HOH H 417      41.841  32.265  30.039  1.00 43.82           H
HETATM 4833  O   HOH H 418      29.969  27.851  30.440  1.00 17.86           O
HETATM 4834  H1  HOH H 418      30.066  28.500  29.904  1.00 21.46           H
HETATM 4835  H2  HOH H 418      29.659  27.213  29.977  1.00 21.46           H
HETATM 4836  O   HOH H 420      11.548  26.647  31.361  1.00 14.41           O
HETATM 4837  H1  HOH H 420      11.902  26.522  32.124  1.00 17.33           H
HETATM 4838  H2  HOH H 420      10.727  26.781  31.527  1.00 17.33           H
HETATM 4839  O   HOH H 421       2.566  38.608  48.330  1.00 37.43           O
HETATM 4840  H1  HOH H 421       2.331  38.415  47.541  1.00 44.95           H
[truncated: 57,920 more chars]
