# Supplementary material for: High-throughput quantum-mechanics/molecular-mechanics (ONIOM) macromolecular crystallographic refinement with PHENIX/DivCon: the impact of mixed Hamiltonian methods on ligand and protein structure
Source: Acta Crystallogr D Struct Biol. 2018 Oct 29;74(Pt 11):1063–77. doi: 10.1107/S2059798318012913 (PMC6213575; doi:10.1107/S2059798318012913)
Supplement: Supplementary file 3 [file d-74-01063-sup3.gz › results_regionQM/1YV3-H_refine_001.pdb]

REMARK Date 2017-01-11 Time 08:20:54 EST -0500 (1484140854.83 s)
REMARK PHENIX refinement
REMARK 
REMARK ****************** INPUT FILES AND LABELS ******************************
REMARK Reflections:
REMARK   file name      : 1YV3.sf
REMARK   labels         : ['r1yv3sf,wavelength_id=1,_refln.F_meas_au,_refln.F_meas_sigma_au']
REMARK R-free flags:
REMARK   file name      : 1YV3.sf
REMARK   label          : r1yv3sf,wavelength_id=1,_refln.status
REMARK   test_flag_value: 0
REMARK Model file name(s): 
REMARK   /scratch/oleg/2711206.gondor.quantumbioinc.com/1YV3-H.pdb
REMARK 
REMARK ******************** REFINEMENT SUMMARY: QUICK FACTS *******************
REMARK Start: r_work = 0.1642 r_free = 0.2009 bonds = 0.024 angles = 1.750
REMARK Final: r_work = 0.1579 r_free = 0.1974 bonds = 0.012 angles = 1.255
REMARK ************************************************************************
REMARK 
REMARK ****************** REFINEMENT STATISTICS STEP BY STEP ******************
REMARK leading digit, like 1_, means number of macro-cycle                     
REMARK 0    : statistics at the very beginning when nothing is done yet        
REMARK 1_bss: bulk solvent correction and/or (anisotropic) scaling             
REMARK 1_xyz: refinement of coordinates                                        
REMARK 1_adp: refinement of ADPs (Atomic Displacement Parameters)              
REMARK 1_occ: refinement of occupancies                                        
REMARK ------------------------------------------------------------------------
REMARK  stage       r-work r-free bonds angles b_min b_max b_ave n_water shift
REMARK       0    : 0.2267 0.2661 0.024  1.75   8.3  71.0  24.7 2034      0.000
REMARK       1_bss: 0.1642 0.2009 0.024  1.75  10.8  73.5  27.2 2034      0.000
REMARK 1_settarget: 0.1642 0.2009 0.024  1.75  10.8  73.5  27.2 2034      0.000
REMARK       1_nqh: 0.1643 0.2008 0.024  1.75  10.8  73.5  27.2 2034      0.001
REMARK    1_weight: 0.1643 0.2008 0.024  1.75  10.8  73.5  27.2 2034      0.001
REMARK    1_checkH: 0.1641 0.2011 0.024  1.75  10.8  73.5  27.2 2034      0.366
REMARK    1_xyzrec: 0.1656 0.2024 0.013  1.32  10.8  73.5  27.2 2034      0.438
REMARK    1_checkH: 0.1656 0.2024 0.013  1.32  10.8  73.5  27.2 2034      0.438
REMARK       1_adp: 0.1619 0.2027 0.013  1.32  10.3  77.9  27.4 2034      0.438
REMARK   1_regHadp: 0.1616 0.2025 0.013  1.32  10.3  77.9  27.4 2034      0.438
REMARK       1_occ: 0.1614 0.2024 0.013  1.32  10.3  77.9  27.4 2034      0.438
REMARK       2_bss: 0.1612 0.2029 0.013  1.32  10.3  77.9  27.4 2034      0.438
REMARK 2_settarget: 0.1612 0.2029 0.013  1.32  10.3  77.9  27.4 2034      0.438
REMARK 2_updatecdl: 0.1612 0.2029 0.013  1.33  10.3  77.9  27.4 2034      0.438
REMARK       2_nqh: 0.1612 0.2030 0.013  1.33  10.3  77.9  27.4 2034      0.440
REMARK    2_weight: 0.1612 0.2030 0.013  1.33  10.3  77.9  27.4 2034      0.440
REMARK    2_checkH: 0.1612 0.2030 0.013  1.33  10.3  77.9  27.4 2034      0.440
REMARK    2_xyzrec: 0.1605 0.1994 0.012  1.24  10.3  77.9  27.4 2034      0.437
REMARK    2_checkH: 0.1605 0.1994 0.012  1.24  10.3  77.9  27.4 2034      0.437
REMARK       2_adp: 0.1591 0.1978 0.012  1.24   9.3  79.0  27.5 2034      0.437
REMARK   2_regHadp: 0.1594 0.1978 0.012  1.24   9.3  79.0  27.5 2034      0.437
REMARK       2_occ: 0.1593 0.1977 0.012  1.24   9.3  79.0  27.5 2034      0.437
REMARK       3_bss: 0.1593 0.1976 0.012  1.24   9.3  79.0  27.5 2034      0.437
REMARK 3_settarget: 0.1593 0.1976 0.012  1.24   9.3  79.0  27.5 2034      0.437
REMARK 3_updatecdl: 0.1593 0.1976 0.012  1.24   9.3  79.0  27.5 2034      0.437
REMARK       3_nqh: 0.1593 0.1976 0.012  1.24   9.3  79.0  27.5 2034      0.437
REMARK    3_weight: 0.1593 0.1976 0.012  1.24   9.3  79.0  27.5 2034      0.437
REMARK    3_checkH: 0.1593 0.1976 0.012  1.24   9.3  79.0  27.5 2034      0.437
REMARK    3_xyzrec: 0.1579 0.1975 0.012  1.25   9.3  79.0  27.5 2034      0.444
REMARK    3_checkH: 0.1579 0.1975 0.012  1.25   9.3  79.0  27.5 2034      0.444
REMARK       3_adp: 0.1579 0.1975 0.012  1.25   9.3  79.0  27.5 2034      0.444
REMARK   3_regHadp: 0.1579 0.1975 0.012  1.25   9.3  79.0  27.5 2034      0.444
REMARK       3_occ: 0.1579 0.1974 0.012  1.25   9.3  79.0  27.5 2034      0.444
REMARK         end: 0.1579 0.1974 0.012  1.25   9.3  79.0  27.5 2034      0.444
REMARK ------------------------------------------------------------------------
REMARK MODEL CONTENT.
REMARK  ELEMENT        ATOM RECORD COUNT   OCCUPANCY SUM
REMARK        C                     3525         3520.81
REMARK        H                     6707         6700.96
REMARK        O                     1645         1643.71
REMARK        N                      927          925.70
REMARK        P                        2            2.00
REMARK        S                       15           14.38
REMARK        V                        1            1.00
REMARK     Mg2+                        2            1.54
REMARK      O1-                       82           81.65
REMARK    TOTAL                    12906        12891.75
REMARK -----------------------------------------------------------------------
REMARK r_free_flags.md5.hexdigest 94cdc7de681fe147a9677f9e73476d84
REMARK 
REMARK ---------------------------------------------------------------
REMARK  Atom Name   Residue Name    Residue ID     Chain     Charge  
REMARK ---------------------------------------------------------------
REMARK      C1           BIT            800          A      -0.0806  
REMARK     C10           BIT            800          A       0.2583  
REMARK     C11           BIT            800          A       0.2923  
REMARK     C12           BIT            800          A       0.2566  
REMARK     C13           BIT            800          A      -0.2622  
REMARK     C14           BIT            800          A      -0.0837  
REMARK     C15           BIT            800          A      -0.2447  
REMARK     C16           BIT            800          A      -0.0669  
REMARK     C17           BIT            800          A      -0.2788  
REMARK     C18           BIT            800          A      -0.4898  
REMARK      C2           BIT            800          A      -0.3612  
REMARK      C3           BIT            800          A       0.1488  
REMARK      C4           BIT            800          A       0.5479  
REMARK      C5           BIT            800          A      -0.3081  
REMARK      C6           BIT            800          A      -0.0709  
REMARK      C7           BIT            800          A       0.0236  
REMARK      C8           BIT            800          A      -0.1057  
REMARK      C9           BIT            800          A       -0.222  
REMARK      N1           BIT            800          A      -0.2997  
REMARK      N2           BIT            800          A      -0.4978  
REMARK      O1           BIT            800          A      -0.6168  
REMARK      O2           BIT            800          A       -0.46   
REMARK     H11           BIT            800          A       0.167   
REMARK     H12           BIT            800          A       0.1558  
REMARK     H13           BIT            800          A       0.1915  
REMARK     H14           BIT            800          A       0.1292  
REMARK     H15           BIT            800          A       0.1445  
REMARK     H16           BIT            800          A       0.1491  
REMARK     H17           BIT            800          A       0.1776  
REMARK     H21           BIT            800          A       0.2235  
REMARK     H22           BIT            800          A       0.1976  
REMARK      H6           BIT            800          A       0.1619  
REMARK      H8           BIT            800          A       0.154   
REMARK      H9           BIT            800          A       0.1728  
REMARK     HO1           BIT            800          A       0.3745  
REMARK     H18           BIT            800          A       0.1673  
REMARK     H18           BIT            800          A        0.17   
REMARK     H18           BIT            800          A       0.1618  
REMARK ---------------------------------------------------------------
REMARK IF THIS FILE IS FOR PDB DEPOSITION: REMOVE ALL FROM THIS LINE UP.
REMARK   3
REMARK   3 REFINEMENT.
REMARK   3   PROGRAM     : PHENIX (1.11.1_2575: ???)
REMARK   3   AUTHORS     : Adams,Afonine,Bunkoczi,Burnley,Chen,Dar,Davis,
REMARK   3               : Draizen,Echols,Gildea,Gros,Grosse-Kunstleve,Headd,
REMARK   3               : Hintze,Hung,Ioerger,Liebschner,McCoy,McKee,Moriarty,
REMARK   3               : Oeffner,Poon,Read,Richardson,Richardson,Sacchettini,
REMARK   3               : Sauter,Sobolev,Storoni,Terwilliger,Williams,Zwart
REMARK   3
REMARK   3  REFINEMENT TARGET : ML
REMARK   3  
REMARK   3  DATA USED IN REFINEMENT.
REMARK   3   RESOLUTION RANGE HIGH (ANGSTROMS) : 1.994   
REMARK   3   RESOLUTION RANGE LOW  (ANGSTROMS) : 20.266  
REMARK   3   MIN(FOBS/SIGMA_FOBS)              : 1.25  
REMARK   3   COMPLETENESS FOR RANGE        (%) : 99.49 
REMARK   3   NUMBER OF REFLECTIONS             : 66780     
REMARK   3   NUMBER OF REFLECTIONS (NON-ANOMALOUS) : 66780     
REMARK   3  
REMARK   3  FIT TO DATA USED IN REFINEMENT.
REMARK   3   R VALUE     (WORKING + TEST SET) : 0.1600
REMARK   3   R VALUE            (WORKING SET) : 0.1579
REMARK   3   FREE R VALUE                     : 0.1974
REMARK   3   FREE R VALUE TEST SET SIZE   (%) : 5.07  
REMARK   3   FREE R VALUE TEST SET COUNT      : 3383      
REMARK   3  
REMARK   3  FIT TO DATA USED IN REFINEMENT (IN BINS).
REMARK   3   BIN  RESOLUTION RANGE  COMPL.    NWORK NFREE   RWORK  RFREE  CCWORK CCFREE
REMARK   3     1 20.2670 -  5.7114    0.96     2717   144  0.2105 0.1999   0.902  0.905
REMARK   3     2  5.7114 -  4.5502    1.00     2730   140  0.1542 0.1729   0.939  0.925
REMARK   3     3  4.5502 -  3.9800    1.00     2670   158  0.1341 0.1718   0.952  0.915
REMARK   3     4  3.9800 -  3.6183    1.00     2675   164  0.1472 0.1694   0.941  0.916
REMARK   3     5  3.6183 -  3.3602    1.00     2677   132  0.1580 0.2114   0.933  0.875
REMARK   3     6  3.3602 -  3.1629    1.00     2631   156  0.1667 0.1839   0.926  0.899
REMARK   3     7  3.1629 -  3.0050    1.00     2711   110  0.1690 0.2250   0.929  0.864
REMARK   3     8  3.0050 -  2.8746    1.00     2672   131  0.1605 0.2209   0.931  0.868
REMARK   3     9  2.8746 -  2.7642    1.00     2636   135  0.1539 0.2078   0.936  0.893
REMARK   3    10  2.7642 -  2.6691    1.00     2626   157  0.1540 0.1908   0.940  0.881
REMARK   3    11  2.6691 -  2.5858    1.00     2652   137  0.1507 0.2287   0.938  0.871
REMARK   3    12  2.5858 -  2.5120    1.00     2654   136  0.1491 0.2167   0.940  0.865
REMARK   3    13  2.5120 -  2.4460    1.00     2650   138  0.1476 0.2112   0.943  0.862
REMARK   3    14  2.4460 -  2.3864    1.00     2618   141  0.1469 0.1836   0.943  0.913
REMARK   3    15  2.3864 -  2.3322    1.00     2646   134  0.1436 0.2031   0.944  0.907
REMARK   3    16  2.3322 -  2.2827    1.00     2657   141  0.1420 0.2011   0.947  0.881
REMARK   3    17  2.2827 -  2.2371    1.00     2617   139  0.1425 0.1987   0.946  0.909
REMARK   3    18  2.2371 -  2.1949    1.00     2646   144  0.1517 0.2290   0.937  0.862
REMARK   3    19  2.1949 -  2.1557    1.00     2601   139  0.1531 0.2112   0.936  0.882
REMARK   3    20  2.1557 -  2.1192    1.00     2632   162  0.1555 0.2008   0.935  0.874
REMARK   3    21  2.1192 -  2.0851    1.00     2596   129  0.1620 0.2281   0.932  0.838
REMARK   3    22  2.0851 -  2.0530    1.00     2638   159  0.1678 0.2311   0.927  0.856
REMARK   3    23  2.0530 -  2.0229    0.99     2603   136  0.1723 0.2244   0.922  0.874
REMARK   3    24  2.0229 -  1.9944    0.93     2442   121  0.1926 0.2275   0.912  0.859
REMARK   3  
REMARK   3  BULK SOLVENT MODELLING.
REMARK   3   METHOD USED        : FLAT BULK SOLVENT MODEL
REMARK   3   SOLVENT RADIUS     : 1.11    
REMARK   3   SHRINKAGE RADIUS   : 0.90    
REMARK   3   GRID STEP FACTOR   : 4.00    
REMARK   3  
REMARK   3  ERROR ESTIMATES.
REMARK   3   COORDINATE ERROR (MAXIMUM-LIKELIHOOD BASED)     : 0.18    
REMARK   3   PHASE ERROR (DEGREES, MAXIMUM-LIKELIHOOD BASED) : 18.71   
REMARK   3  
REMARK   3  STRUCTURE FACTORS CALCULATION ALGORITHM : FFT
REMARK   3  
REMARK   3  RESTRAINTS LIBRARY
REMARK   3    GEOSTD + MON.LIB. + CDL v1.2
REMARK   3  
REMARK   3  DEVIATIONS FROM IDEAL VALUES.
REMARK   3                 RMSD     MAX  COUNT
REMARK   3   BOND      :  0.012   0.101   5628
REMARK   3   ANGLE     :  1.255  22.801   7618
REMARK   3   CHIRALITY :  0.065   0.333    842
REMARK   3   PLANARITY :  0.007   0.056    987
REMARK   3   DIHEDRAL  : 11.458 164.513   3338
REMARK   3   MIN NONBONDED DISTANCE : 1.712 
REMARK   3  
REMARK   3  MOLPROBITY STATISTICS.
REMARK   3   ALL-ATOM CLASHSCORE : 1.68
REMARK   3   RAMACHANDRAN PLOT:
REMARK   3     OUTLIERS : 0.00  %
REMARK   3     ALLOWED  : 1.88  %
REMARK   3     FAVORED  : 98.12 %
REMARK   3   ROTAMER OUTLIERS : 1.64 %
REMARK   3   CBETA DEVIATIONS : 0
REMARK   3   PEPTIDE PLANE:
REMARK   3     CIS-PROLINE     : 1
REMARK   3     CIS-GENERAL     : 0
REMARK   3     TWISTED PROLINE : 0
REMARK   3     TWISTED GENERAL : 0
REMARK   3  
REMARK   3  ATOMIC DISPLACEMENT PARAMETERS.
REMARK   3   WILSON B : 23.35
REMARK   3   RMS(B_ISO_OR_EQUIVALENT_BONDED) : 3.92
REMARK   3   ATOMS          NUMBER OF ATOMS
REMARK   3                    ISO.  ANISO. 
REMARK   3    ALL         :  12906       0
REMARK   3    ALL (NO H)  :   6199       0
REMARK   3    SOLVENT     :    678       0
REMARK   3    NON-SOLVENT :   5521       0
REMARK   3    HYDROGENS   :   6707       0
REMARK   3
REMARK   3
REMARK   3   OTHER REFINEMENT REMARKS:
REMARK   3   XRAY REFINEMENT USING QUANTUM MECHANICAL FUNCTIONAL
REMARK   3   PROGRAM      :QuantumBio DivCon 6 build-7.1.1-b4015.17
REMARK   3   AUTHORS      :BORBULEVYCH O.Y., PLUMLEY J., 
REMARK   3                :MARTIN, R.I., WESTERHOFF L.M. 
REMARK   3
REMARK   3   REFERENCE     :BORBULEVYCH O.Y., PLUMLEY J.A.,
REMARK   3                 :MARTIN, R.I., MERZ, K.M.,  WESTERHOFF L.M.
REMARK   3                 :ACTA CRYSTLLOGRAPHICA SECTION D, 2014, 
REMARK   3                 :V. D70, pp. 1233-1247
REMARK   3   QM METHOD(HAMILTONIAN): PM6
REMARK   3   REGION QM REFINEMENT: 
REMARK   3      MAIN/BUFFER QM REGION RADII (A): 3.0 / 2.5
REMARK   3      LIGAND / STRAIN ENERGY: BIT_A_800 / 2.75 KCAL/MOLE
REMARK   3
HELIX    1   1 PRO A    3  HIS A    5  5               Generated by MOE    3
HELIX    2   2 ASP A   10  LEU A   15  1               Generated by MOE    6
HELIX    3   3 SER A   22  VAL A   29  1               Generated by MOE    8
HELIX    4   4 LYS A   74  ASP A   76  5               Generated by MOE    3
HELIX    5   5 ILE A   83  PHE A   85  5               Generated by MOE    3
HELIX    6   6 MET A   91  GLU A   93  5               Generated by MOE    3
HELIX    7   7 GLU A   99  ASN A  111  1               Generated by MOE   13
HELIX    8   8 GLN A  137  PHE A  143  1               Generated by MOE    7
HELIX    9   9 ARG A  148  GLU A  150  5               Generated by MOE    3
HELIX   10  10 ILE A  155  ASP A  169  1               Generated by MOE   15
HELIX   11  11 LYS A  185  VAL A  199  1               Generated by MOE   15
HELIX   12  12 LEU A  211  GLY A  226  1               Generated by MOE   16
HELIX   13  13 LYS A  265  VAL A  268  5               Generated by MOE    4
HELIX   14  14 HIS A  279  GLY A  287  1               Generated by MOE    9
HELIX   15  15 GLU A  292  ALA A  295  1               Generated by MOE    4
HELIX   16  16 PRO A  301  SER A  303  5               Generated by MOE    3
HELIX   17  17 ASP A  320  VAL A  334  1               Generated by MOE   15
HELIX   18  18 GLN A  338  GLY A  355  1               Generated by MOE   18
HELIX   19  19 THR A  373  PHE A  382  1               Generated by MOE   10
HELIX   20  20 PRO A  386  MET A  394  1               Generated by MOE    9
HELIX   21  21 VAL A  411  LEU A  441  1               Generated by MOE   31
HELIX   22  22 PHE A  466  MET A  486  1               Generated by MOE   21
HELIX   23  23 LYS A  488  LYS A  496  1               Generated by MOE    9
HELIX   24  24 GLN A  511  ASP A  518  1               Generated by MOE    8
HELIX   25  25 ILE A  525  SER A  533  1               Generated by MOE    9
HELIX   26  26 ASP A  540  PHE A  551  1               Generated by MOE   12
HELIX   27  27 TRP A  584  LYS A  589  1               Generated by MOE    6
HELIX   28  28 GLN A  594  LYS A  601  1               Generated by MOE    8
HELIX   29  29 ASN A  606  ASN A  613  1               Generated by MOE    8
HELIX   30  30 PRO A  615  ALA A  618  1               Generated by MOE    4
HELIX   31  31 VAL A  630  GLU A  646  1               Generated by MOE   17
HELIX   32  32 ASP A  669  ASN A  679  1               Generated by MOE   11
HELIX   33  33 VAL A  681  LYS A  690  1               Generated by MOE   10
SHEET    1       TYR A  34  TYR A  37                  Generated by MOE
SHEET    2       GLU A  48  GLU A  55                  Generated by MOE
SHEET    3       SER A  59  LYS A  63                  Generated by MOE
SHEET    4       ASP A  69  LYS A  73                  Generated by MOE
SHEET    5       ASN A  78  GLN A  79                  Generated by MOE
SHEET    6       TYR A 116  THR A 117                  Generated by MOE
SHEET    7       TYR A 118  TYR A 118                  Generated by MOE
SHEET    8       SER A 119  SER A 119                  Generated by MOE
SHEET    9       PHE A 122  PHE A 122                  Generated by MOE
SHEET   10       LEU A 123  VAL A 126                  Generated by MOE
SHEET   11       GLN A 173  THR A 178                  Generated by MOE
SHEET   12       ASN A 227  ALA A 228                  Generated by MOE
SHEET   13       SER A 236  SER A 237                  Generated by MOE
SHEET   14       LYS A 241  PHE A 247                  Generated by MOE
SHEET   15       ILE A 253  SER A 260                  Generated by MOE
SHEET   16       GLU A 360  LYS A 361                  Generated by MOE
SHEET   17       ALA A 367  VAL A 368                  Generated by MOE
SHEET   18       ARG A 397  ALA A 400                  Generated by MOE
SHEET   19       ASP A 403  ALA A 406                  Generated by MOE
SHEET   20       TYR A 448  PHE A 449                  Generated by MOE
SHEET   21       ILE A 450  LEU A 453                  Generated by MOE
SHEET   22       ASP A 454  ASP A 454                  Generated by MOE
SHEET   23       TYR A 558  GLU A 559                  Generated by MOE
SHEET   24       GLU A 567  HIS A 572                  Generated by MOE
SHEET   25       GLY A 575  GLU A 580                  Generated by MOE
SHEET   26       LYS A 622  LYS A 623                  Generated by MOE
SHEET   27       ASN A 626  PHE A 627                  Generated by MOE
SHEET   28       ASN A 649  ILE A 656                  Generated by MOE
SHEET   29       ASN A 694  ILE A 697                  Generated by MOE
SHEET   30       ARG A 738  PHE A 739                  Generated by MOE
SHEET   31       LYS A 743  PHE A 746                  Generated by MOE
CRYST1   88.106  145.770  152.912  90.00  90.00  90.00 C 2 2 21
SCALE1      0.011350  0.000000  0.000000        0.00000
SCALE2      0.000000  0.006860  0.000000        0.00000
SCALE3      0.000000  0.000000  0.006540        0.00000
ATOM      1  N   ASN A   2      40.831  38.081  79.640  1.00 47.66           N
ATOM      2  CA  ASN A   2      40.451  37.465  78.366  1.00 51.49           C
ATOM      3  C   ASN A   2      38.931  37.395  78.277  1.00 41.94           C
ATOM      4  O   ASN A   2      38.323  36.576  78.964  1.00 41.43           O
ATOM      5  CB  ASN A   2      41.032  36.047  78.199  1.00 48.84           C
ATOM      6  CG  ASN A   2      40.861  35.513  76.766  1.00 52.35           C
ATOM      7  OD1 ASN A   2      40.122  36.091  75.962  1.00 43.31           O
ATOM      8  ND2 ASN A   2      41.537  34.409  76.449  1.00 53.51           N
ATOM      9  H1  ASN A   2      41.789  38.124  79.703  1.00 57.20           H
ATOM     10  H2  ASN A   2      40.482  37.560  80.366  1.00 57.20           H
ATOM     11  HA  ASN A   2      40.805  38.007  77.646  1.00 61.79           H
ATOM     12  HB2 ASN A   2      40.567  35.443  78.799  1.00 58.60           H
ATOM     13  HB3 ASN A   2      41.979  36.055  78.407  1.00 58.60           H
ATOM     14 HD21 ASN A   2      41.478  34.081  75.655  1.00 64.22           H
ATOM     15 HD22 ASN A   2      42.035  34.026  77.036  1.00 64.22           H
ATOM     16  N   PRO A   3      38.320  38.235  77.432  1.00 47.87           N
ATOM     17  CA  PRO A   3      36.842  38.264  77.371  1.00 46.78           C
ATOM     18  C   PRO A   3      36.216  36.912  77.029  1.00 34.50           C
ATOM     19  O   PRO A   3      35.065  36.667  77.411  1.00 34.86           O
ATOM     20  CB  PRO A   3      36.541  39.329  76.295  1.00 42.87           C
ATOM     21  CG  PRO A   3      37.800  39.528  75.541  1.00 40.64           C
ATOM     22  CD  PRO A   3      38.941  39.154  76.463  1.00 44.46           C
ATOM     23  HA  PRO A   3      36.482  38.571  78.218  1.00 56.14           H
ATOM     24  HB2 PRO A   3      35.842  39.009  75.704  1.00 51.44           H
ATOM     25  HB3 PRO A   3      36.271  40.156  76.724  1.00 51.44           H
ATOM     26  HG2 PRO A   3      37.802  38.964  74.752  1.00 48.77           H
ATOM     27  HG3 PRO A   3      37.869  40.461  75.288  1.00 48.77           H
ATOM     28  HD2 PRO A   3      39.639  38.694  75.969  1.00 53.35           H
ATOM     29  HD3 PRO A   3      39.287  39.936  76.923  1.00 53.35           H
ATOM     30  N   ILE A   4      36.952  36.013  76.367  1.00 36.92           N
ATOM     31  CA  ILE A   4      36.418  34.692  76.037  1.00 39.59           C
ATOM     32  C   ILE A   4      36.056  33.921  77.308  1.00 47.46           C
ATOM     33  O   ILE A   4      35.069  33.171  77.342  1.00 43.74           O
ATOM     34  CB  ILE A   4      37.437  33.925  75.170  1.00 38.65           C
ATOM     35  CG1 ILE A   4      37.573  34.595  73.806  1.00 36.64           C
ATOM     36  CG2 ILE A   4      37.041  32.444  74.994  1.00 40.97           C
ATOM     37  CD1 ILE A   4      38.773  34.079  73.033  1.00 43.79           C
ATOM     38  H   ILE A   4      37.764  36.138  76.104  1.00 44.31           H
ATOM     39  HA  ILE A   4      35.609  34.803  75.513  1.00 47.51           H
ATOM     40  HB  ILE A   4      38.303  33.964  75.607  1.00 46.38           H
ATOM     41 HG12 ILE A   4      36.773  34.421  73.285  1.00 43.97           H
ATOM     42 HG13 ILE A   4      37.681  35.552  73.930  1.00 43.97           H
ATOM     43 HG21 ILE A   4      37.706  31.998  74.445  1.00 49.16           H
ATOM     44 HG22 ILE A   4      37.007  32.013  75.860  1.00 49.16           H
ATOM     45 HG23 ILE A   4      36.173  32.396  74.565  1.00 49.16           H
ATOM     46 HD11 ILE A   4      38.847  34.564  72.196  1.00 52.55           H
ATOM     47 HD12 ILE A   4      39.567  34.222  73.570  1.00 52.55           H
ATOM     48 HD13 ILE A   4      38.662  33.131  72.861  1.00 52.55           H
ATOM     49  N   HIS A   5      36.843  34.085  78.371  1.00 46.19           N
ATOM     50  CA  HIS A   5      36.646  33.327  79.603  1.00 45.47           C
ATOM     51  C   HIS A   5      35.936  34.127  80.679  1.00 41.82           C
ATOM     52  O   HIS A   5      35.687  33.596  81.765  1.00 49.16           O
ATOM     53  CB  HIS A   5      37.993  32.832  80.125  1.00 44.61           C
ATOM     54  CG  HIS A   5      38.732  31.997  79.133  1.00 53.39           C
ATOM     55  ND1 HIS A   5      38.215  30.824  78.625  1.00 50.37           N
ATOM     56  CD2 HIS A   5      39.926  32.183  78.520  1.00 55.10           C
ATOM     57  CE1 HIS A   5      39.068  30.312  77.757  1.00 55.32           C
ATOM     58  NE2 HIS A   5      40.113  31.117  77.673  1.00 56.18           N
ATOM     59  H   HIS A   5      37.505  34.635  78.404  1.00 55.43           H
ATOM     60  HA  HIS A   5      36.107  32.544  79.407  1.00 54.56           H
ATOM     61  HB2 HIS A   5      37.842  32.289  80.914  1.00 53.54           H
ATOM     62  HB3 HIS A   5      38.550  33.595  80.347  1.00 53.54           H
ATOM     63  HD2 HIS A   5      40.510  32.894  78.654  1.00 66.12           H
ATOM     64  HE1 HIS A   5      38.949  29.517  77.285  1.00 66.39           H
ATOM     65  HE2 HIS A   5      40.801  30.992  77.173  1.00 67.42           H
ATOM     66  N   ASP A   6      35.586  35.372  80.392  1.00 41.52           N
ATOM     67  CA  ASP A   6      35.027  36.305  81.365  1.00 40.49           C
ATOM     68  C   ASP A   6      33.526  36.428  81.125  1.00 43.21           C
ATOM     69  O   ASP A   6      33.096  37.066  80.157  1.00 37.33           O
ATOM     70  CB  ASP A   6      35.738  37.653  81.229  1.00 45.40           C
ATOM     71  CG  ASP A   6      35.147  38.742  82.117  1.00 44.86           C
ATOM     72  OD1 ASP A   6      34.091  38.524  82.751  1.00 39.83           O
ATOM     73  OD2 ASP A   6      35.749  39.838  82.165  1.00 53.92           O1-
ATOM     74  H   ASP A   6      35.670  35.715  79.608  1.00 49.82           H
ATOM     75  HA  ASP A   6      35.171  35.967  82.263  1.00 48.59           H
ATOM     76  HB2 ASP A   6      36.673  37.541  81.465  1.00 54.49           H
ATOM     77  HB3 ASP A   6      35.670  37.948  80.306  1.00 54.49           H
ATOM     78  N   ARG A   7      32.726  35.871  82.041  1.00 41.00           N
ATOM     79  CA  ARG A   7      31.290  35.748  81.807  1.00 37.02           C
ATOM     80  C   ARG A   7      30.553  37.070  81.919  1.00 34.92           C
ATOM     81  O   ARG A   7      29.368  37.127  81.583  1.00 40.40           O
ATOM     82  CB  ARG A   7      30.697  34.716  82.765  1.00 43.26           C
ATOM     83  CG  ARG A   7      31.305  33.328  82.581  1.00 45.03           C
ATOM     84  H   ARG A   7      32.991  35.563  82.798  1.00 49.20           H
ATOM     85  HA  ARG A   7      31.153  35.419  80.906  1.00 44.42           H
ATOM     86  HB2 ARG A   7      29.744  34.646  82.596  1.00 51.91           H
ATOM     87  HB3 ARG A   7      30.850  35.000  83.682  1.00 51.91           H
ATOM     88  HG1 ARG A   7      32.266  33.386  82.696  1.00 54.04           H
ATOM     89  HG3 ARG A   7      30.926  32.720  83.235  1.00 54.04           H
ATOM     90  N   THR A   8      31.231  38.132  82.344  1.00 41.42           N
ATOM     91  CA  THR A   8      30.693  39.484  82.322  1.00 37.83           C
ATOM     92  C   THR A   8      30.936  40.210  80.991  1.00 36.93           C
ATOM     93  O   THR A   8      30.398  41.307  80.789  1.00 35.60           O
ATOM     94  CB  THR A   8      31.336  40.299  83.451  1.00 40.53           C
ATOM     95  OG1 THR A   8      32.698  40.603  83.106  1.00 43.05           O
ATOM     96  CG2 THR A   8      31.328  39.502  84.779  1.00 45.48           C
ATOM     97  H   THR A   8      32.030  38.093  82.660  1.00 49.71           H
ATOM     98  HA  THR A   8      29.735  39.449  82.476  1.00 45.40           H
ATOM     99  HB  THR A   8      30.844  41.126  83.575  1.00 48.63           H
ATOM    100  HG1 THR A   8      33.146  39.895  83.056  1.00 51.66           H
ATOM    101 HG21 THR A   8      31.741  40.024  85.487  1.00 54.57           H
ATOM    102 HG22 THR A   8      30.416  39.296  85.038  1.00 54.57           H
ATOM    103 HG23 THR A   8      31.821  38.672  84.683  1.00 54.57           H
ATOM    104  N   SER A   9      31.760  39.662  80.105  1.00 30.32           N
ATOM    105  CA  SER A   9      32.136  40.400  78.900  1.00 33.68           C
ATOM    106  C   SER A   9      30.968  40.478  77.909  1.00 31.86           C
ATOM    107  O   SER A   9      30.031  39.679  77.939  1.00 32.69           O
ATOM    108  CB  SER A   9      33.363  39.759  78.241  1.00 30.76           C
ATOM    109  OG  SER A   9      33.046  38.501  77.631  1.00 29.63           O
ATOM    110  H   SER A   9      32.116  38.882  80.176  1.00 36.38           H
ATOM    111  HA  SER A   9      32.371  41.307  79.147  1.00 40.41           H
ATOM    112  HB2 SER A   9      33.703  40.366  77.568  1.00 36.91           H
ATOM    113  HB3 SER A   9      34.045  39.625  78.919  1.00 36.91           H
ATOM    114  HG  SER A   9      33.603  37.914  77.862  1.00 35.56           H
ATOM    115  N   ASP A  10      31.022  41.486  77.033  1.00 38.21           N
ATOM    116  CA  ASP A  10      30.043  41.586  75.946  1.00 35.07           C
ATOM    117  C   ASP A  10      30.059  40.336  75.068  1.00 25.06           C
ATOM    118  O   ASP A  10      29.013  39.891  74.580  1.00 28.58           O
ATOM    119  CB  ASP A  10      30.324  42.835  75.109  1.00 37.43           C
ATOM    120  CG  ASP A  10      29.978  44.119  75.848  1.00 43.15           C
ATOM    121  OD1 ASP A  10      29.068  44.072  76.706  1.00 41.92           O
ATOM    122  OD2 ASP A  10      30.607  45.165  75.569  1.00 46.51           O1-
ATOM    123  H   ASP A  10      31.603  42.120  77.051  1.00 45.85           H
ATOM    124  HA  ASP A  10      29.154  41.672  76.324  1.00 42.08           H
ATOM    125  HB2 ASP A  10      31.268  42.861  74.887  1.00 44.92           H
ATOM    126  HB3 ASP A  10      29.789  42.808  74.302  1.00 44.92           H
ATOM    127  N   TYR A  11      31.239  39.762  74.858  1.00 27.85           N
ATOM    128  CA  TYR A  11      31.348  38.523  74.107  1.00 27.61           C
ATOM    129  C   TYR A  11      30.439  37.458  74.687  1.00 30.79           C
ATOM    130  O   TYR A  11      29.628  36.852  73.974  1.00 25.42           O
ATOM    131  CB  TYR A  11      32.806  38.070  74.120  1.00 27.84           C
ATOM    132  CG  TYR A  11      33.044  36.684  73.598  1.00 29.28           C
ATOM    133  CD1 TYR A  11      32.969  35.580  74.440  1.00 26.29           C
ATOM    134  CD2 TYR A  11      33.355  36.471  72.265  1.00 27.77           C
ATOM    135  CE1 TYR A  11      33.192  34.321  73.981  1.00 23.85           C
ATOM    136  CE2 TYR A  11      33.586  35.196  71.797  1.00 25.18           C
ATOM    137  CZ  TYR A  11      33.493  34.129  72.652  1.00 27.79           C
ATOM    138  OH  TYR A  11      33.727  32.854  72.192  1.00 25.67           O
ATOM    139  H   TYR A  11      31.991  40.070  75.139  1.00 33.42           H
ATOM    140  HA  TYR A  11      31.080  38.671  73.188  1.00 33.13           H
ATOM    141  HB2 TYR A  11      33.315  38.684  73.571  1.00 33.41           H
ATOM    142  HB3 TYR A  11      33.133  38.101  75.032  1.00 33.41           H
ATOM    143  HD1 TYR A  11      32.761  35.703  75.336  1.00 31.55           H
ATOM    144  HD2 TYR A  11      33.416  37.198  71.685  1.00 33.33           H
ATOM    145  HE1 TYR A  11      33.134  33.594  74.555  1.00 28.62           H
ATOM    146  HE2 TYR A  11      33.795  35.057  70.900  1.00 30.22           H
ATOM    147  HH  TYR A  11      33.624  32.306  72.820  1.00 30.81           H
ATOM    148  N   HIS A  12      30.561  37.207  75.994  1.00 28.36           N
ATOM    149  CA  HIS A  12      29.707  36.213  76.630  1.00 24.03           C
ATOM    150  C   HIS A  12      28.251  36.613  76.553  1.00 28.24           C
ATOM    151  O   HIS A  12      27.375  35.772  76.312  1.00 28.15           O
ATOM    152  CB  HIS A  12      30.114  36.003  78.099  1.00 26.20           C
ATOM    153  CG  HIS A  12      30.749  34.690  78.316  1.00 27.19           C
ATOM    154  ND1 HIS A  12      30.013  33.551  78.556  1.00 35.01           N
ATOM    155  CD2 HIS A  12      32.044  34.303  78.233  1.00 34.83           C
ATOM    156  CE1 HIS A  12      30.836  32.520  78.646  1.00 37.14           C
ATOM    157  NE2 HIS A  12      32.074  32.953  78.459  1.00 35.45           N
ATOM    158  H   HIS A  12      31.122  37.587  76.516  1.00 34.03           H
ATOM    159  HA  HIS A  12      29.816  35.368  76.165  1.00 28.83           H
ATOM    160  HB2 HIS A  12      29.322  36.034  78.661  1.00 31.44           H
ATOM    161  HB3 HIS A  12      30.748  36.685  78.373  1.00 31.44           H
ATOM    162  HD2 HIS A  12      32.779  34.852  78.070  1.00 41.79           H
ATOM    163  HE1 HIS A  12      30.585  31.640  78.824  1.00 44.57           H
ATOM    164  HE2 HIS A  12      32.787  32.469  78.475  1.00 42.53           H
ATOM    165  N   LYS A  13      27.972  37.894  76.759  1.00 25.04           N
ATOM    166  CA  LYS A  13      26.590  38.345  76.795  1.00 28.01           C
ATOM    167  C   LYS A  13      25.904  38.169  75.439  1.00 31.00           C
ATOM    168  O   LYS A  13      24.718  37.822  75.380  1.00 27.25           O
ATOM    169  CB  LYS A  13      26.551  39.808  77.238  1.00 30.22           C
ATOM    170  CG  LYS A  13      25.158  40.414  77.284  1.00 37.69           C
ATOM    171  CD  LYS A  13      25.188  41.828  77.859  1.00 43.66           C
ATOM    172  H   LYS A  13      28.560  38.510  76.875  1.00 30.04           H
ATOM    173  HA  LYS A  13      26.105  37.812  77.440  1.00 33.61           H
ATOM    174  HB2 LYS A  13      27.087  40.337  76.628  1.00 36.27           H
ATOM    175  HB3 LYS A  13      26.929  39.868  78.129  1.00 36.27           H
ATOM    176  HG2 LYS A  13      24.584  39.870  77.849  1.00 45.23           H
ATOM    177  HG3 LYS A  13      24.797  40.462  76.385  1.00 45.23           H
ATOM    178  HD1 LYS A  13      25.583  41.799  78.744  1.00 52.39           H
ATOM    179  HD3 LYS A  13      25.720  42.392  77.276  1.00 52.39           H
ATOM    180  N   TYR A  14      26.616  38.433  74.336  1.00 25.55           N
ATOM    181  CA  TYR A  14      25.968  38.489  73.035  1.00 29.29           C
ATOM    182  C   TYR A  14      26.300  37.326  72.116  1.00 27.75           C
ATOM    183  O   TYR A  14      25.620  37.165  71.101  1.00 25.46           O
ATOM    184  CB  TYR A  14      26.328  39.804  72.324  1.00 25.27           C
ATOM    185  CG  TYR A  14      25.791  41.020  73.081  1.00 28.66           C
ATOM    186  CD1 TYR A  14      24.424  41.233  73.198  1.00 38.01           C
ATOM    187  CD2 TYR A  14      26.646  41.936  73.682  1.00 33.56           C
ATOM    188  CE1 TYR A  14      23.920  42.334  73.889  1.00 43.07           C
ATOM    189  CE2 TYR A  14      26.153  43.034  74.379  1.00 36.17           C
ATOM    190  CZ  TYR A  14      24.789  43.226  74.480  1.00 41.03           C
ATOM    191  OH  TYR A  14      24.278  44.318  75.146  1.00 47.21           O
ATOM    192  H   TYR A  14      27.462  38.585  74.317  1.00 30.66           H
ATOM    193  HA  TYR A  14      25.008  38.489  73.168  1.00 35.15           H
ATOM    194  HB2 TYR A  14      27.294  39.876  72.260  1.00 30.32           H
ATOM    195  HB3 TYR A  14      25.941  39.793  71.437  1.00 30.32           H
ATOM    196  HD1 TYR A  14      23.833  40.631  72.805  1.00 45.61           H
ATOM    197  HD2 TYR A  14      27.567  41.814  73.623  1.00 40.27           H
ATOM    198  HE1 TYR A  14      23.002  42.468  73.956  1.00 51.68           H
ATOM    199  HE2 TYR A  14      26.740  43.640  74.770  1.00 43.41           H
ATOM    200  HH  TYR A  14      24.905  44.812  75.410  1.00 56.65           H
ATOM    201  N   LEU A  15      27.313  36.517  72.429  1.00 22.36           N
ATOM    202  CA  LEU A  15      27.683  35.396  71.576  1.00 23.43           C
ATOM    203  C   LEU A  15      27.584  34.010  72.220  1.00 20.85           C
ATOM    204  O   LEU A  15      27.766  33.009  71.508  1.00 19.76           O
ATOM    205  CB  LEU A  15      29.113  35.603  71.055  1.00 20.63           C
ATOM    206  CG  LEU A  15      29.156  36.696  69.982  1.00 22.38           C
ATOM    207  CD1 LEU A  15      30.615  37.160  69.682  1.00 23.22           C
ATOM    208  CD2 LEU A  15      28.475  36.165  68.748  1.00 20.53           C
ATOM    209  H   LEU A  15      27.809  36.611  73.128  1.00 26.83           H
ATOM    210  HA  LEU A  15      27.079  35.383  70.824  1.00 28.12           H
ATOM    211  HB2 LEU A  15      29.692  35.881  71.778  1.00 24.75           H
ATOM    212  HB3 LEU A  15      29.437  34.778  70.664  1.00 24.75           H
ATOM    213  HG  LEU A  15      28.655  37.467  70.295  1.00 26.86           H
ATOM    214 HD11 LEU A  15      30.604  37.847  68.996  1.00 27.87           H
ATOM    215 HD12 LEU A  15      31.010  37.517  70.495  1.00 27.87           H
ATOM    216 HD13 LEU A  15      31.133  36.396  69.375  1.00 27.87           H
ATOM    217 HD21 LEU A  15      28.512  36.838  68.051  1.00 24.64           H
ATOM    218 HD22 LEU A  15      28.938  35.363  68.460  1.00 24.64           H
ATOM    219 HD23 LEU A  15      27.551  35.961  68.940  1.00 24.64           H
ATOM    220  N   LYS A  16      27.310  33.917  73.522  1.00 22.99           N
ATOM    221  CA  LYS A  16      27.296  32.650  74.240  1.00 20.36           C
ATOM    222  C   LYS A  16      25.930  32.384  74.846  1.00 16.80           C
ATOM    223  O   LYS A  16      25.184  33.304  75.167  1.00 19.22           O
ATOM    224  CB  LYS A  16      28.347  32.635  75.375  1.00 24.02           C
ATOM    225  CG  LYS A  16      29.767  32.858  74.895  1.00 23.15           C
ATOM    226  CD  LYS A  16      30.284  31.675  74.091  1.00 23.62           C
ATOM    227  CE  LYS A  16      30.448  30.406  74.902  1.00 30.57           C
ATOM    228  NZ  LYS A  16      30.993  29.320  74.029  1.00 29.89           N1+
ATOM    229  H   LYS A  16      27.123  34.591  74.022  1.00 27.59           H
ATOM    230  HA  LYS A  16      27.491  31.929  73.622  1.00 24.43           H
ATOM    231  HB2 LYS A  16      28.130  33.338  76.009  1.00 28.82           H
ATOM    232  HB3 LYS A  16      28.307  31.776  75.820  1.00 28.82           H
ATOM    233  HG2 LYS A  16      29.797  33.645  74.328  1.00 27.77           H
ATOM    234  HG3 LYS A  16      30.349  32.983  75.662  1.00 27.77           H
ATOM    235  HD2 LYS A  16      29.661  31.488  73.370  1.00 28.35           H
ATOM    236  HD3 LYS A  16      31.153  31.901  73.724  1.00 28.35           H
ATOM    237  HE2 LYS A  16      31.072  30.564  75.628  1.00 36.68           H
ATOM    238  HE3 LYS A  16      29.589  30.116  75.247  1.00 36.68           H
ATOM    239  HZ1 LYS A  16      30.909  28.529  74.431  1.00 35.86           H
ATOM    240  HZ2 LYS A  16      30.546  29.298  73.262  1.00 35.86           H
ATOM    241  HZ3 LYS A  16      31.853  29.472  73.849  1.00 35.86           H
ATOM    242  N   VAL A  17      25.619  31.098  75.005  1.00 18.73           N
ATOM    243  CA  VAL A  17      24.348  30.698  75.577  1.00 23.29           C
ATOM    244  C   VAL A  17      24.345  31.077  77.056  1.00 22.76           C
ATOM    245  O   VAL A  17      25.335  30.873  77.769  1.00 22.39           O
ATOM    246  CB  VAL A  17      24.129  29.185  75.384  1.00 22.89           C
ATOM    247  CG1 VAL A  17      22.968  28.688  76.218  1.00 23.02           C
ATOM    248  CG2 VAL A  17      23.910  28.849  73.894  1.00 25.43           C
ATOM    249  H   VAL A  17      26.136  30.440  74.798  1.00 22.47           H
ATOM    250  HA  VAL A  17      23.633  31.172  75.125  1.00 27.95           H
ATOM    251  HB  VAL A  17      24.923  28.713  75.680  1.00 27.47           H
ATOM    252 HG11 VAL A  17      22.816  27.748  76.027  1.00 27.62           H
ATOM    253 HG12 VAL A  17      23.183  28.800  77.157  1.00 27.62           H
ATOM    254 HG13 VAL A  17      22.178  29.204  75.993  1.00 27.62           H
ATOM    255 HG21 VAL A  17      23.782  27.891  73.799  1.00 30.51           H
ATOM    256 HG22 VAL A  17      23.123  29.321  73.579  1.00 30.51           H
ATOM    257 HG23 VAL A  17      24.689  29.128  73.389  1.00 30.51           H
ATOM    258  N   LYS A  18      23.248  31.654  77.498  1.00 22.95           N
ATOM    259  CA  LYS A  18      23.095  32.086  78.882  1.00 28.40           C
ATOM    260  C   LYS A  18      23.098  30.885  79.835  1.00 24.63           C
ATOM    261  O   LYS A  18      22.576  29.812  79.514  1.00 21.13           O
ATOM    262  CB  LYS A  18      21.784  32.872  79.007  1.00 32.03           C
ATOM    263  CG  LYS A  18      21.506  33.538  80.360  1.00 44.97           C
ATOM    264  CD  LYS A  18      20.169  34.301  80.374  1.00 49.39           C
ATOM    265  H   LYS A  18      22.559  31.805  77.008  1.00 27.54           H
ATOM    266  HA  LYS A  18      23.837  32.670  79.107  1.00 34.09           H
ATOM    267  HB2 LYS A  18      21.053  32.254  78.833  1.00 38.44           H
ATOM    268  HB3 LYS A  18      21.782  33.576  78.337  1.00 38.44           H
ATOM    269  HG2 LYS A  18      22.213  34.177  80.550  1.00 53.97           H
ATOM    270  HG3 LYS A  18      21.472  32.859  81.055  1.00 53.97           H
ATOM    271  HD1 LYS A  18      20.165  34.947  79.648  1.00 59.27           H
ATOM    272  HD3 LYS A  18      19.435  33.674  80.263  1.00 59.27           H
ATOM    273  N   GLN A  19      23.662  31.082  81.033  1.00 28.63           N
ATOM    274  CA  GLN A  19      23.686  30.021  82.042  1.00 26.80           C
ATOM    275  C   GLN A  19      22.277  29.614  82.457  1.00 24.05           C
ATOM    276  O   GLN A  19      21.471  30.448  82.854  1.00 27.22           O
ATOM    277  CB  GLN A  19      24.451  30.501  83.265  1.00 34.58           C
ATOM    278  CG  GLN A  19      24.500  29.494  84.393  1.00 31.18           C
ATOM    279  CD  GLN A  19      25.446  28.375  84.104  1.00 32.46           C
ATOM    280  OE1 GLN A  19      26.237  28.437  83.156  1.00 36.15           O
ATOM    281  NE2 GLN A  19      25.394  27.333  84.936  1.00 35.99           N
ATOM    282  H   GLN A  19      24.032  31.817  81.286  1.00 34.35           H
ATOM    283  HA  GLN A  19      24.138  29.236  81.692  1.00 32.17           H
ATOM    284  HB2 GLN A  19      25.365  30.699  83.005  1.00 41.50           H
ATOM    285  HB3 GLN A  19      24.017  31.302  83.602  1.00 41.50           H
ATOM    286  HG2 GLN A  19      24.812  29.943  85.193  1.00 37.42           H
ATOM    287  HG3 GLN A  19      23.619  29.117  84.551  1.00 37.42           H
ATOM    288 HE21 GLN A  19      24.806  27.318  85.562  1.00 43.19           H
ATOM    289 HE22 GLN A  19      25.945  26.677  84.846  1.00 43.19           H
ATOM    290  N   GLY A  20      21.988  28.317  82.399  1.00 23.50           N
ATOM    291  CA  GLY A  20      20.698  27.842  82.850  1.00 26.56           C
ATOM    292  C   GLY A  20      20.602  27.824  84.374  1.00 34.96           C
ATOM    293  O   GLY A  20      21.612  27.797  85.077  1.00 31.58           O
ATOM    294  H   GLY A  20      22.517  27.705  82.108  1.00 28.20           H
ATOM    295  HA2 GLY A  20      20.002  28.424  82.502  1.00 31.87           H
ATOM    296  HA3 GLY A  20      20.553  26.944  82.521  1.00 31.87           H
ATOM    297  N   ASP A  21      19.372  27.827  84.881  1.00 33.92           N
ATOM    298  CA  ASP A  21      19.132  27.894  86.322  1.00 34.57           C
ATOM    299  C   ASP A  21      18.856  26.513  86.902  1.00 35.74           C
ATOM    300  O   ASP A  21      18.786  25.504  86.190  1.00 36.02           O
ATOM    301  CB  ASP A  21      17.981  28.851  86.635  1.00 38.15           C
ATOM    302  CG  ASP A  21      16.640  28.370  86.099  1.00 40.55           C
ATOM    303  OD1 ASP A  21      16.446  27.142  85.923  1.00 42.14           O
ATOM    304  OD2 ASP A  21      15.779  29.236  85.838  1.00 47.38           O1-
ATOM    305  H   ASP A  21      18.655  27.789  84.407  1.00 40.71           H
ATOM    306  HA  ASP A  21      19.923  28.240  86.761  1.00 41.49           H
ATOM    307  HB2 ASP A  21      17.902  28.930  87.598  1.00 45.78           H
ATOM    308  HB3 ASP A  21      18.176  29.716  86.240  1.00 45.78           H
ATOM    309  N   SER A  22      18.645  26.475  88.232  1.00 33.73           N
ATOM    310  CA  SER A  22      18.550  25.197  88.917  1.00 35.26           C
ATOM    311  C   SER A  22      17.333  24.417  88.443  1.00 27.49           C
ATOM    312  O   SER A  22      17.365  23.186  88.390  1.00 32.18           O
ATOM    313  CB  SER A  22      18.492  25.412  90.436  1.00 40.09           C
ATOM    314  OG  SER A  22      17.504  26.387  90.728  1.00 38.94           O
ATOM    315  H   SER A  22      18.538  27.162  88.740  1.00 40.48           H
ATOM    316  HA  SER A  22      19.344  24.677  88.720  1.00 42.31           H
ATOM    317  HB2 SER A  22      18.264  24.575  90.872  1.00 48.11           H
ATOM    318  HB3 SER A  22      19.354  25.727  90.752  1.00 48.11           H
ATOM    319  HG  SER A  22      17.398  26.449  91.557  1.00 46.73           H
ATOM    320  N   ASP A  23      16.250  25.123  88.125  1.00 29.82           N
ATOM    321  CA  ASP A  23      15.087  24.491  87.511  1.00 39.99           C
ATOM    322  C   ASP A  23      15.460  23.830  86.196  1.00 32.89           C
ATOM    323  O   ASP A  23      15.078  22.686  85.935  1.00 31.97           O
ATOM    324  CB  ASP A  23      13.994  25.529  87.263  1.00 35.19           C
ATOM    325  H   ASP A  23      16.165  25.972  88.248  1.00 35.79           H
ATOM    326  HA  ASP A  23      14.740  23.807  88.105  1.00 47.98           H
ATOM    327  HB1 ASP A  23      13.723  25.919  88.111  1.00 42.23           H
ATOM    328  HB3 ASP A  23      13.238  25.086  86.849  1.00 42.23           H
ATOM    329  N   LEU A  24      16.233  24.523  85.360  1.00 34.28           N
ATOM    330  CA  LEU A  24      16.678  23.889  84.119  1.00 30.99           C
ATOM    331  C   LEU A  24      17.606  22.704  84.411  1.00 27.82           C
ATOM    332  O   LEU A  24      17.485  21.647  83.775  1.00 26.75           O
ATOM    333  CB  LEU A  24      17.317  24.941  83.204  1.00 27.42           C
ATOM    334  CG  LEU A  24      17.611  24.514  81.753  1.00 33.21           C
ATOM    335  CD1 LEU A  24      16.367  24.027  81.034  1.00 31.52           C
ATOM    336  CD2 LEU A  24      18.230  25.656  80.981  1.00 31.38           C
ATOM    337  H   LEU A  24      16.504  25.329  85.485  1.00 41.13           H
ATOM    338  HA  LEU A  24      15.899  23.538  83.662  1.00 37.19           H
ATOM    339  HB2 LEU A  24      16.714  25.701  83.157  1.00 32.90           H
ATOM    340  HB3 LEU A  24      18.156  25.222  83.600  1.00 32.90           H
ATOM    341  HG  LEU A  24      18.253  23.787  81.763  1.00 39.85           H
ATOM    342 HD11 LEU A  24      16.607  23.784  80.125  1.00 37.82           H
ATOM    343 HD12 LEU A  24      16.016  23.253  81.499  1.00 37.82           H
ATOM    344 HD13 LEU A  24      15.709  24.739  81.023  1.00 37.82           H
ATOM    345 HD21 LEU A  24      18.424  25.355  80.080  1.00 37.66           H
ATOM    346 HD22 LEU A  24      17.610  26.402  80.963  1.00 37.66           H
ATOM    347 HD23 LEU A  24      19.050  25.917  81.422  1.00 37.66           H
ATOM    348  N   PHE A  25      18.494  22.816  85.428  1.00 34.16           N
ATOM    349  CA  PHE A  25      19.365  21.677  85.754  1.00 26.53           C
ATOM    350  C   PHE A  25      18.558  20.451  86.113  1.00 28.03           C
ATOM    351  O   PHE A  25      18.887  19.332  85.689  1.00 30.94           O
ATOM    352  CB  PHE A  25      20.330  21.980  86.926  1.00 29.95           C
ATOM    353  CG  PHE A  25      21.159  20.759  87.381  1.00 31.54           C
ATOM    354  CD1 PHE A  25      20.687  19.872  88.383  1.00 27.53           C
ATOM    355  CD2 PHE A  25      22.425  20.517  86.842  1.00 30.14           C
ATOM    356  CE1 PHE A  25      21.438  18.760  88.803  1.00 23.68           C
ATOM    357  CE2 PHE A  25      23.211  19.382  87.261  1.00 37.62           C
ATOM    358  CZ  PHE A  25      22.720  18.509  88.286  1.00 20.70           C
ATOM    359  H   PHE A  25      18.607  23.520  85.914  1.00 40.99           H
ATOM    360  HA  PHE A  25      19.896  21.450  84.974  1.00 31.83           H
ATOM    361  HB2 PHE A  25      20.951  22.676  86.659  1.00 35.94           H
ATOM    362  HB3 PHE A  25      19.811  22.290  87.684  1.00 35.94           H
ATOM    363  HD1 PHE A  25      19.849  20.014  88.766  1.00 33.04           H
ATOM    364  HD2 PHE A  25      22.757  21.089  86.188  1.00 36.17           H
ATOM    365  HE1 PHE A  25      21.098  18.199  89.465  1.00 28.41           H
ATOM    366  HE2 PHE A  25      24.055  19.240  86.889  1.00 45.15           H
ATOM    367  HZ  PHE A  25      23.212  17.770  88.563  1.00 24.84           H
ATOM    368  N   LYS A  26      17.520  20.623  86.932  1.00 32.26           N
ATOM    369  CA  LYS A  26      16.668  19.486  87.255  1.00 31.53           C
ATOM    370  C   LYS A  26      16.111  18.870  85.992  1.00 27.40           C
ATOM    371  O   LYS A  26      16.129  17.642  85.814  1.00 30.68           O
ATOM    372  CB  LYS A  26      15.518  19.911  88.178  1.00 41.15           C
ATOM    373  CG  LYS A  26      15.903  20.130  89.619  1.00 41.33           C
ATOM    374  CD  LYS A  26      14.826  20.945  90.346  1.00 46.53           C
ATOM    375  CE  LYS A  26      15.298  21.425  91.711  1.00 47.03           C
ATOM    376  H   LYS A  26      17.297  21.372  87.294  1.00 38.71           H
ATOM    377  HA  LYS A  26      17.203  18.816  87.710  1.00 37.83           H
ATOM    378  HB2 LYS A  26      14.842  19.215  88.159  1.00 49.38           H
ATOM    379  HB3 LYS A  26      15.144  20.743  87.845  1.00 49.38           H
ATOM    380  HG2 LYS A  26      16.744  20.612  89.668  1.00 49.60           H
ATOM    381  HG3 LYS A  26      15.982  19.267  90.055  1.00 49.60           H
ATOM    382  HD2 LYS A  26      14.033  20.396  90.467  1.00 55.84           H
ATOM    383  HD3 LYS A  26      14.614  21.728  89.815  1.00 55.84           H
ATOM    384  HE1 LYS A  26      16.051  22.023  91.596  1.00 56.43           H
ATOM    385  HE3 LYS A  26      14.568  21.893  92.149  1.00 56.43           H
ATOM    386  N   LEU A  27      15.615  19.714  85.087  1.00 34.25           N
ATOM    387  CA  LEU A  27      15.092  19.191  83.826  1.00 30.30           C
ATOM    388  C   LEU A  27      16.189  18.506  83.025  1.00 23.80           C
ATOM    389  O   LEU A  27      15.933  17.501  82.347  1.00 26.88           O
ATOM    390  CB  LEU A  27      14.454  20.321  83.005  1.00 27.22           C
ATOM    391  CG  LEU A  27      13.115  20.921  83.475  1.00 31.32           C
ATOM    392  CD1 LEU A  27      12.533  21.927  82.458  1.00 35.56           C
ATOM    393  CD2 LEU A  27      12.092  19.827  83.780  1.00 35.96           C
ATOM    394  H   LEU A  27      15.571  20.571  85.178  1.00 41.10           H
ATOM    395  HA  LEU A  27      14.418  18.522  84.016  1.00 36.36           H
ATOM    396  HB2 LEU A  27      15.086  21.057  82.968  1.00 32.66           H
ATOM    397  HB3 LEU A  27      14.309  19.981  82.107  1.00 32.66           H
ATOM    398  HG  LEU A  27      13.268  21.410  84.298  1.00 37.59           H
ATOM    399 HD11 LEU A  27      11.689  22.266  82.794  1.00 42.67           H
ATOM    400 HD12 LEU A  27      13.157  22.661  82.347  1.00 42.67           H
ATOM    401 HD13 LEU A  27      12.395  21.478  81.611  1.00 42.67           H
ATOM    402 HD21 LEU A  27      11.255  20.246  84.034  1.00 43.16           H
ATOM    403 HD22 LEU A  27      11.965  19.285  82.985  1.00 43.16           H
ATOM    404 HD23 LEU A  27      12.414  19.276  84.512  1.00 43.16           H
ATOM    405  N   THR A  28      17.419  19.039  83.087  1.00 29.58           N
ATOM    406  CA  THR A  28      18.501  18.520  82.245  1.00 23.32           C
ATOM    407  C   THR A  28      18.965  17.128  82.696  1.00 25.73           C
ATOM    408  O   THR A  28      19.389  16.321  81.860  1.00 26.69           O
ATOM    409  CB  THR A  28      19.658  19.530  82.225  1.00 29.50           C
ATOM    410  OG1 THR A  28      19.161  20.832  81.894  1.00 25.92           O
ATOM    411  CG2 THR A  28      20.682  19.150  81.168  1.00 30.91           C
ATOM    412  H   THR A  28      17.645  19.698  83.596  1.00 35.50           H
ATOM    413  HA  THR A  28      18.178  18.433  81.334  1.00 27.98           H
ATOM    414  HB  THR A  28      20.093  19.563  83.093  1.00 35.40           H
ATOM    415  HG1 THR A  28      18.566  21.059  82.445  1.00 31.10           H
ATOM    416 HG21 THR A  28      21.402  19.800  81.153  1.00 37.09           H
ATOM    417 HG22 THR A  28      21.049  18.275  81.364  1.00 37.09           H
ATOM    418 HG23 THR A  28      20.260  19.126  80.296  1.00 37.09           H
ATOM    419  N   VAL A  29      18.805  16.786  83.983  1.00 28.96           N
ATOM    420  CA  VAL A  29      19.208  15.469  84.491  1.00 28.42           C
ATOM    421  C   VAL A  29      18.037  14.476  84.563  1.00 31.94           C
ATOM    422  O   VAL A  29      18.246  13.309  84.932  1.00 32.46           O
ATOM    423  CB  VAL A  29      19.899  15.602  85.877  1.00 31.60           C
ATOM    424  CG1 VAL A  29      21.133  16.509  85.791  1.00 30.54           C
ATOM    425  CG2 VAL A  29      18.945  16.177  86.907  1.00 32.60           C
ATOM    426  H   VAL A  29      18.462  17.302  84.582  1.00 34.75           H
ATOM    427  HA  VAL A  29      19.865  15.091  83.886  1.00 34.11           H
ATOM    428  HB  VAL A  29      20.184  14.727  86.183  1.00 37.92           H
ATOM    429 HG11 VAL A  29      21.539  16.574  86.670  1.00 36.64           H
ATOM    430 HG12 VAL A  29      21.765  16.128  85.160  1.00 36.64           H
ATOM    431 HG13 VAL A  29      20.859  17.393  85.498  1.00 36.64           H
ATOM    432 HG21 VAL A  29      19.414  16.265  87.752  1.00 39.12           H
ATOM    433 HG22 VAL A  29      18.641  17.049  86.617  1.00 39.12           H
ATOM    434 HG23 VAL A  29      18.189  15.576  87.003  1.00 39.12           H
ATOM    435  N   SER A  30      16.820  14.902  84.211  1.00 35.49           N
ATOM    436  CA  SER A  30      15.680  13.998  84.080  1.00 31.99           C
ATOM    437  C   SER A  30      16.011  12.737  83.287  1.00 34.44           C
ATOM    438  O   SER A  30      16.764  12.757  82.298  1.00 27.96           O
ATOM    439  CB  SER A  30      14.516  14.736  83.407  1.00 35.82           C
ATOM    440  OG  SER A  30      13.457  13.842  83.079  1.00 31.84           O
ATOM    441  H   SER A  30      16.620  15.724  84.058  1.00 42.59           H
ATOM    442  HA  SER A  30      15.395  13.719  84.960  1.00 38.39           H
ATOM    443  HB2 SER A  30      14.191  15.418  84.016  1.00 42.98           H
ATOM    444  HB3 SER A  30      14.838  15.152  82.592  1.00 42.98           H
ATOM    445  HG  SER A  30      13.211  13.412  83.757  1.00 38.21           H
ATOM    446  N   ASP A  31      15.399  11.635  83.725  1.00 26.42           N
ATOM    447  CA  ASP A  31      15.347  10.372  82.995  1.00 33.13           C
ATOM    448  C   ASP A  31      14.304  10.364  81.875  1.00 27.74           C
ATOM    449  O   ASP A  31      14.304   9.434  81.064  1.00 31.09           O
ATOM    450  CB  ASP A  31      15.024   9.207  83.957  1.00 35.84           C
ATOM    451  H   ASP A  31      14.980  11.603  84.472  1.00 31.71           H
ATOM    452  HA  ASP A  31      16.216  10.204  82.600  1.00 39.76           H
ATOM    453  HB1 ASP A  31      15.568   9.266  84.757  1.00 43.01           H
ATOM    454  HB3 ASP A  31      15.176   8.364  83.504  1.00 43.01           H
ATOM    455  N   LYS A  32      13.404  11.338  81.822  1.00 28.17           N
ATOM    456  CA  LYS A  32      12.362  11.323  80.802  1.00 29.86           C
ATOM    457  C   LYS A  32      12.945  11.462  79.395  1.00 30.54           C
ATOM    458  O   LYS A  32      14.038  11.988  79.196  1.00 28.89           O
ATOM    459  CB  LYS A  32      11.361  12.431  81.079  1.00 34.23           C
ATOM    460  CG  LYS A  32      10.508  12.133  82.312  1.00 36.65           C
ATOM    461  CD  LYS A  32       9.880  13.396  82.880  1.00 41.07           C
ATOM    462  CE  LYS A  32       8.952  13.079  84.063  1.00 44.49           C
ATOM    463  NZ  LYS A  32       8.033  11.960  83.708  1.00 47.61           N1+
ATOM    464  H   LYS A  32      13.365  12.008  82.363  1.00 33.81           H
ATOM    465  HA  LYS A  32      11.892  10.478  80.845  1.00 35.83           H
ATOM    466  HB2 LYS A  32      11.839  13.260  81.234  1.00 41.07           H
ATOM    467  HB3 LYS A  32      10.768  12.521  80.317  1.00 41.07           H
ATOM    468  HG2 LYS A  32       9.795  11.522  82.068  1.00 43.98           H
ATOM    469  HG3 LYS A  32      11.068  11.733  82.996  1.00 43.98           H
ATOM    470  HD2 LYS A  32      10.585  13.984  83.197  1.00 49.28           H
ATOM    471  HD3 LYS A  32       9.361  13.834  82.188  1.00 49.28           H
ATOM    472  HE2 LYS A  32       9.482  12.811  84.830  1.00 53.38           H
ATOM    473  HE3 LYS A  32       8.420  13.863  84.278  1.00 53.38           H
ATOM    474  HZ1 LYS A  32       7.279  12.021  84.178  1.00 57.13           H
ATOM    475  HZ2 LYS A  32       7.836  11.996  82.840  1.00 57.13           H
ATOM    476  HZ3 LYS A  32       8.425  11.180  83.881  1.00 57.13           H
ATOM    477  N   ARG A  33      12.204  10.953  78.418  1.00 26.46           N
ATOM    478  CA  ARG A  33      12.584  10.978  77.013  1.00 29.20           C
ATOM    479  C   ARG A  33      11.441  11.564  76.203  1.00 27.71           C
ATOM    480  O   ARG A  33      10.265  11.389  76.558  1.00 26.19           O
ATOM    481  CB  ARG A  33      12.904   9.587  76.506  1.00 30.11           C
ATOM    482  CG  ARG A  33      14.135   8.990  77.152  1.00 39.34           C
ATOM    483  CD  ARG A  33      14.231   7.517  76.829  1.00 37.52           C
ATOM    484  NE  ARG A  33      14.593   7.312  75.435  1.00 39.41           N
ATOM    485  CZ  ARG A  33      14.427   6.169  74.782  1.00 45.37           C
ATOM    486  NH1 ARG A  33      13.880   5.125  75.403  1.00 40.71           N
ATOM    487  NH2 ARG A  33      14.797   6.081  73.501  1.00 45.40           N1+
ATOM    488  H   ARG A  33      11.450  10.570  78.553  1.00 31.75           H
ATOM    489  HA  ARG A  33      13.367  11.535  76.897  1.00 35.05           H
ATOM    490  HB2 ARG A  33      12.152   9.004  76.698  1.00 36.13           H
ATOM    491  HB3 ARG A  33      13.059   9.622  75.549  1.00 36.13           H
ATOM    492  HG2 ARG A  33      14.921   9.432  76.795  1.00 47.21           H
ATOM    493  HG3 ARG A  33      14.090   9.103  78.115  1.00 47.21           H
ATOM    494  HD2 ARG A  33      14.918   7.114  77.382  1.00 45.02           H
ATOM    495  HD3 ARG A  33      13.373   7.091  76.989  1.00 45.02           H
ATOM    496  HE  ARG A  33      14.991   7.954  75.025  1.00 47.30           H
ATOM    497 HH11 ARG A  33      13.637   5.191  76.226  1.00 48.85           H
ATOM    498 HH12 ARG A  33      13.764   4.385  74.981  1.00 48.85           H
ATOM    499 HH21 ARG A  33      15.152   6.758  73.106  1.00 54.48           H
ATOM    500 HH22 ARG A  33      14.689   5.344  73.069  1.00 54.48           H
ATOM    501  N   TYR A  34      11.789  12.236  75.098  1.00 29.71           N
ATOM    502  CA  TYR A  34      10.819  13.026  74.343  1.00 28.42           C
ATOM    503  C   TYR A  34      10.959  12.803  72.844  1.00 23.83           C
ATOM    504  O   TYR A  34      11.986  12.332  72.339  1.00 22.38           O
ATOM    505  CB  TYR A  34      10.945  14.519  74.670  1.00 26.36           C
ATOM    506  CG  TYR A  34      10.680  14.812  76.129  1.00 28.28           C
ATOM    507  CD1 TYR A  34      11.700  14.736  77.071  1.00 33.75           C
ATOM    508  CD2 TYR A  34       9.404  15.128  76.574  1.00 30.54           C
ATOM    509  CE1 TYR A  34      11.454  14.973  78.414  1.00 32.42           C
ATOM    510  CE2 TYR A  34       9.158  15.388  77.898  1.00 30.35           C
ATOM    511  CZ  TYR A  34      10.181  15.299  78.816  1.00 34.62           C
ATOM    512  OH  TYR A  34       9.928  15.537  80.145  1.00 36.78           O
ATOM    513  H   TYR A  34      12.582  12.244  74.764  1.00 35.65           H
ATOM    514  HA  TYR A  34       9.921  12.747  74.588  1.00 34.11           H
ATOM    515  HB2 TYR A  34      11.845  14.811  74.454  1.00 31.63           H
ATOM    516  HB3 TYR A  34      10.300  15.011  74.139  1.00 31.63           H
ATOM    517  HD1 TYR A  34      12.561  14.510  76.797  1.00 40.50           H
ATOM    518  HD2 TYR A  34       8.703  15.187  75.962  1.00 36.65           H
ATOM    519  HE1 TYR A  34      12.143  14.923  79.036  1.00 38.91           H
ATOM    520  HE2 TYR A  34       8.298  15.598  78.178  1.00 36.41           H
ATOM    521  HH  TYR A  34       9.113  15.707  80.258  1.00 44.14           H
ATOM    522  N   ILE A  35       9.871  13.132  72.139  1.00 22.92           N
ATOM    523  CA  ILE A  35       9.780  12.988  70.697  1.00 22.89           C
ATOM    524  C   ILE A  35       9.176  14.262  70.112  1.00 25.99           C
ATOM    525  O   ILE A  35       8.374  14.960  70.748  1.00 27.04           O
ATOM    526  CB  ILE A  35       8.947  11.733  70.316  1.00 29.98           C
ATOM    527  CG1 ILE A  35       9.029  11.444  68.836  1.00 30.77           C
ATOM    528  CG2 ILE A  35       7.476  11.934  70.639  1.00 36.91           C
ATOM    529  H   ILE A  35       9.157  13.456  72.491  1.00 27.51           H
ATOM    530  HA  ILE A  35      10.672  12.880  70.336  1.00 27.46           H
ATOM    531  HB  ILE A  35       9.284  10.965  70.803  1.00 35.98           H
ATOM    532 HG11 ILE A  35       8.579  12.158  68.360  1.00 36.92           H
ATOM    533 HG13 ILE A  35       8.569  10.604  68.673  1.00 36.92           H
ATOM    534 HG21 ILE A  35       7.393  12.178  71.576  1.00 44.30           H
ATOM    535 HG22 ILE A  35       7.109  12.636  70.077  1.00 44.30           H
ATOM    536 HG23 ILE A  35       7.002  11.104  70.469  1.00 44.30           H
ATOM    537  N   TRP A  36       9.607  14.590  68.906  1.00 24.04           N
ATOM    538  CA  TRP A  36       9.001  15.659  68.133  1.00 25.61           C
ATOM    539  C   TRP A  36       7.922  15.041  67.249  1.00 23.82           C
ATOM    540  O   TRP A  36       8.219  14.140  66.456  1.00 23.88           O
ATOM    541  CB  TRP A  36      10.064  16.356  67.283  1.00 23.14           C
ATOM    542  CG  TRP A  36      11.096  17.126  68.062  1.00 21.24           C
ATOM    543  CD1 TRP A  36      12.427  16.859  68.132  1.00 20.12           C
ATOM    544  CD2 TRP A  36      10.876  18.290  68.842  1.00 18.72           C
ATOM    545  NE1 TRP A  36      13.047  17.781  68.926  1.00 20.99           N
ATOM    546  CE2 TRP A  36      12.122  18.681  69.365  1.00 20.71           C
ATOM    547  CE3 TRP A  36       9.740  19.051  69.157  1.00 24.79           C
ATOM    548  CZ2 TRP A  36      12.272  19.794  70.200  1.00 18.21           C
ATOM    549  CZ3 TRP A  36       9.888  20.165  69.970  1.00 25.09           C
ATOM    550  CH2 TRP A  36      11.147  20.520  70.491  1.00 25.96           C
ATOM    551  H   TRP A  36      10.261  14.202  68.505  1.00 28.84           H
ATOM    552  HA  TRP A  36       8.601  16.314  68.723  1.00 30.74           H
ATOM    553  HB2 TRP A  36      10.532  15.685  66.761  1.00 27.77           H
ATOM    554  HB3 TRP A  36       9.628  16.992  66.697  1.00 27.77           H
ATOM    555  HD1 TRP A  36      12.851  16.149  67.710  1.00 24.14           H
ATOM    556  HE1 TRP A  36      13.888  17.802  69.108  1.00 25.19           H
ATOM    557  HE3 TRP A  36       8.906  18.819  68.818  1.00 29.75           H
ATOM    558  HZ2 TRP A  36      13.103  20.035  70.543  1.00 21.85           H
ATOM    559  HZ3 TRP A  36       9.143  20.677  70.190  1.00 30.11           H
ATOM    560  HH2 TRP A  36      11.219  21.270  71.038  1.00 31.15           H
ATOM    561  N   TYR A  37       6.684  15.526  67.366  1.00 25.35           N
ATOM    562  CA  TYR A  37       5.571  14.988  66.581  1.00 26.08           C
ATOM    563  C   TYR A  37       4.720  16.111  65.979  1.00 30.12           C
ATOM    564  O   TYR A  37       4.705  17.241  66.469  1.00 29.99           O
ATOM    565  CB  TYR A  37       4.658  14.081  67.437  1.00 31.01           C
ATOM    566  CG  TYR A  37       3.756  14.865  68.353  1.00 30.18           C
ATOM    567  CD1 TYR A  37       4.205  15.294  69.598  1.00 27.32           C
ATOM    568  CD2 TYR A  37       2.465  15.192  67.969  1.00 32.39           C
ATOM    569  CE1 TYR A  37       3.417  16.016  70.416  1.00 31.97           C
ATOM    570  CE2 TYR A  37       1.653  15.928  68.796  1.00 27.75           C
ATOM    571  CZ  TYR A  37       2.131  16.330  70.019  1.00 39.15           C
ATOM    572  OH  TYR A  37       1.335  17.062  70.852  1.00 37.63           O
ATOM    573  H   TYR A  37       6.465  16.172  67.891  1.00 30.41           H
ATOM    574  HA  TYR A  37       5.925  14.454  65.851  1.00 31.29           H
ATOM    575  HB2 TYR A  37       4.095  13.555  66.847  1.00 37.21           H
ATOM    576  HB3 TYR A  37       5.204  13.496  67.988  1.00 37.21           H
ATOM    577  HD1 TYR A  37       5.071  15.087  69.869  1.00 32.79           H
ATOM    578  HD2 TYR A  37       2.156  14.917  67.134  1.00 38.86           H
ATOM    579  HE1 TYR A  37       3.734  16.292  71.245  1.00 38.37           H
ATOM    580  HE2 TYR A  37       0.786  16.146  68.539  1.00 33.30           H
ATOM    581  HH  TYR A  37       0.593  17.190  70.483  1.00 45.16           H
ATOM    582  N   ASN A  38       3.957  15.755  64.934  1.00 34.65           N
ATOM    583  CA  ASN A  38       3.033  16.679  64.274  1.00 36.57           C
ATOM    584  C   ASN A  38       1.643  16.553  64.884  1.00 31.85           C
ATOM    585  O   ASN A  38       1.006  15.502  64.722  1.00 30.40           O
ATOM    586  CB  ASN A  38       2.958  16.377  62.785  1.00 32.08           C
ATOM    587  CG  ASN A  38       4.290  16.520  62.074  1.00 27.74           C
ATOM    588  OD1 ASN A  38       4.712  15.617  61.338  1.00 34.37           O
ATOM    589  ND2 ASN A  38       4.949  17.665  62.262  1.00 32.60           N
ATOM    590  H   ASN A  38       3.968  14.970  64.579  1.00 41.58           H
ATOM    591  HA  ASN A  38       3.343  17.590  64.382  1.00 43.89           H
ATOM    592  HB2 ASN A  38       2.650  15.463  62.672  1.00 38.50           H
ATOM    593  HB3 ASN A  38       2.329  16.989  62.375  1.00 38.50           H
ATOM    594 HD21 ASN A  38       5.656  17.838  61.802  1.00 39.12           H
ATOM    595 HD22 ASN A  38       4.667  18.237  62.842  1.00 39.12           H
ATOM    596  N   PRO A  39       1.126  17.574  65.578  1.00 30.42           N
ATOM    597  CA  PRO A  39      -0.287  17.519  65.994  1.00 37.44           C
ATOM    598  C   PRO A  39      -1.232  17.266  64.829  1.00 43.13           C
ATOM    599  O   PRO A  39      -2.191  16.494  64.969  1.00 40.92           O
ATOM    600  CB  PRO A  39      -0.523  18.894  66.635  1.00 34.58           C
ATOM    601  CG  PRO A  39       0.788  19.359  67.066  1.00 32.50           C
ATOM    602  CD  PRO A  39       1.820  18.745  66.140  1.00 35.10           C
ATOM    603  HA  PRO A  39      -0.413  16.831  66.668  1.00 44.93           H
ATOM    604  HB2 PRO A  39      -0.903  19.501  65.982  1.00 41.50           H
ATOM    605  HB3 PRO A  39      -1.111  18.796  67.398  1.00 41.50           H
ATOM    606  HG2 PRO A  39       0.808  20.325  66.999  1.00 39.00           H
ATOM    607  HG3 PRO A  39       0.945  19.082  67.982  1.00 39.00           H
ATOM    608  HD2 PRO A  39       2.057  19.372  65.435  1.00 42.12           H
ATOM    609  HD3 PRO A  39       2.598  18.462  66.643  1.00 42.12           H
ATOM    610  N   ASP A  40      -0.960  17.873  63.670  1.00 43.63           N
ATOM    611  CA  ASP A  40      -1.747  17.681  62.453  1.00 43.90           C
ATOM    612  C   ASP A  40      -0.885  17.010  61.396  1.00 42.69           C
ATOM    613  O   ASP A  40       0.038  17.653  60.870  1.00 47.62           O
ATOM    614  CB  ASP A  40      -2.252  19.033  61.946  1.00 45.15           C
ATOM    615  CG  ASP A  40      -3.187  18.921  60.757  1.00 43.20           C
ATOM    616  OD1 ASP A  40      -3.094  17.961  59.951  1.00 39.17           O
ATOM    617  OD2 ASP A  40      -4.022  19.836  60.638  1.00 52.24           O1-
ATOM    618  H   ASP A  40      -0.307  18.423  63.564  1.00 52.36           H
ATOM    619  HA  ASP A  40      -2.518  17.126  62.650  1.00 52.68           H
ATOM    620  HB2 ASP A  40      -2.744  19.470  62.658  1.00 54.18           H
ATOM    621  HB3 ASP A  40      -1.493  19.575  61.679  1.00 54.18           H
ATOM    622  N   PRO A  41      -1.133  15.744  61.035  1.00 44.23           N
ATOM    623  CA  PRO A  41      -0.261  15.071  60.048  1.00 44.64           C
ATOM    624  C   PRO A  41      -0.248  15.706  58.660  1.00 46.15           C
ATOM    625  O   PRO A  41       0.610  15.334  57.846  1.00 50.85           O
ATOM    626  CB  PRO A  41      -0.825  13.645  59.996  1.00 49.62           C
ATOM    627  CG  PRO A  41      -2.246  13.785  60.456  1.00 51.46           C
ATOM    628  CD  PRO A  41      -2.179  14.838  61.534  1.00 43.51           C
ATOM    629  HA  PRO A  41       0.650  15.029  60.380  1.00 53.57           H
ATOM    630  HB2 PRO A  41      -0.784  13.310  59.086  1.00 59.55           H
ATOM    631  HB3 PRO A  41      -0.321  13.075  60.598  1.00 59.55           H
ATOM    632  HG2 PRO A  41      -2.801  14.082  59.718  1.00 61.75           H
ATOM    633  HG3 PRO A  41      -2.564  12.939  60.808  1.00 61.75           H
ATOM    634  HD2 PRO A  41      -3.029  15.300  61.600  1.00 52.21           H
ATOM    635  HD3 PRO A  41      -1.911  14.448  62.381  1.00 52.21           H
ATOM    636  N   LYS A  42      -1.163  16.627  58.347  1.00 41.24           N
ATOM    637  CA  LYS A  42      -1.074  17.334  57.074  1.00 49.35           C
ATOM    638  C   LYS A  42      -0.135  18.532  57.146  1.00 45.98           C
ATOM    639  O   LYS A  42       0.216  19.083  56.098  1.00 47.74           O
ATOM    640  CB  LYS A  42      -2.468  17.788  56.612  1.00 43.14           C
ATOM    641  H   LYS A  42      -1.829  16.858  58.843  1.00 49.49           H
ATOM    642  HA  LYS A  42      -0.726  16.727  56.401  1.00 59.22           H
ATOM    643  HB1 LYS A  42      -3.048  17.014  56.538  1.00 51.77           H
ATOM    644  HB3 LYS A  42      -2.378  18.204  55.741  1.00 51.77           H
ATOM    645  N   GLU A  43       0.275  18.939  58.348  1.00 44.61           N
ATOM    646  CA  GLU A  43       1.216  20.038  58.560  1.00 40.94           C
ATOM    647  C   GLU A  43       2.490  19.430  59.140  1.00 32.29           C
ATOM    648  O   GLU A  43       2.711  19.432  60.352  1.00 36.87           O
ATOM    649  CB  GLU A  43       0.624  21.094  59.487  1.00 37.84           C
ATOM    650  H   GLU A  43       0.011  18.583  59.084  1.00 53.53           H
ATOM    651  HA  GLU A  43       1.431  20.454  57.711  1.00 49.12           H
ATOM    652  HB1 GLU A  43      -0.186  21.444  59.086  1.00 45.41           H
ATOM    653  HB3 GLU A  43       1.274  21.805  59.602  1.00 45.41           H
ATOM    654  N   ARG A  44       3.327  18.889  58.256  1.00 32.64           N
ATOM    655  CA  ARG A  44       4.481  18.114  58.683  1.00 37.39           C
ATOM    656  C   ARG A  44       5.596  18.976  59.283  1.00 35.27           C
ATOM    657  O   ARG A  44       6.499  18.431  59.930  1.00 32.16           O
ATOM    658  CB  ARG A  44       4.989  17.296  57.495  1.00 36.46           C
ATOM    659  CG  ARG A  44       3.896  16.361  56.901  1.00 47.67           C
ATOM    660  CD  ARG A  44       4.028  14.905  57.360  1.00 48.65           C
ATOM    661  H   ARG A  44       3.248  18.958  57.402  1.00 39.17           H
ATOM    662  HA  ARG A  44       4.191  17.490  59.366  1.00 44.87           H
ATOM    663  HB2 ARG A  44       5.731  16.743  57.791  1.00 43.75           H
ATOM    664  HB3 ARG A  44       5.285  17.900  56.797  1.00 43.75           H
ATOM    665  HG2 ARG A  44       3.947  16.376  55.932  1.00 57.21           H
ATOM    666  HG3 ARG A  44       3.022  16.672  57.188  1.00 57.21           H
ATOM    667  HD1 ARG A  44       4.875  14.546  57.048  1.00 58.38           H
ATOM    668  HD3 ARG A  44       3.982  14.864  58.328  1.00 58.38           H
ATOM    669  N   ASP A  45       5.543  20.297  59.126  1.00 32.38           N
ATOM    670  CA  ASP A  45       6.558  21.176  59.679  1.00 29.87           C
ATOM    671  C   ASP A  45       6.126  21.848  60.973  1.00 33.72           C
ATOM    672  O   ASP A  45       6.885  22.649  61.528  1.00 35.02           O
ATOM    673  CB  ASP A  45       6.954  22.224  58.646  1.00 34.45           C
ATOM    674  CG  ASP A  45       7.748  21.640  57.525  1.00 33.72           C
ATOM    675  OD1 ASP A  45       8.258  20.512  57.688  1.00 37.19           O
ATOM    676  OD2 ASP A  45       7.888  22.291  56.476  1.00 38.11           O1-
ATOM    677  H   ASP A  45       4.924  20.710  58.699  1.00 38.85           H
ATOM    678  HA  ASP A  45       7.347  20.650  59.873  1.00 35.84           H
ATOM    679  HB2 ASP A  45       6.151  22.620  58.275  1.00 41.34           H
ATOM    680  HB3 ASP A  45       7.496  22.902  59.078  1.00 41.34           H
ATOM    681  N   SER A  46       4.954  21.522  61.491  1.00 29.11           N
ATOM    682  CA  SER A  46       4.480  22.096  62.736  1.00 32.78           C
ATOM    683  C   SER A  46       4.596  20.985  63.775  1.00 37.12           C
ATOM    684  O   SER A  46       3.833  20.013  63.744  1.00 31.71           O
ATOM    685  CB  SER A  46       3.054  22.620  62.598  1.00 33.78           C
ATOM    686  H   SER A  46       4.410  20.956  61.141  1.00 34.93           H
ATOM    687  HA  SER A  46       5.051  22.832  63.001  1.00 39.33           H
ATOM    688  HB1 SER A  46       3.044  23.286  61.892  1.00 40.53           H
ATOM    689  HB3 SER A  46       2.789  23.023  63.442  1.00 40.53           H
ATOM    690  N   TYR A  47       5.578  21.109  64.655  1.00 31.32           N
ATOM    691  CA  TYR A  47       5.904  20.082  65.624  1.00 25.80           C
ATOM    692  C   TYR A  47       5.572  20.554  67.023  1.00 31.06           C
ATOM    693  O   TYR A  47       5.619  21.746  67.324  1.00 34.05           O
ATOM    694  CB  TYR A  47       7.384  19.722  65.581  1.00 27.13           C
ATOM    695  CG  TYR A  47       7.837  18.987  64.351  1.00 26.43           C
ATOM    696  CD1 TYR A  47       7.760  17.608  64.286  1.00 24.45           C
ATOM    697  CD2 TYR A  47       8.367  19.673  63.265  1.00 24.02           C
ATOM    698  CE1 TYR A  47       8.198  16.927  63.175  1.00 25.66           C
ATOM    699  CE2 TYR A  47       8.808  19.016  62.152  1.00 22.60           C
ATOM    700  CZ  TYR A  47       8.734  17.632  62.109  1.00 22.20           C
ATOM    701  OH  TYR A  47       9.163  16.951  61.006  1.00 25.33           O
ATOM    702  H   TYR A  47       6.081  21.803  64.712  1.00 37.58           H
ATOM    703  HA  TYR A  47       5.393  19.280  65.438  1.00 30.96           H
ATOM    704  HB2 TYR A  47       7.900  20.539  65.639  1.00 32.55           H
ATOM    705  HB3 TYR A  47       7.578  19.154  66.343  1.00 32.55           H
ATOM    706  HD1 TYR A  47       7.414  17.138  65.010  1.00 29.34           H
ATOM    707  HD2 TYR A  47       8.433  20.599  63.302  1.00 28.82           H
ATOM    708  HE1 TYR A  47       8.145  16.000  63.142  1.00 30.79           H
ATOM    709  HE2 TYR A  47       9.161  19.497  61.439  1.00 27.11           H
ATOM    710  HH  TYR A  47       9.598  17.461  60.499  1.00 30.39           H
ATOM    711  N   GLU A  48       5.240  19.590  67.877  1.00 32.72           N
ATOM    712  CA  GLU A  48       5.236  19.782  69.309  1.00 28.04           C
ATOM    713  C   GLU A  48       6.046  18.663  69.957  1.00 26.46           C
ATOM    714  O   GLU A  48       6.409  17.669  69.326  1.00 27.06           O
ATOM    715  CB  GLU A  48       3.798  19.814  69.872  1.00 36.66           C
ATOM    716  CG  GLU A  48       2.909  20.905  69.275  1.00 40.13           C
ATOM    717  CD  GLU A  48       3.060  22.263  69.961  1.00 45.45           C
ATOM    718  OE1 GLU A  48       3.627  22.327  71.078  1.00 50.81           O
ATOM    719  OE2 GLU A  48       2.608  23.274  69.375  1.00 51.65           O1-
ATOM    720  H   GLU A  48       5.004  18.799  67.636  1.00 39.27           H
ATOM    721  HA  GLU A  48       5.665  20.628  69.519  1.00 33.65           H
ATOM    722  HB2 GLU A  48       3.375  18.959  69.693  1.00 43.99           H
ATOM    723  HB3 GLU A  48       3.838  19.957  70.831  1.00 43.99           H
ATOM    724  HG2 GLU A  48       3.149  21.023  68.343  1.00 48.16           H
ATOM    725  HG3 GLU A  48       1.980  20.632  69.342  1.00 48.16           H
ATOM    726  N   CYS A  49       6.324  18.839  71.240  1.00 28.87           N
ATOM    727  CA  CYS A  49       7.124  17.901  72.013  1.00 28.43           C
ATOM    728  C   CYS A  49       6.210  17.001  72.838  1.00 28.53           C
ATOM    729  O   CYS A  49       5.354  17.495  73.582  1.00 31.26           O
ATOM    730  CB  CYS A  49       8.066  18.672  72.933  1.00 29.78           C
ATOM    731  SG  CYS A  49       9.091  17.617  73.947  1.00 32.65           S
ATOM    732  H   CYS A  49       6.059  19.517  71.696  1.00 34.64           H
ATOM    733  HA  CYS A  49       7.657  17.342  71.426  1.00 34.11           H
ATOM    734  HB2 CYS A  49       8.645  19.235  72.394  1.00 35.73           H
ATOM    735  HB3 CYS A  49       7.531  19.222  73.526  1.00 35.73           H
ATOM    736  HG  CYS A  49       8.388  16.908  74.609  1.00 39.18           H
ATOM    737  N   GLY A  50       6.407  15.698  72.729  1.00 26.75           N
ATOM    738  CA  GLY A  50       5.648  14.730  73.518  1.00 30.00           C
ATOM    739  C   GLY A  50       6.560  13.829  74.327  1.00 31.56           C
ATOM    740  O   GLY A  50       7.619  13.426  73.849  1.00 28.08           O
ATOM    741  H   GLY A  50       6.986  15.344  72.201  1.00 32.10           H
ATOM    742  HA2 GLY A  50       5.061  15.197  74.133  1.00 36.00           H
ATOM    743  HA3 GLY A  50       5.106  14.182  72.930  1.00 36.00           H
ATOM    744  N   GLU A  51       6.137  13.503  75.549  1.00 26.58           N
ATOM    745  CA  GLU A  51       6.896  12.588  76.392  1.00 27.23           C
ATOM    746  C   GLU A  51       6.703  11.135  75.953  1.00 30.67           C
ATOM    747  O   GLU A  51       5.570  10.658  75.834  1.00 29.89           O
ATOM    748  CB  GLU A  51       6.479  12.742  77.850  1.00 33.67           C
ATOM    749  CG  GLU A  51       7.421  11.986  78.778  1.00 30.33           C
ATOM    750  CD  GLU A  51       6.957  11.904  80.217  1.00 37.76           C
ATOM    751  OE1 GLU A  51       6.052  12.665  80.614  1.00 36.68           O
ATOM    752  OE2 GLU A  51       7.529  11.066  80.943  1.00 37.80           O1-
ATOM    753  H   GLU A  51       5.419  13.802  75.913  1.00 31.89           H
ATOM    754  HA  GLU A  51       7.841  12.800  76.324  1.00 32.68           H
ATOM    755  HB2 GLU A  51       6.503  13.682  78.084  1.00 40.40           H
ATOM    756  HB3 GLU A  51       5.580  12.393  77.959  1.00 40.40           H
ATOM    757  HG2 GLU A  51       7.517  11.076  78.457  1.00 36.39           H
ATOM    758  HG3 GLU A  51       8.282  12.432  78.774  1.00 36.39           H
ATOM    759  N   ILE A  52       7.809  10.422  75.736  1.00 22.70           N
ATOM    760  CA  ILE A  52       7.724   8.990  75.496  1.00 22.75           C
ATOM    761  C   ILE A  52       7.353   8.308  76.802  1.00 29.41           C
ATOM    762  O   ILE A  52       8.086   8.408  77.790  1.00 28.88           O
ATOM    763  CB  ILE A  52       9.044   8.439  74.966  1.00 25.90           C
ATOM    764  CG1 ILE A  52       9.345   9.087  73.610  1.00 31.85           C
ATOM    765  CG2 ILE A  52       8.961   6.918  74.854  1.00 26.55           C
ATOM    766  CD1 ILE A  52      10.667   8.734  73.080  1.00 33.24           C
ATOM    767  H   ILE A  52       8.609  10.736  75.732  1.00 27.24           H
ATOM    768  HA  ILE A  52       7.034   8.816  74.840  1.00 27.30           H
ATOM    769  HB  ILE A  52       9.747   8.668  75.590  1.00 31.08           H
ATOM    770 HG12 ILE A  52       8.682   8.798  72.964  1.00 38.22           H
ATOM    771 HG13 ILE A  52       9.318  10.051  73.704  1.00 38.22           H
ATOM    772 HG21 ILE A  52       9.806   6.578  74.524  1.00 31.87           H
ATOM    773 HG22 ILE A  52       8.778   6.529  75.720  1.00 31.87           H
ATOM    774 HG23 ILE A  52       8.252   6.688  74.233  1.00 31.87           H
ATOM    775 HD11 ILE A  52      10.798   9.202  72.240  1.00 39.89           H
ATOM    776 HD12 ILE A  52      11.340   8.999  73.727  1.00 39.89           H
ATOM    777 HD13 ILE A  52      10.702   7.775  72.935  1.00 39.89           H
ATOM    778  N   VAL A  53       6.225   7.607  76.820  1.00 26.89           N
ATOM    779  CA  VAL A  53       5.790   6.946  78.046  1.00 26.62           C
ATOM    780  C   VAL A  53       5.918   5.431  77.990  1.00 25.76           C
ATOM    781  O   VAL A  53       5.926   4.797  79.049  1.00 29.82           O
ATOM    782  CB  VAL A  53       4.354   7.346  78.432  1.00 27.67           C
ATOM    783  CG1 VAL A  53       4.318   8.811  78.918  1.00 32.36           C
ATOM    784  CG2 VAL A  53       3.423   7.135  77.302  1.00 29.37           C
ATOM    785  H   VAL A  53       5.703   7.503  76.146  1.00 32.27           H
ATOM    786  HA  VAL A  53       6.360   7.237  78.774  1.00 31.95           H
ATOM    787  HB  VAL A  53       4.065   6.777  79.160  1.00 33.20           H
ATOM    788 HG11 VAL A  53       3.408   9.039  79.163  1.00 38.84           H
ATOM    789 HG12 VAL A  53       4.903   8.904  79.689  1.00 38.84           H
ATOM    790 HG13 VAL A  53       4.620   9.394  78.205  1.00 38.84           H
ATOM    791 HG21 VAL A  53       2.535   7.371  77.606  1.00 35.25           H
ATOM    792 HG22 VAL A  53       3.682   7.704  76.561  1.00 35.25           H
ATOM    793 HG23 VAL A  53       3.457   6.203  77.039  1.00 35.25           H
ATOM    794  N   SER A  54       6.037   4.828  76.816  1.00 25.91           N
ATOM    795  CA  SER A  54       6.321   3.403  76.764  1.00 30.29           C
ATOM    796  C   SER A  54       6.900   3.076  75.397  1.00 31.73           C
ATOM    797  O   SER A  54       6.856   3.890  74.467  1.00 26.97           O
ATOM    798  CB  SER A  54       5.062   2.574  77.062  1.00 33.66           C
ATOM    799  OG  SER A  54       4.108   2.743  76.040  1.00 32.99           O
ATOM    800  H   SER A  54       5.964   5.207  76.048  1.00 31.09           H
ATOM    801  HA  SER A  54       6.989   3.190  77.434  1.00 36.35           H
ATOM    802  HB2 SER A  54       5.303   1.636  77.106  1.00 40.39           H
ATOM    803  HB3 SER A  54       4.681   2.858  77.908  1.00 40.39           H
ATOM    804  HG  SER A  54       3.903   2.000  75.709  1.00 39.59           H
ATOM    805  N   GLU A  55       7.454   1.868  75.285  1.00 29.12           N
ATOM    806  CA  GLU A  55       7.964   1.389  74.010  1.00 28.75           C
ATOM    807  C   GLU A  55       7.781  -0.117  73.897  1.00 34.49           C
ATOM    808  O   GLU A  55       7.706  -0.824  74.901  1.00 33.39           O
ATOM    809  CB  GLU A  55       9.435   1.748  73.818  1.00 29.74           C
ATOM    810  CG  GLU A  55      10.408   1.006  74.686  1.00 35.52           C
ATOM    811  CD  GLU A  55      11.804   1.612  74.586  1.00 42.10           C
ATOM    812  OE1 GLU A  55      12.449   1.493  73.516  1.00 39.65           O
ATOM    813  OE2 GLU A  55      12.248   2.229  75.574  1.00 42.49           O1-
ATOM    814  H   GLU A  55       7.548   1.310  75.932  1.00 34.94           H
ATOM    815  HA  GLU A  55       7.465   1.810  73.292  1.00 34.50           H
ATOM    816  HB2 GLU A  55       9.678   1.568  72.897  1.00 35.69           H
ATOM    817  HB3 GLU A  55       9.550   2.693  74.007  1.00 35.69           H
ATOM    818  HG2 GLU A  55      10.112   1.045  75.607  1.00 42.62           H
ATOM    819  HG3 GLU A  55      10.463   0.083  74.388  1.00 42.62           H
ATOM    820  N   THR A  56       7.659  -0.580  72.649  1.00 32.92           N
ATOM    821  CA  THR A  56       7.820  -1.970  72.229  1.00 31.60           C
ATOM    822  C   THR A  56       9.143  -2.070  71.494  1.00 34.61           C
ATOM    823  O   THR A  56       9.864  -1.088  71.354  1.00 37.58           O
ATOM    824  CB  THR A  56       6.664  -2.417  71.325  1.00 37.85           C
ATOM    825  OG1 THR A  56       6.723  -1.734  70.057  1.00 37.00           O
ATOM    826  CG2 THR A  56       5.334  -2.107  71.963  1.00 30.82           C
ATOM    827  H   THR A  56       7.465  -0.064  71.990  1.00 39.50           H
ATOM    828  HA  THR A  56       7.861  -2.558  72.997  1.00 37.92           H
ATOM    829  HB  THR A  56       6.725  -3.372  71.177  1.00 45.43           H
ATOM    830  HG1 THR A  56       6.088  -1.990  69.570  1.00 44.40           H
ATOM    831 HG21 THR A  56       4.615  -2.389  71.377  1.00 36.99           H
ATOM    832 HG22 THR A  56       5.254  -2.575  72.807  1.00 36.99           H
ATOM    833 HG23 THR A  56       5.256  -1.153  72.117  1.00 36.99           H
ATOM    834  N   SER A  57       9.433  -3.247  70.951  1.00 38.36           N
ATOM    835  CA  SER A  57      10.655  -3.393  70.165  1.00 39.83           C
ATOM    836  C   SER A  57      10.653  -2.529  68.902  1.00 36.71           C
ATOM    837  O   SER A  57      11.728  -2.202  68.391  1.00 37.17           O
ATOM    838  CB  SER A  57      10.852  -4.855  69.778  1.00 41.14           C
ATOM    839  OG  SER A  57       9.705  -5.317  69.098  1.00 42.35           O
ATOM    840  H   SER A  57       8.951  -3.956  71.012  1.00 46.04           H
ATOM    841  HA  SER A  57      11.408  -3.126  70.714  1.00 47.80           H
ATOM    842  HB2 SER A  57      11.626  -4.934  69.198  1.00 49.37           H
ATOM    843  HB3 SER A  57      10.982  -5.384  70.581  1.00 49.37           H
ATOM    844  HG  SER A  57       9.810  -6.117  68.870  1.00 50.82           H
ATOM    845  N   ASP A  58       9.489  -2.136  68.389  1.00 37.70           N
ATOM    846  CA  ASP A  58       9.439  -1.382  67.139  1.00 39.92           C
ATOM    847  C   ASP A  58       8.640  -0.082  67.205  1.00 41.53           C
ATOM    848  O   ASP A  58       8.475   0.566  66.166  1.00 39.50           O
ATOM    849  CB  ASP A  58       8.866  -2.271  66.019  1.00 42.38           C
ATOM    850  CG  ASP A  58       7.375  -2.564  66.181  1.00 46.46           C
ATOM    851  OD1 ASP A  58       6.775  -2.203  67.216  1.00 52.23           O
ATOM    852  OD2 ASP A  58       6.794  -3.176  65.259  1.00 55.63           O1-
ATOM    853  H   ASP A  58       8.720  -2.292  68.741  1.00 45.23           H
ATOM    854  HA  ASP A  58      10.342  -1.144  66.876  1.00 47.91           H
ATOM    855  HB2 ASP A  58       9.005  -1.836  65.163  1.00 50.86           H
ATOM    856  HB3 ASP A  58       9.334  -3.120  66.035  1.00 50.86           H
ATOM    857  N   SER A  59       8.150   0.323  68.376  1.00 29.87           N
ATOM    858  CA  SER A  59       7.257   1.466  68.488  1.00 34.97           C
ATOM    859  C   SER A  59       7.537   2.248  69.767  1.00 33.23           C
ATOM    860  O   SER A  59       8.065   1.723  70.759  1.00 29.54           O
ATOM    861  CB  SER A  59       5.779   1.018  68.460  1.00 33.41           C
ATOM    862  H   SER A  59       8.317  -0.061  69.127  1.00 35.84           H
ATOM    863  HA  SER A  59       7.402   2.062  67.738  1.00 41.96           H
ATOM    864  HB1 SER A  59       5.609   0.591  67.605  1.00 40.10           H
ATOM    865  HB3 SER A  59       5.209   1.799  68.554  1.00 40.10           H
ATOM    866  N   PHE A  60       7.158   3.524  69.724  1.00 29.73           N
ATOM    867  CA  PHE A  60       7.089   4.395  70.880  1.00 30.63           C
ATOM    868  C   PHE A  60       5.641   4.804  71.060  1.00 29.14           C
ATOM    869  O   PHE A  60       4.943   5.081  70.086  1.00 30.74           O
ATOM    870  CB  PHE A  60       7.910   5.686  70.707  1.00 29.22           C
ATOM    871  CG  PHE A  60       9.411   5.516  70.767  1.00 29.02           C
ATOM    872  CD1 PHE A  60      10.028   4.845  71.802  1.00 33.22           C
ATOM    873  CD2 PHE A  60      10.209   6.076  69.782  1.00 29.75           C
ATOM    874  CE1 PHE A  60      11.413   4.737  71.845  1.00 34.65           C
ATOM    875  CE2 PHE A  60      11.582   5.959  69.818  1.00 30.75           C
ATOM    876  CZ  PHE A  60      12.187   5.301  70.838  1.00 29.66           C
ATOM    877  H   PHE A  60       6.918   3.922  69.001  1.00 35.67           H
ATOM    878  HA  PHE A  60       7.386   3.926  71.677  1.00 36.76           H
ATOM    879  HB2 PHE A  60       7.691   6.067  69.842  1.00 35.06           H
ATOM    880  HB3 PHE A  60       7.653   6.300  71.413  1.00 35.06           H
ATOM    881  HD1 PHE A  60       9.514   4.472  72.482  1.00 39.86           H
ATOM    882  HD2 PHE A  60       9.808   6.535  69.079  1.00 35.70           H
ATOM    883  HE1 PHE A  60      11.823   4.277  72.543  1.00 41.59           H
ATOM    884  HE2 PHE A  60      12.100   6.338  69.145  1.00 36.90           H
ATOM    885  HZ  PHE A  60      13.113   5.222  70.855  1.00 35.60           H
ATOM    886  N   THR A  61       5.212   4.896  72.300  1.00 26.70           N
ATOM    887  CA  THR A  61       3.954   5.523  72.647  1.00 31.59           C
ATOM    888  C   THR A  61       4.287   6.783  73.413  1.00 29.30           C
ATOM    889  O   THR A  61       5.135   6.755  74.316  1.00 30.92           O
ATOM    890  CB  THR A  61       3.076   4.577  73.476  1.00 29.39           C
ATOM    891  OG1 THR A  61       2.727   3.444  72.670  1.00 35.58           O
ATOM    892  CG2 THR A  61       1.805   5.266  73.959  1.00 35.28           C
ATOM    893  H   THR A  61       5.646   4.601  72.980  1.00 32.04           H
ATOM    894  HA  THR A  61       3.483   5.765  71.837  1.00 37.91           H
ATOM    895  HB  THR A  61       3.570   4.280  74.256  1.00 35.26           H
ATOM    896  HG1 THR A  61       3.421   3.057  72.397  1.00 42.70           H
ATOM    897 HG21 THR A  61       1.277   4.648  74.489  1.00 42.34           H
ATOM    898 HG22 THR A  61       2.021   6.035  74.509  1.00 42.34           H
ATOM    899 HG23 THR A  61       1.280   5.558  73.197  1.00 42.34           H
ATOM    900  N   PHE A  62       3.640   7.887  73.048  1.00 30.11           N
ATOM    901  CA  PHE A  62       3.943   9.177  73.649  1.00 32.27           C
ATOM    902  C   PHE A  62       2.671   9.969  73.933  1.00 31.56           C
ATOM    903  O   PHE A  62       1.633   9.770  73.295  1.00 32.12           O
ATOM    904  CB  PHE A  62       4.887  10.006  72.746  1.00 27.70           C
ATOM    905  CG  PHE A  62       4.319  10.346  71.394  1.00 27.64           C
ATOM    906  CD1 PHE A  62       4.500   9.489  70.311  1.00 30.29           C
ATOM    907  CD2 PHE A  62       3.652  11.551  71.188  1.00 34.49           C
ATOM    908  CE1 PHE A  62       4.002   9.808  69.063  1.00 39.61           C
ATOM    909  CE2 PHE A  62       3.159  11.876  69.933  1.00 30.95           C
ATOM    910  CZ  PHE A  62       3.340  11.004  68.870  1.00 28.88           C
ATOM    911  H   PHE A  62       3.023   7.913  72.450  1.00 36.13           H
ATOM    912  HA  PHE A  62       4.398   9.025  74.494  1.00 38.73           H
ATOM    913  HB2 PHE A  62       5.101  10.839  73.197  1.00 33.24           H
ATOM    914  HB3 PHE A  62       5.698   9.495  72.596  1.00 33.24           H
ATOM    915  HD1 PHE A  62       4.950   8.684  70.429  1.00 36.34           H
ATOM    916  HD2 PHE A  62       3.533  12.144  71.897  1.00 41.39           H
ATOM    917  HE1 PHE A  62       4.122   9.222  68.352  1.00 47.53           H
ATOM    918  HE2 PHE A  62       2.705  12.678  69.805  1.00 37.14           H
ATOM    919  HZ  PHE A  62       3.000  11.214  68.031  1.00 34.66           H
ATOM    920  N   LYS A  63       2.779  10.861  74.914  1.00 31.26           N
ATOM    921  CA  LYS A  63       1.722  11.799  75.253  1.00 38.12           C
ATOM    922  C   LYS A  63       1.770  12.983  74.299  1.00 40.76           C
ATOM    923  O   LYS A  63       2.851  13.480  73.967  1.00 43.42           O
ATOM    924  CB  LYS A  63       1.902  12.316  76.686  1.00 33.83           C
ATOM    925  CG  LYS A  63       1.664  11.313  77.807  1.00 45.55           C
ATOM    926  CD  LYS A  63       2.146  11.874  79.158  1.00 47.03           C
ATOM    927  H   LYS A  63       3.478  10.940  75.412  1.00 37.51           H
ATOM    928  HA  LYS A  63       0.858  11.365  75.177  1.00 45.75           H
ATOM    929  HB2 LYS A  63       1.290  13.055  76.824  1.00 40.60           H
ATOM    930  HB3 LYS A  63       2.814  12.634  76.780  1.00 40.60           H
ATOM    931  HG2 LYS A  63       2.153  10.497  77.618  1.00 54.66           H
ATOM    932  HG3 LYS A  63       0.713  11.131  77.878  1.00 54.66           H
ATOM    933  HD1 LYS A  63       3.097  12.064  79.106  1.00 56.44           H
ATOM    934  HD3 LYS A  63       1.659  12.689  79.361  1.00 56.44           H
ATOM    935  N   THR A  64       0.602  13.433  73.862  1.00 42.53           N
ATOM    936  CA  THR A  64       0.478  14.686  73.130  1.00 40.35           C
ATOM    937  C   THR A  64       0.313  15.855  74.107  1.00 50.00           C
ATOM    938  O   THR A  64       0.117  15.667  75.315  1.00 49.44           O
ATOM    939  CB  THR A  64      -0.700  14.631  72.158  1.00 45.37           C
ATOM    940  OG1 THR A  64      -1.909  14.349  72.876  1.00 51.94           O
ATOM    941  CG2 THR A  64      -0.476  13.556  71.100  1.00 45.15           C
ATOM    942  H   THR A  64      -0.143  13.023  73.982  1.00 51.04           H
ATOM    943  HA  THR A  64       1.287  14.833  72.614  1.00 48.42           H
ATOM    944  HB  THR A  64      -0.787  15.487  71.713  1.00 54.44           H
ATOM    945  HG1 THR A  64      -1.883  13.571  73.194  1.00 62.33           H
ATOM    946 HG21 THR A  64      -1.215  13.556  70.471  1.00 54.18           H
ATOM    947 HG22 THR A  64       0.348  13.733  70.620  1.00 54.18           H
ATOM    948 HG23 THR A  64      -0.416  12.683  71.518  1.00 54.18           H
ATOM    949  N   VAL A  65       0.405  17.080  73.561  1.00 48.33           N
ATOM    950  CA  VAL A  65       0.269  18.297  74.369  1.00 55.69           C
ATOM    951  C   VAL A  65      -1.112  18.357  75.010  1.00 57.79           C
ATOM    952  O   VAL A  65      -1.266  18.807  76.152  1.00 64.26           O
ATOM    953  CB  VAL A  65       0.544  19.552  73.509  1.00 42.98           C
ATOM    954  H   VAL A  65       0.544  17.229  72.725  1.00 58.00           H
ATOM    955  HA  VAL A  65       0.926  18.281  75.085  1.00 66.83           H
ATOM    956  N   ASP A  66      -2.134  17.912  74.287  1.00 52.28           N
ATOM    957  CA  ASP A  66      -3.472  17.793  74.830  1.00 55.51           C
ATOM    958  C   ASP A  66      -3.647  16.479  75.613  1.00 62.49           C
ATOM    959  O   ASP A  66      -2.832  16.121  76.475  1.00 60.75           O
ATOM    960  CB  ASP A  66      -4.494  17.865  73.698  1.00 60.56           C
ATOM    961  CG  ASP A  66      -4.285  16.768  72.658  1.00 62.44           C
ATOM    962  OD1 ASP A  66      -3.548  17.010  71.674  1.00 60.19           O
ATOM    963  OD2 ASP A  66      -4.826  15.650  72.845  1.00 66.78           O1-
ATOM    964  H   ASP A  66      -2.072  17.674  73.463  1.00 62.73           H
ATOM    965  HA  ASP A  66      -3.637  18.535  75.433  1.00 66.61           H
ATOM    966  HB2 ASP A  66      -4.402  18.723  73.252  1.00 72.67           H
ATOM    967  HB3 ASP A  66      -5.386  17.776  74.067  1.00 72.67           H
ATOM    968  HC  ASP A  66      -4.428  15.876  75.443  1.00 74.99           H
ATOM    969  N   GLN A  68      -3.817  13.153  75.087  1.00 49.79           N
ATOM    970  CA  GLN A  68      -4.127  11.905  74.393  1.00 53.97           C
ATOM    971  C   GLN A  68      -2.827  11.167  74.049  1.00 55.88           C
ATOM    972  O   GLN A  68      -1.785  11.796  73.860  1.00 58.45           O
ATOM    973  CB  GLN A  68      -4.947  12.180  73.128  1.00 51.01           C
ATOM    974  CG  GLN A  68      -5.478  10.924  72.436  1.00 48.99           C
ATOM    975  H1  GLN A  68      -4.635  13.594  75.326  1.00 59.75           H
ATOM    976  H2  GLN A  68      -3.308  13.722  74.507  1.00 59.75           H
ATOM    977  HA  GLN A  68      -4.656  11.334  74.972  1.00 64.76           H
ATOM    978  HB2 GLN A  68      -4.389  12.657  72.494  1.00 61.22           H
ATOM    979  HB3 GLN A  68      -5.709  12.732  73.367  1.00 61.22           H
ATOM    980  HG1 GLN A  68      -6.091  10.468  73.034  1.00 58.79           H
ATOM    981  HG3 GLN A  68      -5.946  11.184  71.626  1.00 58.79           H
ATOM    982  N   ASP A  69      -2.873   9.840  73.976  1.00 46.55           N
ATOM    983  CA  ASP A  69      -1.679   9.064  73.678  1.00 45.37           C
ATOM    984  C   ASP A  69      -1.663   8.697  72.205  1.00 42.93           C
ATOM    985  O   ASP A  69      -2.713   8.566  71.572  1.00 45.64           O
ATOM    986  CB  ASP A  69      -1.595   7.792  74.539  1.00 46.40           C
ATOM    987  CG  ASP A  69      -1.030   8.056  75.928  1.00 47.29           C
ATOM    988  OD1 ASP A  69      -0.804   9.236  76.288  1.00 46.49           O
ATOM    989  OD2 ASP A  69      -0.812   7.076  76.666  1.00 55.51           O1-
ATOM    990  H   ASP A  69      -3.580   9.367  74.098  1.00 55.86           H
ATOM    991  HA  ASP A  69      -0.893   9.600  73.860  1.00 54.44           H
ATOM    992  HB2 ASP A  69      -2.482   7.411  74.642  1.00 55.67           H
ATOM    993  HB3 ASP A  69      -1.010   7.151  74.104  1.00 55.67           H
ATOM    994  N   ARG A  70      -0.450   8.562  71.662  1.00 35.62           N
ATOM    995  CA  ARG A  70      -0.230   8.181  70.272  1.00 31.57           C
ATOM    996  C   ARG A  70       0.931   7.206  70.184  1.00 35.14           C
ATOM    997  O   ARG A  70       1.760   7.107  71.087  1.00 38.19           O
ATOM    998  CB  ARG A  70       0.104   9.378  69.372  1.00 42.08           C
ATOM    999  CG  ARG A  70      -1.079  10.237  68.970  1.00 43.52           C
ATOM   1000  CD  ARG A  70      -0.698  11.166  67.824  1.00 42.16           C
ATOM   1001  NE  ARG A  70      -1.510  12.370  67.838  1.00 42.52           N
ATOM   1002  CZ  ARG A  70      -1.387  13.380  66.983  1.00 44.27           C
ATOM   1003  NH1 ARG A  70      -0.472  13.353  66.006  1.00 37.52           N
ATOM   1004  NH2 ARG A  70      -2.197  14.424  67.121  1.00 48.06           N1+
ATOM   1005  H   ARG A  70       0.281   8.690  72.096  1.00 42.74           H
ATOM   1006  HA  ARG A  70      -1.024   7.742  69.930  1.00 37.89           H
ATOM   1007  HB2 ARG A  70       0.731   9.950  69.843  1.00 50.49           H
ATOM   1008  HB3 ARG A  70       0.516   9.048  68.558  1.00 50.49           H
ATOM   1009  HG2 ARG A  70      -1.802   9.662  68.673  1.00 52.22           H
ATOM   1010  HG3 ARG A  70      -1.361  10.777  69.725  1.00 52.22           H
ATOM   1011  HD2 ARG A  70       0.234  11.422  67.912  1.00 50.59           H
ATOM   1012  HD3 ARG A  70      -0.845  10.712  66.979  1.00 50.59           H
ATOM   1013  HE  ARG A  70      -2.166  12.398  68.393  1.00 51.03           H
ATOM   1014 HH11 ARG A  70       0.053  12.676  65.919  1.00 45.02           H
ATOM   1015 HH12 ARG A  70      -0.406  14.014  65.460  1.00 45.02           H
ATOM   1016 HH21 ARG A  70      -2.782  14.428  67.753  1.00 57.67           H
ATOM   1017 HH22 ARG A  70      -2.143  15.090  66.581  1.00 57.67           H
ATOM   1018  N   GLN A  71       1.001   6.514  69.058  1.00 35.54           N
ATOM   1019  CA  GLN A  71       2.006   5.489  68.833  1.00 36.81           C
ATOM   1020  C   GLN A  71       2.662   5.721  67.482  1.00 43.03           C
ATOM   1021  O   GLN A  71       1.992   6.095  66.514  1.00 45.25           O
ATOM   1022  CB  GLN A  71       1.364   4.097  68.909  1.00 43.21           C
ATOM   1023  CG  GLN A  71       2.285   2.916  68.644  1.00 48.21           C
ATOM   1024  CD  GLN A  71       1.600   1.583  68.974  1.00 52.46           C
ATOM   1025  OE1 GLN A  71       0.382   1.447  68.819  1.00 59.41           O
ATOM   1026  NE2 GLN A  71       2.378   0.610  69.448  1.00 54.58           N
ATOM   1027  H   GLN A  71       0.466   6.627  68.396  1.00 42.65           H
ATOM   1028  HA  GLN A  71       2.687   5.556  69.519  1.00 44.17           H
ATOM   1029  HB2 GLN A  71       1.005   3.984  69.802  1.00 51.86           H
ATOM   1030  HB3 GLN A  71       0.641   4.056  68.261  1.00 51.86           H
ATOM   1031  HG2 GLN A  71       2.534   2.909  67.706  1.00 57.85           H
ATOM   1032  HG3 GLN A  71       3.076   2.999  69.198  1.00 57.85           H
ATOM   1033 HE21 GLN A  71       3.214   0.755  69.594  1.00 65.49           H
ATOM   1034 HE22 GLN A  71       2.045  -0.166  69.608  1.00 65.49           H
ATOM   1035  N   VAL A  72       3.978   5.528  67.425  1.00 34.00           N
ATOM   1036  CA  VAL A  72       4.734   5.724  66.198  1.00 39.82           C
ATOM   1037  C   VAL A  72       5.807   4.648  66.102  1.00 38.53           C
ATOM   1038  O   VAL A  72       6.349   4.187  67.111  1.00 34.42           O
ATOM   1039  CB  VAL A  72       5.350   7.142  66.138  1.00 41.07           C
ATOM   1040  CG1 VAL A  72       6.325   7.385  67.315  1.00 35.16           C
ATOM   1041  CG2 VAL A  72       6.043   7.357  64.838  1.00 33.99           C
ATOM   1042  H   VAL A  72       4.461   5.275  68.090  1.00 40.79           H
ATOM   1043  HA  VAL A  72       4.142   5.623  65.435  1.00 47.78           H
ATOM   1044  HB  VAL A  72       4.634   7.793  66.199  1.00 49.28           H
ATOM   1045 HG11 VAL A  72       6.685   8.283  67.248  1.00 42.19           H
ATOM   1046 HG12 VAL A  72       5.843   7.287  68.151  1.00 42.19           H
ATOM   1047 HG13 VAL A  72       7.046   6.738  67.267  1.00 42.19           H
ATOM   1048 HG21 VAL A  72       6.412   8.253  64.826  1.00 40.79           H
ATOM   1049 HG22 VAL A  72       6.755   6.708  64.741  1.00 40.79           H
ATOM   1050 HG23 VAL A  72       5.394   7.250  64.125  1.00 40.79           H
ATOM   1051  N   LYS A  73       6.085   4.226  64.875  1.00 31.81           N
ATOM   1052  CA  LYS A  73       7.182   3.305  64.621  1.00 34.40           C
ATOM   1053  C   LYS A  73       8.496   3.985  64.948  1.00 37.79           C
ATOM   1054  O   LYS A  73       8.687   5.172  64.669  1.00 32.55           O
ATOM   1055  CB  LYS A  73       7.199   2.851  63.153  1.00 40.18           C
ATOM   1056  CG  LYS A  73       6.434   1.562  62.836  1.00 47.32           C
ATOM   1057  CD  LYS A  73       4.933   1.759  62.957  1.00 47.88           C
ATOM   1058  CE  LYS A  73       4.177   0.422  63.085  1.00 49.55           C
ATOM   1059  H   LYS A  73       5.645   4.456  64.176  1.00 38.17           H
ATOM   1060  HA  LYS A  73       7.093   2.526  65.191  1.00 41.28           H
ATOM   1061  HB2 LYS A  73       8.121   2.700  62.894  1.00 48.21           H
ATOM   1062  HB3 LYS A  73       6.820   3.560  62.608  1.00 48.21           H
ATOM   1063  HG2 LYS A  73       6.703   0.860  63.448  1.00 56.79           H
ATOM   1064  HG3 LYS A  73       6.623   1.301  61.920  1.00 56.79           H
ATOM   1065  HD2 LYS A  73       4.610   2.216  62.163  1.00 57.46           H
ATOM   1066  HD3 LYS A  73       4.747   2.291  63.747  1.00 57.46           H
ATOM   1067  HE1 LYS A  73       4.480  -0.039  63.883  1.00 59.46           H
ATOM   1068  HE3 LYS A  73       3.225   0.603  63.154  1.00 59.46           H
ATOM   1069  N   LYS A  74       9.416   3.221  65.523  1.00 34.13           N
ATOM   1070  CA  LYS A  74      10.714   3.780  65.871  1.00 38.50           C
ATOM   1071  C   LYS A  74      11.451   4.262  64.636  1.00 36.03           C
ATOM   1072  O   LYS A  74      12.214   5.225  64.707  1.00 32.04           O
ATOM   1073  CB  LYS A  74      11.556   2.743  66.614  1.00 31.86           C
ATOM   1074  CG  LYS A  74      11.094   2.551  68.037  1.00 34.83           C
ATOM   1075  CD  LYS A  74      12.000   1.598  68.831  1.00 37.93           C
ATOM   1076  CE  LYS A  74      11.604   1.622  70.342  1.00 38.01           C
ATOM   1077  NZ  LYS A  74      12.156   0.473  71.109  1.00 33.14           N1+
ATOM   1078  H   LYS A  74       9.318   2.389  65.711  1.00 40.95           H
ATOM   1079  HA  LYS A  74      10.578   4.539  66.461  1.00 46.20           H
ATOM   1080  HB2 LYS A  74      11.483   1.892  66.154  1.00 38.23           H
ATOM   1081  HB3 LYS A  74      12.481   3.032  66.633  1.00 38.23           H
ATOM   1082  HG2 LYS A  74      11.091   3.409  68.486  1.00 41.79           H
ATOM   1083  HG3 LYS A  74      10.198   2.176  68.023  1.00 41.79           H
ATOM   1084  HD2 LYS A  74      11.899   0.694  68.496  1.00 45.52           H
ATOM   1085  HD3 LYS A  74      12.923   1.887  68.745  1.00 45.52           H
ATOM   1086  HE2 LYS A  74      11.954   2.431  70.740  1.00 45.61           H
ATOM   1087  HE3 LYS A  74      10.637   1.601  70.429  1.00 45.61           H
ATOM   1088  HZ1 LYS A  74      12.273   0.703  71.960  1.00 39.77           H
ATOM   1089  HZ2 LYS A  74      11.594  -0.215  71.066  1.00 39.77           H
ATOM   1090  HZ3 LYS A  74      12.943   0.227  70.770  1.00 39.77           H
ATOM   1091  N   ASP A  75      11.235   3.609  63.498  1.00 39.72           N
ATOM   1092  CA  ASP A  75      11.891   4.037  62.268  1.00 43.75           C
ATOM   1093  C   ASP A  75      11.344   5.365  61.751  1.00 35.69           C
ATOM   1094  O   ASP A  75      12.025   6.044  60.984  1.00 39.99           O
ATOM   1095  CB  ASP A  75      11.746   2.930  61.216  1.00 47.73           C
ATOM   1096  CG  ASP A  75      12.656   1.730  61.511  1.00 56.20           C
ATOM   1097  OD1 ASP A  75      13.445   1.815  62.486  1.00 58.61           O
ATOM   1098  OD2 ASP A  75      12.582   0.709  60.782  1.00 64.32           O1-
ATOM   1099  H   ASP A  75      10.717   2.929  63.411  1.00 47.66           H
ATOM   1100  HA  ASP A  75      12.837   4.162  62.444  1.00 52.50           H
ATOM   1101  HB2 ASP A  75      10.828   2.614  61.222  1.00 57.28           H
ATOM   1102  HB3 ASP A  75      11.967   3.282  60.339  1.00 57.28           H
ATOM   1103  N   ASP A  76      10.144   5.756  62.159  1.00 32.54           N
ATOM   1104  CA  ASP A  76       9.557   7.022  61.750  1.00 34.62           C
ATOM   1105  C   ASP A  76       9.706   8.108  62.803  1.00 38.68           C
ATOM   1106  O   ASP A  76       9.204   9.218  62.601  1.00 31.77           O
ATOM   1107  CB  ASP A  76       8.068   6.850  61.432  1.00 38.68           C
ATOM   1108  CG  ASP A  76       7.794   5.724  60.435  1.00 45.51           C
ATOM   1109  OD1 ASP A  76       8.651   5.463  59.558  1.00 50.65           O
ATOM   1110  OD2 ASP A  76       6.710   5.098  60.542  1.00 47.11           O1-
ATOM   1111  H   ASP A  76       9.639   5.295  62.681  1.00 39.05           H
ATOM   1112  HA  ASP A  76      10.004   7.327  60.945  1.00 41.54           H
ATOM   1113  HB2 ASP A  76       7.592   6.643  62.252  1.00 46.42           H
ATOM   1114  HB3 ASP A  76       7.729   7.677  61.053  1.00 46.42           H
ATOM   1115  N   ALA A  77      10.353   7.808  63.931  1.00 35.85           N
ATOM   1116  CA  ALA A  77      10.343   8.712  65.067  1.00 32.42           C
ATOM   1117  C   ALA A  77      11.414   9.783  64.912  1.00 25.95           C
ATOM   1118  O   ALA A  77      12.543   9.498  64.502  1.00 27.64           O
ATOM   1119  CB  ALA A  77      10.564   7.936  66.375  1.00 34.48           C
ATOM   1120  H   ALA A  77      10.806   7.088  64.060  1.00 43.02           H
ATOM   1121  HA  ALA A  77       9.478   9.152  65.116  1.00 38.91           H
ATOM   1122  HB1 ALA A  77      10.543   8.561  67.115  1.00 41.38           H
ATOM   1123  HB2 ALA A  77       9.856   7.283  66.479  1.00 41.38           H
ATOM   1124  HB3 ALA A  77      11.425   7.490  66.339  1.00 41.38           H
ATOM   1125  N   ASN A  78      11.037  11.027  65.217  1.00 23.39           N
ATOM   1126  CA  ASN A  78      11.985  12.138  65.375  1.00 23.19           C
ATOM   1127  C   ASN A  78      12.198  12.355  66.870  1.00 21.47           C
ATOM   1128  O   ASN A  78      11.511  13.165  67.499  1.00 27.72           O
ATOM   1129  CB  ASN A  78      11.465  13.425  64.743  1.00 20.55           C
ATOM   1130  CG  ASN A  78      11.247  13.298  63.246  1.00 27.55           C
ATOM   1131  OD1 ASN A  78      12.197  13.153  62.484  1.00 30.69           O
ATOM   1132  ND2 ASN A  78       9.982  13.309  62.827  1.00 30.48           N
ATOM   1133  H   ASN A  78      10.213  11.256  65.337  1.00 28.07           H
ATOM   1134  HA  ASN A  78      12.834  11.910  64.962  1.00 27.83           H
ATOM   1135  HB2 ASN A  78      10.620  13.658  65.158  1.00 24.66           H
ATOM   1136  HB3 ASN A  78      12.106  14.133  64.903  1.00 24.66           H
ATOM   1137 HD21 ASN A  78       9.805  13.176  61.996  1.00 36.57           H
ATOM   1138 HD22 ASN A  78       9.341  13.435  63.387  1.00 36.57           H
ATOM   1139  N   GLN A  79      13.179  11.668  67.447  1.00 25.18           N
ATOM   1140  CA  GLN A  79      13.414  11.822  68.886  1.00 24.49           C
ATOM   1141  C   GLN A  79      13.979  13.207  69.200  1.00 24.95           C
ATOM   1142  O   GLN A  79      14.712  13.800  68.409  1.00 22.41           O
ATOM   1143  CB  GLN A  79      14.370  10.740  69.394  1.00 25.82           C
ATOM   1144  CG  GLN A  79      13.752   9.327  69.439  1.00 32.03           C
ATOM   1145  CD  GLN A  79      14.596   8.360  70.260  1.00 29.49           C
ATOM   1146  OE1 GLN A  79      14.615   8.423  71.489  1.00 30.21           O
ATOM   1147  NE2 GLN A  79      15.323   7.505  69.581  1.00 27.26           N
ATOM   1148  H   GLN A  79      13.710  11.125  67.041  1.00 30.22           H
ATOM   1149  HA  GLN A  79      12.577  11.741  69.366  1.00 29.39           H
ATOM   1150  HB2 GLN A  79      15.152  10.709  68.820  1.00 30.99           H
ATOM   1151  HB3 GLN A  79      14.642  10.972  70.296  1.00 30.99           H
ATOM   1152  HG2 GLN A  79      12.869   9.376  69.836  1.00 38.44           H
ATOM   1153  HG3 GLN A  79      13.692   8.971  68.538  1.00 38.44           H
ATOM   1154 HE21 GLN A  79      15.235   7.451  68.728  1.00 32.71           H
ATOM   1155 HE22 GLN A  79      15.889   7.004  69.987  1.00 32.71           H
ATOM   1156  N   ARG A  80      13.601  13.736  70.355  1.00 19.67           N
ATOM   1157  CA  ARG A  80      14.160  14.989  70.822  1.00 22.79           C
ATOM   1158  C   ARG A  80      15.502  14.738  71.491  1.00 24.06           C
ATOM   1159  O   ARG A  80      15.670  13.786  72.252  1.00 24.27           O
ATOM   1160  CB  ARG A  80      13.197  15.675  71.782  1.00 22.40           C
ATOM   1161  CG  ARG A  80      13.781  16.877  72.422  1.00 21.51           C
ATOM   1162  CD  ARG A  80      12.771  17.723  73.174  1.00 24.75           C
ATOM   1163  NE  ARG A  80      13.435  18.956  73.592  1.00 21.47           N
ATOM   1164  CZ  ARG A  80      12.871  19.980  74.210  1.00 21.78           C
ATOM   1165  NH1 ARG A  80      11.578  19.987  74.517  1.00 25.82           N
ATOM   1166  NH2 ARG A  80      13.628  21.011  74.522  1.00 21.86           N1+
ATOM   1167  H   ARG A  80      13.011  13.402  70.875  1.00 23.61           H
ATOM   1168  HA  ARG A  80      14.310  15.581  70.072  1.00 27.34           H
ATOM   1169  HB2 ARG A  80      12.402  15.946  71.301  1.00 26.88           H
ATOM   1170  HB3 ARG A  80      12.965  15.056  72.491  1.00 26.88           H
ATOM   1171  HG2 ARG A  80      14.457  16.599  73.056  1.00 25.81           H
ATOM   1172  HG3 ARG A  80      14.179  17.430  71.736  1.00 25.81           H
ATOM   1173  HD2 ARG A  80      12.023  17.941  72.593  1.00 29.70           H
ATOM   1174  HD3 ARG A  80      12.466  17.244  73.960  1.00 29.70           H
ATOM   1175  HE  ARG A  80      14.261  19.050  73.367  1.00 25.76           H
ATOM   1176 HH11 ARG A  80      11.082  19.316  74.313  1.00 30.98           H
ATOM   1177 HH12 ARG A  80      11.234  20.669  74.915  1.00 30.98           H
ATOM   1178 HH21 ARG A  80      14.464  20.999  74.321  1.00 26.24           H
ATOM   1179 HH22 ARG A  80      13.288  21.694  74.918  1.00 26.24           H
ATOM   1180  N   ASN A  81      16.468  15.586  71.203  1.00 24.39           N
ATOM   1181  CA  ASN A  81      17.758  15.412  71.845  1.00 24.35           C
ATOM   1182  C   ASN A  81      17.653  15.697  73.337  1.00 22.09           C
ATOM   1183  O   ASN A  81      16.868  16.542  73.764  1.00 20.88           O
ATOM   1184  CB  ASN A  81      18.804  16.325  71.239  1.00 27.43           C
ATOM   1185  CG  ASN A  81      19.372  15.767  69.960  1.00 24.87           C
ATOM   1186  OD1 ASN A  81      20.115  14.793  69.968  1.00 25.81           O
ATOM   1187  ND2 ASN A  81      19.032  16.389  68.844  1.00 21.94           N
ATOM   1188  H   ASN A  81      16.407  16.242  70.654  1.00 29.26           H
ATOM   1189  HA  ASN A  81      18.050  14.499  71.705  1.00 29.22           H
ATOM   1190  HB2 ASN A  81      18.400  17.186  71.046  1.00 32.92           H
ATOM   1191  HB3 ASN A  81      19.526  16.437  71.875  1.00 32.92           H
ATOM   1192 HD21 ASN A  81      19.365  16.135  68.092  1.00 26.32           H
ATOM   1193 HD22 ASN A  81      18.478  17.045  68.874  1.00 26.32           H
ATOM   1194  N   PRO A  82      18.457  15.018  74.154  1.00 27.23           N
ATOM   1195  CA  PRO A  82      18.607  15.445  75.552  1.00 27.33           C
ATOM   1196  C   PRO A  82      18.821  16.948  75.609  1.00 21.59           C
ATOM   1197  O   PRO A  82      19.554  17.520  74.793  1.00 21.35           O
ATOM   1198  CB  PRO A  82      19.843  14.667  76.031  1.00 29.75           C
ATOM   1199  CG  PRO A  82      19.916  13.482  75.143  1.00 27.62           C
ATOM   1200  CD  PRO A  82      19.363  13.913  73.805  1.00 24.84           C
ATOM   1201  HA  PRO A  82      17.833  15.197  76.086  1.00 32.79           H
ATOM   1202  HB2 PRO A  82      20.641  15.213  75.936  1.00 35.70           H
ATOM   1203  HB3 PRO A  82      19.720  14.397  76.954  1.00 35.70           H
ATOM   1204  HG2 PRO A  82      20.839  13.198  75.052  1.00 33.15           H
ATOM   1205  HG3 PRO A  82      19.374  12.770  75.516  1.00 33.15           H
ATOM   1206  HD2 PRO A  82      20.076  14.229  73.228  1.00 29.81           H
ATOM   1207  HD3 PRO A  82      18.872  13.185  73.395  1.00 29.81           H
ATOM   1208  N   ILE A  83      18.183  17.616  76.575  1.00 20.93           N
ATOM   1209  CA  ILE A  83      18.155  19.069  76.491  1.00 20.30           C
ATOM   1210  C   ILE A  83      19.489  19.718  76.809  1.00 23.66           C
ATOM   1211  O   ILE A  83      19.642  20.917  76.553  1.00 22.12           O
ATOM   1212  CB  ILE A  83      17.020  19.658  77.351  1.00 21.88           C
ATOM   1213  CG1 ILE A  83      17.202  19.346  78.831  1.00 20.75           C
ATOM   1214  CG2 ILE A  83      15.673  19.109  76.874  1.00 25.50           C
ATOM   1215  CD1 ILE A  83      16.551  20.287  79.682  1.00 23.04           C
ATOM   1216  H   ILE A  83      17.774  17.272  77.247  1.00 25.11           H
ATOM   1217  HA  ILE A  83      17.958  19.304  75.569  1.00 24.36           H
ATOM   1218  HB  ILE A  83      17.023  20.621  77.242  1.00 26.25           H
ATOM   1219 HG12 ILE A  83      16.820  18.476  79.019  1.00 24.90           H
ATOM   1220 HG13 ILE A  83      18.145  19.363  79.050  1.00 24.90           H
ATOM   1221 HG21 ILE A  83      14.963  19.490  77.415  1.00 30.60           H
ATOM   1222 HG22 ILE A  83      15.549  19.358  75.945  1.00 30.60           H
ATOM   1223 HG23 ILE A  83      15.681  18.143  76.956  1.00 30.60           H
ATOM   1224 HD11 ILE A  83      16.687  20.019  80.602  1.00 27.65           H
ATOM   1225 HD12 ILE A  83      16.936  21.163  79.524  1.00 27.65           H
ATOM   1226 HD13 ILE A  83      15.604  20.293  79.477  1.00 27.65           H
ATOM   1227  N   LYS A  84      20.486  18.955  77.284  1.00 24.79           N
ATOM   1228  CA  LYS A  84      21.843  19.495  77.387  1.00 25.74           C
ATOM   1229  C   LYS A  84      22.392  19.919  76.027  1.00 22.84           C
ATOM   1230  O   LYS A  84      23.363  20.687  75.974  1.00 22.81           O
ATOM   1231  CB  LYS A  84      22.793  18.459  78.007  1.00 23.05           C
ATOM   1232  CG  LYS A  84      23.024  17.226  77.146  1.00 27.18           C
ATOM   1233  CD  LYS A  84      24.108  16.349  77.812  1.00 32.64           C
ATOM   1234  CE  LYS A  84      24.296  15.019  77.122  1.00 37.77           C
ATOM   1235  NZ  LYS A  84      25.523  14.303  77.596  1.00 46.99           N1+
ATOM   1236  H   LYS A  84      20.407  18.136  77.530  1.00 29.75           H
ATOM   1237  HA  LYS A  84      21.840  20.281  77.957  1.00 30.89           H
ATOM   1238  HB2 LYS A  84      23.655  18.877  78.164  1.00 27.65           H
ATOM   1239  HB3 LYS A  84      22.428  18.150  78.851  1.00 27.65           H
ATOM   1240  HG2 LYS A  84      22.202  16.717  77.069  1.00 32.62           H
ATOM   1241  HG3 LYS A  84      23.340  17.491  76.267  1.00 32.62           H
ATOM   1242  HD2 LYS A  84      24.955  16.823  77.794  1.00 39.16           H
ATOM   1243  HD3 LYS A  84      23.844  16.174  78.728  1.00 39.16           H
ATOM   1244  HE2 LYS A  84      23.532  14.454  77.320  1.00 45.32           H
ATOM   1245  HE3 LYS A  84      24.372  15.154  76.165  1.00 45.32           H
ATOM   1246  HZ1 LYS A  84      25.605  13.526  77.166  1.00 56.38           H
ATOM   1247  HZ2 LYS A  84      26.246  14.800  77.436  1.00 56.38           H
ATOM   1248  HZ3 LYS A  84      25.465  14.143  78.469  1.00 56.38           H
ATOM   1249  N   PHE A  85      21.823  19.410  74.937  1.00 20.49           N
ATOM   1250  CA  PHE A  85      22.275  19.812  73.604  1.00 20.29           C
ATOM   1251  C   PHE A  85      21.612  21.085  73.094  1.00 22.33           C
ATOM   1252  O   PHE A  85      21.982  21.563  72.008  1.00 20.36           O
ATOM   1253  CB  PHE A  85      21.996  18.729  72.568  1.00 19.83           C
ATOM   1254  CG  PHE A  85      22.862  17.522  72.683  1.00 24.16           C
ATOM   1255  CD1 PHE A  85      24.155  17.529  72.210  1.00 23.10           C
ATOM   1256  CD2 PHE A  85      22.371  16.357  73.256  1.00 24.31           C
ATOM   1257  CE1 PHE A  85      24.944  16.407  72.304  1.00 29.19           C
ATOM   1258  CE2 PHE A  85      23.147  15.237  73.335  1.00 28.45           C
ATOM   1259  CZ  PHE A  85      24.440  15.258  72.866  1.00 29.76           C
ATOM   1260  H   PHE A  85      21.181  18.835  74.943  1.00 24.58           H
ATOM   1261  HA  PHE A  85      23.234  19.952  73.628  1.00 24.35           H
ATOM   1262  HB2 PHE A  85      21.069  18.456  72.649  1.00 23.80           H
ATOM   1263  HB3 PHE A  85      22.152  19.103  71.687  1.00 23.80           H
ATOM   1264  HD1 PHE A  85      24.501  18.300  71.825  1.00 27.72           H
ATOM   1265  HD2 PHE A  85      21.497  16.328  73.572  1.00 29.17           H
ATOM   1266  HE1 PHE A  85      25.816  16.422  71.983  1.00 35.03           H
ATOM   1267  HE2 PHE A  85      22.803  14.465  73.724  1.00 34.14           H
ATOM   1268  HZ  PHE A  85      24.971  14.501  72.933  1.00 35.72           H
ATOM   1269  N   ASP A  86      20.616  21.597  73.794  1.00 20.21           N
ATOM   1270  CA  ASP A  86      19.870  22.759  73.329  1.00 21.27           C
ATOM   1271  C   ASP A  86      20.760  23.994  73.383  1.00 26.86           C
ATOM   1272  O   ASP A  86      21.191  24.425  74.458  1.00 19.39           O
ATOM   1273  CB  ASP A  86      18.598  22.957  74.162  1.00 20.41           C
ATOM   1274  CG  ASP A  86      17.513  21.934  73.830  1.00 25.15           C
ATOM   1275  OD1 ASP A  86      17.735  21.079  72.939  1.00 20.03           O
ATOM   1276  OD2 ASP A  86      16.430  21.983  74.448  1.00 22.22           O1-
ATOM   1277  H   ASP A  86      20.350  21.284  74.547  1.00 24.25           H
ATOM   1278  HA  ASP A  86      19.610  22.611  72.409  1.00 25.52           H
ATOM   1279  HB2 ASP A  86      18.810  22.880  75.103  1.00 24.50           H
ATOM   1280  HB3 ASP A  86      18.234  23.840  73.989  1.00 24.50           H
ATOM   1281  N   GLY A  87      21.016  24.583  72.224  1.00 20.41           N
ATOM   1282  CA  GLY A  87      21.904  25.724  72.136  1.00 18.39           C
ATOM   1283  C   GLY A  87      23.307  25.384  71.715  1.00 18.27           C
ATOM   1284  O   GLY A  87      24.149  26.284  71.668  1.00 19.64           O
ATOM   1285  H   GLY A  87      20.676  24.343  71.475  1.00 24.49           H
ATOM   1286  HA2 GLY A  87      21.539  26.354  71.499  1.00 22.07           H
ATOM   1287  HA3 GLY A  87      21.962  26.167  72.996  1.00 22.07           H
ATOM   1288  N   VAL A  88      23.581  24.120  71.383  1.00 21.81           N
ATOM   1289  CA  VAL A  88      24.932  23.713  71.010  1.00 24.60           C
ATOM   1290  C   VAL A  88      25.426  24.523  69.805  1.00 20.11           C
ATOM   1291  O   VAL A  88      24.675  24.804  68.864  1.00 19.11           O
ATOM   1292  CB  VAL A  88      24.953  22.193  70.752  1.00 22.80           C
ATOM   1293  CG1 VAL A  88      24.216  21.803  69.463  1.00 19.33           C
ATOM   1294  CG2 VAL A  88      26.371  21.656  70.763  1.00 29.97           C
ATOM   1295  H   VAL A  88      23.003  23.486  71.365  1.00 26.17           H
ATOM   1296  HA  VAL A  88      25.530  23.894  71.752  1.00 29.52           H
ATOM   1297  HB  VAL A  88      24.486  21.761  71.487  1.00 27.36           H
ATOM   1298 HG11 VAL A  88      24.265  20.841  69.358  1.00 23.20           H
ATOM   1299 HG12 VAL A  88      23.287  22.079  69.525  1.00 23.20           H
ATOM   1300 HG13 VAL A  88      24.637  22.230  68.701  1.00 23.20           H
ATOM   1301 HG21 VAL A  88      26.346  20.698  70.611  1.00 35.96           H
ATOM   1302 HG22 VAL A  88      26.883  22.090  70.063  1.00 35.96           H
ATOM   1303 HG23 VAL A  88      26.764  21.843  71.630  1.00 35.96           H
ATOM   1304  N   GLU A  89      26.717  24.864  69.816  1.00 17.89           N
ATOM   1305  CA  GLU A  89      27.318  25.719  68.782  1.00 22.87           C
ATOM   1306  C   GLU A  89      27.605  24.994  67.464  1.00 20.22           C
ATOM   1307  O   GLU A  89      27.713  25.655  66.418  1.00 20.10           O
ATOM   1308  CB  GLU A  89      28.613  26.339  69.333  1.00 20.28           C
ATOM   1309  CG  GLU A  89      28.378  27.250  70.505  1.00 22.56           C
ATOM   1310  CD  GLU A  89      29.674  27.873  71.064  1.00 22.98           C
ATOM   1311  OE1 GLU A  89      30.776  27.350  70.800  1.00 25.73           O
ATOM   1312  OE2 GLU A  89      29.584  28.938  71.703  1.00 22.68           O1-
ATOM   1313  H   GLU A  89      27.275  24.605  70.414  1.00 21.46           H
ATOM   1314  HA  GLU A  89      26.709  26.445  68.582  1.00 27.45           H
ATOM   1315  HB2 GLU A  89      29.194  25.624  69.626  1.00 24.34           H
ATOM   1316  HB3 GLU A  89      29.049  26.859  68.643  1.00 24.34           H
ATOM   1317  HG2 GLU A  89      27.797  27.975  70.223  1.00 27.07           H
ATOM   1318  HG3 GLU A  89      27.954  26.751  71.217  1.00 27.07           H
ATOM   1319  N   ASP A  90      27.772  23.672  67.490  1.00 18.93           N
ATOM   1320  CA  ASP A  90      28.011  22.872  66.292  1.00 21.23           C
ATOM   1321  C   ASP A  90      27.043  21.696  66.357  1.00 23.42           C
ATOM   1322  O   ASP A  90      27.137  20.843  67.243  1.00 21.99           O
ATOM   1323  CB  ASP A  90      29.470  22.406  66.179  1.00 22.81           C
ATOM   1324  CG  ASP A  90      29.760  21.646  64.850  1.00 27.03           C
ATOM   1325  OD1 ASP A  90      28.819  21.296  64.113  1.00 22.05           O
ATOM   1326  OD2 ASP A  90      30.937  21.373  64.543  1.00 28.26           O1-
ATOM   1327  H   ASP A  90      27.739  23.201  68.207  1.00 22.71           H
ATOM   1328  HA  ASP A  90      27.802  23.400  65.509  1.00 25.48           H
ATOM   1329  HB2 ASP A  90      30.060  23.175  66.231  1.00 27.38           H
ATOM   1330  HB3 ASP A  90      29.662  21.804  66.913  1.00 27.38           H
ATOM   1331  N   MET A  91      26.095  21.669  65.431  1.00 19.25           N
ATOM   1332  CA  MET A  91      25.037  20.674  65.437  1.00 20.97           C
ATOM   1333  C   MET A  91      25.501  19.303  64.980  1.00 20.12           C
ATOM   1334  O   MET A  91      24.744  18.337  65.104  1.00 19.73           O
ATOM   1335  CB  MET A  91      23.894  21.180  64.584  1.00 22.14           C
ATOM   1336  CG  MET A  91      23.271  22.424  65.200  1.00 22.22           C
ATOM   1337  SD  MET A  91      21.712  22.928  64.431  1.00 21.51           S
ATOM   1338  CE  MET A  91      22.385  23.504  62.885  1.00 21.89           C
ATOM   1339  H   MET A  91      26.040  22.228  64.782  1.00 23.11           H
ATOM   1340  HA  MET A  91      24.694  20.588  66.342  1.00 25.17           H
ATOM   1341  HB2 MET A  91      24.235  21.410  63.705  1.00 26.57           H
ATOM   1342  HB3 MET A  91      23.219  20.485  64.516  1.00 26.57           H
ATOM   1343  HG2 MET A  91      23.109  22.259  66.142  1.00 26.66           H
ATOM   1344  HG3 MET A  91      23.900  23.156  65.106  1.00 26.66           H
ATOM   1345  HE1 MET A  91      21.666  23.846  62.328  1.00 26.27           H
ATOM   1346  HE2 MET A  91      23.031  24.206  63.065  1.00 26.27           H
ATOM   1347  HE3 MET A  91      22.820  22.757  62.443  1.00 26.27           H
ATOM   1348  N   SER A  92      26.735  19.170  64.505  1.00 20.29           N
ATOM   1349  CA  SER A  92      27.242  17.829  64.263  1.00 25.64           C
ATOM   1350  C   SER A  92      27.400  17.047  65.566  1.00 25.13           C
ATOM   1351  O   SER A  92      27.574  15.830  65.521  1.00 27.73           O
ATOM   1352  CB  SER A  92      28.573  17.906  63.511  1.00 25.67           C
ATOM   1353  OG  SER A  92      29.550  18.429  64.389  1.00 32.50           O
ATOM   1354  H   SER A  92      27.281  19.812  64.333  1.00 24.35           H
ATOM   1355  HA  SER A  92      26.610  17.348  63.707  1.00 30.77           H
ATOM   1356  HB2 SER A  92      28.834  17.018  63.221  1.00 30.80           H
ATOM   1357  HB3 SER A  92      28.482  18.493  62.742  1.00 30.80           H
ATOM   1358  HG  SER A  92      30.278  18.520  63.979  1.00 38.99           H
ATOM   1359  N   GLU A  93      27.313  17.717  66.712  1.00 25.45           N
ATOM   1360  CA  GLU A  93      27.370  17.076  68.008  1.00 28.28           C
ATOM   1361  C   GLU A  93      26.044  16.469  68.456  1.00 31.08           C
ATOM   1362  O   GLU A  93      26.043  15.699  69.416  1.00 28.97           O
ATOM   1363  CB  GLU A  93      27.838  18.097  69.034  1.00 27.65           C
ATOM   1364  CG  GLU A  93      29.248  18.521  68.758  1.00 30.57           C
ATOM   1365  CD  GLU A  93      29.786  19.497  69.765  1.00 38.11           C
ATOM   1366  OE1 GLU A  93      29.241  19.585  70.887  1.00 43.01           O
ATOM   1367  OE2 GLU A  93      30.772  20.184  69.423  1.00 48.89           O1-
ATOM   1368  H   GLU A  93      27.227  18.571  66.765  1.00 30.53           H
ATOM   1369  HA  GLU A  93      28.031  16.368  67.973  1.00 33.94           H
ATOM   1370  HB2 GLU A  93      27.275  18.886  68.992  1.00 33.18           H
ATOM   1371  HB3 GLU A  93      27.795  17.700  69.915  1.00 33.18           H
ATOM   1372  HG2 GLU A  93      29.820  17.737  68.766  1.00 36.68           H
ATOM   1373  HG3 GLU A  93      29.279  18.945  67.887  1.00 36.68           H
ATOM   1374  N   LEU A  94      24.925  16.783  67.804  1.00 23.13           N
ATOM   1375  CA  LEU A  94      23.634  16.271  68.253  1.00 25.98           C
ATOM   1376  C   LEU A  94      23.606  14.742  68.221  1.00 24.53           C
ATOM   1377  O   LEU A  94      24.139  14.117  67.305  1.00 25.16           O
ATOM   1378  CB  LEU A  94      22.517  16.837  67.367  1.00 24.49           C
ATOM   1379  CG  LEU A  94      22.289  18.344  67.409  1.00 24.63           C
ATOM   1380  CD1 LEU A  94      21.222  18.768  66.381  1.00 20.61           C
ATOM   1381  CD2 LEU A  94      21.899  18.807  68.796  1.00 19.61           C
ATOM   1382  H   LEU A  94      24.885  17.286  67.110  1.00 27.75           H
ATOM   1383  HA  LEU A  94      23.473  16.553  69.167  1.00 31.18           H
ATOM   1384  HB2 LEU A  94      22.706  16.609  66.445  1.00 29.39           H
ATOM   1385  HB3 LEU A  94      21.680  16.420  67.629  1.00 29.39           H
ATOM   1386  HG  LEU A  94      23.123  18.785  67.174  1.00 29.55           H
ATOM   1387 HD11 LEU A  94      21.071  19.724  66.438  1.00 24.73           H
ATOM   1388 HD12 LEU A  94      21.534  18.537  65.491  1.00 24.73           H
ATOM   1389 HD13 LEU A  94      20.401  18.294  66.585  1.00 24.73           H
ATOM   1390 HD21 LEU A  94      21.739  19.763  68.771  1.00 23.53           H
ATOM   1391 HD22 LEU A  94      21.096  18.335  69.071  1.00 23.53           H
ATOM   1392 HD23 LEU A  94      22.622  18.614  69.409  1.00 23.53           H
ATOM   1393  N   SER A  95      22.977  14.125  69.232  1.00 25.11           N
ATOM   1394  CA  SER A  95      22.760  12.676  69.158  1.00 28.62           C
ATOM   1395  C   SER A  95      21.760  12.318  68.080  1.00 27.42           C
ATOM   1396  O   SER A  95      21.950  11.338  67.345  1.00 29.29           O
ATOM   1397  CB  SER A  95      22.253  12.125  70.494  1.00 28.78           C
ATOM   1398  OG  SER A  95      23.244  12.240  71.450  1.00 31.14           O
ATOM   1399  H   SER A  95      22.691  14.506  69.949  1.00 30.13           H
ATOM   1400  HA  SER A  95      23.598  12.239  68.934  1.00 34.34           H
ATOM   1401  HB2 SER A  95      21.478  12.626  70.785  1.00 34.54           H
ATOM   1402  HB3 SER A  95      22.030  11.187  70.384  1.00 34.54           H
ATOM   1403  HG  SER A  95      23.447  13.050  71.539  1.00 37.37           H
ATOM   1404  N   TYR A  96      20.671  13.065  68.000  1.00 22.81           N
ATOM   1405  CA  TYR A  96      19.607  12.790  67.053  1.00 25.52           C
ATOM   1406  C   TYR A  96      19.640  13.885  65.996  1.00 23.86           C
ATOM   1407  O   TYR A  96      19.435  15.061  66.316  1.00 22.68           O
ATOM   1408  CB  TYR A  96      18.250  12.748  67.761  1.00 24.73           C
ATOM   1409  CG  TYR A  96      18.178  11.724  68.895  1.00 26.24           C
ATOM   1410  CD1 TYR A  96      18.612  10.413  68.699  1.00 32.49           C
ATOM   1411  CD2 TYR A  96      17.662  12.068  70.141  1.00 28.09           C
ATOM   1412  CE1 TYR A  96      18.540   9.481  69.705  1.00 39.29           C
ATOM   1413  CE2 TYR A  96      17.596  11.136  71.166  1.00 31.35           C
ATOM   1414  CZ  TYR A  96      18.040   9.837  70.929  1.00 31.55           C
ATOM   1415  OH  TYR A  96      17.987   8.886  71.919  1.00 35.60           O
ATOM   1416  H   TYR A  96      20.519  13.753  68.496  1.00 27.37           H
ATOM   1417  HA  TYR A  96      19.763  11.935  66.622  1.00 30.63           H
ATOM   1418  HB2 TYR A  96      18.059  13.624  68.132  1.00 29.68           H
ATOM   1419  HB3 TYR A  96      17.572  12.512  67.106  1.00 29.68           H
ATOM   1420  HD1 TYR A  96      18.954  10.159  67.871  1.00 38.99           H
ATOM   1421  HD2 TYR A  96      17.368  12.937  70.298  1.00 33.71           H
ATOM   1422  HE1 TYR A  96      18.838   8.614  69.559  1.00 47.14           H
ATOM   1423  HE2 TYR A  96      17.253  11.374  71.998  1.00 37.62           H
ATOM   1424  HH  TYR A  96      17.746   9.243  72.640  1.00 42.72           H
ATOM   1425  N   LEU A  97      19.920  13.491  64.767  1.00 28.48           N
ATOM   1426  CA  LEU A  97      19.990  14.402  63.632  1.00 27.54           C
ATOM   1427  C   LEU A  97      18.697  14.220  62.844  1.00 27.29           C
ATOM   1428  O   LEU A  97      18.547  13.268  62.086  1.00 27.10           O
ATOM   1429  CB  LEU A  97      21.243  14.115  62.810  1.00 29.97           C
ATOM   1430  CG  LEU A  97      21.453  14.914  61.525  1.00 39.07           C
ATOM   1431  H   LEU A  97      20.079  12.673  64.557  1.00 34.17           H
ATOM   1432  HA  LEU A  97      20.031  15.316  63.952  1.00 33.04           H
ATOM   1433  HB2 LEU A  97      21.236  13.177  62.570  1.00 35.96           H
ATOM   1434  HB3 LEU A  97      22.014  14.298  63.374  1.00 35.96           H
ATOM   1435  HG1 LEU A  97      21.571  15.849  61.752  1.00 46.88           H
ATOM   1436  N   ASN A  98      17.727  15.098  63.082  1.00 22.44           N
ATOM   1437  CA  ASN A  98      16.498  15.088  62.304  1.00 22.67           C
ATOM   1438  C   ASN A  98      16.001  16.526  62.187  1.00 23.40           C
ATOM   1439  O   ASN A  98      16.526  17.431  62.838  1.00 19.93           O
ATOM   1440  CB  ASN A  98      15.453  14.145  62.936  1.00 22.94           C
ATOM   1441  CG  ASN A  98      15.093  14.539  64.382  1.00 22.13           C
ATOM   1442  OD1 ASN A  98      14.541  15.603  64.619  1.00 21.45           O
ATOM   1443  ND2 ASN A  98      15.364  13.652  65.332  1.00 23.25           N
ATOM   1444  H   ASN A  98      17.756  15.701  63.691  1.00 26.93           H
ATOM   1445  HA  ASN A  98      16.699  14.769  61.413  1.00 27.21           H
ATOM   1446  HB2 ASN A  98      14.642  14.156  62.405  1.00 27.53           H
ATOM   1447  HB3 ASN A  98      15.821  13.248  62.960  1.00 27.53           H
ATOM   1448 HD21 ASN A  98      15.145  13.817  66.146  1.00 27.90           H
ATOM   1449 HD22 ASN A  98      15.756  12.912  65.133  1.00 27.90           H
ATOM   1450  N   GLU A  99      14.972  16.728  61.345  1.00 24.34           N
ATOM   1451  CA  GLU A  99      14.557  18.086  60.990  1.00 23.68           C
ATOM   1452  C   GLU A  99      14.055  18.877  62.183  1.00 20.46           C
ATOM   1453  O   GLU A  99      14.546  19.995  62.395  1.00 19.41           O
ATOM   1454  CB  GLU A  99      13.508  18.054  59.861  1.00 23.39           C
ATOM   1455  CG  GLU A  99      14.146  17.813  58.506  1.00 28.77           C
ATOM   1456  CD  GLU A  99      13.155  17.658  57.354  1.00 31.11           C
ATOM   1457  OE1 GLU A  99      12.010  18.122  57.471  1.00 25.40           O
ATOM   1458  OE2 GLU A  99      13.546  17.067  56.329  1.00 31.97           O1-
ATOM   1459  H   GLU A  99      14.507  16.104  60.977  1.00 29.21           H
ATOM   1460  HA  GLU A  99      15.332  18.557  60.648  1.00 28.41           H
ATOM   1461  HB2 GLU A  99      12.862  17.349  60.030  1.00 28.06           H
ATOM   1462  HB3 GLU A  99      13.051  18.909  59.817  1.00 28.06           H
ATOM   1463  HG2 GLU A  99      14.710  18.574  58.300  1.00 34.53           H
ATOM   1464  HG3 GLU A  99      14.685  17.007  58.552  1.00 34.53           H
ATOM   1465  N   PRO A 100      13.091  18.400  62.977  1.00 19.87           N
ATOM   1466  CA  PRO A 100      12.672  19.190  64.133  1.00 18.71           C
ATOM   1467  C   PRO A 100      13.797  19.430  65.126  1.00 18.26           C
ATOM   1468  O   PRO A 100      13.851  20.495  65.751  1.00 19.29           O
ATOM   1469  CB  PRO A 100      11.543  18.341  64.744  1.00 23.22           C
ATOM   1470  CG  PRO A 100      11.809  16.993  64.315  1.00 21.74           C
ATOM   1471  CD  PRO A 100      12.377  17.111  62.928  1.00 21.12           C
ATOM   1472  HA  PRO A 100      12.306  20.041  63.853  1.00 22.45           H
ATOM   1473  HB2 PRO A 100      11.574  18.404  65.711  1.00 27.86           H
ATOM   1474  HB3 PRO A 100      10.687  18.644  64.407  1.00 27.86           H
ATOM   1475  HG2 PRO A 100      12.446  16.579  64.916  1.00 26.09           H
ATOM   1476  HG3 PRO A 100      10.976  16.497  64.301  1.00 26.09           H
ATOM   1477  HD2 PRO A 100      12.999  16.387  62.761  1.00 25.34           H
ATOM   1478  HD3 PRO A 100      11.660  17.134  62.275  1.00 25.34           H
ATOM   1479  N   ALA A 101      14.696  18.473  65.294  1.00 19.60           N
ATOM   1480  CA  ALA A 101      15.796  18.671  66.239  1.00 21.40           C
ATOM   1481  C   ALA A 101      16.758  19.756  65.739  1.00 21.74           C
ATOM   1482  O   ALA A 101      17.224  20.597  66.521  1.00 18.75           O
ATOM   1483  CB  ALA A 101      16.520  17.349  66.472  1.00 20.99           C
ATOM   1484  H   ALA A 101      14.690  17.717  64.890  1.00 23.52           H
ATOM   1485  HA  ALA A 101      15.434  18.950  67.096  1.00 25.69           H
ATOM   1486  HB1 ALA A 101      17.200  17.489  67.147  1.00 25.19           H
ATOM   1487  HB2 ALA A 101      15.884  16.684  66.780  1.00 25.19           H
ATOM   1488  HB3 ALA A 101      16.934  17.052  65.647  1.00 25.19           H
ATOM   1489  N   VAL A 102      17.079  19.768  64.442  1.00 21.62           N
ATOM   1490  CA  VAL A 102      17.961  20.827  63.954  1.00 15.54           C
ATOM   1491  C   VAL A 102      17.266  22.171  64.097  1.00 17.98           C
ATOM   1492  O   VAL A 102      17.850  23.146  64.585  1.00 19.40           O
ATOM   1493  CB  VAL A 102      18.426  20.547  62.512  1.00 17.01           C
ATOM   1494  CG1 VAL A 102      19.146  21.754  61.954  1.00 19.63           C
ATOM   1495  CG2 VAL A 102      19.358  19.320  62.483  1.00 22.14           C
ATOM   1496  H   VAL A 102      16.819  19.196  63.855  1.00 25.94           H
ATOM   1497  HA  VAL A 102      18.757  20.864  64.498  1.00 18.65           H
ATOM   1498  HB  VAL A 102      17.658  20.360  61.953  1.00 20.41           H
ATOM   1499 HG11 VAL A 102      19.530  21.514  61.097  1.00 23.56           H
ATOM   1500 HG12 VAL A 102      18.516  22.484  61.842  1.00 23.56           H
ATOM   1501 HG13 VAL A 102      19.852  22.010  62.564  1.00 23.56           H
ATOM   1502 HG21 VAL A 102      19.660  19.173  61.573  1.00 26.56           H
ATOM   1503 HG22 VAL A 102      20.123  19.494  63.054  1.00 26.56           H
ATOM   1504 HG23 VAL A 102      18.874  18.544  62.808  1.00 26.56           H
ATOM   1505  N   PHE A 103      15.993  22.238  63.705  1.00 21.05           N
ATOM   1506  CA  PHE A 103      15.259  23.486  63.846  1.00 20.18           C
ATOM   1507  C   PHE A 103      15.196  23.909  65.295  1.00 22.15           C
ATOM   1508  O   PHE A 103      15.346  25.092  65.618  1.00 18.54           O
ATOM   1509  CB  PHE A 103      13.850  23.330  63.273  1.00 19.08           C
ATOM   1510  CG  PHE A 103      12.989  24.542  63.441  1.00 20.97           C
ATOM   1511  CD1 PHE A 103      13.342  25.745  62.900  1.00 20.28           C
ATOM   1512  CD2 PHE A 103      11.809  24.469  64.140  1.00 38.24           C
ATOM   1513  CE1 PHE A 103      12.517  26.876  63.039  1.00 23.89           C
ATOM   1514  CE2 PHE A 103      11.002  25.590  64.286  1.00 44.61           C
ATOM   1515  CZ  PHE A 103      11.370  26.791  63.730  1.00 27.15           C
ATOM   1516  H   PHE A 103      15.540  21.592  63.363  1.00 25.26           H
ATOM   1517  HA  PHE A 103      15.712  24.191  63.354  1.00 24.22           H
ATOM   1518  HB2 PHE A 103      13.912  23.138  62.326  1.00 22.89           H
ATOM   1519  HB3 PHE A 103      13.402  22.599  63.723  1.00 22.89           H
ATOM   1520  HD1 PHE A 103      14.136  25.807  62.419  1.00 24.33           H
ATOM   1521  HD2 PHE A 103      11.547  23.661  64.518  1.00 45.88           H
ATOM   1522  HE1 PHE A 103      12.766  27.693  62.674  1.00 28.67           H
ATOM   1523  HE2 PHE A 103      10.206  25.527  64.765  1.00 53.54           H
ATOM   1524  HZ  PHE A 103      10.832  27.541  63.833  1.00 32.58           H
ATOM   1525  N   HIS A 104      14.968  22.963  66.195  1.00 21.52           N
ATOM   1526  CA  HIS A 104      14.870  23.342  67.592  1.00 20.25           C
ATOM   1527  C   HIS A 104      16.161  23.990  68.076  1.00 15.64           C
ATOM   1528  O   HIS A 104      16.137  24.980  68.817  1.00 19.31           O
ATOM   1529  CB  HIS A 104      14.543  22.123  68.447  1.00 19.97           C
ATOM   1530  CG  HIS A 104      14.445  22.460  69.889  1.00 22.11           C
ATOM   1531  ND1 HIS A 104      13.456  23.282  70.384  1.00 24.57           N
ATOM   1532  CD2 HIS A 104      15.230  22.127  70.941  1.00 21.65           C
ATOM   1533  CE1 HIS A 104      13.630  23.439  71.683  1.00 20.21           C
ATOM   1534  NE2 HIS A 104      14.698  22.746  72.048  1.00 22.94           N
ATOM   1535  H   HIS A 104      14.880  22.125  66.033  1.00 25.83           H
ATOM   1536  HA  HIS A 104      14.156  23.990  67.699  1.00 24.30           H
ATOM   1537  HB2 HIS A 104      15.241  21.456  68.340  1.00 23.96           H
ATOM   1538  HB3 HIS A 104      13.690  21.756  68.166  1.00 23.96           H
ATOM   1539  HD2 HIS A 104      15.984  21.582  70.910  1.00 25.97           H
ATOM   1540  HE1 HIS A 104      13.085  23.945  72.238  1.00 24.26           H
ATOM   1541  HE2 HIS A 104      15.010  22.687  72.846  1.00 27.53           H
ATOM   1542  N   ASN A 105      17.307  23.436  67.683  1.00 17.90           N
ATOM   1543  CA  ASN A 105      18.557  24.002  68.151  1.00 17.37           C
ATOM   1544  C   ASN A 105      18.746  25.410  67.619  1.00 19.67           C
ATOM   1545  O   ASN A 105      19.196  26.298  68.347  1.00 17.05           O
ATOM   1546  CB  ASN A 105      19.738  23.146  67.736  1.00 16.31           C
ATOM   1547  CG  ASN A 105      20.976  23.527  68.486  1.00 21.54           C
ATOM   1548  OD1 ASN A 105      21.011  23.395  69.710  1.00 22.82           O
ATOM   1549  ND2 ASN A 105      21.988  24.022  67.786  1.00 20.40           N
ATOM   1550  H   ASN A 105      17.384  22.759  67.151  1.00 21.48           H
ATOM   1551  HA  ASN A 105      18.541  24.045  69.119  1.00 20.85           H
ATOM   1552  HB2 ASN A 105      19.532  22.224  67.948  1.00 19.57           H
ATOM   1553  HB3 ASN A 105      19.909  23.244  66.787  1.00 19.57           H
ATOM   1554 HD21 ASN A 105      22.682  24.332  68.192  1.00 24.48           H
ATOM   1555 HD22 ASN A 105      21.951  24.038  66.927  1.00 24.48           H
ATOM   1556  N   LEU A 106      18.412  25.630  66.342  1.00 19.24           N
ATOM   1557  CA  LEU A 106      18.481  26.982  65.797  1.00 16.93           C
ATOM   1558  C   LEU A 106      17.525  27.894  66.535  1.00 14.26           C
ATOM   1559  O   LEU A 106      17.846  29.058  66.795  1.00 16.94           O
ATOM   1560  CB  LEU A 106      18.166  26.957  64.296  1.00 17.22           C
ATOM   1561  CG  LEU A 106      19.176  26.178  63.454  1.00 19.04           C
ATOM   1562  CD1 LEU A 106      18.687  26.034  61.988  1.00 20.98           C
ATOM   1563  CD2 LEU A 106      20.571  26.851  63.507  1.00 20.55           C
ATOM   1564  H   LEU A 106      18.142  25.027  65.788  1.00 23.09           H
ATOM   1565  HA  LEU A 106      19.376  27.338  65.918  1.00 20.31           H
ATOM   1566  HB2 LEU A 106      17.289  26.566  64.155  1.00 20.67           H
ATOM   1567  HB3 LEU A 106      18.178  27.869  63.972  1.00 20.67           H
ATOM   1568  HG  LEU A 106      19.258  25.286  63.824  1.00 22.85           H
ATOM   1569 HD11 LEU A 106      19.350  25.541  61.481  1.00 25.17           H
ATOM   1570 HD12 LEU A 106      17.844  25.554  61.979  1.00 25.17           H
ATOM   1571 HD13 LEU A 106      18.573  26.916  61.599  1.00 25.17           H
ATOM   1572 HD21 LEU A 106      21.193  26.344  62.959  1.00 24.67           H
ATOM   1573 HD22 LEU A 106      20.497  27.760  63.172  1.00 24.67           H
ATOM   1574 HD23 LEU A 106      20.894  26.873  64.422  1.00 24.67           H
ATOM   1575  N   ARG A 107      16.350  27.366  66.911  1.00 16.60           N
ATOM   1576  CA  ARG A 107      15.355  28.171  67.593  1.00 18.44           C
ATOM   1577  C   ARG A 107      15.846  28.604  68.968  1.00 20.59           C
ATOM   1578  O   ARG A 107      15.629  29.754  69.371  1.00 17.74           O
ATOM   1579  CB  ARG A 107      14.038  27.390  67.722  1.00 21.53           C
ATOM   1580  CG  ARG A 107      12.988  28.100  68.588  1.00 24.08           C
ATOM   1581  CD  ARG A 107      11.710  27.241  68.941  1.00 33.86           C
ATOM   1582  NE  ARG A 107      11.735  25.897  68.385  1.00 44.44           N
ATOM   1583  CZ  ARG A 107      11.110  24.837  68.906  1.00 45.25           C
ATOM   1584  NH1 ARG A 107      10.360  24.963  69.997  1.00 54.68           N
ATOM   1585  NH2 ARG A 107      11.228  23.640  68.321  1.00 36.57           N1+
ATOM   1586  H   ARG A 107      16.115  26.547  66.781  1.00 19.92           H
ATOM   1587  HA  ARG A 107      15.193  28.975  67.083  1.00 22.13           H
ATOM   1588  HB2 ARG A 107      13.667  27.259  66.838  1.00 25.84           H
ATOM   1589  HB3 ARG A 107      14.229  26.535  68.135  1.00 25.84           H
ATOM   1590  HG2 ARG A 107      13.392  28.358  69.430  1.00 28.90           H
ATOM   1591  HG3 ARG A 107      12.703  28.897  68.119  1.00 28.90           H
ATOM   1592  HD2 ARG A 107      11.659  27.158  69.905  1.00 40.63           H
ATOM   1593  HD3 ARG A 107      10.919  27.688  68.618  1.00 40.63           H
ATOM   1594  HE  ARG A 107      11.957  25.838  67.557  1.00 53.33           H
ATOM   1595 HH11 ARG A 107      10.280  25.728  70.383  1.00 65.62           H
ATOM   1596 HH12 ARG A 107       9.955  24.276  70.321  1.00 65.62           H
ATOM   1597 HH21 ARG A 107      11.705  23.550  67.610  1.00 43.88           H
ATOM   1598 HH22 ARG A 107      10.815  22.961  68.647  1.00 43.88           H
ATOM   1599  N   VAL A 108      16.463  27.682  69.716  1.00 19.39           N
ATOM   1600  CA  VAL A 108      16.961  28.017  71.048  1.00 17.51           C
ATOM   1601  C   VAL A 108      18.003  29.104  70.943  1.00 17.20           C
ATOM   1602  O   VAL A 108      18.030  30.050  71.746  1.00 17.88           O
ATOM   1603  CB  VAL A 108      17.526  26.764  71.760  1.00 19.59           C
ATOM   1604  CG1 VAL A 108      18.283  27.185  73.048  1.00 21.45           C
ATOM   1605  CG2 VAL A 108      16.422  25.788  72.102  1.00 20.62           C
ATOM   1606  H   VAL A 108      16.603  26.869  69.475  1.00 23.27           H
ATOM   1607  HA  VAL A 108      16.230  28.357  71.588  1.00 21.01           H
ATOM   1608  HB  VAL A 108      18.150  26.310  71.172  1.00 23.50           H
ATOM   1609 HG11 VAL A 108      18.583  26.386  73.512  1.00 25.74           H
ATOM   1610 HG12 VAL A 108      19.053  27.726  72.814  1.00 25.74           H
ATOM   1611 HG13 VAL A 108      17.682  27.694  73.616  1.00 25.74           H
ATOM   1612 HG21 VAL A 108      16.805  25.014  72.541  1.00 24.74           H
ATOM   1613 HG22 VAL A 108      15.785  26.225  72.687  1.00 24.74           H
ATOM   1614 HG23 VAL A 108      15.986  25.511  71.282  1.00 24.74           H
ATOM   1615  N   ARG A 109      18.882  29.003  69.947  1.00 17.48           N
ATOM   1616  CA  ARG A 109      19.911  30.032  69.805  1.00 13.41           C
ATOM   1617  C   ARG A 109      19.290  31.366  69.375  1.00 18.25           C
ATOM   1618  O   ARG A 109      19.625  32.426  69.921  1.00 17.28           O
ATOM   1619  CB  ARG A 109      20.981  29.532  68.826  1.00 19.46           C
ATOM   1620  CG  ARG A 109      21.721  28.266  69.366  1.00 18.86           C
ATOM   1621  CD  ARG A 109      22.885  27.762  68.536  1.00 16.53           C
ATOM   1622  NE  ARG A 109      23.887  28.803  68.283  1.00 16.29           N
ATOM   1623  CZ  ARG A 109      24.816  29.193  69.145  1.00 21.44           C
ATOM   1624  NH1 ARG A 109      24.915  28.641  70.369  1.00 19.18           N
ATOM   1625  NH2 ARG A 109      25.656  30.152  68.778  1.00 16.99           N1+
ATOM   1626  H   ARG A 109      18.903  28.370  69.364  1.00 20.98           H
ATOM   1627  HA  ARG A 109      20.336  30.182  70.666  1.00 16.09           H
ATOM   1628  HB2 ARG A 109      20.542  29.280  67.998  1.00 23.35           H
ATOM   1629  HB3 ARG A 109      21.632  30.230  68.660  1.00 23.35           H
ATOM   1630  HG2 ARG A 109      22.057  28.452  70.256  1.00 22.63           H
ATOM   1631  HG3 ARG A 109      21.080  27.538  69.405  1.00 22.63           H
ATOM   1632  HD2 ARG A 109      23.314  27.029  69.007  1.00 19.84           H
ATOM   1633  HD3 ARG A 109      22.551  27.442  67.685  1.00 19.84           H
ATOM   1634  HE  ARG A 109      23.920  29.142  67.491  1.00 19.55           H
ATOM   1635 HH11 ARG A 109      24.373  28.021  70.615  1.00 23.02           H
ATOM   1636 HH12 ARG A 109      25.524  28.911  70.913  1.00 23.02           H
ATOM   1637 HH21 ARG A 109      25.587  30.496  67.995  1.00 20.39           H
ATOM   1638 HH22 ARG A 109      26.270  30.426  69.312  1.00 20.39           H
ATOM   1639  N   TYR A 110      18.359  31.315  68.426  1.00 17.17           N
ATOM   1640  CA  TYR A 110      17.748  32.522  67.867  1.00 17.42           C
ATOM   1641  C   TYR A 110      16.955  33.285  68.918  1.00 21.81           C
ATOM   1642  O   TYR A 110      16.974  34.517  68.942  1.00 20.10           O
ATOM   1643  CB  TYR A 110      16.824  32.142  66.704  1.00 16.17           C
ATOM   1644  CG  TYR A 110      16.363  33.316  65.852  1.00 18.34           C
ATOM   1645  CD1 TYR A 110      17.200  33.879  64.885  1.00 18.06           C
ATOM   1646  CD2 TYR A 110      15.083  33.845  65.991  1.00 18.55           C
ATOM   1647  CE1 TYR A 110      16.776  34.919  64.097  1.00 18.49           C
ATOM   1648  CE2 TYR A 110      14.634  34.875  65.177  1.00 16.61           C
ATOM   1649  CZ  TYR A 110      15.483  35.404  64.235  1.00 16.75           C
ATOM   1650  OH  TYR A 110      15.055  36.446  63.465  1.00 17.45           O
ATOM   1651  H   TYR A 110      18.070  30.584  68.083  1.00 20.60           H
ATOM   1652  HA  TYR A 110      18.441  33.107  67.524  1.00 20.90           H
ATOM   1653  HB2 TYR A 110      17.279  31.515  66.122  1.00 19.41           H
ATOM   1654  HB3 TYR A 110      16.033  31.718  67.068  1.00 19.41           H
ATOM   1655  HD1 TYR A 110      18.062  33.551  64.766  1.00 21.67           H
ATOM   1656  HD2 TYR A 110      14.503  33.470  66.611  1.00 22.27           H
ATOM   1657  HE1 TYR A 110      17.348  35.282  63.460  1.00 22.19           H
ATOM   1658  HE2 TYR A 110      13.776  35.224  65.278  1.00 19.93           H
ATOM   1659  HH  TYR A 110      15.655  36.649  62.918  1.00 20.94           H
ATOM   1660  N   ASN A 111      16.231  32.559  69.775  1.00 19.39           N
ATOM   1661  CA  ASN A 111      15.513  33.159  70.903  1.00 20.83           C
ATOM   1662  C   ASN A 111      16.420  33.920  71.850  1.00 27.10           C
ATOM   1663  O   ASN A 111      15.923  34.763  72.606  1.00 23.66           O
ATOM   1664  CB  ASN A 111      14.784  32.086  71.712  1.00 27.66           C
ATOM   1665  CG  ASN A 111      13.610  31.478  70.972  1.00 30.41           C
ATOM   1666  OD1 ASN A 111      13.186  31.986  69.948  1.00 31.25           O
ATOM   1667  ND2 ASN A 111      13.068  30.374  71.514  1.00 38.88           N
ATOM   1668  H   ASN A 111      16.136  31.707  69.711  1.00 23.26           H
ATOM   1669  HA  ASN A 111      14.845  33.772  70.556  1.00 25.00           H
ATOM   1670  HB2 ASN A 111      15.408  31.370  71.913  1.00 33.20           H
ATOM   1671  HB3 ASN A 111      14.462  32.487  72.534  1.00 33.20           H
ATOM   1672 HD21 ASN A 111      12.366  30.016  71.162  1.00 46.65           H
ATOM   1673 HD22 ASN A 111      13.420  30.022  72.217  1.00 46.65           H
ATOM   1674  N   GLN A 112      17.725  33.624  71.849  1.00 20.48           N
ATOM   1675  CA  GLN A 112      18.720  34.358  72.618  1.00 25.54           C
ATOM   1676  C   GLN A 112      19.547  35.286  71.754  1.00 21.57           C
ATOM   1677  O   GLN A 112      20.595  35.759  72.206  1.00 21.86           O
ATOM   1678  CB  GLN A 112      19.676  33.393  73.345  1.00 26.50           C
ATOM   1679  CG  GLN A 112      19.147  32.856  74.590  1.00 36.84           C
ATOM   1680  CD  GLN A 112      20.159  31.978  75.331  1.00 34.47           C
ATOM   1681  OE1 GLN A 112      21.345  32.303  75.438  1.00 25.89           O
ATOM   1682  NE2 GLN A 112      19.676  30.870  75.852  1.00 32.13           N
ATOM   1683  H   GLN A 112      18.065  32.982  71.391  1.00 24.57           H
ATOM   1684  HA  GLN A 112      18.269  34.900  73.284  1.00 30.65           H
ATOM   1685  HB2 GLN A 112      19.878  32.643  72.765  1.00 31.80           H
ATOM   1686  HB3 GLN A 112      20.493  33.867  73.559  1.00 31.80           H
ATOM   1687  HG2 GLN A 112      18.908  33.596  75.171  1.00 44.21           H
ATOM   1688  HG3 GLN A 112      18.364  32.319  74.390  1.00 44.21           H
ATOM   1689 HE21 GLN A 112      18.854  30.655  75.722  1.00 38.55           H
ATOM   1690 HE22 GLN A 112      20.184  30.363  76.323  1.00 38.55           H
ATOM   1691  N   ASP A 113      19.100  35.564  70.519  1.00 21.17           N
ATOM   1692  CA  ASP A 113      19.811  36.432  69.592  1.00 20.77           C
ATOM   1693  C   ASP A 113      21.175  35.866  69.211  1.00 20.54           C
ATOM   1694  O   ASP A 113      22.100  36.602  68.866  1.00 20.21           O
ATOM   1695  CB  ASP A 113      19.950  37.855  70.138  1.00 24.95           C
ATOM   1696  CG  ASP A 113      18.619  38.609  70.154  1.00 27.83           C
ATOM   1697  OD1 ASP A 113      17.634  38.153  69.510  1.00 27.10           O
ATOM   1698  OD2 ASP A 113      18.559  39.668  70.805  1.00 30.83           O1-
ATOM   1699  H   ASP A 113      18.368  35.254  70.190  1.00 25.40           H
ATOM   1700  HA  ASP A 113      19.293  36.481  68.774  1.00 24.92           H
ATOM   1701  HB2 ASP A 113      20.293  37.816  71.045  1.00 29.94           H
ATOM   1702  HB3 ASP A 113      20.566  38.354  69.578  1.00 29.94           H
ATOM   1703  N   LEU A 114      21.305  34.552  69.232  1.00 18.27           N
ATOM   1704  CA  LEU A 114      22.503  33.876  68.754  1.00 16.51           C
ATOM   1705  C   LEU A 114      22.160  33.432  67.326  1.00 18.03           C
ATOM   1706  O   LEU A 114      21.528  32.393  67.120  1.00 18.89           O
ATOM   1707  CB  LEU A 114      22.866  32.714  69.681  1.00 18.80           C
ATOM   1708  CG  LEU A 114      23.141  33.116  71.143  1.00 19.67           C
ATOM   1709  CD1 LEU A 114      23.395  31.854  71.951  1.00 18.61           C
ATOM   1710  CD2 LEU A 114      24.277  34.076  71.285  1.00 21.19           C
ATOM   1711  H   LEU A 114      20.699  34.008  69.511  1.00 21.92           H
ATOM   1712  HA  LEU A 114      23.247  34.493  68.723  1.00 19.82           H
ATOM   1713  HB2 LEU A 114      22.116  32.097  69.706  1.00 22.55           H
ATOM   1714  HB3 LEU A 114      23.655  32.255  69.348  1.00 22.55           H
ATOM   1715  HG  LEU A 114      22.354  33.553  71.505  1.00 23.60           H
ATOM   1716 HD11 LEU A 114      23.578  32.094  72.871  1.00 22.33           H
ATOM   1717 HD12 LEU A 114      22.612  31.281  71.909  1.00 22.33           H
ATOM   1718 HD13 LEU A 114      24.160  31.393  71.572  1.00 22.33           H
ATOM   1719 HD21 LEU A 114      24.402  34.263  72.226  1.00 25.43           H
ATOM   1720 HD22 LEU A 114      25.078  33.670  70.918  1.00 25.43           H
ATOM   1721 HD23 LEU A 114      24.066  34.898  70.814  1.00 25.43           H
ATOM   1722  N   ILE A 115      22.572  34.238  66.336  1.00 18.69           N
ATOM   1723  CA  ILE A 115      22.148  34.011  64.953  1.00 15.59           C
ATOM   1724  C   ILE A 115      23.085  33.093  64.198  1.00 16.15           C
ATOM   1725  O   ILE A 115      22.729  32.619  63.109  1.00 15.55           O
ATOM   1726  CB  ILE A 115      22.010  35.342  64.186  1.00 16.32           C
ATOM   1727  CG1 ILE A 115      23.335  36.119  64.120  1.00 17.92           C
ATOM   1728  CG2 ILE A 115      20.916  36.169  64.836  1.00 19.14           C
ATOM   1729  CD1 ILE A 115      23.281  37.412  63.222  1.00 20.18           C
ATOM   1730  H   ILE A 115      23.111  34.902  66.440  1.00 22.43           H
ATOM   1731  HA  ILE A 115      21.273  33.599  64.957  1.00 18.71           H
ATOM   1732  HB  ILE A 115      21.741  35.130  63.280  1.00 19.59           H
ATOM   1733 HG12 ILE A 115      23.593  36.404  65.009  1.00 21.50           H
ATOM   1734 HG13 ILE A 115      24.018  35.539  63.745  1.00 21.50           H
ATOM   1735 HG21 ILE A 115      20.820  37.005  64.356  1.00 22.97           H
ATOM   1736 HG22 ILE A 115      20.084  35.669  64.799  1.00 22.97           H
ATOM   1737 HG23 ILE A 115      21.155  36.348  65.757  1.00 22.97           H
ATOM   1738 HD11 ILE A 115      24.155  37.836  63.242  1.00 24.22           H
ATOM   1739 HD12 ILE A 115      23.053  37.168  62.311  1.00 24.22           H
ATOM   1740 HD13 ILE A 115      22.613  38.022  63.576  1.00 24.22           H
ATOM   1741  N   TYR A 116      24.267  32.820  64.736  1.00 12.72           N
ATOM   1742  CA  TYR A 116      25.261  32.007  64.065  1.00 14.71           C
ATOM   1743  C   TYR A 116      25.355  30.646  64.746  1.00 15.90           C
ATOM   1744  O   TYR A 116      25.431  30.566  65.980  1.00 16.91           O
ATOM   1745  CB  TYR A 116      26.613  32.718  64.078  1.00 17.10           C
ATOM   1746  CG  TYR A 116      26.665  34.007  63.257  1.00 15.30           C
ATOM   1747  CD1 TYR A 116      26.389  33.999  61.905  1.00 13.77           C
ATOM   1748  CD2 TYR A 116      27.003  35.226  63.846  1.00 14.88           C
ATOM   1749  CE1 TYR A 116      26.435  35.149  61.165  1.00 18.76           C
ATOM   1750  CE2 TYR A 116      27.062  36.378  63.126  1.00 15.24           C
ATOM   1751  CZ  TYR A 116      26.766  36.341  61.775  1.00 17.03           C
ATOM   1752  OH  TYR A 116      26.805  37.499  61.060  1.00 16.35           O
ATOM   1753  H   TYR A 116      24.523  33.116  65.498  1.00 15.27           H
ATOM   1754  HA  TYR A 116      24.992  31.876  63.145  1.00 17.66           H
ATOM   1755  HB2 TYR A 116      26.821  32.952  64.996  1.00 20.52           H
ATOM   1756  HB3 TYR A 116      27.288  32.112  63.735  1.00 20.52           H
ATOM   1757  HD1 TYR A 116      26.156  33.197  61.495  1.00 16.52           H
ATOM   1758  HD2 TYR A 116      27.197  35.255  64.755  1.00 17.85           H
ATOM   1759  HE1 TYR A 116      26.234  35.130  60.257  1.00 22.51           H
ATOM   1760  HE2 TYR A 116      27.278  37.184  63.536  1.00 18.29           H
ATOM   1761  HH  TYR A 116      26.706  37.346  60.242  1.00 19.62           H
ATOM   1762  N   THR A 117      25.328  29.582  63.953  1.00 15.09           N
ATOM   1763  CA  THR A 117      25.465  28.216  64.440  1.00 15.64           C
ATOM   1764  C   THR A 117      26.241  27.412  63.402  1.00 18.96           C
ATOM   1765  O   THR A 117      26.000  27.546  62.200  1.00 18.59           O
ATOM   1766  CB  THR A 117      24.084  27.578  64.703  1.00 13.35           C
ATOM   1767  OG1 THR A 117      23.291  28.491  65.445  1.00 17.52           O
ATOM   1768  CG2 THR A 117      24.170  26.253  65.489  1.00 18.02           C
ATOM   1769  H   THR A 117      25.221  29.624  63.103  1.00 18.11           H
ATOM   1770  HA  THR A 117      25.970  28.220  65.269  1.00 18.77           H
ATOM   1771  HB  THR A 117      23.640  27.398  63.861  1.00 16.03           H
ATOM   1772  HG1 THR A 117      23.235  29.215  65.028  1.00 21.02           H
ATOM   1773 HG21 THR A 117      23.279  25.888  65.610  1.00 21.63           H
ATOM   1774 HG22 THR A 117      24.709  25.609  65.003  1.00 21.63           H
ATOM   1775 HG23 THR A 117      24.569  26.398  66.362  1.00 21.63           H
ATOM   1776  N   TYR A 118      27.188  26.590  63.852  1.00 13.99           N
ATOM   1777  CA  TYR A 118      27.871  25.698  62.933  1.00 17.31           C
ATOM   1778  C   TYR A 118      27.028  24.477  62.658  1.00 17.99           C
ATOM   1779  O   TYR A 118      26.267  23.993  63.496  1.00 16.50           O
ATOM   1780  CB  TYR A 118      29.245  25.272  63.454  1.00 21.93           C
ATOM   1781  CG  TYR A 118      30.190  26.413  63.483  1.00 18.61           C
ATOM   1782  CD1 TYR A 118      30.468  27.131  62.320  1.00 20.01           C
ATOM   1783  CD2 TYR A 118      30.791  26.821  64.678  1.00 20.13           C
ATOM   1784  CE1 TYR A 118      31.313  28.207  62.342  1.00 25.10           C
ATOM   1785  CE2 TYR A 118      31.637  27.884  64.709  1.00 19.78           C
ATOM   1786  CZ  TYR A 118      31.913  28.582  63.539  1.00 24.39           C
ATOM   1787  OH  TYR A 118      32.749  29.683  63.549  1.00 25.19           O
ATOM   1788  H   TYR A 118      27.448  26.537  64.666  1.00 16.78           H
ATOM   1789  HA  TYR A 118      28.002  26.145  62.086  1.00 20.77           H
ATOM   1790  HB2 TYR A 118      29.154  24.933  64.359  1.00 26.31           H
ATOM   1791  HB3 TYR A 118      29.607  24.581  62.873  1.00 26.31           H
ATOM   1792  HD1 TYR A 118      30.070  26.882  61.518  1.00 24.01           H
ATOM   1793  HD2 TYR A 118      30.611  26.359  65.463  1.00 24.16           H
ATOM   1794  HE1 TYR A 118      31.493  28.678  61.558  1.00 30.12           H
ATOM   1795  HE2 TYR A 118      32.028  28.140  65.512  1.00 23.73           H
ATOM   1796  HH  TYR A 118      33.284  29.635  64.192  1.00 30.22           H
ATOM   1797  N   SER A 119      27.168  23.979  61.482  1.00 19.36           N
ATOM   1798  CA  SER A 119      26.471  22.776  61.089  1.00 23.54           C
ATOM   1799  C   SER A 119      27.523  21.917  60.403  1.00 26.02           C
ATOM   1800  O   SER A 119      27.566  21.765  59.187  1.00 27.57           O
ATOM   1801  CB  SER A 119      25.238  23.111  60.229  1.00 23.35           C
ATOM   1802  OG  SER A 119      25.100  22.225  59.165  1.00 37.79           O
ATOM   1803  H   SER A 119      27.668  24.323  60.873  1.00 23.23           H
ATOM   1804  HA  SER A 119      26.177  22.304  61.883  1.00 28.24           H
ATOM   1805  HB2 SER A 119      24.440  23.050  60.779  1.00 28.02           H
ATOM   1806  HB3 SER A 119      25.331  24.011  59.876  1.00 28.02           H
ATOM   1807  HG  SER A 119      25.760  22.315  58.655  1.00 45.34           H
ATOM   1808  N   GLY A 120      28.436  21.398  61.224  1.00 28.70           N
ATOM   1809  CA  GLY A 120      29.628  20.764  60.709  1.00 24.11           C
ATOM   1810  C   GLY A 120      30.619  21.780  60.197  1.00 23.37           C
ATOM   1811  O   GLY A 120      31.031  22.718  60.898  1.00 27.40           O
ATOM   1812  H   GLY A 120      28.379  21.409  62.084  1.00 34.45           H
ATOM   1813  HA2 GLY A 120      30.054  20.248  61.410  1.00 28.93           H
ATOM   1814  HA3 GLY A 120      29.386  20.168  59.986  1.00 28.93           H
ATOM   1815  N   LEU A 121      30.964  21.625  58.933  1.00 22.81           N
ATOM   1816  CA  LEU A 121      32.025  22.416  58.345  1.00 30.44           C
ATOM   1817  C   LEU A 121      31.578  23.810  57.928  1.00 29.46           C
ATOM   1818  O   LEU A 121      32.437  24.657  57.677  1.00 36.54           O
ATOM   1819  CB  LEU A 121      32.600  21.663  57.140  1.00 32.25           C
ATOM   1820  CG  LEU A 121      33.294  20.336  57.484  1.00 38.75           C
ATOM   1821  CD1 LEU A 121      33.666  19.567  56.222  1.00 46.05           C
ATOM   1822  CD2 LEU A 121      34.524  20.621  58.267  1.00 36.82           C
ATOM   1823  H   LEU A 121      30.598  21.065  58.393  1.00 27.37           H
ATOM   1824  HA  LEU A 121      32.725  22.532  59.004  1.00 36.53           H
ATOM   1825  HB2 LEU A 121      31.875  21.455  56.529  1.00 38.71           H
ATOM   1826  HB3 LEU A 121      33.248  22.233  56.694  1.00 38.71           H
ATOM   1827  HG  LEU A 121      32.706  19.781  58.021  1.00 46.50           H
ATOM   1828 HD11 LEU A 121      34.111  18.742  56.475  1.00 55.26           H
ATOM   1829 HD12 LEU A 121      32.862  19.370  55.716  1.00 55.26           H
ATOM   1830 HD13 LEU A 121      34.265  20.114  55.688  1.00 55.26           H
ATOM   1831 HD21 LEU A 121      34.982  19.782  58.432  1.00 44.19           H
ATOM   1832 HD22 LEU A 121      35.092  21.214  57.752  1.00 44.19           H
ATOM   1833 HD23 LEU A 121      34.280  21.038  59.107  1.00 44.19           H
ATOM   1834  N   PHE A 122      30.280  24.085  57.881  1.00 23.69           N
ATOM   1835  CA  PHE A 122      29.793  25.362  57.385  1.00 22.10           C
ATOM   1836  C   PHE A 122      28.956  26.060  58.441  1.00 17.67           C
ATOM   1837  O   PHE A 122      28.499  25.460  59.418  1.00 21.78           O
ATOM   1838  CB  PHE A 122      28.982  25.200  56.084  1.00 17.76           C
ATOM   1839  CG  PHE A 122      27.906  24.172  56.148  1.00 18.07           C
ATOM   1840  CD1 PHE A 122      28.195  22.833  55.952  1.00 19.42           C
ATOM   1841  CD2 PHE A 122      26.581  24.534  56.397  1.00 21.38           C
ATOM   1842  CE1 PHE A 122      27.203  21.892  56.039  1.00 19.40           C
ATOM   1843  CE2 PHE A 122      25.585  23.585  56.443  1.00 20.10           C
ATOM   1844  CZ  PHE A 122      25.891  22.268  56.276  1.00 24.64           C
ATOM   1845  H   PHE A 122      29.659  23.547  58.141  1.00 28.43           H
ATOM   1846  HA  PHE A 122      30.541  25.940  57.177  1.00 26.52           H
ATOM   1847  HB2 PHE A 122      28.560  26.048  55.876  1.00 21.31           H
ATOM   1848  HB3 PHE A 122      29.595  24.939  55.380  1.00 21.31           H
ATOM   1849  HD1 PHE A 122      29.072  22.569  55.798  1.00 23.30           H
ATOM   1850  HD2 PHE A 122      26.359  25.429  56.520  1.00 25.66           H
ATOM   1851  HE1 PHE A 122      27.402  20.996  55.906  1.00 23.28           H
ATOM   1852  HE2 PHE A 122      24.708  23.837  56.616  1.00 24.13           H
ATOM   1853  HZ  PHE A 122      25.219  21.629  56.318  1.00 29.57           H
ATOM   1854  N   LEU A 123      28.783  27.353  58.218  1.00 17.17           N
ATOM   1855  CA  LEU A 123      28.090  28.259  59.119  1.00 14.15           C
ATOM   1856  C   LEU A 123      26.651  28.497  58.646  1.00 15.51           C
ATOM   1857  O   LEU A 123      26.394  28.665  57.447  1.00 16.12           O
ATOM   1858  CB  LEU A 123      28.861  29.564  59.184  1.00 17.00           C
ATOM   1859  CG  LEU A 123      28.299  30.668  60.048  1.00 16.86           C
ATOM   1860  CD1 LEU A 123      28.299  30.194  61.507  1.00 19.93           C
ATOM   1861  CD2 LEU A 123      29.143  31.944  59.846  1.00 20.59           C
ATOM   1862  H   LEU A 123      29.089  27.752  57.520  1.00 20.60           H
ATOM   1863  HA  LEU A 123      28.069  27.882  60.011  1.00 16.98           H
ATOM   1864  HB2 LEU A 123      29.754  29.375  59.511  1.00 20.40           H
ATOM   1865  HB3 LEU A 123      28.930  29.907  58.280  1.00 20.40           H
ATOM   1866  HG  LEU A 123      27.386  30.856  59.779  1.00 20.23           H
ATOM   1867 HD11 LEU A 123      27.958  30.912  62.062  1.00 23.92           H
ATOM   1868 HD12 LEU A 123      27.730  29.413  61.592  1.00 23.92           H
ATOM   1869 HD13 LEU A 123      29.204  29.971  61.776  1.00 23.92           H
ATOM   1870 HD21 LEU A 123      28.769  32.659  60.388  1.00 24.71           H
ATOM   1871 HD22 LEU A 123      30.057  31.764  60.121  1.00 24.71           H
ATOM   1872 HD23 LEU A 123      29.127  32.201  58.911  1.00 24.71           H
ATOM   1873  N   VAL A 124      25.720  28.463  59.586  1.00 14.45           N
ATOM   1874  CA  VAL A 124      24.330  28.846  59.360  1.00 15.09           C
ATOM   1875  C   VAL A 124      24.116  30.167  60.070  1.00 14.69           C
ATOM   1876  O   VAL A 124      24.577  30.347  61.206  1.00 15.76           O
ATOM   1877  CB  VAL A 124      23.351  27.769  59.861  1.00 16.25           C
ATOM   1878  CG1 VAL A 124      21.888  28.238  59.725  1.00 17.91           C
ATOM   1879  CG2 VAL A 124      23.579  26.443  59.120  1.00 17.69           C
ATOM   1880  H   VAL A 124      25.872  28.208  60.390  1.00 17.35           H
ATOM   1881  HA  VAL A 124      24.179  28.975  58.412  1.00 18.11           H
ATOM   1882  HB  VAL A 124      23.527  27.605  60.801  1.00 19.50           H
ATOM   1883 HG11 VAL A 124      21.299  27.556  60.086  1.00 21.49           H
ATOM   1884 HG12 VAL A 124      21.765  29.065  60.214  1.00 21.49           H
ATOM   1885 HG13 VAL A 124      21.691  28.372  58.786  1.00 21.49           H
ATOM   1886 HG21 VAL A 124      22.990  25.771  59.490  1.00 21.23           H
ATOM   1887 HG22 VAL A 124      23.386  26.569  58.179  1.00 21.23           H
ATOM   1888 HG23 VAL A 124      24.503  26.170  59.224  1.00 21.23           H
ATOM   1889  N   ALA A 125      23.427  31.087  59.394  1.00 13.62           N
ATOM   1890  CA  ALA A 125      23.187  32.453  59.859  1.00 14.79           C
ATOM   1891  C   ALA A 125      21.703  32.756  59.675  1.00 17.38           C
ATOM   1892  O   ALA A 125      21.226  32.800  58.540  1.00 16.15           O
ATOM   1893  CB  ALA A 125      24.045  33.456  59.074  1.00 15.29           C
ATOM   1894  H   ALA A 125      23.076  30.933  58.628  1.00 16.34           H
ATOM   1895  HA  ALA A 125      23.406  32.527  60.802  1.00 17.75           H
ATOM   1896  HB1 ALA A 125      23.883  34.347  59.422  1.00 18.35           H
ATOM   1897  HB2 ALA A 125      24.986  33.232  59.176  1.00 18.35           H
ATOM   1898  HB3 ALA A 125      23.804  33.419  58.136  1.00 18.35           H
ATOM   1899  N   VAL A 126      20.969  32.970  60.765  1.00 15.93           N
ATOM   1900  CA  VAL A 126      19.528  33.218  60.688  1.00 15.94           C
ATOM   1901  C   VAL A 126      19.329  34.706  60.869  1.00 18.43           C
ATOM   1902  O   VAL A 126      19.764  35.277  61.877  1.00 17.60           O
ATOM   1903  CB  VAL A 126      18.731  32.420  61.738  1.00 19.46           C
ATOM   1904  CG1 VAL A 126      17.227  32.642  61.523  1.00 16.42           C
ATOM   1905  CG2 VAL A 126      19.045  30.937  61.653  1.00 18.15           C
ATOM   1906  H   VAL A 126      21.281  32.994  61.565  1.00 19.11           H
ATOM   1907  HA  VAL A 126      19.201  32.971  59.810  1.00 19.13           H
ATOM   1908  HB  VAL A 126      18.957  32.731  62.627  1.00 23.35           H
ATOM   1909 HG11 VAL A 126      16.743  32.131  62.185  1.00 19.71           H
ATOM   1910 HG12 VAL A 126      17.022  33.586  61.621  1.00 19.71           H
ATOM   1911 HG13 VAL A 126      16.993  32.336  60.631  1.00 19.71           H
ATOM   1912 HG21 VAL A 126      18.534  30.474  62.336  1.00 21.78           H
ATOM   1913 HG22 VAL A 126      18.804  30.603  60.775  1.00 21.78           H
ATOM   1914 HG23 VAL A 126      19.994  30.808  61.806  1.00 21.78           H
ATOM   1915  N   ASN A 127      18.690  35.336  59.893  1.00 13.44           N
ATOM   1916  CA  ASN A 127      18.532  36.784  59.907  1.00 14.94           C
ATOM   1917  C   ASN A 127      17.793  37.254  61.169  1.00 12.15           C
ATOM   1918  O   ASN A 127      16.663  36.817  61.417  1.00 15.51           O
ATOM   1919  CB  ASN A 127      17.778  37.214  58.636  1.00 15.96           C
ATOM   1920  CG  ASN A 127      17.792  38.719  58.405  1.00 17.55           C
ATOM   1921  OD1 ASN A 127      18.041  39.532  59.312  1.00 14.85           O
ATOM   1922  ND2 ASN A 127      17.549  39.095  57.155  1.00 14.15           N
ATOM   1923  H   ASN A 127      18.343  34.945  59.213  1.00 16.13           H
ATOM   1924  HA  ASN A 127      19.417  37.180  59.868  1.00 17.93           H
ATOM   1925  HB2 ASN A 127      18.202  36.799  57.870  1.00 19.15           H
ATOM   1926  HB3 ASN A 127      16.850  36.929  58.689  1.00 19.15           H
ATOM   1927 HD21 ASN A 127      17.556  39.930  56.954  1.00 16.98           H
ATOM   1928 HD22 ASN A 127      17.396  38.508  56.546  1.00 16.98           H
ATOM   1929  N   PRO A 128      18.375  38.158  61.962  1.00 12.11           N
ATOM   1930  CA  PRO A 128      17.675  38.668  63.152  1.00 17.17           C
ATOM   1931  C   PRO A 128      16.649  39.739  62.837  1.00 20.18           C
ATOM   1932  O   PRO A 128      15.734  39.966  63.641  1.00 18.45           O
ATOM   1933  CB  PRO A 128      18.822  39.241  63.999  1.00 17.54           C
ATOM   1934  CG  PRO A 128      19.813  39.705  62.995  1.00 18.00           C
ATOM   1935  CD  PRO A 128      19.743  38.694  61.863  1.00 14.59           C
ATOM   1936  HA  PRO A 128      17.247  37.942  63.638  1.00 20.61           H
ATOM   1937  HB2 PRO A 128      18.504  39.989  64.526  1.00 21.05           H
ATOM   1938  HB3 PRO A 128      19.203  38.554  64.565  1.00 21.05           H
ATOM   1939  HG2 PRO A 128      19.574  40.594  62.689  1.00 21.60           H
ATOM   1940  HG3 PRO A 128      20.697  39.701  63.393  1.00 21.60           H
ATOM   1941  HD2 PRO A 128      19.878  39.130  61.007  1.00 17.51           H
ATOM   1942  HD3 PRO A 128      20.397  37.992  62.008  1.00 17.51           H
ATOM   1943  N   PHE A 129      16.758  40.398  61.690  1.00 17.87           N
ATOM   1944  CA  PHE A 129      15.937  41.571  61.400  1.00 17.13           C
ATOM   1945  C   PHE A 129      15.926  42.568  62.562  1.00 16.62           C
ATOM   1946  O   PHE A 129      14.932  43.245  62.815  1.00 18.66           O
ATOM   1947  CB  PHE A 129      14.534  41.154  61.028  1.00 17.12           C
ATOM   1948  CG  PHE A 129      14.430  40.639  59.632  1.00 14.63           C
ATOM   1949  CD1 PHE A 129      14.831  41.430  58.548  1.00 13.40           C
ATOM   1950  CD2 PHE A 129      13.924  39.377  59.392  1.00 14.11           C
ATOM   1951  CE1 PHE A 129      14.696  40.945  57.238  1.00 16.60           C
ATOM   1952  CE2 PHE A 129      13.813  38.878  58.099  1.00 19.47           C
ATOM   1953  CZ  PHE A 129      14.205  39.682  57.006  1.00 16.94           C
ATOM   1954  H   PHE A 129      17.307  40.192  61.066  1.00 21.44           H
ATOM   1955  HA  PHE A 129      16.316  42.030  60.634  1.00 20.56           H
ATOM   1956  HB2 PHE A 129      14.231  40.459  61.636  1.00 20.54           H
ATOM   1957  HB3 PHE A 129      13.955  41.927  61.087  1.00 20.54           H
ATOM   1958  HD1 PHE A 129      15.162  42.285  58.693  1.00 16.08           H
ATOM   1959  HD2 PHE A 129      13.655  38.852  60.108  1.00 16.94           H
ATOM   1960  HE1 PHE A 129      14.971  41.468  56.517  1.00 19.92           H
ATOM   1961  HE2 PHE A 129      13.465  38.025  57.959  1.00 23.37           H
ATOM   1962  HZ  PHE A 129      14.133  39.358  56.137  1.00 20.33           H
ATOM   1963  N   LYS A 130      17.074  42.720  63.210  1.00 19.14           N
ATOM   1964  CA  LYS A 130      17.328  43.813  64.140  1.00 23.25           C
ATOM   1965  C   LYS A 130      18.823  43.868  64.398  1.00 21.24           C
ATOM   1966  O   LYS A 130      19.559  42.911  64.116  1.00 19.29           O
ATOM   1967  CB  LYS A 130      16.566  43.639  65.458  1.00 28.55           C
ATOM   1968  CG  LYS A 130      16.983  42.412  66.255  1.00 26.56           C
ATOM   1969  CD  LYS A 130      16.536  42.532  67.731  1.00 27.36           C
ATOM   1970  CE  LYS A 130      17.205  41.459  68.578  1.00 35.89           C
ATOM   1971  NZ  LYS A 130      16.800  41.511  70.020  1.00 37.26           N1+
ATOM   1972  H   LYS A 130      17.743  42.182  63.131  1.00 22.97           H
ATOM   1973  HA  LYS A 130      17.047  44.653  63.741  1.00 27.90           H
ATOM   1974  HB2 LYS A 130      16.723  44.417  66.016  1.00 34.26           H
ATOM   1975  HB3 LYS A 130      15.618  43.562  65.269  1.00 34.26           H
ATOM   1976  HG2 LYS A 130      16.564  41.627  65.868  1.00 31.87           H
ATOM   1977  HG3 LYS A 130      17.945  42.313  66.245  1.00 31.87           H
ATOM   1978  HD2 LYS A 130      16.787  43.401  68.081  1.00 32.83           H
ATOM   1979  HD3 LYS A 130      15.575  42.412  67.790  1.00 32.83           H
ATOM   1980  HE2 LYS A 130      16.962  40.588  68.230  1.00 43.07           H
ATOM   1981  HE3 LYS A 130      18.166  41.582  68.529  1.00 43.07           H
ATOM   1982  HZ1 LYS A 130      17.365  41.030  70.512  1.00 44.72           H
ATOM   1983  HZ2 LYS A 130      16.806  42.354  70.311  1.00 44.72           H
ATOM   1984  HZ3 LYS A 130      15.980  41.179  70.111  1.00 44.72           H
ATOM   1985  N   ARG A 131      19.268  44.993  64.950  1.00 21.80           N
ATOM   1986  CA  ARG A 131      20.687  45.174  65.210  1.00 28.84           C
ATOM   1987  C   ARG A 131      21.099  44.370  66.429  1.00 27.59           C
ATOM   1988  O   ARG A 131      20.419  44.373  67.451  1.00 26.68           O
ATOM   1989  CB  ARG A 131      21.037  46.647  65.426  1.00 28.53           C
ATOM   1990  H   ARG A 131      18.775  45.659  65.175  1.00 26.16           H
ATOM   1991  HA  ARG A 131      21.191  44.848  64.450  1.00 34.61           H
ATOM   1992  HB1 ARG A 131      20.844  47.140  64.610  1.00 34.23           H
ATOM   1993  HB3 ARG A 131      21.983  46.714  65.630  1.00 34.23           H
ATOM   1994  N   ILE A 132      22.223  43.689  66.309  1.00 23.50           N
ATOM   1995  CA  ILE A 132      22.815  42.963  67.426  1.00 22.40           C
ATOM   1996  C   ILE A 132      24.276  43.391  67.534  1.00 25.74           C
ATOM   1997  O   ILE A 132      24.997  43.433  66.517  1.00 23.75           O
ATOM   1998  CB  ILE A 132      22.660  41.443  67.250  1.00 28.49           C
ATOM   1999  CG1 ILE A 132      21.163  41.072  67.281  1.00 30.17           C
ATOM   2000  CG2 ILE A 132      23.390  40.676  68.395  1.00 33.00           C
ATOM   2001  CD1 ILE A 132      20.885  39.683  66.786  1.00 33.58           C
ATOM   2002  H   ILE A 132      22.669  43.638  65.576  1.00 28.20           H
ATOM   2003  HA  ILE A 132      22.346  43.214  68.232  1.00 26.88           H
ATOM   2004  HB  ILE A 132      23.036  41.175  66.396  1.00 34.18           H
ATOM   2005 HG12 ILE A 132      20.836  41.131  68.192  1.00 36.20           H
ATOM   2006 HG13 ILE A 132      20.670  41.691  66.719  1.00 36.20           H
ATOM   2007 HG21 ILE A 132      23.294  39.719  68.255  1.00 39.60           H
ATOM   2008 HG22 ILE A 132      24.326  40.911  68.388  1.00 39.60           H
ATOM   2009 HG23 ILE A 132      22.996  40.917  69.248  1.00 39.60           H
ATOM   2010 HD11 ILE A 132      19.930  39.524  66.836  1.00 40.29           H
ATOM   2011 HD12 ILE A 132      21.186  39.611  65.865  1.00 40.29           H
ATOM   2012 HD13 ILE A 132      21.360  39.044  67.338  1.00 40.29           H
ATOM   2013  N   PRO A 133      24.766  43.699  68.743  1.00 24.82           N
ATOM   2014  CA  PRO A 133      26.063  44.382  68.885  1.00 27.60           C
ATOM   2015  C   PRO A 133      27.238  43.414  68.884  1.00 28.30           C
ATOM   2016  O   PRO A 133      27.997  43.316  69.855  1.00 23.43           O
ATOM   2017  CB  PRO A 133      25.902  45.108  70.234  1.00 31.46           C
ATOM   2018  CG  PRO A 133      25.005  44.251  71.009  1.00 27.97           C
ATOM   2019  CD  PRO A 133      24.057  43.598  70.034  1.00 28.35           C
ATOM   2020  HA  PRO A 133      26.181  45.039  68.179  1.00 33.12           H
ATOM   2021  HB2 PRO A 133      26.760  45.178  70.682  1.00 37.75           H
ATOM   2022  HB3 PRO A 133      25.505  45.982  70.090  1.00 37.75           H
ATOM   2023  HG2 PRO A 133      25.528  43.584  71.479  1.00 33.56           H
ATOM   2024  HG3 PRO A 133      24.505  44.800  71.631  1.00 33.56           H
ATOM   2025  HD2 PRO A 133      23.915  42.668  70.270  1.00 34.02           H
ATOM   2026  HD3 PRO A 133      23.223  44.093  70.007  1.00 34.02           H
ATOM   2027  N   ILE A 134      27.394  42.669  67.784  1.00 21.83           N
ATOM   2028  CA  ILE A 134      28.439  41.660  67.706  1.00 18.15           C
ATOM   2029  C   ILE A 134      29.438  41.953  66.601  1.00 18.63           C
ATOM   2030  O   ILE A 134      30.285  41.110  66.292  1.00 18.78           O
ATOM   2031  CB  ILE A 134      27.832  40.250  67.552  1.00 22.42           C
ATOM   2032  CG1 ILE A 134      26.952  40.144  66.295  1.00 21.39           C
ATOM   2033  CG2 ILE A 134      27.021  39.914  68.803  1.00 21.04           C
ATOM   2034  CD1 ILE A 134      26.524  38.675  65.955  1.00 18.08           C
ATOM   2035  H   ILE A 134      26.908  42.731  67.077  1.00 26.20           H
ATOM   2036  HA  ILE A 134      28.940  41.661  68.535  1.00 21.78           H
ATOM   2037  HB  ILE A 134      28.559  39.613  67.471  1.00 26.90           H
ATOM   2038 HG12 ILE A 134      26.145  40.663  66.437  1.00 25.67           H
ATOM   2039 HG13 ILE A 134      27.441  40.498  65.534  1.00 25.67           H
ATOM   2040 HG21 ILE A 134      26.623  39.035  68.714  1.00 25.25           H
ATOM   2041 HG22 ILE A 134      27.626  39.932  69.560  1.00 25.25           H
ATOM   2042 HG23 ILE A 134      26.329  40.579  68.919  1.00 25.25           H
ATOM   2043 HD11 ILE A 134      26.048  38.683  65.113  1.00 21.70           H
ATOM   2044 HD12 ILE A 134      27.319  38.122  65.874  1.00 21.70           H
ATOM   2045 HD13 ILE A 134      25.944  38.328  66.650  1.00 21.70           H
ATOM   2046  N   TYR A 135      29.405  43.155  66.048  1.00 20.25           N
ATOM   2047  CA  TYR A 135      30.286  43.522  64.950  1.00 20.06           C
ATOM   2048  C   TYR A 135      31.166  44.730  65.270  1.00 26.64           C
ATOM   2049  O   TYR A 135      31.649  45.404  64.355  1.00 24.06           O
ATOM   2050  CB  TYR A 135      29.431  43.780  63.713  1.00 22.36           C
ATOM   2051  CG  TYR A 135      28.455  42.665  63.384  1.00 17.92           C
ATOM   2052  CD1 TYR A 135      28.894  41.441  62.841  1.00 18.77           C
ATOM   2053  CD2 TYR A 135      27.103  42.857  63.537  1.00 17.59           C
ATOM   2054  CE1 TYR A 135      27.980  40.433  62.506  1.00 16.17           C
ATOM   2055  CE2 TYR A 135      26.192  41.859  63.206  1.00 20.88           C
ATOM   2056  CZ  TYR A 135      26.633  40.666  62.681  1.00 16.87           C
ATOM   2057  OH  TYR A 135      25.708  39.708  62.330  1.00 20.42           O
ATOM   2058  H   TYR A 135      28.865  43.781  66.283  1.00 24.30           H
ATOM   2059  HA  TYR A 135      30.871  42.773  64.763  1.00 24.08           H
ATOM   2060  HB2 TYR A 135      28.910  44.587  63.857  1.00 26.84           H
ATOM   2061  HB3 TYR A 135      30.015  43.889  62.946  1.00 26.84           H
ATOM   2062  HD1 TYR A 135      29.802  41.290  62.708  1.00 22.52           H
ATOM   2063  HD2 TYR A 135      26.795  43.665  63.878  1.00 21.10           H
ATOM   2064  HE1 TYR A 135      28.278  39.629  62.149  1.00 19.41           H
ATOM   2065  HE2 TYR A 135      25.282  42.011  63.318  1.00 25.06           H
ATOM   2066  HH  TYR A 135      26.077  39.096  61.880  1.00 24.50           H
ATOM   2067  N   THR A 136      31.406  45.005  66.551  1.00 28.40           N
ATOM   2068  CA  THR A 136      32.260  46.116  66.957  1.00 25.84           C
ATOM   2069  C   THR A 136      33.732  45.790  66.688  1.00 25.03           C
ATOM   2070  O   THR A 136      34.115  44.642  66.451  1.00 24.25           O
ATOM   2071  CB  THR A 136      32.091  46.393  68.451  1.00 28.53           C
ATOM   2072  OG1 THR A 136      32.488  45.218  69.159  1.00 26.55           O
ATOM   2073  CG2 THR A 136      30.656  46.732  68.834  1.00 24.69           C
ATOM   2074  H   THR A 136      31.083  44.551  67.206  1.00 34.08           H
ATOM   2075  HA  THR A 136      32.022  46.917  66.465  1.00 31.01           H
ATOM   2076  HB  THR A 136      32.652  47.136  68.710  1.00 34.23           H
ATOM   2077  HG1 THR A 136      32.336  45.324  69.977  1.00 31.86           H
ATOM   2078 HG21 THR A 136      30.611  46.878  69.789  1.00 29.63           H
ATOM   2079 HG22 THR A 136      30.367  47.535  68.381  1.00 29.63           H
ATOM   2080 HG23 THR A 136      30.064  46.002  68.597  1.00 29.63           H
ATOM   2081  N   GLN A 137      34.591  46.806  66.826  1.00 27.05           N
ATOM   2082  CA  GLN A 137      36.028  46.559  66.708  1.00 28.38           C
ATOM   2083  C   GLN A 137      36.524  45.639  67.808  1.00 29.16           C
ATOM   2084  O   GLN A 137      37.436  44.826  67.584  1.00 26.79           O
ATOM   2085  CB  GLN A 137      36.807  47.879  66.740  1.00 32.47           C
ATOM   2086  CG  GLN A 137      38.290  47.728  66.494  1.00 32.35           C
ATOM   2087  CD  GLN A 137      38.581  47.157  65.134  1.00 29.82           C
ATOM   2088  OE1 GLN A 137      38.102  47.668  64.130  1.00 32.78           O
ATOM   2089  NE2 GLN A 137      39.374  46.089  65.091  1.00 33.64           N
ATOM   2090  H   GLN A 137      34.374  47.624  66.984  1.00 32.46           H
ATOM   2091  HA  GLN A 137      36.201  46.127  65.858  1.00 34.06           H
ATOM   2092  HB2 GLN A 137      36.456  48.469  66.053  1.00 38.97           H
ATOM   2093  HB3 GLN A 137      36.695  48.282  67.615  1.00 38.97           H
ATOM   2094  HG2 GLN A 137      38.711  48.599  66.542  1.00 38.82           H
ATOM   2095  HG3 GLN A 137      38.673  47.133  67.158  1.00 38.82           H
ATOM   2096 HE21 GLN A 137      39.704  45.769  65.820  1.00 40.37           H
ATOM   2097 HE22 GLN A 137      39.558  45.719  64.337  1.00 40.37           H
ATOM   2098  N   GLU A 138      35.913  45.728  68.991  1.00 28.38           N
ATOM   2099  CA  GLU A 138      36.290  44.850  70.093  1.00 28.24           C
ATOM   2100  C   GLU A 138      35.949  43.402  69.763  1.00 29.56           C
ATOM   2101  O   GLU A 138      36.711  42.481  70.086  1.00 28.05           O
ATOM   2102  CB  GLU A 138      35.584  45.318  71.382  1.00 29.65           C
ATOM   2103  CG  GLU A 138      35.740  46.837  71.674  1.00 39.59           C
ATOM   2104  CD  GLU A 138      34.582  47.718  71.116  1.00 47.97           C
ATOM   2105  OE1 GLU A 138      33.511  47.840  71.771  1.00 54.66           O
ATOM   2106  OE2 GLU A 138      34.741  48.311  70.024  1.00 40.16           O1-
ATOM   2107  H   GLU A 138      35.277  46.277  69.169  1.00 34.06           H
ATOM   2108  HA  GLU A 138      37.249  44.902  70.228  1.00 33.88           H
ATOM   2109  HB2 GLU A 138      34.634  45.137  71.307  1.00 35.59           H
ATOM   2110  HB3 GLU A 138      35.951  44.832  72.138  1.00 35.59           H
ATOM   2111  HG2 GLU A 138      35.771  46.964  72.636  1.00 47.51           H
ATOM   2112  HG3 GLU A 138      36.568  47.152  71.280  1.00 47.51           H
ATOM   2113  N   MET A 139      34.819  43.181  69.084  1.00 29.54           N
ATOM   2114  CA  MET A 139      34.492  41.833  68.627  1.00 26.07           C
ATOM   2115  C   MET A 139      35.499  41.367  67.584  1.00 25.03           C
ATOM   2116  O   MET A 139      36.051  40.261  67.681  1.00 26.22           O
ATOM   2117  CB  MET A 139      33.062  41.808  68.078  1.00 23.38           C
ATOM   2118  CG  MET A 139      31.986  42.014  69.126  1.00 29.01           C
ATOM   2119  SD  MET A 139      31.873  40.572  70.261  1.00 33.26           S
ATOM   2120  CE  MET A 139      30.501  41.050  71.280  1.00 29.78           C
ATOM   2121  H   MET A 139      34.239  43.784  68.877  1.00 35.45           H
ATOM   2122  HA  MET A 139      34.528  41.229  69.382  1.00 31.28           H
ATOM   2123  HB2 MET A 139      32.970  42.520  67.425  1.00 28.06           H
ATOM   2124  HB3 MET A 139      32.908  40.948  67.656  1.00 28.06           H
ATOM   2125  HG2 MET A 139      32.195  42.810  69.641  1.00 34.81           H
ATOM   2126  HG3 MET A 139      31.131  42.126  68.689  1.00 34.81           H
ATOM   2127  HE1 MET A 139      30.327  40.348  71.927  1.00 35.73           H
ATOM   2128  HE2 MET A 139      30.718  41.877  71.735  1.00 35.73           H
ATOM   2129  HE3 MET A 139      29.728  41.175  70.708  1.00 35.73           H
ATOM   2130  N   VAL A 140      35.793  42.224  66.597  1.00 26.97           N
ATOM   2131  CA  VAL A 140      36.819  41.882  65.620  1.00 24.33           C
ATOM   2132  C   VAL A 140      38.096  41.419  66.321  1.00 29.51           C
ATOM   2133  O   VAL A 140      38.693  40.394  65.953  1.00 25.83           O
ATOM   2134  CB  VAL A 140      37.085  43.075  64.681  1.00 21.05           C
ATOM   2135  CG1 VAL A 140      38.331  42.816  63.855  1.00 21.21           C
ATOM   2136  CG2 VAL A 140      35.845  43.342  63.775  1.00 20.94           C
ATOM   2137  H   VAL A 140      35.423  42.993  66.480  1.00 32.37           H
ATOM   2138  HA  VAL A 140      36.494  41.142  65.081  1.00 29.20           H
ATOM   2139  HB  VAL A 140      37.245  43.868  65.216  1.00 25.26           H
ATOM   2140 HG11 VAL A 140      38.445  43.543  63.226  1.00 25.45           H
ATOM   2141 HG12 VAL A 140      39.106  42.766  64.437  1.00 25.45           H
ATOM   2142 HG13 VAL A 140      38.228  41.980  63.376  1.00 25.45           H
ATOM   2143 HG21 VAL A 140      36.011  44.123  63.227  1.00 25.13           H
ATOM   2144 HG22 VAL A 140      35.704  42.563  63.214  1.00 25.13           H
ATOM   2145 HG23 VAL A 140      35.060  43.498  64.322  1.00 25.13           H
ATOM   2146  N   ASP A 141      38.516  42.146  67.357  1.00 29.64           N
ATOM   2147  CA  ASP A 141      39.804  41.859  68.006  1.00 29.38           C
ATOM   2148  C   ASP A 141      39.793  40.516  68.730  1.00 29.56           C
ATOM   2149  O   ASP A 141      40.826  39.844  68.810  1.00 29.30           O
ATOM   2150  CB  ASP A 141      40.160  42.981  68.992  1.00 32.15           C
ATOM   2151  CG  ASP A 141      40.443  44.308  68.308  1.00 36.62           C
ATOM   2152  OD1 ASP A 141      40.834  44.310  67.115  1.00 34.16           O
ATOM   2153  OD2 ASP A 141      40.279  45.358  68.977  1.00 37.40           O1-
ATOM   2154  H   ASP A 141      38.077  42.801  67.702  1.00 35.57           H
ATOM   2155  HA  ASP A 141      40.497  41.822  67.330  1.00 35.25           H
ATOM   2156  HB2 ASP A 141      39.415  43.115  69.599  1.00 38.59           H
ATOM   2157  HB3 ASP A 141      40.953  42.730  69.488  1.00 38.59           H
ATOM   2158  N   ILE A 142      38.636  40.101  69.247  1.00 27.89           N
ATOM   2159  CA  ILE A 142      38.556  38.815  69.931  1.00 30.09           C
ATOM   2160  C   ILE A 142      38.748  37.672  68.958  1.00 30.61           C
ATOM   2161  O   ILE A 142      39.301  36.620  69.307  1.00 22.38           O
ATOM   2162  CB  ILE A 142      37.215  38.684  70.667  1.00 33.57           C
ATOM   2163  CG1 ILE A 142      37.165  39.672  71.829  1.00 39.72           C
ATOM   2164  CG2 ILE A 142      37.025  37.232  71.133  1.00 36.30           C
ATOM   2165  CD1 ILE A 142      35.805  39.710  72.523  1.00 39.97           C
ATOM   2166  H   ILE A 142      37.901  40.548  69.223  1.00 33.47           H
ATOM   2167  HA  ILE A 142      39.269  38.755  70.586  1.00 36.11           H
ATOM   2168  HB  ILE A 142      36.498  38.908  70.052  1.00 40.29           H
ATOM   2169 HG12 ILE A 142      37.832  39.415  72.485  1.00 47.67           H
ATOM   2170 HG13 ILE A 142      37.358  40.563  71.497  1.00 47.67           H
ATOM   2171 HG21 ILE A 142      36.214  37.174  71.660  1.00 43.56           H
ATOM   2172 HG22 ILE A 142      36.943  36.642  70.368  1.00 43.56           H
ATOM   2173 HG23 ILE A 142      37.787  36.967  71.673  1.00 43.56           H
ATOM   2174 HD11 ILE A 142      35.835  40.365  73.239  1.00 47.97           H
ATOM   2175 HD12 ILE A 142      35.128  39.962  71.875  1.00 47.97           H
ATOM   2176 HD13 ILE A 142      35.605  38.834  72.887  1.00 47.97           H
ATOM   2177  N   PHE A 143      38.260  37.831  67.735  1.00 26.53           N
ATOM   2178  CA  PHE A 143      38.305  36.726  66.807  1.00 24.83           C
ATOM   2179  C   PHE A 143      39.634  36.610  66.094  1.00 23.19           C
ATOM   2180  O   PHE A 143      39.953  35.537  65.579  1.00 24.34           O
ATOM   2181  CB  PHE A 143      37.142  36.873  65.818  1.00 20.29           C
ATOM   2182  CG  PHE A 143      35.856  36.390  66.391  1.00 19.51           C
ATOM   2183  CD1 PHE A 143      35.051  37.230  67.113  1.00 23.09           C
ATOM   2184  CD2 PHE A 143      35.499  35.061  66.273  1.00 20.03           C
ATOM   2185  CE1 PHE A 143      33.890  36.760  67.690  1.00 21.87           C
ATOM   2186  CE2 PHE A 143      34.348  34.594  66.837  1.00 19.18           C
ATOM   2187  CZ  PHE A 143      33.537  35.439  67.540  1.00 16.70           C
ATOM   2188  H   PHE A 143      37.901  38.550  67.431  1.00 31.83           H
ATOM   2189  HA  PHE A 143      38.168  35.905  67.307  1.00 29.79           H
ATOM   2190  HB2 PHE A 143      37.043  37.811  65.592  1.00 24.35           H
ATOM   2191  HB3 PHE A 143      37.341  36.346  65.028  1.00 24.35           H
ATOM   2192  HD1 PHE A 143      35.292  38.125  67.213  1.00 27.70           H
ATOM   2193  HD2 PHE A 143      36.047  34.478  65.799  1.00 24.03           H
ATOM   2194  HE1 PHE A 143      33.334  37.340  68.161  1.00 26.25           H
ATOM   2195  HE2 PHE A 143      34.114  33.700  66.735  1.00 23.02           H
ATOM   2196  HZ  PHE A 143      32.747  35.121  67.913  1.00 20.04           H
ATOM   2197  N   LYS A 144      40.417  37.672  66.078  1.00 26.76           N
ATOM   2198  CA  LYS A 144      41.638  37.685  65.297  1.00 26.49           C
ATOM   2199  C   LYS A 144      42.553  36.552  65.731  1.00 29.86           C
ATOM   2200  O   LYS A 144      42.931  36.450  66.898  1.00 31.57           O
ATOM   2201  CB  LYS A 144      42.311  39.053  65.448  1.00 31.29           C
ATOM   2202  CG  LYS A 144      43.534  39.254  64.597  1.00 35.87           C
ATOM   2203  CD  LYS A 144      44.085  40.673  64.759  1.00 38.70           C
ATOM   2204  H   LYS A 144      40.266  38.402  66.509  1.00 32.11           H
ATOM   2205  HA  LYS A 144      41.429  37.550  64.362  1.00 31.79           H
ATOM   2206  HB2 LYS A 144      42.573  39.174  66.375  1.00 37.55           H
ATOM   2207  HB3 LYS A 144      41.669  39.738  65.200  1.00 37.55           H
ATOM   2208  HG2 LYS A 144      43.300  39.120  63.665  1.00 43.04           H
ATOM   2209  HG3 LYS A 144      44.221  38.623  64.868  1.00 43.04           H
ATOM   2210  HD1 LYS A 144      43.387  41.309  64.536  1.00 46.45           H
ATOM   2211  HD3 LYS A 144      44.371  40.800  65.680  1.00 46.45           H
ATOM   2212  N   GLY A 145      42.859  35.663  64.794  1.00 30.33           N
ATOM   2213  CA  GLY A 145      43.789  34.583  65.002  1.00 32.04           C
ATOM   2214  C   GLY A 145      43.244  33.351  65.679  1.00 34.60           C
ATOM   2215  O   GLY A 145      44.006  32.398  65.889  1.00 32.35           O
ATOM   2216  H   GLY A 145      42.521  35.671  64.005  1.00 36.39           H
ATOM   2217  HA2 GLY A 145      44.139  34.308  64.139  1.00 38.45           H
ATOM   2218  HA3 GLY A 145      44.526  34.910  65.541  1.00 38.45           H
ATOM   2219  N   ARG A 146      41.967  33.318  66.038  1.00 28.36           N
ATOM   2220  CA  ARG A 146      41.450  32.187  66.789  1.00 25.76           C
ATOM   2221  C   ARG A 146      40.953  31.089  65.867  1.00 34.92           C
ATOM   2222  O   ARG A 146      40.252  31.339  64.877  1.00 27.99           O
ATOM   2223  CB  ARG A 146      40.331  32.616  67.729  1.00 28.39           C
ATOM   2224  CG  ARG A 146      40.716  33.731  68.667  1.00 35.08           C
ATOM   2225  CD  ARG A 146      42.092  33.529  69.310  1.00 49.73           C
ATOM   2226  NE  ARG A 146      42.051  32.640  70.463  1.00 51.72           N
ATOM   2227  CZ  ARG A 146      41.765  33.055  71.690  1.00 56.54           C
ATOM   2228  NH1 ARG A 146      41.477  34.336  71.895  1.00 53.35           N
ATOM   2229  NH2 ARG A 146      41.755  32.196  72.702  1.00 57.08           N1+
ATOM   2230  H   ARG A 146      41.390  33.931  65.867  1.00 34.03           H
ATOM   2231  HA  ARG A 146      42.160  31.797  67.312  1.00 30.92           H
ATOM   2232  HB2 ARG A 146      39.586  32.934  67.195  1.00 34.07           H
ATOM   2233  HB3 ARG A 146      40.052  31.853  68.258  1.00 34.07           H
ATOM   2234  HG2 ARG A 146      40.727  34.571  68.182  1.00 42.10           H
ATOM   2235  HG3 ARG A 146      40.059  33.767  69.381  1.00 42.10           H
ATOM   2236  HD2 ARG A 146      42.734  33.172  68.684  1.00 59.68           H
ATOM   2237  HD3 ARG A 146      42.418  34.391  69.611  1.00 59.68           H
ATOM   2238  HE  ARG A 146      42.247  31.809  70.349  1.00 62.07           H
ATOM   2239 HH11 ARG A 146      41.482  34.896  71.244  1.00 64.02           H
ATOM   2240 HH12 ARG A 146      41.288  34.611  72.686  1.00 64.02           H
ATOM   2241 HH21 ARG A 146      41.940  31.368  72.564  1.00 68.49           H
ATOM   2242 HH22 ARG A 146      41.562  32.470  73.495  1.00 68.49           H
ATOM   2243  N   ARG A 147      41.313  29.865  66.217  1.00 27.84           N
ATOM   2244  CA  ARG A 147      40.777  28.701  65.534  1.00 32.71           C
ATOM   2245  C   ARG A 147      39.282  28.606  65.780  1.00 26.69           C
ATOM   2246  O   ARG A 147      38.774  29.070  66.801  1.00 27.90           O
ATOM   2247  CB  ARG A 147      41.462  27.441  66.036  1.00 32.47           C
ATOM   2248  CG  ARG A 147      42.922  27.303  65.620  1.00 38.07           C
ATOM   2249  CD  ARG A 147      43.610  26.175  66.395  1.00 40.51           C
ATOM   2250  H   ARG A 147      41.860  29.684  66.850  1.00 33.40           H
ATOM   2251  HA  ARG A 147      40.932  28.783  64.580  1.00 39.25           H
ATOM   2252  HB2 ARG A 147      40.978  26.673  65.697  1.00 38.96           H
ATOM   2253  HB3 ARG A 147      41.431  27.451  67.005  1.00 38.96           H
ATOM   2254  HG2 ARG A 147      43.390  28.134  65.806  1.00 45.69           H
ATOM   2255  HG3 ARG A 147      42.964  27.093  64.674  1.00 45.69           H
ATOM   2256  HD1 ARG A 147      43.583  26.376  67.345  1.00 48.62           H
ATOM   2257  HD3 ARG A 147      43.153  25.337  66.216  1.00 48.62           H
ATOM   2258  N   ARG A 148      38.580  27.952  64.846  1.00 27.39           N
ATOM   2259  CA  ARG A 148      37.121  27.928  64.891  1.00 31.18           C
ATOM   2260  C   ARG A 148      36.579  27.373  66.215  1.00 34.39           C
ATOM   2261  O   ARG A 148      35.576  27.874  66.742  1.00 26.18           O
ATOM   2262  CB  ARG A 148      36.581  27.110  63.726  1.00 27.37           C
ATOM   2263  CG  ARG A 148      35.110  27.378  63.480  1.00 35.49           C
ATOM   2264  CD  ARG A 148      34.526  26.444  62.425  1.00 33.42           C
ATOM   2265  NE  ARG A 148      33.878  25.298  63.047  1.00 36.45           N
ATOM   2266  CZ  ARG A 148      33.009  24.501  62.438  1.00 29.32           C
ATOM   2267  NH1 ARG A 148      32.662  24.721  61.171  1.00 37.48           N
ATOM   2268  NH2 ARG A 148      32.472  23.487  63.101  1.00 30.92           N1+
ATOM   2269  H   ARG A 148      38.926  27.525  64.183  1.00 32.87           H
ATOM   2270  HA  ARG A 148      36.796  28.837  64.793  1.00 37.42           H
ATOM   2271  HB2 ARG A 148      37.076  27.334  62.920  1.00 32.84           H
ATOM   2272  HB3 ARG A 148      36.679  26.165  63.922  1.00 32.84           H
ATOM   2273  HG2 ARG A 148      34.624  27.237  64.306  1.00 42.58           H
ATOM   2274  HG3 ARG A 148      34.997  28.295  63.178  1.00 42.58           H
ATOM   2275  HD2 ARG A 148      33.864  26.930  61.909  1.00 40.10           H
ATOM   2276  HD3 ARG A 148      35.236  26.122  61.848  1.00 40.10           H
ATOM   2277  HE  ARG A 148      34.071  25.128  63.867  1.00 43.74           H
ATOM   2278 HH11 ARG A 148      33.006  25.379  60.736  1.00 44.98           H
ATOM   2279 HH12 ARG A 148      32.098  24.199  60.782  1.00 44.98           H
ATOM   2280 HH21 ARG A 148      32.691  23.343  63.921  1.00 37.10           H
ATOM   2281 HH22 ARG A 148      31.910  22.970  62.708  1.00 37.10           H
ATOM   2282  N   ASN A 149      37.209  26.329  66.755  1.00 36.85           N
ATOM   2283  CA  ASN A 149      36.717  25.692  67.978  1.00 33.76           C
ATOM   2284  C   ASN A 149      37.120  26.432  69.250  1.00 29.71           C
ATOM   2285  O   ASN A 149      36.688  26.040  70.342  1.00 34.75           O
ATOM   2286  CB  ASN A 149      37.200  24.237  68.050  1.00 32.44           C
ATOM   2287  CG  ASN A 149      38.717  24.111  68.198  1.00 41.81           C
ATOM   2288  OD1 ASN A 149      39.431  25.093  68.374  1.00 44.34           O
ATOM   2289  ND2 ASN A 149      39.208  22.878  68.139  1.00 51.06           N
ATOM   2290  H   ASN A 149      37.924  25.975  66.432  1.00 44.22           H
ATOM   2291  HA  ASN A 149      35.747  25.672  67.947  1.00 40.51           H
ATOM   2292  HB2 ASN A 149      36.790  23.810  68.818  1.00 38.93           H
ATOM   2293  HB3 ASN A 149      36.938  23.771  67.239  1.00 38.93           H
ATOM   2294 HD21 ASN A 149      40.055  22.751  68.221  1.00 61.27           H
ATOM   2295 HD22 ASN A 149      38.680  22.209  68.024  1.00 61.27           H
ATOM   2296  N   GLU A 150      37.924  27.483  69.138  1.00 31.05           N
ATOM   2297  CA  GLU A 150      38.299  28.322  70.270  1.00 29.56           C
ATOM   2298  C   GLU A 150      37.312  29.434  70.587  1.00 33.48           C
ATOM   2299  O   GLU A 150      37.439  30.058  71.640  1.00 29.74           O
ATOM   2300  CB  GLU A 150      39.637  29.005  70.008  1.00 36.30           C
ATOM   2301  CG  GLU A 150      40.869  28.118  70.031  1.00 41.39           C
ATOM   2302  CD  GLU A 150      42.143  28.959  69.991  1.00 48.53           C
ATOM   2303  OE1 GLU A 150      42.612  29.379  71.074  1.00 49.81           O
ATOM   2304  OE2 GLU A 150      42.634  29.252  68.873  1.00 44.56           O1-
ATOM   2305  H   GLU A 150      38.281  27.730  68.396  1.00 37.26           H
ATOM   2306  HA  GLU A 150      38.391  27.769  71.061  1.00 35.48           H
ATOM   2307  HB2 GLU A 150      39.592  29.418  69.131  1.00 43.56           H
ATOM   2308  HB3 GLU A 150      39.754  29.692  70.683  1.00 43.56           H
ATOM   2309  HG2 GLU A 150      40.872  27.596  70.849  1.00 49.66           H
ATOM   2310  HG3 GLU A 150      40.860  27.533  69.257  1.00 49.66           H
ATOM   2311  N   VAL A 151      36.384  29.761  69.683  1.00 26.71           N
ATOM   2312  CA  VAL A 151      35.506  30.910  69.859  1.00 20.80           C
ATOM   2313  C   VAL A 151      34.113  30.528  69.374  1.00 20.25           C
ATOM   2314  O   VAL A 151      33.935  29.536  68.664  1.00 22.54           O
ATOM   2315  CB  VAL A 151      36.000  32.158  69.099  1.00 25.88           C
ATOM   2316  CG1 VAL A 151      37.022  32.915  69.896  1.00 28.00           C
ATOM   2317  CG2 VAL A 151      36.509  31.776  67.671  1.00 21.79           C
ATOM   2318  H   VAL A 151      36.242  29.326  68.955  1.00 32.05           H
ATOM   2319  HA  VAL A 151      35.444  31.135  70.799  1.00 24.96           H
ATOM   2320  HB  VAL A 151      35.246  32.760  68.984  1.00 31.06           H
ATOM   2321 HG11 VAL A 151      37.334  33.668  69.371  1.00 33.60           H
ATOM   2322 HG12 VAL A 151      36.608  33.238  70.711  1.00 33.60           H
ATOM   2323 HG13 VAL A 151      37.761  32.321  70.105  1.00 33.60           H
ATOM   2324 HG21 VAL A 151      36.786  32.582  67.209  1.00 26.14           H
ATOM   2325 HG22 VAL A 151      37.259  31.167  67.751  1.00 26.14           H
ATOM   2326 HG23 VAL A 151      35.795  31.343  67.178  1.00 26.14           H
ATOM   2327  N   ALA A 152      33.124  31.343  69.757  1.00 18.36           N
ATOM   2328  CA  ALA A 152      31.739  31.061  69.431  1.00 18.43           C
ATOM   2329  C   ALA A 152      31.520  31.193  67.916  1.00 20.48           C
ATOM   2330  O   ALA A 152      32.333  31.792  67.219  1.00 19.20           O
ATOM   2331  CB  ALA A 152      30.829  32.026  70.158  1.00 21.79           C
ATOM   2332  H   ALA A 152      33.236  32.080  70.185  1.00 22.03           H
ATOM   2333  HA  ALA A 152      31.526  30.159  69.714  1.00 22.12           H
ATOM   2334  HB1 ALA A 152      29.906  31.813  69.948  1.00 26.14           H
ATOM   2335  HB2 ALA A 152      30.979  31.949  71.113  1.00 26.14           H
ATOM   2336  HB3 ALA A 152      31.042  32.928  69.866  1.00 26.14           H
ATOM   2337  N   PRO A 153      30.438  30.625  67.386  1.00 21.47           N
ATOM   2338  CA  PRO A 153      30.157  30.777  65.949  1.00 20.49           C
ATOM   2339  C   PRO A 153      29.961  32.237  65.578  1.00 18.74           C
ATOM   2340  O   PRO A 153      29.298  32.989  66.293  1.00 16.89           O
ATOM   2341  CB  PRO A 153      28.866  29.964  65.759  1.00 18.51           C
ATOM   2342  CG  PRO A 153      28.922  28.939  66.875  1.00 18.72           C
ATOM   2343  CD  PRO A 153      29.517  29.673  68.025  1.00 17.22           C
ATOM   2344  HA  PRO A 153      30.871  30.400  65.407  1.00 24.59           H
ATOM   2345  HB2 PRO A 153      28.099  30.546  65.881  1.00 22.21           H
ATOM   2346  HB3 PRO A 153      28.851  29.540  64.886  1.00 22.21           H
ATOM   2347  HG2 PRO A 153      28.022  28.638  67.078  1.00 22.46           H
ATOM   2348  HG3 PRO A 153      29.484  28.193  66.617  1.00 22.46           H
ATOM   2349  HD2 PRO A 153      28.838  30.160  68.515  1.00 20.67           H
ATOM   2350  HD3 PRO A 153      29.990  29.048  68.594  1.00 20.67           H
ATOM   2351  N   HIS A 154      30.527  32.629  64.429  1.00 17.05           N
ATOM   2352  CA  HIS A 154      30.461  34.014  63.982  1.00 18.65           C
ATOM   2353  C   HIS A 154      30.963  34.077  62.542  1.00 16.51           C
ATOM   2354  O   HIS A 154      31.865  33.328  62.154  1.00 16.41           O
ATOM   2355  CB  HIS A 154      31.317  34.910  64.888  1.00 18.03           C
ATOM   2356  CG  HIS A 154      30.989  36.377  64.844  1.00 19.05           C
ATOM   2357  ND1 HIS A 154      31.187  37.165  63.724  1.00 16.58           N
ATOM   2358  CD2 HIS A 154      30.564  37.221  65.821  1.00 18.57           C
ATOM   2359  CE1 HIS A 154      30.852  38.413  64.000  1.00 20.01           C
ATOM   2360  NE2 HIS A 154      30.484  38.479  65.270  1.00 19.82           N
ATOM   2361  H   HIS A 154      30.962  32.112  63.897  1.00 20.47           H
ATOM   2362  HA  HIS A 154      29.545  34.325  64.016  1.00 22.38           H
ATOM   2363  HB2 HIS A 154      32.247  34.802  64.637  1.00 21.63           H
ATOM   2364  HB3 HIS A 154      31.195  34.614  65.804  1.00 21.63           H
ATOM   2365  HD2 HIS A 154      30.356  36.992  66.694  1.00 22.29           H
ATOM   2366  HE1 HIS A 154      30.889  39.128  63.405  1.00 24.02           H
ATOM   2367  HE2 HIS A 154      30.218  39.186  65.678  1.00 23.78           H
ATOM   2368  N   ILE A 155      30.389  34.998  61.769  1.00 14.64           N
ATOM   2369  CA  ILE A 155      30.919  35.280  60.422  1.00 20.49           C
ATOM   2370  C   ILE A 155      32.398  35.705  60.472  1.00 18.75           C
ATOM   2371  O   ILE A 155      33.177  35.372  59.573  1.00 16.50           O
ATOM   2372  CB  ILE A 155      30.008  36.324  59.722  1.00 16.20           C
ATOM   2373  CG1 ILE A 155      30.339  36.473  58.210  1.00 20.31           C
ATOM   2374  CG2 ILE A 155      30.007  37.684  60.457  1.00 16.99           C
ATOM   2375  CD1 ILE A 155      30.185  35.194  57.440  1.00 16.14           C
ATOM   2376  H   ILE A 155      29.697  35.460  61.987  1.00 17.57           H
ATOM   2377  HA  ILE A 155      30.880  34.459  59.914  1.00 24.58           H
ATOM   2378  HB  ILE A 155      29.102  35.980  59.768  1.00 19.44           H
ATOM   2379 HG12 ILE A 155      29.740  37.125  57.815  1.00 24.37           H
ATOM   2380 HG13 ILE A 155      31.256  36.769  58.103  1.00 24.37           H
ATOM   2381 HG21 ILE A 155      29.445  38.313  59.977  1.00 20.38           H
ATOM   2382 HG22 ILE A 155      29.665  37.569  61.357  1.00 20.38           H
ATOM   2383 HG23 ILE A 155      30.918  38.017  60.487  1.00 20.38           H
ATOM   2384 HD11 ILE A 155      30.324  35.381  56.499  1.00 19.36           H
ATOM   2385 HD12 ILE A 155      30.840  34.549  57.743  1.00 19.36           H
ATOM   2386 HD13 ILE A 155      29.290  34.850  57.583  1.00 19.36           H
ATOM   2387  N   PHE A 156      32.816  36.413  61.525  1.00 18.63           N
ATOM   2388  CA  PHE A 156      34.233  36.756  61.704  1.00 17.54           C
ATOM   2389  C   PHE A 156      35.112  35.515  61.838  1.00 20.15           C
ATOM   2390  O   PHE A 156      36.257  35.522  61.379  1.00 19.24           O
ATOM   2391  CB  PHE A 156      34.434  37.638  62.941  1.00 16.20           C
ATOM   2392  CG  PHE A 156      33.874  39.002  62.850  1.00 16.76           C
ATOM   2393  CD1 PHE A 156      33.449  39.546  61.646  1.00 16.72           C
ATOM   2394  CD2 PHE A 156      33.780  39.768  63.992  1.00 18.40           C
ATOM   2395  CE1 PHE A 156      32.939  40.831  61.602  1.00 16.48           C
ATOM   2396  CE2 PHE A 156      33.287  41.045  63.967  1.00 20.65           C
ATOM   2397  CZ  PHE A 156      32.847  41.593  62.760  1.00 18.58           C
ATOM   2398  H   PHE A 156      32.307  36.715  62.127  1.00 22.35           H
ATOM   2399  HA  PHE A 156      34.544  37.247  60.930  1.00 21.05           H
ATOM   2400  HB2 PHE A 156      34.002  37.211  63.692  1.00 19.43           H
ATOM   2401  HB3 PHE A 156      35.386  37.723  63.111  1.00 19.43           H
ATOM   2402  HD1 PHE A 156      33.503  39.043  60.863  1.00 20.06           H
ATOM   2403  HD2 PHE A 156      34.073  39.409  64.796  1.00 22.08           H
ATOM   2404  HE1 PHE A 156      32.654  41.186  60.789  1.00 19.78           H
ATOM   2405  HE2 PHE A 156      33.235  41.540  64.755  1.00 24.78           H
ATOM   2406  HZ  PHE A 156      32.508  42.458  62.736  1.00 22.30           H
ATOM   2407  N   ALA A 157      34.601  34.443  62.458  1.00 18.19           N
ATOM   2408  CA  ALA A 157      35.408  33.239  62.656  1.00 19.51           C
ATOM   2409  C   ALA A 157      35.668  32.514  61.343  1.00 21.10           C
ATOM   2410  O   ALA A 157      36.783  32.047  61.087  1.00 17.58           O
ATOM   2411  CB  ALA A 157      34.715  32.301  63.650  1.00 18.92           C
ATOM   2412  H   ALA A 157      33.807  34.396  62.784  1.00 21.82           H
ATOM   2413  HA  ALA A 157      36.266  33.500  63.024  1.00 23.41           H
ATOM   2414  HB1 ALA A 157      35.220  31.473  63.715  1.00 22.71           H
ATOM   2415  HB2 ALA A 157      34.691  32.746  64.509  1.00 22.71           H
ATOM   2416  HB3 ALA A 157      33.813  32.105  63.356  1.00 22.71           H
ATOM   2417  N   ILE A 158      34.660  32.420  60.477  1.00 20.27           N
ATOM   2418  CA  ILE A 158      34.901  31.738  59.214  1.00 16.45           C
ATOM   2419  C   ILE A 158      35.770  32.621  58.324  1.00 16.41           C
ATOM   2420  O   ILE A 158      36.613  32.114  57.576  1.00 20.53           O
ATOM   2421  CB  ILE A 158      33.567  31.299  58.559  1.00 20.96           C
ATOM   2422  CG1 ILE A 158      33.850  30.431  57.346  0.74 26.54           C
ATOM   2423  CG2 ILE A 158      32.742  32.456  58.058  0.73 20.68           C
ATOM   2424  H   ILE A 158      33.868  32.739  60.588  1.00 24.33           H
ATOM   2425  HA  ILE A 158      35.409  30.928  59.386  1.00 19.73           H
ATOM   2426  HB  ILE A 158      33.035  30.789  59.197  1.00 25.15           H
ATOM   2427 HG11 ILE A 158      34.381  30.946  56.722  1.00 31.84           H
ATOM   2428 HG13 ILE A 158      32.999  30.209  56.947  1.00 31.84           H
ATOM   2429 HG21 ILE A 158      32.664  33.120  58.757  0.49 24.81           H
ATOM   2430 HG22 ILE A 158      33.185  32.835  57.280  0.73 24.81           H
ATOM   2431 HG23 ILE A 158      31.867  32.127  57.805  1.00 24.81           H
ATOM   2432  N   SER A 159      35.621  33.945  58.432  1.00 18.10           N
ATOM   2433  CA  SER A 159      36.520  34.868  57.745  1.00 17.71           C
ATOM   2434  C   SER A 159      37.970  34.666  58.196  1.00 19.50           C
ATOM   2435  O   SER A 159      38.886  34.591  57.364  1.00 20.37           O
ATOM   2436  CB  SER A 159      36.081  36.316  57.985  1.00 18.06           C
ATOM   2437  OG  SER A 159      34.773  36.562  57.492  1.00 19.80           O
ATOM   2438  H   SER A 159      35.006  34.325  58.901  1.00 21.72           H
ATOM   2439  HA  SER A 159      36.469  34.693  56.795  1.00 21.25           H
ATOM   2440  HB2 SER A 159      36.089  36.494  58.937  1.00 21.68           H
ATOM   2441  HB3 SER A 159      36.697  36.919  57.544  1.00 21.68           H
ATOM   2442  HG  SER A 159      34.232  36.022  57.838  1.00 23.76           H
ATOM   2443  N   ASP A 160      38.199  34.542  59.507  1.00 19.65           N
ATOM   2444  CA  ASP A 160      39.575  34.323  59.964  1.00 21.57           C
ATOM   2445  C   ASP A 160      40.101  32.974  59.488  1.00 20.14           C
ATOM   2446  O   ASP A 160      41.259  32.874  59.052  1.00 20.98           O
ATOM   2447  CB  ASP A 160      39.651  34.454  61.494  1.00 20.94           C
ATOM   2448  CG  ASP A 160      41.085  34.733  61.980  1.00 22.10           C
ATOM   2449  OD1 ASP A 160      41.874  33.777  62.065  1.00 23.89           O
ATOM   2450  OD2 ASP A 160      41.408  35.910  62.210  1.00 24.17           O1-
ATOM   2451  H   ASP A 160      37.603  34.570  60.129  1.00 23.58           H
ATOM   2452  HA  ASP A 160      40.145  35.005  59.576  1.00 25.88           H
ATOM   2453  HB2 ASP A 160      39.088  35.187  61.790  1.00 25.13           H
ATOM   2454  HB3 ASP A 160      39.354  33.622  61.893  1.00 25.13           H
ATOM   2455  N   VAL A 161      39.257  31.928  59.523  1.00 22.35           N
ATOM   2456  CA  VAL A 161      39.692  30.607  59.063  1.00 23.54           C
ATOM   2457  C   VAL A 161      40.156  30.686  57.618  1.00 25.46           C
ATOM   2458  O   VAL A 161      41.207  30.144  57.257  1.00 24.44           O
ATOM   2459  CB  VAL A 161      38.572  29.558  59.235  1.00 24.27           C
ATOM   2460  CG1 VAL A 161      38.924  28.265  58.474  1.00 29.36           C
ATOM   2461  CG2 VAL A 161      38.343  29.229  60.679  1.00 29.63           C
ATOM   2462  H   VAL A 161      38.443  31.958  59.806  1.00 26.82           H
ATOM   2463  HA  VAL A 161      40.449  30.322  59.598  1.00 28.24           H
ATOM   2464  HB  VAL A 161      37.740  29.908  58.878  1.00 29.13           H
ATOM   2465 HG11 VAL A 161      38.229  27.611  58.642  1.00 35.23           H
ATOM   2466 HG12 VAL A 161      38.978  28.435  57.520  1.00 35.23           H
ATOM   2467 HG13 VAL A 161      39.774  27.931  58.801  1.00 35.23           H
ATOM   2468 HG21 VAL A 161      37.657  28.544  60.735  1.00 35.56           H
ATOM   2469 HG22 VAL A 161      39.170  28.896  61.061  1.00 35.56           H
ATOM   2470 HG23 VAL A 161      38.054  30.025  61.152  1.00 35.56           H
ATOM   2471  N   ALA A 162      39.365  31.346  56.758  1.00 19.67           N
ATOM   2472  CA  ALA A 162      39.757  31.486  55.362  1.00 20.83           C
ATOM   2473  C   ALA A 162      41.075  32.231  55.247  1.00 22.21           C
ATOM   2474  O   ALA A 162      41.923  31.893  54.410  1.00 19.35           O
ATOM   2475  CB  ALA A 162      38.672  32.216  54.559  1.00 19.61           C
ATOM   2476  H   ALA A 162      38.610  31.702  56.957  1.00 23.60           H
ATOM   2477  HA  ALA A 162      39.870  30.606  54.972  1.00 25.00           H
ATOM   2478  HB1 ALA A 162      38.946  32.247  53.630  1.00 23.53           H
ATOM   2479  HB2 ALA A 162      37.833  31.736  54.636  1.00 23.53           H
ATOM   2480  HB3 ALA A 162      38.566  33.117  54.899  1.00 23.53           H
ATOM   2481  N   TYR A 163      41.254  33.252  56.075  1.00 19.61           N
ATOM   2482  CA  TYR A 163      42.454  34.072  55.999  1.00 25.56           C
ATOM   2483  C   TYR A 163      43.685  33.257  56.377  1.00 21.48           C
ATOM   2484  O   TYR A 163      44.716  33.337  55.698  1.00 22.65           O
ATOM   2485  CB  TYR A 163      42.290  35.294  56.910  1.00 23.81           C
ATOM   2486  CG  TYR A 163      43.464  36.258  56.964  1.00 22.38           C
ATOM   2487  CD1 TYR A 163      43.881  36.953  55.830  1.00 21.42           C
ATOM   2488  CD2 TYR A 163      44.145  36.476  58.149  1.00 31.20           C
ATOM   2489  CE1 TYR A 163      44.953  37.854  55.882  1.00 24.93           C
ATOM   2490  CE2 TYR A 163      45.207  37.381  58.218  1.00 31.38           C
ATOM   2491  CZ  TYR A 163      45.616  38.056  57.087  1.00 33.09           C
ATOM   2492  OH  TYR A 163      46.687  38.939  57.171  1.00 25.43           O
ATOM   2493  H   TYR A 163      40.699  33.481  56.690  1.00 23.53           H
ATOM   2494  HA  TYR A 163      42.566  34.386  55.089  1.00 30.68           H
ATOM   2495  HB2 TYR A 163      41.526  35.790  56.589  1.00 28.57           H
ATOM   2496  HB3 TYR A 163      42.121  34.988  57.816  1.00 28.57           H
ATOM   2497  HD1 TYR A 163      43.439  36.816  55.024  1.00 25.70           H
ATOM   2498  HD2 TYR A 163      43.877  36.027  58.918  1.00 37.44           H
ATOM   2499  HE1 TYR A 163      45.222  38.308  55.116  1.00 29.91           H
ATOM   2500  HE2 TYR A 163      45.654  37.512  59.022  1.00 37.66           H
ATOM   2501  HH  TYR A 163      46.826  39.306  56.430  1.00 30.52           H
ATOM   2502  N   ARG A 164      43.578  32.430  57.426  1.00 25.43           N
ATOM   2503  CA  ARG A 164      44.723  31.628  57.851  1.00 27.34           C
ATOM   2504  C   ARG A 164      45.012  30.536  56.845  1.00 29.03           C
ATOM   2505  O   ARG A 164      46.171  30.190  56.632  1.00 25.87           O
ATOM   2506  CB  ARG A 164      44.494  30.993  59.238  1.00 23.69           C
ATOM   2507  CG  ARG A 164      44.219  31.917  60.392  1.00 25.28           C
ATOM   2508  CD  ARG A 164      45.185  33.109  60.553  1.00 25.52           C
ATOM   2509  NE  ARG A 164      44.484  34.247  61.157  1.00 26.78           N
ATOM   2510  CZ  ARG A 164      45.014  35.451  61.357  1.00 27.14           C
ATOM   2511  NH1 ARG A 164      46.288  35.669  61.071  1.00 38.72           N
ATOM   2512  NH2 ARG A 164      44.285  36.429  61.882  1.00 22.28           N1+
ATOM   2513  H   ARG A 164      42.864  32.308  57.896  1.00 30.51           H
ATOM   2514  HA  ARG A 164      45.506  32.197  57.891  1.00 32.81           H
ATOM   2515  HB2 ARG A 164      43.721  30.412  59.168  1.00 28.43           H
ATOM   2516  HB3 ARG A 164      45.270  30.459  59.467  1.00 28.43           H
ATOM   2517  HG2 ARG A 164      43.326  32.280  60.294  1.00 30.33           H
ATOM   2518  HG3 ARG A 164      44.265  31.398  61.210  1.00 30.33           H
ATOM   2519  HD2 ARG A 164      45.927  32.861  61.125  1.00 30.63           H
ATOM   2520  HD3 ARG A 164      45.511  33.388  59.684  1.00 30.63           H
ATOM   2521  HE  ARG A 164      43.716  34.092  61.514  1.00 32.14           H
ATOM   2522 HH11 ARG A 164      46.768  35.042  60.730  1.00 46.46           H
ATOM   2523 HH12 ARG A 164      46.631  36.445  61.219  1.00 46.46           H
ATOM   2524 HH21 ARG A 164      43.463  36.292  62.085  1.00 26.74           H
ATOM   2525 HH22 ARG A 164      44.643  37.198  62.031  1.00 26.74           H
ATOM   2526  N   SER A 165      43.975  29.996  56.195  1.00 23.62           N
ATOM   2527  CA  SER A 165      44.196  29.009  55.152  1.00 28.62           C
ATOM   2528  C   SER A 165      44.897  29.620  53.957  1.00 26.37           C
ATOM   2529  O   SER A 165      45.730  28.965  53.326  1.00 28.29           O
ATOM   2530  CB  SER A 165      42.877  28.388  54.709  1.00 23.55           C
ATOM   2531  OG  SER A 165      42.382  27.570  55.723  1.00 27.00           O
ATOM   2532  H   SER A 165      43.153  30.181  56.348  1.00 28.34           H
ATOM   2533  HA  SER A 165      44.760  28.306  55.508  1.00 34.34           H
ATOM   2534  HB2 SER A 165      42.244  29.110  54.526  1.00 28.26           H
ATOM   2535  HB3 SER A 165      43.037  27.849  53.911  1.00 28.26           H
ATOM   2536  HG  SER A 165      41.927  28.031  56.258  1.00 32.41           H
ATOM   2537  N   MET A 166      44.539  30.851  53.608  1.00 24.15           N
ATOM   2538  CA  MET A 166      45.221  31.542  52.523  1.00 21.78           C
ATOM   2539  C   MET A 166      46.720  31.652  52.811  1.00 29.59           C
ATOM   2540  O   MET A 166      47.554  31.358  51.949  1.00 27.20           O
ATOM   2541  CB  MET A 166      44.615  32.919  52.351  1.00 19.54           C
ATOM   2542  CG  MET A 166      45.126  33.654  51.161  1.00 24.74           C
ATOM   2543  SD  MET A 166      44.609  35.355  51.228  1.00 25.29           S
ATOM   2544  CE  MET A 166      45.692  35.986  52.526  1.00 21.73           C
ATOM   2545  H   MET A 166      43.911  31.301  53.978  1.00 28.98           H
ATOM   2546  HA  MET A 166      45.084  31.043  51.702  1.00 26.14           H
ATOM   2547  HB2 MET A 166      43.657  32.824  52.259  1.00 23.44           H
ATOM   2548  HB3 MET A 166      44.813  33.443  53.142  1.00 23.44           H
ATOM   2549  HG2 MET A 166      46.094  33.627  51.155  1.00 29.68           H
ATOM   2550  HG3 MET A 166      44.776  33.249  50.352  1.00 29.68           H
ATOM   2551  HE1 MET A 166      45.490  36.922  52.683  1.00 26.07           H
ATOM   2552  HE2 MET A 166      45.544  35.475  53.337  1.00 26.07           H
ATOM   2553  HE3 MET A 166      46.615  35.886  52.237  1.00 26.07           H
ATOM   2554  N   LEU A 167      47.073  32.079  54.026  1.00 26.02           N
ATOM   2555  CA  LEU A 167      48.487  32.194  54.404  1.00 31.69           C
ATOM   2556  C   LEU A 167      49.160  30.824  54.481  1.00 31.91           C
ATOM   2557  O   LEU A 167      50.171  30.590  53.815  1.00 32.49           O
ATOM   2558  CB  LEU A 167      48.608  32.918  55.740  1.00 29.39           C
ATOM   2559  CG  LEU A 167      48.007  34.329  55.765  1.00 33.42           C
ATOM   2560  CD1 LEU A 167      47.991  34.883  57.191  1.00 37.98           C
ATOM   2561  CD2 LEU A 167      48.726  35.245  54.829  1.00 37.67           C
ATOM   2562  H   LEU A 167      46.517  32.301  54.647  1.00 31.23           H
ATOM   2563  HA  LEU A 167      48.956  32.720  53.741  1.00 38.03           H
ATOM   2564  HB2 LEU A 167      48.159  32.390  56.420  1.00 35.26           H
ATOM   2565  HB3 LEU A 167      49.547  32.997  55.958  1.00 35.26           H
ATOM   2566  HG  LEU A 167      47.088  34.277  55.463  1.00 40.10           H
ATOM   2567 HD11 LEU A 167      47.619  35.779  57.179  1.00 45.57           H
ATOM   2568 HD12 LEU A 167      47.447  34.306  57.752  1.00 45.57           H
ATOM   2569 HD13 LEU A 167      48.902  34.905  57.528  1.00 45.57           H
ATOM   2570 HD21 LEU A 167      48.335  36.130  54.902  1.00 45.21           H
ATOM   2571 HD22 LEU A 167      49.664  35.275  55.073  1.00 45.21           H
ATOM   2572 HD23 LEU A 167      48.632  34.913  53.923  1.00 45.21           H
ATOM   2573  N   ASP A 168      48.582  29.890  55.255  1.00 24.77           N
ATOM   2574  CA  ASP A 168      49.237  28.606  55.503  1.00 33.58           C
ATOM   2575  C   ASP A 168      49.351  27.763  54.235  1.00 37.19           C
ATOM   2576  O   ASP A 168      50.343  27.046  54.058  1.00 30.80           O
ATOM   2577  CB  ASP A 168      48.488  27.820  56.580  1.00 29.10           C
ATOM   2578  CG  ASP A 168      48.432  28.539  57.909  1.00 32.84           C
ATOM   2579  OD1 ASP A 168      49.234  29.468  58.152  1.00 38.17           O
ATOM   2580  OD2 ASP A 168      47.572  28.169  58.733  1.00 35.48           O1-
ATOM   2581  H   ASP A 168      47.821  29.979  55.642  1.00 29.73           H
ATOM   2582  HA  ASP A 168      50.137  28.770  55.827  1.00 40.29           H
ATOM   2583  HB2 ASP A 168      47.580  27.651  56.284  1.00 34.92           H
ATOM   2584  HB3 ASP A 168      48.947  26.980  56.723  1.00 34.92           H
ATOM   2585  N   ASP A 169      48.363  27.829  53.336  1.00 29.91           N
ATOM   2586  CA  ASP A 169      48.344  26.962  52.161  1.00 30.04           C
ATOM   2587  C   ASP A 169      48.743  27.673  50.875  1.00 27.88           C
ATOM   2588  O   ASP A 169      48.834  27.023  49.825  1.00 29.61           O
ATOM   2589  CB  ASP A 169      46.954  26.337  51.971  1.00 33.06           C
ATOM   2590  CG  ASP A 169      46.429  25.652  53.221  1.00 34.38           C
ATOM   2591  OD1 ASP A 169      47.226  25.206  54.067  1.00 43.54           O
ATOM   2592  OD2 ASP A 169      45.193  25.542  53.358  1.00 33.35           O1-
ATOM   2593  H   ASP A 169      47.697  28.368  53.387  1.00 35.89           H
ATOM   2594  HA  ASP A 169      48.972  26.236  52.293  1.00 36.04           H
ATOM   2595  HB2 ASP A 169      46.330  27.031  51.712  1.00 39.67           H
ATOM   2596  HB3 ASP A 169      47.013  25.668  51.272  1.00 39.67           H
ATOM   2597  N   ARG A 170      48.984  28.979  50.926  1.00 24.33           N
ATOM   2598  CA  ARG A 170      49.285  29.775  49.738  1.00 26.24           C
ATOM   2599  C   ARG A 170      48.280  29.488  48.614  1.00 29.63           C
ATOM   2600  O   ARG A 170      48.636  29.267  47.455  1.00 28.64           O
ATOM   2601  CB  ARG A 170      50.735  29.543  49.296  1.00 32.67           C
ATOM   2602  CG  ARG A 170      51.773  30.026  50.363  1.00 31.93           C
ATOM   2603  CD  ARG A 170      53.210  29.547  50.016  1.00 44.31           C
ATOM   2604  H   ARG A 170      48.975  29.437  51.653  1.00 29.19           H
ATOM   2605  HA  ARG A 170      49.204  30.715  49.974  1.00 31.49           H
ATOM   2606  HB2 ARG A 170      50.903  30.032  48.476  1.00 39.21           H
ATOM   2607  HB3 ARG A 170      50.870  28.595  49.144  1.00 39.21           H
ATOM   2608  HG2 ARG A 170      51.531  29.671  51.233  1.00 38.32           H
ATOM   2609  HG3 ARG A 170      51.777  30.996  50.391  1.00 38.32           H
ATOM   2610  HD1 ARG A 170      53.238  28.577  50.043  1.00 53.17           H
ATOM   2611  HD3 ARG A 170      53.453  29.861  49.130  1.00 53.17           H
ATOM   2612  N   GLN A 171      46.994  29.541  48.973  1.00 27.38           N
ATOM   2613  CA  GLN A 171      45.896  29.175  48.083  1.00 25.83           C
ATOM   2614  C   GLN A 171      44.791  30.216  48.210  1.00 25.03           C
ATOM   2615  O   GLN A 171      44.456  30.664  49.311  1.00 21.64           O
ATOM   2616  CB  GLN A 171      45.344  27.770  48.429  1.00 31.95           C
ATOM   2617  CG  GLN A 171      44.155  27.257  47.570  1.00 36.20           C
ATOM   2618  CD  GLN A 171      44.587  26.311  46.441  1.00 38.53           C
ATOM   2619  H   GLN A 171      46.732  29.792  49.751  1.00 32.86           H
ATOM   2620  HA  GLN A 171      46.212  29.166  47.174  1.00 31.00           H
ATOM   2621  HB2 GLN A 171      46.065  27.127  48.339  1.00 38.34           H
ATOM   2622  HB3 GLN A 171      45.042  27.785  49.350  1.00 38.34           H
ATOM   2623  HG2 GLN A 171      43.545  26.770  48.146  1.00 43.44           H
ATOM   2624  HG3 GLN A 171      43.699  28.008  47.161  1.00 43.44           H
ATOM   2625  N   ASN A 172      44.229  30.598  47.083  1.00 20.66           N
ATOM   2626  CA  ASN A 172      43.136  31.555  47.114  1.00 28.16           C
ATOM   2627  C   ASN A 172      41.906  30.920  47.754  1.00 18.15           C
ATOM   2628  O   ASN A 172      41.667  29.724  47.628  1.00 21.19           O
ATOM   2629  CB  ASN A 172      42.860  32.035  45.689  1.00 22.49           C
ATOM   2630  CG  ASN A 172      44.049  32.818  45.145  1.00 27.11           C
ATOM   2631  OD1 ASN A 172      44.682  33.557  45.885  1.00 24.38           O
ATOM   2632  ND2 ASN A 172      44.397  32.599  43.906  1.00 24.78           N
ATOM   2633  H   ASN A 172      44.447  30.321  46.301  1.00 24.79           H
ATOM   2634  HA  ASN A 172      43.397  32.322  47.649  1.00 33.80           H
ATOM   2635  HB2 ASN A 172      42.698  31.271  45.116  1.00 26.99           H
ATOM   2636  HB3 ASN A 172      42.086  32.617  45.684  1.00 26.99           H
ATOM   2637 HD21 ASN A 172      45.085  32.996  43.585  1.00 29.74           H
ATOM   2638 HD22 ASN A 172      43.945  32.053  43.417  1.00 29.74           H
ATOM   2639  N   GLN A 173      41.115  31.741  48.427  1.00 20.24           N
ATOM   2640  CA  GLN A 173      39.931  31.257  49.114  1.00 19.87           C
ATOM   2641  C   GLN A 173      38.687  31.958  48.580  1.00 19.23           C
ATOM   2642  O   GLN A 173      38.760  33.054  48.012  1.00 18.73           O
ATOM   2643  CB  GLN A 173      40.020  31.494  50.630  1.00 20.45           C
ATOM   2644  CG  GLN A 173      41.346  31.148  51.253  1.00 18.97           C
ATOM   2645  CD  GLN A 173      41.548  29.652  51.443  1.00 20.88           C
ATOM   2646  OE1 GLN A 173      40.685  28.946  51.960  1.00 22.09           O
ATOM   2647  NE2 GLN A 173      42.689  29.163  51.003  1.00 22.61           N
ATOM   2648  H   GLN A 173      41.242  32.588  48.502  1.00 24.29           H
ATOM   2649  HA  GLN A 173      39.837  30.301  48.962  1.00 23.84           H
ATOM   2650  HB2 GLN A 173      39.838  32.430  50.816  1.00 24.54           H
ATOM   2651  HB3 GLN A 173      39.350  30.947  51.071  1.00 24.54           H
ATOM   2652  HG2 GLN A 173      42.065  31.481  50.694  1.00 22.76           H
ATOM   2653  HG3 GLN A 173      41.385  31.570  52.124  1.00 22.76           H
ATOM   2654 HE21 GLN A 173      43.260  29.684  50.620  1.00 27.13           H
ATOM   2655 HE22 GLN A 173      42.857  28.325  51.091  1.00 27.13           H
ATOM   2656  N   SER A 174      37.528  31.318  48.779  1.00 18.83           N
ATOM   2657  CA  SER A 174      36.265  31.994  48.525  1.00 18.99           C
ATOM   2658  C   SER A 174      35.286  31.756  49.671  1.00 19.08           C
ATOM   2659  O   SER A 174      35.286  30.703  50.325  1.00 18.94           O
ATOM   2660  CB  SER A 174      35.658  31.550  47.205  1.00 17.95           C
ATOM   2661  OG  SER A 174      35.336  30.165  47.250  1.00 22.64           O
ATOM   2662  H   SER A 174      37.453  30.502  49.039  1.00 22.60           H
ATOM   2663  HA  SER A 174      36.415  32.951  48.473  1.00 22.79           H
ATOM   2664  HB2 SER A 174      34.847  32.059  47.053  1.00 21.54           H
ATOM   2665  HB3 SER A 174      36.289  31.722  46.489  1.00 21.54           H
ATOM   2666  HG  SER A 174      35.792  29.746  46.681  1.00 27.17           H
ATOM   2667  N   LEU A 175      34.465  32.775  49.918  1.00 14.97           N
ATOM   2668  CA  LEU A 175      33.382  32.723  50.895  1.00 18.27           C
ATOM   2669  C   LEU A 175      32.083  32.856  50.129  1.00 18.31           C
ATOM   2670  O   LEU A 175      31.827  33.890  49.484  1.00 16.15           O
ATOM   2671  CB  LEU A 175      33.513  33.816  51.947  1.00 17.24           C
ATOM   2672  CG  LEU A 175      34.121  33.311  53.236  1.00 30.84           C
ATOM   2673  CD1 LEU A 175      35.592  33.241  53.029  1.00 33.36           C
ATOM   2674  CD2 LEU A 175      33.766  34.251  54.333  1.00 32.92           C
ATOM   2675  H   LEU A 175      34.527  33.535  49.528  1.00 17.97           H
ATOM   2676  HA  LEU A 175      33.371  31.864  51.344  1.00 21.93           H
ATOM   2677  HB2 LEU A 175      34.067  34.529  51.597  1.00 20.68           H
ATOM   2678  HB3 LEU A 175      32.634  34.157  52.177  1.00 20.68           H
ATOM   2679  HG  LEU A 175      33.785  32.428  53.454  1.00 37.01           H
ATOM   2680 HD11 LEU A 175      36.005  32.923  53.847  1.00 40.03           H
ATOM   2681 HD12 LEU A 175      35.779  32.628  52.300  1.00 40.03           H
ATOM   2682 HD13 LEU A 175      35.919  34.129  52.810  1.00 40.03           H
ATOM   2683 HD21 LEU A 175      34.149  33.926  55.163  1.00 39.51           H
ATOM   2684 HD22 LEU A 175      34.123  35.127  54.119  1.00 39.51           H
ATOM   2685 HD23 LEU A 175      32.800  34.291  54.403  1.00 39.51           H
ATOM   2686  N   LEU A 176      31.318  31.787  50.138  1.00 14.51           N
ATOM   2687  CA  LEU A 176      30.112  31.667  49.333  1.00 15.99           C
ATOM   2688  C   LEU A 176      28.924  31.755  50.270  1.00 17.03           C
ATOM   2689  O   LEU A 176      28.716  30.855  51.086  1.00 15.81           O
ATOM   2690  CB  LEU A 176      30.117  30.351  48.589  1.00 16.15           C
ATOM   2691  CG  LEU A 176      31.403  30.220  47.744  1.00 17.40           C
ATOM   2692  CD1 LEU A 176      31.473  28.896  47.129  1.00 27.84           C
ATOM   2693  CD2 LEU A 176      31.475  31.306  46.715  1.00 19.87           C
ATOM   2694  H   LEU A 176      31.499  31.083  50.592  1.00 17.41           H
ATOM   2695  HA  LEU A 176      30.068  32.397  48.700  1.00 19.19           H
ATOM   2696  HB2 LEU A 176      30.092  29.635  49.243  1.00 19.37           H
ATOM   2697  HB3 LEU A 176      29.346  30.317  48.001  1.00 19.37           H
ATOM   2698  HG  LEU A 176      32.186  30.307  48.312  1.00 20.88           H
ATOM   2699 HD11 LEU A 176      32.269  28.855  46.574  1.00 33.41           H
ATOM   2700 HD12 LEU A 176      31.530  28.226  47.830  1.00 33.41           H
ATOM   2701 HD13 LEU A 176      30.676  28.759  46.590  1.00 33.41           H
ATOM   2702 HD21 LEU A 176      32.242  31.156  46.140  1.00 23.84           H
ATOM   2703 HD22 LEU A 176      30.658  31.284  46.192  1.00 23.84           H
ATOM   2704 HD23 LEU A 176      31.570  32.163  47.159  1.00 23.84           H
ATOM   2705  N   ILE A 177      28.183  32.847  50.185  1.00 16.06           N
ATOM   2706  CA  ILE A 177      27.116  33.125  51.136  1.00 17.10           C
ATOM   2707  C   ILE A 177      25.795  32.911  50.407  1.00 14.98           C
ATOM   2708  O   ILE A 177      25.420  33.720  49.561  1.00 14.46           O
ATOM   2709  CB  ILE A 177      27.241  34.539  51.728  1.00 16.25           C
ATOM   2710  CG1 ILE A 177      28.698  34.772  52.225  1.00 16.27           C
ATOM   2711  CG2 ILE A 177      26.202  34.754  52.836  1.00 18.25           C
ATOM   2712  CD1 ILE A 177      28.955  36.087  52.864  1.00 19.48           C
ATOM   2713  H   ILE A 177      28.292  33.459  49.588  1.00 19.27           H
ATOM   2714  HA  ILE A 177      27.173  32.490  51.865  1.00 20.52           H
ATOM   2715  HB  ILE A 177      27.057  35.173  51.016  1.00 19.50           H
ATOM   2716 HG12 ILE A 177      28.924  34.089  52.874  1.00 19.53           H
ATOM   2717 HG13 ILE A 177      29.301  34.709  51.468  1.00 19.53           H
ATOM   2718 HG21 ILE A 177      26.284  35.661  53.172  1.00 21.90           H
ATOM   2719 HG22 ILE A 177      25.310  34.622  52.469  1.00 21.90           H
ATOM   2720 HG23 ILE A 177      26.361  34.122  53.556  1.00 21.90           H
ATOM   2721 HD11 ILE A 177      29.884  36.121  53.135  1.00 23.37           H
ATOM   2722 HD12 ILE A 177      28.779  36.789  52.220  1.00 23.37           H
ATOM   2723 HD13 ILE A 177      28.381  36.188  53.638  1.00 23.37           H
ATOM   2724  N   THR A 178      25.085  31.835  50.734  1.00 13.90           N
ATOM   2725  CA  THR A 178      23.848  31.497  50.065  1.00 14.21           C
ATOM   2726  C   THR A 178      22.627  32.026  50.789  1.00 13.09           C
ATOM   2727  O   THR A 178      22.662  32.369  51.980  1.00 12.93           O
ATOM   2728  CB  THR A 178      23.701  29.979  49.908  1.00 15.90           C
ATOM   2729  OG1 THR A 178      23.458  29.369  51.179  1.00 17.76           O
ATOM   2730  CG2 THR A 178      24.928  29.352  49.266  1.00 18.45           C
ATOM   2731  H   THR A 178      25.308  31.270  51.339  1.00 16.68           H
ATOM   2732  HA  THR A 178      23.864  31.898  49.183  1.00 17.05           H
ATOM   2733  HB  THR A 178      22.940  29.807  49.328  1.00 19.09           H
ATOM   2734  HG1 THR A 178      22.728  29.630  51.500  1.00 21.31           H
ATOM   2735 HG21 THR A 178      24.776  28.407  49.101  1.00 22.14           H
ATOM   2736 HG22 THR A 178      25.119  29.792  48.425  1.00 22.14           H
ATOM   2737 HG23 THR A 178      25.699  29.458  49.848  1.00 22.14           H
ATOM   2738  N   GLY A 179      21.515  32.064  50.065  1.00 14.34           N
ATOM   2739  CA  GLY A 179      20.247  32.378  50.700  1.00 13.28           C
ATOM   2740  C   GLY A 179      19.214  32.905  49.741  1.00 14.47           C
ATOM   2741  O   GLY A 179      19.514  33.460  48.685  1.00 12.87           O
ATOM   2742  H   GLY A 179      21.471  31.908  49.227  1.00 17.21           H
ATOM   2743  HA2 GLY A 179      19.896  31.577  51.115  1.00 15.94           H
ATOM   2744  HA3 GLY A 179      20.379  33.041  51.392  1.00 15.94           H
ATOM   2745  N   GLU A 180      17.948  32.716  50.120  1.00 11.22           N
ATOM   2746  CA  GLU A 180      16.886  33.335  49.355  1.00 16.53           C
ATOM   2747  C   GLU A 180      16.873  34.850  49.596  1.00 12.20           C
ATOM   2748  O   GLU A 180      17.542  35.381  50.490  1.00 12.92           O
ATOM   2749  CB  GLU A 180      15.546  32.693  49.709  1.00 15.81           C
ATOM   2750  CG  GLU A 180      15.052  32.967  51.113  1.00 13.31           C
ATOM   2751  CD  GLU A 180      13.725  32.234  51.348  1.00 19.00           C
ATOM   2752  OE1 GLU A 180      13.745  30.999  51.476  1.00 23.91           O
ATOM   2753  OE2 GLU A 180      12.662  32.896  51.316  1.00 18.63           O1-
ATOM   2754  H   GLU A 180      17.689  32.244  50.783  1.00 13.46           H
ATOM   2755  HA  GLU A 180      17.041  33.188  48.405  1.00 19.84           H
ATOM   2756  HB2 GLU A 180      14.866  33.025  49.100  1.00 18.98           H
ATOM   2757  HB3 GLU A 180      15.620  31.730  49.605  1.00 18.98           H
ATOM   2758  HG2 GLU A 180      15.713  32.654  51.747  1.00 15.97           H
ATOM   2759  HG3 GLU A 180      14.909  33.921  51.227  1.00 15.97           H
ATOM   2760  N   SER A 181      16.090  35.556  48.782  1.00 14.05           N
ATOM   2761  CA  SER A 181      16.008  37.010  48.919  1.00 10.59           C
ATOM   2762  C   SER A 181      15.664  37.425  50.346  1.00 13.79           C
ATOM   2763  O   SER A 181      14.726  36.906  50.952  1.00 13.35           O
ATOM   2764  CB  SER A 181      14.968  37.586  47.955  1.00 14.60           C
ATOM   2765  OG  SER A 181      14.831  38.957  48.216  1.00 13.39           O
ATOM   2766  H   SER A 181      15.625  35.224  48.140  1.00 16.86           H
ATOM   2767  HA  SER A 181      16.868  37.376  48.709  1.00 12.71           H
ATOM   2768  HB2 SER A 181      15.263  37.466  47.037  1.00 17.52           H
ATOM   2769  HB3 SER A 181      14.115  37.141  48.093  1.00 17.52           H
ATOM   2770  HG  SER A 181      15.217  39.408  47.625  1.00 16.06           H
ATOM   2771  N   GLY A 182      16.465  38.343  50.902  1.00 13.02           N
ATOM   2772  CA  GLY A 182      16.217  38.865  52.239  1.00 13.02           C
ATOM   2773  C   GLY A 182      16.859  38.078  53.370  1.00 13.85           C
ATOM   2774  O   GLY A 182      16.684  38.442  54.551  1.00 12.61           O
ATOM   2775  H   GLY A 182      17.166  38.666  50.521  1.00 15.63           H
ATOM   2776  HA2 GLY A 182      16.532  39.781  52.286  1.00 15.63           H
ATOM   2777  HA3 GLY A 182      15.259  38.865  52.380  1.00 15.63           H
ATOM   2778  N   ALA A 183      17.556  36.991  53.052  1.00 12.50           N
ATOM   2779  CA  ALA A 183      18.065  36.112  54.091  1.00 12.34           C
ATOM   2780  C   ALA A 183      19.265  36.673  54.835  1.00 11.65           C
ATOM   2781  O   ALA A 183      19.506  36.232  55.955  1.00 11.93           O
ATOM   2782  CB  ALA A 183      18.443  34.759  53.514  1.00 11.94           C
ATOM   2783  H   ALA A 183      17.730  36.738  52.246  1.00 15.00           H
ATOM   2784  HA  ALA A 183      17.364  35.970  54.739  1.00 14.80           H
ATOM   2785  HB1 ALA A 183      18.786  34.192  54.222  1.00 14.32           H
ATOM   2786  HB2 ALA A 183      17.648  34.360  53.133  1.00 14.32           H
ATOM   2787  HB3 ALA A 183      19.117  34.887  52.830  1.00 14.32           H
ATOM   2788  N   GLY A 184      20.035  37.586  54.233  1.00 13.34           N
ATOM   2789  CA  GLY A 184      21.160  38.213  54.905  1.00 13.30           C
ATOM   2790  C   GLY A 184      22.520  38.128  54.223  1.00 14.93           C
ATOM   2791  O   GLY A 184      23.564  38.367  54.864  1.00 13.94           O
ATOM   2792  H   GLY A 184      19.912  37.865  53.426  1.00 16.01           H
ATOM   2793  HA2 GLY A 184      20.950  39.153  55.037  1.00 15.96           H
ATOM   2794  HA3 GLY A 184      21.250  37.804  55.781  1.00 15.96           H
ATOM   2795  N   LYS A 185      22.523  37.810  52.923  1.00 14.08           N
ATOM   2796  CA  LYS A 185      23.778  37.623  52.197  1.00 14.48           C
ATOM   2797  C   LYS A 185      24.593  38.903  52.154  1.00 12.28           C
ATOM   2798  O   LYS A 185      25.808  38.895  52.401  1.00 13.52           O
ATOM   2799  CB  LYS A 185      23.513  37.128  50.772  1.00 12.62           C
ATOM   2800  CG  LYS A 185      22.826  35.793  50.659  1.00 12.36           C
ATOM   2801  CD  LYS A 185      22.595  35.388  49.179  1.00 12.27           C
ATOM   2802  CE  LYS A 185      21.610  36.344  48.515  1.00 13.52           C
ATOM   2803  NZ  LYS A 185      20.289  36.427  49.230  1.00 14.49           N1+
ATOM   2804  H   LYS A 185      21.815  37.709  52.444  1.00 16.89           H
ATOM   2805  HA  LYS A 185      24.304  36.948  52.654  1.00 17.38           H
ATOM   2806  HB2 LYS A 185      22.971  37.794  50.318  1.00 15.14           H
ATOM   2807  HB3 LYS A 185      24.361  37.043  50.315  1.00 15.14           H
ATOM   2808  HG2 LYS A 185      23.388  35.116  51.061  1.00 14.83           H
ATOM   2809  HG3 LYS A 185      21.963  35.828  51.102  1.00 14.83           H
ATOM   2810  HD2 LYS A 185      23.431  35.421  48.692  1.00 14.72           H
ATOM   2811  HD3 LYS A 185      22.229  34.493  49.144  1.00 14.72           H
ATOM   2812  HE2 LYS A 185      21.984  37.237  48.498  1.00 16.22           H
ATOM   2813  HE3 LYS A 185      21.437  36.044  47.608  1.00 16.22           H
ATOM   2814  HZ1 LYS A 185      19.700  36.868  48.732  1.00 17.39           H
ATOM   2815  HZ2 LYS A 185      19.965  35.614  49.401  1.00 17.39           H
ATOM   2816  HZ3 LYS A 185      20.400  36.861  49.999  1.00 17.39           H
ATOM   2817  N   THR A 186      23.943  40.021  51.844  1.00 13.95           N
ATOM   2818  CA  THR A 186      24.656  41.285  51.688  1.00 14.75           C
ATOM   2819  C   THR A 186      25.193  41.792  53.027  1.00 13.11           C
ATOM   2820  O   THR A 186      26.333  42.267  53.104  1.00 12.57           O
ATOM   2821  CB  THR A 186      23.721  42.296  51.027  1.00 15.22           C
ATOM   2822  OG1 THR A 186      23.511  41.866  49.681  1.00 14.12           O
ATOM   2823  CG2 THR A 186      24.296  43.704  51.015  1.00 20.88           C
ATOM   2824  H   THR A 186      23.096  40.070  51.711  1.00 16.73           H
ATOM   2825  HA  THR A 186      25.407  41.154  51.087  1.00 17.69           H
ATOM   2826  HB  THR A 186      22.876  42.313  51.507  1.00 18.26           H
ATOM   2827  HG1 THR A 186      24.239  41.865  49.266  1.00 16.95           H
ATOM   2828 HG21 THR A 186      24.426  44.031  51.917  1.00 25.06           H
ATOM   2829 HG22 THR A 186      25.141  43.708  50.539  1.00 25.06           H
ATOM   2830 HG23 THR A 186      23.681  44.304  50.564  1.00 25.06           H
ATOM   2831  N   GLU A 187      24.412  41.670  54.088  1.00 13.14           N
ATOM   2832  CA  GLU A 187      24.885  42.106  55.388  1.00 12.92           C
ATOM   2833  C   GLU A 187      26.078  41.280  55.821  1.00 15.58           C
ATOM   2834  O   GLU A 187      27.073  41.833  56.295  1.00 18.55           O
ATOM   2835  CB  GLU A 187      23.780  42.029  56.427  1.00 17.95           C
ATOM   2836  CG  GLU A 187      22.637  43.001  56.216  1.00 19.56           C
ATOM   2837  CD  GLU A 187      23.119  44.463  56.175  1.00 31.02           C
ATOM   2838  OE1 GLU A 187      23.942  44.833  57.034  1.00 24.49           O
ATOM   2839  OE2 GLU A 187      22.737  45.220  55.248  1.00 32.61           O1-
ATOM   2840  H   GLU A 187      23.619  41.340  54.081  1.00 15.77           H
ATOM   2841  HA  GLU A 187      25.175  43.026  55.328  1.00 15.50           H
ATOM   2842  HB2 GLU A 187      23.413  41.128  56.418  1.00 21.54           H
ATOM   2843  HB3 GLU A 187      24.163  42.220  57.297  1.00 21.54           H
ATOM   2844  HG2 GLU A 187      22.208  42.792  55.372  1.00 23.47           H
ATOM   2845  HG3 GLU A 187      21.996  42.918  56.940  1.00 23.47           H
ATOM   2846  N   ASN A 188      26.022  39.962  55.634  1.00 13.51           N
ATOM   2847  CA  ASN A 188      27.159  39.138  56.030  1.00 12.71           C
ATOM   2848  C   ASN A 188      28.370  39.384  55.152  1.00 15.48           C
ATOM   2849  O   ASN A 188      29.509  39.375  55.648  1.00 15.20           O
ATOM   2850  CB  ASN A 188      26.752  37.680  56.055  1.00 12.80           C
ATOM   2851  CG  ASN A 188      26.027  37.363  57.321  1.00 17.73           C
ATOM   2852  OD1 ASN A 188      26.652  37.164  58.363  1.00 18.67           O
ATOM   2853  ND2 ASN A 188      24.704  37.414  57.275  1.00 18.96           N
ATOM   2854  H   ASN A 188      25.354  39.532  55.305  1.00 16.21           H
ATOM   2855  HA  ASN A 188      27.412  39.384  56.935  1.00 15.26           H
ATOM   2856  HB2 ASN A 188      26.174  37.489  55.306  1.00 15.36           H
ATOM   2857  HB3 ASN A 188      27.538  37.114  56.020  1.00 15.36           H
ATOM   2858 HD21 ASN A 188      24.249  37.303  57.995  1.00 22.75           H
ATOM   2859 HD22 ASN A 188      24.304  37.569  56.531  1.00 22.75           H
ATOM   2860  N   THR A 189      28.154  39.644  53.852  1.00 15.01           N
ATOM   2861  CA  THR A 189      29.257  39.973  52.958  1.00 14.46           C
ATOM   2862  C   THR A 189      30.033  41.181  53.473  1.00 16.36           C
ATOM   2863  O   THR A 189      31.273  41.192  53.474  1.00 16.37           O
ATOM   2864  CB  THR A 189      28.709  40.247  51.539  1.00 15.36           C
ATOM   2865  OG1 THR A 189      28.290  38.998  50.963  1.00 16.40           O
ATOM   2866  CG2 THR A 189      29.742  40.882  50.621  1.00 18.44           C
ATOM   2867  H   THR A 189      27.381  39.662  53.474  1.00 18.02           H
ATOM   2868  HA  THR A 189      29.852  39.210  52.916  1.00 17.35           H
ATOM   2869  HB  THR A 189      27.957  40.858  51.600  1.00 18.43           H
ATOM   2870  HG1 THR A 189      27.759  38.609  51.488  1.00 19.67           H
ATOM   2871 HG21 THR A 189      29.343  41.056  49.755  1.00 22.12           H
ATOM   2872 HG22 THR A 189      30.061  41.722  50.982  1.00 22.12           H
ATOM   2873 HG23 THR A 189      30.491  40.281  50.494  1.00 22.12           H
ATOM   2874  N   LYS A 190      29.311  42.227  53.870  1.00 15.30           N
ATOM   2875  CA  LYS A 190      29.939  43.423  54.408  1.00 19.77           C
ATOM   2876  C   LYS A 190      30.698  43.130  55.700  1.00 16.89           C
ATOM   2877  O   LYS A 190      31.723  43.762  55.971  1.00 16.32           O
ATOM   2878  CB  LYS A 190      28.873  44.501  54.625  1.00 21.38           C
ATOM   2879  CG  LYS A 190      28.354  45.085  53.271  1.00 30.17           C
ATOM   2880  CD  LYS A 190      27.452  46.308  53.452  1.00 31.99           C
ATOM   2881  CE  LYS A 190      26.057  45.932  53.840  1.00 28.23           C
ATOM   2882  NZ  LYS A 190      25.052  47.071  53.636  1.00 30.67           N1+
ATOM   2883  H   LYS A 190      28.452  42.267  53.846  1.00 18.37           H
ATOM   2884  HA  LYS A 190      30.575  43.764  53.763  1.00 23.72           H
ATOM   2885  HB2 LYS A 190      28.124  44.107  55.098  1.00 25.66           H
ATOM   2886  HB3 LYS A 190      29.249  45.226  55.148  1.00 25.66           H
ATOM   2887  HG2 LYS A 190      29.111  45.363  52.733  1.00 36.20           H
ATOM   2888  HG3 LYS A 190      27.853  44.402  52.798  1.00 36.20           H
ATOM   2889  HD2 LYS A 190      27.810  46.870  54.156  1.00 38.38           H
ATOM   2890  HD3 LYS A 190      27.413  46.801  52.617  1.00 38.38           H
ATOM   2891  HE2 LYS A 190      25.774  45.178  53.303  1.00 33.88           H
ATOM   2892  HE3 LYS A 190      26.058  45.692  54.779  1.00 33.88           H
ATOM   2893  HZ1 LYS A 190      24.269  46.858  54.005  1.00 36.80           H
ATOM   2894  HZ2 LYS A 190      25.356  47.819  54.012  1.00 36.80           H
ATOM   2895  HZ3 LYS A 190      24.931  47.217  52.770  1.00 36.80           H
ATOM   2896  N   LYS A 191      30.227  42.183  56.506  1.00 16.89           N
ATOM   2897  CA  LYS A 191      30.960  41.869  57.737  1.00 17.62           C
ATOM   2898  C   LYS A 191      32.261  41.158  57.442  1.00 16.94           C
ATOM   2899  O   LYS A 191      33.252  41.344  58.167  1.00 17.72           O
ATOM   2900  CB  LYS A 191      30.117  41.012  58.665  1.00 17.24           C
ATOM   2901  CG  LYS A 191      28.826  41.655  59.056  1.00 15.00           C
ATOM   2902  CD  LYS A 191      28.953  43.018  59.629  1.00 22.01           C
ATOM   2903  CE  LYS A 191      27.557  43.500  60.013  1.00 32.33           C
ATOM   2904  NZ  LYS A 191      27.495  44.963  60.310  1.00 40.27           N1+
ATOM   2905  H   LYS A 191      29.515  41.725  56.371  1.00 20.26           H
ATOM   2906  HA  LYS A 191      31.178  42.697  58.194  1.00 21.15           H
ATOM   2907  HB2 LYS A 191      29.922  40.169  58.227  1.00 20.69           H
ATOM   2908  HB3 LYS A 191      30.622  40.840  59.474  1.00 20.69           H
ATOM   2909  HG2 LYS A 191      28.267  41.722  58.270  1.00 18.00           H
ATOM   2910  HG3 LYS A 191      28.403  41.098  59.727  1.00 18.00           H
ATOM   2911  HD2 LYS A 191      29.515  43.003  60.420  1.00 26.41           H
ATOM   2912  HD3 LYS A 191      29.310  43.626  58.963  1.00 26.41           H
ATOM   2913  HE2 LYS A 191      26.945  43.323  59.279  1.00 38.79           H
ATOM   2914  HE3 LYS A 191      27.266  43.015  60.802  1.00 38.79           H
ATOM   2915  HZ1 LYS A 191      26.769  45.149  60.796  1.00 48.32           H
ATOM   2916  HZ2 LYS A 191      28.221  45.214  60.760  1.00 48.32           H
ATOM   2917  HZ3 LYS A 191      27.457  45.425  59.549  1.00 48.32           H
ATOM   2918  N   VAL A 192      32.269  40.295  56.417  1.00 16.57           N
ATOM   2919  CA  VAL A 192      33.506  39.635  56.004  1.00 16.76           C
ATOM   2920  C   VAL A 192      34.526  40.672  55.564  1.00 22.95           C
ATOM   2921  O   VAL A 192      35.700  40.624  55.960  1.00 21.37           O
ATOM   2922  CB  VAL A 192      33.248  38.613  54.874  1.00 17.48           C
ATOM   2923  CG1 VAL A 192      34.576  38.063  54.316  1.00 19.93           C
ATOM   2924  CG2 VAL A 192      32.431  37.485  55.378  1.00 17.26           C
ATOM   2925  H   VAL A 192      31.576  40.082  55.952  1.00 19.89           H
ATOM   2926  HA  VAL A 192      33.875  39.159  56.765  1.00 20.11           H
ATOM   2927  HB  VAL A 192      32.770  39.047  54.150  1.00 20.98           H
ATOM   2928 HG11 VAL A 192      34.369  37.371  53.669  1.00 23.91           H
ATOM   2929 HG12 VAL A 192      35.073  38.773  53.878  1.00 23.91           H
ATOM   2930 HG13 VAL A 192      35.105  37.684  55.038  1.00 23.91           H
ATOM   2931 HG21 VAL A 192      32.274  36.870  54.646  1.00 20.71           H
ATOM   2932 HG22 VAL A 192      32.897  37.035  56.095  1.00 20.71           H
ATOM   2933 HG23 VAL A 192      31.589  37.837  55.712  1.00 20.71           H
ATOM   2934  N   ILE A 193      34.093  41.613  54.723  1.00 17.09           N
ATOM   2935  CA  ILE A 193      34.998  42.639  54.208  1.00 21.25           C
ATOM   2936  C   ILE A 193      35.513  43.514  55.351  1.00 21.00           C
ATOM   2937  O   ILE A 193      36.700  43.866  55.399  1.00 19.28           O
ATOM   2938  CB  ILE A 193      34.289  43.476  53.132  1.00 16.15           C
ATOM   2939  CG1 ILE A 193      33.802  42.587  51.970  1.00 22.77           C
ATOM   2940  CG2 ILE A 193      35.181  44.609  52.640  1.00 22.94           C
ATOM   2941  CD1 ILE A 193      34.778  41.624  51.502  1.00 36.03           C
ATOM   2942  H   ILE A 193      33.285  41.682  54.444  1.00 20.50           H
ATOM   2943  HA  ILE A 193      35.769  42.214  53.804  1.00 25.50           H
ATOM   2944  HB  ILE A 193      33.515  43.885  53.548  1.00 19.38           H
ATOM   2945 HG12 ILE A 193      33.038  42.080  52.274  1.00 27.33           H
ATOM   2946 HG13 ILE A 193      33.551  43.143  51.212  1.00 27.33           H
ATOM   2947 HG21 ILE A 193      34.712  45.099  51.948  1.00 27.52           H
ATOM   2948 HG22 ILE A 193      35.370  45.204  53.382  1.00 27.52           H
ATOM   2949 HG23 ILE A 193      36.003  44.235  52.282  1.00 27.52           H
ATOM   2950 HD11 ILE A 193      34.434  41.212  50.693  1.00 43.23           H
ATOM   2951 HD12 ILE A 193      35.607  42.084  51.321  1.00 43.23           H
ATOM   2952 HD13 ILE A 193      34.910  40.949  52.187  1.00 43.23           H
ATOM   2953  N   GLN A 194      34.622  43.895  56.266  1.00 19.12           N
ATOM   2954  CA  GLN A 194      35.016  44.654  57.446  1.00 25.60           C
ATOM   2955  C   GLN A 194      36.099  43.913  58.215  1.00 24.18           C
ATOM   2956  O   GLN A 194      37.141  44.485  58.560  1.00 21.41           O
ATOM   2957  CB  GLN A 194      33.791  44.905  58.344  1.00 24.88           C
ATOM   2958  CG  GLN A 194      34.116  45.571  59.707  1.00 27.39           C
ATOM   2959  CD  GLN A 194      33.046  45.354  60.792  1.00 30.68           C
ATOM   2960  OE1 GLN A 194      31.925  44.933  60.531  1.00 26.54           O
ATOM   2961  NE2 GLN A 194      33.415  45.631  62.015  1.00 23.61           N
ATOM   2962  H   GLN A 194      33.781  43.715  56.231  1.00 22.94           H
ATOM   2963  HA  GLN A 194      35.375  45.511  57.168  1.00 30.72           H
ATOM   2964  HB2 GLN A 194      33.181  45.487  57.870  1.00 29.86           H
ATOM   2965  HB3 GLN A 194      33.355  44.057  58.529  1.00 29.86           H
ATOM   2966  HG2 GLN A 194      34.945  45.216  60.057  1.00 32.87           H
ATOM   2967  HG3 GLN A 194      34.197  46.528  59.583  1.00 32.87           H
ATOM   2968 HE21 GLN A 194      34.231  45.851  62.172  1.00 28.34           H
ATOM   2969 HE22 GLN A 194      32.845  45.591  62.655  1.00 28.34           H
ATOM   2970  N   TYR A 195      35.871  42.628  58.473  1.00 21.15           N
ATOM   2971  CA  TYR A 195      36.800  41.840  59.264  1.00 22.86           C
ATOM   2972  C   TYR A 195      38.149  41.745  58.576  1.00 28.15           C
ATOM   2973  O   TYR A 195      39.192  41.985  59.195  1.00 21.35           O
ATOM   2974  CB  TYR A 195      36.220  40.445  59.512  1.00 21.65           C
ATOM   2975  CG  TYR A 195      37.108  39.613  60.399  1.00 19.16           C
ATOM   2976  CD1 TYR A 195      37.052  39.763  61.779  1.00 21.09           C
ATOM   2977  CD2 TYR A 195      38.029  38.709  59.868  1.00 20.01           C
ATOM   2978  CE1 TYR A 195      37.882  39.070  62.603  1.00 23.00           C
ATOM   2979  CE2 TYR A 195      38.878  37.977  60.711  1.00 23.05           C
ATOM   2980  CZ  TYR A 195      38.774  38.158  62.086  1.00 23.32           C
ATOM   2981  OH  TYR A 195      39.574  37.446  62.972  1.00 23.29           O
ATOM   2982  H   TYR A 195      35.182  42.189  58.203  1.00 25.38           H
ATOM   2983  HA  TYR A 195      36.939  42.264  60.129  1.00 27.43           H
ATOM   2984  HB2 TYR A 195      35.355  40.546  59.936  1.00 25.98           H
ATOM   2985  HB3 TYR A 195      36.119  39.991  58.663  1.00 25.98           H
ATOM   2986  HD1 TYR A 195      36.457  40.375  62.151  1.00 25.30           H
ATOM   2987  HD2 TYR A 195      38.087  38.597  58.948  1.00 24.01           H
ATOM   2988  HE1 TYR A 195      37.811  39.184  63.523  1.00 27.60           H
ATOM   2989  HE2 TYR A 195      39.482  37.364  60.360  1.00 27.66           H
ATOM   2990  HH  TYR A 195      40.152  37.007  62.548  1.00 27.95           H
ATOM   2991  N   LEU A 196      38.147  41.391  57.292  1.00 21.79           N
ATOM   2992  CA  LEU A 196      39.401  41.218  56.569  1.00 19.73           C
ATOM   2993  C   LEU A 196      40.163  42.525  56.493  1.00 22.66           C
ATOM   2994  O   LEU A 196      41.390  42.547  56.651  1.00 29.25           O
ATOM   2995  CB  LEU A 196      39.140  40.667  55.161  1.00 24.29           C
ATOM   2996  CG  LEU A 196      38.619  39.233  55.126  1.00 22.79           C
ATOM   2997  CD1 LEU A 196      38.321  38.782  53.722  1.00 24.72           C
ATOM   2998  CD2 LEU A 196      39.662  38.312  55.729  1.00 26.18           C
ATOM   2999  H   LEU A 196      37.441  41.249  56.827  1.00 26.14           H
ATOM   3000  HA  LEU A 196      39.961  40.590  57.044  1.00 23.67           H
ATOM   3001  HB2 LEU A 196      38.485  41.224  54.714  1.00 29.15           H
ATOM   3002  HB3 LEU A 196      39.972  40.686  54.667  1.00 29.15           H
ATOM   3003  HG  LEU A 196      37.807  39.177  55.650  1.00 27.34           H
ATOM   3004 HD11 LEU A 196      37.980  37.874  53.758  1.00 29.67           H
ATOM   3005 HD12 LEU A 196      37.661  39.374  53.327  1.00 29.67           H
ATOM   3006 HD13 LEU A 196      39.136  38.805  53.195  1.00 29.67           H
ATOM   3007 HD21 LEU A 196      39.345  37.399  55.656  1.00 31.42           H
ATOM   3008 HD22 LEU A 196      40.490  38.410  55.233  1.00 31.42           H
ATOM   3009 HD23 LEU A 196      39.802  38.534  56.664  1.00 31.42           H
ATOM   3010  N   ALA A 197      39.464  43.622  56.233  1.00 24.19           N
ATOM   3011  CA  ALA A 197      40.155  44.902  56.137  1.00 27.50           C
ATOM   3012  C   ALA A 197      40.773  45.294  57.473  1.00 29.85           C
ATOM   3013  O   ALA A 197      41.810  45.969  57.514  1.00 26.06           O
ATOM   3014  CB  ALA A 197      39.209  45.992  55.684  1.00 24.19           C
ATOM   3015  H   ALA A 197      38.613  43.653  56.119  1.00 29.03           H
ATOM   3016  HA  ALA A 197      40.863  44.828  55.479  1.00 33.00           H
ATOM   3017  HB1 ALA A 197      39.705  46.823  55.630  1.00 29.02           H
ATOM   3018  HB2 ALA A 197      38.850  45.758  54.814  1.00 29.02           H
ATOM   3019  HB3 ALA A 197      38.495  46.073  56.336  1.00 29.02           H
ATOM   3020  N   SER A 198      40.154  44.882  58.567  1.00 28.84           N
ATOM   3021  CA  SER A 198      40.691  45.184  59.882  1.00 26.75           C
ATOM   3022  C   SER A 198      41.880  44.290  60.204  1.00 26.83           C
ATOM   3023  O   SER A 198      42.965  44.788  60.510  1.00 32.51           O
ATOM   3024  CB  SER A 198      39.588  45.054  60.927  1.00 27.28           C
ATOM   3025  OG  SER A 198      40.059  45.501  62.157  1.00 30.63           O
ATOM   3026  H   SER A 198      39.426  44.427  58.575  1.00 34.61           H
ATOM   3027  HA  SER A 198      41.002  46.103  59.891  1.00 32.10           H
ATOM   3028  HB2 SER A 198      38.824  45.594  60.662  1.00 32.73           H
ATOM   3029  HB3 SER A 198      39.335  44.122  61.004  1.00 32.73           H
ATOM   3030  HG  SER A 198      39.723  46.251  62.330  1.00 36.76           H
ATOM   3031  N   VAL A 199      41.731  42.970  60.093  1.00 26.82           N
ATOM   3032  CA  VAL A 199      42.807  42.107  60.560  1.00 30.98           C
ATOM   3033  C   VAL A 199      43.998  42.115  59.618  1.00 36.95           C
ATOM   3034  O   VAL A 199      45.101  41.789  60.055  1.00 27.98           O
ATOM   3035  CB  VAL A 199      42.351  40.645  60.785  1.00 28.95           C
ATOM   3036  CG1 VAL A 199      41.120  40.616  61.687  1.00 34.03           C
ATOM   3037  CG2 VAL A 199      42.107  39.907  59.462  1.00 33.70           C
ATOM   3038  H   VAL A 199      41.054  42.564  59.758  1.00 32.18           H
ATOM   3039  HA  VAL A 199      43.121  42.450  61.412  1.00 37.18           H
ATOM   3040  HB  VAL A 199      43.062  40.169  61.246  1.00 34.74           H
ATOM   3041 HG11 VAL A 199      40.898  39.691  61.860  1.00 40.84           H
ATOM   3042 HG12 VAL A 199      41.325  41.068  62.521  1.00 40.84           H
ATOM   3043 HG13 VAL A 199      40.383  41.061  61.242  1.00 40.84           H
ATOM   3044 HG21 VAL A 199      41.802  39.009  59.659  1.00 40.44           H
ATOM   3045 HG22 VAL A 199      41.430  40.378  58.950  1.00 40.44           H
ATOM   3046 HG23 VAL A 199      42.935  39.856  58.959  1.00 40.44           H
ATOM   3047  N   ALA A 200      43.822  42.437  58.331  1.00 25.83           N
ATOM   3048  CA  ALA A 200      44.947  42.424  57.401  1.00 27.84           C
ATOM   3049  C   ALA A 200      45.367  43.825  56.976  1.00 32.38           C
ATOM   3050  O   ALA A 200      46.170  43.964  56.046  1.00 30.86           O
ATOM   3051  CB  ALA A 200      44.607  41.576  56.168  1.00 29.12           C
ATOM   3052  H   ALA A 200      43.073  42.664  57.980  1.00 31.00           H
ATOM   3053  HA  ALA A 200      45.710  42.015  57.830  1.00 33.41           H
ATOM   3054  HB1 ALA A 200      45.370  41.568  55.569  1.00 34.94           H
ATOM   3055  HB2 ALA A 200      44.411  40.671  56.455  1.00 34.94           H
ATOM   3056  HB3 ALA A 200      43.839  41.964  55.722  1.00 34.94           H
ATOM   3057  N   GLY A 201      44.849  44.872  57.645  1.00 38.23           N
ATOM   3058  CA  GLY A 201      44.979  46.230  57.154  1.00 40.96           C
ATOM   3059  C   GLY A 201      46.291  46.894  57.569  1.00 46.18           C
ATOM   3060  O   GLY A 201      47.007  46.416  58.442  1.00 42.08           O
ATOM   3061  H   GLY A 201      44.420  44.810  58.388  1.00 45.87           H
ATOM   3062  HA2 GLY A 201      44.930  46.223  56.186  1.00 49.15           H
ATOM   3063  HA3 GLY A 201      44.243  46.766  57.493  1.00 49.15           H
ATOM   3064  N   ARG A 202      46.603  48.004  56.897  1.00 50.40           N
ATOM   3065  CA  ARG A 202      47.817  48.775  57.181  1.00 52.38           C
ATOM   3066  C   ARG A 202      47.482  50.219  57.583  1.00 54.95           C
ATOM   3067  O   ARG A 202      46.751  50.931  56.885  1.00 60.21           O
ATOM   3068  CB  ARG A 202      48.748  48.775  55.960  1.00 50.93           C
ATOM   3069  CG  ARG A 202      49.852  47.720  55.991  1.00 46.63           C
ATOM   3070  CD  ARG A 202      50.673  47.717  54.688  1.00 46.16           C
ATOM   3071  NE  ARG A 202      51.926  46.991  54.862  1.00 49.45           N
ATOM   3072  CZ  ARG A 202      52.565  46.338  53.891  1.00 52.41           C
ATOM   3073  NH1 ARG A 202      52.076  46.300  52.649  1.00 45.47           N
ATOM   3074  NH2 ARG A 202      53.701  45.709  54.172  1.00 57.60           N1+
ATOM   3075  H   ARG A 202      46.122  48.336  56.265  1.00 60.49           H
ATOM   3076  HA  ARG A 202      48.294  48.360  57.917  1.00 62.86           H
ATOM   3077  HB2 ARG A 202      49.171  49.645  55.896  1.00 61.12           H
ATOM   3078  HB3 ARG A 202      48.216  48.614  55.164  1.00 61.12           H
ATOM   3079  HG2 ARG A 202      49.456  46.841  56.105  1.00 55.96           H
ATOM   3080  HG3 ARG A 202      50.455  47.908  56.728  1.00 55.96           H
ATOM   3081  HD2 ARG A 202      50.878  48.630  54.434  1.00 55.39           H
ATOM   3082  HD3 ARG A 202      50.158  47.282  53.989  1.00 55.39           H
ATOM   3083  HE  ARG A 202      52.303  47.027  55.635  1.00 59.34           H
ATOM   3084 HH11 ARG A 202      52.502  45.875  52.035  1.00 54.57           H
ATOM   3085 HH12 ARG A 202      51.343  46.704  52.457  1.00 54.57           H
ATOM   3086 HH21 ARG A 202      54.125  45.283  53.557  1.00 69.11           H
ATOM   3087 HH22 ARG A 202      54.014  45.732  54.974  1.00 69.11           H
ATOM   3088  HC  ARG A 202      47.859  50.626  58.416  1.00 65.94           H
ATOM   3089  N   VAL A 210      43.345  54.503  54.260  1.00 38.29           N
ATOM   3090  CA  VAL A 210      42.753  55.138  53.077  1.00 39.04           C
ATOM   3091  C   VAL A 210      42.164  54.068  52.169  1.00 33.30           C
ATOM   3092  O   VAL A 210      40.962  54.066  51.961  1.00 30.35           O
ATOM   3093  CB  VAL A 210      43.758  55.998  52.297  1.00 41.71           C
ATOM   3094  CG1 VAL A 210      43.052  56.687  51.078  1.00 37.28           C
ATOM   3095  H1  VAL A 210      43.712  55.178  54.835  1.00 45.95           H
ATOM   3096  H2  VAL A 210      44.033  53.891  53.988  1.00 45.95           H
ATOM   3097  HA  VAL A 210      42.032  55.721  53.364  1.00 46.85           H
ATOM   3098 HG11 VAL A 210      42.350  57.265  51.414  1.00 44.74           H
ATOM   3099 HG12 VAL A 210      42.666  56.008  50.503  1.00 44.74           H
ATOM   3100 HG13 VAL A 210      43.700  57.201  50.572  1.00 44.74           H
ATOM   3101  N   LEU A 211      43.013  53.182  51.631  1.00 32.11           N
ATOM   3102  CA  LEU A 211      42.536  52.080  50.794  1.00 32.76           C
ATOM   3103  C   LEU A 211      41.445  51.301  51.512  1.00 36.47           C
ATOM   3104  O   LEU A 211      40.379  51.023  50.955  1.00 32.26           O
ATOM   3105  CB  LEU A 211      43.692  51.149  50.425  1.00 33.25           C
ATOM   3106  CG  LEU A 211      43.377  49.879  49.609  1.00 37.38           C
ATOM   3107  CD1 LEU A 211      43.096  50.204  48.135  1.00 40.30           C
ATOM   3108  CD2 LEU A 211      44.506  48.856  49.702  1.00 37.34           C
ATOM   3109  H   LEU A 211      43.864  53.195  51.739  1.00 38.53           H
ATOM   3110  HA  LEU A 211      42.169  52.441  49.974  1.00 39.31           H
ATOM   3111  HB2 LEU A 211      44.323  51.665  49.905  1.00 39.90           H
ATOM   3112  HB3 LEU A 211      44.114  50.864  51.252  1.00 39.90           H
ATOM   3113  HG  LEU A 211      42.582  49.459  49.975  1.00 44.86           H
ATOM   3114 HD11 LEU A 211      42.904  49.378  47.664  1.00 48.36           H
ATOM   3115 HD12 LEU A 211      42.332  50.800  48.080  1.00 48.36           H
ATOM   3116 HD13 LEU A 211      43.877  50.629  47.744  1.00 48.36           H
ATOM   3117 HD21 LEU A 211      44.269  48.080  49.172  1.00 44.81           H
ATOM   3118 HD22 LEU A 211      45.317  49.254  49.353  1.00 44.81           H
ATOM   3119 HD23 LEU A 211      44.632  48.596  50.629  1.00 44.81           H
ATOM   3120  N   GLU A 212      41.689  50.970  52.773  1.00 32.01           N
ATOM   3121  CA  GLU A 212      40.709  50.213  53.531  1.00 30.95           C
ATOM   3122  C   GLU A 212      39.397  50.982  53.657  1.00 37.83           C
ATOM   3123  O   GLU A 212      38.313  50.396  53.534  1.00 34.92           O
ATOM   3124  CB  GLU A 212      41.293  49.851  54.905  1.00 40.04           C
ATOM   3125  CG  GLU A 212      42.424  48.789  54.839  1.00 39.16           C
ATOM   3126  CD  GLU A 212      43.817  49.356  54.555  1.00 46.70           C
ATOM   3127  OE1 GLU A 212      43.939  50.586  54.333  1.00 40.56           O
ATOM   3128  OE2 GLU A 212      44.798  48.558  54.553  1.00 47.63           O1-
ATOM   3129  H   GLU A 212      42.404  51.167  53.202  1.00 38.41           H
ATOM   3130  HA  GLU A 212      40.520  49.390  53.051  1.00 37.14           H
ATOM   3131  HB2 GLU A 212      41.663  50.651  55.310  1.00 48.05           H
ATOM   3132  HB3 GLU A 212      40.585  49.500  55.470  1.00 48.05           H
ATOM   3133  HG2 GLU A 212      42.464  48.317  55.686  1.00 46.99           H
ATOM   3134  HG3 GLU A 212      42.223  48.162  54.124  1.00 46.99           H
ATOM   3135  N   GLN A 213      39.466  52.295  53.890  1.00 31.86           N
ATOM   3136  CA  GLN A 213      38.249  53.100  53.896  1.00 33.04           C
ATOM   3137  C   GLN A 213      37.587  53.129  52.518  1.00 28.57           C
ATOM   3138  O   GLN A 213      36.358  53.119  52.418  1.00 34.49           O
ATOM   3139  CB  GLN A 213      38.544  54.521  54.372  1.00 40.14           C
ATOM   3140  CG  GLN A 213      38.654  54.634  55.865  1.00 42.18           C
ATOM   3141  H   GLN A 213      40.190  52.732  54.042  1.00 38.24           H
ATOM   3142  HA  GLN A 213      37.623  52.707  54.521  1.00 39.65           H
ATOM   3143  HB2 GLN A 213      37.833  55.113  54.080  1.00 48.17           H
ATOM   3144  HB3 GLN A 213      39.391  54.803  53.994  1.00 48.17           H
ATOM   3145  HG1 GLN A 213      39.307  53.991  56.179  1.00 50.62           H
ATOM   3146  HG3 GLN A 213      38.935  55.530  56.097  1.00 50.62           H
ATOM   3147  N   GLN A 214      38.374  53.176  51.447  1.00 28.50           N
ATOM   3148  CA  GLN A 214      37.773  53.215  50.122  1.00 28.79           C
ATOM   3149  C   GLN A 214      37.078  51.893  49.792  1.00 33.04           C
ATOM   3150  O   GLN A 214      36.017  51.896  49.148  1.00 31.57           O
ATOM   3151  CB  GLN A 214      38.841  53.566  49.088  1.00 29.28           C
ATOM   3152  CG  GLN A 214      39.419  54.978  49.302  1.00 31.17           C
ATOM   3153  CD  GLN A 214      40.624  55.259  48.454  1.00 32.67           C
ATOM   3154  OE1 GLN A 214      41.459  54.389  48.223  1.00 32.73           O
ATOM   3155  NE2 GLN A 214      40.699  56.480  47.938  1.00 41.96           N
ATOM   3156  H   GLN A 214      39.233  53.174  51.452  1.00 34.21           H
ATOM   3157  HA  GLN A 214      37.104  53.917  50.109  1.00 34.55           H
ATOM   3158  HB2 GLN A 214      39.568  52.924  49.150  1.00 35.14           H
ATOM   3159  HB3 GLN A 214      38.451  53.534  48.201  1.00 35.14           H
ATOM   3160  HG2 GLN A 214      38.740  55.635  49.084  1.00 37.40           H
ATOM   3161  HG3 GLN A 214      39.685  55.080  50.228  1.00 37.40           H
ATOM   3162 HE21 GLN A 214      40.133  57.084  48.177  1.00 50.35           H
ATOM   3163 HE22 GLN A 214      41.315  56.666  47.366  1.00 50.35           H
ATOM   3164  N   ILE A 215      37.634  50.765  50.257  1.00 29.45           N
ATOM   3165  CA  ILE A 215      36.981  49.472  50.043  1.00 31.50           C
ATOM   3166  C   ILE A 215      35.606  49.469  50.688  1.00 29.66           C
ATOM   3167  O   ILE A 215      34.625  49.004  50.094  1.00 27.88           O
ATOM   3168  CB  ILE A 215      37.847  48.319  50.576  1.00 26.03           C
ATOM   3169  CG1 ILE A 215      39.179  48.246  49.839  1.00 26.67           C
ATOM   3170  CG2 ILE A 215      37.100  46.980  50.456  1.00 31.52           C
ATOM   3171  CD1 ILE A 215      40.134  47.223  50.441  1.00 31.75           C
ATOM   3172  H   ILE A 215      38.369  50.727  50.701  1.00 35.34           H
ATOM   3173  HA  ILE A 215      36.866  49.332  49.090  1.00 37.80           H
ATOM   3174  HB  ILE A 215      38.021  48.487  51.513  1.00 31.24           H
ATOM   3175 HG12 ILE A 215      39.019  48.007  48.913  1.00 32.01           H
ATOM   3176 HG13 ILE A 215      39.612  49.111  49.876  1.00 32.01           H
ATOM   3177 HG21 ILE A 215      37.663  46.261  50.782  1.00 37.82           H
ATOM   3178 HG22 ILE A 215      36.291  47.016  50.992  1.00 37.82           H
ATOM   3179 HG23 ILE A 215      36.874  46.824  49.526  1.00 37.82           H
ATOM   3180 HD11 ILE A 215      40.980  47.265  49.968  1.00 38.10           H
ATOM   3181 HD12 ILE A 215      40.266  47.437  51.377  1.00 38.10           H
ATOM   3182 HD13 ILE A 215      39.754  46.335  50.356  1.00 38.10           H
ATOM   3183  N   LEU A 216      35.506  49.998  51.904  1.00 26.33           N
ATOM   3184  CA  LEU A 216      34.242  49.940  52.628  1.00 29.60           C
ATOM   3185  C   LEU A 216      33.239  50.940  52.059  1.00 32.87           C
ATOM   3186  O   LEU A 216      32.040  50.646  51.952  1.00 27.73           O
ATOM   3187  CB  LEU A 216      34.474  50.205  54.118  1.00 29.15           C
ATOM   3188  CG  LEU A 216      34.725  49.125  55.205  1.00 40.08           C
ATOM   3189  CD1 LEU A 216      35.271  47.796  54.738  1.00 33.86           C
ATOM   3190  CD2 LEU A 216      35.666  49.687  56.284  1.00 43.13           C
ATOM   3191  H   LEU A 216      36.146  50.390  52.318  1.00 31.59           H
ATOM   3192  HA  LEU A 216      33.870  49.049  52.528  1.00 35.52           H
ATOM   3193  HB2 LEU A 216      35.235  50.802  54.166  1.00 34.98           H
ATOM   3194  HB3 LEU A 216      33.689  50.686  54.423  1.00 34.98           H
ATOM   3195  HG  LEU A 216      33.879  48.941  55.642  1.00 48.09           H
ATOM   3196 HD11 LEU A 216      35.394  47.221  55.509  1.00 40.63           H
ATOM   3197 HD12 LEU A 216      34.635  47.393  54.126  1.00 40.63           H
ATOM   3198 HD13 LEU A 216      36.123  47.943  54.301  1.00 40.63           H
ATOM   3199 HD21 LEU A 216      35.834  48.996  56.945  1.00 51.76           H
ATOM   3200 HD22 LEU A 216      36.501  49.952  55.866  1.00 51.76           H
ATOM   3201 HD23 LEU A 216      35.248  50.454  56.707  1.00 51.76           H
ATOM   3202  N   GLN A 217      33.720  52.110  51.652  1.00 27.51           N
ATOM   3203  CA  GLN A 217      32.871  53.148  51.091  1.00 29.36           C
ATOM   3204  C   GLN A 217      32.376  52.830  49.681  1.00 26.73           C
ATOM   3205  O   GLN A 217      31.496  53.531  49.191  1.00 26.37           O
ATOM   3206  CB  GLN A 217      33.637  54.471  51.091  1.00 30.77           C
ATOM   3207  CG  GLN A 217      33.889  55.016  52.518  1.00 27.72           C
ATOM   3208  CD  GLN A 217      32.626  55.442  53.214  1.00 32.14           C
ATOM   3209  OE1 GLN A 217      31.711  55.982  52.600  1.00 33.82           O
ATOM   3210  NE2 GLN A 217      32.572  55.212  54.515  1.00 40.50           N
ATOM   3211  H   GLN A 217      34.551  52.323  51.682  1.00 33.01           H
ATOM   3212  HA  GLN A 217      32.094  53.248  51.661  1.00 35.24           H
ATOM   3213  HB2 GLN A 217      34.496  54.331  50.665  1.00 36.92           H
ATOM   3214  HB3 GLN A 217      33.128  55.135  50.595  1.00 36.92           H
ATOM   3215  HG2 GLN A 217      34.304  54.322  53.053  1.00 33.26           H
ATOM   3216  HG3 GLN A 217      34.472  55.789  52.472  1.00 33.26           H
ATOM   3217 HE21 GLN A 217      33.227  54.820  54.909  1.00 48.59           H
ATOM   3218 HE22 GLN A 217      31.881  55.455  54.968  1.00 48.59           H
ATOM   3219  N   ALA A 218      32.922  51.813  49.019  1.00 23.87           N
ATOM   3220  CA  ALA A 218      32.322  51.331  47.788  1.00 27.23           C
ATOM   3221  C   ALA A 218      30.868  50.936  47.985  1.00 27.89           C
ATOM   3222  O   ALA A 218      30.049  51.074  47.068  1.00 23.71           O
ATOM   3223  CB  ALA A 218      33.098  50.127  47.268  1.00 28.97           C
ATOM   3224  H   ALA A 218      33.630  51.385  49.260  1.00 28.64           H
ATOM   3225  HA  ALA A 218      32.359  52.038  47.126  1.00 32.68           H
ATOM   3226  HB1 ALA A 218      32.694  49.817  46.442  1.00 34.76           H
ATOM   3227  HB2 ALA A 218      34.014  50.404  47.109  1.00 34.76           H
ATOM   3228  HB3 ALA A 218      33.068  49.424  47.939  1.00 34.76           H
ATOM   3229  N   ASN A 219      30.511  50.480  49.173  1.00 23.72           N
ATOM   3230  CA  ASN A 219      29.248  49.775  49.276  1.00 23.62           C
ATOM   3231  C   ASN A 219      28.040  50.701  49.310  1.00 24.17           C
ATOM   3232  O   ASN A 219      27.040  50.374  48.668  1.00 27.18           O
ATOM   3233  CB  ASN A 219      29.263  48.827  50.475  1.00 35.12           C
ATOM   3234  CG  ASN A 219      29.000  47.426  50.037  1.00 41.19           C
ATOM   3235  OD1 ASN A 219      29.914  46.694  49.647  1.00 47.20           O
ATOM   3236  ND2 ASN A 219      27.719  47.062  50.002  1.00 47.56           N
ATOM   3237  H   ASN A 219      30.955  50.568  49.905  1.00 28.46           H
ATOM   3238  HA  ASN A 219      29.149  49.218  48.490  1.00 28.35           H
ATOM   3239  HB2 ASN A 219      30.133  48.845  50.903  1.00 42.14           H
ATOM   3240  HB3 ASN A 219      28.574  49.084  51.110  1.00 42.14           H
ATOM   3241 HD21 ASN A 219      27.496  46.317  49.636  1.00 57.07           H
ATOM   3242 HD22 ASN A 219      27.116  47.581  50.330  1.00 57.07           H
ATOM   3243  N   PRO A 220      28.058  51.844  50.003  1.00 23.65           N
ATOM   3244  CA  PRO A 220      26.917  52.760  49.874  1.00 25.58           C
ATOM   3245  C   PRO A 220      26.696  53.212  48.444  1.00 20.98           C
ATOM   3246  O   PRO A 220      25.555  53.497  48.049  1.00 20.88           O
ATOM   3247  CB  PRO A 220      27.293  53.947  50.772  1.00 27.31           C
ATOM   3248  CG  PRO A 220      28.363  53.397  51.684  1.00 27.35           C
ATOM   3249  CD  PRO A 220      29.060  52.334  50.966  1.00 32.08           C
ATOM   3250  HA  PRO A 220      26.111  52.343  50.212  1.00 30.69           H
ATOM   3251  HB2 PRO A 220      27.626  54.682  50.232  1.00 32.77           H
ATOM   3252  HB3 PRO A 220      26.512  54.230  51.273  1.00 32.77           H
ATOM   3253  HG2 PRO A 220      28.986  54.105  51.907  1.00 32.82           H
ATOM   3254  HG3 PRO A 220      27.948  53.039  52.483  1.00 32.82           H
ATOM   3255  HD2 PRO A 220      29.829  52.700  50.508  1.00 38.50           H
ATOM   3256  HD3 PRO A 220      29.305  51.625  51.580  1.00 38.50           H
ATOM   3257  N   ILE A 221      27.757  53.329  47.662  1.00 17.95           N
ATOM   3258  CA  ILE A 221      27.580  53.742  46.277  1.00 20.51           C
ATOM   3259  C   ILE A 221      26.900  52.627  45.511  1.00 20.87           C
ATOM   3260  O   ILE A 221      25.887  52.850  44.853  1.00 19.77           O
ATOM   3261  CB  ILE A 221      28.927  54.141  45.635  1.00 20.86           C
ATOM   3262  CG1 ILE A 221      29.553  55.317  46.391  1.00 27.14           C
ATOM   3263  CG2 ILE A 221      28.757  54.511  44.152  1.00 18.47           C
ATOM   3264  CD1 ILE A 221      30.994  55.553  46.021  1.00 24.60           C
ATOM   3265  H   ILE A 221      28.567  53.160  47.896  1.00 21.53           H
ATOM   3266  HA  ILE A 221      26.987  54.509  46.252  1.00 24.61           H
ATOM   3267  HB  ILE A 221      29.538  53.389  45.691  1.00 25.03           H
ATOM   3268 HG12 ILE A 221      29.057  56.126  46.185  1.00 32.57           H
ATOM   3269 HG13 ILE A 221      29.515  55.142  47.345  1.00 32.57           H
ATOM   3270 HG21 ILE A 221      29.612  54.786  43.785  1.00 22.17           H
ATOM   3271 HG22 ILE A 221      28.438  53.738  43.662  1.00 22.17           H
ATOM   3272 HG23 ILE A 221      28.115  55.235  44.082  1.00 22.17           H
ATOM   3273 HD11 ILE A 221      31.331  56.292  46.550  1.00 29.52           H
ATOM   3274 HD12 ILE A 221      31.503  54.748  46.209  1.00 29.52           H
ATOM   3275 HD13 ILE A 221      31.054  55.766  45.078  1.00 29.52           H
ATOM   3276  N   LEU A 222      27.400  51.395  45.652  1.00 17.28           N
ATOM   3277  CA  LEU A 222      26.803  50.288  44.907  1.00 24.46           C
ATOM   3278  C   LEU A 222      25.355  50.082  45.313  1.00 19.85           C
ATOM   3279  O   LEU A 222      24.502  49.831  44.456  1.00 17.25           O
ATOM   3280  CB  LEU A 222      27.579  48.996  45.137  1.00 27.60           C
ATOM   3281  CG  LEU A 222      29.050  48.924  44.711  1.00 28.43           C
ATOM   3282  CD1 LEU A 222      29.704  47.639  45.315  1.00 37.45           C
ATOM   3283  CD2 LEU A 222      29.210  48.912  43.242  1.00 28.96           C
ATOM   3284  H   LEU A 222      28.060  51.179  46.158  1.00 20.74           H
ATOM   3285  HA  LEU A 222      26.823  50.485  43.957  1.00 29.35           H
ATOM   3286  HB2 LEU A 222      27.544  48.801  46.089  1.00 33.12           H
ATOM   3287  HB3 LEU A 222      27.110  48.292  44.662  1.00 33.12           H
ATOM   3288  HG  LEU A 222      29.519  49.700  45.056  1.00 34.12           H
ATOM   3289 HD11 LEU A 222      30.640  47.612  45.067  1.00 44.94           H
ATOM   3290 HD12 LEU A 222      29.621  47.653  46.282  1.00 44.94           H
ATOM   3291 HD13 LEU A 222      29.250  46.857  44.958  1.00 44.94           H
ATOM   3292 HD21 LEU A 222      30.154  48.841  43.036  1.00 34.75           H
ATOM   3293 HD22 LEU A 222      28.742  48.143  42.885  1.00 34.75           H
ATOM   3294 HD23 LEU A 222      28.848  49.735  42.873  1.00 34.75           H
ATOM   3295  N   GLU A 223      25.060  50.161  46.625  1.00 15.04           N
ATOM   3296  CA  GLU A 223      23.701  49.926  47.090  1.00 16.84           C
ATOM   3297  C   GLU A 223      22.761  51.032  46.672  1.00 16.14           C
ATOM   3298  O   GLU A 223      21.596  50.764  46.387  1.00 16.16           O
ATOM   3299  CB  GLU A 223      23.671  49.732  48.629  1.00 20.69           C
ATOM   3300  CG  GLU A 223      24.381  48.423  48.994  1.00 25.23           C
ATOM   3301  CD  GLU A 223      24.233  47.991  50.458  1.00 25.20           C
ATOM   3302  OE1 GLU A 223      23.394  48.539  51.221  1.00 22.05           O
ATOM   3303  OE2 GLU A 223      24.980  47.077  50.816  1.00 32.85           O1-
ATOM   3304  H   GLU A 223      25.620  50.341  47.246  1.00 18.05           H
ATOM   3305  HA  GLU A 223      23.366  49.117  46.673  1.00 20.20           H
ATOM   3306  HB2 GLU A 223      24.132  50.465  49.071  1.00 24.83           H
ATOM   3307  HB3 GLU A 223      22.752  49.689  48.939  1.00 24.83           H
ATOM   3308  HG2 GLU A 223      24.013  47.714  48.441  1.00 30.27           H
ATOM   3309  HG3 GLU A 223      25.329  48.524  48.808  1.00 30.27           H
ATOM   3310  N   ALA A 224      23.225  52.286  46.636  1.00 16.89           N
ATOM   3311  CA  ALA A 224      22.337  53.359  46.209  1.00 17.99           C
ATOM   3312  C   ALA A 224      21.867  53.135  44.781  1.00 17.10           C
ATOM   3313  O   ALA A 224      20.694  53.373  44.461  1.00 14.52           O
ATOM   3314  CB  ALA A 224      23.027  54.716  46.327  1.00 22.49           C
ATOM   3315  H   ALA A 224      24.018  52.531  46.842  1.00 20.27           H
ATOM   3316  HA  ALA A 224      21.559  53.366  46.784  1.00 21.58           H
ATOM   3317  HB1 ALA A 224      22.402  55.405  46.049  1.00 26.99           H
ATOM   3318  HB2 ALA A 224      23.293  54.855  47.250  1.00 26.99           H
ATOM   3319  HB3 ALA A 224      23.811  54.726  45.752  1.00 26.99           H
ATOM   3320  N   PHE A 225      22.773  52.682  43.906  1.00 15.13           N
ATOM   3321  CA  PHE A 225      22.429  52.532  42.500  1.00 15.53           C
ATOM   3322  C   PHE A 225      21.932  51.128  42.140  1.00 15.33           C
ATOM   3323  O   PHE A 225      21.264  50.974  41.108  1.00 17.13           O
ATOM   3324  CB  PHE A 225      23.641  52.913  41.626  1.00 14.88           C
ATOM   3325  CG  PHE A 225      23.963  54.386  41.670  1.00 20.38           C
ATOM   3326  CD1 PHE A 225      24.740  54.903  42.711  1.00 17.19           C
ATOM   3327  CD2 PHE A 225      23.473  55.259  40.700  1.00 18.38           C
ATOM   3328  CE1 PHE A 225      25.024  56.281  42.778  1.00 19.77           C
ATOM   3329  CE2 PHE A 225      23.741  56.628  40.783  1.00 18.70           C
ATOM   3330  CZ  PHE A 225      24.532  57.126  41.809  1.00 16.57           C
ATOM   3331  H   PHE A 225      23.577  52.460  44.107  1.00 18.16           H
ATOM   3332  HA  PHE A 225      21.720  53.162  42.296  1.00 18.63           H
ATOM   3333  HB2 PHE A 225      24.420  52.435  41.947  1.00 17.85           H
ATOM   3334  HB3 PHE A 225      23.463  52.664  40.707  1.00 17.85           H
ATOM   3335  HD1 PHE A 225      25.068  54.331  43.364  1.00 20.63           H
ATOM   3336  HD2 PHE A 225      22.942  54.938  40.007  1.00 22.05           H
ATOM   3337  HE1 PHE A 225      25.544  56.620  43.470  1.00 23.72           H
ATOM   3338  HE2 PHE A 225      23.419  57.202  40.126  1.00 22.45           H
ATOM   3339  HZ  PHE A 225      24.719  58.036  41.852  1.00 19.89           H
ATOM   3340  N   GLY A 226      22.258  50.098  42.941  1.00 13.64           N
ATOM   3341  CA  GLY A 226      21.981  48.732  42.532  1.00 13.63           C
ATOM   3342  C   GLY A 226      21.024  47.987  43.425  1.00 14.18           C
ATOM   3343  O   GLY A 226      20.718  46.816  43.164  1.00 14.36           O
ATOM   3344  H   GLY A 226      22.637  50.169  43.709  1.00 16.37           H
ATOM   3345  HA2 GLY A 226      21.610  48.726  41.635  1.00 16.36           H
ATOM   3346  HA3 GLY A 226      22.810  48.229  42.515  1.00 16.36           H
ATOM   3347  N   ASN A 227      20.569  48.637  44.492  1.00 11.77           N
ATOM   3348  CA  ASN A 227      19.599  48.058  45.401  1.00 12.17           C
ATOM   3349  C   ASN A 227      18.273  48.819  45.389  1.00 16.02           C
ATOM   3350  O   ASN A 227      18.221  50.028  45.115  1.00 15.73           O
ATOM   3351  CB  ASN A 227      20.154  48.027  46.833  1.00 11.59           C
ATOM   3352  CG  ASN A 227      21.269  46.996  47.018  1.00 14.84           C
ATOM   3353  OD1 ASN A 227      22.094  46.749  46.131  1.00 14.80           O
ATOM   3354  ND2 ASN A 227      21.249  46.350  48.165  1.00 15.01           N
ATOM   3355  H   ASN A 227      20.824  49.424  44.716  1.00 14.13           H
ATOM   3356  HA  ASN A 227      19.420  47.153  45.108  1.00 14.61           H
ATOM   3357  HB2 ASN A 227      20.512  48.895  47.060  1.00 13.90           H
ATOM   3358  HB3 ASN A 227      19.428  47.796  47.432  1.00 13.90           H
ATOM   3359 HD21 ASN A 227      21.795  45.705  48.311  1.00 18.02           H
ATOM   3360 HD22 ASN A 227      20.669  46.570  48.758  1.00 18.02           H
ATOM   3361  N   ALA A 228      17.205  48.098  45.747  1.00 15.69           N
ATOM   3362  CA  ALA A 228      15.845  48.633  45.721  1.00 12.20           C
ATOM   3363  C   ALA A 228      14.955  47.842  46.661  1.00 12.53           C
ATOM   3364  O   ALA A 228      15.195  46.668  46.935  1.00 12.57           O
ATOM   3365  CB  ALA A 228      15.249  48.580  44.313  1.00 12.15           C
ATOM   3366  H   ALA A 228      17.250  47.281  46.010  1.00 18.83           H
ATOM   3367  HA  ALA A 228      15.852  49.557  46.017  1.00 14.64           H
ATOM   3368  HB1 ALA A 228      14.372  48.993  44.309  1.00 14.58           H
ATOM   3369  HB2 ALA A 228      15.840  49.056  43.707  1.00 14.58           H
ATOM   3370  HB3 ALA A 228      15.171  47.654  44.038  1.00 14.58           H
ATOM   3371  N   LYS A 229      13.848  48.467  47.058  1.00 15.80           N
ATOM   3372  CA  LYS A 229      12.812  47.748  47.802  1.00 15.50           C
ATOM   3373  C   LYS A 229      12.029  46.826  46.877  1.00 16.67           C
ATOM   3374  O   LYS A 229      11.359  47.287  45.948  1.00 14.11           O
ATOM   3375  CB  LYS A 229      11.855  48.742  48.494  1.00 15.34           C
ATOM   3376  CG  LYS A 229      10.764  48.055  49.303  1.00 16.96           C
ATOM   3377  CD  LYS A 229       9.582  48.954  49.630  1.00 21.47           C
ATOM   3378  CE  LYS A 229       8.425  48.179  50.333  1.00 18.30           C
ATOM   3379  NZ  LYS A 229       7.174  48.947  50.457  1.00 18.20           N1+
ATOM   3380  H   LYS A 229      13.687  49.300  46.920  1.00 18.96           H
ATOM   3381  HA  LYS A 229      13.232  47.195  48.477  1.00 18.60           H
ATOM   3382  HB2 LYS A 229      12.358  49.331  49.079  1.00 18.41           H
ATOM   3383  HB3 LYS A 229      11.408  49.270  47.813  1.00 18.41           H
ATOM   3384  HG2 LYS A 229      10.420  47.304  48.799  1.00 20.36           H
ATOM   3385  HG3 LYS A 229      11.143  47.745  50.138  1.00 20.36           H
ATOM   3386  HD2 LYS A 229       9.871  49.667  50.225  1.00 25.76           H
ATOM   3387  HD3 LYS A 229       9.243  49.320  48.798  1.00 25.76           H
ATOM   3388  HE2 LYS A 229       8.211  47.385  49.819  1.00 21.96           H
ATOM   3389  HE3 LYS A 229       8.711  47.923  51.226  1.00 21.96           H
ATOM   3390  HZ1 LYS A 229       6.553  48.455  50.857  1.00 21.84           H
ATOM   3391  HZ2 LYS A 229       7.316  49.686  50.933  1.00 21.84           H
ATOM   3392  HZ3 LYS A 229       6.876  49.173  49.651  1.00 21.84           H
ATOM   3393  N   THR A 230      12.060  45.524  47.160  1.00 12.31           N
ATOM   3394  CA  THR A 230      11.107  44.572  46.605  1.00 14.83           C
ATOM   3395  C   THR A 230      10.143  44.147  47.698  1.00 11.88           C
ATOM   3396  O   THR A 230      10.324  44.493  48.862  1.00 15.47           O
ATOM   3397  CB  THR A 230      11.794  43.321  46.043  1.00 19.05           C
ATOM   3398  OG1 THR A 230      12.253  42.506  47.144  1.00 16.35           O
ATOM   3399  CG2 THR A 230      12.951  43.705  45.142  1.00 15.98           C
ATOM   3400  H   THR A 230      12.625  45.170  47.700  1.00 14.77           H
ATOM   3401  HA  THR A 230      10.600  45.003  45.905  1.00 17.80           H
ATOM   3402  HB  THR A 230      11.158  42.817  45.510  1.00 22.86           H
ATOM   3403  HG1 THR A 230      12.537  41.772  46.854  1.00 19.62           H
ATOM   3404 HG21 THR A 230      13.327  42.910  44.728  1.00 19.17           H
ATOM   3405 HG22 THR A 230      12.647  44.306  44.440  1.00 19.17           H
ATOM   3406 HG23 THR A 230      13.636  44.152  45.660  1.00 19.17           H
ATOM   3407  N   THR A 231       9.180  43.311  47.334  1.00 12.96           N
ATOM   3408  CA  THR A 231       8.253  42.753  48.320  1.00 16.73           C
ATOM   3409  C   THR A 231       8.944  41.806  49.285  1.00 19.03           C
ATOM   3410  O   THR A 231       8.394  41.508  50.355  1.00 16.20           O
ATOM   3411  CB  THR A 231       7.146  42.008  47.606  1.00 18.94           C
ATOM   3412  OG1 THR A 231       7.752  40.982  46.811  1.00 18.39           O
ATOM   3413  CG2 THR A 231       6.354  42.949  46.710  1.00 23.31           C
ATOM   3414  H   THR A 231       9.048  43.039  46.530  1.00 15.55           H
ATOM   3415  HA  THR A 231       7.853  43.480  48.823  1.00 20.08           H
ATOM   3416  HB  THR A 231       6.546  41.612  48.250  1.00 22.73           H
ATOM   3417  HG1 THR A 231       7.164  40.563  46.386  1.00 22.07           H
ATOM   3418 HG21 THR A 231       5.609  42.472  46.309  1.00 27.97           H
ATOM   3419 HG22 THR A 231       6.010  43.695  47.226  1.00 27.97           H
ATOM   3420 HG23 THR A 231       6.924  43.298  46.007  1.00 27.97           H
ATOM   3421  N   ARG A 232      10.171  41.379  48.980  1.00 16.25           N
ATOM   3422  CA  ARG A 232      10.865  40.443  49.851  1.00 17.70           C
ATOM   3423  C   ARG A 232      11.991  41.063  50.667  1.00 18.76           C
ATOM   3424  O   ARG A 232      12.426  40.460  51.647  1.00 17.85           O
ATOM   3425  CB  ARG A 232      11.383  39.285  48.999  1.00 17.37           C
ATOM   3426  CG  ARG A 232      10.253  38.271  48.741  1.00 24.07           C
ATOM   3427  CD  ARG A 232      10.617  37.242  47.756  1.00 29.37           C
ATOM   3428  NE  ARG A 232       9.437  36.431  47.479  1.00 27.71           N
ATOM   3429  CZ  ARG A 232       9.133  35.293  48.091  1.00 39.49           C
ATOM   3430  NH1 ARG A 232       9.936  34.797  49.037  1.00 43.77           N
ATOM   3431  NH2 ARG A 232       8.015  34.650  47.755  1.00 31.35           N1+
ATOM   3432  H   ARG A 232      10.615  41.609  48.280  1.00 19.50           H
ATOM   3433  HA  ARG A 232      10.238  40.062  50.488  1.00 21.24           H
ATOM   3434  HB2 ARG A 232      11.672  39.630  48.145  1.00 20.84           H
ATOM   3435  HB3 ARG A 232      12.119  38.848  49.459  1.00 20.84           H
ATOM   3436  HG2 ARG A 232      10.031  37.815  49.569  1.00 28.88           H
ATOM   3437  HG3 ARG A 232       9.472  38.733  48.404  1.00 28.88           H
ATOM   3438  HD2 ARG A 232      10.886  37.676  46.934  1.00 35.24           H
ATOM   3439  HD3 ARG A 232      11.337  36.686  48.092  1.00 35.24           H
ATOM   3440  HE  ARG A 232       8.807  36.813  47.036  1.00 33.25           H
ATOM   3441 HH11 ARG A 232      10.656  35.208  49.261  1.00 52.53           H
ATOM   3442 HH12 ARG A 232       9.730  34.058  49.425  1.00 52.53           H
ATOM   3443 HH21 ARG A 232       7.501  34.971  47.145  1.00 37.62           H
ATOM   3444 HH22 ARG A 232       7.811  33.910  48.140  1.00 37.62           H
ATOM   3445  N   ASN A 233      12.461  42.249  50.305  1.00 13.70           N
ATOM   3446  CA  ASN A 233      13.592  42.854  50.978  1.00 14.20           C
ATOM   3447  C   ASN A 233      13.597  44.346  50.698  1.00 15.94           C
ATOM   3448  O   ASN A 233      13.651  44.745  49.540  1.00 16.09           O
ATOM   3449  CB  ASN A 233      14.871  42.192  50.494  1.00 12.51           C
ATOM   3450  CG  ASN A 233      16.105  42.686  51.204  1.00 12.72           C
ATOM   3451  OD1 ASN A 233      16.065  43.575  52.057  1.00 12.61           O
ATOM   3452  ND2 ASN A 233      17.237  42.072  50.858  1.00 13.80           N
ATOM   3453  H   ASN A 233      12.135  42.722  49.668  1.00 16.44           H
ATOM   3454  HA  ASN A 233      13.516  42.725  51.937  1.00 17.04           H
ATOM   3455  HB2 ASN A 233      14.801  41.236  50.652  1.00 15.01           H
ATOM   3456  HB3 ASN A 233      14.975  42.368  49.545  1.00 15.01           H
ATOM   3457 HD21 ASN A 233      17.979  42.300  51.230  1.00 16.57           H
ATOM   3458 HD22 ASN A 233      17.227  41.449  50.264  1.00 16.57           H
ATOM   3459  N   ASN A 234      13.574  45.161  51.759  1.00 15.75           N
ATOM   3460  CA  ASN A 234      13.611  46.604  51.602  1.00 17.87           C
ATOM   3461  C   ASN A 234      14.938  47.076  51.031  1.00 14.96           C
ATOM   3462  O   ASN A 234      15.000  48.192  50.505  1.00 13.63           O
ATOM   3463  CB  ASN A 234      13.354  47.285  52.954  1.00 17.84           C
ATOM   3464  CG  ASN A 234      11.912  47.192  53.384  1.00 18.49           C
ATOM   3465  OD1 ASN A 234      10.982  47.097  52.567  1.00 17.65           O
ATOM   3466  ND2 ASN A 234      11.719  47.177  54.678  1.00 22.29           N
ATOM   3467  H   ASN A 234      13.548  44.902  52.578  1.00 18.91           H
ATOM   3468  HA  ASN A 234      12.912  46.875  50.985  1.00 21.45           H
ATOM   3469  HB2 ASN A 234      13.885  46.849  53.633  1.00 21.41           H
ATOM   3470  HB3 ASN A 234      13.593  48.224  52.911  1.00 21.41           H
ATOM   3471 HD21 ASN A 234      10.939  47.007  54.993  1.00 26.75           H
ATOM   3472 HD22 ASN A 234      12.379  47.326  55.207  1.00 26.75           H
ATOM   3473  N   ASN A 235      15.976  46.239  51.071  1.00 12.83           N
ATOM   3474  CA  ASN A 235      17.277  46.586  50.515  1.00 11.52           C
ATOM   3475  C   ASN A 235      17.791  45.474  49.590  1.00 13.46           C
ATOM   3476  O   ASN A 235      18.950  45.067  49.658  1.00 13.44           O
ATOM   3477  CB  ASN A 235      18.288  46.893  51.617  1.00 14.11           C
ATOM   3478  CG  ASN A 235      19.530  47.582  51.074  1.00 15.89           C
ATOM   3479  OD1 ASN A 235      19.444  48.319  50.094  1.00 14.11           O
ATOM   3480  ND2 ASN A 235      20.699  47.263  51.631  1.00 14.66           N
ATOM   3481  H   ASN A 235      15.943  45.449  51.403  1.00 15.40           H
ATOM   3482  HA  ASN A 235      17.177  47.390  49.981  1.00 13.82           H
ATOM   3483  HB2 ASN A 235      17.880  47.466  52.285  1.00 16.93           H
ATOM   3484  HB3 ASN A 235      18.567  46.056  52.017  1.00 16.93           H
ATOM   3485 HD21 ASN A 235      21.425  47.627  51.345  1.00 17.59           H
ATOM   3486 HD22 ASN A 235      20.732  46.686  52.266  1.00 17.59           H
ATOM   3487  N   SER A 236      16.928  44.991  48.692  1.00 11.32           N
ATOM   3488  CA  SER A 236      17.288  43.938  47.751  1.00 12.90           C
ATOM   3489  C   SER A 236      18.384  44.367  46.773  1.00 15.39           C
ATOM   3490  O   SER A 236      18.264  45.398  46.107  1.00 14.30           O
ATOM   3491  CB  SER A 236      16.053  43.531  46.969  1.00 12.10           C
ATOM   3492  OG  SER A 236      16.308  42.372  46.203  1.00 12.48           O
ATOM   3493  H   SER A 236      16.115  45.252  48.618  1.00 13.58           H
ATOM   3494  HA  SER A 236      17.590  43.163  48.239  1.00 15.48           H
ATOM   3495  HB2 SER A 236      15.339  43.343  47.593  1.00 14.52           H
ATOM   3496  HB3 SER A 236      15.800  44.269  46.396  1.00 14.52           H
ATOM   3497  HG  SER A 236      16.678  41.782  46.678  1.00 14.98           H
ATOM   3498  N   SER A 237      19.428  43.548  46.653  1.00 14.56           N
ATOM   3499  CA  SER A 237      20.469  43.728  45.627  1.00 14.53           C
ATOM   3500  C   SER A 237      19.904  43.369  44.251  1.00 13.33           C
ATOM   3501  O   SER A 237      19.409  42.232  44.168  1.00 12.61           O
ATOM   3502  CB  SER A 237      21.651  42.794  45.915  1.00 14.91           C
ATOM   3503  OG  SER A 237      22.118  42.801  47.246  1.00 11.78           O1-
ATOM   3504  H   SER A 237      19.554  42.873  47.165  1.00 17.48           H
ATOM   3505  HA  SER A 237      20.770  44.650  45.631  1.00 17.43           H
ATOM   3506  HB2 SER A 237      21.403  41.890  45.683  1.00 17.89           H
ATOM   3507  HB3 SER A 237      22.386  43.077  45.340  1.00 17.89           H
ATOM   3508  N   ARG A 238      19.887  44.294  43.213  1.00 13.61           N
ATOM   3509  CA  ARG A 238      19.244  43.869  41.958  1.00 12.10           C
ATOM   3510  C   ARG A 238      20.386  43.588  40.954  1.00 13.47           C
ATOM   3511  O   ARG A 238      20.241  43.549  39.729  1.00 12.08           O
ATOM   3512  CB  ARG A 238      18.275  44.950  41.490  1.00 12.10           C
ATOM   3513  CG  ARG A 238      17.310  45.329  42.623  1.00 12.45           C
ATOM   3514  CD  ARG A 238      16.608  44.142  43.294  1.00 13.45           C
ATOM   3515  NE  ARG A 238      15.754  43.419  42.316  1.00 13.82           N
ATOM   3516  CZ  ARG A 238      15.476  42.042  42.499  1.00 12.12           C
ATOM   3517  NH1 ARG A 238      15.743  41.370  43.629  1.00 15.65           N
ATOM   3518  NH2 ARG A 238      14.835  41.417  41.440  1.00 13.43           N1+
ATOM   3519  H   ARG A 238      19.828  45.285  43.462  1.00 16.33           H
ATOM   3520  HA  ARG A 238      18.714  42.876  42.117  1.00 14.52           H
ATOM   3521  HB2 ARG A 238      18.829  45.847  41.154  1.00 14.51           H
ATOM   3522  HB3 ARG A 238      17.709  44.601  40.593  1.00 14.51           H
ATOM   3523  HG2 ARG A 238      17.855  45.878  43.431  1.00 14.94           H
ATOM   3524  HG3 ARG A 238      16.560  46.040  42.231  1.00 14.94           H
ATOM   3525  HD2 ARG A 238      17.340  43.468  43.821  1.00 16.14           H
ATOM   3526  HD3 ARG A 238      15.951  44.504  44.122  1.00 16.14           H
ATOM   3527  HE  ARG A 238      15.908  43.713  41.331  1.00 16.59           H
ATOM   3528 HH11 ARG A 238      16.319  41.745  44.424  1.00 18.78           H
ATOM   3529 HH12 ARG A 238      15.390  40.382  43.790  1.00 18.78           H
ATOM   3530 HH21 ARG A 238      14.372  41.964  40.717  1.00 16.11           H
ATOM   3531 HH22 ARG A 238      14.487  40.421  41.571  1.00 16.11           H
ATOM   3532  N   PHE A 239      21.608  43.335  41.524  1.00 11.91           N
ATOM   3533  CA  PHE A 239      22.772  42.849  40.782  1.00 10.94           C
ATOM   3534  C   PHE A 239      23.524  41.957  41.791  1.00 14.04           C
ATOM   3535  O   PHE A 239      23.543  42.146  42.991  1.00 12.97           O
ATOM   3536  CB  PHE A 239      23.715  43.987  40.327  1.00 12.74           C
ATOM   3537  CG  PHE A 239      24.425  44.659  41.471  1.00 13.93           C
ATOM   3538  CD1 PHE A 239      23.740  45.511  42.347  1.00 14.12           C
ATOM   3539  CD2 PHE A 239      25.784  44.391  41.692  1.00 15.40           C
ATOM   3540  CE1 PHE A 239      24.392  46.046  43.463  1.00 14.25           C
ATOM   3541  CE2 PHE A 239      26.440  44.952  42.791  1.00 15.33           C
ATOM   3542  CZ  PHE A 239      25.748  45.770  43.685  1.00 14.90           C
ATOM   3543  H   PHE A 239      21.753  43.387  42.558  1.00 14.30           H
ATOM   3544  HA  PHE A 239      22.428  42.264  39.877  1.00 13.13           H
ATOM   3545  HB2 PHE A 239      24.445  43.565  39.600  1.00 15.29           H
ATOM   3546  HB3 PHE A 239      23.122  44.726  39.752  1.00 15.29           H
ATOM   3547  HD1 PHE A 239      22.682  45.717  42.194  1.00 16.94           H
ATOM   3548  HD2 PHE A 239      26.313  43.702  41.030  1.00 18.48           H
ATOM   3549  HE1 PHE A 239      23.829  46.642  44.181  1.00 17.10           H
ATOM   3550  HE2 PHE A 239      27.490  44.729  42.956  1.00 18.40           H
ATOM   3551  HZ  PHE A 239      26.245  46.173  44.559  1.00 17.88           H
ATOM   3552  N   GLY A 240      24.159  40.900  41.173  1.00 14.35           N
ATOM   3553  CA  GLY A 240      25.105  40.107  41.932  1.00 16.83           C
ATOM   3554  C   GLY A 240      26.481  40.737  41.728  1.00 14.61           C
ATOM   3555  O   GLY A 240      26.886  41.523  40.881  1.00 15.63           O
ATOM   3556  H   GLY A 240      24.184  40.796  40.149  1.00 17.22           H
ATOM   3557  HA2 GLY A 240      24.814  40.106  43.037  1.00 20.19           H
ATOM   3558  HA3 GLY A 240      25.089  39.038  41.620  1.00 20.19           H
ATOM   3559  N   LYS A 241      27.330  40.307  42.712  1.00 15.89           N
ATOM   3560  CA  LYS A 241      28.754  40.669  42.795  1.00 12.41           C
ATOM   3561  C   LYS A 241      29.652  39.607  43.451  1.00 14.61           C
ATOM   3562  O   LYS A 241      29.250  38.808  44.316  1.00 13.79           O
ATOM   3563  CB  LYS A 241      28.976  41.997  43.543  1.00 16.78           C
ATOM   3564  CG  LYS A 241      28.681  41.958  45.043  1.00 20.95           C
ATOM   3565  CD  LYS A 241      28.711  43.394  45.621  1.00 26.16           C
ATOM   3566  CE  LYS A 241      28.433  43.463  47.150  1.00 37.08           C
ATOM   3567  NZ  LYS A 241      26.987  43.168  47.503  1.00 36.04           N1+
ATOM   3568  H   LYS A 241      27.087  39.794  43.363  1.00 19.07           H
ATOM   3569  HA  LYS A 241      29.078  40.789  41.891  1.00 14.89           H
ATOM   3570  HB2 LYS A 241      29.905  42.255  43.441  1.00 20.14           H
ATOM   3571  HB3 LYS A 241      28.406  42.681  43.153  1.00 20.14           H
ATOM   3572  HG2 LYS A 241      27.804  41.573  45.195  1.00 25.14           H
ATOM   3573  HG3 LYS A 241      29.365  41.432  45.488  1.00 25.14           H
ATOM   3574  HD2 LYS A 241      29.574  43.786  45.450  1.00 31.39           H
ATOM   3575  HD3 LYS A 241      28.032  43.924  45.173  1.00 31.39           H
ATOM   3576  HE2 LYS A 241      28.994  42.815  47.607  1.00 44.49           H
ATOM   3577  HE3 LYS A 241      28.641  44.357  47.469  1.00 44.49           H
ATOM   3578  HZ1 LYS A 241      26.620  43.876  47.897  1.00 43.25           H
ATOM   3579  HZ2 LYS A 241      26.520  42.977  46.768  1.00 43.25           H
ATOM   3580  HZ3 LYS A 241      26.943  42.476  48.061  1.00 43.25           H
ATOM   3581  N   PHE A 242      30.907  39.636  43.023  1.00 18.86           N
ATOM   3582  CA  PHE A 242      31.979  38.833  43.598  1.00 17.15           C
ATOM   3583  C   PHE A 242      33.084  39.811  43.961  1.00 18.20           C
ATOM   3584  O   PHE A 242      33.591  40.520  43.084  1.00 17.84           O
ATOM   3585  CB  PHE A 242      32.443  37.785  42.590  1.00 17.68           C
ATOM   3586  CG  PHE A 242      33.497  36.832  43.114  1.00 15.49           C
ATOM   3587  CD1 PHE A 242      33.181  35.866  44.062  1.00 19.21           C
ATOM   3588  CD2 PHE A 242      34.795  36.882  42.603  1.00 24.76           C
ATOM   3589  CE1 PHE A 242      34.152  34.968  44.514  1.00 16.39           C
ATOM   3590  CE2 PHE A 242      35.757  35.992  43.028  1.00 22.64           C
ATOM   3591  CZ  PHE A 242      35.441  35.027  43.974  1.00 19.54           C
ATOM   3592  H   PHE A 242      31.169  40.130  42.372  1.00 22.64           H
ATOM   3593  HA  PHE A 242      31.686  38.385  44.406  1.00 20.58           H
ATOM   3594  HB2 PHE A 242      31.675  37.258  42.315  1.00 21.21           H
ATOM   3595  HB3 PHE A 242      32.808  38.238  41.809  1.00 21.21           H
ATOM   3596  HD1 PHE A 242      32.315  35.818  44.404  1.00 23.05           H
ATOM   3597  HD2 PHE A 242      35.011  37.513  41.957  1.00 29.71           H
ATOM   3598  HE1 PHE A 242      33.938  34.324  45.150  1.00 19.67           H
ATOM   3599  HE2 PHE A 242      36.618  36.040  42.686  1.00 27.17           H
ATOM   3600  HZ  PHE A 242      36.102  34.443  44.278  1.00 23.45           H
ATOM   3601  N   ILE A 243      33.381  39.928  45.247  1.00 17.28           N
ATOM   3602  CA  ILE A 243      34.349  40.911  45.735  1.00 20.05           C
ATOM   3603  C   ILE A 243      35.661  40.173  45.969  1.00 18.74           C
ATOM   3604  O   ILE A 243      35.730  39.327  46.866  1.00 19.70           O
ATOM   3605  CB  ILE A 243      33.901  41.577  47.041  1.00 23.03           C
ATOM   3606  CG1 ILE A 243      32.484  42.126  46.970  1.00 29.57           C
ATOM   3607  CG2 ILE A 243      34.943  42.650  47.490  1.00 27.02           C
ATOM   3608  CD1 ILE A 243      32.347  43.262  46.062  1.00 31.43           C
ATOM   3609  H   ILE A 243      33.035  39.443  45.865  1.00 20.73           H
ATOM   3610  HA  ILE A 243      34.481  41.605  45.071  1.00 24.06           H
ATOM   3611  HB  ILE A 243      33.895  40.892  47.727  1.00 27.63           H
ATOM   3612 HG12 ILE A 243      31.891  41.425  46.664  1.00 35.48           H
ATOM   3613 HG13 ILE A 243      32.213  42.427  47.853  1.00 35.48           H
ATOM   3614 HG21 ILE A 243      34.654  43.037  48.332  1.00 32.43           H
ATOM   3615 HG22 ILE A 243      35.808  42.231  47.605  1.00 32.43           H
ATOM   3616 HG23 ILE A 243      35.004  43.340  46.811  1.00 32.43           H
ATOM   3617 HD11 ILE A 243      31.450  43.608  46.147  1.00 37.71           H
ATOM   3618 HD12 ILE A 243      32.981  43.948  46.315  1.00 37.71           H
ATOM   3619 HD13 ILE A 243      32.517  42.954  45.159  1.00 37.71           H
ATOM   3620  N   GLU A 244      36.715  40.510  45.207  1.00 18.92           N
ATOM   3621  CA  GLU A 244      38.056  39.975  45.463  1.00 20.74           C
ATOM   3622  C   GLU A 244      38.774  40.907  46.421  1.00 23.45           C
ATOM   3623  O   GLU A 244      39.149  42.022  46.035  1.00 24.67           O
ATOM   3624  CB  GLU A 244      38.898  39.865  44.189  1.00 27.93           C
ATOM   3625  CG  GLU A 244      38.442  38.912  43.163  1.00 36.88           C
ATOM   3626  CD  GLU A 244      39.488  38.734  42.048  1.00 44.46           C
ATOM   3627  OE1 GLU A 244      40.547  39.432  42.057  1.00 41.88           O
ATOM   3628  OE2 GLU A 244      39.239  37.872  41.187  1.00 49.60           O1-
ATOM   3629  H   GLU A 244      36.675  41.051  44.542  1.00 22.71           H
ATOM   3630  HA  GLU A 244      37.998  39.103  45.884  1.00 24.89           H
ATOM   3631  HB2 GLU A 244      38.934  40.739  43.768  1.00 33.52           H
ATOM   3632  HB3 GLU A 244      39.795  39.590  44.439  1.00 33.52           H
ATOM   3633  HG2 GLU A 244      38.291  38.047  43.576  1.00 44.25           H
ATOM   3634  HG3 GLU A 244      37.622  39.242  42.764  1.00 44.25           H
ATOM   3635  N   ILE A 245      38.989  40.457  47.649  1.00 20.17           N
ATOM   3636  CA  ILE A 245      39.875  41.165  48.575  1.00 19.24           C
ATOM   3637  C   ILE A 245      41.292  40.636  48.330  1.00 23.04           C
ATOM   3638  O   ILE A 245      41.538  39.431  48.441  1.00 20.87           O
ATOM   3639  CB  ILE A 245      39.449  40.970  50.038  1.00 19.79           C
ATOM   3640  CG1 ILE A 245      38.003  41.442  50.240  1.00 25.56           C
ATOM   3641  CG2 ILE A 245      40.410  41.721  51.015  1.00 25.14           C
ATOM   3642  CD1 ILE A 245      37.811  42.990  50.025  1.00 30.01           C
ATOM   3643  H   ILE A 245      38.641  39.736  47.965  1.00 24.20           H
ATOM   3644  HA  ILE A 245      39.854  42.113  48.372  1.00 23.08           H
ATOM   3645  HB  ILE A 245      39.494  40.024  50.241  1.00 23.75           H
ATOM   3646 HG12 ILE A 245      37.425  40.971  49.618  1.00 30.68           H
ATOM   3647 HG13 ILE A 245      37.740  41.228  51.149  1.00 30.68           H
ATOM   3648 HG21 ILE A 245      40.096  41.589  51.921  1.00 30.17           H
ATOM   3649 HG22 ILE A 245      41.310  41.367  50.929  1.00 30.17           H
ATOM   3650 HG23 ILE A 245      40.413  42.669  50.803  1.00 30.17           H
ATOM   3651 HD11 ILE A 245      36.875  43.220  50.111  1.00 36.01           H
ATOM   3652 HD12 ILE A 245      38.327  43.468  50.692  1.00 36.01           H
ATOM   3653 HD13 ILE A 245      38.117  43.234  49.137  1.00 36.01           H
ATOM   3654  N   GLN A 246      42.212  41.527  47.963  1.00 22.05           N
ATOM   3655  CA  GLN A 246      43.538  41.138  47.473  1.00 20.12           C
ATOM   3656  C   GLN A 246      44.594  41.337  48.564  1.00 19.64           C
ATOM   3657  O   GLN A 246      44.560  42.330  49.305  1.00 21.13           O
ATOM   3658  CB  GLN A 246      43.889  41.972  46.242  1.00 20.80           C
ATOM   3659  CG  GLN A 246      42.925  41.704  45.086  1.00 22.20           C
ATOM   3660  CD  GLN A 246      42.992  42.768  44.044  1.00 24.66           C
ATOM   3661  OE1 GLN A 246      43.595  43.820  44.251  1.00 29.96           O
ATOM   3662  NE2 GLN A 246      42.349  42.520  42.916  1.00 30.82           N
ATOM   3663  H   GLN A 246      42.090  42.379  47.984  1.00 26.46           H
ATOM   3664  HA  GLN A 246      43.534  40.202  47.210  1.00 24.14           H
ATOM   3665  HB2 GLN A 246      43.824  42.912  46.476  1.00 24.96           H
ATOM   3666  HB3 GLN A 246      44.789  41.761  45.946  1.00 24.96           H
ATOM   3667  HG2 GLN A 246      43.159  40.861  44.665  1.00 26.64           H
ATOM   3668  HG3 GLN A 246      42.018  41.659  45.428  1.00 26.64           H
ATOM   3669 HE21 GLN A 246      41.971  41.754  42.794  1.00 36.98           H
ATOM   3670 HE22 GLN A 246      42.305  43.125  42.307  1.00 36.98           H
ATOM   3671  N   PHE A 247      45.553  40.413  48.631  1.00 20.80           N
ATOM   3672  CA  PHE A 247      46.578  40.437  49.677  1.00 20.03           C
ATOM   3673  C   PHE A 247      47.958  40.278  49.053  1.00 22.24           C
ATOM   3674  O   PHE A 247      48.110  39.582  48.054  1.00 22.59           O
ATOM   3675  CB  PHE A 247      46.389  39.309  50.689  1.00 19.66           C
ATOM   3676  CG  PHE A 247      45.047  39.301  51.340  1.00 18.39           C
ATOM   3677  CD1 PHE A 247      43.971  38.653  50.740  1.00 24.60           C
ATOM   3678  CD2 PHE A 247      44.848  39.922  52.548  1.00 18.03           C
ATOM   3679  CE1 PHE A 247      42.716  38.629  51.372  1.00 18.74           C
ATOM   3680  CE2 PHE A 247      43.617  39.911  53.160  1.00 22.05           C
ATOM   3681  CZ  PHE A 247      42.545  39.274  52.560  1.00 23.92           C
ATOM   3682  H   PHE A 247      45.640  39.763  48.072  1.00 24.96           H
ATOM   3683  HA  PHE A 247      46.546  41.282  50.150  1.00 24.03           H
ATOM   3684  HB2 PHE A 247      46.516  38.464  50.231  1.00 23.59           H
ATOM   3685  HB3 PHE A 247      47.052  39.398  51.388  1.00 23.59           H
ATOM   3686  HD1 PHE A 247      44.087  38.218  49.926  1.00 29.52           H
ATOM   3687  HD2 PHE A 247      45.555  40.361  52.959  1.00 21.64           H
ATOM   3688  HE1 PHE A 247      41.995  38.201  50.968  1.00 22.49           H
ATOM   3689  HE2 PHE A 247      43.501  40.342  53.975  1.00 26.46           H
ATOM   3690  HZ  PHE A 247      41.714  39.263  52.981  1.00 28.70           H
ATOM   3691  N   ASN A 248      48.968  40.915  49.654  1.00 25.87           N
ATOM   3692  CA  ASN A 248      50.326  40.666  49.189  1.00 28.82           C
ATOM   3693  C   ASN A 248      50.851  39.390  49.835  1.00 30.63           C
ATOM   3694  O   ASN A 248      50.163  38.747  50.633  1.00 27.08           O
ATOM   3695  CB  ASN A 248      51.239  41.864  49.458  1.00 29.86           C
ATOM   3696  CG  ASN A 248      51.415  42.174  50.948  1.00 26.54           C
ATOM   3697  OD1 ASN A 248      51.199  41.329  51.813  1.00 24.52           O
ATOM   3698  ND2 ASN A 248      51.844  43.402  51.241  1.00 36.32           N
ATOM   3699  H   ASN A 248      48.892  41.478  50.299  1.00 31.05           H
ATOM   3700  HA  ASN A 248      50.311  40.527  48.231  1.00 34.58           H
ATOM   3701  HB2 ASN A 248      52.114  41.664  49.091  1.00 35.83           H
ATOM   3702  HB3 ASN A 248      50.867  42.650  49.027  1.00 35.83           H
ATOM   3703 HD21 ASN A 248      51.966  43.638  52.060  1.00 43.58           H
ATOM   3704 HD22 ASN A 248      51.998  43.965  50.609  1.00 43.58           H
ATOM   3705  N   SER A 249      52.089  39.012  49.458  1.00 30.57           N
ATOM   3706  CA  SER A 249      52.703  37.780  49.949  1.00 32.25           C
ATOM   3707  C   SER A 249      52.771  37.748  51.461  1.00 33.79           C
ATOM   3708  O   SER A 249      52.762  36.670  52.065  1.00 42.17           O
ATOM   3709  CB  SER A 249      54.123  37.639  49.382  1.00 44.77           C
ATOM   3710  OG  SER A 249      54.135  37.824  47.978  1.00 47.10           O
ATOM   3711  H   SER A 249      52.592  39.455  48.917  1.00 36.69           H
ATOM   3712  HA  SER A 249      52.179  37.022  49.651  1.00 38.69           H
ATOM   3713  HB2 SER A 249      54.695  38.307  49.792  1.00 53.72           H
ATOM   3714  HB3 SER A 249      54.456  36.751  49.584  1.00 53.72           H
ATOM   3715  HG  SER A 249      54.920  37.784  47.687  1.00 56.53           H
ATOM   3716  N   ALA A 250      52.851  38.915  52.090  1.00 30.89           N
ATOM   3717  CA  ALA A 250      52.941  38.991  53.535  1.00 35.50           C
ATOM   3718  C   ALA A 250      51.586  38.898  54.217  1.00 35.47           C
ATOM   3719  O   ALA A 250      51.525  38.783  55.443  1.00 34.35           O
ATOM   3720  CB  ALA A 250      53.635  40.295  53.924  1.00 34.36           C
ATOM   3721  H   ALA A 250      52.848  39.681  51.700  1.00 37.07           H
ATOM   3722  HA  ALA A 250      53.479  38.250  53.852  1.00 42.60           H
ATOM   3723  HB1 ALA A 250      53.679  40.346  54.891  1.00 41.23           H
ATOM   3724  HB2 ALA A 250      54.526  40.294  53.544  1.00 41.23           H
ATOM   3725  HB3 ALA A 250      53.128  41.043  53.571  1.00 41.23           H
ATOM   3726  N   GLY A 251      50.495  38.930  53.472  1.00 32.04           N
ATOM   3727  CA  GLY A 251      49.206  38.809  54.096  1.00 26.32           C
ATOM   3728  C   GLY A 251      48.534  40.115  54.415  1.00 22.69           C
ATOM   3729  O   GLY A 251      47.462  40.104  55.043  1.00 26.67           O
ATOM   3730  H   GLY A 251      50.477  39.024  52.619  1.00 38.45           H
ATOM   3731  HA2 GLY A 251      48.617  38.318  53.507  1.00 31.58           H
ATOM   3732  HA3 GLY A 251      49.297  38.302  54.917  1.00 31.58           H
ATOM   3733  N   PHE A 252      49.110  41.243  54.016  1.00 24.74           N
ATOM   3734  CA  PHE A 252      48.431  42.509  54.212  1.00 23.63           C
ATOM   3735  C   PHE A 252      47.522  42.783  53.025  1.00 23.16           C
ATOM   3736  O   PHE A 252      47.822  42.394  51.895  1.00 22.99           O
ATOM   3737  CB  PHE A 252      49.405  43.670  54.363  1.00 28.30           C
ATOM   3738  CG  PHE A 252      50.216  43.600  55.605  1.00 38.01           C
ATOM   3739  CD1 PHE A 252      49.670  43.985  56.815  1.00 38.08           C
ATOM   3740  CD2 PHE A 252      51.518  43.129  55.572  1.00 42.06           C
ATOM   3741  CE1 PHE A 252      50.419  43.921  57.980  1.00 36.67           C
ATOM   3742  CE2 PHE A 252      52.265  43.062  56.739  1.00 47.57           C
ATOM   3743  CZ  PHE A 252      51.703  43.460  57.939  1.00 35.45           C
ATOM   3744  H   PHE A 252      49.870  41.299  53.616  1.00 29.68           H
ATOM   3745  HA  PHE A 252      47.895  42.451  55.019  1.00 28.35           H
ATOM   3746  HB2 PHE A 252      50.012  43.674  53.605  1.00 33.96           H
ATOM   3747  HB3 PHE A 252      48.905  44.499  54.386  1.00 33.96           H
ATOM   3748  HD1 PHE A 252      48.796  44.304  56.845  1.00 45.70           H
ATOM   3749  HD2 PHE A 252      51.898  42.862  54.765  1.00 50.47           H
ATOM   3750  HE1 PHE A 252      50.048  44.186  58.789  1.00 44.00           H
ATOM   3751  HE2 PHE A 252      53.141  42.748  56.713  1.00 57.08           H
ATOM   3752  HZ  PHE A 252      52.198  43.416  58.722  1.00 42.54           H
ATOM   3753  N   ILE A 253      46.425  43.492  53.294  1.00 23.15           N
ATOM   3754  CA  ILE A 253      45.547  43.923  52.210  1.00 26.47           C
ATOM   3755  C   ILE A 253      46.293  44.858  51.277  1.00 24.36           C
ATOM   3756  O   ILE A 253      46.915  45.836  51.705  1.00 29.25           O
ATOM   3757  CB  ILE A 253      44.293  44.612  52.757  1.00 28.11           C
ATOM   3758  CG1 ILE A 253      43.389  43.589  53.445  1.00 39.26           C
ATOM   3759  CG2 ILE A 253      43.514  45.264  51.602  1.00 33.79           C
ATOM   3760  H   ILE A 253      46.175  43.733  54.082  1.00 27.78           H
ATOM   3761  HA  ILE A 253      45.272  43.147  51.694  1.00 31.77           H
ATOM   3762  HB  ILE A 253      44.550  45.295  53.397  1.00 33.74           H
ATOM   3763 HG11 ILE A 253      43.086  42.945  52.784  1.00 47.11           H
ATOM   3764 HG13 ILE A 253      42.623  44.053  53.822  1.00 47.11           H
ATOM   3765 HG21 ILE A 253      44.042  45.964  51.183  1.00 40.55           H
ATOM   3766 HG22 ILE A 253      43.291  44.579  50.951  1.00 40.55           H
ATOM   3767 HG23 ILE A 253      42.701  45.654  51.960  1.00 40.55           H
ATOM   3768  N   SER A 254      46.195  44.582  49.991  1.00 22.83           N
ATOM   3769  CA  SER A 254      46.863  45.367  48.980  1.00 28.57           C
ATOM   3770  C   SER A 254      45.908  45.967  47.962  1.00 32.11           C
ATOM   3771  O   SER A 254      46.322  46.830  47.185  1.00 23.96           O
ATOM   3772  CB  SER A 254      47.896  44.504  48.263  1.00 23.14           C
ATOM   3773  OG  SER A 254      47.289  43.364  47.660  1.00 32.40           O
ATOM   3774  H   SER A 254      45.739  43.926  49.675  1.00 27.40           H
ATOM   3775  HA  SER A 254      47.343  46.090  49.413  1.00 34.28           H
ATOM   3776  HB2 SER A 254      48.323  45.045  47.577  1.00 27.76           H
ATOM   3777  HB3 SER A 254      48.549  44.206  48.916  1.00 27.76           H
ATOM   3778  HG  SER A 254      46.974  43.561  46.907  1.00 38.88           H
ATOM   3779  N   GLY A 255      44.651  45.544  47.950  1.00 25.49           N
ATOM   3780  CA  GLY A 255      43.665  46.125  47.069  1.00 30.43           C
ATOM   3781  C   GLY A 255      42.401  45.287  47.078  1.00 26.32           C
ATOM   3782  O   GLY A 255      42.238  44.373  47.898  1.00 22.91           O
ATOM   3783  H   GLY A 255      44.349  44.919  48.452  1.00 30.59           H
ATOM   3784  HA2 GLY A 255      43.442  47.017  47.372  1.00 36.51           H
ATOM   3785  HA3 GLY A 255      44.011  46.177  46.164  1.00 36.51           H
ATOM   3786  N   ALA A 256      41.539  45.585  46.108  1.00 25.42           N
ATOM   3787  CA  ALA A 256      40.262  44.891  45.965  1.00 22.96           C
ATOM   3788  C   ALA A 256      39.717  45.173  44.577  1.00 26.66           C
ATOM   3789  O   ALA A 256      40.053  46.194  43.960  1.00 23.44           O
ATOM   3790  CB  ALA A 256      39.268  45.315  47.039  1.00 24.49           C
ATOM   3791  H   ALA A 256      41.683  46.184  45.508  1.00 30.50           H
ATOM   3792  HA  ALA A 256      40.405  43.939  46.039  1.00 27.55           H
ATOM   3793  HB1 ALA A 256      38.434  44.843  46.895  1.00 29.39           H
ATOM   3794  HB2 ALA A 256      39.621  45.087  47.913  1.00 29.39           H
ATOM   3795  HB3 ALA A 256      39.123  46.270  46.982  1.00 29.39           H
ATOM   3796  N   SER A 257      38.929  44.217  44.073  1.00 20.26           N
ATOM   3797  CA  SER A 257      38.288  44.283  42.772  1.00 23.53           C
ATOM   3798  C   SER A 257      36.866  43.747  42.883  1.00 20.92           C
ATOM   3799  O   SER A 257      36.636  42.705  43.505  1.00 20.83           O
ATOM   3800  CB  SER A 257      39.060  43.478  41.732  1.00 27.13           C
ATOM   3801  OG  SER A 257      38.485  43.643  40.446  1.00 25.97           O
ATOM   3802  H   SER A 257      38.753  43.487  44.489  1.00 24.32           H
ATOM   3803  HA  SER A 257      38.245  45.208  42.482  1.00 28.24           H
ATOM   3804  HB2 SER A 257      39.975  43.799  41.708  1.00 32.55           H
ATOM   3805  HB3 SER A 257      39.040  42.539  41.975  1.00 32.55           H
ATOM   3806  HG  SER A 257      38.674  44.406  40.152  1.00 31.16           H
ATOM   3807  N   ILE A 258      35.923  44.497  42.329  1.00 17.50           N
ATOM   3808  CA  ILE A 258      34.500  44.144  42.331  1.00 17.05           C
ATOM   3809  C   ILE A 258      34.132  43.653  40.943  1.00 17.68           C
ATOM   3810  O   ILE A 258      34.197  44.414  39.968  1.00 20.62           O
ATOM   3811  CB  ILE A 258      33.623  45.345  42.711  1.00 19.32           C
ATOM   3812  CG1 ILE A 258      33.934  45.847  44.118  1.00 21.25           C
ATOM   3813  CG2 ILE A 258      32.123  45.007  42.581  1.00 21.94           C
ATOM   3814  CD1 ILE A 258      33.518  47.292  44.332  1.00 32.15           C
ATOM   3815  H   ILE A 258      36.092  45.243  41.938  1.00 20.99           H
ATOM   3816  HA  ILE A 258      34.337  43.430  42.968  1.00 20.46           H
ATOM   3817  HB  ILE A 258      33.817  46.062  42.088  1.00 23.19           H
ATOM   3818 HG12 ILE A 258      33.449  45.310  44.759  1.00 25.50           H
ATOM   3819 HG13 ILE A 258      34.888  45.782  44.278  1.00 25.50           H
ATOM   3820 HG21 ILE A 258      31.610  45.779  42.865  1.00 26.33           H
ATOM   3821 HG22 ILE A 258      31.913  44.795  41.659  1.00 26.33           H
ATOM   3822 HG23 ILE A 258      31.919  44.250  43.152  1.00 26.33           H
ATOM   3823 HD11 ILE A 258      33.750  47.562  45.233  1.00 38.58           H
ATOM   3824 HD12 ILE A 258      33.982  47.852  43.690  1.00 38.58           H
ATOM   3825 HD13 ILE A 258      32.562  47.366  44.197  1.00 38.58           H
ATOM   3826  N   GLN A 259      33.753  42.392  40.839  1.00 17.62           N
ATOM   3827  CA  GLN A 259      33.072  41.879  39.650  1.00 16.86           C
ATOM   3828  C   GLN A 259      31.569  42.043  39.882  1.00 18.20           C
ATOM   3829  O   GLN A 259      31.002  41.376  40.754  1.00 15.97           O
ATOM   3830  CB  GLN A 259      33.418  40.410  39.416  1.00 19.80           C
ATOM   3831  CG  GLN A 259      32.725  39.745  38.196  1.00 24.17           C
ATOM   3832  CD  GLN A 259      33.121  40.422  36.904  1.00 27.93           C
ATOM   3833  OE1 GLN A 259      34.299  40.482  36.568  1.00 33.94           O
ATOM   3834  NE2 GLN A 259      32.146  41.013  36.211  1.00 28.91           N
ATOM   3835  H   GLN A 259      33.884  41.806  41.453  1.00 21.14           H
ATOM   3836  HA  GLN A 259      33.340  42.381  38.869  1.00 20.24           H
ATOM   3837  HB2 GLN A 259      34.377  40.334  39.291  1.00 23.75           H
ATOM   3838  HB3 GLN A 259      33.147  39.906  40.200  1.00 23.75           H
ATOM   3839  HG2 GLN A 259      32.985  38.813  38.149  1.00 29.00           H
ATOM   3840  HG3 GLN A 259      31.762  39.805  38.291  1.00 29.00           H
ATOM   3841 HE21 GLN A 259      31.326  40.903  36.442  1.00 34.70           H
ATOM   3842 HE22 GLN A 259      32.338  41.511  35.537  1.00 34.70           H
ATOM   3843  N   SER A 260      30.914  42.916  39.123  1.00 15.56           N
ATOM   3844  CA  SER A 260      29.453  43.000  39.190  1.00 15.71           C
ATOM   3845  C   SER A 260      28.837  42.161  38.071  1.00 18.89           C
ATOM   3846  O   SER A 260      29.455  41.999  37.007  1.00 17.38           O
ATOM   3847  CB  SER A 260      28.987  44.454  39.108  1.00 15.48           C
ATOM   3848  OG  SER A 260      29.303  45.034  37.852  1.00 20.76           O
ATOM   3849  H   SER A 260      31.281  43.471  38.585  1.00 18.67           H
ATOM   3850  HA  SER A 260      29.146  42.651  40.042  1.00 18.85           H
ATOM   3851  HB2 SER A 260      28.028  44.488  39.246  1.00 18.57           H
ATOM   3852  HB3 SER A 260      29.437  44.959  39.798  1.00 18.57           H
ATOM   3853  HG  SER A 260      28.637  45.445  37.553  1.00 24.92           H
ATOM   3854  N   TYR A 261      27.618  41.601  38.309  1.00 17.53           N
ATOM   3855  CA  TYR A 261      26.975  40.801  37.267  1.00 15.35           C
ATOM   3856  C   TYR A 261      25.767  41.646  36.828  1.00 17.38           C
ATOM   3857  O   TYR A 261      25.528  42.770  37.268  1.00 15.76           O
ATOM   3858  CB  TYR A 261      26.606  39.418  37.823  1.00 15.83           C
ATOM   3859  CG  TYR A 261      27.835  38.676  38.266  1.00 16.11           C
ATOM   3860  CD1 TYR A 261      28.825  38.294  37.338  1.00 18.03           C
ATOM   3861  CD2 TYR A 261      28.024  38.359  39.624  1.00 14.37           C
ATOM   3862  CE1 TYR A 261      29.973  37.612  37.758  1.00 16.13           C
ATOM   3863  CE2 TYR A 261      29.171  37.702  40.077  1.00 16.67           C
ATOM   3864  CZ  TYR A 261      30.127  37.347  39.125  1.00 20.70           C
ATOM   3865  OH  TYR A 261      31.270  36.716  39.591  1.00 20.82           O
ATOM   3866  H   TYR A 261      27.059  41.780  39.163  1.00 21.03           H
ATOM   3867  HA  TYR A 261      27.665  40.673  36.380  1.00 18.42           H
ATOM   3868  HB2 TYR A 261      25.855  39.533  38.627  1.00 18.99           H
ATOM   3869  HB3 TYR A 261      26.054  38.842  37.048  1.00 18.99           H
ATOM   3870  HD1 TYR A 261      28.719  38.545  36.275  1.00 21.64           H
ATOM   3871  HD2 TYR A 261      27.275  38.617  40.375  1.00 17.24           H
ATOM   3872  HE1 TYR A 261      30.741  37.325  37.036  1.00 19.36           H
ATOM   3873  HE2 TYR A 261      29.290  37.457  41.138  1.00 20.01           H
ATOM   3874  HH  TYR A 261      31.126  36.407  40.359  1.00 24.98           H
ATOM   3875  N   LEU A 262      25.016  41.084  35.826  1.00 13.78           N
ATOM   3876  CA  LEU A 262      23.933  41.804  35.135  1.00 13.16           C
ATOM   3877  C   LEU A 262      23.011  42.490  36.159  1.00 13.58           C
ATOM   3878  O   LEU A 262      22.496  41.952  37.133  1.00 15.87           O
ATOM   3879  CB  LEU A 262      23.104  40.804  34.307  1.00 13.08           C
ATOM   3880  CG  LEU A 262      23.889  40.276  33.084  1.00 17.41           C
ATOM   3881  CD1 LEU A 262      23.094  39.136  32.441  1.00 13.52           C
ATOM   3882  CD2 LEU A 262      24.163  41.409  32.089  1.00 19.28           C
ATOM   3883  H   LEU A 262      25.228  40.129  35.473  1.00 16.54           H
ATOM   3884  HA  LEU A 262      24.395  42.579  34.457  1.00 15.79           H
ATOM   3885  HB2 LEU A 262      22.788  39.943  34.941  1.00 15.69           H
ATOM   3886  HB3 LEU A 262      22.154  41.274  33.984  1.00 15.69           H
ATOM   3887  HG  LEU A 262      24.872  39.862  33.432  1.00 20.89           H
ATOM   3888 HD11 LEU A 262      23.596  38.743  31.550  1.00 16.23           H
ATOM   3889 HD12 LEU A 262      22.965  38.303  33.145  1.00 16.23           H
ATOM   3890 HD13 LEU A 262      22.094  39.461  32.135  1.00 16.23           H
ATOM   3891 HD21 LEU A 262      24.703  41.036  31.214  1.00 23.14           H
ATOM   3892 HD22 LEU A 262      23.232  41.859  31.731  1.00 23.14           H
ATOM   3893 HD23 LEU A 262      24.766  42.205  32.544  1.00 23.14           H
ATOM   3894  N   LEU A 263      22.728  43.815  35.887  1.00 15.14           N
ATOM   3895  CA  LEU A 263      21.795  44.601  36.725  1.00 16.76           C
ATOM   3896  C   LEU A 263      20.359  44.421  36.174  1.00 16.79           C
ATOM   3897  O   LEU A 263      20.133  44.355  34.961  1.00 13.81           O
ATOM   3898  CB  LEU A 263      22.245  46.069  36.594  1.00 16.20           C
ATOM   3899  CG  LEU A 263      21.370  47.070  37.367  1.00 13.32           C
ATOM   3900  CD1 LEU A 263      21.527  46.891  38.879  1.00 14.31           C
ATOM   3901  CD2 LEU A 263      21.716  48.507  36.952  1.00 15.67           C
ATOM   3902  H   LEU A 263      22.960  44.224  34.977  1.00 18.17           H
ATOM   3903  HA  LEU A 263      21.853  44.240  37.797  1.00 20.11           H
ATOM   3904  HB2 LEU A 263      23.295  46.141  36.951  1.00 19.44           H
ATOM   3905  HB3 LEU A 263      22.266  46.350  35.521  1.00 19.44           H
ATOM   3906  HG  LEU A 263      20.297  46.894  37.093  1.00 15.98           H
ATOM   3907 HD11 LEU A 263      20.862  47.561  39.435  1.00 17.17           H
ATOM   3908 HD12 LEU A 263      21.277  45.865  39.193  1.00 17.17           H
ATOM   3909 HD13 LEU A 263      22.548  47.097  39.216  1.00 17.17           H
ATOM   3910 HD21 LEU A 263      21.096  49.227  37.498  1.00 18.81           H
ATOM   3911 HD22 LEU A 263      22.762  48.749  37.169  1.00 18.81           H
ATOM   3912 HD23 LEU A 263      21.546  48.672  35.884  1.00 18.81           H
ATOM   3913  N   GLU A 264      19.358  44.380  37.121  1.00 12.22           N
ATOM   3914  CA  GLU A 264      17.911  44.376  36.801  1.00 14.27           C
ATOM   3915  C   GLU A 264      17.432  45.815  36.436  1.00 13.95           C
ATOM   3916  O   GLU A 264      16.707  46.608  37.001  1.00 15.25           O
ATOM   3917  CB  GLU A 264      17.107  43.878  37.992  1.00 14.02           C
ATOM   3918  CG  GLU A 264      15.624  43.718  37.672  1.00 15.94           C
ATOM   3919  CD  GLU A 264      14.818  43.821  38.978  1.00 15.91           C
ATOM   3920  OE1 GLU A 264      15.182  44.658  39.843  1.00 17.60           O
ATOM   3921  OE2 GLU A 264      13.827  43.078  39.155  1.00 20.27           O1-
ATOM   3922  H   GLU A 264      19.596  44.326  38.139  1.00 14.66           H
ATOM   3923  HA  GLU A 264      17.726  43.716  35.899  1.00 17.12           H
ATOM   3924  HB2 GLU A 264      17.522  42.912  38.354  1.00 16.83           H
ATOM   3925  HB3 GLU A 264      17.220  44.583  38.861  1.00 16.83           H
ATOM   3926  HG2 GLU A 264      15.254  44.508  36.990  1.00 19.13           H
ATOM   3927  HG3 GLU A 264      15.419  42.757  37.170  1.00 19.13           H
ATOM   3928  N   LYS A 265      17.903  46.133  35.175  1.00 14.13           N
ATOM   3929  CA  LYS A 265      17.676  47.419  34.492  1.00 13.75           C
ATOM   3930  C   LYS A 265      16.217  47.703  34.263  1.00 11.40           C
ATOM   3931  O   LYS A 265      15.803  48.867  34.221  1.00 15.58           O
ATOM   3932  CB  LYS A 265      18.314  47.483  33.092  1.00 24.03           C
ATOM   3933  CG  LYS A 265      19.794  47.434  32.976  1.00 28.28           C
ATOM   3934  CD  LYS A 265      20.269  47.613  31.437  1.00 19.26           C
ATOM   3935  CE  LYS A 265      19.491  46.882  30.353  1.00 34.64           C
ATOM   3936  NZ  LYS A 265      20.094  47.132  28.953  1.00 34.28           N1+
ATOM   3937  H   LYS A 265      18.364  45.591  34.695  1.00 16.96           H
ATOM   3938  HA  LYS A 265      18.040  48.140  35.026  1.00 16.50           H
ATOM   3939  HB2 LYS A 265      17.962  46.752  32.560  1.00 28.83           H
ATOM   3940  HB3 LYS A 265      18.033  48.321  32.696  1.00 28.83           H
ATOM   3941  HG2 LYS A 265      20.171  48.151  33.510  1.00 33.93           H
ATOM   3942  HG3 LYS A 265      20.106  46.577  33.308  1.00 33.93           H
ATOM   3943  HD2 LYS A 265      20.225  48.552  31.204  1.00 23.11           H
ATOM   3944  HD3 LYS A 265      21.189  47.312  31.371  1.00 23.11           H
ATOM   3945  HE2 LYS A 265      19.504  45.929  30.528  1.00 41.56           H
ATOM   3946  HE3 LYS A 265      18.581  47.216  30.350  1.00 41.56           H
ATOM   3947  HZ1 LYS A 265      20.092  48.002  28.766  1.00 41.13           H
ATOM   3948  HZ2 LYS A 265      20.934  46.836  28.925  1.00 41.13           H
ATOM   3949  HZ3 LYS A 265      19.616  46.712  28.335  1.00 41.13           H
ATOM   3950  N   SER A 266      15.436  46.670  34.032  1.00 13.01           N
ATOM   3951  CA  SER A 266      14.008  46.865  33.834  1.00 13.89           C
ATOM   3952  C   SER A 266      13.364  47.602  35.003  1.00 14.20           C
ATOM   3953  O   SER A 266      12.337  48.257  34.817  1.00 12.92           O
ATOM   3954  CB  SER A 266      13.326  45.521  33.605  1.00 17.66           C
ATOM   3955  OG  SER A 266      13.544  44.676  34.711  1.00 22.17           O
ATOM   3956  H   SER A 266      15.706  45.851  33.998  1.00 15.62           H
ATOM   3957  HA  SER A 266      13.878  47.393  33.029  1.00 16.66           H
ATOM   3958  HB2 SER A 266      12.373  45.654  33.502  1.00 21.19           H
ATOM   3959  HB3 SER A 266      13.690  45.100  32.809  1.00 21.19           H
ATOM   3960  HG  SER A 266      13.901  43.959  34.459  1.00 26.60           H
ATOM   3961  N   ARG A 267      13.936  47.516  36.205  1.00 14.15           N
ATOM   3962  CA  ARG A 267      13.320  48.173  37.354  1.00 13.47           C
ATOM   3963  C   ARG A 267      13.321  49.693  37.203  1.00 15.83           C
ATOM   3964  O   ARG A 267      12.459  50.343  37.788  1.00 16.24           O
ATOM   3965  CB  ARG A 267      14.040  47.775  38.658  1.00 13.71           C
ATOM   3966  CG  ARG A 267      13.589  48.486  39.949  1.00 11.64           C
ATOM   3967  CD  ARG A 267      14.223  47.843  41.187  1.00 16.25           C
ATOM   3968  NE  ARG A 267      13.811  46.457  41.200  1.00 13.46           N
ATOM   3969  CZ  ARG A 267      12.673  46.018  41.723  1.00 14.00           C
ATOM   3970  NH1 ARG A 267      11.851  46.833  42.370  1.00 14.71           N
ATOM   3971  NH2 ARG A 267      12.361  44.751  41.574  1.00 16.52           N1+
ATOM   3972  H   ARG A 267      14.667  47.099  36.378  1.00 16.98           H
ATOM   3973  HA  ARG A 267      12.401  47.872  37.408  1.00 16.16           H
ATOM   3974  HB2 ARG A 267      13.903  46.828  38.794  1.00 16.46           H
ATOM   3975  HB3 ARG A 267      14.990  47.946  38.550  1.00 16.46           H
ATOM   3976  HG2 ARG A 267      13.849  49.424  39.929  1.00 13.96           H
ATOM   3977  HG3 ARG A 267      12.628  48.407  40.035  1.00 13.96           H
ATOM   3978  HD2 ARG A 267      15.191  47.874  41.130  1.00 19.50           H
ATOM   3979  HD3 ARG A 267      13.909  48.287  41.988  1.00 19.50           H
ATOM   3980  HE  ARG A 267      14.411  45.870  41.018  1.00 16.15           H
ATOM   3981 HH11 ARG A 267      12.027  47.669  42.443  1.00 17.66           H
ATOM   3982 HH12 ARG A 267      11.126  46.522  42.707  1.00 17.66           H
ATOM   3983 HH21 ARG A 267      12.906  44.226  41.167  1.00 19.83           H
ATOM   3984 HH22 ARG A 267      11.646  44.441  41.937  1.00 19.83           H
ATOM   3985  N   VAL A 268      14.239  50.266  36.399  1.00 14.60           N
ATOM   3986  CA  VAL A 268      14.267  51.716  36.224  1.00 14.76           C
ATOM   3987  C   VAL A 268      12.945  52.210  35.666  1.00 12.48           C
ATOM   3988  O   VAL A 268      12.472  53.290  36.030  1.00 14.66           O
ATOM   3989  CB  VAL A 268      15.446  52.153  35.324  1.00 14.55           C
ATOM   3990  CG1 VAL A 268      15.487  53.676  35.245  1.00 16.18           C
ATOM   3991  CG2 VAL A 268      16.790  51.652  35.896  1.00 14.81           C
ATOM   3992  H   VAL A 268      14.839  49.842  35.953  1.00 17.53           H
ATOM   3993  HA  VAL A 268      14.387  52.131  37.093  1.00 17.71           H
ATOM   3994  HB  VAL A 268      15.332  51.796  34.430  1.00 17.46           H
ATOM   3995 HG11 VAL A 268      16.228  53.928  34.676  1.00 19.41           H
ATOM   3996 HG12 VAL A 268      14.654  54.014  34.882  1.00 19.41           H
ATOM   3997 HG13 VAL A 268      15.626  54.033  36.134  1.00 19.41           H
ATOM   3998 HG21 VAL A 268      17.515  51.967  35.334  1.00 17.78           H
ATOM   3999 HG22 VAL A 268      16.890  52.009  36.792  1.00 17.78           H
ATOM   4000 HG23 VAL A 268      16.791  50.683  35.926  1.00 17.78           H
ATOM   4001  N   VAL A 269      12.317  51.435  34.786  1.00 12.37           N
ATOM   4002  CA  VAL A 269      11.134  51.908  34.079  1.00 13.43           C
ATOM   4003  C   VAL A 269       9.845  51.284  34.582  1.00 16.45           C
ATOM   4004  O   VAL A 269       8.775  51.795  34.242  1.00 20.54           O
ATOM   4005  CB  VAL A 269      11.256  51.697  32.552  1.00 16.24           C
ATOM   4006  CG1 VAL A 269      12.537  52.310  32.077  1.00 16.24           C
ATOM   4007  CG2 VAL A 269      11.210  50.216  32.204  1.00 19.14           C
ATOM   4008  H   VAL A 269      12.545  50.630  34.593  1.00 14.85           H
ATOM   4009  HA  VAL A 269      11.062  52.866  34.225  1.00 16.12           H
ATOM   4010  HB  VAL A 269      10.517  52.136  32.102  1.00 19.49           H
ATOM   4011 HG11 VAL A 269      12.596  52.218  31.114  1.00 19.49           H
ATOM   4012 HG12 VAL A 269      12.551  53.247  32.327  1.00 19.49           H
ATOM   4013 HG13 VAL A 269      13.275  51.847  32.503  1.00 19.49           H
ATOM   4014 HG21 VAL A 269      11.306  50.103  31.243  1.00 22.96           H
ATOM   4015 HG22 VAL A 269      11.943  49.766  32.652  1.00 22.96           H
ATOM   4016 HG23 VAL A 269      10.358  49.851  32.487  1.00 22.96           H
ATOM   4017  N   PHE A 270       9.903  50.239  35.407  1.00 16.10           N
ATOM   4018  CA  PHE A 270       8.700  49.573  35.910  1.00 15.35           C
ATOM   4019  C   PHE A 270       8.955  48.998  37.296  1.00 17.62           C
ATOM   4020  O   PHE A 270       9.993  48.386  37.520  1.00 14.07           O
ATOM   4021  CB  PHE A 270       8.267  48.438  34.967  1.00 18.64           C
ATOM   4022  CG  PHE A 270       7.220  47.541  35.565  1.00 23.78           C
ATOM   4023  CD1 PHE A 270       5.900  47.900  35.528  1.00 27.24           C
ATOM   4024  CD2 PHE A 270       7.573  46.376  36.231  1.00 22.67           C
ATOM   4025  CE1 PHE A 270       4.921  47.081  36.117  1.00 28.77           C
ATOM   4026  CE2 PHE A 270       6.601  45.574  36.817  1.00 29.33           C
ATOM   4027  CZ  PHE A 270       5.281  45.941  36.748  1.00 26.70           C
ATOM   4028  H   PHE A 270      10.635  49.894  35.685  1.00 19.32           H
ATOM   4029  HA  PHE A 270       7.975  50.208  35.991  1.00 18.42           H
ATOM   4030  HB2 PHE A 270       7.904  48.827  34.158  1.00 22.36           H
ATOM   4031  HB3 PHE A 270       9.040  47.891  34.759  1.00 22.36           H
ATOM   4032  HD1 PHE A 270       5.651  48.683  35.094  1.00 32.69           H
ATOM   4033  HD2 PHE A 270       8.470  46.124  36.283  1.00 27.21           H
ATOM   4034  HE1 PHE A 270       4.025  47.322  36.075  1.00 34.52           H
ATOM   4035  HE2 PHE A 270       6.841  44.787  37.251  1.00 35.19           H
ATOM   4036  HZ  PHE A 270       4.630  45.403  37.134  1.00 32.03           H
ATOM   4037  N   GLN A 271       8.004  49.191  38.217  1.00 15.42           N
ATOM   4038  CA  GLN A 271       8.026  48.536  39.525  1.00 15.75           C
ATOM   4039  C   GLN A 271       6.622  48.034  39.864  1.00 21.88           C
ATOM   4040  O   GLN A 271       5.632  48.749  39.674  1.00 20.12           O
ATOM   4041  CB  GLN A 271       8.516  49.483  40.629  1.00 18.52           C
ATOM   4042  CG  GLN A 271       9.726  50.366  40.312  1.00 18.13           C
ATOM   4043  CD  GLN A 271       9.359  51.586  39.482  1.00 20.71           C
ATOM   4044  OE1 GLN A 271       8.297  52.165  39.654  1.00 23.94           O
ATOM   4045  NE2 GLN A 271      10.244  51.987  38.604  1.00 16.09           N
ATOM   4046  H   GLN A 271       7.337  49.718  38.102  1.00 18.51           H
ATOM   4047  HA  GLN A 271       8.621  47.772  39.500  1.00 18.90           H
ATOM   4048  HB2 GLN A 271       7.784  50.074  40.862  1.00 22.22           H
ATOM   4049  HB3 GLN A 271       8.766  48.938  41.388  1.00 22.22           H
ATOM   4050  HG2 GLN A 271      10.104  50.691  41.142  1.00 21.75           H
ATOM   4051  HG3 GLN A 271      10.387  49.851  39.823  1.00 21.75           H
ATOM   4052 HE21 GLN A 271      11.019  51.622  38.582  1.00 19.30           H
ATOM   4053 HE22 GLN A 271      10.051  52.616  38.050  1.00 19.30           H
ATOM   4054  N   SER A 272       6.550  46.788  40.317  1.00 15.86           N
ATOM   4055  CA  SER A 272       5.342  46.203  40.866  1.00 20.12           C
ATOM   4056  C   SER A 272       4.840  46.969  42.098  1.00 15.56           C
ATOM   4057  O   SER A 272       5.583  47.662  42.794  1.00 15.90           O
ATOM   4058  CB  SER A 272       5.610  44.745  41.255  1.00 21.30           C
ATOM   4059  OG  SER A 272       5.864  43.971  40.097  1.00 32.32           O
ATOM   4060  H   SER A 272       7.215  46.246  40.308  1.00 19.03           H
ATOM   4061  HA  SER A 272       4.641  46.217  40.196  1.00 24.14           H
ATOM   4062  HB2 SER A 272       6.382  44.709  41.849  1.00 25.56           H
ATOM   4063  HB3 SER A 272       4.828  44.387  41.703  1.00 25.56           H
ATOM   4064  HG  SER A 272       6.658  44.088  39.839  1.00 38.78           H
ATOM   4065  N   GLU A 273       3.556  46.766  42.391  1.00 19.73           N
ATOM   4066  CA  GLU A 273       2.911  47.386  43.547  1.00 17.51           C
ATOM   4067  C   GLU A 273       3.696  47.163  44.831  1.00 14.43           C
ATOM   4068  O   GLU A 273       4.079  46.039  45.143  1.00 18.21           O
ATOM   4069  CB  GLU A 273       1.495  46.819  43.718  1.00 23.59           C
ATOM   4070  CG  GLU A 273       0.614  47.778  44.486  1.00 28.28           C
ATOM   4071  CD  GLU A 273      -0.755  47.208  44.850  1.00 48.14           C
ATOM   4072  OE1 GLU A 273      -0.937  45.965  44.833  1.00 49.56           O
ATOM   4073  OE2 GLU A 273      -1.643  48.026  45.167  1.00 50.30           O1-
ATOM   4074  H   GLU A 273       3.034  46.264  41.926  1.00 23.68           H
ATOM   4075  HA  GLU A 273       2.841  48.342  43.394  1.00 21.02           H
ATOM   4076  HB2 GLU A 273       1.096  46.657  42.846  1.00 28.31           H
ATOM   4077  HB3 GLU A 273       1.545  45.989  44.214  1.00 28.31           H
ATOM   4078  HG2 GLU A 273       1.060  48.015  45.311  1.00 33.94           H
ATOM   4079  HG3 GLU A 273       0.464  48.572  43.945  1.00 33.94           H
ATOM   4080  N   THR A 274       3.883  48.246  45.594  1.00 15.57           N
ATOM   4081  CA  THR A 274       4.567  48.381  46.880  1.00 16.90           C
ATOM   4082  C   THR A 274       6.093  48.406  46.750  1.00 20.53           C
ATOM   4083  O   THR A 274       6.766  48.718  47.737  1.00 15.90           O
ATOM   4084  CB  THR A 274       4.187  47.288  47.913  1.00 20.48           C
ATOM   4085  OG1 THR A 274       4.857  46.045  47.628  1.00 20.87           O
ATOM   4086  CG2 THR A 274       2.639  47.071  47.908  1.00 21.36           C
ATOM   4087  H   THR A 274       3.582  49.009  45.339  1.00 18.68           H
ATOM   4088  HA  THR A 274       4.306  49.238  47.247  1.00 20.27           H
ATOM   4089  HB  THR A 274       4.454  47.588  48.794  1.00 24.57           H
ATOM   4090  HG1 THR A 274       4.523  45.679  46.949  1.00 25.04           H
ATOM   4091 HG21 THR A 274       2.393  46.445  48.605  1.00 25.64           H
ATOM   4092 HG22 THR A 274       2.191  47.916  48.066  1.00 25.64           H
ATOM   4093 HG23 THR A 274       2.339  46.721  47.054  1.00 25.64           H
ATOM   4094  N   GLU A 275       6.664  48.117  45.578  1.00 16.12           N
ATOM   4095  CA  GLU A 275       8.111  48.145  45.421  1.00 18.10           C
ATOM   4096  C   GLU A 275       8.579  49.573  45.152  1.00 17.56           C
ATOM   4097  O   GLU A 275       7.775  50.487  44.930  1.00 17.66           O
ATOM   4098  CB  GLU A 275       8.527  47.178  44.300  1.00 14.94           C
ATOM   4099  CG  GLU A 275       8.137  45.724  44.607  1.00 15.14           C
ATOM   4100  CD  GLU A 275       8.946  44.678  43.855  1.00 21.81           C
ATOM   4101  OE1 GLU A 275       9.744  45.046  42.949  1.00 20.52           O
ATOM   4102  OE2 GLU A 275       8.808  43.474  44.219  1.00 21.95           O1-
ATOM   4103  H   GLU A 275       6.238  47.895  44.862  1.00 19.34           H
ATOM   4104  HA  GLU A 275       8.527  47.846  46.241  1.00 21.72           H
ATOM   4105  HB2 GLU A 275       8.085  47.435  43.477  1.00 17.92           H
ATOM   4106  HB3 GLU A 275       9.488  47.209  44.195  1.00 17.92           H
ATOM   4107  HG2 GLU A 275       8.282  45.559  45.550  1.00 18.16           H
ATOM   4108  HG3 GLU A 275       7.198  45.600  44.394  1.00 18.16           H
ATOM   4109  N   ARG A 276       9.898  49.761  45.154  1.00 15.72           N
ATOM   4110  CA  ARG A 276      10.511  51.018  44.741  1.00 14.78           C
ATOM   4111  C   ARG A 276      11.436  50.789  43.546  1.00 15.80           C
ATOM   4112  O   ARG A 276      11.887  49.677  43.292  1.00 12.85           O
ATOM   4113  CB  ARG A 276      11.313  51.674  45.858  1.00 14.53           C
ATOM   4114  CG  ARG A 276      10.463  52.218  47.031  1.00 16.83           C
ATOM   4115  CD  ARG A 276      11.100  53.409  47.731  1.00 16.01           C
ATOM   4116  NE  ARG A 276      12.514  53.328  47.997  1.00 16.04           N
ATOM   4117  CZ  ARG A 276      13.152  54.269  48.687  1.00 15.53           C
ATOM   4118  NH1 ARG A 276      12.475  55.338  49.153  1.00 16.68           N
ATOM   4119  NH2 ARG A 276      14.445  54.169  48.899  1.00 16.97           N1+
ATOM   4120  H   ARG A 276      10.465  49.164  45.397  1.00 18.87           H
ATOM   4121  HA  ARG A 276       9.812  51.636  44.472  1.00 17.74           H
ATOM   4122  HB2 ARG A 276      11.921  51.006  46.208  1.00 17.44           H
ATOM   4123  HB3 ARG A 276      11.813  52.414  45.487  1.00 17.44           H
ATOM   4124  HG2 ARG A 276       9.604  52.517  46.697  1.00 20.20           H
ATOM   4125  HG3 ARG A 276      10.332  51.516  47.688  1.00 20.20           H
ATOM   4126  HD2 ARG A 276      10.971  54.200  47.185  1.00 19.22           H
ATOM   4127  HD3 ARG A 276      10.666  53.536  48.588  1.00 19.22           H
ATOM   4128  HE  ARG A 276      12.958  52.656  47.702  1.00 19.25           H
ATOM   4129 HH11 ARG A 276      11.633  55.414  49.008  1.00 20.01           H
ATOM   4130 HH12 ARG A 276      12.885  55.951  49.594  1.00 20.01           H
ATOM   4131 HH21 ARG A 276      14.880  53.490  48.607  1.00 20.37           H
ATOM   4132 HH22 ARG A 276      14.853  54.782  49.346  1.00 20.37           H
ATOM   4133  N   ASN A 277      11.703  51.877  42.825  1.00 17.19           N
ATOM   4134  CA  ASN A 277      12.848  51.992  41.938  1.00 13.94           C
ATOM   4135  C   ASN A 277      14.124  51.947  42.781  1.00 14.64           C
ATOM   4136  O   ASN A 277      14.093  51.795  44.007  1.00 15.32           O
ATOM   4137  CB  ASN A 277      12.722  53.297  41.124  1.00 15.40           C
ATOM   4138  CG  ASN A 277      13.352  53.226  39.747  1.00 15.38           C
ATOM   4139  OD1 ASN A 277      14.397  52.632  39.542  1.00 14.59           O
ATOM   4140  ND2 ASN A 277      12.711  53.884  38.792  1.00 14.73           N
ATOM   4141  H   ASN A 277      11.212  52.580  42.831  1.00 20.63           H
ATOM   4142  HA  ASN A 277      12.855  51.246  41.323  1.00 16.73           H
ATOM   4143  HB2 ASN A 277      11.781  53.485  40.993  1.00 18.47           H
ATOM   4144  HB3 ASN A 277      13.140  54.032  41.605  1.00 18.47           H
ATOM   4145 HD21 ASN A 277      13.051  53.934  38.006  1.00 17.67           H
ATOM   4146 HD22 ASN A 277      11.957  54.258  38.962  1.00 17.67           H
ATOM   4147  N   TYR A 278      15.274  52.076  42.127  1.00 13.72           N
ATOM   4148  CA  TYR A 278      16.543  52.089  42.852  1.00 14.94           C
ATOM   4149  C   TYR A 278      16.574  53.248  43.847  1.00 13.78           C
ATOM   4150  O   TYR A 278      15.980  54.301  43.627  1.00 14.59           O
ATOM   4151  CB  TYR A 278      17.720  52.155  41.855  1.00 13.22           C
ATOM   4152  CG  TYR A 278      17.832  50.861  41.093  1.00 14.81           C
ATOM   4153  CD1 TYR A 278      18.422  49.758  41.681  1.00 14.41           C
ATOM   4154  CD2 TYR A 278      17.320  50.727  39.806  1.00 12.25           C
ATOM   4155  CE1 TYR A 278      18.493  48.579  41.027  1.00 13.53           C
ATOM   4156  CE2 TYR A 278      17.384  49.514  39.142  1.00 12.79           C
ATOM   4157  CZ  TYR A 278      17.969  48.438  39.788  1.00 13.72           C
ATOM   4158  OH  TYR A 278      18.077  47.194  39.217  1.00 18.55           O
ATOM   4159  H   TYR A 278      15.343  52.160  41.275  1.00 16.47           H
ATOM   4160  HA  TYR A 278      16.632  51.262  43.353  1.00 17.93           H
ATOM   4161  HB2 TYR A 278      17.559  52.866  41.215  1.00 15.86           H
ATOM   4162  HB3 TYR A 278      18.549  52.306  42.334  1.00 15.86           H
ATOM   4163  HD1 TYR A 278      18.769  49.823  42.544  1.00 17.29           H
ATOM   4164  HD2 TYR A 278      16.900  51.451  39.402  1.00 14.70           H
ATOM   4165  HE1 TYR A 278      18.884  47.848  41.442  1.00 16.24           H
ATOM   4166  HE2 TYR A 278      17.031  49.422  38.291  1.00 15.35           H
ATOM   4167  HH  TYR A 278      17.708  47.200  38.466  1.00 22.26           H
ATOM   4168  N   HIS A 279      17.254  53.016  44.981  1.00 16.12           N
ATOM   4169  CA  HIS A 279      17.272  53.990  46.075  1.00 15.42           C
ATOM   4170  C   HIS A 279      17.702  55.381  45.619  1.00 17.29           C
ATOM   4171  O   HIS A 279      17.159  56.381  46.097  1.00 15.90           O
ATOM   4172  CB  HIS A 279      18.229  53.559  47.195  1.00 13.29           C
ATOM   4173  CG  HIS A 279      17.922  52.244  47.821  1.00 14.24           C
ATOM   4174  ND1 HIS A 279      16.653  51.863  48.202  1.00 16.00           N
ATOM   4175  CD2 HIS A 279      18.752  51.248  48.210  1.00 16.52           C
ATOM   4176  CE1 HIS A 279      16.711  50.671  48.762  1.00 16.10           C
ATOM   4177  NE2 HIS A 279      17.981  50.283  48.792  1.00 17.08           N
ATOM   4178  H   HIS A 279      17.700  52.298  45.137  1.00 19.34           H
ATOM   4179  HA  HIS A 279      16.378  54.061  46.443  1.00 18.51           H
ATOM   4180  HB2 HIS A 279      18.199  54.225  47.902  1.00 15.95           H
ATOM   4181  HB3 HIS A 279      19.129  53.506  46.840  1.00 15.95           H
ATOM   4182  HD2 HIS A 279      19.674  51.227  48.099  1.00 19.82           H
ATOM   4183  HE1 HIS A 279      15.986  50.196  49.090  1.00 19.32           H
ATOM   4184  HE2 HIS A 279      18.278  49.540  49.103  1.00 20.50           H
ATOM   4185  N   ILE A 280      18.710  55.461  44.741  1.00 18.08           N
ATOM   4186  CA  ILE A 280      19.314  56.741  44.365  1.00 17.36           C
ATOM   4187  C   ILE A 280      18.287  57.755  43.881  1.00 17.87           C
ATOM   4188  O   ILE A 280      18.435  58.964  44.120  1.00 18.48           O
ATOM   4189  CB  ILE A 280      20.422  56.535  43.314  1.00 18.74           C
ATOM   4190  CG1 ILE A 280      21.216  57.838  43.119  1.00 16.51           C
ATOM   4191  CG2 ILE A 280      19.863  56.019  41.945  1.00 17.99           C
ATOM   4192  CD1 ILE A 280      22.088  58.197  44.314  1.00 18.78           C
ATOM   4193  H   ILE A 280      19.082  54.781  44.371  1.00 21.70           H
ATOM   4194  HA  ILE A 280      19.732  57.111  45.156  1.00 20.83           H
ATOM   4195  HB  ILE A 280      21.028  55.857  43.656  1.00 22.49           H
ATOM   4196 HG12 ILE A 280      21.796  57.735  42.351  1.00 19.81           H
ATOM   4197 HG13 ILE A 280      20.599  58.571  42.963  1.00 19.81           H
ATOM   4198 HG21 ILE A 280      20.604  55.930  41.326  1.00 21.59           H
ATOM   4199 HG22 ILE A 280      19.437  55.155  42.070  1.00 21.59           H
ATOM   4200 HG23 ILE A 280      19.224  56.660  41.597  1.00 21.59           H
ATOM   4201 HD11 ILE A 280      22.616  58.979  44.097  1.00 22.53           H
ATOM   4202 HD12 ILE A 280      21.525  58.382  45.082  1.00 22.53           H
ATOM   4203 HD13 ILE A 280      22.672  57.447  44.511  1.00 22.53           H
ATOM   4204  N   PHE A 281      17.244  57.310  43.198  1.00 17.26           N
ATOM   4205  CA  PHE A 281      16.231  58.253  42.736  1.00 15.22           C
ATOM   4206  C   PHE A 281      15.583  58.974  43.913  1.00 19.45           C
ATOM   4207  O   PHE A 281      15.364  60.191  43.872  1.00 18.18           O
ATOM   4208  CB  PHE A 281      15.171  57.537  41.906  1.00 17.96           C
ATOM   4209  CG  PHE A 281      15.694  57.029  40.594  1.00 20.17           C
ATOM   4210  CD1 PHE A 281      15.913  57.916  39.548  1.00 16.92           C
ATOM   4211  CD2 PHE A 281      15.999  55.690  40.410  1.00 17.47           C
ATOM   4212  CE1 PHE A 281      16.403  57.477  38.329  1.00 14.48           C
ATOM   4213  CE2 PHE A 281      16.500  55.239  39.163  1.00 13.91           C
ATOM   4214  CZ  PHE A 281      16.703  56.146  38.142  1.00 16.26           C
ATOM   4215  H   PHE A 281      17.096  56.488  43.004  1.00 20.71           H
ATOM   4216  HA  PHE A 281      16.655  58.916  42.171  1.00 18.26           H
ATOM   4217  HB2 PHE A 281      14.836  56.778  42.407  1.00 21.56           H
ATOM   4218  HB3 PHE A 281      14.445  58.153  41.727  1.00 21.56           H
ATOM   4219  HD1 PHE A 281      15.713  58.816  39.666  1.00 20.30           H
ATOM   4220  HD2 PHE A 281      15.860  55.086  41.103  1.00 20.97           H
ATOM   4221  HE1 PHE A 281      16.538  58.085  37.639  1.00 17.37           H
ATOM   4222  HE2 PHE A 281      16.701  54.341  39.036  1.00 16.69           H
ATOM   4223  HZ  PHE A 281      17.031  55.864  37.317  1.00 19.51           H
ATOM   4224  N   TYR A 282      15.255  58.232  44.962  1.00 16.18           N
ATOM   4225  CA  TYR A 282      14.598  58.831  46.112  1.00 18.62           C
ATOM   4226  C   TYR A 282      15.587  59.646  46.931  1.00 19.16           C
ATOM   4227  O   TYR A 282      15.209  60.682  47.502  1.00 21.09           O
ATOM   4228  CB  TYR A 282      13.935  57.732  46.959  1.00 17.56           C
ATOM   4229  CG  TYR A 282      13.068  56.837  46.116  1.00 14.31           C
ATOM   4230  CD1 TYR A 282      13.586  55.683  45.537  1.00 14.90           C
ATOM   4231  CD2 TYR A 282      11.750  57.188  45.818  1.00 15.31           C
ATOM   4232  CE1 TYR A 282      12.810  54.880  44.723  1.00 15.22           C
ATOM   4233  CE2 TYR A 282      10.952  56.381  45.023  1.00 14.70           C
ATOM   4234  CZ  TYR A 282      11.488  55.227  44.468  1.00 14.59           C
ATOM   4235  OH  TYR A 282      10.730  54.423  43.647  1.00 14.85           O
ATOM   4236  H   TYR A 282      15.417  57.394  45.032  1.00 19.42           H
ATOM   4237  HA  TYR A 282      13.903  59.429  45.791  1.00 22.35           H
ATOM   4238  HB2 TYR A 282      14.622  57.193  47.381  1.00 21.07           H
ATOM   4239  HB3 TYR A 282      13.380  58.151  47.636  1.00 21.07           H
ATOM   4240  HD1 TYR A 282      14.468  55.445  45.707  1.00 17.89           H
ATOM   4241  HD2 TYR A 282      11.388  57.958  46.191  1.00 18.37           H
ATOM   4242  HE1 TYR A 282      13.169  54.106  44.357  1.00 18.26           H
ATOM   4243  HE2 TYR A 282      10.073  56.622  44.845  1.00 17.63           H
ATOM   4244  HH  TYR A 282       9.943  54.713  43.605  1.00 17.82           H
ATOM   4245  N   GLN A 283      16.841  59.196  46.985  1.00 16.00           N
ATOM   4246  CA  GLN A 283      17.894  59.922  47.686  1.00 18.15           C
ATOM   4247  C   GLN A 283      18.119  61.296  47.057  1.00 23.31           C
ATOM   4248  O   GLN A 283      18.219  62.314  47.760  1.00 18.71           O
ATOM   4249  CB  GLN A 283      19.196  59.117  47.665  1.00 20.95           C
ATOM   4250  CG  GLN A 283      19.186  57.884  48.503  1.00 19.34           C
ATOM   4251  CD  GLN A 283      20.532  57.198  48.545  1.00 17.99           C
ATOM   4252  OE1 GLN A 283      21.556  57.757  48.157  1.00 20.51           O
ATOM   4253  NE2 GLN A 283      20.540  55.976  49.060  1.00 21.02           N
ATOM   4254  H   GLN A 283      17.106  58.468  46.616  1.00 19.20           H
ATOM   4255  HA  GLN A 283      17.631  60.044  48.613  1.00 21.78           H
ATOM   4256  HB2 GLN A 283      19.369  58.845  46.751  1.00 25.14           H
ATOM   4257  HB3 GLN A 283      19.916  59.682  47.977  1.00 25.14           H
ATOM   4258  HG2 GLN A 283      18.938  58.121  49.411  1.00 23.21           H
ATOM   4259  HG3 GLN A 283      18.541  57.259  48.136  1.00 23.21           H
ATOM   4260 HE21 GLN A 283      19.801  55.614  49.317  1.00 25.22           H
ATOM   4261 HE22 GLN A 283      21.284  55.550  49.139  1.00 25.22           H
ATOM   4262  N   LEU A 284      18.175  61.346  45.729  1.00 20.46           N
ATOM   4263  CA  LEU A 284      18.363  62.618  45.040  1.00 17.65           C
ATOM   4264  C   LEU A 284      17.200  63.566  45.310  1.00 21.85           C
ATOM   4265  O   LEU A 284      17.401  64.730  45.692  1.00 23.69           O
ATOM   4266  CB  LEU A 284      18.529  62.393  43.548  1.00 18.94           C
ATOM   4267  CG  LEU A 284      18.702  63.654  42.678  1.00 21.93           C
ATOM   4268  CD1 LEU A 284      19.964  64.375  43.033  1.00 21.86           C
ATOM   4269  CD2 LEU A 284      18.727  63.320  41.165  1.00 20.70           C
ATOM   4270  H   LEU A 284      18.091  60.669  45.209  1.00 24.55           H
ATOM   4271  HA  LEU A 284      19.184  63.022  45.363  1.00 21.18           H
ATOM   4272  HB2 LEU A 284      19.316  61.840  43.419  1.00 22.73           H
ATOM   4273  HB3 LEU A 284      17.740  61.925  43.230  1.00 22.73           H
ATOM   4274  HG  LEU A 284      17.958  64.257  42.833  1.00 26.31           H
ATOM   4275 HD11 LEU A 284      20.035  65.164  42.475  1.00 26.23           H
ATOM   4276 HD12 LEU A 284      19.923  64.632  43.967  1.00 26.23           H
ATOM   4277 HD13 LEU A 284      20.723  63.792  42.877  1.00 26.23           H
ATOM   4278 HD21 LEU A 284      18.851  64.145  40.667  1.00 24.84           H
ATOM   4279 HD22 LEU A 284      19.461  62.712  40.982  1.00 24.84           H
ATOM   4280 HD23 LEU A 284      17.886  62.911  40.910  1.00 24.84           H
ATOM   4281  N   LEU A 285      15.973  63.092  45.129  1.00 19.73           N
ATOM   4282  CA  LEU A 285      14.850  63.998  45.237  1.00 22.69           C
ATOM   4283  C   LEU A 285      14.672  64.489  46.669  1.00 26.62           C
ATOM   4284  O   LEU A 285      14.206  65.614  46.882  1.00 22.50           O
ATOM   4285  CB  LEU A 285      13.587  63.324  44.722  1.00 19.29           C
ATOM   4286  CG  LEU A 285      13.573  62.997  43.210  1.00 19.82           C
ATOM   4287  CD1 LEU A 285      12.189  62.537  42.834  1.00 19.43           C
ATOM   4288  CD2 LEU A 285      14.029  64.190  42.365  1.00 25.32           C
ATOM   4289  H   LEU A 285      15.766  62.276  44.970  1.00 23.67           H
ATOM   4290  HA  LEU A 285      15.040  64.783  44.699  1.00 27.23           H
ATOM   4291  HB2 LEU A 285      13.484  62.481  45.189  1.00 23.15           H
ATOM   4292  HB3 LEU A 285      12.823  63.892  44.909  1.00 23.15           H
ATOM   4293  HG  LEU A 285      14.183  62.263  43.040  1.00 23.78           H
ATOM   4294 HD11 LEU A 285      12.171  62.347  41.886  1.00 23.32           H
ATOM   4295 HD12 LEU A 285      11.974  61.735  43.335  1.00 23.32           H
ATOM   4296 HD13 LEU A 285      11.554  63.239  43.042  1.00 23.32           H
ATOM   4297 HD21 LEU A 285      13.979  63.953  41.425  1.00 30.38           H
ATOM   4298 HD22 LEU A 285      13.451  64.949  42.543  1.00 30.38           H
ATOM   4299 HD23 LEU A 285      14.945  64.410  42.590  1.00 30.38           H
ATOM   4300  N   ALA A 286      15.047  63.672  47.652  1.00 22.27           N
ATOM   4301  CA  ALA A 286      14.910  64.040  49.060  1.00 27.30           C
ATOM   4302  C   ALA A 286      16.084  64.867  49.565  1.00 26.60           C
ATOM   4303  O   ALA A 286      15.925  65.669  50.497  1.00 27.30           O
ATOM   4304  CB  ALA A 286      14.788  62.778  49.923  1.00 20.87           C
ATOM   4305  H   ALA A 286      15.394  62.896  47.530  1.00 26.73           H
ATOM   4306  HA  ALA A 286      14.100  64.558  49.174  1.00 32.76           H
ATOM   4307  HB1 ALA A 286      14.731  63.046  50.852  1.00 25.04           H
ATOM   4308  HB2 ALA A 286      13.992  62.285  49.670  1.00 25.04           H
ATOM   4309  HB3 ALA A 286      15.581  62.236  49.784  1.00 25.04           H
ATOM   4310  N   GLY A 287      17.263  64.677  48.993  1.00 24.03           N
ATOM   4311  CA  GLY A 287      18.478  65.205  49.581  1.00 27.31           C
ATOM   4312  C   GLY A 287      19.108  66.363  48.843  1.00 27.98           C
ATOM   4313  O   GLY A 287      20.053  66.964  49.345  1.00 30.67           O
ATOM   4314  H   GLY A 287      17.385  64.245  48.261  1.00 28.83           H
ATOM   4315  HA2 GLY A 287      18.289  65.497  50.486  1.00 32.77           H
ATOM   4316  HA3 GLY A 287      19.139  64.498  49.622  1.00 32.77           H
ATOM   4317  N   ALA A 288      18.616  66.683  47.650  1.00 28.09           N
ATOM   4318  CA  ALA A 288      19.297  67.645  46.792  1.00 32.12           C
ATOM   4319  C   ALA A 288      19.199  69.057  47.357  1.00 37.99           C
ATOM   4320  O   ALA A 288      18.208  69.422  47.987  1.00 32.19           O
ATOM   4321  CB  ALA A 288      18.701  67.646  45.397  1.00 25.31           C
ATOM   4322  H   ALA A 288      17.887  66.368  47.320  1.00 33.71           H
ATOM   4323  HA  ALA A 288      20.235  67.405  46.717  1.00 38.54           H
ATOM   4324  HB1 ALA A 288      19.163  68.308  44.864  1.00 30.37           H
ATOM   4325  HB2 ALA A 288      18.816  66.769  45.004  1.00 30.37           H
ATOM   4326  HB3 ALA A 288      17.760  67.863  45.461  1.00 30.37           H
ATOM   4327  N   THR A 289      20.239  69.852  47.084  1.00 41.08           N
ATOM   4328  CA  THR A 289      20.262  71.261  47.457  1.00 50.20           C
ATOM   4329  C   THR A 289      19.067  71.993  46.849  1.00 52.24           C
ATOM   4330  O   THR A 289      18.407  71.521  45.903  1.00 42.58           O
ATOM   4331  CB  THR A 289      21.583  71.920  47.015  1.00 44.36           C
ATOM   4332  OG1 THR A 289      21.841  71.662  45.626  1.00 50.37           O
ATOM   4333  CG2 THR A 289      22.771  71.371  47.831  1.00 47.55           C
ATOM   4334  H   THR A 289      20.956  69.590  46.681  1.00 49.29           H
ATOM   4335  HA  THR A 289      20.194  71.343  48.423  1.00 60.23           H
ATOM   4336  HB  THR A 289      21.524  72.877  47.155  1.00 53.23           H
ATOM   4337  HG1 THR A 289      22.614  71.925  45.432  1.00 60.45           H
ATOM   4338 HG21 THR A 289      23.595  71.797  47.548  1.00 57.06           H
ATOM   4339 HG22 THR A 289      22.633  71.544  48.775  1.00 57.06           H
ATOM   4340 HG23 THR A 289      22.858  70.413  47.698  1.00 57.06           H
ATOM   4341  N   ALA A 290      18.795  73.170  47.411  1.00 43.10           N
ATOM   4342  CA  ALA A 290      17.558  73.876  47.094  1.00 47.51           C
ATOM   4343  C   ALA A 290      17.509  74.255  45.625  1.00 43.71           C
ATOM   4344  O   ALA A 290      16.486  74.069  44.949  1.00 54.04           O
ATOM   4345  H   ALA A 290      19.310  73.572  47.969  1.00 51.72           H
ATOM   4346  N   GLU A 291      18.607  74.782  45.111  1.00 42.70           N
ATOM   4347  CA  GLU A 291      18.718  75.087  43.704  1.00 45.49           C
ATOM   4348  C   GLU A 291      19.477  74.015  42.955  1.00 50.14           C
ATOM   4349  O   GLU A 291      19.605  74.109  41.729  1.00 49.82           O
ATOM   4350  H   GLU A 291      19.315  74.970  45.558  1.00 51.24           H
ATOM   4351  N   GLU A 292      20.022  73.016  43.658  1.00 46.33           N
ATOM   4352  CA  GLU A 292      20.325  71.765  42.983  1.00 37.93           C
ATOM   4353  C   GLU A 292      19.063  71.277  42.286  1.00 27.30           C
ATOM   4354  O   GLU A 292      19.085  70.898  41.114  1.00 30.77           O
ATOM   4355  H   GLU A 292      20.212  73.036  44.496  1.00 55.59           H
ATOM   4356  N   LYS A 293      17.942  71.308  43.005  1.00 26.05           N
ATOM   4357  CA  LYS A 293      16.678  70.863  42.447  1.00 35.64           C
ATOM   4358  C   LYS A 293      16.210  71.792  41.343  1.00 41.24           C
ATOM   4359  O   LYS A 293      15.556  71.334  40.402  1.00 29.60           O
ATOM   4360  CB  LYS A 293      15.613  70.736  43.545  1.00 38.89           C
ATOM   4361  CG  LYS A 293      15.829  69.516  44.502  1.00 45.24           C
ATOM   4362  CD  LYS A 293      14.569  69.063  45.307  1.00 44.75           C
ATOM   4363  CE  LYS A 293      13.782  67.917  44.618  1.00 39.17           C
ATOM   4364  NZ  LYS A 293      12.620  67.355  45.408  1.00 39.44           N1+
ATOM   4365  H   LYS A 293      17.891  71.591  43.817  1.00 31.27           H
ATOM   4366  HA  LYS A 293      16.815  69.996  42.045  1.00 42.77           H
ATOM   4367  HB2 LYS A 293      15.628  71.544  44.083  1.00 46.67           H
ATOM   4368  HB3 LYS A 293      14.744  70.638  43.127  1.00 46.67           H
ATOM   4369  HG2 LYS A 293      16.120  68.755  43.979  1.00 54.29           H
ATOM   4370  HG3 LYS A 293      16.516  69.745  45.149  1.00 54.29           H
ATOM   4371  HD2 LYS A 293      14.854  68.744  46.178  1.00 53.70           H
ATOM   4372  HD3 LYS A 293      13.971  69.819  45.412  1.00 53.70           H
ATOM   4373  HE2 LYS A 293      13.430  68.240  43.775  1.00 47.01           H
ATOM   4374  HE3 LYS A 293      14.393  67.181  44.456  1.00 47.01           H
ATOM   4375  HZ1 LYS A 293      12.041  66.964  44.857  1.00 47.33           H
ATOM   4376  HZ2 LYS A 293      12.910  66.748  45.992  1.00 47.33           H
ATOM   4377  HZ3 LYS A 293      12.201  68.005  45.850  1.00 47.33           H
ATOM   4378  N   LYS A 294      16.569  73.082  41.416  1.00 41.56           N
ATOM   4379  CA  LYS A 294      16.218  74.021  40.353  1.00 35.60           C
ATOM   4380  C   LYS A 294      17.077  73.794  39.117  1.00 28.55           C
ATOM   4381  O   LYS A 294      16.570  73.745  37.991  1.00 35.47           O
ATOM   4382  H   LYS A 294      17.016  73.431  42.060  1.00 49.88           H
ATOM   4383  N   ALA A 295      18.383  73.629  39.303  1.00 29.39           N
ATOM   4384  CA  ALA A 295      19.251  73.363  38.166  1.00 35.37           C
ATOM   4385  C   ALA A 295      18.892  72.059  37.444  1.00 38.55           C
ATOM   4386  O   ALA A 295      19.166  71.928  36.247  1.00 34.05           O
ATOM   4387  CB  ALA A 295      20.701  73.326  38.627  1.00 36.87           C
ATOM   4388  H   ALA A 295      18.783  73.665  40.062  1.00 35.26           H
ATOM   4389  HA  ALA A 295      19.155  74.085  37.529  1.00 42.44           H
ATOM   4390  HB1 ALA A 295      21.269  73.146  37.860  1.00 44.24           H
ATOM   4391  HB2 ALA A 295      20.927  74.188  39.009  1.00 44.24           H
ATOM   4392  HB3 ALA A 295      20.812  72.630  39.294  1.00 44.24           H
ATOM   4393  N   LEU A 296      18.310  71.075  38.142  1.00 34.78           N
ATOM   4394  CA  LEU A 296      17.973  69.796  37.509  1.00 35.62           C
ATOM   4395  C   LEU A 296      16.501  69.665  37.185  1.00 28.77           C
ATOM   4396  O   LEU A 296      16.082  68.604  36.717  1.00 27.08           O
ATOM   4397  CB  LEU A 296      18.386  68.622  38.395  1.00 28.14           C
ATOM   4398  CG  LEU A 296      19.872  68.515  38.672  1.00 32.76           C
ATOM   4399  CD1 LEU A 296      20.113  67.523  39.776  1.00 29.40           C
ATOM   4400  CD2 LEU A 296      20.624  68.139  37.444  1.00 30.07           C
ATOM   4401  H   LEU A 296      18.098  71.126  38.974  1.00 41.74           H
ATOM   4402  HA  LEU A 296      18.462  69.716  36.675  1.00 42.74           H
ATOM   4403  HB2 LEU A 296      17.948  68.712  39.253  1.00 33.76           H
ATOM   4404  HB3 LEU A 296      18.107  67.800  37.966  1.00 33.76           H
ATOM   4405  HG  LEU A 296      20.199  69.380  38.965  1.00 39.31           H
ATOM   4406 HD11 LEU A 296      21.067  67.480  39.950  1.00 35.28           H
ATOM   4407 HD12 LEU A 296      19.640  67.823  40.568  1.00 35.28           H
ATOM   4408 HD13 LEU A 296      19.786  66.652  39.502  1.00 35.28           H
ATOM   4409 HD21 LEU A 296      21.568  68.111  37.661  1.00 36.09           H
ATOM   4410 HD22 LEU A 296      20.324  67.266  37.149  1.00 36.09           H
ATOM   4411 HD23 LEU A 296      20.459  68.804  36.759  1.00 36.09           H
ATOM   4412  N   HIS A 297      15.708  70.699  37.458  1.00 28.93           N
ATOM   4413  CA  HIS A 297      14.288  70.729  37.135  1.00 30.92           C
ATOM   4414  C   HIS A 297      13.521  69.627  37.864  1.00 27.18           C
ATOM   4415  O   HIS A 297      12.572  69.045  37.325  1.00 25.38           O
ATOM   4416  CB  HIS A 297      14.067  70.622  35.623  1.00 29.55           C
ATOM   4417  CG  HIS A 297      14.763  71.685  34.826  1.00 38.49           C
ATOM   4418  ND1 HIS A 297      14.139  72.850  34.437  1.00 53.15           N
ATOM   4419  CD2 HIS A 297      16.019  71.747  34.320  1.00 45.74           C
ATOM   4420  CE1 HIS A 297      14.981  73.588  33.733  1.00 48.72           C
ATOM   4421  NE2 HIS A 297      16.130  72.942  33.649  1.00 47.42           N
ATOM   4422  H   HIS A 297      15.981  71.414  37.847  1.00 34.71           H
ATOM   4423  HA  HIS A 297      13.924  71.577  37.427  1.00 37.11           H
ATOM   4424  HB2 HIS A 297      13.117  70.709  35.449  1.00 35.46           H
ATOM   4425  HB3 HIS A 297      14.381  69.758  35.314  1.00 35.46           H
ATOM   4426  HD2 HIS A 297      16.682  71.103  34.411  1.00 54.88           H
ATOM   4427  HE1 HIS A 297      14.799  74.424  33.368  1.00 58.47           H
ATOM   4428  HE2 HIS A 297      16.835  73.223  33.245  1.00 56.90           H
ATOM   4429  N   LEU A 298      13.909  69.360  39.106  1.00 30.13           N
ATOM   4430  CA  LEU A 298      13.320  68.274  39.884  1.00 27.25           C
ATOM   4431  C   LEU A 298      12.178  68.755  40.760  1.00 30.86           C
ATOM   4432  O   LEU A 298      12.246  69.833  41.323  1.00 36.13           O
ATOM   4433  CB  LEU A 298      14.336  67.649  40.825  1.00 28.82           C
ATOM   4434  CG  LEU A 298      15.741  67.287  40.364  1.00 34.26           C
ATOM   4435  CD1 LEU A 298      16.677  67.158  41.588  1.00 41.86           C
ATOM   4436  CD2 LEU A 298      15.736  66.044  39.615  1.00 35.32           C
ATOM   4437  H   LEU A 298      14.521  69.794  39.524  1.00 36.16           H
ATOM   4438  HA  LEU A 298      12.982  67.595  39.287  1.00 32.70           H
ATOM   4439  HB2 LEU A 298      14.447  68.267  41.563  1.00 34.59           H
ATOM   4440  HB3 LEU A 298      13.932  66.834  41.165  1.00 34.59           H
ATOM   4441  HG  LEU A 298      16.063  67.990  39.782  1.00 41.12           H
ATOM   4442 HD11 LEU A 298      17.571  66.932  41.281  1.00 50.23           H
ATOM   4443 HD12 LEU A 298      16.698  67.993  42.069  1.00 50.23           H
ATOM   4444 HD13 LEU A 298      16.345  66.456  42.172  1.00 50.23           H
ATOM   4445 HD21 LEU A 298      16.644  65.843  39.339  1.00 42.38           H
ATOM   4446 HD22 LEU A 298      15.401  65.337  40.187  1.00 42.38           H
ATOM   4447 HD23 LEU A 298      15.161  66.149  38.840  1.00 42.38           H
ATOM   4448  N   ALA A 299      11.189  67.880  40.954  1.00 31.15           N
ATOM   4449  CA  ALA A 299      10.107  68.020  41.921  1.00 29.50           C
ATOM   4450  C   ALA A 299      10.149  66.818  42.864  1.00 25.40           C
ATOM   4451  O   ALA A 299      11.221  66.237  43.067  1.00 28.73           O
ATOM   4452  CB  ALA A 299       8.756  68.112  41.206  1.00 30.94           C
ATOM   4453  H   ALA A 299      11.129  67.154  40.506  1.00 37.38           H
ATOM   4454  HA  ALA A 299      10.236  68.827  42.442  1.00 35.40           H
ATOM   4455  HB1 ALA A 299       8.048  68.239  41.859  1.00 37.13           H
ATOM   4456  HB2 ALA A 299       8.772  68.866  40.596  1.00 37.13           H
ATOM   4457  HB3 ALA A 299       8.608  67.294  40.707  1.00 37.13           H
ATOM   4458  N   GLY A 300       9.004  66.405  43.407  1.00 25.77           N
ATOM   4459  CA  GLY A 300       8.948  65.245  44.273  1.00 27.87           C
ATOM   4460  C   GLY A 300       8.664  63.966  43.490  1.00 31.33           C
ATOM   4461  O   GLY A 300       8.304  64.009  42.314  1.00 23.91           O
ATOM   4462  H   GLY A 300       8.241  66.780  43.282  1.00 30.93           H
ATOM   4463  HA2 GLY A 300       9.791  65.153  44.744  1.00 33.45           H
ATOM   4464  HA3 GLY A 300       8.238  65.361  44.923  1.00 33.45           H
ATOM   4465  N   PRO A 301       8.793  62.802  44.136  1.00 26.76           N
ATOM   4466  CA  PRO A 301       8.681  61.541  43.376  1.00 25.01           C
ATOM   4467  C   PRO A 301       7.336  61.363  42.718  1.00 25.14           C
ATOM   4468  O   PRO A 301       7.233  60.742  41.647  1.00 19.98           O
ATOM   4469  CB  PRO A 301       8.962  60.458  44.439  1.00 26.69           C
ATOM   4470  CG  PRO A 301       8.856  61.149  45.784  1.00 26.90           C
ATOM   4471  CD  PRO A 301       9.178  62.590  45.544  1.00 27.83           C
ATOM   4472  HA  PRO A 301       9.369  61.498  42.692  1.00 30.01           H
ATOM   4473  HB2 PRO A 301       8.303  59.749  44.365  1.00 32.03           H
ATOM   4474  HB3 PRO A 301       9.855  60.105  44.306  1.00 32.03           H
ATOM   4475  HG2 PRO A 301       7.959  61.052  46.139  1.00 32.28           H
ATOM   4476  HG3 PRO A 301       9.504  60.763  46.395  1.00 32.28           H
ATOM   4477  HD2 PRO A 301       8.647  63.157  46.126  1.00 33.39           H
ATOM   4478  HD3 PRO A 301      10.127  62.745  45.669  1.00 33.39           H
ATOM   4479  N   GLU A 302       6.285  61.918  43.320  1.00 21.18           N
ATOM   4480  CA  GLU A 302       4.947  61.768  42.776  1.00 21.40           C
ATOM   4481  C   GLU A 302       4.823  62.381  41.378  1.00 19.20           C
ATOM   4482  O   GLU A 302       3.894  62.041  40.632  1.00 22.91           O
ATOM   4483  CB  GLU A 302       3.945  62.403  43.755  1.00 29.83           C
ATOM   4484  H   GLU A 302       6.332  62.388  44.034  1.00 25.41           H
ATOM   4485  HA  GLU A 302       4.743  60.824  42.709  1.00 25.68           H
ATOM   4486  HB1 GLU A 302       4.017  61.962  44.619  1.00 35.80           H
ATOM   4487  HB3 GLU A 302       3.047  62.282  43.409  1.00 35.80           H
ATOM   4488  N   SER A 303       5.742  63.272  41.028  1.00 20.74           N
ATOM   4489  CA  SER A 303       5.779  63.979  39.753  1.00 26.08           C
ATOM   4490  C   SER A 303       6.413  63.175  38.625  1.00 23.67           C
ATOM   4491  O   SER A 303       6.427  63.652  37.485  1.00 20.24           O
ATOM   4492  CB  SER A 303       6.570  65.278  39.938  1.00 26.68           C
ATOM   4493  OG  SER A 303       5.831  66.166  40.745  1.00 36.23           O
ATOM   4494  H   SER A 303       6.388  63.505  41.549  1.00 24.89           H
ATOM   4495  HA  SER A 303       4.877  64.204  39.478  1.00 31.30           H
ATOM   4496  HB2 SER A 303       7.421  65.092  40.362  1.00 32.02           H
ATOM   4497  HB3 SER A 303       6.718  65.693  39.073  1.00 32.02           H
ATOM   4498  HG  SER A 303       5.457  65.736  41.364  1.00 43.47           H
ATOM   4499  N   PHE A 304       6.966  61.996  38.905  1.00 18.80           N
ATOM   4500  CA  PHE A 304       7.731  61.247  37.908  1.00 16.70           C
ATOM   4501  C   PHE A 304       7.135  59.867  37.670  1.00 16.44           C
ATOM   4502  O   PHE A 304       6.968  59.080  38.613  1.00 18.90           O
ATOM   4503  CB  PHE A 304       9.179  61.149  38.338  1.00 19.32           C
ATOM   4504  CG  PHE A 304       9.861  62.468  38.360  1.00 19.31           C
ATOM   4505  CD1 PHE A 304      10.203  63.112  37.188  1.00 16.34           C
ATOM   4506  CD2 PHE A 304      10.142  63.082  39.564  1.00 21.88           C
ATOM   4507  CE1 PHE A 304      10.826  64.350  37.223  1.00 21.35           C
ATOM   4508  CE2 PHE A 304      10.767  64.304  39.597  1.00 25.02           C
ATOM   4509  CZ  PHE A 304      11.114  64.936  38.435  1.00 23.62           C
ATOM   4510  H   PHE A 304       6.919  61.615  39.673  1.00 22.56           H
ATOM   4511  HA  PHE A 304       7.717  61.720  37.060  1.00 20.04           H
ATOM   4512  HB2 PHE A 304       9.212  60.778  39.232  1.00 23.19           H
ATOM   4513  HB3 PHE A 304       9.657  60.571  37.725  1.00 23.19           H
ATOM   4514  HD1 PHE A 304      10.012  62.719  36.366  1.00 19.61           H
ATOM   4515  HD2 PHE A 304       9.913  62.655  40.359  1.00 26.26           H
ATOM   4516  HE1 PHE A 304      11.063  64.779  36.435  1.00 25.62           H
ATOM   4517  HE2 PHE A 304      10.958  64.706  40.414  1.00 30.03           H
ATOM   4518  HZ  PHE A 304      11.532  65.766  38.468  1.00 28.35           H
ATOM   4519  N   ASN A 305       6.816  59.583  36.397  1.00 18.48           N
ATOM   4520  CA  ASN A 305       6.204  58.311  36.029  1.00 17.43           C
ATOM   4521  C   ASN A 305       7.030  57.114  36.504  1.00 19.05           C
ATOM   4522  O   ASN A 305       6.459  56.077  36.842  1.00 15.27           O
ATOM   4523  CB  ASN A 305       6.000  58.219  34.512  1.00 17.88           C
ATOM   4524  CG  ASN A 305       4.860  59.111  34.027  1.00 38.45           C
ATOM   4525  OD1 ASN A 305       3.887  59.380  34.773  1.00 33.21           O
ATOM   4526  ND2 ASN A 305       4.968  59.579  32.772  1.00 36.02           N
ATOM   4527  H   ASN A 305       6.944  60.110  35.734  1.00 22.17           H
ATOM   4528  HA  ASN A 305       5.330  58.266  36.451  1.00 20.92           H
ATOM   4529  HB2 ASN A 305       6.809  58.513  34.064  1.00 21.46           H
ATOM   4530  HB3 ASN A 305       5.801  57.299  34.260  1.00 21.46           H
ATOM   4531 HD21 ASN A 305       4.335  60.053  32.435  1.00 43.22           H
ATOM   4532 HD22 ASN A 305       5.668  59.404  32.300  1.00 43.22           H
ATOM   4533  N   TYR A 306       8.355  57.240  36.555  1.00 16.36           N
ATOM   4534  CA  TYR A 306       9.205  56.124  36.959  1.00 14.63           C
ATOM   4535  C   TYR A 306       9.251  55.929  38.479  1.00 17.16           C
ATOM   4536  O   TYR A 306       9.837  54.947  38.947  1.00 14.62           O
ATOM   4537  CB  TYR A 306      10.598  56.375  36.416  1.00 12.38           C
ATOM   4538  CG  TYR A 306      10.778  56.149  34.944  1.00 15.68           C
ATOM   4539  CD1 TYR A 306       9.841  55.434  34.192  1.00 17.38           C
ATOM   4540  CD2 TYR A 306      11.914  56.634  34.289  1.00 15.87           C
ATOM   4541  CE1 TYR A 306      10.043  55.207  32.845  1.00 15.77           C
ATOM   4542  CE2 TYR A 306      12.108  56.415  32.945  1.00 16.74           C
ATOM   4543  CZ  TYR A 306      11.182  55.689  32.235  1.00 16.53           C
ATOM   4544  OH  TYR A 306      11.407  55.464  30.892  1.00 17.56           O
ATOM   4545  H   TYR A 306       8.786  57.960  36.373  1.00 19.63           H
ATOM   4546  HA  TYR A 306       8.864  55.295  36.588  1.00 17.56           H
ATOM   4547  HB2 TYR A 306      10.826  57.302  36.595  1.00 14.85           H
ATOM   4548  HB3 TYR A 306      11.222  55.795  36.880  1.00 14.85           H
ATOM   4549  HD1 TYR A 306       9.082  55.094  34.600  1.00 20.85           H
ATOM   4550  HD2 TYR A 306      12.556  57.109  34.766  1.00 19.05           H
ATOM   4551  HE1 TYR A 306       9.416  54.725  32.356  1.00 18.93           H
ATOM   4552  HE2 TYR A 306      12.875  56.735  32.525  1.00 20.08           H
ATOM   4553  HH  TYR A 306      10.765  55.023  30.567  1.00 21.07           H
ATOM   4554  N   LEU A 307       8.629  56.831  39.250  1.00 16.88           N
ATOM   4555  CA  LEU A 307       8.570  56.740  40.706  1.00 17.88           C
ATOM   4556  C   LEU A 307       7.151  56.762  41.275  1.00 17.99           C
ATOM   4557  O   LEU A 307       6.991  56.650  42.498  1.00 20.41           O
ATOM   4558  CB  LEU A 307       9.353  57.894  41.335  1.00 15.42           C
ATOM   4559  CG  LEU A 307      10.779  58.120  40.840  1.00 18.50           C
ATOM   4560  CD1 LEU A 307      11.427  59.307  41.504  1.00 20.88           C
ATOM   4561  CD2 LEU A 307      11.617  56.852  41.107  1.00 15.67           C
ATOM   4562  H   LEU A 307       8.222  57.523  38.941  1.00 20.25           H
ATOM   4563  HA  LEU A 307       8.985  55.913  40.999  1.00 21.46           H
ATOM   4564  HB2 LEU A 307       8.855  58.707  41.171  1.00 18.50           H
ATOM   4565  HB3 LEU A 307       9.412  57.741  42.289  1.00 18.50           H
ATOM   4566  HG  LEU A 307      10.756  58.280  39.883  1.00 22.20           H
ATOM   4567 HD11 LEU A 307      12.323  59.427  41.147  1.00 25.05           H
ATOM   4568 HD12 LEU A 307      10.891  60.093  41.317  1.00 25.05           H
ATOM   4569 HD13 LEU A 307      11.475  59.155  42.460  1.00 25.05           H
ATOM   4570 HD21 LEU A 307      12.526  56.995  40.792  1.00 18.81           H
ATOM   4571 HD22 LEU A 307      11.621  56.680  42.059  1.00 18.81           H
ATOM   4572 HD23 LEU A 307      11.224  56.093  40.641  1.00 18.81           H
ATOM   4573  N   ASN A 308       6.118  56.944  40.458  1.00 17.03           N
ATOM   4574  CA  ASN A 308       4.798  57.201  41.016  1.00 23.95           C
ATOM   4575  C   ASN A 308       3.803  56.115  40.663  1.00 25.16           C
ATOM   4576  O   ASN A 308       2.601  56.328  40.781  1.00 27.11           O
ATOM   4577  CB  ASN A 308       4.277  58.572  40.572  1.00 20.93           C
ATOM   4578  CG  ASN A 308       3.946  58.641  39.092  1.00 20.08           C
ATOM   4579  OD1 ASN A 308       3.884  57.633  38.409  1.00 21.52           O
ATOM   4580  ND2 ASN A 308       3.751  59.858  38.590  1.00 24.63           N
ATOM   4581  H   ASN A 308       6.151  56.924  39.601  1.00 20.44           H
ATOM   4582  HA  ASN A 308       4.855  57.219  41.982  1.00 28.74           H
ATOM   4583  HB2 ASN A 308       3.470  58.771  41.071  1.00 25.11           H
ATOM   4584  HB3 ASN A 308       4.962  59.233  40.758  1.00 25.11           H
ATOM   4585 HD21 ASN A 308       3.543  59.947  37.760  1.00 29.56           H
ATOM   4586 HD22 ASN A 308       3.840  60.556  39.089  1.00 29.56           H
ATOM   4587  N   GLN A 309       4.271  54.953  40.242  1.00 18.81           N
ATOM   4588  CA  GLN A 309       3.369  53.902  39.813  1.00 22.04           C
ATOM   4589  C   GLN A 309       3.186  52.811  40.865  1.00 23.21           C
ATOM   4590  O   GLN A 309       2.113  52.218  40.934  1.00 21.46           O
ATOM   4591  CB  GLN A 309       3.858  53.284  38.484  1.00 29.63           C
ATOM   4592  CG  GLN A 309       5.359  52.800  38.505  1.00 43.18           C
ATOM   4593  CD  GLN A 309       5.935  52.304  37.131  1.00 39.52           C
ATOM   4594  OE1 GLN A 309       5.841  51.114  36.812  1.00 27.07           O
ATOM   4595  NE2 GLN A 309       6.586  53.208  36.367  1.00 31.17           N
ATOM   4596  H   GLN A 309       5.103  54.743  40.206  1.00 22.57           H
ATOM   4597  HA  GLN A 309       2.501  54.298  39.650  1.00 26.44           H
ATOM   4598  HB2 GLN A 309       3.291  52.526  38.278  1.00 35.56           H
ATOM   4599  HB3 GLN A 309       3.769  53.955  37.785  1.00 35.56           H
ATOM   4600  HG2 GLN A 309       5.927  53.522  38.821  1.00 51.81           H
ATOM   4601  HG3 GLN A 309       5.411  52.053  39.123  1.00 51.81           H
ATOM   4602 HE21 GLN A 309       6.679  54.016  36.645  1.00 37.40           H
ATOM   4603 HE22 GLN A 309       6.915  52.973  35.608  1.00 37.40           H
ATOM   4604  N   SER A 310       4.178  52.555  41.709  1.00 21.12           N
ATOM   4605  CA  SER A 310       4.092  51.447  42.662  1.00 18.03           C
ATOM   4606  C   SER A 310       3.231  51.766  43.886  1.00 20.73           C
ATOM   4607  O   SER A 310       2.786  50.843  44.570  1.00 19.60           O
ATOM   4608  CB  SER A 310       5.481  51.089  43.156  1.00 18.26           C
ATOM   4609  OG  SER A 310       5.933  52.120  44.014  1.00 16.81           O
ATOM   4610  H   SER A 310       4.904  53.010  41.754  1.00 25.34           H
ATOM   4611  HA  SER A 310       3.718  50.676  42.212  1.00 21.63           H
ATOM   4612  HB2 SER A 310       5.448  50.251  43.642  1.00 21.91           H
ATOM   4613  HB3 SER A 310       6.079  51.014  42.394  1.00 21.91           H
ATOM   4614  HG  SER A 310       6.694  51.940  44.317  1.00 20.17           H
ATOM   4615  N   GLY A 311       3.033  53.038  44.192  1.00 19.64           N
ATOM   4616  CA  GLY A 311       2.314  53.462  45.372  1.00 25.05           C
ATOM   4617  C   GLY A 311       3.207  53.621  46.575  1.00 23.59           C
ATOM   4618  O   GLY A 311       2.711  53.965  47.648  1.00 23.45           O
ATOM   4619  H   GLY A 311       3.333  53.692  43.721  1.00 23.57           H
ATOM   4620  HA2 GLY A 311       1.886  54.314  45.203  1.00 30.05           H
ATOM   4621  HA3 GLY A 311       1.619  52.817  45.584  1.00 30.05           H
ATOM   4622  N   CYS A 312       4.502  53.344  46.438  1.00 22.98           N
ATOM   4623  CA  CYS A 312       5.450  53.406  47.547  1.00 23.42           C
ATOM   4624  C   CYS A 312       6.639  54.276  47.165  1.00 19.27           C
ATOM   4625  O   CYS A 312       7.357  53.964  46.206  1.00 18.88           O
ATOM   4626  CB  CYS A 312       5.931  52.003  47.925  1.00 23.58           C
ATOM   4627  SG  CYS A 312       7.306  52.091  49.093  1.00 21.81           S
ATOM   4628  H   CYS A 312       4.859  53.103  45.698  1.00 27.57           H
ATOM   4629  HA  CYS A 312       5.015  53.804  48.314  1.00 28.10           H
ATOM   4630  HB2 CYS A 312       5.201  51.520  48.344  1.00 28.30           H
ATOM   4631  HB3 CYS A 312       6.229  51.534  47.130  1.00 28.30           H
ATOM   4632  HG  CYS A 312       6.873  52.557  50.111  1.00 26.18           H
ATOM   4633  N   VAL A 313       6.846  55.363  47.905  1.00 17.34           N
ATOM   4634  CA  VAL A 313       8.014  56.210  47.729  1.00 18.24           C
ATOM   4635  C   VAL A 313       8.907  56.259  48.948  1.00 19.82           C
ATOM   4636  O   VAL A 313       9.969  56.869  48.875  1.00 18.09           O
ATOM   4637  CB  VAL A 313       7.628  57.639  47.302  1.00 17.27           C
ATOM   4638  CG1 VAL A 313       6.836  57.562  46.020  1.00 21.82           C
ATOM   4639  CG2 VAL A 313       6.855  58.362  48.396  1.00 24.96           C
ATOM   4640  H   VAL A 313       6.311  55.637  48.515  1.00 20.81           H
ATOM   4641  HA  VAL A 313       8.542  55.833  47.010  1.00 21.88           H
ATOM   4642  HB  VAL A 313       8.432  58.149  47.120  1.00 20.72           H
ATOM   4643 HG11 VAL A 313       6.576  58.457  45.756  1.00 26.18           H
ATOM   4644 HG12 VAL A 313       7.404  57.169  45.341  1.00 26.18           H
ATOM   4645 HG13 VAL A 313       6.046  57.009  46.157  1.00 26.18           H
ATOM   4646 HG21 VAL A 313       6.651  59.257  48.088  1.00 29.96           H
ATOM   4647 HG22 VAL A 313       6.035  57.876  48.577  1.00 29.96           H
ATOM   4648 HG23 VAL A 313       7.405  58.412  49.192  1.00 29.96           H
ATOM   4649  N   ASP A 314       8.516  55.620  50.067  1.00 22.08           N
ATOM   4650  CA  ASP A 314       9.251  55.651  51.333  1.00 24.05           C
ATOM   4651  C   ASP A 314       9.432  54.230  51.845  1.00 17.32           C
ATOM   4652  O   ASP A 314       8.602  53.350  51.586  1.00 24.44           O
ATOM   4653  CB  ASP A 314       8.521  56.418  52.454  1.00 25.42           C
ATOM   4654  CG  ASP A 314       8.152  57.812  52.082  1.00 36.96           C
ATOM   4655  OD1 ASP A 314       6.948  58.125  52.228  1.00 46.29           O
ATOM   4656  OD2 ASP A 314       9.033  58.587  51.631  1.00 46.11           O1-
ATOM   4657  H   ASP A 314       7.809  55.133  50.109  1.00 26.49           H
ATOM   4658  HA  ASP A 314      10.125  56.051  51.202  1.00 28.86           H
ATOM   4659  HB2 ASP A 314       7.696  55.948  52.668  1.00 30.50           H
ATOM   4660  HB3 ASP A 314       9.097  56.458  53.233  1.00 30.50           H
ATOM   4661  N   ILE A 315      10.539  54.010  52.545  1.00 19.47           N
ATOM   4662  CA  ILE A 315      10.815  52.748  53.225  1.00 23.90           C
ATOM   4663  C   ILE A 315      10.820  53.014  54.724  1.00 28.53           C
ATOM   4664  O   ILE A 315      11.546  53.897  55.205  1.00 24.29           O
ATOM   4665  CB  ILE A 315      12.161  52.138  52.791  1.00 26.03           C
ATOM   4666  CG1 ILE A 315      12.159  51.784  51.310  1.00 17.49           C
ATOM   4667  CG2 ILE A 315      12.481  50.906  53.654  1.00 27.57           C
ATOM   4668  CD1 ILE A 315      13.575  51.420  50.723  1.00 23.99           C
ATOM   4669  H   ILE A 315      11.166  54.592  52.642  1.00 23.36           H
ATOM   4670  HA  ILE A 315      10.113  52.110  53.027  1.00 28.68           H
ATOM   4671  HB  ILE A 315      12.858  52.798  52.939  1.00 31.23           H
ATOM   4672 HG12 ILE A 315      11.579  51.018  51.191  1.00 20.99           H
ATOM   4673 HG13 ILE A 315      11.818  52.541  50.806  1.00 20.99           H
ATOM   4674 HG21 ILE A 315      13.311  50.511  53.346  1.00 33.08           H
ATOM   4675 HG22 ILE A 315      12.573  51.165  54.583  1.00 33.08           H
ATOM   4676 HG23 ILE A 315      11.753  50.272  53.559  1.00 33.08           H
ATOM   4677 HD11 ILE A 315      13.487  51.242  49.772  1.00 28.79           H
ATOM   4678 HD12 ILE A 315      14.182  52.164  50.862  1.00 28.79           H
ATOM   4679 HD13 ILE A 315      13.915  50.633  51.177  1.00 28.79           H
ATOM   4680  N   LYS A 316      10.038  52.234  55.461  1.00 28.85           N
ATOM   4681  CA  LYS A 316       9.970  52.383  56.911  1.00 32.90           C
ATOM   4682  C   LYS A 316      11.361  52.318  57.528  1.00 26.49           C
ATOM   4683  O   LYS A 316      12.122  51.381  57.285  1.00 27.14           O
ATOM   4684  CB  LYS A 316       9.081  51.293  57.512  1.00 40.89           C
ATOM   4685  H   LYS A 316       9.532  51.616  55.145  1.00 34.62           H
ATOM   4686  HA  LYS A 316       9.582  53.248  57.128  1.00 39.48           H
ATOM   4687  HB1 LYS A 316       8.185  51.384  57.152  1.00 49.07           H
ATOM   4688  HB3 LYS A 316       9.062  51.405  58.476  1.00 49.07           H
ATOM   4689  N   GLY A 317      11.701  53.338  58.302  1.00 28.81           N
ATOM   4690  CA  GLY A 317      12.956  53.368  59.013  1.00 29.26           C
ATOM   4691  C   GLY A 317      14.117  53.919  58.230  1.00 32.77           C
ATOM   4692  O   GLY A 317      15.237  53.910  58.744  1.00 27.65           O
ATOM   4693  H   GLY A 317      11.210  54.033  58.432  1.00 34.57           H
ATOM   4694  HA2 GLY A 317      12.854  53.905  59.812  1.00 35.11           H
ATOM   4695  HA3 GLY A 317      13.186  52.465  59.283  1.00 35.11           H
ATOM   4696  N   VAL A 318      13.887  54.414  57.008  1.00 28.07           N
ATOM   4697  CA  VAL A 318      14.949  54.907  56.141  1.00 25.50           C
ATOM   4698  C   VAL A 318      14.677  56.373  55.825  1.00 20.75           C
ATOM   4699  O   VAL A 318      13.562  56.740  55.433  1.00 22.02           O
ATOM   4700  CB  VAL A 318      15.033  54.064  54.848  1.00 30.42           C
ATOM   4701  CG1 VAL A 318      16.046  54.620  53.915  1.00 23.11           C
ATOM   4702  CG2 VAL A 318      15.366  52.607  55.191  1.00 27.82           C
ATOM   4703  H   VAL A 318      13.104  54.475  56.651  1.00 33.69           H
ATOM   4704  HA  VAL A 318      15.801  54.853  56.603  1.00 30.60           H
ATOM   4705  HB  VAL A 318      14.173  54.082  54.398  1.00 36.51           H
ATOM   4706 HG11 VAL A 318      16.127  54.017  53.162  1.00 27.73           H
ATOM   4707 HG12 VAL A 318      15.764  55.496  53.608  1.00 27.73           H
ATOM   4708 HG13 VAL A 318      16.894  54.677  54.379  1.00 27.73           H
ATOM   4709 HG21 VAL A 318      15.483  52.106  54.370  1.00 33.39           H
ATOM   4710 HG22 VAL A 318      16.185  52.581  55.712  1.00 33.39           H
ATOM   4711 HG23 VAL A 318      14.635  52.232  55.708  1.00 33.39           H
ATOM   4712  N   SER A 319      15.684  57.198  56.022  1.00 21.58           N
ATOM   4713  CA  SER A 319      15.669  58.591  55.597  1.00 27.73           C
ATOM   4714  C   SER A 319      16.468  58.671  54.311  1.00 19.67           C
ATOM   4715  O   SER A 319      17.698  58.586  54.337  1.00 19.93           O
ATOM   4716  CB  SER A 319      16.293  59.510  56.645  1.00 26.34           C
ATOM   4717  OG  SER A 319      16.612  60.751  56.052  1.00 24.37           O
ATOM   4718  H   SER A 319      16.419  56.965  56.407  1.00 25.90           H
ATOM   4719  HA  SER A 319      14.758  58.879  55.414  1.00 33.28           H
ATOM   4720  HB2 SER A 319      15.661  59.657  57.363  1.00 31.61           H
ATOM   4721  HB3 SER A 319      17.107  59.100  56.980  1.00 31.61           H
ATOM   4722  HG  SER A 319      17.074  61.211  56.580  1.00 29.24           H
ATOM   4723  N   ASP A 320      15.771  58.848  53.189  1.00 23.93           N
ATOM   4724  CA  ASP A 320      16.470  58.966  51.920  1.00 23.92           C
ATOM   4725  C   ASP A 320      17.353  60.205  51.879  1.00 23.59           C
ATOM   4726  O   ASP A 320      18.420  60.171  51.262  1.00 21.34           O
ATOM   4727  CB  ASP A 320      15.455  58.949  50.775  1.00 20.21           C
ATOM   4728  CG  ASP A 320      14.861  57.569  50.562  1.00 23.50           C
ATOM   4729  OD1 ASP A 320      15.635  56.580  50.355  1.00 23.53           O
ATOM   4730  OD2 ASP A 320      13.622  57.463  50.615  1.00 22.65           O1-
ATOM   4731  H   ASP A 320      14.913  58.895  53.136  1.00 28.71           H
ATOM   4732  HA  ASP A 320      17.052  58.199  51.812  1.00 28.70           H
ATOM   4733  HB2 ASP A 320      14.724  59.555  50.976  1.00 24.25           H
ATOM   4734  HB3 ASP A 320      15.893  59.225  49.953  1.00 24.25           H
ATOM   4735  N   SER A 321      16.975  61.293  52.569  1.00 24.30           N
ATOM   4736  CA  SER A 321      17.869  62.458  52.594  1.00 22.93           C
ATOM   4737  C   SER A 321      19.158  62.157  53.347  1.00 23.27           C
ATOM   4738  O   SER A 321      20.255  62.545  52.910  1.00 26.10           O
ATOM   4739  CB  SER A 321      17.163  63.671  53.218  1.00 28.46           C
ATOM   4740  OG  SER A 321      16.713  63.349  54.521  1.00 39.12           O
ATOM   4741  H   SER A 321      16.238  61.379  53.003  1.00 29.17           H
ATOM   4742  HA  SER A 321      18.114  62.687  51.684  1.00 27.52           H
ATOM   4743  HB2 SER A 321      17.792  64.410  53.263  1.00 34.15           H
ATOM   4744  HB3 SER A 321      16.399  63.913  52.671  1.00 34.15           H
ATOM   4745  HG  SER A 321      16.826  62.528  54.669  1.00 46.94           H
ATOM   4746  N   GLU A 322      19.067  61.460  54.478  1.00 26.05           N
ATOM   4747  CA  GLU A 322      20.302  61.091  55.170  1.00 28.84           C
ATOM   4748  C   GLU A 322      21.128  60.109  54.350  1.00 23.35           C
ATOM   4749  O   GLU A 322      22.367  60.188  54.332  1.00 22.81           O
ATOM   4750  CB  GLU A 322      19.981  60.517  56.554  1.00 26.65           C
ATOM   4751  CG  GLU A 322      19.911  61.621  57.674  1.00 39.39           C
ATOM   4752  H   GLU A 322      18.336  61.203  54.853  1.00 31.26           H
ATOM   4753  HA  GLU A 322      20.849  61.882  55.291  1.00 34.61           H
ATOM   4754  HB2 GLU A 322      20.675  59.883  56.794  1.00 31.99           H
ATOM   4755  HB3 GLU A 322      19.122  60.064  56.515  1.00 31.99           H
ATOM   4756  HG1 GLU A 322      19.206  62.253  57.460  1.00 47.26           H
ATOM   4757  HG3 GLU A 322      19.720  61.201  58.530  1.00 47.26           H
ATOM   4758  N   GLU A 323      20.470  59.144  53.703  1.00 24.71           N
ATOM   4759  CA  GLU A 323      21.202  58.209  52.840  1.00 22.73           C
ATOM   4760  C   GLU A 323      21.908  58.948  51.718  1.00 19.41           C
ATOM   4761  O   GLU A 323      23.041  58.608  51.355  1.00 24.24           O
ATOM   4762  CB  GLU A 323      20.246  57.154  52.268  1.00 19.73           C
ATOM   4763  CG  GLU A 323      19.648  56.186  53.284  1.00 23.70           C
ATOM   4764  CD  GLU A 323      20.691  55.443  54.151  1.00 29.54           C
ATOM   4765  OE1 GLU A 323      21.860  55.319  53.746  1.00 33.35           O
ATOM   4766  OE2 GLU A 323      20.332  54.998  55.257  1.00 35.52           O1-
ATOM   4767  H   GLU A 323      19.622  59.002  53.757  1.00 29.65           H
ATOM   4768  HA  GLU A 323      21.885  57.746  53.346  1.00 27.28           H
ATOM   4769  HB2 GLU A 323      19.504  57.610  51.846  1.00 23.68           H
ATOM   4770  HB3 GLU A 323      20.726  56.635  51.606  1.00 23.68           H
ATOM   4771  HG2 GLU A 323      19.066  56.681  53.880  1.00 28.45           H
ATOM   4772  HG3 GLU A 323      19.135  55.513  52.813  1.00 28.45           H
ATOM   4773  N   PHE A 324      21.253  59.957  51.129  1.00 23.57           N
ATOM   4774  CA  PHE A 324      21.914  60.712  50.063  1.00 19.31           C
ATOM   4775  C   PHE A 324      23.224  61.316  50.560  1.00 29.42           C
ATOM   4776  O   PHE A 324      24.252  61.265  49.868  1.00 24.72           O
ATOM   4777  CB  PHE A 324      20.987  61.814  49.529  1.00 24.93           C
ATOM   4778  CG  PHE A 324      21.464  62.438  48.227  1.00 24.17           C
ATOM   4779  CD1 PHE A 324      21.803  61.634  47.131  1.00 22.51           C
ATOM   4780  CD2 PHE A 324      21.555  63.819  48.087  1.00 32.20           C
ATOM   4781  CE1 PHE A 324      22.224  62.195  45.938  1.00 26.89           C
ATOM   4782  CE2 PHE A 324      21.985  64.386  46.876  1.00 34.20           C
ATOM   4783  CZ  PHE A 324      22.313  63.565  45.807  1.00 33.81           C
ATOM   4784  H   PHE A 324      20.453  60.213  51.319  1.00 28.28           H
ATOM   4785  HA  PHE A 324      22.122  60.106  49.334  1.00 23.17           H
ATOM   4786  HB2 PHE A 324      20.107  61.441  49.372  1.00 29.92           H
ATOM   4787  HB3 PHE A 324      20.922  62.518  50.195  1.00 29.92           H
ATOM   4788  HD1 PHE A 324      21.743  60.708  47.200  1.00 27.01           H
ATOM   4789  HD2 PHE A 324      21.330  64.373  48.801  1.00 38.64           H
ATOM   4790  HE1 PHE A 324      22.447  61.648  45.221  1.00 32.27           H
ATOM   4791  HE2 PHE A 324      22.046  65.309  46.788  1.00 41.04           H
ATOM   4792  HZ  PHE A 324      22.602  63.933  45.003  1.00 40.57           H
ATOM   4793  N   LYS A 325      23.214  61.885  51.773  1.00 26.51           N
ATOM   4794  CA  LYS A 325      24.451  62.432  52.318  1.00 25.68           C
ATOM   4795  C   LYS A 325      25.499  61.336  52.485  1.00 19.96           C
ATOM   4796  O   LYS A 325      26.672  61.537  52.180  1.00 24.20           O
ATOM   4797  CB  LYS A 325      24.154  63.137  53.652  1.00 28.49           C
ATOM   4798  CG  LYS A 325      25.331  63.893  54.240  1.00 40.07           C
ATOM   4799  H   LYS A 325      22.526  61.956  52.286  1.00 31.81           H
ATOM   4800  HA  LYS A 325      24.814  63.082  51.697  1.00 30.82           H
ATOM   4801  HB2 LYS A 325      23.878  62.468  54.300  1.00 34.19           H
ATOM   4802  HB3 LYS A 325      23.437  63.776  53.516  1.00 34.19           H
ATOM   4803  HG1 LYS A 325      25.633  64.543  53.588  1.00 48.08           H
ATOM   4804  HG3 LYS A 325      25.031  64.352  55.043  1.00 48.08           H
ATOM   4805  N   ILE A 326      25.097  60.160  52.938  1.00 25.00           N
ATOM   4806  CA  ILE A 326      26.055  59.061  53.053  1.00 22.26           C
ATOM   4807  C   ILE A 326      26.588  58.670  51.677  1.00 24.96           C
ATOM   4808  O   ILE A 326      27.781  58.386  51.507  1.00 24.82           O
ATOM   4809  CB  ILE A 326      25.395  57.877  53.775  1.00 24.49           C
ATOM   4810  CG1 ILE A 326      25.202  58.249  55.260  1.00 30.41           C
ATOM   4811  CG2 ILE A 326      26.244  56.613  53.622  1.00 29.82           C
ATOM   4812  CD1 ILE A 326      24.205  57.369  55.985  1.00 33.88           C
ATOM   4813  H   ILE A 326      24.294  59.974  53.192  1.00 30.00           H
ATOM   4814  HA  ILE A 326      26.809  59.351  53.590  1.00 26.72           H
ATOM   4815  HB  ILE A 326      24.522  57.716  53.383  1.00 29.39           H
[truncated: 639,366 more chars]
