# Supplementary material for: High-throughput quantum-mechanics/molecular-mechanics (ONIOM) macromolecular crystallographic refinement with PHENIX/DivCon: the impact of mixed Hamiltonian methods on ligand and protein structure
Source: Acta Crystallogr D Struct Biol. 2018 Oct 29;74(Pt 11):1063–77. doi: 10.1107/S2059798318012913 (PMC6213575; doi:10.1107/S2059798318012913)
Supplement: Supplementary file 3 [file d-74-01063-sup3.gz › results_regionQM/1YVF-H_refine_001.pdb]

REMARK Date 2017-01-11 Time 04:29:16 EST -0500 (1484126956.49 s)
REMARK PHENIX refinement
REMARK 
REMARK ****************** INPUT FILES AND LABELS ******************************
REMARK Reflections:
REMARK   file name      : 1YVF.sf
REMARK   labels         : ['r1yvfAsf,wavelength_id=1,_refln.intensity_meas,_refln.intensity_sigma']
REMARK R-free flags:
REMARK   file name      : None
REMARK   label          : R-free-flags
REMARK   test_flag_value: 1
REMARK Model file name(s): 
REMARK   /scratch/oleg/2711207.gondor.quantumbioinc.com/1YVF-H.pdb
REMARK 
REMARK ******************** REFINEMENT SUMMARY: QUICK FACTS *******************
REMARK Start: r_work = 0.2403 r_free = 0.2357 bonds = 0.011 angles = 1.505
REMARK Final: r_work = 0.2081 r_free = 0.2589 bonds = 0.015 angles = 1.564
REMARK ************************************************************************
REMARK 
REMARK ****************** REFINEMENT STATISTICS STEP BY STEP ******************
REMARK leading digit, like 1_, means number of macro-cycle                     
REMARK 0    : statistics at the very beginning when nothing is done yet        
REMARK 1_bss: bulk solvent correction and/or (anisotropic) scaling             
REMARK 1_xyz: refinement of coordinates                                        
REMARK 1_adp: refinement of ADPs (Atomic Displacement Parameters)              
REMARK 1_occ: refinement of occupancies                                        
REMARK ------------------------------------------------------------------------
REMARK  stage       r-work r-free bonds angles b_min b_max b_ave n_water shift
REMARK       0    : 0.4607 0.5536 0.011  1.50  20.3  92.9  50.9 684      0.000
REMARK       1_bss: 0.2403 0.2357 0.011  1.50  23.9  96.4  54.5 684      0.000
REMARK 1_settarget: 0.2403 0.2357 0.011  1.50  23.9  96.4  54.5 684      0.000
REMARK       1_nqh: 0.2403 0.2358 0.011  1.50  23.9  96.4  54.5 684      0.001
REMARK    1_weight: 0.2403 0.2358 0.011  1.50  23.9  96.4  54.5 684      0.001
REMARK    1_checkH: 0.2408 0.2362 0.011  1.50  23.9  96.4  54.5 684      0.455
REMARK    1_xyzrec: 0.2284 0.2531 0.016  1.52  23.9  96.4  54.5 684      0.541
REMARK    1_checkH: 0.2285 0.2531 0.016  1.52  23.9  96.4  54.5 684      0.541
REMARK       1_adp: 0.2168 0.2536 0.016  1.52  27.7 101.6  55.1 684      0.541
REMARK   1_regHadp: 0.2160 0.2534 0.016  1.52  27.7 101.6  55.1 684      0.541
REMARK       1_occ: 0.2160 0.2533 0.016  1.52  27.7 101.6  55.1 684      0.541
REMARK       2_bss: 0.2174 0.2532 0.016  1.52  27.7 101.6  55.1 684      0.541
REMARK 2_settarget: 0.2174 0.2532 0.016  1.52  27.7 101.6  55.1 684      0.541
REMARK 2_updatecdl: 0.2174 0.2532 0.016  1.53  27.7 101.6  55.1 684      0.541
REMARK       2_nqh: 0.2174 0.2532 0.016  1.53  27.7 101.6  55.1 684      0.541
REMARK    2_weight: 0.2174 0.2532 0.016  1.53  27.7 101.6  55.1 684      0.541
REMARK    2_checkH: 0.2173 0.2532 0.016  1.53  27.7 101.6  55.1 684      0.541
REMARK    2_xyzrec: 0.2159 0.2555 0.014  1.48  27.7 101.6  55.1 684      0.557
REMARK    2_checkH: 0.2159 0.2557 0.014  1.48  27.7 101.6  55.1 684      0.557
REMARK       2_adp: 0.2116 0.2565 0.014  1.48  24.6 115.2  55.9 684      0.557
REMARK   2_regHadp: 0.2119 0.2572 0.014  1.48  24.6 115.2  55.9 684      0.557
REMARK       2_occ: 0.2119 0.2572 0.014  1.48  24.6 115.2  55.9 684      0.557
REMARK       3_bss: 0.2117 0.2570 0.014  1.48  24.6 115.2  55.9 684      0.557
REMARK 3_settarget: 0.2117 0.2570 0.014  1.48  24.6 115.2  55.9 684      0.557
REMARK 3_updatecdl: 0.2117 0.2570 0.014  1.49  24.6 115.2  55.9 684      0.557
REMARK       3_nqh: 0.2117 0.2570 0.014  1.49  24.6 115.2  55.9 684      0.557
REMARK    3_weight: 0.2117 0.2570 0.014  1.49  24.6 115.2  55.9 684      0.557
REMARK    3_checkH: 0.2116 0.2569 0.014  1.49  24.6 115.2  55.9 684      0.557
REMARK    3_xyzrec: 0.2082 0.2597 0.015  1.56  24.6 115.2  55.9 684      0.578
REMARK    3_checkH: 0.2083 0.2597 0.015  1.56  24.6 115.2  55.9 684      0.578
REMARK       3_adp: 0.2084 0.2592 0.015  1.56  22.7 114.6  55.7 684      0.578
REMARK   3_regHadp: 0.2084 0.2592 0.015  1.56  22.7 114.6  55.7 684      0.578
REMARK       3_occ: 0.2084 0.2592 0.015  1.56  22.7 114.6  55.7 684      0.578
REMARK         end: 0.2081 0.2589 0.015  1.56  22.7 114.6  55.7 684      0.578
REMARK ------------------------------------------------------------------------
REMARK MODEL CONTENT.
REMARK  ELEMENT        ATOM RECORD COUNT   OCCUPANCY SUM
REMARK        C                     2803         2803.00
REMARK        H                     4933         4933.00
REMARK        O                     1002         1002.00
REMARK        N                      780          780.00
REMARK        P                        1            1.00
REMARK        S                       33           33.00
REMARK     Cl1-                        1            0.50
REMARK       Br                        1            1.00
REMARK      O1-                       55           55.00
REMARK    TOTAL                     9609         9608.50
REMARK -----------------------------------------------------------------------
REMARK r_free_flags.md5.hexdigest de3c85687b59b8a6f8a795869d4a4267
REMARK 
REMARK ---------------------------------------------------------------
REMARK  Atom Name   Residue Name    Residue ID     Chain     Charge  
REMARK ---------------------------------------------------------------
REMARK      N            PH7            800          A      -0.4822  
REMARK      C            PH7            800          A       0.6258  
REMARK      O            PH7            800          A      -0.5363  
REMARK     CB1           PH7            800          A       0.0022  
REMARK     CB2           PH7            800          A      -0.1261  
REMARK     CB3           PH7            800          A      -0.0342  
REMARK     CD2           PH7            800          A       0.6246  
REMARK      C1           PH7            800          A       -0.054  
REMARK      C2           PH7            800          A      -0.0356  
REMARK     CA1           PH7            800          A       0.2067  
REMARK     CA2           PH7            800          A      -0.0694  
REMARK     CA3           PH7            800          A      -0.1019  
REMARK     CA4           PH7            800          A      -0.1421  
REMARK     CA5           PH7            800          A      -0.0906  
REMARK     CA6           PH7            800          A      -0.2225  
REMARK     CB4           PH7            800          A      -0.3229  
REMARK     CB5           PH7            800          A      -0.3395  
REMARK     CB6           PH7            800          A       0.3387  
REMARK     CC1           PH7            800          A      -0.2174  
REMARK     CC2           PH7            800          A      -0.0112  
REMARK     CC3           PH7            800          A      -0.1966  
REMARK     CC4           PH7            800          A      -0.0695  
REMARK     CC5           PH7            800          A      -0.2074  
REMARK     CC6           PH7            800          A      -0.0793  
REMARK     OAB           PH7            800          A      -0.3849  
REMARK     OC1           PH7            800          A      -0.5055  
REMARK     OC2           PH7            800          A      -0.5641  
REMARK     BRA           PH7            800          A      -0.0778  
REMARK      H1           PH7            800          A       0.1858  
REMARK     HA3           PH7            800          A       0.182   
REMARK     HB1           PH7            800          A       0.1636  
REMARK     HB3           PH7            800          A       0.1472  
REMARK     HA4           PH7            800          A       0.1842  
REMARK     HA5           PH7            800          A       0.1742  
REMARK     HA6           PH7            800          A       0.1917  
REMARK     HB4           PH7            800          A       0.187   
REMARK     HB5           PH7            800          A       0.2029  
REMARK     HC1           PH7            800          A       0.3838  
REMARK     HC2           PH7            800          A       0.1921  
REMARK     HC3           PH7            800          A       0.1573  
REMARK     HC4           PH7            800          A       0.1592  
REMARK     HC5           PH7            800          A       0.1528  
REMARK     HC6           PH7            800          A       0.1439  
REMARK      HN           PH7            800          A       0.2905  
REMARK ---------------------------------------------------------------
REMARK IF THIS FILE IS FOR PDB DEPOSITION: REMOVE ALL FROM THIS LINE UP.
REMARK   3
REMARK   3 REFINEMENT.
REMARK   3   PROGRAM     : PHENIX (1.11.1_2575: ???)
REMARK   3   AUTHORS     : Adams,Afonine,Bunkoczi,Burnley,Chen,Dar,Davis,
REMARK   3               : Draizen,Echols,Gildea,Gros,Grosse-Kunstleve,Headd,
REMARK   3               : Hintze,Hung,Ioerger,Liebschner,McCoy,McKee,Moriarty,
REMARK   3               : Oeffner,Poon,Read,Richardson,Richardson,Sacchettini,
REMARK   3               : Sauter,Sobolev,Storoni,Terwilliger,Williams,Zwart
REMARK   3
REMARK   3  REFINEMENT TARGET : ML
REMARK   3  
REMARK   3  DATA USED IN REFINEMENT.
REMARK   3   RESOLUTION RANGE HIGH (ANGSTROMS) : 2.496   
REMARK   3   RESOLUTION RANGE LOW  (ANGSTROMS) : 49.107  
REMARK   3   MIN(FOBS/SIGMA_FOBS)              : 1.35  
REMARK   3   COMPLETENESS FOR RANGE        (%) : 98.22 
REMARK   3   NUMBER OF REFLECTIONS             : 31566     
REMARK   3   NUMBER OF REFLECTIONS (NON-ANOMALOUS) : 31566     
REMARK   3  
REMARK   3  FIT TO DATA USED IN REFINEMENT.
REMARK   3   R VALUE     (WORKING + TEST SET) : 0.2113
REMARK   3   R VALUE            (WORKING SET) : 0.2081
REMARK   3   FREE R VALUE                     : 0.2589
REMARK   3   FREE R VALUE TEST SET SIZE   (%) : 6.35  
REMARK   3   FREE R VALUE TEST SET COUNT      : 2005      
REMARK   3  
REMARK   3  FIT TO DATA USED IN REFINEMENT (IN BINS).
REMARK   3   BIN  RESOLUTION RANGE  COMPL.    NWORK NFREE   RWORK  RFREE  CCWORK CCFREE
REMARK   3     1 49.1160 -  6.0114    0.89     2063   134  0.1833 0.2269   0.918  0.881
REMARK   3     2  6.0114 -  4.7727    0.98     2158   148  0.1732 0.2164   0.922  0.867
REMARK   3     3  4.7727 -  4.1697    0.96     2107   142  0.1579 0.1988   0.933  0.894
REMARK   3     4  4.1697 -  3.7887    0.98     2119   145  0.1897 0.2256   0.913  0.839
REMARK   3     5  3.7887 -  3.5172    1.00     2148   144  0.2110 0.2611   0.901  0.849
REMARK   3     6  3.5172 -  3.3099    0.99     2118   143  0.2227 0.2949   0.895  0.756
REMARK   3     7  3.3099 -  3.1441    0.99     2120   143  0.2475 0.2943   0.870  0.785
REMARK   3     8  3.1441 -  3.0073    1.00     2115   143  0.2507 0.2976   0.864  0.792
REMARK   3     9  3.0073 -  2.8915    0.99     2125   144  0.2598 0.3443   0.871  0.740
REMARK   3    10  2.8915 -  2.7918    1.00     2104   143  0.2507 0.3146   0.869  0.809
REMARK   3    11  2.7918 -  2.7045    1.00     2104   147  0.2611 0.3007   0.868  0.746
REMARK   3    12  2.7045 -  2.6272    1.00     2101   145  0.2615 0.3375   0.865  0.709
REMARK   3    13  2.6272 -  2.5580    0.99     2102   144  0.2668 0.3495   0.857  0.691
REMARK   3    14  2.5580 -  2.4956    0.98     2077   140  0.2757 0.3279   0.857  0.801
REMARK   3  
REMARK   3  BULK SOLVENT MODELLING.
REMARK   3   METHOD USED        : FLAT BULK SOLVENT MODEL
REMARK   3   SOLVENT RADIUS     : 1.11    
REMARK   3   SHRINKAGE RADIUS   : 0.90    
REMARK   3   GRID STEP FACTOR   : 4.00    
REMARK   3  
REMARK   3  ERROR ESTIMATES.
REMARK   3   COORDINATE ERROR (MAXIMUM-LIKELIHOOD BASED)     : 0.34    
REMARK   3   PHASE ERROR (DEGREES, MAXIMUM-LIKELIHOOD BASED) : 27.87   
REMARK   3  
REMARK   3  STRUCTURE FACTORS CALCULATION ALGORITHM : FFT
REMARK   3  
REMARK   3  RESTRAINTS LIBRARY
REMARK   3    GEOSTD + MON.LIB. + CDL v1.2
REMARK   3  
REMARK   3  DEVIATIONS FROM IDEAL VALUES.
REMARK   3                 RMSD     MAX  COUNT
REMARK   3   BOND      :  0.015   0.133   4539
REMARK   3   ANGLE     :  1.564  18.971   6149
REMARK   3   CHIRALITY :  0.061   0.350    688
REMARK   3   PLANARITY :  0.011   0.118    779
REMARK   3   DIHEDRAL  : 17.196 179.584   2741
REMARK   3   MIN NONBONDED DISTANCE : 1.932 
REMARK   3  
REMARK   3  MOLPROBITY STATISTICS.
REMARK   3   ALL-ATOM CLASHSCORE : 13.11
REMARK   3   RAMACHANDRAN PLOT:
REMARK   3     OUTLIERS : 1.96  %
REMARK   3     ALLOWED  : 7.47  %
REMARK   3     FAVORED  : 90.57 %
REMARK   3   ROTAMER OUTLIERS : 2.71 %
REMARK   3   CBETA DEVIATIONS : 0
REMARK   3   PEPTIDE PLANE:
REMARK   3     CIS-PROLINE     : 0
REMARK   3     CIS-GENERAL     : 0
REMARK   3     TWISTED PROLINE : 0
REMARK   3     TWISTED GENERAL : 0
REMARK   3  
REMARK   3  ATOMIC DISPLACEMENT PARAMETERS.
REMARK   3   WILSON B : 47.62
REMARK   3   RMS(B_ISO_OR_EQUIVALENT_BONDED) : 6.67
REMARK   3   ATOMS          NUMBER OF ATOMS
REMARK   3                    ISO.  ANISO. 
REMARK   3    ALL         :   9609       0
REMARK   3    ALL (NO H)  :   4676       0
REMARK   3    SOLVENT     :    228       0
REMARK   3    NON-SOLVENT :   4448       0
REMARK   3    HYDROGENS   :   4933       0
REMARK   3
REMARK   3
REMARK   3   OTHER REFINEMENT REMARKS:
REMARK   3   XRAY REFINEMENT USING QUANTUM MECHANICAL FUNCTIONAL
REMARK   3   PROGRAM      :QuantumBio DivCon 6 build-7.1.1-b4015.17
REMARK   3   AUTHORS      :BORBULEVYCH O.Y., PLUMLEY J., 
REMARK   3                :MARTIN, R.I., WESTERHOFF L.M. 
REMARK   3
REMARK   3   REFERENCE     :BORBULEVYCH O.Y., PLUMLEY J.A.,
REMARK   3                 :MARTIN, R.I., MERZ, K.M.,  WESTERHOFF L.M.
REMARK   3                 :ACTA CRYSTLLOGRAPHICA SECTION D, 2014, 
REMARK   3                 :V. D70, pp. 1233-1247
REMARK   3   QM METHOD(HAMILTONIAN): PM6
REMARK   3   REGION QM REFINEMENT: 
REMARK   3      MAIN/BUFFER QM REGION RADII (A): 3.0 / 2.5
REMARK   3      LIGAND / STRAIN ENERGY: PH7_A_800 / 2.95 KCAL/MOLE
REMARK   3
HELIX    1   1 SER A   27  LEU A   30  1               Generated by MOE    4
HELIX    2   2 HIS A   34  LEU A   36  5               Generated by MOE    3
HELIX    3   3 ALA A   45  VAL A   52  1               Generated by MOE    8
HELIX    4   4 ASP A   62  ALA A   75  1               Generated by MOE   14
HELIX    5   5 VAL A   85  LYS A   90  1               Generated by MOE    6
HELIX    6   6 ALA A  105  ARG A  109  1               Generated by MOE    5
HELIX    7   7 SER A  113  GLU A  128  1               Generated by MOE   16
HELIX    8   8 LEU A  165  LEU A  175  1               Generated by MOE   11
HELIX    9   9 LEU A  182  MET A  187  1               Generated by MOE    6
HELIX   10  10 GLY A  188  SER A  190  5               Generated by MOE    3
HELIX   11  11 GLY A  192  GLN A  194  5               Generated by MOE    3
HELIX   12  12 PRO A  197  LYS A  209  1               Generated by MOE   13
HELIX   13  13 PHE A  224  THR A  227  1               Generated by MOE    4
HELIX   14  14 GLU A  230  TYR A  240  1               Generated by MOE   11
HELIX   15  15 PRO A  247  ARG A  259  1               Generated by MOE   13
HELIX   16  16 THR A  287  ALA A  306  1               Generated by MOE   20
HELIX   17  17 THR A  329  ARG A  345  1               Generated by MOE   17
HELIX   18  18 LEU A  360  LEU A  362  5               Generated by MOE    3
HELIX   19  19 THR A  389  ALA A  400  1               Generated by MOE   12
HELIX   20  20 TRP A  408  MET A  414  1               Generated by MOE    7
HELIX   21  21 LEU A  419  MET A  423  1               Generated by MOE    5
HELIX   22  22 LEU A  425  LEU A  434  1               Generated by MOE   10
HELIX   23  23 PRO A  456  ASP A  458  5               Generated by MOE    3
HELIX   24  24 LEU A  459  HIS A  467  1               Generated by MOE    9
HELIX   25  25 LEU A  469  PHE A  472  5               Generated by MOE    4
HELIX   26  26 PRO A  479  LEU A  492  1               Generated by MOE   14
HELIX   27  27 LEU A  497  LEU A  512  1               Generated by MOE   16
HELIX   28  28 ALA A  518  TYR A  524  1               Generated by MOE    7
HELIX   29  29 ASN A  527  ALA A  529  5               Generated by MOE    3
HELIX   30  30 PRO A  540  ALA A  542  5               Generated by MOE    3
HELIX   31  31 GLY A  549  PHE A  551  5               Generated by MOE    3
SHEET    1       SER A   1  MET A   2                  Generated by MOE
SHEET    2       TYR A   4  TRP A   6                  Generated by MOE
SHEET    3       VAL A  37  SER A  39                  Generated by MOE
SHEET    4       ASP A  55  ARG A  56                  Generated by MOE
SHEET    5       THR A 136  THR A 137                  Generated by MOE
SHEET    6       ILE A 138  ALA A 140                  Generated by MOE
SHEET    7       VAL A 144  CYS A 146                  Generated by MOE
SHEET    8       LEU A 159  PRO A 163                  Generated by MOE
SHEET    9       PRO A 214  TYR A 219                  Generated by MOE
SHEET   10       GLY A 264  PRO A 265                  Generated by MOE
SHEET   11       MET A 266  THR A 267                  Generated by MOE
SHEET   12       ASN A 273  ARG A 277                  Generated by MOE
SHEET   13       GLN A 309  LEU A 314                  Generated by MOE
SHEET   14       VAL A 315  VAL A 315                  Generated by MOE
SHEET   15       ASN A 316  ASN A 316                  Generated by MOE
SHEET   16       ASP A 319  GLU A 325                  Generated by MOE
SHEET   17       ASN A 369  HIS A 374                  Generated by MOE
SHEET   18       ARG A 380  THR A 385                  Generated by MOE
SHEET   19       LEU A 443  LEU A 443                  Generated by MOE
SHEET   20       ASP A 444  ASP A 444                  Generated by MOE
SHEET   21       CYS A 445  ILE A 447                  Generated by MOE
SHEET   22       ALA A 450  ALA A 450                  Generated by MOE
SHEET   23       CYS A 451  TYR A 452                  Generated by MOE
SHEET   24       SER A 453  ILE A 454                  Generated by MOE
SHEET   25       TYR A 561  HIS A 562                  Generated by MOE
CRYST1   90.879   90.879  188.516  90.00  90.00 120.00 P 32 2 1
SCALE1      0.011004  0.006353  0.000000        0.00000
SCALE2      0.000000  0.012706  0.000000        0.00000
SCALE3      0.000000  0.000000  0.005305        0.00000
ATOM      1  N   MET A   0     -10.685  35.428  23.245  1.00 70.46           N
ATOM      2  CA  MET A   0     -10.329  34.175  23.930  1.00 84.99           C
ATOM      3  C   MET A   0      -8.851  34.131  24.424  1.00 79.20           C
ATOM      4  O   MET A   0      -8.100  33.162  24.198  1.00 76.41           O
ATOM      5  CB  MET A   0     -10.613  32.979  23.004  1.00 93.32           C
ATOM      6  CG  MET A   0     -12.082  32.587  22.952  1.00 90.68           C
ATOM      7  SD  MET A   0     -12.579  31.720  24.477  1.00114.56           S
ATOM      8  CE  MET A   0     -12.160  30.021  24.058  1.00 82.99           C
ATOM      9  H1  MET A   0     -10.524  36.163  23.839  1.00 84.55           H
ATOM     10  H2  MET A   0     -11.622  35.409  23.027  1.00 84.55           H
ATOM     11  HA  MET A   0     -10.916  34.087  24.698  1.00101.99           H
ATOM     12  HB2 MET A   0     -10.122  32.208  23.334  1.00111.98           H
ATOM     13  HB3 MET A   0     -10.328  33.192  22.098  1.00111.98           H
ATOM     14  HG2 MET A   0     -12.225  31.994  22.195  1.00108.81           H
ATOM     15  HG3 MET A   0     -12.620  33.389  22.856  1.00108.81           H
ATOM     16  HE1 MET A   0     -12.569  29.804  23.203  1.00 99.59           H
ATOM     17  HE2 MET A   0     -11.195  29.938  23.998  1.00 99.59           H
ATOM     18  HE3 MET A   0     -12.509  29.434  24.749  1.00 99.59           H
ATOM     19  N   SER A   1      -8.451  35.182  25.121  1.00 55.30           N
ATOM     20  CA  SER A   1      -7.083  35.345  25.566  1.00 59.69           C
ATOM     21  C   SER A   1      -7.018  35.139  27.063  1.00 51.46           C
ATOM     22  O   SER A   1      -7.787  35.754  27.807  1.00 46.25           O
ATOM     23  CB  SER A   1      -6.571  36.743  25.223  1.00 67.35           C
ATOM     24  OG  SER A   1      -7.216  37.716  26.029  1.00 56.58           O
ATOM     25  H   SER A   1      -8.965  35.833  25.350  1.00 66.36           H
ATOM     26  HA  SER A   1      -6.512  34.679  25.149  1.00 71.63           H
ATOM     27  HB2 SER A   1      -5.615  36.783  25.378  1.00 80.82           H
ATOM     28  HB3 SER A   1      -6.771  36.916  24.290  1.00 80.82           H
ATOM     29  HG  SER A   1      -7.754  37.336  26.550  1.00 67.89           H
ATOM     30  N   MET A   2      -6.115  34.267  27.486  1.00 48.40           N
ATOM     31  CA  MET A   2      -5.798  34.143  28.896  1.00 44.86           C
ATOM     32  C   MET A   2      -5.279  35.456  29.429  1.00 39.43           C
ATOM     33  O   MET A   2      -4.567  36.182  28.737  1.00 48.44           O
ATOM     34  CB  MET A   2      -4.743  33.071  29.118  1.00 46.91           C
ATOM     35  CG  MET A   2      -5.209  31.683  28.780  1.00 45.02           C
ATOM     36  SD  MET A   2      -6.674  31.167  29.694  1.00 54.97           S
ATOM     37  CE  MET A   2      -6.134  31.219  31.363  1.00 40.72           C
ATOM     38  H   MET A   2      -5.675  33.738  26.971  1.00 58.08           H
ATOM     39  HA  MET A   2      -6.596  33.899  29.387  1.00 53.83           H
ATOM     40  HB2 MET A   2      -3.974  33.270  28.559  1.00 56.29           H
ATOM     41  HB3 MET A   2      -4.484  33.086  30.048  1.00 56.29           H
ATOM     42  HG2 MET A   2      -5.423  31.642  27.835  1.00 54.02           H
ATOM     43  HG3 MET A   2      -4.505  31.055  28.998  1.00 54.02           H
ATOM     44  HE1 MET A   2      -6.881  31.001  31.939  1.00 48.86           H
ATOM     45  HE2 MET A   2      -5.430  30.565  31.465  1.00 48.86           H
ATOM     46  HE3 MET A   2      -5.809  32.110  31.567  1.00 48.86           H
ATOM     47  N   SER A   3      -5.664  35.759  30.671  1.00 45.91           N
ATOM     48  CA  SER A   3      -5.203  36.971  31.344  1.00 46.74           C
ATOM     49  C   SER A   3      -3.718  36.891  31.717  1.00 40.16           C
ATOM     50  O   SER A   3      -3.056  37.924  31.802  1.00 44.14           O
ATOM     51  CB  SER A   3      -6.048  37.245  32.611  1.00 33.32           C
ATOM     52  OG  SER A   3      -6.228  36.086  33.394  1.00 35.04           O
ATOM     53  H   SER A   3      -6.203  35.274  31.132  1.00 55.09           H
ATOM     54  HA  SER A   3      -5.330  37.717  30.727  1.00 56.09           H
ATOM     55  HB2 SER A   3      -5.601  37.897  33.171  1.00 39.98           H
ATOM     56  HB3 SER A   3      -6.914  37.586  32.338  1.00 39.98           H
ATOM     57  HG  SER A   3      -6.560  36.293  34.137  1.00 42.05           H
ATOM     58  N   TYR A   4      -3.203  35.693  31.975  1.00 35.65           N
ATOM     59  CA  TYR A   4      -1.828  35.447  32.377  1.00 40.80           C
ATOM     60  C   TYR A   4      -1.461  34.092  31.796  1.00 46.21           C
ATOM     61  O   TYR A   4      -2.336  33.228  31.643  1.00 40.87           O
ATOM     62  CB  TYR A   4      -1.621  35.424  33.928  1.00 37.91           C
ATOM     63  CG  TYR A   4      -1.797  36.767  34.639  1.00 38.23           C
ATOM     64  CD1 TYR A   4      -2.944  37.051  35.343  1.00 35.89           C
ATOM     65  CD2 TYR A   4      -0.830  37.755  34.566  1.00 36.98           C
ATOM     66  CE1 TYR A   4      -3.125  38.283  35.974  1.00 35.78           C
ATOM     67  CE2 TYR A   4      -1.000  39.010  35.184  1.00 37.29           C
ATOM     68  CZ  TYR A   4      -2.160  39.263  35.892  1.00 39.45           C
ATOM     69  OH  TYR A   4      -2.343  40.478  36.541  1.00 37.51           O
ATOM     70  H   TYR A   4      -3.656  34.967  31.933  1.00 42.77           H
ATOM     71  HA  TYR A   4      -1.249  36.122  32.003  1.00 48.96           H
ATOM     72  HB2 TYR A   4      -2.254  34.798  34.304  1.00 45.50           H
ATOM     73  HB3 TYR A   4      -0.721  35.121  34.112  1.00 45.50           H
ATOM     74  HD1 TYR A   4      -3.604  36.405  35.400  1.00 43.06           H
ATOM     75  HD2 TYR A   4      -0.060  37.591  34.082  1.00 44.37           H
ATOM     76  HE1 TYR A   4      -3.903  38.443  36.456  1.00 42.93           H
ATOM     77  HE2 TYR A   4      -0.337  39.661  35.133  1.00 44.75           H
ATOM     78  HH  TYR A   4      -1.678  40.972  36.404  1.00 45.02           H
ATOM     79  N   THR A   5      -0.172  33.928  31.443  1.00 43.97           N
ATOM     80  CA  THR A   5       0.479  32.618  31.380  1.00 41.67           C
ATOM     81  C   THR A   5       1.555  32.565  32.450  1.00 39.14           C
ATOM     82  O   THR A   5       2.081  33.597  32.868  1.00 36.38           O
ATOM     83  CB  THR A   5       1.082  32.306  29.978  1.00 40.28           C
ATOM     84  OG1 THR A   5       2.002  33.338  29.527  1.00 39.44           O
ATOM     85  CG2 THR A   5      -0.063  32.190  28.998  1.00 42.62           C
ATOM     86  H   THR A   5       0.354  34.571  31.224  1.00 52.77           H
ATOM     87  HA  THR A   5      -0.150  31.914  31.597  1.00 50.00           H
ATOM     88  HB  THR A   5       1.549  31.460  30.010  1.00 48.34           H
ATOM     89  HG1 THR A   5       2.663  33.416  30.035  1.00 47.32           H
ATOM     90 HG21 THR A   5       0.295  32.123  28.099  1.00 51.14           H
ATOM     91 HG22 THR A   5      -0.593  31.403  29.197  1.00 51.14           H
ATOM     92 HG23 THR A   5      -0.634  32.975  29.062  1.00 51.14           H
ATOM     93  N   TRP A   6       1.898  31.354  32.876  1.00 38.41           N
ATOM     94  CA  TRP A   6       2.847  31.189  33.951  1.00 34.45           C
ATOM     95  C   TRP A   6       3.911  30.168  33.591  1.00 42.98           C
ATOM     96  O   TRP A   6       3.624  29.149  32.975  1.00 41.50           O
ATOM     97  CB  TRP A   6       2.127  30.768  35.198  1.00 39.54           C
ATOM     98  CG  TRP A   6       1.089  31.777  35.657  1.00 45.83           C
ATOM     99  CD1 TRP A   6      -0.276  31.661  35.548  1.00 36.71           C
ATOM    100  CD2 TRP A   6       1.331  33.045  36.286  1.00 35.78           C
ATOM    101  NE1 TRP A   6      -0.871  32.766  36.046  1.00 38.66           N
ATOM    102  CE2 TRP A   6       0.081  33.621  36.539  1.00 35.30           C
ATOM    103  CE3 TRP A   6       2.487  33.740  36.673  1.00 44.25           C
ATOM    104  CZ2 TRP A   6      -0.056  34.872  37.143  1.00 41.04           C
ATOM    105  CZ3 TRP A   6       2.353  34.981  37.274  1.00 38.87           C
ATOM    106  CH2 TRP A   6       1.093  35.532  37.506  1.00 45.22           C
ATOM    107  H   TRP A   6       1.590  30.613  32.571  1.00 46.09           H
ATOM    108  HA  TRP A   6       3.281  32.037  34.121  1.00 41.34           H
ATOM    109  HB2 TRP A   6       1.681  29.926  35.026  1.00 47.45           H
ATOM    110  HB3 TRP A   6       2.779  30.662  35.906  1.00 47.45           H
ATOM    111  HD1 TRP A   6      -0.731  30.946  35.176  1.00 44.05           H
ATOM    112  HE1 TRP A   6      -1.721  32.890  36.084  1.00 46.40           H
ATOM    113  HE3 TRP A   6       3.331  33.376  36.532  1.00 53.10           H
ATOM    114  HZ2 TRP A   6      -0.896  35.250  37.285  1.00 49.25           H
ATOM    115  HZ3 TRP A   6       3.111  35.449  37.540  1.00 46.64           H
ATOM    116  HH2 TRP A   6       1.028  36.366  37.910  1.00 54.26           H
ATOM    117  N   THR A   7       5.144  30.437  33.988  1.00 43.60           N
ATOM    118  CA  THR A   7       6.220  29.502  33.698  1.00 43.22           C
ATOM    119  C   THR A   7       6.350  28.416  34.737  1.00 44.13           C
ATOM    120  O   THR A   7       6.964  27.387  34.457  1.00 49.22           O
ATOM    121  CB  THR A   7       7.567  30.228  33.619  1.00 49.97           C
ATOM    122  OG1 THR A   7       7.864  30.845  34.898  1.00 43.81           O
ATOM    123  CG2 THR A   7       7.545  31.279  32.491  1.00 38.29           C
ATOM    124  H   THR A   7       5.379  31.142  34.420  1.00 52.32           H
ATOM    125  HA  THR A   7       6.052  29.074  32.846  1.00 51.86           H
ATOM    126  HB  THR A   7       8.251  29.575  33.406  1.00 59.97           H
ATOM    127  HG1 THR A   7       8.507  31.379  34.820  1.00 52.57           H
ATOM    128 HG21 THR A   7       8.410  31.712  32.415  1.00 45.95           H
ATOM    129 HG22 THR A   7       7.344  30.844  31.650  1.00 45.95           H
ATOM    130 HG23 THR A   7       6.870  31.953  32.671  1.00 45.95           H
ATOM    131  N   GLY A   8       5.808  28.622  35.930  1.00 47.22           N
ATOM    132  CA  GLY A   8       6.064  27.736  37.041  1.00 43.24           C
ATOM    133  C   GLY A   8       7.009  28.335  38.039  1.00 51.98           C
ATOM    134  O   GLY A   8       7.124  27.834  39.171  1.00 46.38           O
ATOM    135  H   GLY A   8       5.282  29.271  36.123  1.00 56.67           H
ATOM    136  HA2 GLY A   8       5.231  27.528  37.486  1.00 51.88           H
ATOM    137  HA3 GLY A   8       6.453  26.912  36.707  1.00 51.88           H
ATOM    138  N   ALA A   9       7.683  29.402  37.669  1.00 43.24           N
ATOM    139  CA  ALA A   9       8.479  30.076  38.663  1.00 43.11           C
ATOM    140  C   ALA A   9       7.567  30.654  39.728  1.00 45.54           C
ATOM    141  O   ALA A   9       6.506  31.214  39.439  1.00 55.10           O
ATOM    142  CB  ALA A   9       9.322  31.177  38.038  1.00 42.37           C
ATOM    143  H   ALA A   9       7.699  29.742  36.881  1.00 51.89           H
ATOM    144  HA  ALA A   9       9.057  29.426  39.089  1.00 51.73           H
ATOM    145  HB1 ALA A   9       9.884  31.578  38.718  1.00 50.84           H
ATOM    146  HB2 ALA A   9       9.865  30.760  37.355  1.00 50.84           H
ATOM    147  HB3 ALA A   9       8.736  31.847  37.650  1.00 50.84           H
ATOM    148  N   LEU A  10       8.008  30.520  40.961  1.00 38.74           N
ATOM    149  CA  LEU A  10       7.339  31.091  42.104  1.00 33.75           C
ATOM    150  C   LEU A  10       7.496  32.599  42.159  1.00 43.59           C
ATOM    151  O   LEU A  10       8.517  33.174  41.753  1.00 51.99           O
ATOM    152  CB  LEU A  10       7.927  30.508  43.387  1.00 38.30           C
ATOM    153  CG  LEU A  10       7.989  28.980  43.375  1.00 41.91           C
ATOM    154  CD1 LEU A  10       8.808  28.444  44.593  1.00 55.11           C
ATOM    155  CD2 LEU A  10       6.609  28.390  43.336  1.00 52.01           C
ATOM    156  H   LEU A  10       8.713  30.079  41.160  1.00 46.49           H
ATOM    157  HA  LEU A  10       6.395  30.888  42.048  1.00 40.50           H
ATOM    158  HB2 LEU A  10       8.825  30.858  43.507  1.00 45.96           H
ATOM    159  HB3 LEU A  10       7.377  30.784  44.135  1.00 45.96           H
ATOM    160  HG  LEU A  10       8.433  28.680  42.567  1.00 50.29           H
ATOM    161 HD11 LEU A  10       8.836  27.472  44.563  1.00 66.13           H
ATOM    162 HD12 LEU A  10       9.715  28.790  44.557  1.00 66.13           H
ATOM    163 HD13 LEU A  10       8.382  28.738  45.414  1.00 66.13           H
ATOM    164 HD21 LEU A  10       6.678  27.423  43.330  1.00 62.41           H
ATOM    165 HD22 LEU A  10       6.129  28.686  44.127  1.00 62.41           H
ATOM    166 HD23 LEU A  10       6.151  28.686  42.536  1.00 62.41           H
ATOM    167  N   ILE A  11       6.475  33.231  42.711  1.00 38.87           N
ATOM    168  CA  ILE A  11       6.531  34.633  43.081  1.00 37.63           C
ATOM    169  C   ILE A  11       7.224  34.713  44.436  1.00 49.43           C
ATOM    170  O   ILE A  11       6.802  34.085  45.419  1.00 46.32           O
ATOM    171  CB  ILE A  11       5.117  35.245  43.114  1.00 37.78           C
ATOM    172  CG1 ILE A  11       4.485  35.110  41.720  1.00 46.51           C
ATOM    173  CG2 ILE A  11       5.091  36.732  43.602  1.00 32.66           C
ATOM    174  CD1 ILE A  11       3.083  35.730  41.560  1.00 47.30           C
ATOM    175  H   ILE A  11       5.724  32.856  42.881  1.00 46.64           H
ATOM    176  HA  ILE A  11       7.070  35.113  42.428  1.00 45.16           H
ATOM    177  HB  ILE A  11       4.593  34.723  43.736  1.00 45.34           H
ATOM    178 HG12 ILE A  11       5.069  35.533  41.076  1.00 55.81           H
ATOM    179 HG13 ILE A  11       4.411  34.170  41.506  1.00 55.81           H
ATOM    180 HG21 ILE A  11       4.175  37.044  43.611  1.00 39.19           H
ATOM    181 HG22 ILE A  11       5.457  36.780  44.502  1.00 39.19           H
ATOM    182 HG23 ILE A  11       5.616  37.297  43.013  1.00 39.19           H
ATOM    183 HD11 ILE A  11       2.766  35.524  40.663  1.00 56.76           H
ATOM    184 HD12 ILE A  11       2.483  35.344  42.218  1.00 56.76           H
ATOM    185 HD13 ILE A  11       3.128  36.691  41.679  1.00 56.76           H
ATOM    186  N   THR A  12       8.293  35.452  44.477  1.00 49.07           N
ATOM    187  CA  THR A  12       9.230  35.443  45.564  1.00 43.36           C
ATOM    188  C   THR A  12       9.236  36.791  46.246  1.00 41.57           C
ATOM    189  O   THR A  12       8.913  37.807  45.639  1.00 41.18           O
ATOM    190  CB  THR A  12      10.626  35.141  45.019  1.00 50.42           C
ATOM    191  OG1 THR A  12      10.974  36.134  44.037  1.00 44.11           O
ATOM    192  CG2 THR A  12      10.646  33.750  44.355  1.00 42.86           C
ATOM    193  H   THR A  12       8.529  35.982  43.843  1.00 58.89           H
ATOM    194  HA  THR A  12       8.988  34.753  46.204  1.00 52.03           H
ATOM    195  HB  THR A  12      11.265  35.170  45.749  1.00 60.50           H
ATOM    196  HG1 THR A  12      11.103  36.877  44.401  1.00 52.94           H
ATOM    197 HG21 THR A  12      11.555  33.513  44.119  1.00 51.44           H
ATOM    198 HG22 THR A  12      10.298  33.089  44.975  1.00 51.44           H
ATOM    199 HG23 THR A  12      10.102  33.740  43.552  1.00 51.44           H
ATOM    200  N   PRO A  13       9.579  36.862  47.508  1.00 43.97           N
ATOM    201  CA  PRO A  13       9.712  38.170  48.136  1.00 50.80           C
ATOM    202  C   PRO A  13      11.146  38.649  48.018  1.00 50.24           C
ATOM    203  O   PRO A  13      12.044  37.910  47.615  1.00 53.89           O
ATOM    204  CB  PRO A  13       9.339  37.886  49.574  1.00 44.46           C
ATOM    205  CG  PRO A  13       9.847  36.534  49.741  1.00 38.89           C
ATOM    206  CD  PRO A  13       9.595  35.803  48.510  1.00 38.25           C
ATOM    207  HA  PRO A  13       9.104  38.818  47.752  1.00 60.96           H
ATOM    208  HB2 PRO A  13       9.771  38.522  50.164  1.00 53.35           H
ATOM    209  HB3 PRO A  13       8.375  37.914  49.663  1.00 53.35           H
ATOM    210  HG2 PRO A  13      10.801  36.579  49.888  1.00 46.67           H
ATOM    211  HG3 PRO A  13       9.395  36.102  50.481  1.00 46.67           H
ATOM    212  HD2 PRO A  13      10.324  35.193  48.342  1.00 45.89           H
ATOM    213  HD3 PRO A  13       8.742  35.350  48.560  1.00 45.89           H
ATOM    214  N   CYS A  14      11.328  39.913  48.363  1.00 55.34           N
ATOM    215  CA  CYS A  14      12.651  40.482  48.561  1.00 68.86           C
ATOM    216  C   CYS A  14      12.951  40.588  50.055  1.00 73.41           C
ATOM    217  O   CYS A  14      13.756  39.823  50.605  1.00 73.66           O
ATOM    218  CB  CYS A  14      12.702  41.849  47.864  1.00 64.84           C
ATOM    219  SG  CYS A  14      11.294  42.845  48.326  1.00 84.52           S
ATOM    220  H   CYS A  14      10.686  40.469  48.506  1.00 66.40           H
ATOM    221  HA  CYS A  14      13.320  39.906  48.156  1.00 82.63           H
ATOM    222  HB2 CYS A  14      13.513  42.325  48.105  1.00 77.81           H
ATOM    223  HB3 CYS A  14      12.667  41.718  46.903  1.00 77.81           H
ATOM    224  HG  CYS A  14      11.398  43.880  47.725  1.00101.42           H
ATOM    225  N   ALA A  15      12.251  41.484  50.737  1.00 62.66           N
ATOM    226  CA  ALA A  15      12.413  41.629  52.171  1.00 78.52           C
ATOM    227  C   ALA A  15      11.818  40.421  52.915  1.00 71.02           C
ATOM    228  O   ALA A  15      11.254  39.486  52.332  1.00 65.07           O
ATOM    229  CB  ALA A  15      11.776  42.943  52.620  1.00 70.43           C
ATOM    230  H   ALA A  15      11.668  42.016  50.389  1.00 75.19           H
ATOM    231  HA  ALA A  15      13.362  41.666  52.383  1.00 94.23           H
ATOM    232  HB1 ALA A  15      11.942  43.075  53.567  1.00 84.51           H
ATOM    233  HB2 ALA A  15      12.172  43.665  52.103  1.00 84.51           H
ATOM    234  HB3 ALA A  15      10.822  42.907  52.448  1.00 84.51           H
ATOM    235  N   ALA A  16      11.965  40.444  54.230  1.00 79.74           N
ATOM    236  CA  ALA A  16      11.420  39.401  55.079  1.00 73.15           C
ATOM    237  C   ALA A  16       9.961  39.725  55.325  1.00 59.70           C
ATOM    238  O   ALA A  16       9.577  40.896  55.396  1.00 65.43           O
ATOM    239  CB  ALA A  16      12.173  39.323  56.406  1.00 61.69           C
ATOM    240  H   ALA A  16      12.345  41.085  54.658  1.00 95.69           H
ATOM    241  HA  ALA A  16      11.489  38.540  54.631  1.00 87.78           H
ATOM    242  HB1 ALA A  16      11.795  38.610  56.942  1.00 74.03           H
ATOM    243  HB2 ALA A  16      13.115  39.160  56.246  1.00 74.03           H
ATOM    244  HB3 ALA A  16      12.063  40.177  56.858  1.00 74.03           H
ATOM    245  N   GLU A  17       9.150  38.685  55.458  1.00 56.96           N
ATOM    246  CA  GLU A  17       7.701  38.828  55.493  1.00 66.50           C
ATOM    247  C   GLU A  17       7.173  38.366  56.844  1.00 50.11           C
ATOM    248  O   GLU A  17       7.302  37.191  57.197  1.00 42.01           O
ATOM    249  CB  GLU A  17       7.051  38.043  54.340  1.00 60.46           C
ATOM    250  CG  GLU A  17       7.319  38.648  52.921  1.00 48.56           C
ATOM    251  CD  GLU A  17       6.727  37.793  51.801  1.00 54.27           C
ATOM    252  OE1 GLU A  17       6.946  36.547  51.874  1.00 45.58           O
ATOM    253  OE2 GLU A  17       6.061  38.350  50.869  1.00 55.62           O1-
ATOM    254  H   GLU A  17       9.423  37.877  55.515  1.00 68.36           H
ATOM    255  HA  GLU A  17       7.462  39.764  55.374  1.00 79.79           H
ATOM    256  HB2 GLU A  17       7.385  37.131  54.346  1.00 72.55           H
ATOM    257  HB3 GLU A  17       6.089  38.040  54.474  1.00 72.55           H
ATOM    258  HG2 GLU A  17       6.955  39.538  52.876  1.00 58.27           H
ATOM    259  HG3 GLU A  17       8.281  38.679  52.779  1.00 58.27           H
ATOM    260  N   GLU A  18       6.565  39.302  57.576  1.00 55.11           N
ATOM    261  CA  GLU A  18       5.934  39.041  58.872  1.00 69.02           C
ATOM    262  C   GLU A  18       4.483  38.588  58.674  1.00 64.50           C
ATOM    263  O   GLU A  18       3.611  39.408  58.375  1.00 62.53           O
ATOM    264  CB  GLU A  18       5.966  40.297  59.752  1.00 74.89           C
ATOM    265  CG  GLU A  18       7.337  40.896  60.041  1.00 77.00           C
ATOM    266  CD  GLU A  18       8.159  40.010  60.955  1.00 89.10           C
ATOM    267  OE1 GLU A  18       7.557  39.519  61.939  1.00 93.92           O
ATOM    268  OE2 GLU A  18       9.376  39.792  60.689  1.00 88.66           O1-
ATOM    269  H   GLU A  18       6.527  40.126  57.329  1.00 66.13           H
ATOM    270  HA  GLU A  18       6.412  38.334  59.331  1.00 82.82           H
ATOM    271  HB2 GLU A  18       5.435  40.984  59.320  1.00 89.87           H
ATOM    272  HB3 GLU A  18       5.567  40.070  60.606  1.00 89.87           H
ATOM    273  HG2 GLU A  18       7.816  41.029  59.208  1.00 92.40           H
ATOM    274  HG3 GLU A  18       7.206  41.748  60.490  1.00 92.40           H
ATOM    275  N   SER A  19       4.216  37.297  58.891  1.00 64.19           N
ATOM    276  CA  SER A  19       2.854  36.775  58.924  1.00 53.58           C
ATOM    277  C   SER A  19       2.069  37.257  60.149  1.00 63.06           C
ATOM    278  O   SER A  19       0.992  37.853  60.016  1.00 58.84           O
ATOM    279  CB  SER A  19       2.914  35.258  58.897  1.00 59.02           C
ATOM    280  OG  SER A  19       1.694  34.698  59.330  1.00 79.55           O
ATOM    281  H   SER A  19       4.813  36.696  59.025  1.00 77.03           H
ATOM    282  HA  SER A  19       2.378  37.058  58.129  1.00 64.29           H
ATOM    283  HB2 SER A  19       3.102  34.968  57.992  1.00 70.82           H
ATOM    284  HB3 SER A  19       3.623  34.969  59.494  1.00 70.82           H
ATOM    285  HG  SER A  19       1.699  33.872  59.170  1.00 95.45           H
ATOM    286  N   LYS A  20       2.563  36.978  61.356  1.00 73.34           N
ATOM    287  CA  LYS A  20       1.805  37.246  62.575  1.00 56.22           C
ATOM    288  C   LYS A  20       2.193  38.571  63.209  1.00 61.32           C
ATOM    289  O   LYS A  20       3.211  39.197  62.892  1.00 64.06           O
ATOM    290  CB  LYS A  20       2.006  36.152  63.621  1.00 63.82           C
ATOM    291  CG  LYS A  20       1.750  34.719  63.171  1.00 74.30           C
ATOM    292  CD  LYS A  20       1.809  33.754  64.392  1.00 84.78           C
ATOM    293  CE  LYS A  20       1.387  32.312  64.068  1.00 78.28           C
ATOM    294  NZ  LYS A  20       1.032  31.538  65.300  1.00 85.14           N1+
ATOM    295  H   LYS A  20       3.337  36.634  61.496  1.00 88.00           H
ATOM    296  HA  LYS A  20       0.860  37.290  62.371  1.00 67.47           H
ATOM    297  HB2 LYS A  20       2.923  36.201  63.933  1.00 76.58           H
ATOM    298  HB3 LYS A  20       1.409  36.336  64.364  1.00 76.58           H
ATOM    299  HG2 LYS A  20       0.868  34.662  62.768  1.00 89.16           H
ATOM    300  HG3 LYS A  20       2.431  34.455  62.533  1.00 89.16           H
ATOM    301  HD2 LYS A  20       2.721  33.723  64.722  1.00101.74           H
ATOM    302  HD3 LYS A  20       1.219  34.089  65.090  1.00101.74           H
ATOM    303  HE2 LYS A  20       0.603  32.327  63.495  1.00 93.94           H
ATOM    304  HE3 LYS A  20       2.118  31.851  63.627  1.00 93.94           H
ATOM    305  HZ1 LYS A  20       0.772  30.719  65.070  1.00102.17           H
ATOM    306  HZ2 LYS A  20       1.737  31.478  65.839  1.00102.17           H
ATOM    307  HZ3 LYS A  20       0.367  31.941  65.733  1.00102.17           H
ATOM    308  N   LEU A  21       1.387  38.952  64.157  1.00 64.05           N
ATOM    309  CA  LEU A  21       1.610  40.117  64.994  1.00 63.88           C
ATOM    310  C   LEU A  21       2.672  39.833  66.072  1.00 67.96           C
ATOM    311  O   LEU A  21       2.780  38.703  66.563  1.00 64.70           O
ATOM    312  CB  LEU A  21       0.288  40.495  65.628  1.00 71.86           C
ATOM    313  CG  LEU A  21      -0.014  41.923  66.029  1.00 74.18           C
ATOM    314  CD1 LEU A  21       0.218  42.833  64.877  1.00 66.91           C
ATOM    315  CD2 LEU A  21      -1.487  41.980  66.469  1.00 67.84           C
ATOM    316  H   LEU A  21       0.653  38.535  64.348  1.00 76.86           H
ATOM    317  HA  LEU A  21       1.930  40.833  64.434  1.00 76.65           H
ATOM    318  HB2 LEU A  21      -0.405  40.228  65.002  1.00 86.24           H
ATOM    319  HB3 LEU A  21       0.201  39.960  66.432  1.00 86.24           H
ATOM    320  HG  LEU A  21       0.559  42.192  66.765  1.00 89.01           H
ATOM    321 HD11 LEU A  21       0.042  43.727  65.162  1.00 80.29           H
ATOM    322 HD12 LEU A  21       1.129  42.757  64.557  1.00 80.29           H
ATOM    323 HD13 LEU A  21      -0.412  42.587  64.185  1.00 80.29           H
ATOM    324 HD21 LEU A  21      -1.706  42.892  66.711  1.00 81.41           H
ATOM    325 HD22 LEU A  21      -2.049  41.687  65.735  1.00 81.41           H
ATOM    326 HD23 LEU A  21      -1.622  41.399  67.234  1.00 81.41           H
ATOM    327  N   PRO A  22       3.472  40.846  66.463  1.00 77.95           N
ATOM    328  CA  PRO A  22       4.631  40.611  67.351  1.00 75.21           C
ATOM    329  C   PRO A  22       4.283  40.407  68.829  1.00 93.72           C
ATOM    330  O   PRO A  22       3.679  39.382  69.170  1.00 93.76           O
ATOM    331  CB  PRO A  22       5.465  41.882  67.134  1.00 83.28           C
ATOM    332  CG  PRO A  22       4.424  42.903  66.897  1.00 85.99           C
ATOM    333  CD  PRO A  22       3.455  42.235  65.975  1.00 87.18           C
ATOM    334  HA  PRO A  22       5.147  39.849  67.036  1.00 90.25           H
ATOM    335  HB2 PRO A  22       6.017  42.112  67.897  1.00 99.94           H
ATOM    336  HB3 PRO A  22       6.011  41.782  66.338  1.00 99.94           H
ATOM    337  HG2 PRO A  22       3.981  43.092  67.736  1.00103.19           H
ATOM    338  HG3 PRO A  22       4.804  43.702  66.503  1.00103.19           H
ATOM    339  HD2 PRO A  22       2.588  42.646  66.081  1.00104.62           H
ATOM    340  HD3 PRO A  22       3.772  42.283  65.058  1.00104.62           H
ATOM    341  N   ILE A  23       4.653  41.351  69.718  1.00105.30           N
ATOM    342  CA  ILE A  23       4.516  41.186  71.174  1.00 96.89           C
ATOM    343  C   ILE A  23       4.443  42.539  71.902  1.00 95.67           C
ATOM    344  O   ILE A  23       4.775  42.640  73.092  1.00 98.26           O
ATOM    345  CB  ILE A  23       5.674  40.322  71.735  1.00 96.04           C
ATOM    346  CG1 ILE A  23       5.203  39.535  72.969  1.00 85.67           C
ATOM    347  CG2 ILE A  23       6.971  41.170  72.030  1.00 85.14           C
ATOM    348  CD1 ILE A  23       4.231  38.393  72.642  1.00 89.93           C
ATOM    349  H   ILE A  23       4.981  42.115  69.504  1.00126.36           H
ATOM    350  HA  ILE A  23       3.681  40.723  71.355  1.00116.27           H
ATOM    351  HB  ILE A  23       5.909  39.682  71.049  1.00115.25           H
ATOM    352 HG12 ILE A  23       5.974  39.155  73.412  1.00102.80           H
ATOM    353 HG13 ILE A  23       4.744  40.143  73.570  1.00102.80           H
ATOM    354 HG21 ILE A  23       7.671  40.562  72.310  1.00102.17           H
ATOM    355 HG22 ILE A  23       7.246  41.624  71.219  1.00102.17           H
ATOM    356 HG23 ILE A  23       6.818  41.819  72.732  1.00102.17           H
ATOM    357 HD11 ILE A  23       3.962  37.971  73.473  1.00107.91           H
ATOM    358 HD12 ILE A  23       3.450  38.755  72.194  1.00107.91           H
ATOM    359 HD13 ILE A  23       4.671  37.749  72.067  1.00107.91           H
ATOM    360  N   ASN A  24       3.973  43.577  71.209  1.00 90.39           N
ATOM    361  CA  ASN A  24       3.886  44.914  71.788  1.00 85.89           C
ATOM    362  C   ASN A  24       2.917  44.943  72.975  1.00 87.37           C
ATOM    363  O   ASN A  24       2.012  44.112  73.095  1.00 94.96           O
ATOM    364  CB  ASN A  24       3.437  45.902  70.708  1.00 77.45           C
ATOM    365  CG  ASN A  24       3.726  47.341  71.052  1.00 76.95           C
ATOM    366  OD1 ASN A  24       3.022  47.955  71.844  1.00 82.51           O
ATOM    367  ND2 ASN A  24       4.745  47.906  70.414  1.00 79.36           N
ATOM    368  H   ASN A  24       3.700  43.533  70.394  1.00108.46           H
ATOM    369  HA  ASN A  24       4.766  45.178  72.105  1.00103.07           H
ATOM    370  HB2 ASN A  24       3.927  45.699  69.898  1.00 92.94           H
ATOM    371  HB3 ASN A  24       2.493  45.819  70.560  1.00 92.94           H
ATOM    372 HD21 ASN A  24       4.946  48.730  70.566  1.00 95.24           H
ATOM    373 HD22 ASN A  24       5.201  47.454  69.841  1.00 95.24           H
ATOM    374  N   ALA A  25       3.110  45.930  73.858  1.00 85.54           N
ATOM    375  CA  ALA A  25       2.209  46.157  74.987  1.00 88.45           C
ATOM    376  C   ALA A  25       1.286  47.358  74.788  1.00 81.57           C
ATOM    377  O   ALA A  25       0.271  47.452  75.489  1.00 66.91           O
ATOM    378  CB  ALA A  25       3.005  46.352  76.288  1.00 73.39           C
ATOM    379  H   ALA A  25       3.764  46.487  73.816  1.00102.65           H
ATOM    380  HA  ALA A  25       1.659  45.365  75.106  1.00106.13           H
ATOM    381  HB1 ALA A  25       2.380  46.475  77.016  1.00 88.07           H
ATOM    382  HB2 ALA A  25       3.557  45.572  76.454  1.00 88.07           H
ATOM    383  HB3 ALA A  25       3.561  47.143  76.195  1.00 88.07           H
ATOM    384  N   LEU A  26       1.646  48.294  73.881  1.00 86.51           N
ATOM    385  CA  LEU A  26       0.714  49.302  73.353  1.00 88.78           C
ATOM    386  C   LEU A  26      -0.270  48.705  72.349  1.00 84.68           C
ATOM    387  O   LEU A  26      -1.420  49.160  72.282  1.00 79.38           O
ATOM    388  CB  LEU A  26       1.460  50.457  72.653  1.00 87.79           C
ATOM    389  CG  LEU A  26       2.195  51.548  73.444  1.00 92.06           C
ATOM    390  CD1 LEU A  26       3.202  52.334  72.545  1.00 83.12           C
ATOM    391  CD2 LEU A  26       1.174  52.488  74.125  1.00 87.05           C
ATOM    392  H   LEU A  26       2.440  48.362  73.557  1.00103.81           H
ATOM    393  HA  LEU A  26       0.193  49.679  74.080  1.00106.54           H
ATOM    394  HB2 LEU A  26       2.114  50.073  72.050  1.00105.34           H
ATOM    395  HB3 LEU A  26       0.798  50.930  72.122  1.00105.34           H
ATOM    396  HG  LEU A  26       2.712  51.117  74.142  1.00110.47           H
ATOM    397 HD11 LEU A  26       3.703  52.958  73.093  1.00 99.74           H
ATOM    398 HD12 LEU A  26       3.812  51.702  72.133  1.00 99.74           H
ATOM    399 HD13 LEU A  26       2.716  52.816  71.860  1.00 99.74           H
ATOM    400 HD21 LEU A  26       1.658  53.147  74.648  1.00104.46           H
ATOM    401 HD22 LEU A  26       0.630  52.925  73.454  1.00104.46           H
ATOM    402 HD23 LEU A  26       0.609  51.957  74.708  1.00104.46           H
ATOM    403  N   SER A  27       0.173  47.729  71.538  1.00 83.13           N
ATOM    404  CA  SER A  27      -0.741  47.043  70.628  1.00 86.93           C
ATOM    405  C   SER A  27      -1.862  46.358  71.402  1.00 78.67           C
ATOM    406  O   SER A  27      -3.021  46.354  70.953  1.00 71.60           O
ATOM    407  CB  SER A  27       0.022  46.028  69.773  1.00 82.06           C
ATOM    408  OG  SER A  27       0.499  44.928  70.542  1.00 89.65           O
ATOM    409  H   SER A  27       0.991  47.461  71.489  1.00 99.76           H
ATOM    410  HA  SER A  27      -1.134  47.694  70.023  1.00104.32           H
ATOM    411  HB2 SER A  27      -0.567  45.692  69.082  1.00 98.47           H
ATOM    412  HB3 SER A  27       0.769  46.491  69.375  1.00 98.47           H
ATOM    413  HG  SER A  27       1.039  44.468  70.091  1.00107.58           H
ATOM    414  N   ASN A  28      -1.536  45.779  72.572  1.00 72.29           N
ATOM    415  CA  ASN A  28      -2.561  45.242  73.472  1.00 71.48           C
ATOM    416  C   ASN A  28      -3.383  46.332  74.149  1.00 70.77           C
ATOM    417  O   ASN A  28      -4.477  46.043  74.651  1.00 63.29           O
ATOM    418  CB  ASN A  28      -1.930  44.362  74.532  1.00 80.08           C
ATOM    419  CG  ASN A  28      -1.548  43.011  73.997  1.00 82.55           C
ATOM    420  OD1 ASN A  28      -2.103  41.980  74.400  1.00 78.16           O
ATOM    421  ND2 ASN A  28      -0.601  43.006  73.067  1.00 83.74           N
ATOM    422  H   ASN A  28      -0.731  45.685  72.858  1.00 86.75           H
ATOM    423  HA  ASN A  28      -3.173  44.687  72.961  1.00 85.78           H
ATOM    424  HB2 ASN A  28      -1.127  44.793  74.860  1.00 96.09           H
ATOM    425  HB3 ASN A  28      -2.562  44.236  75.254  1.00 96.09           H
ATOM    426 HD21 ASN A  28      -0.327  42.264  72.733  1.00100.49           H
ATOM    427 HD22 ASN A  28      -0.260  43.750  72.805  1.00100.49           H
ATOM    428  N   SER A  29      -2.879  47.572  74.177  1.00 73.94           N
ATOM    429  CA  SER A  29      -3.701  48.715  74.567  1.00 79.17           C
ATOM    430  C   SER A  29      -4.804  48.986  73.553  1.00 80.38           C
ATOM    431  O   SER A  29      -5.822  49.604  73.906  1.00 74.95           O
ATOM    432  CB  SER A  29      -2.840  49.986  74.752  1.00 84.82           C
ATOM    433  OG  SER A  29      -2.713  50.785  73.569  1.00 81.75           O
ATOM    434  H   SER A  29      -2.064  47.772  73.983  1.00 88.73           H
ATOM    435  HA  SER A  29      -4.133  48.516  75.415  1.00 95.01           H
ATOM    436  HB2 SER A  29      -3.278  50.520  75.425  1.00101.78           H
ATOM    437  HB3 SER A  29      -1.954  49.737  75.065  1.00101.78           H
ATOM    438  HG  SER A  29      -2.391  50.336  72.936  1.00 98.10           H
ATOM    439  N   LEU A  30      -4.619  48.550  72.303  1.00 79.40           N
ATOM    440  CA  LEU A  30      -5.662  48.630  71.302  1.00 59.98           C
ATOM    441  C   LEU A  30      -6.407  47.309  71.180  1.00 55.65           C
ATOM    442  O   LEU A  30      -7.622  47.273  71.341  1.00 59.02           O
ATOM    443  CB  LEU A  30      -5.068  49.045  69.964  1.00 60.38           C
ATOM    444  CG  LEU A  30      -6.137  49.446  68.924  1.00 58.36           C
ATOM    445  CD1 LEU A  30      -6.914  50.710  69.343  1.00 51.54           C
ATOM    446  CD2 LEU A  30      -5.535  49.633  67.513  1.00 58.38           C
ATOM    447  H   LEU A  30      -3.888  48.209  72.013  1.00 95.28           H
ATOM    448  HA  LEU A  30      -6.304  49.307  71.566  1.00 71.98           H
ATOM    449  HB2 LEU A  30      -4.497  49.809  70.126  1.00 72.46           H
ATOM    450  HB3 LEU A  30      -4.546  48.305  69.610  1.00 72.46           H
ATOM    451  HG  LEU A  30      -6.778  48.724  68.868  1.00 70.03           H
ATOM    452 HD11 LEU A  30      -7.567  50.922  68.660  1.00 61.84           H
ATOM    453 HD12 LEU A  30      -7.369  50.546  70.180  1.00 61.84           H
ATOM    454 HD13 LEU A  30      -6.290  51.446  69.445  1.00 61.84           H
ATOM    455 HD21 LEU A  30      -6.242  49.855  66.889  1.00 70.05           H
ATOM    456 HD22 LEU A  30      -4.877  50.348  67.531  1.00 70.05           H
ATOM    457 HD23 LEU A  30      -5.111  48.803  67.248  1.00 70.05           H
ATOM    458  N   LEU A  31      -5.712  46.219  70.935  1.00 59.29           N
ATOM    459  CA  LEU A  31      -6.372  44.984  70.527  1.00 66.92           C
ATOM    460  C   LEU A  31      -5.730  43.805  71.235  1.00 61.01           C
ATOM    461  O   LEU A  31      -4.511  43.676  71.266  1.00 64.12           O
ATOM    462  CB  LEU A  31      -6.307  44.760  68.980  1.00 58.66           C
ATOM    463  CG  LEU A  31      -6.686  43.376  68.435  1.00 58.03           C
ATOM    464  CD1 LEU A  31      -7.142  43.498  67.015  1.00 61.36           C
ATOM    465  CD2 LEU A  31      -5.575  42.324  68.467  1.00 68.70           C
ATOM    466  H   LEU A  31      -4.858  46.165  71.001  1.00 71.15           H
ATOM    467  HA  LEU A  31      -7.303  45.015  70.787  1.00 80.31           H
ATOM    468  HB2 LEU A  31      -6.899  45.399  68.554  1.00 70.39           H
ATOM    469  HB3 LEU A  31      -5.398  44.932  68.688  1.00 70.39           H
ATOM    470  HG  LEU A  31      -7.430  43.036  68.953  1.00 69.64           H
ATOM    471 HD11 LEU A  31      -7.422  42.619  66.708  1.00 73.64           H
ATOM    472 HD12 LEU A  31      -7.881  44.122  66.961  1.00 73.64           H
ATOM    473 HD13 LEU A  31      -6.395  43.811  66.481  1.00 73.64           H
ATOM    474 HD21 LEU A  31      -5.894  41.532  68.009  1.00 82.43           H
ATOM    475 HD22 LEU A  31      -4.792  42.668  68.010  1.00 82.43           H
ATOM    476 HD23 LEU A  31      -5.353  42.096  69.382  1.00 82.43           H
ATOM    477  N   ARG A  32      -6.558  42.901  71.723  1.00 60.31           N
ATOM    478  CA  ARG A  32      -6.100  41.848  72.600  1.00 63.05           C
ATOM    479  C   ARG A  32      -6.160  40.480  71.940  1.00 63.16           C
ATOM    480  O   ARG A  32      -5.377  39.591  72.306  1.00 52.32           O
ATOM    481  CB  ARG A  32      -6.945  41.910  73.893  1.00 73.69           C
ATOM    482  CG  ARG A  32      -6.545  41.034  75.071  1.00 83.70           C
ATOM    483  CD  ARG A  32      -7.384  41.331  76.367  1.00 79.22           C
ATOM    484  NE  ARG A  32      -8.804  40.932  76.314  1.00 79.18           N
ATOM    485  CZ  ARG A  32      -9.251  39.668  76.259  1.00 90.88           C
ATOM    486  NH1 ARG A  32      -8.391  38.644  76.220  1.00 90.03           N
ATOM    487  NH2 ARG A  32     -10.566  39.414  76.224  1.00 80.81           N1+
ATOM    488  H   ARG A  32      -7.401  42.870  71.560  1.00 72.38           H
ATOM    489  HA  ARG A  32      -5.176  42.015  72.828  1.00 75.66           H
ATOM    490  HB2 ARG A  32      -6.914  42.825  74.214  1.00 88.43           H
ATOM    491  HB3 ARG A  32      -7.859  41.687  73.663  1.00 88.43           H
ATOM    492  HG2 ARG A  32      -6.685  40.106  74.829  1.00100.44           H
ATOM    493  HG3 ARG A  32      -5.607  41.190  75.268  1.00100.44           H
ATOM    494  HD2 ARG A  32      -6.966  40.863  77.110  1.00 95.07           H
ATOM    495  HD3 ARG A  32      -7.356  42.287  76.534  1.00 95.07           H
ATOM    496  HE  ARG A  32      -9.392  41.562  76.339  1.00 95.01           H
ATOM    497 HH11 ARG A  32      -7.543  38.786  76.242  1.00108.04           H
ATOM    498 HH12 ARG A  32      -8.687  37.837  76.178  1.00108.04           H
ATOM    499 HH21 ARG A  32     -11.130  40.062  76.243  1.00 96.97           H
ATOM    500 HH22 ARG A  32     -10.846  38.601  76.179  1.00 96.97           H
ATOM    501  N   HIS A  33      -7.030  40.307  70.944  1.00 61.84           N
ATOM    502  CA  HIS A  33      -7.112  39.045  70.217  1.00 63.54           C
ATOM    503  C   HIS A  33      -6.105  39.070  69.059  1.00 67.67           C
ATOM    504  O   HIS A  33      -6.439  39.022  67.871  1.00 69.19           O
ATOM    505  CB  HIS A  33      -8.533  38.803  69.713  1.00 71.22           C
ATOM    506  CG  HIS A  33      -9.578  38.670  70.783  1.00 76.86           C
ATOM    507  ND1 HIS A  33     -10.073  39.749  71.487  1.00 74.92           N
ATOM    508  CD2 HIS A  33     -10.275  37.591  71.217  1.00 81.37           C
ATOM    509  CE1 HIS A  33     -10.996  39.340  72.336  1.00 72.79           C
ATOM    510  NE2 HIS A  33     -11.138  38.033  72.194  1.00 79.41           N
ATOM    511  H   HIS A  33      -7.568  40.914  70.656  1.00 74.20           H
ATOM    512  HA  HIS A  33      -6.865  38.323  70.816  1.00 76.25           H
ATOM    513  HB2 HIS A  33      -8.542  37.980  69.202  1.00 85.47           H
ATOM    514  HB3 HIS A  33      -8.793  39.552  69.152  1.00 85.47           H
ATOM    515  HD1 HIS A  33      -9.804  40.553  71.409  1.00 89.90           H
ATOM    516  HD2 HIS A  33     -10.177  36.714  70.927  1.00 97.65           H
ATOM    517  HE1 HIS A  33     -11.461  39.879  72.932  1.00 87.34           H
ATOM    518  N   HIS A  34      -4.834  39.164  69.429  1.00 63.71           N
ATOM    519  CA  HIS A  34      -3.790  39.328  68.431  1.00 62.91           C
ATOM    520  C   HIS A  34      -3.768  38.174  67.438  1.00 60.96           C
ATOM    521  O   HIS A  34      -3.187  38.318  66.368  1.00 60.79           O
ATOM    522  CB  HIS A  34      -2.426  39.476  69.120  1.00 62.95           C
ATOM    523  CG  HIS A  34      -2.087  38.331  70.012  1.00 67.86           C
ATOM    524  ND1 HIS A  34      -1.685  37.109  69.514  1.00 80.68           N
ATOM    525  CD2 HIS A  34      -2.141  38.193  71.358  1.00 60.45           C
ATOM    526  CE1 HIS A  34      -1.476  36.277  70.521  1.00 75.28           C
ATOM    527  NE2 HIS A  34      -1.757  36.906  71.649  1.00 69.26           N
ATOM    528  H   HIS A  34      -4.558  39.124  70.242  1.00 76.45           H
ATOM    529  HA  HIS A  34      -3.946  40.148  67.929  1.00 75.50           H
ATOM    530  HB2 HIS A  34      -2.399  40.297  69.635  1.00 75.54           H
ATOM    531  HB3 HIS A  34      -1.743  39.502  68.434  1.00 75.54           H
ATOM    532  HD1 HIS A  34      -1.570  36.923  68.683  1.00 96.82           H
ATOM    533  HD2 HIS A  34      -2.394  38.835  71.976  1.00 72.53           H
ATOM    534  HE1 HIS A  34      -1.190  35.395  70.446  1.00 90.33           H
ATOM    535  N   ASN A  35      -4.409  37.049  67.734  1.00 64.04           N
ATOM    536  CA  ASN A  35      -4.356  35.918  66.810  1.00 68.29           C
ATOM    537  C   ASN A  35      -5.315  36.018  65.646  1.00 58.37           C
ATOM    538  O   ASN A  35      -5.358  35.082  64.837  1.00 52.79           O
ATOM    539  CB  ASN A  35      -4.693  34.625  67.508  1.00 63.14           C
ATOM    540  CG  ASN A  35      -3.875  34.418  68.674  1.00 77.33           C
ATOM    541  OD1 ASN A  35      -2.665  34.192  68.550  1.00 74.51           O
ATOM    542  ND2 ASN A  35      -4.499  34.532  69.864  1.00 88.46           N
ATOM    543  H   ASN A  35      -4.864  36.912  68.452  1.00 76.85           H
ATOM    544  HA  ASN A  35      -3.449  35.848  66.467  1.00 81.95           H
ATOM    545  HB2 ASN A  35      -5.614  34.667  67.801  1.00 75.77           H
ATOM    546  HB3 ASN A  35      -4.559  33.882  66.900  1.00 75.77           H
ATOM    547 HD21 ASN A  35      -4.070  34.416  70.601  1.00106.15           H
ATOM    548 HD22 ASN A  35      -5.338  34.724  69.883  1.00106.15           H
ATOM    549  N   LEU A  36      -6.155  37.049  65.629  1.00 62.40           N
ATOM    550  CA  LEU A  36      -7.124  37.275  64.566  1.00 63.38           C
ATOM    551  C   LEU A  36      -6.581  38.187  63.476  1.00 66.54           C
ATOM    552  O   LEU A  36      -7.118  38.195  62.359  1.00 60.00           O
ATOM    553  CB  LEU A  36      -8.389  37.896  65.154  1.00 63.21           C
ATOM    554  CG  LEU A  36      -9.135  37.067  66.203  1.00 60.90           C
ATOM    555  CD1 LEU A  36     -10.457  37.735  66.501  1.00 50.45           C
ATOM    556  CD2 LEU A  36      -9.369  35.622  65.757  1.00 52.76           C
ATOM    557  H   LEU A  36      -6.186  37.642  66.249  1.00 74.88           H
ATOM    558  HA  LEU A  36      -7.370  36.428  64.156  1.00 76.05           H
ATOM    559  HB2 LEU A  36      -8.160  38.749  65.558  1.00 75.85           H
ATOM    560  HB3 LEU A  36      -9.012  38.045  64.430  1.00 75.85           H
ATOM    561  HG  LEU A  36      -8.612  37.056  67.018  1.00 73.08           H
ATOM    562 HD11 LEU A  36     -10.899  37.238  67.202  1.00 60.54           H
ATOM    563 HD12 LEU A  36     -10.299  38.650  66.787  1.00 60.54           H
ATOM    564 HD13 LEU A  36     -11.004  37.725  65.704  1.00 60.54           H
ATOM    565 HD21 LEU A  36      -9.838  35.157  66.461  1.00 63.31           H
ATOM    566 HD22 LEU A  36      -9.914  35.626  64.957  1.00 63.31           H
ATOM    567 HD23 LEU A  36      -8.519  35.185  65.581  1.00 63.31           H
ATOM    568  N   VAL A  37      -5.552  38.961  63.808  1.00 58.12           N
ATOM    569  CA  VAL A  37      -4.849  39.840  62.892  1.00 51.29           C
ATOM    570  C   VAL A  37      -3.829  39.021  62.123  1.00 62.72           C
ATOM    571  O   VAL A  37      -3.260  38.064  62.668  1.00 57.61           O
ATOM    572  CB  VAL A  37      -4.198  40.968  63.692  1.00 46.77           C
ATOM    573  CG1 VAL A  37      -3.621  41.995  62.818  1.00 54.73           C
ATOM    574  CG2 VAL A  37      -5.252  41.570  64.637  1.00 64.58           C
ATOM    575  H   VAL A  37      -5.226  38.983  64.603  1.00 69.74           H
ATOM    576  HA  VAL A  37      -5.458  40.244  62.256  1.00 61.54           H
ATOM    577  HB  VAL A  37      -3.473  40.593  64.212  1.00 56.12           H
ATOM    578 HG11 VAL A  37      -3.217  42.683  63.367  1.00 65.67           H
ATOM    579 HG12 VAL A  37      -2.949  41.573  62.262  1.00 65.67           H
ATOM    580 HG13 VAL A  37      -4.322  42.375  62.270  1.00 65.67           H
ATOM    581 HG21 VAL A  37      -4.856  42.298  65.141  1.00 77.50           H
ATOM    582 HG22 VAL A  37      -5.999  41.902  64.115  1.00 77.50           H
ATOM    583 HG23 VAL A  37      -5.561  40.886  65.254  1.00 77.50           H
ATOM    584  N   TYR A  38      -3.625  39.358  60.842  1.00 54.29           N
ATOM    585  CA  TYR A  38      -2.638  38.650  60.037  1.00 46.02           C
ATOM    586  C   TYR A  38      -2.274  39.476  58.821  1.00 51.12           C
ATOM    587  O   TYR A  38      -3.052  40.324  58.360  1.00 52.84           O
ATOM    588  CB  TYR A  38      -3.151  37.282  59.613  1.00 45.99           C
ATOM    589  CG  TYR A  38      -4.192  37.295  58.528  1.00 61.58           C
ATOM    590  CD1 TYR A  38      -3.836  37.121  57.211  1.00 54.54           C
ATOM    591  CD2 TYR A  38      -5.540  37.466  58.820  1.00 61.49           C
ATOM    592  CE1 TYR A  38      -4.777  37.130  56.205  1.00 57.47           C
ATOM    593  CE2 TYR A  38      -6.503  37.479  57.818  1.00 54.73           C
ATOM    594  CZ  TYR A  38      -6.107  37.307  56.509  1.00 65.53           C
ATOM    595  OH  TYR A  38      -7.025  37.301  55.488  1.00 66.13           O
ATOM    596  H   TYR A  38      -4.046  39.985  60.428  1.00 65.15           H
ATOM    597  HA  TYR A  38      -1.823  38.515  60.546  1.00 55.23           H
ATOM    598  HB2 TYR A  38      -2.399  36.761  59.292  1.00 55.19           H
ATOM    599  HB3 TYR A  38      -3.550  36.862  60.388  1.00 55.19           H
ATOM    600  HD1 TYR A  38      -2.941  37.002  57.001  1.00 65.45           H
ATOM    601  HD2 TYR A  38      -5.796  37.587  59.700  1.00 73.78           H
ATOM    602  HE1 TYR A  38      -4.515  37.009  55.322  1.00 68.96           H
ATOM    603  HE2 TYR A  38      -7.401  37.599  58.029  1.00 65.68           H
ATOM    604  HH  TYR A  38      -7.744  37.632  55.771  1.00 79.36           H
ATOM    605  N   SER A  39      -1.076  39.217  58.300  1.00 49.08           N
ATOM    606  CA  SER A  39      -0.632  39.818  57.055  1.00 47.89           C
ATOM    607  C   SER A  39      -0.516  38.740  55.994  1.00 48.49           C
ATOM    608  O   SER A  39      -0.198  37.583  56.305  1.00 50.72           O
ATOM    609  CB  SER A  39       0.692  40.569  57.216  1.00 54.02           C
ATOM    610  OG  SER A  39       0.912  41.437  56.093  1.00 50.14           O
ATOM    611  H   SER A  39      -0.493  38.704  58.663  1.00 58.90           H
ATOM    612  HA  SER A  39      -1.287  40.464  56.753  1.00 57.47           H
ATOM    613  HB2 SER A  39       0.659  41.103  58.028  1.00 64.83           H
ATOM    614  HB3 SER A  39       1.410  39.929  57.276  1.00 64.83           H
ATOM    615  HG  SER A  39       1.560  41.952  56.238  1.00 60.16           H
ATOM    616  N   THR A  40      -0.877  39.114  54.762  1.00 46.79           N
ATOM    617  CA  THR A  40      -0.607  38.275  53.598  1.00 60.88           C
ATOM    618  C   THR A  40       0.890  38.245  53.305  1.00 50.57           C
ATOM    619  O   THR A  40       1.627  39.160  53.658  1.00 54.45           O
ATOM    620  CB  THR A  40      -1.360  38.779  52.349  1.00 51.44           C
ATOM    621  OG1 THR A  40      -0.925  40.106  52.026  1.00 51.84           O
ATOM    622  CG2 THR A  40      -2.878  38.767  52.570  1.00 50.22           C
ATOM    623  H   THR A  40      -1.279  39.850  54.581  1.00 56.15           H
ATOM    624  HA  THR A  40      -0.878  37.365  53.780  1.00 73.06           H
ATOM    625  HB  THR A  40      -1.175  38.193  51.598  1.00 61.73           H
ATOM    626  HG1 THR A  40      -0.635  40.112  51.236  1.00 62.20           H
ATOM    627 HG21 THR A  40      -3.334  39.066  51.770  1.00 60.26           H
ATOM    628 HG22 THR A  40      -3.179  37.867  52.773  1.00 60.26           H
ATOM    629 HG23 THR A  40      -3.112  39.355  53.309  1.00 60.26           H
ATOM    630  N   THR A  41       1.325  37.162  52.671  1.00 49.13           N
ATOM    631  CA  THR A  41       2.704  36.979  52.240  1.00 54.71           C
ATOM    632  C   THR A  41       2.745  36.175  50.947  1.00 56.86           C
ATOM    633  O   THR A  41       1.839  35.393  50.651  1.00 51.51           O
ATOM    634  CB  THR A  41       3.535  36.196  53.255  1.00 51.57           C
ATOM    635  OG1 THR A  41       3.296  34.797  53.047  1.00 54.31           O
ATOM    636  CG2 THR A  41       3.191  36.574  54.682  1.00 52.26           C
ATOM    637  H   THR A  41       0.824  36.490  52.500  1.00 58.95           H
ATOM    638  HA  THR A  41       3.127  37.835  52.084  1.00 65.65           H
ATOM    639  HB  THR A  41       4.477  36.382  53.116  1.00 61.88           H
ATOM    640  HG1 THR A  41       3.317  34.395  53.787  1.00 65.17           H
ATOM    641 HG21 THR A  41       3.767  36.072  55.279  1.00 62.72           H
ATOM    642 HG22 THR A  41       3.334  37.521  54.834  1.00 62.72           H
ATOM    643 HG23 THR A  41       2.262  36.358  54.883  1.00 62.72           H
ATOM    644  N   SER A  42       3.867  36.295  50.231  1.00 47.15           N
ATOM    645  CA  SER A  42       4.098  35.522  49.024  1.00 43.18           C
ATOM    646  C   SER A  42       3.929  34.021  49.217  1.00 44.24           C
ATOM    647  O   SER A  42       4.003  33.271  48.240  1.00 50.41           O
ATOM    648  CB  SER A  42       5.495  35.816  48.479  1.00 55.43           C
ATOM    649  OG  SER A  42       6.491  35.517  49.421  1.00 57.44           O
ATOM    650  H   SER A  42       4.511  36.829  50.425  1.00 56.58           H
ATOM    651  HA  SER A  42       3.450  35.801  48.359  1.00 51.81           H
ATOM    652  HB2 SER A  42       5.635  35.254  47.700  1.00 66.52           H
ATOM    653  HB3 SER A  42       5.559  36.755  48.240  1.00 66.52           H
ATOM    654  HG  SER A  42       6.257  35.800  50.177  1.00 68.92           H
ATOM    655  N   ARG A  43       3.691  33.561  50.450  1.00 48.58           N
ATOM    656  CA  ARG A  43       3.341  32.153  50.657  1.00 48.18           C
ATOM    657  C   ARG A  43       1.982  31.799  50.058  1.00 43.84           C
ATOM    658  O   ARG A  43       1.760  30.645  49.671  1.00 56.83           O
ATOM    659  CB  ARG A  43       3.341  31.811  52.160  1.00 60.00           C
ATOM    660  CG  ARG A  43       4.615  31.037  52.668  1.00 61.93           C
ATOM    661  CD  ARG A  43       4.637  30.727  54.170  1.00 60.10           C
ATOM    662  NE  ARG A  43       4.585  31.933  55.000  1.00 72.56           N
ATOM    663  CZ  ARG A  43       5.548  32.856  55.047  1.00 75.98           C
ATOM    664  NH1 ARG A  43       6.648  32.708  54.307  1.00 77.64           N
ATOM    665  NH2 ARG A  43       5.415  33.933  55.829  1.00 52.52           N1+
ATOM    666  H   ARG A  43       3.742  34.023  51.174  1.00 58.29           H
ATOM    667  HA  ARG A  43       4.007  31.598  50.216  1.00 57.82           H
ATOM    668  HB2 ARG A  43       3.251  32.627  52.673  1.00 72.00           H
ATOM    669  HB3 ARG A  43       2.571  31.248  52.333  1.00 72.00           H
ATOM    670  HG2 ARG A  43       4.670  30.183  52.210  1.00 74.32           H
ATOM    671  HG3 ARG A  43       5.402  31.560  52.467  1.00 74.32           H
ATOM    672  HD2 ARG A  43       3.873  30.174  54.393  1.00 72.11           H
ATOM    673  HD3 ARG A  43       5.454  30.247  54.380  1.00 72.11           H
ATOM    674  HE  ARG A  43       3.919  32.023  55.538  1.00 87.07           H
ATOM    675 HH11 ARG A  43       6.748  32.021  53.798  1.00 93.17           H
ATOM    676 HH12 ARG A  43       7.265  33.306  54.339  1.00 93.17           H
ATOM    677 HH21 ARG A  43       4.707  34.027  56.308  1.00 63.02           H
ATOM    678 HH22 ARG A  43       6.039  34.524  55.858  1.00 63.02           H
ATOM    679  N   SER A  44       1.061  32.752  49.988  1.00 49.17           N
ATOM    680  CA  SER A  44      -0.254  32.516  49.412  1.00 57.41           C
ATOM    681  C   SER A  44      -0.346  32.968  47.970  1.00 50.65           C
ATOM    682  O   SER A  44      -1.408  32.855  47.369  1.00 49.78           O
ATOM    683  CB  SER A  44      -1.332  33.228  50.242  1.00 51.98           C
ATOM    684  OG  SER A  44      -1.276  34.633  50.105  1.00 41.80           O
ATOM    685  H   SER A  44       1.170  33.553  50.273  1.00 59.01           H
ATOM    686  HA  SER A  44      -0.452  31.567  49.424  1.00 68.90           H
ATOM    687  HB2 SER A  44      -2.203  32.925  49.946  1.00 62.38           H
ATOM    688  HB3 SER A  44      -1.204  33.003  51.176  1.00 62.38           H
ATOM    689  HG  SER A  44      -0.589  34.939  50.477  1.00 50.16           H
ATOM    690  N   ALA A  45       0.736  33.487  47.404  1.00 53.19           N
ATOM    691  CA  ALA A  45       0.656  34.056  46.063  1.00 49.31           C
ATOM    692  C   ALA A  45       0.049  33.082  45.050  1.00 52.34           C
ATOM    693  O   ALA A  45      -0.687  33.495  44.143  1.00 45.01           O
ATOM    694  CB  ALA A  45       2.044  34.508  45.604  1.00 54.16           C
ATOM    695  H   ALA A  45       1.508  33.534  47.775  1.00 63.82           H
ATOM    696  HA  ALA A  45       0.090  34.845  46.105  1.00 59.18           H
ATOM    697  HB1 ALA A  45       1.967  34.853  44.702  1.00 65.00           H
ATOM    698  HB2 ALA A  45       2.369  35.204  46.199  1.00 65.00           H
ATOM    699  HB3 ALA A  45       2.651  33.749  45.619  1.00 65.00           H
ATOM    700  N   SER A  46       0.339  31.788  45.171  1.00 45.27           N
ATOM    701  CA  SER A  46      -0.126  30.875  44.135  1.00 48.83           C
ATOM    702  C   SER A  46      -1.644  30.732  44.144  1.00 51.38           C
ATOM    703  O   SER A  46      -2.253  30.462  43.105  1.00 50.25           O
ATOM    704  CB  SER A  46       0.525  29.508  44.299  1.00 42.28           C
ATOM    705  OG  SER A  46       0.024  28.869  45.456  1.00 60.07           O
ATOM    706  H   SER A  46       0.773  31.428  45.818  1.00 54.32           H
ATOM    707  HA  SER A  46       0.120  31.222  43.269  1.00 58.59           H
ATOM    708  HB2 SER A  46       0.319  28.954  43.528  1.00 50.74           H
ATOM    709  HB3 SER A  46       1.482  29.639  44.386  1.00 50.74           H
ATOM    710  HG  SER A  46       0.317  28.081  45.484  1.00 72.09           H
ATOM    711  N   LEU A  47      -2.273  30.869  45.296  1.00 45.85           N
ATOM    712  CA  LEU A  47      -3.722  30.815  45.303  1.00 54.12           C
ATOM    713  C   LEU A  47      -4.296  32.007  44.557  1.00 51.44           C
ATOM    714  O   LEU A  47      -5.279  31.881  43.822  1.00 40.38           O
ATOM    715  CB  LEU A  47      -4.251  30.785  46.735  1.00 43.10           C
ATOM    716  CG  LEU A  47      -3.791  29.637  47.646  1.00 53.56           C
ATOM    717  CD1 LEU A  47      -4.527  29.745  48.902  1.00 51.90           C
ATOM    718  CD2 LEU A  47      -4.018  28.265  47.071  1.00 57.51           C
ATOM    719  H   LEU A  47      -1.899  30.994  46.061  1.00 55.01           H
ATOM    720  HA  LEU A  47      -4.010  30.005  44.847  1.00 64.95           H
ATOM    721  HB2 LEU A  47      -4.008  31.622  47.165  1.00 51.72           H
ATOM    722  HB3 LEU A  47      -5.219  30.729  46.686  1.00 51.72           H
ATOM    723  HG  LEU A  47      -2.846  29.730  47.851  1.00 64.27           H
ATOM    724 HD11 LEU A  47      -4.248  29.016  49.475  1.00 62.28           H
ATOM    725 HD12 LEU A  47      -4.317  30.599  49.310  1.00 62.28           H
ATOM    726 HD13 LEU A  47      -5.477  29.684  48.711  1.00 62.28           H
ATOM    727 HD21 LEU A  47      -3.736  27.598  47.718  1.00 69.01           H
ATOM    728 HD22 LEU A  47      -4.961  28.155  46.873  1.00 69.01           H
ATOM    729 HD23 LEU A  47      -3.495  28.183  46.257  1.00 69.01           H
ATOM    730  N   ARG A  48      -3.715  33.179  44.753  1.00 44.17           N
ATOM    731  CA  ARG A  48      -4.151  34.311  43.966  1.00 45.74           C
ATOM    732  C   ARG A  48      -3.893  34.073  42.486  1.00 49.00           C
ATOM    733  O   ARG A  48      -4.680  34.518  41.646  1.00 55.35           O
ATOM    734  CB  ARG A  48      -3.462  35.577  44.446  1.00 40.95           C
ATOM    735  CG  ARG A  48      -3.808  36.768  43.616  1.00 47.63           C
ATOM    736  CD  ARG A  48      -5.223  37.160  43.813  1.00 44.09           C
ATOM    737  NE  ARG A  48      -5.482  37.471  45.217  1.00 54.96           N
ATOM    738  CZ  ARG A  48      -6.680  37.729  45.721  1.00 60.41           C
ATOM    739  NH1 ARG A  48      -7.751  37.723  44.932  1.00 67.72           N
ATOM    740  NH2 ARG A  48      -6.800  37.995  47.014  1.00 53.99           N1+
ATOM    741  H   ARG A  48      -3.095  33.344  45.323  1.00 53.00           H
ATOM    742  HA  ARG A  48      -5.107  34.415  44.083  1.00 54.89           H
ATOM    743  HB2 ARG A  48      -3.710  35.763  45.361  1.00 49.14           H
ATOM    744  HB3 ARG A  48      -2.506  35.454  44.395  1.00 49.14           H
ATOM    745  HG2 ARG A  48      -3.260  37.514  43.902  1.00 57.15           H
ATOM    746  HG3 ARG A  48      -3.664  36.577  42.680  1.00 57.15           H
ATOM    747  HD2 ARG A  48      -5.402  37.958  43.293  1.00 52.91           H
ATOM    748  HD3 ARG A  48      -5.794  36.430  43.532  1.00 52.91           H
ATOM    749  HE  ARG A  48      -4.808  37.521  45.753  1.00 65.95           H
ATOM    750 HH11 ARG A  48      -7.672  37.555  44.091  1.00 81.27           H
ATOM    751 HH12 ARG A  48      -8.526  37.898  45.259  1.00 81.27           H
ATOM    752 HH21 ARG A  48      -6.103  37.996  47.515  1.00 64.79           H
ATOM    753 HH22 ARG A  48      -7.573  38.168  47.351  1.00 64.79           H
ATOM    754  N   GLN A  49      -2.814  33.358  42.139  1.00 51.94           N
ATOM    755  CA  GLN A  49      -2.497  33.153  40.724  1.00 54.18           C
ATOM    756  C   GLN A  49      -3.636  32.422  40.036  1.00 48.77           C
ATOM    757  O   GLN A  49      -4.087  32.824  38.955  1.00 42.78           O
ATOM    758  CB  GLN A  49      -1.178  32.383  40.562  1.00 44.44           C
ATOM    759  CG  GLN A  49       0.063  33.284  40.761  1.00 46.91           C
ATOM    760  CD  GLN A  49       1.386  32.523  40.956  1.00 48.42           C
ATOM    761  OE1 GLN A  49       1.753  32.230  42.091  1.00 47.05           O
ATOM    762  NE2 GLN A  49       2.107  32.222  39.857  1.00 47.91           N
ATOM    763  H   GLN A  49      -2.275  32.981  42.689  1.00 62.33           H
ATOM    764  HA  GLN A  49      -2.393  34.015  40.288  1.00 65.02           H
ATOM    765  HB2 GLN A  49      -1.151  31.651  41.198  1.00 53.33           H
ATOM    766  HB3 GLN A  49      -1.136  32.023  39.664  1.00 53.33           H
ATOM    767  HG2 GLN A  49       0.160  33.874  40.001  1.00 56.29           H
ATOM    768  HG3 GLN A  49      -0.077  33.810  41.563  1.00 56.29           H
ATOM    769 HE21 GLN A  49       1.836  32.472  39.082  1.00 57.49           H
ATOM    770 HE22 GLN A  49       2.841  31.773  39.924  1.00 57.49           H
ATOM    771  N   LYS A  50      -4.132  31.360  40.677  1.00 39.08           N
ATOM    772  CA  LYS A  50      -5.317  30.651  40.209  1.00 47.98           C
ATOM    773  C   LYS A  50      -6.490  31.600  39.945  1.00 51.12           C
ATOM    774  O   LYS A  50      -7.011  31.666  38.821  1.00 51.57           O
ATOM    775  CB  LYS A  50      -5.708  29.593  41.224  1.00 42.67           C
ATOM    776  CG  LYS A  50      -5.390  28.167  40.822  1.00 63.98           C
ATOM    777  CD  LYS A  50      -4.098  27.664  41.483  1.00 79.11           C
ATOM    778  CE  LYS A  50      -3.776  26.203  41.108  1.00 84.76           C
ATOM    779  NZ  LYS A  50      -2.523  25.718  41.762  1.00 87.42           N1+
ATOM    780  H   LYS A  50      -3.784  31.023  41.386  1.00 46.90           H
ATOM    781  HA  LYS A  50      -5.103  30.198  39.382  1.00 57.57           H
ATOM    782  HB2 LYS A  50      -5.244  29.779  42.055  1.00 51.21           H
ATOM    783  HB3 LYS A  50      -6.663  29.645  41.355  1.00 51.21           H
ATOM    784  HG2 LYS A  50      -6.119  27.599  41.122  1.00 76.78           H
ATOM    785  HG3 LYS A  50      -5.288  28.104  39.859  1.00 76.78           H
ATOM    786  HD2 LYS A  50      -3.366  28.228  41.189  1.00 94.93           H
ATOM    787  HD3 LYS A  50      -4.194  27.718  42.450  1.00 94.93           H
ATOM    788  HE2 LYS A  50      -4.504  25.626  41.394  1.00101.72           H
ATOM    789  HE3 LYS A  50      -3.652  26.137  40.145  1.00101.72           H
ATOM    790  HZ1 LYS A  50      -2.367  24.875  41.528  1.00104.90           H
ATOM    791  HZ2 LYS A  50      -1.834  26.222  41.507  1.00104.90           H
ATOM    792  HZ3 LYS A  50      -2.605  25.762  42.648  1.00104.90           H
ATOM    793  N   LYS A  51      -6.890  32.370  40.969  1.00 39.17           N
ATOM    794  CA  LYS A  51      -8.036  33.277  40.854  1.00 44.47           C
ATOM    795  C   LYS A  51      -7.936  34.221  39.658  1.00 46.98           C
ATOM    796  O   LYS A  51      -8.917  34.408  38.927  1.00 44.52           O
ATOM    797  CB  LYS A  51      -8.195  34.102  42.124  1.00 42.88           C
ATOM    798  CG  LYS A  51      -8.717  33.300  43.239  1.00 55.01           C
ATOM    799  CD  LYS A  51      -8.835  34.149  44.507  1.00 67.49           C
ATOM    800  CE  LYS A  51      -9.332  33.333  45.731  1.00 60.43           C
ATOM    801  NZ  LYS A  51      -9.608  34.268  46.891  1.00 81.90           N1+
ATOM    802  H   LYS A  51      -6.502  32.389  41.733  1.00 47.00           H
ATOM    803  HA  LYS A  51      -8.843  32.754  40.751  1.00 53.37           H
ATOM    804  HB2 LYS A  51      -7.336  34.466  42.385  1.00 51.46           H
ATOM    805  HB3 LYS A  51      -8.830  34.819  41.968  1.00 51.46           H
ATOM    806  HG2 LYS A  51      -9.594  32.968  42.990  1.00 66.01           H
ATOM    807  HG3 LYS A  51      -8.107  32.565  43.414  1.00 66.01           H
ATOM    808  HD2 LYS A  51      -7.962  34.516  44.724  1.00 80.99           H
ATOM    809  HD3 LYS A  51      -9.458  34.875  44.335  1.00 80.99           H
ATOM    810  HE2 LYS A  51     -10.161  32.875  45.513  1.00 72.51           H
ATOM    811  HE3 LYS A  51      -8.657  32.693  46.003  1.00 72.51           H
ATOM    812  HZ1 LYS A  51      -9.907  33.809  47.591  1.00 98.28           H
ATOM    813  HZ2 LYS A  51      -8.862  34.698  47.118  1.00 98.28           H
ATOM    814  HZ3 LYS A  51     -10.223  34.869  46.653  1.00 98.28           H
ATOM    815  N   VAL A  52      -6.779  34.878  39.482  1.00 40.79           N
ATOM    816  CA  VAL A  52      -6.642  35.938  38.482  1.00 41.72           C
ATOM    817  C   VAL A  52      -6.427  35.407  37.076  1.00 44.98           C
ATOM    818  O   VAL A  52      -6.397  36.200  36.123  1.00 33.72           O
ATOM    819  CB  VAL A  52      -5.461  36.874  38.789  1.00 48.38           C
ATOM    820  CG1 VAL A  52      -5.619  37.413  40.184  1.00 37.06           C
ATOM    821  CG2 VAL A  52      -4.123  36.125  38.630  1.00 49.40           C
ATOM    822  H   VAL A  52      -6.067  34.725  39.932  1.00 48.95           H
ATOM    823  HA  VAL A  52      -7.447  36.480  38.503  1.00 50.07           H
ATOM    824  HB  VAL A  52      -5.475  37.618  38.167  1.00 58.05           H
ATOM    825 HG11 VAL A  52      -4.913  38.053  40.349  1.00 44.48           H
ATOM    826 HG12 VAL A  52      -6.484  37.846  40.246  1.00 44.48           H
ATOM    827 HG13 VAL A  52      -5.571  36.681  40.818  1.00 44.48           H
ATOM    828 HG21 VAL A  52      -3.413  36.716  38.918  1.00 59.29           H
ATOM    829 HG22 VAL A  52      -4.133  35.328  39.183  1.00 59.29           H
ATOM    830 HG23 VAL A  52      -3.988  35.882  37.701  1.00 59.29           H
ATOM    831  N   THR A  53      -6.298  34.094  36.910  1.00 40.95           N
ATOM    832  CA  THR A  53      -5.912  33.510  35.637  1.00 46.00           C
ATOM    833  C   THR A  53      -7.129  32.848  35.009  1.00 49.77           C
ATOM    834  O   THR A  53      -7.539  31.763  35.430  1.00 36.65           O
ATOM    835  CB  THR A  53      -4.784  32.493  35.827  1.00 42.68           C
ATOM    836  OG1 THR A  53      -3.662  33.146  36.411  1.00 43.04           O
ATOM    837  CG2 THR A  53      -4.368  31.847  34.487  1.00 34.89           C
ATOM    838  H   THR A  53      -6.432  33.509  37.528  1.00 49.14           H
ATOM    839  HA  THR A  53      -5.594  34.215  35.052  1.00 55.20           H
ATOM    840  HB  THR A  53      -5.096  31.798  36.433  1.00 51.22           H
ATOM    841  HG1 THR A  53      -3.888  33.467  37.157  1.00 51.65           H
ATOM    842 HG21 THR A  53      -3.618  31.245  34.615  1.00 41.86           H
ATOM    843 HG22 THR A  53      -5.099  31.342  34.099  1.00 41.86           H
ATOM    844 HG23 THR A  53      -4.103  32.539  33.861  1.00 41.86           H
ATOM    845  N   PHE A  54      -7.666  33.464  33.961  1.00 45.33           N
ATOM    846  CA  PHE A  54      -8.756  32.828  33.259  1.00 42.25           C
ATOM    847  C   PHE A  54      -8.871  33.378  31.847  1.00 45.40           C
ATOM    848  O   PHE A  54      -8.296  34.415  31.512  1.00 46.62           O
ATOM    849  CB  PHE A  54     -10.048  33.024  34.029  1.00 38.84           C
ATOM    850  CG  PHE A  54     -10.266  34.430  34.494  1.00 45.30           C
ATOM    851  CD1 PHE A  54     -10.817  35.390  33.637  1.00 36.33           C
ATOM    852  CD2 PHE A  54      -9.928  34.800  35.795  1.00 41.96           C
ATOM    853  CE1 PHE A  54     -11.045  36.684  34.084  1.00 40.15           C
ATOM    854  CE2 PHE A  54     -10.148  36.123  36.257  1.00 38.43           C
ATOM    855  CZ  PHE A  54     -10.698  37.061  35.407  1.00 34.16           C
ATOM    856  H   PHE A  54      -7.440  34.231  33.660  1.00 54.40           H
ATOM    857  HA  PHE A  54      -8.584  31.877  33.209  1.00 50.70           H
ATOM    858  HB2 PHE A  54     -10.782  32.775  33.448  1.00 46.60           H
ATOM    859  HB3 PHE A  54     -10.034  32.457  34.817  1.00 46.60           H
ATOM    860  HD1 PHE A  54     -11.051  35.156  32.770  1.00 43.59           H
ATOM    861  HD2 PHE A  54      -9.564  34.164  36.364  1.00 50.35           H
ATOM    862  HE1 PHE A  54     -11.410  37.312  33.505  1.00 48.17           H
ATOM    863  HE2 PHE A  54      -9.922  36.360  37.125  1.00 46.11           H
ATOM    864  HZ  PHE A  54     -10.842  37.933  35.696  1.00 41.00           H
ATOM    865  N   ASP A  55      -9.631  32.657  31.020  1.00 53.72           N
ATOM    866  CA  ASP A  55      -9.950  33.119  29.678  1.00 49.17           C
ATOM    867  C   ASP A  55     -10.982  34.256  29.715  1.00 43.77           C
ATOM    868  O   ASP A  55     -11.890  34.276  30.549  1.00 47.42           O
ATOM    869  CB  ASP A  55     -10.451  31.937  28.847  1.00 65.49           C
ATOM    870  CG  ASP A  55     -10.152  32.097  27.355  1.00 68.79           C
ATOM    871  OD1 ASP A  55      -9.988  31.061  26.652  1.00 80.62           O
ATOM    872  OD2 ASP A  55     -10.046  33.263  26.910  1.00 68.47           O1-
ATOM    873  H   ASP A  55      -9.969  31.890  31.210  1.00 64.46           H
ATOM    874  HA  ASP A  55      -9.140  33.457  29.266  1.00 59.01           H
ATOM    875  HB2 ASP A  55     -10.000  31.129  29.146  1.00 78.58           H
ATOM    876  HB3 ASP A  55     -11.405  31.840  28.967  1.00 78.58           H
ATOM    877  N   ARG A  56     -10.791  35.254  28.863  1.00 45.35           N
ATOM    878  CA  ARG A  56     -11.729  36.364  28.742  1.00 48.59           C
ATOM    879  C   ARG A  56     -12.466  36.259  27.412  1.00 46.55           C
ATOM    880  O   ARG A  56     -11.847  36.064  26.361  1.00 57.41           O
ATOM    881  CB  ARG A  56     -11.019  37.725  28.859  1.00 39.52           C
ATOM    882  CG  ARG A  56     -10.554  38.040  30.315  1.00 37.53           C
ATOM    883  CD  ARG A  56      -9.174  37.425  30.651  1.00 34.02           C
ATOM    884  NE  ARG A  56      -8.210  37.784  29.618  1.00 41.61           N
ATOM    885  CZ  ARG A  56      -7.688  38.989  29.441  1.00 38.92           C
ATOM    886  NH1 ARG A  56      -7.948  40.012  30.253  1.00 37.63           N
ATOM    887  NH2 ARG A  56      -6.892  39.178  28.420  1.00 46.89           N1+
ATOM    888  H   ARG A  56     -10.109  35.317  28.345  1.00 54.42           H
ATOM    889  HA  ARG A  56     -12.387  36.303  29.454  1.00 58.30           H
ATOM    890  HB2 ARG A  56     -10.253  37.716  28.271  1.00 47.43           H
ATOM    891  HB3 ARG A  56     -11.617  38.436  28.579  1.00 47.43           H
ATOM    892  HG2 ARG A  56     -10.496  39.001  30.421  1.00 45.03           H
ATOM    893  HG3 ARG A  56     -11.199  37.677  30.944  1.00 45.03           H
ATOM    894  HD2 ARG A  56      -8.872  37.769  31.498  1.00 40.82           H
ATOM    895  HD3 ARG A  56      -9.251  36.461  30.684  1.00 40.82           H
ATOM    896  HE  ARG A  56      -8.017  37.186  29.030  1.00 49.93           H
ATOM    897 HH11 ARG A  56      -8.478  39.920  30.924  1.00 45.16           H
ATOM    898 HH12 ARG A  56      -7.579  40.774  30.102  1.00 45.16           H
ATOM    899 HH21 ARG A  56      -6.710  38.524  27.889  1.00 56.27           H
ATOM    900 HH22 ARG A  56      -6.526  39.946  28.301  1.00 56.27           H
ATOM    901  N   LEU A  57     -13.788  36.365  27.476  1.00 48.91           N
ATOM    902  CA  LEU A  57     -14.659  36.411  26.308  1.00 41.74           C
ATOM    903  C   LEU A  57     -15.289  37.783  26.288  1.00 43.89           C
ATOM    904  O   LEU A  57     -15.776  38.251  27.330  1.00 52.22           O
ATOM    905  CB  LEU A  57     -15.741  35.329  26.379  1.00 53.65           C
ATOM    906  CG  LEU A  57     -16.994  35.554  25.527  1.00 69.63           C
ATOM    907  CD1 LEU A  57     -17.466  34.186  25.072  1.00 75.56           C
ATOM    908  CD2 LEU A  57     -18.158  36.362  26.237  1.00 63.38           C
ATOM    909  H   LEU A  57     -14.220  36.428  28.222  1.00 58.70           H
ATOM    910  HA  LEU A  57     -14.146  36.296  25.492  1.00 50.09           H
ATOM    911  HB2 LEU A  57     -15.345  34.484  26.112  1.00 64.38           H
ATOM    912  HB3 LEU A  57     -16.037  35.257  27.300  1.00 64.38           H
ATOM    913  HG  LEU A  57     -16.739  36.041  24.728  1.00 83.55           H
ATOM    914 HD11 LEU A  57     -18.229  34.290  24.484  1.00 90.67           H
ATOM    915 HD12 LEU A  57     -16.740  33.747  24.598  1.00 90.67           H
ATOM    916 HD13 LEU A  57     -17.715  33.662  25.852  1.00 90.67           H
ATOM    917 HD21 LEU A  57     -18.930  36.383  25.649  1.00 76.06           H
ATOM    918 HD22 LEU A  57     -18.391  35.922  27.069  1.00 76.06           H
ATOM    919 HD23 LEU A  57     -17.866  37.267  26.413  1.00 76.06           H
ATOM    920  N   GLN A  58     -15.275  38.430  25.123  1.00 44.48           N
ATOM    921  CA  GLN A  58     -15.712  39.820  25.025  1.00 47.72           C
ATOM    922  C   GLN A  58     -16.470  40.021  23.722  1.00 43.61           C
ATOM    923  O   GLN A  58     -15.929  39.799  22.643  1.00 49.39           O
ATOM    924  CB  GLN A  58     -14.531  40.792  25.128  1.00 33.91           C
ATOM    925  CG  GLN A  58     -14.957  42.248  25.147  1.00 43.79           C
ATOM    926  CD  GLN A  58     -13.824  43.175  25.568  1.00 39.85           C
ATOM    927  OE1 GLN A  58     -12.736  43.117  25.025  1.00 45.49           O
ATOM    928  NE2 GLN A  58     -14.085  44.027  26.541  1.00 39.56           N
ATOM    929  H   GLN A  58     -15.025  38.080  24.382  1.00 53.37           H
ATOM    930  HA  GLN A  58     -16.325  40.030  25.747  1.00 57.26           H
ATOM    931  HB2 GLN A  58     -14.037  40.617  25.945  1.00 40.69           H
ATOM    932  HB3 GLN A  58     -13.943  40.674  24.373  1.00 40.69           H
ATOM    933  HG2 GLN A  58     -15.247  42.508  24.261  1.00 52.54           H
ATOM    934  HG3 GLN A  58     -15.685  42.362  25.774  1.00 52.54           H
ATOM    935 HE21 GLN A  58     -14.836  43.982  26.958  1.00 47.48           H
ATOM    936 HE22 GLN A  58     -13.512  44.632  26.750  1.00 47.48           H
ATOM    937  N   VAL A  59     -17.714  40.468  23.832  1.00 44.46           N
ATOM    938  CA  VAL A  59     -18.557  40.733  22.694  1.00 37.14           C
ATOM    939  C   VAL A  59     -19.141  42.121  22.846  1.00 44.83           C
ATOM    940  O   VAL A  59     -19.999  42.351  23.709  1.00 50.48           O
ATOM    941  CB  VAL A  59     -19.686  39.719  22.558  1.00 49.95           C
ATOM    942  CG1 VAL A  59     -20.393  40.018  21.258  1.00 46.11           C
ATOM    943  CG2 VAL A  59     -19.150  38.333  22.563  1.00 50.34           C
ATOM    944  H   VAL A  59     -18.092  40.642  24.579  1.00 53.36           H
ATOM    945  HA  VAL A  59     -18.032  40.720  21.883  1.00 44.57           H
ATOM    946  HB  VAL A  59     -20.310  39.815  23.298  1.00 59.94           H
ATOM    947 HG11 VAL A  59     -21.095  39.362  21.126  1.00 55.33           H
ATOM    948 HG12 VAL A  59     -20.771  40.913  21.279  1.00 55.33           H
ATOM    949 HG13 VAL A  59     -19.747  39.958  20.541  1.00 55.33           H
ATOM    950 HG21 VAL A  59     -19.888  37.713  22.461  1.00 60.41           H
ATOM    951 HG22 VAL A  59     -18.523  38.235  21.831  1.00 60.41           H
ATOM    952 HG23 VAL A  59     -18.702  38.183  23.410  1.00 60.41           H
ATOM    953  N   LEU A  60     -18.726  43.018  21.976  1.00 40.95           N
ATOM    954  CA  LEU A  60     -19.135  44.410  21.929  1.00 44.48           C
ATOM    955  C   LEU A  60     -20.435  44.555  21.144  1.00 43.83           C
ATOM    956  O   LEU A  60     -20.834  43.663  20.391  1.00 39.73           O
ATOM    957  CB  LEU A  60     -18.012  45.227  21.276  1.00 38.00           C
ATOM    958  CG  LEU A  60     -16.620  45.000  21.894  1.00 40.80           C
ATOM    959  CD1 LEU A  60     -15.607  45.955  21.354  1.00 36.80           C
ATOM    960  CD2 LEU A  60     -16.684  45.184  23.455  1.00 50.14           C
ATOM    961  H   LEU A  60     -18.155  42.831  21.364  1.00 49.14           H
ATOM    962  HA  LEU A  60     -19.283  44.749  22.823  1.00 53.38           H
ATOM    963  HB2 LEU A  60     -17.954  44.968  20.349  1.00 45.60           H
ATOM    964  HB3 LEU A  60     -18.212  46.173  21.348  1.00 45.60           H
ATOM    965  HG  LEU A  60     -16.315  44.106  21.697  1.00 48.95           H
ATOM    966 HD11 LEU A  60     -14.751  45.792  21.780  1.00 44.15           H
ATOM    967 HD12 LEU A  60     -15.531  45.815  20.400  1.00 44.15           H
ATOM    968 HD13 LEU A  60     -15.903  46.859  21.544  1.00 44.15           H
ATOM    969 HD21 LEU A  60     -15.789  45.082  23.817  1.00 60.16           H
ATOM    970 HD22 LEU A  60     -17.011  46.080  23.644  1.00 60.16           H
ATOM    971 HD23 LEU A  60     -17.275  44.528  23.850  1.00 60.16           H
ATOM    972  N   ASP A  61     -21.108  45.686  21.338  1.00 42.44           N
ATOM    973  CA  ASP A  61     -22.369  45.934  20.652  1.00 42.26           C
ATOM    974  C   ASP A  61     -22.599  47.438  20.500  1.00 46.93           C
ATOM    975  O   ASP A  61     -21.748  48.270  20.836  1.00 50.32           O
ATOM    976  CB  ASP A  61     -23.539  45.266  21.385  1.00 33.03           C
ATOM    977  CG  ASP A  61     -23.662  45.691  22.843  1.00 42.27           C
ATOM    978  OD1 ASP A  61     -24.023  44.794  23.625  1.00 46.29           O
ATOM    979  OD2 ASP A  61     -23.407  46.874  23.227  1.00 39.61           O1-
ATOM    980  H   ASP A  61     -20.856  46.315  21.861  1.00 50.92           H
ATOM    981  HA  ASP A  61     -22.319  45.555  19.759  1.00 50.71           H
ATOM    982  HB2 ASP A  61     -24.369  45.484  20.937  1.00 39.63           H
ATOM    983  HB3 ASP A  61     -23.396  44.306  21.366  1.00 39.63           H
ATOM    984  N   ASP A  62     -23.774  47.786  19.987  1.00 43.99           N
ATOM    985  CA  ASP A  62     -24.043  49.169  19.636  1.00 40.78           C
ATOM    986  C   ASP A  62     -23.988  50.062  20.845  1.00 39.37           C
ATOM    987  O   ASP A  62     -23.474  51.181  20.768  1.00 42.58           O
ATOM    988  CB  ASP A  62     -25.417  49.279  18.964  1.00 54.48           C
ATOM    989  CG  ASP A  62     -25.443  48.678  17.566  1.00 54.59           C
ATOM    990  OD1 ASP A  62     -24.444  48.822  16.819  1.00 53.71           O
ATOM    991  OD2 ASP A  62     -26.474  48.056  17.220  1.00 62.76           O1-
ATOM    992  H   ASP A  62     -24.424  47.246  19.826  1.00 52.79           H
ATOM    993  HA  ASP A  62     -23.362  49.476  19.025  1.00 48.94           H
ATOM    994  HB2 ASP A  62     -26.061  48.784  19.495  1.00 65.38           H
ATOM    995  HB3 ASP A  62     -25.688  50.210  18.897  1.00 65.38           H
ATOM    996  N   HIS A  63     -24.550  49.604  21.960  1.00 37.75           N
ATOM    997  CA  HIS A  63     -24.518  50.402  23.176  1.00 44.73           C
ATOM    998  C   HIS A  63     -23.090  50.739  23.566  1.00 44.01           C
ATOM    999  O   HIS A  63     -22.792  51.866  23.968  1.00 38.19           O
ATOM   1000  CB  HIS A  63     -25.189  49.646  24.310  1.00 45.22           C
ATOM   1001  CG  HIS A  63     -26.672  49.573  24.199  1.00 49.24           C
ATOM   1002  ND1 HIS A  63     -27.467  50.690  24.054  1.00 47.40           N
ATOM   1003  CD2 HIS A  63     -27.510  48.511  24.246  1.00 52.65           C
ATOM   1004  CE1 HIS A  63     -28.733  50.318  24.012  1.00 52.40           C
ATOM   1005  NE2 HIS A  63     -28.787  48.999  24.114  1.00 52.32           N
ATOM   1006  H   HIS A  63     -24.945  48.848  22.032  1.00 45.30           H
ATOM   1007  HA  HIS A  63     -24.999  51.228  23.024  1.00 53.67           H
ATOM   1008  HB2 HIS A  63     -24.969  50.082  25.149  1.00 54.26           H
ATOM   1009  HB3 HIS A  63     -24.862  48.731  24.303  1.00 54.26           H
ATOM   1010  HD2 HIS A  63     -27.263  47.617  24.334  1.00 63.18           H
ATOM   1011  HE1 HIS A  63     -29.463  50.885  23.914  1.00 62.88           H
ATOM   1012  HE2 HIS A  63     -29.503  48.523  24.106  1.00 62.79           H
ATOM   1013  N   TYR A  64     -22.196  49.763  23.445  1.00 41.06           N
ATOM   1014  CA  TYR A  64     -20.778  49.992  23.668  1.00 44.65           C
ATOM   1015  C   TYR A  64     -20.233  51.076  22.721  1.00 48.39           C
ATOM   1016  O   TYR A  64     -19.719  52.126  23.160  1.00 41.08           O
ATOM   1017  CB  TYR A  64     -20.067  48.650  23.490  1.00 43.10           C
ATOM   1018  CG  TYR A  64     -18.621  48.702  23.802  1.00 50.66           C
ATOM   1019  CD1 TYR A  64     -18.183  48.475  25.087  1.00 42.24           C
ATOM   1020  CD2 TYR A  64     -17.683  48.977  22.817  1.00 42.37           C
ATOM   1021  CE1 TYR A  64     -16.875  48.536  25.407  1.00 43.01           C
ATOM   1022  CE2 TYR A  64     -16.344  49.026  23.129  1.00 38.71           C
ATOM   1023  CZ  TYR A  64     -15.945  48.806  24.423  1.00 49.06           C
ATOM   1024  OH  TYR A  64     -14.609  48.849  24.745  1.00 46.76           O
ATOM   1025  H   TYR A  64     -22.380  48.951  23.233  1.00 49.27           H
ATOM   1026  HA  TYR A  64     -20.639  50.291  24.583  1.00 53.58           H
ATOM   1027  HB2 TYR A  64     -20.464  48.004  24.093  1.00 51.72           H
ATOM   1028  HB3 TYR A  64     -20.169  48.349  22.574  1.00 51.72           H
ATOM   1029  HD1 TYR A  64     -18.803  48.300  25.750  1.00 50.69           H
ATOM   1030  HD2 TYR A  64     -17.970  49.125  21.946  1.00 50.85           H
ATOM   1031  HE1 TYR A  64     -16.599  48.381  26.276  1.00 51.61           H
ATOM   1032  HE2 TYR A  64     -15.715  49.208  22.476  1.00 46.45           H
ATOM   1033  HH  TYR A  64     -14.195  49.265  24.146  1.00 56.11           H
ATOM   1034  N   ARG A  65     -20.366  50.858  21.408  1.00 36.40           N
ATOM   1035  CA  ARG A  65     -19.858  51.856  20.470  1.00 39.91           C
ATOM   1036  C   ARG A  65     -20.481  53.215  20.720  1.00 43.07           C
ATOM   1037  O   ARG A  65     -19.793  54.237  20.612  1.00 48.07           O
ATOM   1038  CB  ARG A  65     -20.084  51.424  19.020  1.00 47.03           C
ATOM   1039  CG  ARG A  65     -19.594  50.038  18.739  1.00 45.22           C
ATOM   1040  CD  ARG A  65     -19.922  49.547  17.388  1.00 49.29           C
ATOM   1041  NE  ARG A  65     -19.801  48.085  17.414  1.00 53.86           N
ATOM   1042  CZ  ARG A  65     -20.821  47.249  17.334  1.00 48.73           C
ATOM   1043  NH1 ARG A  65     -22.052  47.720  17.192  1.00 49.88           N
ATOM   1044  NH2 ARG A  65     -20.602  45.945  17.378  1.00 59.36           N1+
ATOM   1045  H   ARG A  65     -20.744  50.176  21.049  1.00 43.68           H
ATOM   1046  HA  ARG A  65     -18.904  51.965  20.594  1.00 47.89           H
ATOM   1047  HB2 ARG A  65     -21.027  51.473  18.801  1.00 56.43           H
ATOM   1048  HB3 ARG A  65     -19.591  52.024  18.447  1.00 56.43           H
ATOM   1049  HG2 ARG A  65     -18.629  50.010  18.829  1.00 54.27           H
ATOM   1050  HG3 ARG A  65     -20.006  49.426  19.364  1.00 54.27           H
ATOM   1051  HD2 ARG A  65     -20.816  49.832  17.138  1.00 59.15           H
ATOM   1052  HD3 ARG A  65     -19.267  49.906  16.765  1.00 59.15           H
ATOM   1053  HE  ARG A  65     -19.008  47.747  17.370  1.00 64.63           H
ATOM   1054 HH11 ARG A  65     -22.192  48.566  17.165  1.00 59.86           H
ATOM   1055 HH12 ARG A  65     -22.715  47.177  17.135  1.00 59.86           H
ATOM   1056 HH21 ARG A  65     -19.802  45.644  17.463  1.00 71.23           H
ATOM   1057 HH22 ARG A  65     -21.263  45.400  17.315  1.00 71.23           H
ATOM   1058  N   ASP A  66     -21.777  53.265  21.053  1.00 36.12           N
ATOM   1059  CA  ASP A  66     -22.405  54.570  21.249  1.00 42.33           C
ATOM   1060  C   ASP A  66     -21.795  55.289  22.444  1.00 46.05           C
ATOM   1061  O   ASP A  66     -21.438  56.469  22.362  1.00 46.45           O
ATOM   1062  CB  ASP A  66     -23.911  54.422  21.424  1.00 52.58           C
ATOM   1063  CG  ASP A  66     -24.607  53.998  20.160  1.00 50.51           C
ATOM   1064  OD1 ASP A  66     -24.044  54.179  19.062  1.00 60.77           O
ATOM   1065  OD2 ASP A  66     -25.735  53.477  20.267  1.00 62.51           O1-
ATOM   1066  H   ASP A  66     -22.298  52.591  21.159  1.00 43.35           H
ATOM   1067  HA  ASP A  66     -22.259  55.124  20.470  1.00 50.80           H
ATOM   1068  HB2 ASP A  66     -24.076  53.733  22.086  1.00 63.10           H
ATOM   1069  HB3 ASP A  66     -24.287  55.269  21.713  1.00 63.10           H
ATOM   1070  N   VAL A  67     -21.625  54.586  23.562  1.00 44.48           N
ATOM   1071  CA  VAL A  67     -21.058  55.257  24.715  1.00 43.44           C
ATOM   1072  C   VAL A  67     -19.626  55.641  24.434  1.00 46.14           C
ATOM   1073  O   VAL A  67     -19.177  56.745  24.776  1.00 42.39           O
ATOM   1074  CB  VAL A  67     -21.156  54.373  25.961  1.00 41.82           C
ATOM   1075  CG1 VAL A  67     -20.422  55.060  27.141  1.00 37.36           C
ATOM   1076  CG2 VAL A  67     -22.628  54.128  26.285  1.00 43.17           C
ATOM   1077  H   VAL A  67     -21.810  53.756  23.670  1.00 53.38           H
ATOM   1078  HA  VAL A  67     -21.554  56.075  24.869  1.00 52.13           H
ATOM   1079  HB  VAL A  67     -20.725  53.521  25.783  1.00 50.18           H
ATOM   1080 HG11 VAL A  67     -20.524  54.515  27.936  1.00 44.84           H
ATOM   1081 HG12 VAL A  67     -19.478  55.158  26.938  1.00 44.84           H
ATOM   1082 HG13 VAL A  67     -20.814  55.936  27.291  1.00 44.84           H
ATOM   1083 HG21 VAL A  67     -22.690  53.587  27.091  1.00 51.81           H
ATOM   1084 HG22 VAL A  67     -23.076  54.979  26.412  1.00 51.81           H
ATOM   1085 HG23 VAL A  67     -23.032  53.659  25.542  1.00 51.81           H
ATOM   1086  N   LEU A  68     -18.878  54.734  23.820  1.00 38.29           N
ATOM   1087  CA  LEU A  68     -17.490  55.034  23.556  1.00 43.24           C
ATOM   1088  C   LEU A  68     -17.356  56.327  22.761  1.00 54.00           C
ATOM   1089  O   LEU A  68     -16.567  57.216  23.115  1.00 48.92           O
ATOM   1090  CB  LEU A  68     -16.882  53.876  22.799  1.00 43.78           C
ATOM   1091  CG  LEU A  68     -15.468  54.216  22.318  1.00 42.64           C
ATOM   1092  CD1 LEU A  68     -14.596  54.788  23.426  1.00 45.35           C
ATOM   1093  CD2 LEU A  68     -14.822  52.992  21.782  1.00 39.02           C
ATOM   1094  H   LEU A  68     -19.139  53.961  23.544  1.00 45.95           H
ATOM   1095  HA  LEU A  68     -17.030  55.154  24.402  1.00 51.89           H
ATOM   1096  HB2 LEU A  68     -16.854  53.105  23.385  1.00 52.53           H
ATOM   1097  HB3 LEU A  68     -17.447  53.688  22.036  1.00 52.53           H
ATOM   1098  HG  LEU A  68     -15.522  54.868  21.606  1.00 51.17           H
ATOM   1099 HD11 LEU A  68     -13.717  54.965  23.062  1.00 54.42           H
ATOM   1100 HD12 LEU A  68     -14.978  55.611  23.759  1.00 54.42           H
ATOM   1101 HD13 LEU A  68     -14.529  54.141  24.145  1.00 54.42           H
ATOM   1102 HD21 LEU A  68     -13.949  53.235  21.438  1.00 46.83           H
ATOM   1103 HD22 LEU A  68     -14.727  52.345  22.501  1.00 46.83           H
ATOM   1104 HD23 LEU A  68     -15.369  52.623  21.075  1.00 46.83           H
ATOM   1105  N   LYS A  69     -18.143  56.450  21.683  1.00 49.04           N
ATOM   1106  CA  LYS A  69     -18.113  57.648  20.852  1.00 45.66           C
ATOM   1107  C   LYS A  69     -18.378  58.893  21.669  1.00 50.83           C
ATOM   1108  O   LYS A  69     -17.720  59.924  21.479  1.00 55.16           O
ATOM   1109  CB  LYS A  69     -19.143  57.524  19.739  1.00 47.76           C
ATOM   1110  CG  LYS A  69     -19.259  58.751  18.911  1.00 62.03           C
ATOM   1111  CD  LYS A  69     -20.185  58.502  17.730  1.00 76.13           C
ATOM   1112  CE  LYS A  69     -20.182  59.690  16.784  1.00 69.86           C
ATOM   1113  NZ  LYS A  69     -21.322  59.617  15.823  1.00 72.43           N1+
ATOM   1114  H   LYS A  69     -18.709  55.858  21.416  1.00 58.85           H
ATOM   1115  HA  LYS A  69     -17.239  57.747  20.447  1.00 54.80           H
ATOM   1116  HB2 LYS A  69     -18.897  56.787  19.160  1.00 57.31           H
ATOM   1117  HB3 LYS A  69     -20.013  57.353  20.131  1.00 57.31           H
ATOM   1118  HG2 LYS A  69     -19.617  59.482  19.436  1.00 74.44           H
ATOM   1119  HG3 LYS A  69     -18.382  58.983  18.562  1.00 74.44           H
ATOM   1120  HD2 LYS A  69     -19.893  57.716  17.239  1.00 91.36           H
ATOM   1121  HD3 LYS A  69     -21.087  58.380  18.065  1.00 91.36           H
ATOM   1122  HE2 LYS A  69     -20.266  60.507  17.304  1.00 83.83           H
ATOM   1123  HE3 LYS A  69     -19.350  59.694  16.284  1.00 83.83           H
ATOM   1124  HZ1 LYS A  69     -21.329  60.342  15.308  1.00 86.91           H
ATOM   1125  HZ2 LYS A  69     -21.240  58.897  15.307  1.00 86.91           H
ATOM   1126  HZ3 LYS A  69     -22.097  59.571  16.261  1.00 86.91           H
ATOM   1127  N   GLU A  70     -19.348  58.823  22.572  1.00 42.87           N
ATOM   1128  CA  GLU A  70     -19.664  59.976  23.400  1.00 44.63           C
ATOM   1129  C   GLU A  70     -18.478  60.359  24.255  1.00 46.69           C
ATOM   1130  O   GLU A  70     -18.244  61.546  24.511  1.00 49.66           O
ATOM   1131  CB  GLU A  70     -20.877  59.655  24.279  1.00 48.13           C
ATOM   1132  CG  GLU A  70     -22.125  59.222  23.505  1.00 49.17           C
ATOM   1133  CD  GLU A  70     -23.323  58.846  24.411  1.00 57.27           C
ATOM   1134  OE1 GLU A  70     -24.370  58.473  23.845  1.00 53.76           O
ATOM   1135  OE2 GLU A  70     -23.219  58.923  25.670  1.00 49.28           O1-
ATOM   1136  H   GLU A  70     -19.833  58.134  22.733  1.00 51.45           H
ATOM   1137  HA  GLU A  70     -19.870  60.748  22.852  1.00 53.55           H
ATOM   1138  HB2 GLU A  70     -20.634  58.925  24.867  1.00 57.75           H
ATOM   1139  HB3 GLU A  70     -21.104  60.437  24.803  1.00 57.75           H
ATOM   1140  HG2 GLU A  70     -22.403  59.957  22.940  1.00 59.01           H
ATOM   1141  HG3 GLU A  70     -21.907  58.461  22.958  1.00 59.01           H
ATOM   1142  N   MET A  71     -17.740  59.356  24.742  1.00 51.29           N
ATOM   1143  CA  MET A  71     -16.607  59.612  25.614  1.00 45.05           C
ATOM   1144  C   MET A  71     -15.505  60.296  24.825  1.00 44.47           C
ATOM   1145  O   MET A  71     -15.026  61.372  25.208  1.00 48.64           O
ATOM   1146  CB  MET A  71     -16.116  58.288  26.224  1.00 47.05           C
ATOM   1147  CG  MET A  71     -17.079  57.621  27.215  1.00 46.29           C
ATOM   1148  SD  MET A  71     -16.562  55.966  27.761  1.00 49.27           S
ATOM   1149  CE  MET A  71     -15.188  56.463  28.811  1.00 41.47           C
ATOM   1150  H   MET A  71     -17.864  58.522  24.570  1.00 61.55           H
ATOM   1151  HA  MET A  71     -16.893  60.191  26.338  1.00 54.06           H
ATOM   1152  HB2 MET A  71     -15.976  57.658  25.502  1.00 56.46           H
ATOM   1153  HB3 MET A  71     -15.276  58.442  26.681  1.00 56.46           H
ATOM   1154  HG2 MET A  71     -17.143  58.179  28.006  1.00 55.55           H
ATOM   1155  HG3 MET A  71     -17.951  57.535  26.803  1.00 55.55           H
ATOM   1156  HE1 MET A  71     -14.799  55.665  29.198  1.00 49.77           H
ATOM   1157  HE2 MET A  71     -14.526  56.933  28.279  1.00 49.77           H
ATOM   1158  HE3 MET A  71     -15.527  57.047  29.505  1.00 49.77           H
ATOM   1159  N   LYS A  72     -15.133  59.703  23.685  1.00 41.93           N
ATOM   1160  CA  LYS A  72     -14.160  60.324  22.768  1.00 51.14           C
ATOM   1161  C   LYS A  72     -14.503  61.770  22.472  1.00 46.95           C
ATOM   1162  O   LYS A  72     -13.649  62.660  22.539  1.00 52.31           O
ATOM   1163  CB  LYS A  72     -14.094  59.565  21.456  1.00 39.45           C
ATOM   1164  CG  LYS A  72     -13.517  58.173  21.581  1.00 45.20           C
ATOM   1165  CD  LYS A  72     -13.149  57.615  20.273  1.00 46.91           C
ATOM   1166  CE  LYS A  72     -12.542  56.244  20.465  1.00 60.20           C
ATOM   1167  NZ  LYS A  72     -12.314  55.522  19.198  1.00 51.55           N1+
ATOM   1168  H   LYS A  72     -15.439  58.947  23.420  1.00 50.31           H
ATOM   1169  HA  LYS A  72     -13.276  60.312  23.167  1.00 61.37           H
ATOM   1170  HB2 LYS A  72     -14.986  59.508  21.085  1.00 47.34           H
ATOM   1171  HB3 LYS A  72     -13.526  60.067  20.861  1.00 47.34           H
ATOM   1172  HG2 LYS A  72     -12.714  58.201  22.119  1.00 54.24           H
ATOM   1173  HG3 LYS A  72     -14.171  57.582  21.984  1.00 54.24           H
ATOM   1174  HD2 LYS A  72     -13.948  57.526  19.729  1.00 56.29           H
ATOM   1175  HD3 LYS A  72     -12.495  58.192  19.847  1.00 56.29           H
ATOM   1176  HE2 LYS A  72     -11.696  56.338  20.930  1.00 72.24           H
ATOM   1177  HE3 LYS A  72     -13.154  55.713  20.995  1.00 72.24           H
ATOM   1178  HZ1 LYS A  72     -11.976  54.716  19.365  1.00 61.86           H
ATOM   1179  HZ2 LYS A  72     -13.085  55.430  18.758  1.00 61.86           H
ATOM   1180  HZ3 LYS A  72     -11.741  55.977  18.691  1.00 61.86           H
ATOM   1181  N   ALA A  73     -15.753  62.027  22.133  1.00 48.89           N
ATOM   1182  CA  ALA A  73     -16.159  63.407  21.930  1.00 50.70           C
ATOM   1183  C   ALA A  73     -15.715  64.273  23.091  1.00 51.72           C
ATOM   1184  O   ALA A  73     -15.039  65.291  22.907  1.00 55.56           O
ATOM   1185  CB  ALA A  73     -17.662  63.464  21.741  1.00 48.57           C
ATOM   1186  H   ALA A  73     -16.370  61.441  22.020  1.00 58.67           H
ATOM   1187  HA  ALA A  73     -15.738  63.752  21.129  1.00 60.84           H
ATOM   1188  HB1 ALA A  73     -17.920  64.380  21.560  1.00 58.28           H
ATOM   1189  HB2 ALA A  73     -17.887  62.891  20.992  1.00 58.28           H
ATOM   1190  HB3 ALA A  73     -18.088  63.137  22.551  1.00 58.28           H
ATOM   1191  N   LYS A  74     -16.035  63.854  24.307  1.00 54.96           N
ATOM   1192  CA  LYS A  74     -15.695  64.674  25.454  1.00 47.98           C
ATOM   1193  C   LYS A  74     -14.195  64.743  25.653  1.00 45.46           C
ATOM   1194  O   LYS A  74     -13.667  65.749  26.133  1.00 44.06           O
ATOM   1195  CB  LYS A  74     -16.377  64.106  26.692  1.00 58.05           C
ATOM   1196  CG  LYS A  74     -17.887  64.399  26.790  1.00 53.44           C
ATOM   1197  CD  LYS A  74     -18.407  63.724  28.085  1.00 83.76           C
ATOM   1198  CE  LYS A  74     -19.942  63.796  28.336  1.00 82.90           C
ATOM   1199  NZ  LYS A  74     -20.343  63.121  29.665  1.00 76.10           N1+
ATOM   1200  H   LYS A  74     -16.417  63.110  24.492  1.00 65.95           H
ATOM   1201  HA  LYS A  74     -16.008  65.580  25.307  1.00 57.58           H
ATOM   1202  HB2 LYS A  74     -16.253  63.141  26.689  1.00 69.66           H
ATOM   1203  HB3 LYS A  74     -15.952  64.484  27.479  1.00 69.66           H
ATOM   1204  HG2 LYS A  74     -18.039  65.356  26.840  1.00 64.13           H
ATOM   1205  HG3 LYS A  74     -18.343  64.019  26.023  1.00 64.13           H
ATOM   1206  HD2 LYS A  74     -18.163  62.786  28.045  1.00100.52           H
ATOM   1207  HD3 LYS A  74     -17.964  64.143  28.842  1.00100.52           H
ATOM   1208  HE2 LYS A  74     -20.207  64.728  28.379  1.00 99.48           H
ATOM   1209  HE3 LYS A  74     -20.408  63.347  27.611  1.00 99.48           H
ATOM   1210  HZ1 LYS A  74     -21.044  62.587  29.540  1.00 91.31           H
ATOM   1211  HZ2 LYS A  74     -19.667  62.635  29.983  1.00 91.31           H
ATOM   1212  HZ3 LYS A  74     -20.556  63.741  30.267  1.00 91.31           H
ATOM   1213  N   ALA A  75     -13.487  63.690  25.290  1.00 53.85           N
ATOM   1214  CA  ALA A  75     -12.048  63.725  25.476  1.00 54.27           C
ATOM   1215  C   ALA A  75     -11.394  64.724  24.533  1.00 59.46           C
ATOM   1216  O   ALA A  75     -10.424  65.392  24.921  1.00 56.32           O
ATOM   1217  CB  ALA A  75     -11.473  62.328  25.283  1.00 48.21           C
ATOM   1218  H   ALA A  75     -13.800  62.964  24.954  1.00 64.62           H
ATOM   1219  HA  ALA A  75     -11.861  64.014  26.385  1.00 65.12           H
ATOM   1220  HB1 ALA A  75     -10.518  62.359  25.450  1.00 57.85           H
ATOM   1221  HB2 ALA A  75     -11.896  61.722  25.910  1.00 57.85           H
ATOM   1222  HB3 ALA A  75     -11.654  62.041  24.375  1.00 57.85           H
ATOM   1223  N   SER A  76     -11.935  64.877  23.316  1.00 53.05           N
ATOM   1224  CA  SER A  76     -11.333  65.777  22.334  1.00 50.18           C
ATOM   1225  C   SER A  76     -11.354  67.218  22.785  1.00 51.98           C
ATOM   1226  O   SER A  76     -10.733  68.060  22.128  1.00 61.61           O
ATOM   1227  CB  SER A  76     -12.044  65.687  20.989  1.00 48.88           C
ATOM   1228  OG  SER A  76     -13.222  66.458  21.063  1.00 74.80           O
ATOM   1229  H   SER A  76     -12.649  64.480  23.046  1.00 63.66           H
ATOM   1230  HA  SER A  76     -10.406  65.538  22.202  1.00 60.21           H
ATOM   1231  HB2 SER A  76     -11.476  66.060  20.302  1.00 58.65           H
ATOM   1232  HB3 SER A  76     -12.264  64.764  20.782  1.00 58.65           H
ATOM   1233  HG  SER A  76     -13.702  66.182  21.696  1.00 89.76           H
ATOM   1234  N   THR A  77     -12.037  67.516  23.880  1.00 53.05           N
ATOM   1235  CA  THR A  77     -12.043  68.834  24.502  1.00 55.74           C
ATOM   1236  C   THR A  77     -10.976  69.008  25.576  1.00 47.76           C
ATOM   1237  O   THR A  77     -11.059  69.959  26.351  1.00 65.14           O
ATOM   1238  CB  THR A  77     -13.414  69.096  25.120  1.00 52.95           C
ATOM   1239  OG1 THR A  77     -13.577  68.288  26.300  1.00 54.89           O
ATOM   1240  CG2 THR A  77     -14.533  68.763  24.100  1.00 61.59           C
ATOM   1241  H   THR A  77     -12.537  66.950  24.286  1.00 63.67           H
ATOM   1242  HA  THR A  77     -11.882  69.508  23.824  1.00 66.89           H
ATOM   1243  HB  THR A  77     -13.465  70.033  25.361  1.00 63.53           H
ATOM   1244  HG1 THR A  77     -13.429  67.476  26.133  1.00 65.87           H
ATOM   1245 HG21 THR A  77     -15.400  68.973  24.482  1.00 73.91           H
ATOM   1246 HG22 THR A  77     -14.420  69.286  23.291  1.00 73.91           H
ATOM   1247 HG23 THR A  77     -14.523  67.821  23.861  1.00 73.91           H
ATOM   1248  N   VAL A  78     -10.000  68.111  25.658  1.00 60.35           N
ATOM   1249  CA  VAL A  78      -8.992  68.105  26.719  1.00 67.40           C
ATOM   1250  C   VAL A  78      -7.608  68.358  26.135  1.00 52.03           C
ATOM   1251  O   VAL A  78      -7.208  67.702  25.169  1.00 51.66           O
ATOM   1252  CB  VAL A  78      -8.980  66.756  27.470  1.00 54.92           C
ATOM   1253  CG1 VAL A  78      -7.707  66.656  28.271  1.00 57.39           C
ATOM   1254  CG2 VAL A  78     -10.198  66.625  28.362  1.00 70.53           C
ATOM   1255  H   VAL A  78      -9.912  67.460  25.104  1.00 72.42           H
ATOM   1256  HA  VAL A  78      -9.172  68.812  27.361  1.00 80.88           H
ATOM   1257  HB  VAL A  78      -9.004  66.022  26.837  1.00 65.91           H
ATOM   1258 HG11 VAL A  78      -7.786  65.924  28.900  1.00 68.87           H
ATOM   1259 HG12 VAL A  78      -6.964  66.486  27.674  1.00 68.87           H
ATOM   1260 HG13 VAL A  78      -7.574  67.494  28.743  1.00 68.87           H
ATOM   1261 HG21 VAL A  78     -10.160  65.781  28.836  1.00 84.64           H
ATOM   1262 HG22 VAL A  78     -10.208  67.366  28.992  1.00 84.64           H
ATOM   1263 HG23 VAL A  78     -10.992  66.652  27.804  1.00 84.64           H
ATOM   1264  N   LYS A  79      -6.832  69.216  26.790  1.00 57.50           N
ATOM   1265  CA  LYS A  79      -5.473  69.503  26.346  1.00 62.55           C
ATOM   1266  C   LYS A  79      -4.507  69.162  27.456  1.00 57.50           C
ATOM   1267  O   LYS A  79      -4.616  69.670  28.571  1.00 57.11           O
ATOM   1268  CB  LYS A  79      -5.290  70.963  25.921  1.00 71.62           C
ATOM   1269  CG  LYS A  79      -3.969  71.213  25.127  1.00 77.85           C
ATOM   1270  CD  LYS A  79      -3.946  72.601  24.453  1.00 81.78           C
ATOM   1271  CE  LYS A  79      -2.606  72.920  23.760  1.00 80.05           C
ATOM   1272  NZ  LYS A  79      -1.433  72.845  24.703  1.00 84.93           N1+
ATOM   1273  H   LYS A  79      -7.067  69.631  27.502  1.00 69.00           H
ATOM   1274  HA  LYS A  79      -5.249  68.931  25.595  1.00 75.06           H
ATOM   1275  HB2 LYS A  79      -6.034  71.215  25.354  1.00 85.94           H
ATOM   1276  HB3 LYS A  79      -5.278  71.514  26.720  1.00 85.94           H
ATOM   1277  HG2 LYS A  79      -3.220  71.164  25.742  1.00 93.42           H
ATOM   1278  HG3 LYS A  79      -3.871  70.543  24.434  1.00 93.42           H
ATOM   1279  HD2 LYS A  79      -4.657  72.650  23.794  1.00 98.14           H
ATOM   1280  HD3 LYS A  79      -4.085  73.273  25.141  1.00 98.14           H
ATOM   1281  HE2 LYS A  79      -2.451  72.295  23.035  1.00 96.06           H
ATOM   1282  HE3 LYS A  79      -2.641  73.824  23.409  1.00 96.06           H
ATOM   1283  HZ1 LYS A  79      -0.692  73.127  24.297  1.00101.91           H
ATOM   1284  HZ2 LYS A  79      -1.582  73.361  25.414  1.00101.91           H
ATOM   1285  HZ3 LYS A  79      -1.311  72.005  24.974  1.00101.91           H
ATOM   1286  N   ALA A  80      -3.552  68.326  27.140  1.00 62.37           N
ATOM   1287  CA  ALA A  80      -2.644  67.817  28.132  1.00 66.35           C
ATOM   1288  C   ALA A  80      -1.223  68.119  27.698  1.00 59.86           C
ATOM   1289  O   ALA A  80      -0.896  68.098  26.510  1.00 58.55           O
ATOM   1290  CB  ALA A  80      -2.867  66.322  28.300  1.00 61.55           C
ATOM   1291  H   ALA A  80      -3.408  68.024  26.349  1.00 74.85           H
ATOM   1292  HA  ALA A  80      -2.798  68.252  28.986  1.00 79.62           H
ATOM   1293  HB1 ALA A  80      -2.243  65.978  28.963  1.00 73.87           H
ATOM   1294  HB2 ALA A  80      -3.780  66.182  28.592  1.00 73.87           H
ATOM   1295  HB3 ALA A  80      -2.727  65.895  27.441  1.00 73.87           H
ATOM   1296  N   LYS A  81      -0.382  68.375  28.678  1.00 61.40           N
ATOM   1297  CA  LYS A  81       1.000  68.727  28.425  1.00 68.09           C
ATOM   1298  C   LYS A  81       1.922  67.581  28.805  1.00 63.15           C
ATOM   1299  O   LYS A  81       1.546  66.669  29.539  1.00 65.31           O
ATOM   1300  CB  LYS A  81       1.382  69.983  29.210  1.00 62.62           C
ATOM   1301  CG  LYS A  81       1.226  69.830  30.714  1.00 75.25           C
ATOM   1302  CD  LYS A  81       1.815  71.014  31.477  1.00 74.42           C
ATOM   1303  CE  LYS A  81       1.666  70.785  32.971  1.00 78.40           C
ATOM   1304  NZ  LYS A  81       2.370  71.794  33.830  1.00 93.50           N1+
ATOM   1305  H   LYS A  81      -0.593  68.363  29.505  1.00 73.68           H
ATOM   1306  HA  LYS A  81       1.125  68.910  27.481  1.00 81.71           H
ATOM   1307  HB2 LYS A  81       2.310  70.195  29.023  1.00 75.14           H
ATOM   1308  HB3 LYS A  81       0.810  70.714  28.926  1.00 75.14           H
ATOM   1309  HG2 LYS A  81       0.284  69.774  30.938  1.00 90.30           H
ATOM   1310  HG3 LYS A  81       1.689  69.031  31.012  1.00 90.30           H
ATOM   1311  HD2 LYS A  81       2.756  71.111  31.262  1.00 89.30           H
ATOM   1312  HD3 LYS A  81       1.330  71.820  31.239  1.00 89.30           H
ATOM   1313  HE2 LYS A  81       0.719  70.821  33.186  1.00 94.08           H
ATOM   1314  HE3 LYS A  81       2.022  69.910  33.194  1.00 94.08           H
ATOM   1315  HZ1 LYS A  81       2.247  71.602  34.690  1.00112.20           H
ATOM   1316  HZ2 LYS A  81       3.242  71.793  33.652  1.00112.20           H
ATOM   1317  HZ3 LYS A  81       2.043  72.606  33.666  1.00112.20           H
ATOM   1318  N   LEU A  82       3.136  67.633  28.274  1.00 66.38           N
ATOM   1319  CA  LEU A  82       4.201  66.785  28.770  1.00 54.79           C
ATOM   1320  C   LEU A  82       4.747  67.381  30.044  1.00 59.00           C
ATOM   1321  O   LEU A  82       4.693  68.592  30.255  1.00 63.89           O
ATOM   1322  CB  LEU A  82       5.359  66.674  27.785  1.00 55.98           C
ATOM   1323  CG  LEU A  82       5.320  65.773  26.565  1.00 65.04           C
ATOM   1324  CD1 LEU A  82       6.552  65.990  25.747  1.00 58.27           C
ATOM   1325  CD2 LEU A  82       5.251  64.312  26.951  1.00 53.35           C
ATOM   1326  H   LEU A  82       3.365  68.154  27.634  1.00 79.66           H
ATOM   1327  HA  LEU A  82       3.853  65.901  28.969  1.00 65.75           H
ATOM   1328  HB2 LEU A  82       5.531  67.566  27.446  1.00 67.18           H
ATOM   1329  HB3 LEU A  82       6.131  66.387  28.297  1.00 67.18           H
ATOM   1330  HG  LEU A  82       4.549  65.999  26.022  1.00 78.05           H
ATOM   1331 HD11 LEU A  82       6.397  65.598  24.874  1.00 69.93           H
ATOM   1332 HD12 LEU A  82       6.708  66.943  25.665  1.00 69.93           H
ATOM   1333 HD13 LEU A  82       7.293  65.550  26.182  1.00 69.93           H
ATOM   1334 HD21 LEU A  82       5.190  63.778  26.143  1.00 64.02           H
ATOM   1335 HD22 LEU A  82       6.048  64.072  27.450  1.00 64.02           H
ATOM   1336 HD23 LEU A  82       4.461  64.180  27.500  1.00 64.02           H
ATOM   1337  N   LEU A  83       5.294  66.519  30.886  1.00 58.22           N
ATOM   1338  CA  LEU A  83       6.017  66.948  32.068  1.00 61.35           C
ATOM   1339  C   LEU A  83       7.507  66.906  31.767  1.00 63.61           C
ATOM   1340  O   LEU A  83       8.001  65.926  31.203  1.00 65.46           O
ATOM   1341  CB  LEU A  83       5.698  66.052  33.270  1.00 64.15           C
ATOM   1342  CG  LEU A  83       4.416  66.181  34.099  1.00 57.23           C
ATOM   1343  CD1 LEU A  83       4.571  65.301  35.295  1.00 56.66           C
ATOM   1344  CD2 LEU A  83       4.110  67.567  34.530  1.00 67.22           C
ATOM   1345  H   LEU A  83       5.274  65.667  30.780  1.00 69.86           H
ATOM   1346  HA  LEU A  83       5.778  67.860  32.282  1.00 73.62           H
ATOM   1347  HB2 LEU A  83       5.659  65.156  32.930  1.00 76.98           H
ATOM   1348  HB3 LEU A  83       6.440  66.105  33.891  1.00 76.98           H
ATOM   1349  HG  LEU A  83       3.663  65.861  33.579  1.00 68.68           H
ATOM   1350 HD11 LEU A  83       3.781  65.373  35.852  1.00 67.99           H
ATOM   1351 HD12 LEU A  83       4.674  64.387  34.983  1.00 67.99           H
ATOM   1352 HD13 LEU A  83       5.355  65.576  35.795  1.00 67.99           H
ATOM   1353 HD21 LEU A  83       3.294  67.553  35.053  1.00 80.67           H
ATOM   1354 HD22 LEU A  83       4.845  67.889  35.074  1.00 80.67           H
ATOM   1355 HD23 LEU A  83       3.992  68.124  33.744  1.00 80.67           H
ATOM   1356  N   SER A  84       8.210  67.978  32.115  1.00 71.07           N
ATOM   1357  CA  SER A  84       9.667  67.956  32.165  1.00 68.13           C
ATOM   1358  C   SER A  84      10.152  66.864  33.103  1.00 63.34           C
ATOM   1359  O   SER A  84       9.520  66.572  34.119  1.00 73.38           O
ATOM   1360  CB  SER A  84      10.187  69.279  32.689  1.00 68.06           C
ATOM   1361  OG  SER A  84      10.184  69.250  34.110  1.00 73.13           O
ATOM   1362  H   SER A  84       7.864  68.736  32.311  1.00 85.28           H
ATOM   1363  HA  SER A  84      10.034  67.798  31.279  1.00 81.75           H
ATOM   1364  HB2 SER A  84      11.089  69.413  32.369  1.00 81.67           H
ATOM   1365  HB3 SER A  84       9.597  69.987  32.389  1.00 81.67           H
ATOM   1366  HG  SER A  84      10.447  69.989  34.414  1.00 87.75           H
ATOM   1367  N   VAL A  85      11.304  66.282  32.774  1.00 66.15           N
ATOM   1368  CA  VAL A  85      11.925  65.273  33.636  1.00 53.83           C
ATOM   1369  C   VAL A  85      11.965  65.754  35.076  1.00 65.11           C
ATOM   1370  O   VAL A  85      11.765  64.983  36.028  1.00 61.82           O
ATOM   1371  CB  VAL A  85      13.342  64.962  33.130  1.00 61.32           C
ATOM   1372  CG1 VAL A  85      14.040  63.930  34.021  1.00 60.38           C
ATOM   1373  CG2 VAL A  85      13.298  64.512  31.696  1.00 58.86           C
ATOM   1374  H   VAL A  85      11.736  66.448  32.056  1.00 79.38           H
ATOM   1375  HA  VAL A  85      11.401  64.459  33.608  1.00 64.59           H
ATOM   1376  HB  VAL A  85      13.863  65.782  33.166  1.00 73.59           H
ATOM   1377 HG11 VAL A  85      14.934  63.773  33.675  1.00 72.46           H
ATOM   1378 HG12 VAL A  85      14.104  64.270  34.927  1.00 72.46           H
ATOM   1379 HG13 VAL A  85      13.535  63.100  34.006  1.00 72.46           H
ATOM   1380 HG21 VAL A  85      14.210  64.368  31.396  1.00 70.63           H
ATOM   1381 HG22 VAL A  85      12.796  63.686  31.643  1.00 70.63           H
ATOM   1382 HG23 VAL A  85      12.880  65.192  31.152  1.00 70.63           H
ATOM   1383  N   GLU A  86      12.275  67.030  35.271  1.00 74.30           N
ATOM   1384  CA  GLU A  86      12.350  67.530  36.632  1.00 74.13           C
ATOM   1385  C   GLU A  86      10.986  67.414  37.308  1.00 67.35           C
ATOM   1386  O   GLU A  86      10.863  66.830  38.392  1.00 65.82           O
ATOM   1387  CB  GLU A  86      12.881  68.974  36.631  1.00 74.97           C
ATOM   1388  CG  GLU A  86      12.910  69.634  38.041  1.00 81.28           C
ATOM   1389  CD  GLU A  86      13.640  70.992  38.113  1.00 82.61           C
ATOM   1390  OE1 GLU A  86      13.251  71.818  38.981  1.00 72.70           O
ATOM   1391  OE2 GLU A  86      14.591  71.234  37.317  1.00 87.77           O1-
ATOM   1392  H   GLU A  86      12.435  67.615  34.660  1.00 89.16           H
ATOM   1393  HA  GLU A  86      12.976  66.976  37.126  1.00 88.95           H
ATOM   1394  HB2 GLU A  86      13.790  68.958  36.287  1.00 89.97           H
ATOM   1395  HB3 GLU A  86      12.319  69.509  36.049  1.00 89.97           H
ATOM   1396  HG2 GLU A  86      11.994  69.787  38.320  1.00 97.53           H
ATOM   1397  HG3 GLU A  86      13.337  69.027  38.664  1.00 97.53           H
ATOM   1398  N   GLU A  87       9.944  67.954  36.670  1.00 64.36           N
ATOM   1399  CA  GLU A  87       8.605  67.886  37.243  1.00 63.16           C
ATOM   1400  C   GLU A  87       8.224  66.450  37.579  1.00 60.23           C
ATOM   1401  O   GLU A  87       7.887  66.128  38.721  1.00 63.80           O
ATOM   1402  CB  GLU A  87       7.610  68.501  36.275  1.00 66.79           C
ATOM   1403  CG  GLU A  87       7.588  70.034  36.305  1.00 71.67           C
ATOM   1404  CD  GLU A  87       6.676  70.631  35.241  1.00 62.62           C
ATOM   1405  OE1 GLU A  87       6.171  71.763  35.429  1.00 69.44           O
ATOM   1406  OE2 GLU A  87       6.465  69.959  34.215  1.00 65.92           O1-
ATOM   1407  H   GLU A  87       9.990  68.367  35.920  1.00 77.23           H
ATOM   1408  HA  GLU A  87       8.586  68.404  38.062  1.00 75.80           H
ATOM   1409  HB2 GLU A  87       7.845  68.219  35.376  1.00 80.15           H
ATOM   1410  HB3 GLU A  87       6.725  68.181  36.503  1.00 80.15           H
ATOM   1411  HG2 GLU A  87       7.264  70.330  37.171  1.00 86.00           H
ATOM   1412  HG3 GLU A  87       8.486  70.368  36.152  1.00 86.00           H
ATOM   1413  N   ALA A  88       8.324  65.560  36.601  1.00 59.24           N
ATOM   1414  CA  ALA A  88       8.069  64.145  36.852  1.00 61.66           C
ATOM   1415  C   ALA A  88       8.909  63.615  38.004  1.00 47.93           C
ATOM   1416  O   ALA A  88       8.408  62.893  38.867  1.00 56.34           O
ATOM   1417  CB  ALA A  88       8.337  63.331  35.580  1.00 56.19           C
ATOM   1418  H   ALA A  88       8.534  65.749  35.791  1.00 71.09           H
ATOM   1419  HA  ALA A  88       7.139  64.031  37.096  1.00 73.99           H
ATOM   1420  HB1 ALA A  88       8.146  62.395  35.745  1.00 67.43           H
ATOM   1421  HB2 ALA A  88       7.763  63.664  34.872  1.00 67.43           H
ATOM   1422  HB3 ALA A  88       9.267  63.434  35.324  1.00 67.43           H
ATOM   1423  N   CYS A  89      10.199  63.938  38.019  1.00 58.03           N
ATOM   1424  CA  CYS A  89      11.080  63.411  39.053  1.00 54.70           C
ATOM   1425  C   CYS A  89      10.557  63.755  40.437  1.00 55.17           C
ATOM   1426  O   CYS A  89      10.700  62.959  41.372  1.00 47.60           O
ATOM   1427  CB  CYS A  89      12.502  63.951  38.833  1.00 55.22           C
ATOM   1428  SG  CYS A  89      13.560  62.887  37.799  1.00 54.14           S
ATOM   1429  H   CYS A  89      10.583  64.461  37.454  1.00 69.63           H
ATOM   1430  HA  CYS A  89      11.109  62.442  38.993  1.00 65.64           H
ATOM   1431  HB2 CYS A  89      12.461  64.821  38.401  1.00 66.27           H
ATOM   1432  HB3 CYS A  89      12.926  64.028  39.700  1.00 66.27           H
ATOM   1433  HG  CYS A  89      14.664  63.352  37.819  1.00 64.97           H
ATOM   1434  N   LYS A  90       9.898  64.911  40.571  1.00 56.10           N
ATOM   1435  CA  LYS A  90       9.442  65.365  41.879  1.00 65.40           C
ATOM   1436  C   LYS A  90       8.180  64.640  42.341  1.00 61.92           C
ATOM   1437  O   LYS A  90       7.935  64.548  43.557  1.00 56.92           O
ATOM   1438  CB  LYS A  90       9.219  66.880  41.841  1.00 62.65           C
ATOM   1439  CG  LYS A  90      10.505  67.710  42.152  1.00 80.95           C
ATOM   1440  CD  LYS A  90      10.252  68.883  43.126  1.00 86.50           C
ATOM   1441  CE  LYS A  90       9.176  69.861  42.579  1.00 86.86           C
ATOM   1442  NZ  LYS A  90       8.942  71.069  43.433  1.00 76.87           N1+
ATOM   1443  H   LYS A  90       9.697  65.441  39.926  1.00 67.32           H
ATOM   1444  HA  LYS A  90      10.126  65.178  42.542  1.00 78.48           H
ATOM   1445  HB2 LYS A  90       8.907  67.116  40.953  1.00 75.17           H
ATOM   1446  HB3 LYS A  90       8.540  67.110  42.496  1.00 75.17           H
ATOM   1447  HG2 LYS A  90      11.179  67.135  42.550  1.00 97.14           H
ATOM   1448  HG3 LYS A  90      10.838  68.084  41.321  1.00 97.14           H
ATOM   1449  HD2 LYS A  90       9.947  68.529  43.976  1.00103.80           H
ATOM   1450  HD3 LYS A  90      11.081  69.374  43.244  1.00103.80           H
ATOM   1451  HE2 LYS A  90       9.451  70.175  41.703  1.00104.23           H
ATOM   1452  HE3 LYS A  90       8.329  69.392  42.507  1.00104.23           H
ATOM   1453  HZ1 LYS A  90       8.313  71.581  43.067  1.00 92.24           H
ATOM   1454  HZ2 LYS A  90       8.672  70.816  44.244  1.00 92.24           H
ATOM   1455  HZ3 LYS A  90       9.693  71.542  43.510  1.00 92.24           H
ATOM   1456  N   LEU A  91       7.376  64.131  41.397  1.00 55.55           N
ATOM   1457  CA  LEU A  91       6.225  63.277  41.698  1.00 58.69           C
ATOM   1458  C   LEU A  91       6.615  61.870  42.123  1.00 52.64           C
ATOM   1459  O   LEU A  91       5.707  61.050  42.316  1.00 53.60           O
ATOM   1460  CB  LEU A  91       5.284  63.164  40.492  1.00 54.46           C
ATOM   1461  CG  LEU A  91       4.697  64.467  39.972  1.00 59.14           C
ATOM   1462  CD1 LEU A  91       4.226  64.324  38.510  1.00 47.56           C
ATOM   1463  CD2 LEU A  91       3.586  64.902  40.913  1.00 53.82           C
ATOM   1464  H   LEU A  91       7.475  64.285  40.557  1.00 66.67           H
ATOM   1465  HA  LEU A  91       5.725  63.677  42.425  1.00 70.43           H
ATOM   1466  HB2 LEU A  91       5.755  62.742  39.756  1.00 65.35           H
ATOM   1467  HB3 LEU A  91       4.532  62.613  40.757  1.00 65.35           H
ATOM   1468  HG  LEU A  91       5.388  65.149  39.992  1.00 70.97           H
ATOM   1469 HD11 LEU A  91       3.884  65.179  38.211  1.00 57.07           H
ATOM   1470 HD12 LEU A  91       4.973  64.056  37.954  1.00 57.07           H
ATOM   1471 HD13 LEU A  91       3.530  63.652  38.461  1.00 57.07           H
ATOM   1472 HD21 LEU A  91       3.198  65.726  40.581  1.00 64.58           H
ATOM   1473 HD22 LEU A  91       2.915  64.205  40.953  1.00 64.58           H
ATOM   1474 HD23 LEU A  91       3.964  65.046  41.796  1.00 64.58           H
ATOM   1475  N   THR A  92       7.924  61.558  42.274  1.00 52.44           N
ATOM   1476  CA  THR A  92       8.339  60.203  42.658  1.00 55.02           C
ATOM   1477  C   THR A  92       8.423  60.065  44.180  1.00 58.11           C
ATOM   1478  O   THR A  92       8.990  60.940  44.836  1.00 56.04           O
ATOM   1479  CB  THR A  92       9.682  59.872  42.038  1.00 47.78           C
ATOM   1480  OG1 THR A  92       9.600  60.102  40.637  1.00 46.88           O
ATOM   1481  CG2 THR A  92      10.125  58.394  42.335  1.00 45.93           C
ATOM   1482  H   THR A  92       8.575  62.106  42.141  1.00 62.93           H
ATOM   1483  HA  THR A  92       7.700  59.575  42.299  1.00 66.02           H
ATOM   1484  HB  THR A  92      10.335  60.477  42.418  1.00 57.34           H
ATOM   1485  HG1 THR A  92       9.323  60.887  40.501  1.00 56.26           H
ATOM   1486 HG21 THR A  92      10.959  58.192  41.882  1.00 55.11           H
ATOM   1487 HG22 THR A  92      10.251  58.273  43.288  1.00 55.11           H
ATOM   1488 HG23 THR A  92       9.449  57.769  42.035  1.00 55.11           H
ATOM   1489  N   PRO A  93       7.871  58.999  44.770  1.00 66.68           N
ATOM   1490  CA  PRO A  93       7.911  58.828  46.247  1.00 62.78           C
ATOM   1491  C   PRO A  93       9.284  58.431  46.753  1.00 59.07           C
ATOM   1492  O   PRO A  93       9.858  57.415  46.323  1.00 52.34           O
ATOM   1493  CB  PRO A  93       6.894  57.705  46.521  1.00 52.96           C
ATOM   1494  CG  PRO A  93       5.939  57.824  45.420  1.00 66.03           C
ATOM   1495  CD  PRO A  93       6.740  58.262  44.190  1.00 58.04           C
ATOM   1496  HA  PRO A  93       7.595  59.641  46.662  1.00 75.34           H
ATOM   1497  HB2 PRO A  93       7.330  56.838  46.505  1.00 63.56           H
ATOM   1498  HB3 PRO A  93       6.459  57.854  47.373  1.00 63.56           H
ATOM   1499  HG2 PRO A  93       5.523  56.961  45.266  1.00 79.23           H
ATOM   1500  HG3 PRO A  93       5.269  58.489  45.647  1.00 79.23           H
ATOM   1501  HD2 PRO A  93       7.059  57.492  43.689  1.00 69.65           H
ATOM   1502  HD3 PRO A  93       6.213  58.864  43.639  1.00 69.65           H
ATOM   1503  N   PRO A  94       9.783  59.165  47.744  1.00 55.48           N
ATOM   1504  CA  PRO A  94      11.075  58.875  48.350  1.00 48.08           C
ATOM   1505  C   PRO A  94      11.388  57.418  48.532  1.00 53.57           C
ATOM   1506  O   PRO A  94      12.547  57.019  48.490  1.00 56.74           O
ATOM   1507  CB  PRO A  94      10.944  59.542  49.716  1.00 51.59           C
ATOM   1508  CG  PRO A  94      10.108  60.662  49.475  1.00 61.01           C
ATOM   1509  CD  PRO A  94       9.082  60.219  48.494  1.00 61.51           C
ATOM   1510  HA  PRO A  94      11.782  59.300  47.843  1.00 57.69           H
ATOM   1511  HB2 PRO A  94      10.512  58.927  50.331  1.00 61.91           H
ATOM   1512  HB3 PRO A  94      11.815  59.815  50.035  1.00 61.91           H
ATOM   1513  HG2 PRO A  94       9.689  60.943  50.303  1.00 73.21           H
ATOM   1514  HG3 PRO A  94      10.645  61.375  49.095  1.00 73.21           H
ATOM   1515  HD2 PRO A  94       8.312  59.857  48.961  1.00 73.82           H
ATOM   1516  HD3 PRO A  94       8.834  60.957  47.913  1.00 73.82           H
ATOM   1517  N   HIS A  95      10.382  56.614  48.796  1.00 58.82           N
ATOM   1518  CA  HIS A  95      10.633  55.208  49.055  1.00 63.07           C
ATOM   1519  C   HIS A  95      10.466  54.340  47.815  1.00 57.88           C
ATOM   1520  O   HIS A  95      10.756  53.140  47.877  1.00 54.29           O
ATOM   1521  CB  HIS A  95       9.722  54.724  50.186  1.00 67.10           C
ATOM   1522  CG  HIS A  95       8.306  55.193  50.072  1.00 73.26           C
ATOM   1523  ND1 HIS A  95       7.890  56.437  50.508  1.00 73.62           N
ATOM   1524  CD2 HIS A  95       7.206  54.576  49.581  1.00 79.49           C
ATOM   1525  CE1 HIS A  95       6.592  56.564  50.285  1.00 81.87           C
ATOM   1526  NE2 HIS A  95       6.155  55.450  49.719  1.00 85.20           N
ATOM   1527  H   HIS A  95       9.562  56.859  48.825  1.00 70.58           H
ATOM   1528  HA  HIS A  95      11.547  55.101  49.362  1.00 75.68           H
ATOM   1529  HB2 HIS A  95      10.074  55.053  51.029  1.00 80.53           H
ATOM   1530  HB3 HIS A  95       9.707  53.754  50.180  1.00 80.53           H
ATOM   1531  HD2 HIS A  95       7.174  53.719  49.219  1.00 95.39           H
ATOM   1532  HE1 HIS A  95       6.074  57.310  50.482  1.00 98.25           H
ATOM   1533  HE2 HIS A  95       5.345  55.289  49.480  1.00102.24           H
ATOM   1534  N   SER A  96      10.054  54.920  46.688  1.00 50.00           N
ATOM   1535  CA  SER A  96       9.720  54.117  45.522  1.00 48.67           C
ATOM   1536  C   SER A  96      10.823  53.105  45.220  1.00 47.16           C
ATOM   1537  O   SER A  96      11.998  53.317  45.525  1.00 59.80           O
ATOM   1538  CB  SER A  96       9.462  55.023  44.316  1.00 48.57           C
ATOM   1539  OG  SER A  96       9.192  54.238  43.155  1.00 56.11           O
ATOM   1540  H   SER A  96       9.965  55.766  46.573  1.00 59.99           H
ATOM   1541  HA  SER A  96       8.910  53.620  45.708  1.00 58.40           H
ATOM   1542  HB2 SER A  96       8.707  55.599  44.507  1.00 58.29           H
ATOM   1543  HB3 SER A  96      10.249  55.566  44.156  1.00 58.29           H
ATOM   1544  HG  SER A  96       8.489  54.504  42.779  1.00 67.34           H
ATOM   1545  N   ALA A  97      10.434  51.975  44.650  1.00 45.73           N
ATOM   1546  CA  ALA A  97      11.391  50.912  44.388  1.00 49.81           C
ATOM   1547  C   ALA A  97      12.547  51.442  43.555  1.00 54.28           C
ATOM   1548  O   ALA A  97      12.348  52.212  42.610  1.00 49.42           O
ATOM   1549  CB  ALA A  97      10.733  49.754  43.638  1.00 42.67           C
ATOM   1550  H   ALA A  97       9.634  51.808  44.390  1.00 54.88           H
ATOM   1551  HA  ALA A  97      11.739  50.584  45.228  1.00 59.77           H
ATOM   1552  HB1 ALA A  97      11.402  49.080  43.440  1.00 51.21           H
ATOM   1553  HB2 ALA A  97      10.038  49.384  44.199  1.00 51.21           H
ATOM   1554  HB3 ALA A  97      10.355  50.088  42.809  1.00 51.21           H
ATOM   1555  N   LYS A  98      13.757  51.022  43.909  1.00 50.01           N
ATOM   1556  CA  LYS A  98      14.942  51.493  43.202  1.00 57.15           C
ATOM   1557  C   LYS A  98      14.974  50.908  41.790  1.00 54.74           C
ATOM   1558  O   LYS A  98      14.580  49.756  41.558  1.00 46.46           O
ATOM   1559  CB  LYS A  98      16.237  51.102  43.941  1.00 47.03           C
ATOM   1560  CG  LYS A  98      16.444  49.589  44.034  1.00 48.64           C
ATOM   1561  CD  LYS A  98      17.745  49.131  44.726  1.00 50.15           C
ATOM   1562  CE  LYS A  98      17.731  47.556  44.879  1.00 71.95           C
ATOM   1563  NZ  LYS A  98      19.003  46.833  45.330  1.00 74.96           N1+
ATOM   1564  H   LYS A  98      13.914  50.471  44.547  1.00 60.01           H
ATOM   1565  HA  LYS A  98      14.910  52.459  43.140  1.00 68.58           H
ATOM   1566  HB2 LYS A  98      16.992  51.470  43.460  1.00 56.43           H
ATOM   1567  HB3 LYS A  98      16.205  51.463  44.839  1.00 56.43           H
ATOM   1568  HG2 LYS A  98      15.705  49.224  44.544  1.00 58.37           H
ATOM   1569  HG3 LYS A  98      16.439  49.212  43.140  1.00 58.37           H
ATOM   1570  HD2 LYS A  98      18.509  49.393  44.188  1.00 60.18           H
ATOM   1571  HD3 LYS A  98      17.804  49.536  45.603  1.00 60.18           H
ATOM   1572  HE2 LYS A  98      17.036  47.316  45.512  1.00 86.33           H
ATOM   1573  HE3 LYS A  98      17.501  47.183  44.012  1.00 86.33           H
ATOM   1574  HZ1 LYS A  98      18.876  45.951  45.311  1.00 89.95           H
ATOM   1575  HZ2 LYS A  98      19.678  47.034  44.786  1.00 89.95           H
ATOM   1576  HZ3 LYS A  98      19.217  47.072  46.159  1.00 89.95           H
ATOM   1577  N   SER A  99      15.464  51.713  40.854  1.00 51.39           N
ATOM   1578  CA  SER A  99      15.822  51.202  39.538  1.00 55.22           C
ATOM   1579  C   SER A  99      16.797  50.042  39.645  1.00 50.14           C
ATOM   1580  O   SER A  99      17.653  49.987  40.534  1.00 59.07           O
ATOM   1581  CB  SER A  99      16.432  52.292  38.655  1.00 54.06           C
ATOM   1582  OG  SER A  99      16.759  51.718  37.400  1.00 52.96           O
ATOM   1583  H   SER A  99      15.578  52.560  40.953  1.00 61.67           H
ATOM   1584  HA  SER A  99      15.025  50.874  39.092  1.00 66.27           H
ATOM   1585  HB2 SER A  99      15.795  53.014  38.531  1.00 64.87           H
ATOM   1586  HB3 SER A  99      17.243  52.630  39.064  1.00 64.87           H
ATOM   1587  HG  SER A  99      16.054  51.555  36.974  1.00 63.56           H
ATOM   1588  N   LYS A 100      16.610  49.099  38.741  1.00 46.39           N
ATOM   1589  CA  LYS A 100      17.473  47.960  38.500  1.00 45.83           C
ATOM   1590  C   LYS A 100      18.711  48.363  37.706  1.00 60.31           C
ATOM   1591  O   LYS A 100      19.613  47.539  37.474  1.00 50.57           O
ATOM   1592  CB  LYS A 100      16.650  46.910  37.733  1.00 67.02           C
ATOM   1593  CG  LYS A 100      17.263  45.540  37.548  1.00 78.08           C
ATOM   1594  CD  LYS A 100      16.446  44.656  36.557  1.00 59.29           C
ATOM   1595  CE  LYS A 100      16.832  43.145  36.776  1.00 70.77           C
ATOM   1596  NZ  LYS A 100      16.297  42.130  35.776  1.00 87.86           N1+
ATOM   1597  H   LYS A 100      15.936  49.115  38.214  1.00 55.67           H
ATOM   1598  HA  LYS A 100      17.746  47.591  39.350  1.00 55.00           H
ATOM   1599  HB2 LYS A 100      15.825  46.778  38.228  1.00 80.42           H
ATOM   1600  HB3 LYS A 100      16.428  47.257  36.857  1.00 80.42           H
ATOM   1601  HG2 LYS A 100      18.167  45.627  37.211  1.00 93.69           H
ATOM   1602  HG3 LYS A 100      17.270  45.092  38.411  1.00 93.69           H
ATOM   1603  HD2 LYS A 100      15.495  44.768  36.725  1.00 71.14           H
ATOM   1604  HD3 LYS A 100      16.658  44.918  35.651  1.00 71.14           H
ATOM   1605  HE2 LYS A 100      17.800  43.086  36.752  1.00 84.92           H
ATOM   1606  HE3 LYS A 100      16.530  42.875  37.660  1.00 84.92           H
ATOM   1607  HZ1 LYS A 100      16.611  41.317  35.964  1.00105.44           H
ATOM   1608  HZ2 LYS A 100      15.408  42.104  35.804  1.00105.44           H
ATOM   1609  HZ3 LYS A 100      16.556  42.350  34.953  1.00105.44           H
ATOM   1610  N   PHE A 101      18.747  49.606  37.240  1.00 56.61           N
ATOM   1611  CA  PHE A 101      19.902  50.145  36.540  1.00 60.00           C
ATOM   1612  C   PHE A 101      20.793  50.962  37.461  1.00 71.96           C
ATOM   1613  O   PHE A 101      21.427  51.925  37.015  1.00 51.29           O
ATOM   1614  CB  PHE A 101      19.420  50.957  35.344  1.00 59.95           C
ATOM   1615  CG  PHE A 101      18.647  50.122  34.370  1.00 62.43           C
ATOM   1616  CD1 PHE A 101      17.284  50.255  34.254  1.00 59.42           C
ATOM   1617  CD2 PHE A 101      19.282  49.136  33.634  1.00 57.05           C
ATOM   1618  CE1 PHE A 101      16.576  49.451  33.401  1.00 54.39           C
ATOM   1619  CE2 PHE A 101      18.589  48.346  32.778  1.00 57.63           C
ATOM   1620  CZ  PHE A 101      17.225  48.495  32.661  1.00 56.07           C
ATOM   1621  H   PHE A 101      18.095  50.164  37.307  1.00 67.93           H
ATOM   1622  HA  PHE A 101      20.429  49.404  36.204  1.00 72.00           H
ATOM   1623  HB2 PHE A 101      18.837  51.670  35.657  1.00 71.94           H
ATOM   1624  HB3 PHE A 101      20.187  51.333  34.890  1.00 71.94           H
ATOM   1625  HD1 PHE A 101      16.840  50.901  34.754  1.00 71.31           H
ATOM   1626  HD2 PHE A 101      20.199  49.026  33.712  1.00 68.47           H
ATOM   1627  HE1 PHE A 101      15.660  49.561  33.316  1.00 65.26           H
ATOM   1628  HE2 PHE A 101      19.030  47.699  32.284  1.00 69.16           H
ATOM   1629  HZ  PHE A 101      16.748  47.959  32.073  1.00 67.28           H
ATOM   1630  N   GLY A 102      20.844  50.574  38.747  1.00 70.20           N
ATOM   1631  CA  GLY A 102      21.711  51.176  39.729  1.00 55.88           C
ATOM   1632  C   GLY A 102      21.429  52.648  39.938  1.00 60.41           C
ATOM   1633  O   GLY A 102      22.187  53.508  39.500  1.00 67.07           O
ATOM   1634  H   GLY A 102      20.365  49.938  39.072  1.00 84.24           H
ATOM   1635  HA2 GLY A 102      21.578  50.706  40.568  1.00 67.05           H
ATOM   1636  HA3 GLY A 102      22.638  51.069  39.469  1.00 67.05           H
ATOM   1637  N   TYR A 103      20.332  52.933  40.622  1.00 64.66           N
ATOM   1638  CA  TYR A 103      20.037  54.233  41.212  1.00 57.99           C
ATOM   1639  C   TYR A 103      18.629  54.127  41.783  1.00 61.78           C
ATOM   1640  O   TYR A 103      17.863  53.257  41.362  1.00 64.01           O
ATOM   1641  CB  TYR A 103      20.133  55.385  40.214  1.00 54.66           C
ATOM   1642  CG  TYR A 103      19.083  55.357  39.137  1.00 55.89           C
ATOM   1643  CD1 TYR A 103      17.895  56.059  39.279  1.00 59.68           C
ATOM   1644  CD2 TYR A 103      19.285  54.636  37.976  1.00 62.00           C
ATOM   1645  CE1 TYR A 103      16.944  56.032  38.312  1.00 53.35           C
ATOM   1646  CE2 TYR A 103      18.342  54.603  36.990  1.00 64.87           C
ATOM   1647  CZ  TYR A 103      17.170  55.298  37.160  1.00 59.36           C
ATOM   1648  OH  TYR A 103      16.249  55.236  36.144  1.00 62.15           O
ATOM   1649  H   TYR A 103      19.725  52.349  40.795  1.00 77.59           H
ATOM   1650  HA  TYR A 103      20.656  54.404  41.937  1.00 69.59           H
ATOM   1651  HB2 TYR A 103      20.019  56.217  40.699  1.00 65.60           H
ATOM   1652  HB3 TYR A 103      21.003  55.378  39.794  1.00 65.60           H
ATOM   1653  HD1 TYR A 103      17.746  56.551  40.053  1.00 71.62           H
ATOM   1654  HD2 TYR A 103      20.075  54.161  37.865  1.00 74.40           H
ATOM   1655  HE1 TYR A 103      16.157  56.509  38.427  1.00 64.02           H
ATOM   1656  HE2 TYR A 103      18.491  54.105  36.217  1.00 77.84           H
ATOM   1657  HH  TYR A 103      16.579  54.815  35.497  1.00 74.58           H
ATOM   1658  N   GLY A 104      18.260  55.001  42.710  1.00 55.30           N
ATOM   1659  CA  GLY A 104      17.020  54.825  43.425  1.00 53.90           C
ATOM   1660  C   GLY A 104      16.231  56.096  43.579  1.00 57.05           C
ATOM   1661  O   GLY A 104      16.473  57.102  42.900  1.00 51.32           O
ATOM   1662  H   GLY A 104      18.709  55.692  42.950  1.00 66.36           H
ATOM   1663  HA2 GLY A 104      16.449  54.193  42.961  1.00 64.68           H
ATOM   1664  HA3 GLY A 104      17.197  54.468  44.309  1.00 64.68           H
ATOM   1665  N   ALA A 105      15.280  56.033  44.512  1.00 61.61           N
ATOM   1666  CA  ALA A 105      14.295  57.092  44.666  1.00 58.38           C
ATOM   1667  C   ALA A 105      14.950  58.422  44.995  1.00 57.68           C
ATOM   1668  O   ALA A 105      14.513  59.472  44.504  1.00 52.31           O
ATOM   1669  CB  ALA A 105      13.305  56.690  45.756  1.00 68.17           C
ATOM   1670  H   ALA A 105      15.189  55.386  45.074  1.00 73.93           H
ATOM   1671  HA  ALA A 105      13.804  57.196  43.839  1.00 70.05           H
ATOM   1672  HB1 ALA A 105      12.701  57.428  45.935  1.00 81.81           H
ATOM   1673  HB2 ALA A 105      12.809  55.913  45.455  1.00 81.81           H
ATOM   1674  HB3 ALA A 105      13.813  56.466  46.553  1.00 81.81           H
ATOM   1675  N   LYS A 106      15.990  58.411  45.837  1.00 55.93           N
ATOM   1676  CA  LYS A 106      16.617  59.682  46.194  1.00 63.05           C
ATOM   1677  C   LYS A 106      17.382  60.241  45.011  1.00 56.63           C
ATOM   1678  O   LYS A 106      17.233  61.416  44.666  1.00 59.78           O
ATOM   1679  CB  LYS A 106      17.544  59.542  47.402  1.00 70.12           C
ATOM   1680  CG  LYS A 106      18.000  60.942  47.951  1.00 84.62           C
ATOM   1681  CD  LYS A 106      18.709  60.859  49.332  1.00 91.05           C
ATOM   1682  CE  LYS A 106      18.912  62.233  49.974  1.00 81.36           C
ATOM   1683  NZ  LYS A 106      19.187  62.091  51.424  1.00 92.50           N1+
ATOM   1684  H   LYS A 106      16.335  57.709  46.195  1.00 67.11           H
ATOM   1685  HA  LYS A 106      15.920  60.320  46.419  1.00 75.66           H
ATOM   1686  HB2 LYS A 106      17.079  59.064  48.105  1.00 84.15           H
ATOM   1687  HB3 LYS A 106      18.335  59.046  47.141  1.00 84.15           H
ATOM   1688  HG2 LYS A 106      18.620  61.345  47.323  1.00101.55           H
ATOM   1689  HG3 LYS A 106      17.220  61.515  48.047  1.00101.55           H
ATOM   1690  HD2 LYS A 106      18.149  60.340  49.934  1.00109.26           H
ATOM   1691  HD3 LYS A 106      19.577  60.437  49.230  1.00109.26           H
ATOM   1692  HE2 LYS A 106      19.660  62.689  49.557  1.00 97.63           H
ATOM   1693  HE3 LYS A 106      18.101  62.758  49.882  1.00 97.63           H
ATOM   1694  HZ1 LYS A 106      19.268  62.892  51.802  1.00111.00           H
ATOM   1695  HZ2 LYS A 106      18.523  61.650  51.821  1.00111.00           H
ATOM   1696  HZ3 LYS A 106      19.945  61.638  51.542  1.00111.00           H
ATOM   1697  N   ASP A 107      18.167  59.391  44.350  1.00 53.89           N
ATOM   1698  CA  ASP A 107      18.879  59.808  43.151  1.00 60.13           C
ATOM   1699  C   ASP A 107      17.921  60.446  42.143  1.00 68.34           C
ATOM   1700  O   ASP A 107      18.199  61.523  41.592  1.00 64.67           O
ATOM   1701  CB  ASP A 107      19.608  58.601  42.567  1.00 55.16           C
ATOM   1702  CG  ASP A 107      20.482  57.909  43.601  1.00 60.55           C
ATOM   1703  OD1 ASP A 107      20.530  56.653  43.660  1.00 53.71           O
ATOM   1704  OD2 ASP A 107      21.105  58.649  44.389  1.00 72.80           O1-
ATOM   1705  H   ASP A 107      18.298  58.574  44.574  1.00 64.66           H
ATOM   1706  HA  ASP A 107      19.549  60.470  43.397  1.00 72.16           H
ATOM   1707  HB2 ASP A 107      18.951  57.962  42.247  1.00 66.19           H
ATOM   1708  HB3 ASP A 107      20.168  58.892  41.832  1.00 66.19           H
ATOM   1709  N   VAL A 108      16.756  59.819  41.930  1.00 61.49           N
ATOM   1710  CA  VAL A 108      15.735  60.412  41.062  1.00 63.59           C
ATOM   1711  C   VAL A 108      15.252  61.755  41.622  1.00 55.27           C
ATOM   1712  O   VAL A 108      15.126  62.739  40.892  1.00 49.49           O
ATOM   1713  CB  VAL A 108      14.563  59.424  40.873  1.00 62.06           C
ATOM   1714  CG1 VAL A 108      13.401  60.096  40.146  1.00 46.98           C
ATOM   1715  CG2 VAL A 108      15.025  58.162  40.131  1.00 55.27           C
ATOM   1716  H   VAL A 108      16.538  59.059  42.266  1.00 73.78           H
ATOM   1717  HA  VAL A 108      16.126  60.582  40.189  1.00 76.31           H
ATOM   1718  HB  VAL A 108      14.248  59.146  41.748  1.00 74.48           H
ATOM   1719 HG11 VAL A 108      12.717  59.428  39.998  1.00 56.37           H
ATOM   1720 HG12 VAL A 108      13.040  60.825  40.673  1.00 56.37           H
ATOM   1721 HG13 VAL A 108      13.726  60.435  39.299  1.00 56.37           H
ATOM   1722 HG21 VAL A 108      14.266  57.577  40.003  1.00 66.32           H
ATOM   1723 HG22 VAL A 108      15.398  58.415  39.273  1.00 66.32           H
ATOM   1724 HG23 VAL A 108      15.702  57.712  40.661  1.00 66.32           H
ATOM   1725  N   ARG A 109      14.936  61.806  42.919  1.00 55.39           N
ATOM   1726  CA  ARG A 109      14.320  63.009  43.493  1.00 65.07           C
ATOM   1727  C   ARG A 109      15.295  64.191  43.564  1.00 64.76           C
ATOM   1728  O   ARG A 109      14.872  65.359  43.542  1.00 54.16           O
ATOM   1729  CB  ARG A 109      13.776  62.702  44.899  1.00 61.23           C
ATOM   1730  CG  ARG A 109      12.392  62.001  44.961  1.00 57.29           C
ATOM   1731  CD  ARG A 109      11.702  62.076  46.363  1.00 55.38           C
ATOM   1732  NE  ARG A 109      11.265  63.428  46.744  1.00 53.65           N
ATOM   1733  CZ  ARG A 109      10.253  64.103  46.184  1.00 58.25           C
ATOM   1734  NH1 ARG A 109       9.540  63.567  45.184  1.00 57.24           N
ATOM   1735  NH2 ARG A 109       9.954  65.341  46.611  1.00 58.86           N1+
ATOM   1736  H   ARG A 109      15.060  61.165  43.480  1.00 66.46           H
ATOM   1737  HA  ARG A 109      13.569  63.273  42.938  1.00 78.08           H
ATOM   1738  HB2 ARG A 109      14.418  62.135  45.360  1.00 73.48           H
ATOM   1739  HB3 ARG A 109      13.683  63.544  45.366  1.00 73.48           H
ATOM   1740  HG2 ARG A 109      11.805  62.428  44.317  1.00 68.74           H
ATOM   1741  HG3 ARG A 109      12.507  61.064  44.732  1.00 68.74           H
ATOM   1742  HD2 ARG A 109      10.926  61.495  46.364  1.00 66.45           H
ATOM   1743  HD3 ARG A 109      12.337  61.772  47.032  1.00 66.45           H
ATOM   1744  HE  ARG A 109      11.623  63.762  47.454  1.00 64.37           H
ATOM   1745 HH11 ARG A 109       9.719  62.778  44.894  1.00 68.69           H
ATOM   1746 HH12 ARG A 109       8.894  64.013  44.830  1.00 68.69           H
ATOM   1747 HH21 ARG A 109      10.402  65.699  47.252  1.00 70.63           H
ATOM   1748 HH22 ARG A 109       9.304  65.773  46.251  1.00 70.63           H
ATOM   1749  N   SER A 110      16.591  63.908  43.684  1.00 61.18           N
ATOM   1750  CA  SER A 110      17.638  64.917  43.694  1.00 66.03           C
ATOM   1751  C   SER A 110      18.200  65.197  42.299  1.00 70.58           C
ATOM   1752  O   SER A 110      19.300  65.751  42.176  1.00 69.89           O
ATOM   1753  CB  SER A 110      18.771  64.471  44.616  1.00 62.22           C
ATOM   1754  OG  SER A 110      19.575  63.475  43.988  1.00 77.53           O
ATOM   1755  H   SER A 110      16.894  63.109  43.765  1.00 73.42           H
ATOM   1756  HA  SER A 110      17.276  65.750  44.043  1.00 79.24           H
ATOM   1757  HB2 SER A 110      19.331  65.237  44.810  1.00 74.66           H
ATOM   1758  HB3 SER A 110      18.394  64.111  45.434  1.00 74.66           H
ATOM   1759  HG  SER A 110      19.136  62.770  43.863  1.00 93.04           H
ATOM   1760  N   LEU A 111      17.491  64.797  41.252  1.00 67.22           N
ATOM   1761  CA  LEU A 111      17.919  65.061  39.887  1.00 56.68           C
ATOM   1762  C   LEU A 111      19.347  64.598  39.647  1.00 56.11           C
ATOM   1763  O   LEU A 111      20.095  65.220  38.898  1.00 57.38           O
ATOM   1764  CB  LEU A 111      17.766  66.540  39.564  1.00 56.65           C
ATOM   1765  CG  LEU A 111      16.338  67.099  39.719  1.00 56.70           C
ATOM   1766  CD1 LEU A 111      16.243  68.475  39.080  1.00 54.37           C
ATOM   1767  CD2 LEU A 111      15.286  66.178  39.105  1.00 64.88           C
ATOM   1768  H   LEU A 111      16.751  64.364  41.313  1.00 80.67           H
ATOM   1769  HA  LEU A 111      17.355  64.560  39.278  1.00 68.02           H
ATOM   1770  HB2 LEU A 111      18.343  67.037  40.164  1.00 67.98           H
ATOM   1771  HB3 LEU A 111      18.047  66.684  38.649  1.00 67.98           H
ATOM   1772  HG  LEU A 111      16.136  67.196  40.661  1.00 68.04           H
ATOM   1773 HD11 LEU A 111      15.368  68.851  39.256  1.00 65.25           H
ATOM   1774 HD12 LEU A 111      16.926  69.044  39.461  1.00 65.25           H
ATOM   1775 HD13 LEU A 111      16.381  68.389  38.123  1.00 65.25           H
ATOM   1776 HD21 LEU A 111      14.421  66.615  39.144  1.00 77.85           H
ATOM   1777 HD22 LEU A 111      15.520  66.001  38.181  1.00 77.85           H
ATOM   1778 HD23 LEU A 111      15.258  65.351  39.607  1.00 77.85           H
ATOM   1779  N   SER A 112      19.732  63.486  40.267  1.00 64.60           N
ATOM   1780  CA  SER A 112      21.095  63.014  40.123  1.00 48.39           C
ATOM   1781  C   SER A 112      21.424  62.849  38.658  1.00 65.45           C
ATOM   1782  O   SER A 112      20.547  62.650  37.816  1.00 64.91           O
ATOM   1783  CB  SER A 112      21.321  61.692  40.866  1.00 59.71           C
ATOM   1784  OG  SER A 112      21.403  60.542  40.023  1.00 52.76           O
ATOM   1785  H   SER A 112      19.236  63.008  40.780  1.00 77.52           H
ATOM   1786  HA  SER A 112      21.694  63.682  40.482  1.00 58.07           H
ATOM   1787  HB2 SER A 112      22.163  61.777  41.342  1.00 71.65           H
ATOM   1788  HB3 SER A 112      20.601  61.564  41.498  1.00 71.65           H
ATOM   1789  HG  SER A 112      21.558  59.849  40.477  1.00 63.31           H
ATOM   1790  N   SER A 113      22.709  62.946  38.357  1.00 69.33           N
ATOM   1791  CA  SER A 113      23.135  62.825  36.976  1.00 66.97           C
ATOM   1792  C   SER A 113      22.788  61.449  36.428  1.00 67.70           C
ATOM   1793  O   SER A 113      22.192  61.323  35.345  1.00 63.72           O
ATOM   1794  CB  SER A 113      24.641  63.091  36.860  1.00 68.80           C
ATOM   1795  OG  SER A 113      24.959  64.434  37.201  1.00 89.17           O
ATOM   1796  H   SER A 113      23.338  63.082  38.921  1.00 83.19           H
ATOM   1797  HA  SER A 113      22.667  63.492  36.448  1.00 80.37           H
ATOM   1798  HB2 SER A 113      25.121  62.495  37.455  1.00 82.56           H
ATOM   1799  HB3 SER A 113      24.919  62.935  35.945  1.00 82.56           H
ATOM   1800  HG  SER A 113      25.783  64.572  37.089  1.00107.00           H
ATOM   1801  N   ARG A 114      23.172  60.399  37.148  1.00 50.43           N
ATOM   1802  CA  ARG A 114      22.964  59.059  36.612  1.00 63.10           C
ATOM   1803  C   ARG A 114      21.494  58.827  36.288  1.00 67.23           C
ATOM   1804  O   ARG A 114      21.148  58.372  35.192  1.00 59.85           O
ATOM   1805  CB  ARG A 114      23.456  58.024  37.603  1.00 50.45           C
ATOM   1806  CG  ARG A 114      23.548  56.636  37.039  1.00 56.10           C
ATOM   1807  CD  ARG A 114      24.265  55.749  38.044  1.00 62.94           C
ATOM   1808  NE  ARG A 114      24.595  54.423  37.522  1.00 71.23           N
ATOM   1809  CZ  ARG A 114      25.292  53.510  38.211  1.00 96.21           C
ATOM   1810  NH1 ARG A 114      25.725  53.795  39.455  1.00 86.78           N
ATOM   1811  NH2 ARG A 114      25.564  52.315  37.659  1.00 90.72           N1+
ATOM   1812  H   ARG A 114      23.545  60.437  37.916  1.00 60.51           H
ATOM   1813  HA  ARG A 114      23.475  58.960  35.796  1.00 75.72           H
ATOM   1814  HB2 ARG A 114      24.334  58.285  37.918  1.00 60.54           H
ATOM   1815  HB3 ARG A 114      22.837  58.002  38.345  1.00 60.54           H
ATOM   1816  HG2 ARG A 114      22.661  56.280  36.877  1.00 67.32           H
ATOM   1817  HG3 ARG A 114      24.056  56.647  36.216  1.00 67.32           H
ATOM   1818  HD2 ARG A 114      25.093  56.182  38.309  1.00 75.53           H
ATOM   1819  HD3 ARG A 114      23.700  55.638  38.824  1.00 75.53           H
ATOM   1820  HE  ARG A 114      24.489  54.291  36.677  1.00 85.48           H
ATOM   1821 HH11 ARG A 114      25.554  54.558  39.815  1.00104.14           H
ATOM   1822 HH12 ARG A 114      26.169  53.207  39.899  1.00104.14           H
ATOM   1823 HH21 ARG A 114      25.289  52.134  36.864  1.00108.87           H
ATOM   1824 HH22 ARG A 114      26.009  51.727  38.102  1.00108.87           H
ATOM   1825  N   ALA A 115      20.610  59.171  37.223  1.00 55.76           N
ATOM   1826  CA  ALA A 115      19.199  58.855  37.048  1.00 67.73           C
ATOM   1827  C   ALA A 115      18.617  59.610  35.858  1.00 59.09           C
ATOM   1828  O   ALA A 115      17.975  59.017  34.991  1.00 55.66           O
ATOM   1829  CB  ALA A 115      18.418  59.162  38.336  1.00 63.01           C
ATOM   1830  H   ALA A 115      20.802  59.584  37.954  1.00 66.91           H
ATOM   1831  HA  ALA A 115      19.110  57.905  36.868  1.00 81.28           H
ATOM   1832  HB1 ALA A 115      17.482  58.950  38.200  1.00 75.62           H
ATOM   1833  HB2 ALA A 115      18.770  58.623  39.061  1.00 75.62           H
ATOM   1834  HB3 ALA A 115      18.515  60.102  38.549  1.00 75.62           H
ATOM   1835  N   VAL A 116      18.824  60.924  35.797  1.00 57.69           N
ATOM   1836  CA  VAL A 116      18.262  61.689  34.695  1.00 56.54           C
ATOM   1837  C   VAL A 116      18.824  61.258  33.347  1.00 60.57           C
ATOM   1838  O   VAL A 116      18.202  61.513  32.308  1.00 60.48           O
ATOM   1839  CB  VAL A 116      18.497  63.186  34.927  1.00 56.93           C
ATOM   1840  CG1 VAL A 116      17.924  63.584  36.292  1.00 53.89           C
ATOM   1841  CG2 VAL A 116      19.985  63.506  34.851  1.00 71.50           C
ATOM   1842  H   VAL A 116      19.258  61.381  36.377  1.00 69.23           H
ATOM   1843  HA  VAL A 116      17.304  61.541  34.680  1.00 67.85           H
ATOM   1844  HB  VAL A 116      18.037  63.690  34.238  1.00 68.31           H
ATOM   1845 HG11 VAL A 116      18.111  64.522  36.445  1.00 64.66           H
ATOM   1846 HG12 VAL A 116      16.964  63.443  36.277  1.00 64.66           H
ATOM   1847 HG13 VAL A 116      18.326  63.051  36.993  1.00 64.66           H
ATOM   1848 HG21 VAL A 116      20.110  64.456  34.999  1.00 85.80           H
ATOM   1849 HG22 VAL A 116      20.448  63.002  35.536  1.00 85.80           H
ATOM   1850 HG23 VAL A 116      20.328  63.268  33.977  1.00 85.80           H
ATOM   1851  N   ASN A 117      19.992  60.616  33.331  1.00 53.11           N
ATOM   1852  CA  ASN A 117      20.532  60.103  32.076  1.00 61.72           C
ATOM   1853  C   ASN A 117      19.737  58.898  31.628  1.00 57.76           C
ATOM   1854  O   ASN A 117      19.265  58.836  30.488  1.00 51.43           O
ATOM   1855  CB  ASN A 117      22.012  59.704  32.223  1.00 71.52           C
ATOM   1856  CG  ASN A 117      22.931  60.890  32.471  1.00 76.14           C
ATOM   1857  OD1 ASN A 117      23.925  60.799  33.217  1.00 76.26           O
ATOM   1858  ND2 ASN A 117      22.609  62.011  31.837  1.00 66.35           N
ATOM   1859  H   ASN A 117      20.473  60.453  34.026  1.00 63.74           H
ATOM   1860  HA  ASN A 117      20.460  60.782  31.384  1.00 74.06           H
ATOM   1861  HB2 ASN A 117      22.104  59.083  32.966  1.00 85.82           H
ATOM   1862  HB3 ASN A 117      22.308  59.280  31.401  1.00 85.82           H
ATOM   1863 HD21 ASN A 117      23.018  62.740  32.034  1.00 79.62           H
ATOM   1864 HD22 ASN A 117      22.001  62.008  31.233  1.00 79.62           H
ATOM   1865  N   HIS A 118      19.594  57.918  32.523  1.00 58.97           N
ATOM   1866  CA  HIS A 118      18.863  56.709  32.186  1.00 64.99           C
ATOM   1867  C   HIS A 118      17.424  57.019  31.833  1.00 57.22           C
ATOM   1868  O   HIS A 118      16.879  56.445  30.889  1.00 52.07           O
ATOM   1869  CB  HIS A 118      18.899  55.733  33.336  1.00 57.63           C
ATOM   1870  CG  HIS A 118      18.290  54.420  32.991  1.00 63.84           C
ATOM   1871  ND1 HIS A 118      17.001  54.089  33.332  1.00 57.40           N
ATOM   1872  CD2 HIS A 118      18.793  53.357  32.325  1.00 61.33           C
ATOM   1873  CE1 HIS A 118      16.738  52.874  32.889  1.00 66.30           C
ATOM   1874  NE2 HIS A 118      17.810  52.406  32.281  1.00 61.27           N
ATOM   1875  H   HIS A 118      19.909  57.936  33.318  1.00 70.77           H
ATOM   1876  HA  HIS A 118      19.272  56.287  31.413  1.00 77.98           H
ATOM   1877  HB2 HIS A 118      18.394  56.107  34.075  1.00 69.16           H
ATOM   1878  HB3 HIS A 118      19.819  55.583  33.596  1.00 69.16           H
ATOM   1879  HD2 HIS A 118      19.648  53.281  31.975  1.00 73.59           H
ATOM   1880  HE1 HIS A 118      15.938  52.419  32.990  1.00 79.56           H
ATOM   1881  HE2 HIS A 118      17.873  51.636  31.915  1.00 73.52           H
ATOM   1882  N   ILE A 119      16.794  57.919  32.580  1.00 46.20           N
ATOM   1883  CA  ILE A 119      15.436  58.344  32.257  1.00 52.10           C
ATOM   1884  C   ILE A 119      15.395  58.926  30.856  1.00 56.17           C
ATOM   1885  O   ILE A 119      14.528  58.582  30.040  1.00 57.97           O
ATOM   1886  CB  ILE A 119      14.924  59.357  33.296  1.00 57.92           C
ATOM   1887  CG1 ILE A 119      14.755  58.693  34.664  1.00 48.64           C
ATOM   1888  CG2 ILE A 119      13.596  59.967  32.863  1.00 50.62           C
ATOM   1889  CD1 ILE A 119      14.536  59.706  35.773  1.00 49.93           C
ATOM   1890  H   ILE A 119      17.129  58.296  33.265  1.00 55.44           H
ATOM   1891  HA  ILE A 119      14.847  57.572  32.271  1.00 62.52           H
ATOM   1892  HB  ILE A 119      15.572  60.072  33.369  1.00 69.50           H
ATOM   1893 HG12 ILE A 119      13.989  58.100  34.634  1.00 58.37           H
ATOM   1894 HG13 ILE A 119      15.552  58.185  34.871  1.00 58.37           H
ATOM   1895 HG21 ILE A 119      13.309  60.611  33.527  1.00 60.74           H
ATOM   1896 HG22 ILE A 119      13.712  60.416  32.012  1.00 60.74           H
ATOM   1897 HG23 ILE A 119      12.940  59.258  32.782  1.00 60.74           H
ATOM   1898 HD11 ILE A 119      14.532  59.246  36.625  1.00 59.92           H
ATOM   1899 HD12 ILE A 119      15.248  60.362  35.747  1.00 59.92           H
ATOM   1900 HD13 ILE A 119      13.686  60.147  35.634  1.00 59.92           H
ATOM   1901  N   ARG A 120      16.321  59.823  30.547  1.00 59.72           N
ATOM   1902  CA  ARG A 120      16.306  60.372  29.199  1.00 50.82           C
ATOM   1903  C   ARG A 120      16.519  59.288  28.157  1.00 44.55           C
ATOM   1904  O   ARG A 120      15.895  59.330  27.101  1.00 45.92           O
ATOM   1905  CB  ARG A 120      17.325  61.476  29.071  1.00 48.32           C
ATOM   1906  CG  ARG A 120      16.885  62.700  29.826  1.00 53.36           C
ATOM   1907  CD  ARG A 120      17.970  63.764  29.862  1.00 55.40           C
ATOM   1908  NE  ARG A 120      17.592  65.002  30.573  1.00 57.73           N
ATOM   1909  CZ  ARG A 120      16.640  65.863  30.176  1.00 72.24           C
ATOM   1910  NH1 ARG A 120      15.904  65.645  29.078  1.00 61.98           N
ATOM   1911  NH2 ARG A 120      16.394  66.954  30.896  1.00 82.09           N1+
ATOM   1912  H   ARG A 120      16.938  60.120  31.067  1.00 71.66           H
ATOM   1913  HA  ARG A 120      15.437  60.766  29.035  1.00 60.99           H
ATOM   1914  HB2 ARG A 120      18.180  61.169  29.412  1.00 57.98           H
ATOM   1915  HB3 ARG A 120      17.394  61.709  28.133  1.00 57.98           H
ATOM   1916  HG2 ARG A 120      16.103  63.064  29.390  1.00 64.04           H
ATOM   1917  HG3 ARG A 120      16.668  62.446  30.737  1.00 64.04           H
ATOM   1918  HD2 ARG A 120      18.726  63.379  30.322  1.00 66.48           H
ATOM   1919  HD3 ARG A 120      18.222  63.987  28.953  1.00 66.48           H
ATOM   1920  HE  ARG A 120      18.111  65.255  31.210  1.00 69.27           H
ATOM   1921 HH11 ARG A 120      16.037  64.950  28.590  1.00 74.38           H
ATOM   1922 HH12 ARG A 120      15.297  66.212  28.856  1.00 74.38           H
ATOM   1923 HH21 ARG A 120      16.848  67.114  31.608  1.00 98.51           H
ATOM   1924 HH22 ARG A 120      15.776  67.500  30.648  1.00 98.51           H
ATOM   1925  N   SER A 121      17.320  58.271  28.451  1.00 46.30           N
ATOM   1926  CA  SER A 121      17.493  57.197  27.480  1.00 40.81           C
ATOM   1927  C   SER A 121      16.214  56.387  27.294  1.00 52.79           C
ATOM   1928  O   SER A 121      15.801  56.102  26.150  1.00 55.97           O
ATOM   1929  CB  SER A 121      18.640  56.288  27.901  1.00 40.21           C
ATOM   1930  OG  SER A 121      18.223  55.304  28.814  1.00 50.60           O
ATOM   1931  H   SER A 121      17.770  58.185  29.177  1.00 55.56           H
ATOM   1932  HA  SER A 121      17.708  57.597  26.629  1.00 48.98           H
ATOM   1933  HB2 SER A 121      18.981  55.838  27.110  1.00 48.25           H
ATOM   1934  HB3 SER A 121      19.327  56.836  28.309  1.00 48.25           H
ATOM   1935  HG  SER A 121      18.190  55.637  29.591  1.00 60.72           H
ATOM   1936  N   VAL A 122      15.606  55.965  28.415  1.00 54.05           N
ATOM   1937  CA  VAL A 122      14.334  55.234  28.413  1.00 52.65           C
ATOM   1938  C   VAL A 122      13.303  55.977  27.572  1.00 50.50           C
ATOM   1939  O   VAL A 122      12.613  55.394  26.724  1.00 49.33           O
ATOM   1940  CB  VAL A 122      13.860  55.041  29.869  1.00 61.19           C
ATOM   1941  CG1 VAL A 122      12.493  54.463  29.950  1.00 46.78           C
ATOM   1942  CG2 VAL A 122      14.830  54.143  30.598  1.00 52.31           C
ATOM   1943  H   VAL A 122      15.915  56.095  29.203  1.00 64.86           H
ATOM   1944  HA  VAL A 122      14.456  54.354  28.020  1.00 63.18           H
ATOM   1945  HB  VAL A 122      13.834  55.901  30.320  1.00 73.43           H
ATOM   1946 HG11 VAL A 122      12.283  54.296  30.880  1.00 56.13           H
ATOM   1947 HG12 VAL A 122      11.857  55.088  29.571  1.00 56.13           H
ATOM   1948 HG13 VAL A 122      12.500  53.628  29.455  1.00 56.13           H
ATOM   1949 HG21 VAL A 122      14.496  54.013  31.497  1.00 62.78           H
ATOM   1950 HG22 VAL A 122      14.887  53.292  30.136  1.00 62.78           H
ATOM   1951 HG23 VAL A 122      15.702  54.558  30.623  1.00 62.78           H
ATOM   1952  N   TRP A 123      13.219  57.288  27.770  1.00 45.33           N
ATOM   1953  CA  TRP A 123      12.286  58.081  26.998  1.00 50.71           C
ATOM   1954  C   TRP A 123      12.602  58.011  25.521  1.00 57.54           C
ATOM   1955  O   TRP A 123      11.718  57.761  24.692  1.00 61.81           O
ATOM   1956  CB  TRP A 123      12.345  59.508  27.459  1.00 52.24           C
ATOM   1957  CG  TRP A 123      11.414  60.340  26.741  1.00 56.59           C
ATOM   1958  CD1 TRP A 123      11.676  61.103  25.668  1.00 62.76           C
ATOM   1959  CD2 TRP A 123      10.036  60.504  27.030  1.00 64.49           C
ATOM   1960  NE1 TRP A 123      10.556  61.766  25.265  1.00 65.85           N
ATOM   1961  CE2 TRP A 123       9.529  61.425  26.098  1.00 61.43           C
ATOM   1962  CE3 TRP A 123       9.181  59.985  28.010  1.00 49.57           C
ATOM   1963  CZ2 TRP A 123       8.209  61.831  26.096  1.00 60.01           C
ATOM   1964  CZ3 TRP A 123       7.879  60.390  28.013  1.00 52.84           C
ATOM   1965  CH2 TRP A 123       7.394  61.310  27.060  1.00 52.71           C
ATOM   1966  H   TRP A 123      13.694  57.742  28.327  1.00 54.40           H
ATOM   1967  HA  TRP A 123      11.384  57.751  27.136  1.00 60.85           H
ATOM   1968  HB2 TRP A 123      12.126  59.541  28.401  1.00 62.68           H
ATOM   1969  HB3 TRP A 123      13.238  59.845  27.304  1.00 62.68           H
ATOM   1970  HD1 TRP A 123      12.508  61.175  25.268  1.00 75.32           H
ATOM   1971  HE1 TRP A 123      10.506  62.310  24.602  1.00 79.02           H
ATOM   1972  HE3 TRP A 123       9.497  59.394  28.656  1.00 59.48           H
ATOM   1973  HZ2 TRP A 123       7.890  62.427  25.457  1.00 72.01           H
ATOM   1974  HZ3 TRP A 123       7.302  60.059  28.660  1.00 63.41           H
ATOM   1975  HH2 TRP A 123       6.499  61.559  27.080  1.00 63.25           H
ATOM   1976  N   LYS A 124      13.860  58.277  25.169  1.00 55.03           N
ATOM   1977  CA  LYS A 124      14.270  58.211  23.773  1.00 60.40           C
ATOM   1978  C   LYS A 124      13.916  56.856  23.187  1.00 56.59           C
ATOM   1979  O   LYS A 124      13.408  56.750  22.051  1.00 49.68           O
ATOM   1980  CB  LYS A 124      15.780  58.479  23.654  1.00 63.53           C
ATOM   1981  CG  LYS A 124      16.304  58.571  22.197  1.00 68.16           C
ATOM   1982  CD  LYS A 124      17.602  59.429  22.077  1.00 72.39           C
ATOM   1983  CE  LYS A 124      18.215  59.327  20.704  1.00 67.70           C
ATOM   1984  NZ  LYS A 124      18.760  57.933  20.402  1.00 70.97           N1+
ATOM   1985  H   LYS A 124      14.479  58.503  25.716  1.00 66.03           H
ATOM   1986  HA  LYS A 124      13.793  58.896  23.275  1.00 72.48           H
ATOM   1987  HB2 LYS A 124      15.973  59.327  24.084  1.00 76.23           H
ATOM   1988  HB3 LYS A 124      16.269  57.768  24.099  1.00 76.23           H
ATOM   1989  HG2 LYS A 124      16.505  57.676  21.879  1.00 81.80           H
ATOM   1990  HG3 LYS A 124      15.621  58.976  21.640  1.00 81.80           H
ATOM   1991  HD2 LYS A 124      17.398  60.365  22.230  1.00 86.87           H
ATOM   1992  HD3 LYS A 124      18.261  59.122  22.721  1.00 86.87           H
ATOM   1993  HE2 LYS A 124      17.533  59.538  20.046  1.00 81.24           H
ATOM   1994  HE3 LYS A 124      18.941  59.969  20.649  1.00 81.24           H
ATOM   1995  HZ1 LYS A 124      19.188  57.933  19.621  1.00 85.16           H
ATOM   1996  HZ2 LYS A 124      19.327  57.679  21.039  1.00 85.16           H
ATOM   1997  HZ3 LYS A 124      18.096  57.341  20.361  1.00 85.16           H
ATOM   1998  N   ASP A 125      14.151  55.803  23.967  1.00 50.23           N
ATOM   1999  CA  ASP A 125      13.814  54.475  23.484  1.00 48.32           C
ATOM   2000  C   ASP A 125      12.309  54.301  23.284  1.00 52.33           C
ATOM   2001  O   ASP A 125      11.885  53.512  22.432  1.00 47.60           O
ATOM   2002  CB  ASP A 125      14.324  53.451  24.450  1.00 48.08           C
ATOM   2003  CG  ASP A 125      13.966  52.091  24.030  1.00 45.32           C
ATOM   2004  OD1 ASP A 125      12.776  51.772  24.064  1.00 56.00           O
ATOM   2005  OD2 ASP A 125      14.860  51.325  23.659  1.00 49.59           O1-
ATOM   2006  H   ASP A 125      14.501  55.834  24.754  1.00 60.27           H
ATOM   2007  HA  ASP A 125      14.257  54.320  22.638  1.00 57.99           H
ATOM   2008  HB2 ASP A 125      15.287  53.524  24.516  1.00 57.69           H
ATOM   2009  HB3 ASP A 125      13.914  53.617  25.315  1.00 57.69           H
ATOM   2010  N   LEU A 126      11.477  54.992  24.068  1.00 51.93           N
ATOM   2011  CA  LEU A 126      10.040  54.875  23.829  1.00 55.24           C
ATOM   2012  C   LEU A 126       9.687  55.418  22.463  1.00 48.51           C
ATOM   2013  O   LEU A 126       8.910  54.799  21.732  1.00 45.81           O
ATOM   2014  CB  LEU A 126       9.231  55.588  24.919  1.00 48.26           C
ATOM   2015  CG  LEU A 126       9.221  54.803  26.251  1.00 50.46           C
ATOM   2016  CD1 LEU A 126       8.570  55.596  27.372  1.00 54.81           C
ATOM   2017  CD2 LEU A 126       8.539  53.458  26.114  1.00 52.97           C
ATOM   2018  H   LEU A 126      11.703  55.510  24.717  1.00 62.32           H
ATOM   2019  HA  LEU A 126       9.796  53.940  23.823  1.00 66.28           H
ATOM   2020  HB2 LEU A 126       9.602  56.470  25.081  1.00 57.91           H
ATOM   2021  HB3 LEU A 126       8.314  55.680  24.616  1.00 57.91           H
ATOM   2022  HG  LEU A 126      10.140  54.623  26.510  1.00 60.55           H
ATOM   2023 HD11 LEU A 126       8.627  55.088  28.196  1.00 65.78           H
ATOM   2024 HD12 LEU A 126       9.037  56.441  27.476  1.00 65.78           H
ATOM   2025 HD13 LEU A 126       7.642  55.756  27.144  1.00 65.78           H
ATOM   2026 HD21 LEU A 126       8.545  53.019  26.979  1.00 63.57           H
ATOM   2027 HD22 LEU A 126       7.625  53.594  25.817  1.00 63.57           H
ATOM   2028 HD23 LEU A 126       9.018  52.906  25.476  1.00 63.57           H
ATOM   2029  N   LEU A 127      10.270  56.564  22.099  1.00 52.99           N
ATOM   2030  CA  LEU A 127      10.018  57.176  20.801  1.00 53.81           C
ATOM   2031  C   LEU A 127      10.523  56.338  19.650  1.00 43.80           C
ATOM   2032  O   LEU A 127       9.926  56.366  18.575  1.00 54.94           O
ATOM   2033  CB  LEU A 127      10.669  58.549  20.725  1.00 44.90           C
ATOM   2034  CG  LEU A 127      10.265  59.503  21.842  1.00 56.56           C
ATOM   2035  CD1 LEU A 127      10.961  60.838  21.707  1.00 57.12           C
ATOM   2036  CD2 LEU A 127       8.769  59.695  21.831  1.00 60.12           C
ATOM   2037  H   LEU A 127      10.811  57.008  22.595  1.00 63.59           H
ATOM   2038  HA  LEU A 127       9.061  57.278  20.678  1.00 64.57           H
ATOM   2039  HB2 LEU A 127      11.625  58.420  20.789  1.00 53.88           H
ATOM   2040  HB3 LEU A 127      10.439  58.948  19.876  1.00 53.88           H
ATOM   2041  HG  LEU A 127      10.510  59.122  22.701  1.00 67.87           H
ATOM   2042 HD11 LEU A 127      10.658  61.424  22.420  1.00 68.55           H
ATOM   2043 HD12 LEU A 127      11.913  60.692  21.786  1.00 68.55           H
ATOM   2044 HD13 LEU A 127      10.751  61.223  20.844  1.00 68.55           H
ATOM   2045 HD21 LEU A 127       8.526  60.357  22.499  1.00 72.14           H
ATOM   2046 HD22 LEU A 127       8.506  60.002  20.949  1.00 72.14           H
ATOM   2047 HD23 LEU A 127       8.338  58.850  22.032  1.00 72.14           H
ATOM   2048  N   GLU A 128      11.602  55.593  19.826  1.00 51.90           N
ATOM   2049  CA  GLU A 128      12.173  54.947  18.647  1.00 47.94           C
ATOM   2050  C   GLU A 128      11.755  53.508  18.486  1.00 44.47           C
ATOM   2051  O   GLU A 128      11.773  52.982  17.366  1.00 59.09           O
ATOM   2052  CB  GLU A 128      13.700  55.012  18.672  1.00 49.68           C
ATOM   2053  CG  GLU A 128      14.212  56.352  19.113  1.00 62.57           C
ATOM   2054  CD  GLU A 128      15.657  56.585  18.735  1.00 69.85           C
ATOM   2055  OE1 GLU A 128      16.470  55.625  18.769  1.00 59.67           O
ATOM   2056  OE2 GLU A 128      15.972  57.744  18.409  1.00 81.45           O1-
ATOM   2057  H   GLU A 128      12.004  55.455  20.576  1.00 62.27           H
ATOM   2058  HA  GLU A 128      11.877  55.428  17.862  1.00 57.53           H
ATOM   2059  HB2 GLU A 128      14.044  54.329  19.268  1.00 59.61           H
ATOM   2060  HB3 GLU A 128      14.036  54.862  17.777  1.00 59.61           H
ATOM   2061  HG2 GLU A 128      13.665  57.056  18.734  1.00 75.09           H
ATOM   2062  HG3 GLU A 128      14.166  56.381  20.076  1.00 75.09           H
ATOM   2063  N   ASP A 129      11.401  52.850  19.565  1.00 51.25           N
ATOM   2064  CA  ASP A 129      10.906  51.486  19.515  1.00 45.97           C
ATOM   2065  C   ASP A 129       9.495  51.539  20.060  1.00 53.37           C
ATOM   2066  O   ASP A 129       9.246  52.166  21.098  1.00 53.72           O
ATOM   2067  CB  ASP A 129      11.791  50.548  20.331  1.00 38.94           C
ATOM   2068  CG  ASP A 129      11.240  49.180  20.434  1.00 45.62           C
ATOM   2069  OD1 ASP A 129      12.002  48.275  20.833  1.00 44.64           O
ATOM   2070  OD2 ASP A 129      10.044  48.996  20.115  1.00 49.37           O1-
ATOM   2071  H   ASP A 129      11.428  53.182  20.359  1.00 61.50           H
ATOM   2072  HA  ASP A 129      10.864  51.159  18.608  1.00 55.16           H
ATOM   2073  HB2 ASP A 129      12.647  50.478  19.895  1.00 46.73           H
ATOM   2074  HB3 ASP A 129      11.897  50.895  21.230  1.00 46.73           H
ATOM   2075  N   THR A 130       8.580  50.902  19.355  1.00 49.56           N
ATOM   2076  CA  THR A 130       7.168  50.950  19.686  1.00 48.55           C
ATOM   2077  C   THR A 130       6.602  49.569  19.847  1.00 43.03           C
ATOM   2078  O   THR A 130       5.385  49.427  19.898  1.00 53.13           O
ATOM   2079  CB  THR A 130       6.361  51.633  18.593  1.00 47.19           C
ATOM   2080  OG1 THR A 130       6.335  50.766  17.449  1.00 39.48           O
ATOM   2081  CG2 THR A 130       6.975  52.961  18.241  1.00 52.26           C
ATOM   2082  H   THR A 130       8.752  50.423  18.667  1.00 59.47           H
ATOM   2083  HA  THR A 130       7.030  51.445  20.508  1.00 58.26           H
ATOM   2084  HB  THR A 130       5.457  51.782  18.911  1.00 56.63           H
ATOM   2085  HG1 THR A 130       5.954  51.148  16.806  1.00 47.38           H
ATOM   2086 HG21 THR A 130       6.420  53.410  17.586  1.00 62.72           H
ATOM   2087 HG22 THR A 130       7.044  53.520  19.034  1.00 62.72           H
ATOM   2088 HG23 THR A 130       7.863  52.828  17.877  1.00 62.72           H
ATOM   2089  N   ASP A 131       7.436  48.553  19.869  1.00 40.82           N
ATOM   2090  CA  ASP A 131       6.902  47.209  19.873  1.00 37.66           C
ATOM   2091  C   ASP A 131       7.549  46.307  20.871  1.00 48.11           C
ATOM   2092  O   ASP A 131       6.982  45.247  21.133  1.00 46.82           O
ATOM   2093  CB  ASP A 131       7.037  46.565  18.495  1.00 51.45           C
ATOM   2094  CG  ASP A 131       6.649  47.501  17.403  1.00 53.37           C
ATOM   2095  OD1 ASP A 131       5.438  47.721  17.269  1.00 52.56           O
ATOM   2096  OD2 ASP A 131       7.551  48.060  16.740  1.00 56.92           O1-
ATOM   2097  H   ASP A 131       8.292  48.614  19.892  1.00 48.98           H
ATOM   2098  HA  ASP A 131       5.962  47.245  20.092  1.00 45.19           H
ATOM   2099  HB2 ASP A 131       7.954  46.274  18.362  1.00 61.74           H
ATOM   2100  HB3 ASP A 131       6.437  45.809  18.445  1.00 61.74           H
ATOM   2101  N   THR A 132       8.705  46.636  21.427  1.00 46.62           N
ATOM   2102  CA  THR A 132       9.362  45.651  22.254  1.00 44.15           C
ATOM   2103  C   THR A 132       8.691  45.663  23.621  1.00 42.79           C
ATOM   2104  O   THR A 132       8.627  46.721  24.264  1.00 39.16           O
ATOM   2105  CB  THR A 132      10.866  45.885  22.362  1.00 54.25           C
ATOM   2106  OG1 THR A 132      11.421  46.102  21.037  1.00 46.98           O
ATOM   2107  CG2 THR A 132      11.494  44.618  22.975  1.00 38.44           C
ATOM   2108  H   THR A 132       9.109  47.392  21.369  1.00 55.95           H
ATOM   2109  HA  THR A 132       9.257  44.778  21.862  1.00 52.98           H
ATOM   2110  HB  THR A 132      11.051  46.648  22.933  1.00 65.10           H
ATOM   2111  HG1 THR A 132      11.922  46.771  21.035  1.00 56.38           H
ATOM   2112 HG21 THR A 132      12.452  44.721  23.068  1.00 46.13           H
ATOM   2113 HG22 THR A 132      11.120  44.430  23.847  1.00 46.13           H
ATOM   2114 HG23 THR A 132      11.306  43.867  22.397  1.00 46.13           H
ATOM   2115  N   PRO A 133       8.135  44.544  24.067  1.00 43.44           N
ATOM   2116  CA  PRO A 133       7.518  44.513  25.397  1.00 39.75           C
ATOM   2117  C   PRO A 133       8.515  44.908  26.470  1.00 42.09           C
ATOM   2118  O   PRO A 133       9.624  44.387  26.530  1.00 42.86           O
ATOM   2119  CB  PRO A 133       7.066  43.062  25.552  1.00 39.29           C
ATOM   2120  CG  PRO A 133       6.947  42.530  24.119  1.00 46.10           C
ATOM   2121  CD  PRO A 133       8.004  43.260  23.340  1.00 38.19           C
ATOM   2122  HA  PRO A 133       6.750  45.104  25.418  1.00 47.70           H
ATOM   2123  HB2 PRO A 133       7.731  42.561  26.049  1.00 47.15           H
ATOM   2124  HB3 PRO A 133       6.203  43.047  25.999  1.00 47.15           H
ATOM   2125  HG2 PRO A 133       7.104  41.573  24.107  1.00 55.32           H
ATOM   2126  HG3 PRO A 133       6.068  42.740  23.770  1.00 55.32           H
ATOM   2127  HD2 PRO A 133       8.834  42.758  23.369  1.00 45.83           H
ATOM   2128  HD3 PRO A 133       7.722  43.411  22.429  1.00 45.83           H
ATOM   2129  N   ILE A 134       8.105  45.866  27.286  1.00 41.38           N
ATOM   2130  CA  ILE A 134       8.880  46.359  28.400  1.00 37.99           C
ATOM   2131  C   ILE A 134       8.771  45.390  29.566  1.00 43.11           C
ATOM   2132  O   ILE A 134       7.689  44.893  29.879  1.00 44.60           O
ATOM   2133  CB  ILE A 134       8.371  47.751  28.790  1.00 40.32           C
ATOM   2134  CG1 ILE A 134       8.713  48.745  27.684  1.00 38.58           C
ATOM   2135  CG2 ILE A 134       8.911  48.150  30.154  1.00 39.29           C
ATOM   2136  CD1 ILE A 134       8.176  50.205  27.889  1.00 40.85           C
ATOM   2137  H   ILE A 134       7.351  46.267  27.206  1.00 49.65           H
ATOM   2138  HA  ILE A 134       9.805  46.422  28.140  1.00 45.59           H
ATOM   2139  HB  ILE A 134       7.406  47.705  28.861  1.00 48.38           H
ATOM   2140 HG12 ILE A 134       9.676  48.791  27.600  1.00 46.30           H
ATOM   2141 HG13 ILE A 134       8.326  48.404  26.865  1.00 46.30           H
ATOM   2142 HG21 ILE A 134       8.609  49.048  30.361  1.00 47.15           H
ATOM   2143 HG22 ILE A 134       8.581  47.534  30.825  1.00 47.15           H
ATOM   2144 HG23 ILE A 134       9.879  48.115  30.121  1.00 47.15           H
ATOM   2145 HD11 ILE A 134       8.384  50.732  27.103  1.00 49.01           H
ATOM   2146 HD12 ILE A 134       7.215  50.185  28.024  1.00 49.01           H
ATOM   2147 HD13 ILE A 134       8.606  50.591  28.668  1.00 49.01           H
ATOM   2148  N   GLN A 135       9.880  45.161  30.256  1.00 51.96           N
ATOM   2149  CA  GLN A 135       9.897  44.184  31.343  1.00 50.11           C
ATOM   2150  C   GLN A 135       9.229  44.738  32.599  1.00 39.26           C
ATOM   2151  O   GLN A 135       9.336  45.931  32.911  1.00 43.12           O
ATOM   2152  CB  GLN A 135      11.343  43.787  31.651  1.00 62.34           C
ATOM   2153  CG  GLN A 135      11.527  42.584  32.579  1.00 62.86           C
ATOM   2154  CD  GLN A 135      11.530  41.280  31.830  1.00 67.42           C
ATOM   2155  OE1 GLN A 135      10.479  40.645  31.689  1.00 69.72           O
ATOM   2156  NE2 GLN A 135      12.708  40.851  31.366  1.00 52.60           N
ATOM   2157  H   GLN A 135      10.632  45.555  30.118  1.00 62.35           H
ATOM   2158  HA  GLN A 135       9.412  43.383  31.076  1.00 60.13           H
ATOM   2159  HB2 GLN A 135      11.791  43.578  30.814  1.00 74.81           H
ATOM   2160  HB3 GLN A 135      11.781  44.544  32.072  1.00 74.81           H
ATOM   2161  HG2 GLN A 135      12.375  42.658  33.050  1.00 75.43           H
ATOM   2162  HG3 GLN A 135      10.787  42.548  33.206  1.00 75.43           H
ATOM   2163 HE21 GLN A 135      13.382  41.384  31.363  1.00 63.12           H
ATOM   2164 HE22 GLN A 135      12.795  40.052  31.064  1.00 63.12           H
ATOM   2165  N   THR A 136       8.586  43.836  33.349  1.00 38.74           N
ATOM   2166  CA  THR A 136       7.895  44.155  34.599  1.00 42.99           C
ATOM   2167  C   THR A 136       8.207  43.128  35.666  1.00 30.97           C
ATOM   2168  O   THR A 136       8.586  41.983  35.395  1.00 35.38           O
ATOM   2169  CB  THR A 136       6.359  44.173  34.489  1.00 35.96           C
ATOM   2170  OG1 THR A 136       5.903  42.839  34.288  1.00 36.46           O
ATOM   2171  CG2 THR A 136       5.919  45.005  33.339  1.00 42.30           C
ATOM   2172  H   THR A 136       8.545  43.000  33.150  1.00 46.48           H
ATOM   2173  HA  THR A 136       8.177  45.024  34.928  1.00 51.58           H
ATOM   2174  HB  THR A 136       5.968  44.542  35.300  1.00 43.15           H
ATOM   2175  HG1 THR A 136       6.311  42.500  33.633  1.00 43.76           H
ATOM   2176 HG21 THR A 136       4.955  44.956  33.253  1.00 50.76           H
ATOM   2177 HG22 THR A 136       6.174  45.933  33.484  1.00 50.76           H
ATOM   2178 HG23 THR A 136       6.323  44.683  32.517  1.00 50.76           H
ATOM   2179  N   THR A 137       7.961  43.553  36.895  1.00 38.71           N
ATOM   2180  CA  THR A 137       8.149  42.727  38.075  1.00 38.78           C
ATOM   2181  C   THR A 137       6.808  42.469  38.730  1.00 35.07           C
ATOM   2182  O   THR A 137       5.973  43.374  38.827  1.00 42.29           O
ATOM   2183  CB  THR A 137       9.074  43.428  39.056  1.00 45.13           C
ATOM   2184  OG1 THR A 137      10.169  43.989  38.326  1.00 43.45           O
ATOM   2185  CG2 THR A 137       9.610  42.458  40.071  1.00 36.32           C
ATOM   2186  H   THR A 137       7.691  44.354  37.079  1.00 46.46           H
ATOM   2187  HA  THR A 137       8.538  41.872  37.839  1.00 46.53           H
ATOM   2188  HB  THR A 137       8.592  44.143  39.507  1.00 54.15           H
ATOM   2189  HG1 THR A 137      10.711  44.352  38.851  1.00 52.14           H
ATOM   2190 HG21 THR A 137      10.250  42.898  40.650  1.00 43.59           H
ATOM   2191 HG22 THR A 137       8.882  42.111  40.606  1.00 43.59           H
ATOM   2192 HG23 THR A 137      10.047  41.723  39.611  1.00 43.59           H
ATOM   2193  N   ILE A 138       6.629  41.243  39.209  1.00 44.76           N
ATOM   2194  CA  ILE A 138       5.432  40.831  39.933  1.00 41.26           C
ATOM   2195  C   ILE A 138       5.827  40.463  41.347  1.00 40.06           C
ATOM   2196  O   ILE A 138       6.697  39.612  41.546  1.00 44.87           O
ATOM   2197  CB  ILE A 138       4.762  39.635  39.258  1.00 43.19           C
ATOM   2198  CG1 ILE A 138       3.431  39.328  39.921  1.00 43.13           C
ATOM   2199  CG2 ILE A 138       5.688  38.448  39.293  1.00 39.81           C
ATOM   2200  CD1 ILE A 138       2.774  38.160  39.260  1.00 50.51           C
ATOM   2201  H   ILE A 138       7.213  40.617  39.128  1.00 53.71           H
ATOM   2202  HA  ILE A 138       4.787  41.557  39.980  1.00 49.51           H
ATOM   2203  HB  ILE A 138       4.593  39.867  38.329  1.00 51.83           H
ATOM   2204 HG12 ILE A 138       3.578  39.105  40.851  1.00 51.75           H
ATOM   2205 HG13 ILE A 138       2.839  40.095  39.847  1.00 51.75           H
ATOM   2206 HG21 ILE A 138       5.349  37.766  38.694  1.00 47.77           H
ATOM   2207 HG22 ILE A 138       6.562  38.731  38.984  1.00 47.77           H
ATOM   2208 HG23 ILE A 138       5.747  38.097  40.191  1.00 47.77           H
ATOM   2209 HD11 ILE A 138       1.919  38.011  39.689  1.00 60.61           H
ATOM   2210 HD12 ILE A 138       2.658  38.355  38.314  1.00 60.61           H
ATOM   2211 HD13 ILE A 138       3.334  37.376  39.366  1.00 60.61           H
ATOM   2212  N   MET A 139       5.168  41.077  42.313  1.00 36.83           N
ATOM   2213  CA  MET A 139       5.337  40.774  43.718  1.00 37.83           C
ATOM   2214  C   MET A 139       3.975  40.475  44.324  1.00 44.35           C
ATOM   2215  O   MET A 139       2.935  40.851  43.773  1.00 48.48           O
ATOM   2216  CB  MET A 139       5.972  41.960  44.454  1.00 46.29           C
ATOM   2217  CG  MET A 139       7.386  42.420  44.000  1.00 41.98           C
ATOM   2218  SD  MET A 139       8.634  41.181  44.286  1.00 52.27           S
ATOM   2219  CE  MET A 139       8.644  41.212  46.105  1.00 47.18           C
ATOM   2220  H   MET A 139       4.603  41.706  42.176  1.00 44.20           H
ATOM   2221  HA  MET A 139       5.901  39.988  43.822  1.00 45.39           H
ATOM   2222  HB2 MET A 139       5.371  42.717  44.348  1.00 55.55           H
ATOM   2223  HB3 MET A 139       6.034  41.720  45.385  1.00 55.55           H
ATOM   2224  HG2 MET A 139       7.385  42.646  43.053  1.00 50.37           H
ATOM   2225  HG3 MET A 139       7.644  43.195  44.519  1.00 50.37           H
ATOM   2226  HE1 MET A 139       9.316  40.585  46.420  1.00 56.62           H
ATOM   2227  HE2 MET A 139       8.861  42.110  46.405  1.00 56.62           H
ATOM   2228  HE3 MET A 139       7.770  40.951  46.440  1.00 56.62           H
ATOM   2229  N   ALA A 140       3.997  39.772  45.458  1.00 46.14           N
ATOM   2230  CA  ALA A 140       2.838  39.621  46.334  1.00 40.64           C
ATOM   2231  C   ALA A 140       2.772  40.786  47.305  1.00 35.52           C
ATOM   2232  O   ALA A 140       3.780  41.120  47.917  1.00 46.76           O
ATOM   2233  CB  ALA A 140       2.930  38.325  47.121  1.00 43.55           C
ATOM   2234  H   ALA A 140       4.691  39.351  45.736  1.00 55.37           H
ATOM   2235  HA  ALA A 140       2.021  39.596  45.815  1.00 48.77           H
ATOM   2236  HB1 ALA A 140       2.109  38.194  47.621  1.00 52.26           H
ATOM   2237  HB2 ALA A 140       3.057  37.591  46.498  1.00 52.26           H
ATOM   2238  HB3 ALA A 140       3.687  38.386  47.726  1.00 52.26           H
ATOM   2239  N   LYS A 141       1.596  41.403  47.438  1.00 49.34           N
ATOM   2240  CA  LYS A 141       1.398  42.482  48.409  1.00 47.58           C
ATOM   2241  C   LYS A 141       1.271  41.934  49.816  1.00 50.51           C
ATOM   2242  O   LYS A 141       0.873  40.788  50.042  1.00 55.77           O
ATOM   2243  CB  LYS A 141       0.153  43.297  48.096  1.00 48.99           C
ATOM   2244  CG  LYS A 141       0.154  43.885  46.656  1.00 57.47           C
ATOM   2245  CD  LYS A 141      -0.872  45.050  46.461  1.00 64.34           C
ATOM   2246  CE  LYS A 141      -0.259  46.436  46.734  1.00 70.18           C
ATOM   2247  NZ  LYS A 141       0.135  46.623  48.170  1.00 76.11           N1+
ATOM   2248  H   LYS A 141       0.905  41.231  46.962  1.00 59.21           H
ATOM   2249  HA  LYS A 141       2.156  43.083  48.395  1.00 57.09           H
ATOM   2250  HB2 LYS A 141      -0.620  42.721  48.190  1.00 58.79           H
ATOM   2251  HB3 LYS A 141       0.104  44.027  48.731  1.00 58.79           H
ATOM   2252  HG2 LYS A 141       1.041  44.225  46.457  1.00 68.96           H
ATOM   2253  HG3 LYS A 141      -0.068  43.175  46.033  1.00 68.96           H
ATOM   2254  HD2 LYS A 141      -1.193  45.046  45.542  1.00 77.21           H
ATOM   2255  HD3 LYS A 141      -1.620  44.927  47.068  1.00 77.21           H
ATOM   2256  HE2 LYS A 141       0.538  46.540  46.190  1.00 84.22           H
ATOM   2257  HE3 LYS A 141      -0.898  47.122  46.495  1.00 84.22           H
ATOM   2258  HZ1 LYS A 141       0.227  47.487  48.365  1.00 91.33           H
ATOM   2259  HZ2 LYS A 141      -0.487  46.273  48.702  1.00 91.33           H
ATOM   2260  HZ3 LYS A 141       0.907  46.205  48.325  1.00 91.33           H
ATOM   2261  N   ASN A 142       1.625  42.756  50.769  1.00 51.99           N
ATOM   2262  CA  ASN A 142       1.567  42.333  52.162  1.00 51.33           C
ATOM   2263  C   ASN A 142       0.655  43.300  52.883  1.00 44.96           C
ATOM   2264  O   ASN A 142       1.047  44.426  53.188  1.00 44.34           O
ATOM   2265  CB  ASN A 142       2.960  42.248  52.773  1.00 53.61           C
ATOM   2266  CG  ASN A 142       3.731  41.015  52.263  1.00 63.55           C
ATOM   2267  OD1 ASN A 142       3.142  40.048  51.767  1.00 66.46           O
ATOM   2268  ND2 ASN A 142       5.034  41.050  52.390  1.00 58.26           N
ATOM   2269  H   ASN A 142       1.898  43.558  50.632  1.00 62.39           H
ATOM   2270  HA  ASN A 142       1.161  41.455  52.215  1.00 61.60           H
ATOM   2271  HB2 ASN A 142       3.474  43.043  52.556  1.00 64.33           H
ATOM   2272  HB3 ASN A 142       2.877  42.164  53.731  1.00 64.33           H
ATOM   2273 HD21 ASN A 142       5.518  40.453  52.009  1.00 69.91           H
ATOM   2274 HD22 ASN A 142       5.397  41.667  52.865  1.00 69.91           H
ATOM   2275  N   GLU A 143      -0.580  42.871  53.092  1.00 45.90           N
ATOM   2276  CA  GLU A 143      -1.567  43.700  53.744  1.00 42.95           C
ATOM   2277  C   GLU A 143      -2.240  42.915  54.870  1.00 49.07           C
ATOM   2278  O   GLU A 143      -2.319  41.675  54.852  1.00 46.46           O
ATOM   2279  CB  GLU A 143      -2.592  44.213  52.750  1.00 42.03           C
ATOM   2280  CG  GLU A 143      -2.040  44.512  51.370  1.00 57.07           C
ATOM   2281  CD  GLU A 143      -3.143  44.619  50.328  1.00 52.62           C
ATOM   2282  OE1 GLU A 143      -3.560  45.755  50.027  1.00 52.86           O
ATOM   2283  OE2 GLU A 143      -3.606  43.555  49.848  1.00 52.35           O1-
ATOM   2284  H   GLU A 143      -0.871  42.099  52.849  1.00 55.08           H
ATOM   2285  HA  GLU A 143      -1.134  44.470  54.144  1.00 51.54           H
ATOM   2286  HB2 GLU A 143      -3.293  43.549  52.653  1.00 50.44           H
ATOM   2287  HB3 GLU A 143      -2.965  45.039  53.085  1.00 50.44           H
ATOM   2288  HG2 GLU A 143      -1.546  45.348  51.394  1.00 68.48           H
ATOM   2289  HG3 GLU A 143      -1.456  43.794  51.089  1.00 68.48           H
ATOM   2290  N   VAL A 144      -2.723  43.662  55.851  1.00 44.50           N
ATOM   2291  CA  VAL A 144      -3.218  43.092  57.090  1.00 52.75           C
ATOM   2292  C   VAL A 144      -4.732  43.031  57.062  1.00 48.09           C
ATOM   2293  O   VAL A 144      -5.403  43.988  56.654  1.00 37.51           O
ATOM   2294  CB  VAL A 144      -2.707  43.911  58.287  1.00 47.17           C
ATOM   2295  CG1 VAL A 144      -3.354  43.443  59.570  1.00 51.04           C
ATOM   2296  CG2 VAL A 144      -1.219  43.757  58.337  1.00 37.68           C
ATOM   2297  H   VAL A 144      -2.766  44.521  55.828  1.00 53.40           H
ATOM   2298  HA  VAL A 144      -2.883  42.193  57.183  1.00 63.30           H
ATOM   2299  HB  VAL A 144      -2.911  44.848  58.161  1.00 56.60           H
ATOM   2300 HG11 VAL A 144      -3.008  43.957  60.318  1.00 61.25           H
ATOM   2301 HG12 VAL A 144      -4.310  43.566  59.518  1.00 61.25           H
ATOM   2302 HG13 VAL A 144      -3.147  42.500  59.690  1.00 61.25           H
ATOM   2303 HG21 VAL A 144      -0.881  44.197  59.128  1.00 45.22           H
ATOM   2304 HG22 VAL A 144      -0.999  42.811  58.355  1.00 45.22           H
ATOM   2305 HG23 VAL A 144      -0.842  44.169  57.543  1.00 45.22           H
ATOM   2306  N   PHE A 145      -5.260  41.900  57.531  1.00 46.97           N
ATOM   2307  CA  PHE A 145      -6.689  41.625  57.586  1.00 54.49           C
ATOM   2308  C   PHE A 145      -7.028  40.917  58.907  1.00 52.09           C
ATOM   2309  O   PHE A 145      -6.153  40.563  59.709  1.00 46.55           O
ATOM   2310  CB  PHE A 145      -7.148  40.772  56.379  1.00 53.02           C
ATOM   2311  CG  PHE A 145      -6.851  41.386  55.048  1.00 44.66           C
ATOM   2312  CD1 PHE A 145      -5.775  40.951  54.323  1.00 49.13           C
ATOM   2313  CD2 PHE A 145      -7.651  42.390  54.513  1.00 47.35           C
ATOM   2314  CE1 PHE A 145      -5.487  41.496  53.098  1.00 48.08           C
ATOM   2315  CE2 PHE A 145      -7.359  42.948  53.280  1.00 48.32           C
ATOM   2316  CZ  PHE A 145      -6.286  42.511  52.578  1.00 44.69           C
ATOM   2317  H   PHE A 145      -4.782  41.255  57.827  1.00 56.36           H
ATOM   2318  HA  PHE A 145      -7.172  42.466  57.563  1.00 65.39           H
ATOM   2319  HB2 PHE A 145      -6.702  39.912  56.400  1.00 63.63           H
ATOM   2320  HB3 PHE A 145      -8.108  40.639  56.423  1.00 63.63           H
ATOM   2321  HD1 PHE A 145      -5.236  40.274  54.665  1.00 58.96           H
ATOM   2322  HD2 PHE A 145      -8.385  42.705  54.980  1.00 56.82           H
ATOM   2323  HE1 PHE A 145      -4.750  41.187  52.622  1.00 57.69           H
ATOM   2324  HE2 PHE A 145      -7.895  43.620  52.933  1.00 57.98           H
ATOM   2325  HZ  PHE A 145      -6.090  42.880  51.748  1.00 53.62           H
ATOM   2326  N   CYS A 146      -8.323  40.705  59.115  1.00 55.40           N
ATOM   2327  CA  CYS A 146      -8.854  40.050  60.296  1.00 54.44           C
ATOM   2328  C   CYS A 146      -9.361  38.673  59.919  1.00 54.45           C
ATOM   2329  O   CYS A 146     -10.130  38.535  58.967  1.00 54.77           O
ATOM   2330  CB  CYS A 146      -9.985  40.872  60.913  1.00 61.10           C
ATOM   2331  SG  CYS A 146     -10.584  40.125  62.468  1.00 65.24           S
ATOM   2332  H   CYS A 146      -8.937  40.952  58.570  1.00 66.48           H
ATOM   2333  HA  CYS A 146      -8.159  39.944  60.960  1.00 65.33           H
ATOM   2334  HB2 CYS A 146      -9.670  41.769  61.119  1.00 73.31           H
ATOM   2335  HB3 CYS A 146     -10.724  40.917  60.287  1.00 73.31           H
ATOM   2336  HG  CYS A 146     -10.988  39.028  62.199  1.00 78.29           H
ATOM   2337  N   VAL A 147      -8.945  37.652  60.666  1.00 62.93           N
ATOM   2338  CA  VAL A 147      -9.393  36.307  60.327  1.00 74.66           C
ATOM   2339  C   VAL A 147     -10.886  36.257  60.539  1.00 74.43           C
ATOM   2340  O   VAL A 147     -11.416  36.844  61.483  1.00 61.41           O
ATOM   2341  CB  VAL A 147      -8.706  35.202  61.150  1.00 77.06           C
ATOM   2342  CG1 VAL A 147      -9.408  33.869  60.896  1.00 78.15           C
ATOM   2343  CG2 VAL A 147      -7.232  35.055  60.776  1.00 72.03           C
ATOM   2344  H   VAL A 147      -8.445  37.715  61.360  1.00 75.52           H
ATOM   2345  HA  VAL A 147      -9.235  36.137  59.388  1.00 89.60           H
ATOM   2346  HB  VAL A 147      -8.770  35.420  62.095  1.00 92.48           H
ATOM   2347 HG11 VAL A 147      -8.895  33.164  61.321  1.00 93.78           H
ATOM   2348 HG12 VAL A 147     -10.302  33.893  61.266  1.00 93.78           H
ATOM   2349 HG13 VAL A 147      -9.446  33.714  59.939  1.00 93.78           H
ATOM   2350 HG21 VAL A 147      -6.839  34.344  61.306  1.00 86.44           H
ATOM   2351 HG22 VAL A 147      -7.162  34.836  59.832  1.00 86.44           H
ATOM   2352 HG23 VAL A 147      -6.779  35.893  60.961  1.00 86.44           H
ATOM   2353  N   GLN A 148     -11.562  35.587  59.663  1.00 79.29           N
ATOM   2354  CA  GLN A 148     -12.989  35.515  59.867  1.00 82.99           C
ATOM   2355  C   GLN A 148     -13.511  34.287  59.129  1.00 91.88           C
ATOM   2356  O   GLN A 148     -13.454  34.226  57.888  1.00 87.94           O
ATOM   2357  CB  GLN A 148     -13.643  36.832  59.436  1.00 85.29           C
ATOM   2358  CG  GLN A 148     -13.442  37.260  57.984  1.00 80.31           C
ATOM   2359  CD  GLN A 148     -13.880  38.713  57.736  1.00 91.99           C
ATOM   2360  OE1 GLN A 148     -13.744  39.586  58.618  1.00 92.19           O
ATOM   2361  NE2 GLN A 148     -14.406  38.976  56.524  1.00 84.92           N
ATOM   2362  H   GLN A 148     -11.245  35.186  58.973  1.00 95.14           H
ATOM   2363  HA  GLN A 148     -13.157  35.423  60.814  1.00 99.58           H
ATOM   2364  HB2 GLN A 148     -14.591  36.762  59.594  1.00102.35           H
ATOM   2365  HB3 GLN A 148     -13.276  37.541  59.993  1.00102.35           H
ATOM   2366  HG2 GLN A 148     -12.504  37.188  57.755  1.00 96.37           H
ATOM   2367  HG3 GLN A 148     -13.970  36.690  57.406  1.00 96.37           H
ATOM   2368 HE21 GLN A 148     -14.364  38.380  55.908  1.00101.91           H
ATOM   2369 HE22 GLN A 148     -14.769  39.739  56.360  1.00101.91           H
ATOM   2370  N   PRO A 149     -13.960  33.263  59.877  1.00 95.47           N
ATOM   2371  CA  PRO A 149     -14.372  32.001  59.235  1.00 88.91           C
ATOM   2372  C   PRO A 149     -15.643  32.090  58.392  1.00 92.49           C
ATOM   2373  O   PRO A 149     -15.769  31.312  57.433  1.00 85.36           O
ATOM   2374  CB  PRO A 149     -14.554  31.061  60.436  1.00 85.79           C
ATOM   2375  CG  PRO A 149     -13.605  31.576  61.433  1.00 83.00           C
ATOM   2376  CD  PRO A 149     -13.726  33.066  61.321  1.00 74.06           C
ATOM   2377  HA  PRO A 149     -13.647  31.659  58.687  1.00106.69           H
ATOM   2378  HB2 PRO A 149     -15.460  31.133  60.774  1.00102.95           H
ATOM   2379  HB3 PRO A 149     -14.337  30.149  60.192  1.00102.95           H
ATOM   2380  HG2 PRO A 149     -13.855  31.269  62.318  1.00 99.60           H
ATOM   2381  HG3 PRO A 149     -12.708  31.287  61.202  1.00 99.60           H
ATOM   2382  HD2 PRO A 149     -14.478  33.377  61.844  1.00 88.87           H
ATOM   2383  HD3 PRO A 149     -12.893  33.474  61.603  1.00 88.87           H
ATOM   2384  N   GLU A 150     -16.588  32.992  58.715  1.00 91.85           N
ATOM   2385  CA  GLU A 150     -17.789  33.201  57.889  1.00 87.73           C
ATOM   2386  C   GLU A 150     -17.463  33.128  56.398  1.00 90.75           C
ATOM   2387  O   GLU A 150     -18.256  32.617  55.599  1.00 92.76           O
ATOM   2388  CB  GLU A 150     -18.459  34.559  58.180  1.00 87.10           C
ATOM   2389  CG  GLU A 150     -18.300  35.064  59.612  1.00 88.59           C
ATOM   2390  CD  GLU A 150     -17.021  35.849  59.787  1.00 92.62           C
ATOM   2391  OE1 GLU A 150     -16.860  36.805  58.989  1.00 99.20           O
ATOM   2392  OE2 GLU A 150     -16.187  35.511  60.680  1.00 79.05           O1-
ATOM   2393  H   GLU A 150     -16.548  33.482  59.418  1.00110.22           H
ATOM   2394  HA  GLU A 150     -18.443  32.519  58.092  1.00105.27           H
ATOM   2395  HB2 GLU A 150     -18.087  35.236  57.588  1.00104.52           H
ATOM   2396  HB3 GLU A 150     -19.411  34.479  58.009  1.00104.52           H
ATOM   2397  HG2 GLU A 150     -19.038  35.661  59.821  1.00106.30           H
ATOM   2398  HG3 GLU A 150     -18.291  34.318  60.229  1.00106.30           H
ATOM   2399  N   LYS A 151     -16.304  33.658  56.012  1.00 85.75           N
ATOM   2400  CA  LYS A 151     -15.831  33.554  54.642  1.00 82.82           C
ATOM   2401  C   LYS A 151     -14.996  32.298  54.398  1.00 80.58           C
ATOM   2402  O   LYS A 151     -14.881  31.864  53.246  1.00 76.20           O
ATOM   2403  CB  LYS A 151     -15.032  34.817  54.286  1.00 88.17           C
ATOM   2404  CG  LYS A 151     -15.918  36.040  53.925  1.00 85.30           C
ATOM   2405  CD  LYS A 151     -16.891  36.417  55.044  1.00 79.53           C
ATOM   2406  CE  LYS A 151     -17.855  37.508  54.630  1.00 83.54           C
ATOM   2407  NZ  LYS A 151     -18.893  37.734  55.703  1.00104.92           N1+
ATOM   2408  H   LYS A 151     -15.770  34.090  56.529  1.00102.90           H
ATOM   2409  HA  LYS A 151     -16.599  33.511  54.051  1.00 99.39           H
ATOM   2410  HB2 LYS A 151     -14.482  35.065  55.049  1.00105.80           H
ATOM   2411  HB3 LYS A 151     -14.463  34.632  53.523  1.00105.80           H
ATOM   2412  HG2 LYS A 151     -15.345  36.805  53.757  1.00102.36           H
ATOM   2413  HG3 LYS A 151     -16.436  35.838  53.131  1.00102.36           H
ATOM   2414  HD2 LYS A 151     -17.431  35.648  55.275  1.00 95.43           H
ATOM   2415  HD3 LYS A 151     -16.397  36.732  55.820  1.00 95.43           H
ATOM   2416  HE2 LYS A 151     -17.366  38.335  54.500  1.00100.25           H
ATOM   2417  HE3 LYS A 151     -18.304  37.249  53.810  1.00100.25           H
ATOM   2418  HZ1 LYS A 151     -19.467  38.364  55.445  1.00125.90           H
ATOM   2419  HZ2 LYS A 151     -19.342  36.981  55.857  1.00125.90           H
ATOM   2420  HZ3 LYS A 151     -18.503  37.993  56.461  1.00125.90           H
ATOM   2421  N   GLY A 152     -14.444  31.689  55.450  1.00 92.31           N
ATOM   2422  CA  GLY A 152     -13.689  30.451  55.339  1.00 92.68           C
ATOM   2423  C   GLY A 152     -12.190  30.659  55.491  1.00100.11           C
ATOM   2424  O   GLY A 152     -11.385  30.012  54.806  1.00 82.68           O
ATOM   2425  H   GLY A 152     -14.491  31.987  56.253  1.00110.77           H
ATOM   2426  HA2 GLY A 152     -13.983  29.843  56.038  1.00111.22           H
ATOM   2427  HA3 GLY A 152     -13.868  30.030  54.482  1.00111.22           H
ATOM   2428  N   GLY A 153     -11.801  31.584  56.373  1.00 96.29           N
ATOM   2429  CA  GLY A 153     -10.404  31.780  56.696  1.00 86.04           C
ATOM   2430  C   GLY A 153      -9.812  33.036  56.081  1.00 94.98           C
ATOM   2431  O   GLY A 153     -10.320  34.137  56.326  1.00 94.86           O
ATOM   2432  H   GLY A 153     -12.331  32.120  56.787  1.00115.54           H
ATOM   2433  HA2 GLY A 153     -10.313  31.848  57.662  1.00103.25           H
ATOM   2434  HA3 GLY A 153      -9.891  31.010  56.396  1.00103.25           H
ATOM   2435  N   ARG A 154      -8.761  32.884  55.262  1.00 83.11           N
ATOM   2436  CA  ARG A 154      -7.826  33.965  54.970  1.00 73.96           C
ATOM   2437  C   ARG A 154      -7.784  34.323  53.491  1.00 63.17           C
ATOM   2438  O   ARG A 154      -7.862  33.469  52.600  1.00 60.18           O
ATOM   2439  CB  ARG A 154      -6.411  33.604  55.422  1.00 69.15           C
ATOM   2440  CG  ARG A 154      -6.247  33.519  56.922  1.00 62.43           C
ATOM   2441  CD  ARG A 154      -5.372  32.339  57.335  1.00 67.44           C
ATOM   2442  NE  ARG A 154      -5.104  32.275  58.777  1.00 72.51           N
ATOM   2443  CZ  ARG A 154      -4.350  33.150  59.434  1.00 74.70           C
ATOM   2444  NH1 ARG A 154      -3.807  34.176  58.782  1.00 78.41           N
ATOM   2445  NH2 ARG A 154      -4.146  33.010  60.745  1.00 67.90           N1+
ATOM   2446  H   ARG A 154      -8.569  32.150  54.858  1.00 99.73           H
ATOM   2447  HA  ARG A 154      -8.086  34.763  55.457  1.00 88.75           H
ATOM   2448  HB2 ARG A 154      -6.158  32.747  55.046  1.00 82.98           H
ATOM   2449  HB3 ARG A 154      -5.807  34.297  55.109  1.00 82.98           H
ATOM   2450  HG2 ARG A 154      -5.836  34.338  57.243  1.00 74.92           H
ATOM   2451  HG3 ARG A 154      -7.120  33.405  57.326  1.00 74.92           H
ATOM   2452  HD2 ARG A 154      -5.826  31.517  57.091  1.00 80.93           H
ATOM   2453  HD3 ARG A 154      -4.520  32.391  56.874  1.00 80.93           H
ATOM   2454  HE  ARG A 154      -5.494  31.658  59.236  1.00 87.01           H
ATOM   2455 HH11 ARG A 154      -3.932  34.268  57.936  1.00 94.09           H
ATOM   2456 HH12 ARG A 154      -3.320  34.745  59.203  1.00 94.09           H
ATOM   2457 HH21 ARG A 154      -4.499  32.349  61.163  1.00 81.48           H
ATOM   2458 HH22 ARG A 154      -3.661  33.580  61.171  1.00 81.48           H
ATOM   2459  N   LYS A 155      -7.613  35.593  53.255  1.00 63.77           N
ATOM   2460  CA  LYS A 155      -7.515  36.108  51.896  1.00 56.26           C
ATOM   2461  C   LYS A 155      -6.108  35.863  51.376  1.00 50.75           C
ATOM   2462  O   LYS A 155      -5.141  36.152  52.091  1.00 48.78           O
ATOM   2463  CB  LYS A 155      -7.818  37.601  51.872  1.00 50.30           C
ATOM   2464  CG  LYS A 155      -9.009  37.977  52.759  1.00 57.95           C
ATOM   2465  CD  LYS A 155      -9.166  39.468  52.892  1.00 56.17           C
ATOM   2466  CE  LYS A 155      -9.920  40.089  51.739  1.00 66.53           C
ATOM   2467  NZ  LYS A 155     -11.379  39.684  51.709  1.00 77.12           N1+
ATOM   2468  H   LYS A 155      -7.515  36.184  53.866  1.00 76.53           H
ATOM   2469  HA  LYS A 155      -8.154  35.652  51.327  1.00 67.52           H
ATOM   2470  HB2 LYS A 155      -7.037  38.096  52.163  1.00 60.36           H
ATOM   2471  HB3 LYS A 155      -8.046  37.856  50.965  1.00 60.36           H
ATOM   2472  HG2 LYS A 155      -9.829  37.619  52.384  1.00 69.54           H
ATOM   2473  HG3 LYS A 155      -8.879  37.625  53.653  1.00 69.54           H
ATOM   2474  HD2 LYS A 155      -9.656  39.658  53.708  1.00 67.40           H
ATOM   2475  HD3 LYS A 155      -8.282  39.865  52.927  1.00 67.40           H
ATOM   2476  HE2 LYS A 155      -9.872  41.053  51.832  1.00 79.83           H
ATOM   2477  HE3 LYS A 155      -9.501  39.817  50.907  1.00 79.83           H
ATOM   2478  HZ1 LYS A 155     -11.820  40.167  51.105  1.00 92.54           H
ATOM   2479  HZ2 LYS A 155     -11.456  38.822  51.501  1.00 92.54           H
ATOM   2480  HZ3 LYS A 155     -11.745  39.819  52.509  1.00 92.54           H
ATOM   2481  N   PRO A 156      -5.946  35.298  50.174  1.00 54.14           N
ATOM   2482  CA  PRO A 156      -4.611  35.264  49.580  1.00 51.41           C
ATOM   2483  C   PRO A 156      -4.093  36.668  49.324  1.00 45.30           C
ATOM   2484  O   PRO A 156      -4.807  37.674  49.405  1.00 46.60           O
ATOM   2485  CB  PRO A 156      -4.812  34.480  48.279  1.00 47.97           C
ATOM   2486  CG  PRO A 156      -5.969  33.648  48.523  1.00 57.17           C
ATOM   2487  CD  PRO A 156      -6.883  34.490  49.371  1.00 51.80           C
ATOM   2488  HA  PRO A 156      -3.994  34.789  50.155  1.00 61.70           H
ATOM   2489  HB2 PRO A 156      -4.993  35.092  47.549  1.00 57.57           H
ATOM   2490  HB3 PRO A 156      -4.032  33.933  48.097  1.00 57.57           H
ATOM   2491  HG2 PRO A 156      -6.390  33.418  47.680  1.00 68.61           H
ATOM   2492  HG3 PRO A 156      -5.700  32.847  48.999  1.00 68.61           H
ATOM   2493  HD2 PRO A 156      -7.419  35.060  48.795  1.00 62.16           H
ATOM   2494  HD3 PRO A 156      -7.434  33.926  49.937  1.00 62.16           H
ATOM   2495  N   ALA A 157      -2.806  36.725  49.068  1.00 48.30           N
ATOM   2496  CA  ALA A 157      -2.156  37.992  48.811  1.00 46.69           C
ATOM   2497  C   ALA A 157      -2.643  38.601  47.491  1.00 44.58           C
ATOM   2498  O   ALA A 157      -2.955  37.898  46.524  1.00 45.80           O
ATOM   2499  CB  ALA A 157      -0.642  37.785  48.793  1.00 50.35           C
ATOM   2500  H   ALA A 157      -2.288  36.043  49.047  1.00 57.96           H
ATOM   2501  HA  ALA A 157      -2.369  38.606  49.530  1.00 56.03           H
ATOM   2502  HB1 ALA A 157      -0.216  38.641  48.629  1.00 60.42           H
ATOM   2503  HB2 ALA A 157      -0.363  37.438  49.656  1.00 60.42           H
ATOM   2504  HB3 ALA A 157      -0.408  37.152  48.098  1.00 60.42           H
ATOM   2505  N   ARG A 158      -2.701  39.920  47.458  1.00 36.56           N
ATOM   2506  CA  ARG A 158      -2.854  40.609  46.195  1.00 48.51           C
ATOM   2507  C   ARG A 158      -1.517  40.663  45.459  1.00 50.56           C
ATOM   2508  O   ARG A 158      -0.443  40.612  46.065  1.00 47.11           O
ATOM   2509  CB  ARG A 158      -3.381  42.011  46.423  1.00 51.83           C
ATOM   2510  CG  ARG A 158      -4.723  41.975  47.012  1.00 48.42           C
ATOM   2511  CD  ARG A 158      -5.512  43.168  46.569  1.00 61.17           C
ATOM   2512  NE  ARG A 158      -5.012  44.425  47.123  1.00 60.01           N
ATOM   2513  CZ  ARG A 158      -5.206  45.618  46.559  1.00 73.84           C
ATOM   2514  NH1 ARG A 158      -5.864  45.722  45.403  1.00 73.37           N
ATOM   2515  NH2 ARG A 158      -4.729  46.714  47.147  1.00 70.20           N1+
ATOM   2516  H   ARG A 158      -2.648  40.435  48.141  1.00 43.87           H
ATOM   2517  HA  ARG A 158      -3.500  40.140  45.644  1.00 58.21           H
ATOM   2518  HB2 ARG A 158      -2.799  42.495  47.029  1.00 62.20           H
ATOM   2519  HB3 ARG A 158      -3.439  42.473  45.574  1.00 62.20           H
ATOM   2520  HG2 ARG A 158      -5.176  41.168  46.727  1.00 58.11           H
ATOM   2521  HG3 ARG A 158      -4.636  42.009  47.976  1.00 58.11           H
ATOM   2522  HD2 ARG A 158      -5.494  43.219  45.598  1.00 73.41           H
ATOM   2523  HD3 ARG A 158      -6.423  43.053  46.873  1.00 73.41           H
ATOM   2524  HE  ARG A 158      -4.641  44.403  47.901  1.00 72.01           H
ATOM   2525 HH11 ARG A 158      -6.186  45.026  45.016  1.00 88.04           H
ATOM   2526 HH12 ARG A 158      -5.982  46.497  45.047  1.00 88.04           H
ATOM   2527 HH21 ARG A 158      -4.297  46.651  47.888  1.00 84.24           H
ATOM   2528 HH22 ARG A 158      -4.844  47.484  46.778  1.00 84.24           H
ATOM   2529  N   LEU A 159      -1.593  40.768  44.138  1.00 44.63           N
ATOM   2530  CA  LEU A 159      -0.421  40.873  43.290  1.00 33.84           C
ATOM   2531  C   LEU A 159      -0.292  42.306  42.819  1.00 44.24           C
ATOM   2532  O   LEU A 159      -1.275  43.049  42.765  1.00 39.88           O
ATOM   2533  CB  LEU A 159      -0.495  39.954  42.094  1.00 35.76           C
ATOM   2534  CG  LEU A 159      -0.797  38.518  42.489  1.00 44.11           C
ATOM   2535  CD1 LEU A 159      -0.737  37.601  41.290  1.00 47.65           C
ATOM   2536  CD2 LEU A 159       0.177  38.071  43.551  1.00 53.19           C
ATOM   2537  H   LEU A 159      -2.331  40.796  43.706  1.00 53.56           H
ATOM   2538  HA  LEU A 159       0.370  40.632  43.783  1.00 40.61           H
ATOM   2539  HB2 LEU A 159      -1.187  40.264  41.493  1.00 42.91           H
ATOM   2540  HB3 LEU A 159       0.361  39.969  41.641  1.00 42.91           H
ATOM   2541  HG  LEU A 159      -1.689  38.476  42.855  1.00 52.93           H
ATOM   2542 HD11 LEU A 159      -0.882  36.686  41.580  1.00 57.18           H
ATOM   2543 HD12 LEU A 159      -1.424  37.866  40.660  1.00 57.18           H
ATOM   2544 HD13 LEU A 159       0.140  37.689  40.881  1.00 57.18           H
ATOM   2545 HD21 LEU A 159       0.123  37.104  43.634  1.00 63.83           H
ATOM   2546 HD22 LEU A 159       1.073  38.333  43.287  1.00 63.83           H
ATOM   2547 HD23 LEU A 159      -0.055  38.495  44.394  1.00 63.83           H
ATOM   2548  N   ILE A 160       0.947  42.685  42.522  1.00 36.78           N
ATOM   2549  CA  ILE A 160       1.295  44.026  42.074  1.00 40.25           C
ATOM   2550  C   ILE A 160       2.297  43.844  40.927  1.00 44.65           C
ATOM   2551  O   ILE A 160       3.286  43.117  41.072  1.00 41.50           O
ATOM   2552  CB  ILE A 160       1.866  44.878  43.227  1.00 38.41           C
ATOM   2553  CG1 ILE A 160       2.183  46.316  42.824  1.00 39.80           C
ATOM   2554  CG2 ILE A 160       3.072  44.232  43.805  1.00 43.65           C
ATOM   2555  CD1 ILE A 160       0.931  47.139  42.342  1.00 38.73           C
ATOM   2556  H   ILE A 160       1.619  42.158  42.591  1.00 44.13           H
ATOM   2557  HA  ILE A 160       0.500  44.468  41.740  1.00 48.30           H
ATOM   2558  HB  ILE A 160       1.195  44.908  43.920  1.00 46.09           H
ATOM   2559 HG12 ILE A 160       2.544  46.761  43.604  1.00 47.76           H
ATOM   2560 HG13 ILE A 160       2.852  46.312  42.119  1.00 47.76           H
ATOM   2561 HG21 ILE A 160       3.377  44.798  44.527  1.00 52.38           H
ATOM   2562 HG22 ILE A 160       2.823  43.359  44.146  1.00 52.38           H
ATOM   2563 HG23 ILE A 160       3.760  44.151  43.130  1.00 52.38           H
ATOM   2564 HD11 ILE A 160       1.222  48.021  42.062  1.00 46.48           H
ATOM   2565 HD12 ILE A 160       0.495  46.686  41.601  1.00 46.48           H
ATOM   2566 HD13 ILE A 160       0.312  47.222  43.079  1.00 46.48           H
ATOM   2567  N   VAL A 161       1.989  44.408  39.763  1.00 35.76           N
ATOM   2568  CA  VAL A 161       2.807  44.231  38.567  1.00 43.79           C
ATOM   2569  C   VAL A 161       3.237  45.613  38.086  1.00 45.15           C
ATOM   2570  O   VAL A 161       2.394  46.474  37.802  1.00 44.00           O
ATOM   2571  CB  VAL A 161       2.051  43.466  37.484  1.00 40.22           C
ATOM   2572  CG1 VAL A 161       2.911  43.320  36.281  1.00 45.62           C
ATOM   2573  CG2 VAL A 161       1.656  42.113  38.008  1.00 37.21           C
ATOM   2574  H   VAL A 161       1.297  44.892  39.639  1.00 42.91           H
ATOM   2575  HA  VAL A 161       3.607  43.721  38.779  1.00 52.55           H
ATOM   2576  HB  VAL A 161       1.250  43.946  37.239  1.00 48.27           H
ATOM   2577 HG11 VAL A 161       2.401  42.878  35.587  1.00 54.75           H
ATOM   2578 HG12 VAL A 161       3.174  44.203  35.988  1.00 54.75           H
ATOM   2579 HG13 VAL A 161       3.692  42.793  36.514  1.00 54.75           H
ATOM   2580 HG21 VAL A 161       1.148  41.652  37.326  1.00 44.66           H
ATOM   2581 HG22 VAL A 161       2.458  41.608  38.223  1.00 44.66           H
ATOM   2582 HG23 VAL A 161       1.113  42.239  38.796  1.00 44.66           H
ATOM   2583  N   PHE A 162       4.543  45.844  38.041  1.00 37.78           N
ATOM   2584  CA  PHE A 162       5.053  47.205  37.860  1.00 39.00           C
ATOM   2585  C   PHE A 162       6.334  47.191  37.041  1.00 37.85           C
ATOM   2586  O   PHE A 162       7.064  46.183  37.012  1.00 35.62           O
ATOM   2587  CB  PHE A 162       5.324  47.906  39.205  1.00 43.96           C
ATOM   2588  CG  PHE A 162       6.213  47.115  40.111  1.00 48.64           C
ATOM   2589  CD1 PHE A 162       7.542  47.456  40.281  1.00 48.71           C
ATOM   2590  CD2 PHE A 162       5.731  45.982  40.746  1.00 44.17           C
ATOM   2591  CE1 PHE A 162       8.350  46.706  41.068  1.00 46.28           C
ATOM   2592  CE2 PHE A 162       6.554  45.227  41.548  1.00 48.44           C
ATOM   2593  CZ  PHE A 162       7.860  45.585  41.705  1.00 49.48           C
ATOM   2594  H   PHE A 162       5.136  45.230  38.111  1.00 45.34           H
ATOM   2595  HA  PHE A 162       4.379  47.730  37.401  1.00 46.80           H
ATOM   2596  HB2 PHE A 162       5.750  48.760  39.031  1.00 52.75           H
ATOM   2597  HB3 PHE A 162       4.483  48.050  39.664  1.00 52.75           H
ATOM   2598  HD1 PHE A 162       7.891  48.202  39.856  1.00 58.46           H
ATOM   2599  HD2 PHE A 162       4.843  45.732  40.635  1.00 53.00           H
ATOM   2600  HE1 PHE A 162       9.236  46.950  41.186  1.00 55.53           H
ATOM   2601  HE2 PHE A 162       6.229  44.472  41.980  1.00 58.12           H
ATOM   2602  HZ  PHE A 162       8.411  45.080  42.252  1.00 59.37           H
ATOM   2603  N   PRO A 163       6.612  48.273  36.320  1.00 39.38           N
ATOM   2604  CA  PRO A 163       7.861  48.399  35.571  1.00 46.38           C
ATOM   2605  C   PRO A 163       8.947  49.146  36.350  1.00 44.67           C
ATOM   2606  O   PRO A 163       8.706  49.748  37.404  1.00 41.98           O
ATOM   2607  CB  PRO A 163       7.426  49.211  34.349  1.00 38.80           C
ATOM   2608  CG  PRO A 163       6.444  50.156  34.904  1.00 36.26           C
ATOM   2609  CD  PRO A 163       5.678  49.335  35.948  1.00 34.69           C
ATOM   2610  HA  PRO A 163       8.191  47.532  35.289  1.00 55.65           H
ATOM   2611  HB2 PRO A 163       8.185  49.691  33.975  1.00 46.56           H
ATOM   2612  HB3 PRO A 163       7.007  48.627  33.698  1.00 46.56           H
ATOM   2613  HG2 PRO A 163       6.907  50.904  35.317  1.00 43.51           H
ATOM   2614  HG3 PRO A 163       5.853  50.473  34.206  1.00 43.51           H
ATOM   2615  HD2 PRO A 163       5.459  49.868  36.726  1.00 41.62           H
ATOM   2616  HD3 PRO A 163       4.898  48.921  35.553  1.00 41.62           H
ATOM   2617  N   ASP A 164      10.144  49.143  35.767  1.00 48.18           N
ATOM   2618  CA  ASP A 164      11.295  49.753  36.399  1.00 35.72           C
ATOM   2619  C   ASP A 164      11.111  51.258  36.576  1.00 42.31           C
ATOM   2620  O   ASP A 164      10.413  51.919  35.806  1.00 41.64           O
ATOM   2621  CB  ASP A 164      12.560  49.498  35.604  1.00 50.20           C
ATOM   2622  CG  ASP A 164      13.785  50.055  36.310  1.00 57.93           C
ATOM   2623  OD1 ASP A 164      14.263  51.177  35.963  1.00 47.10           O
ATOM   2624  OD2 ASP A 164      14.191  49.391  37.287  1.00 47.90           O1-
ATOM   2625  H   ASP A 164      10.314  48.783  35.001  1.00 57.81           H
ATOM   2626  HA  ASP A 164      11.429  49.335  37.262  1.00 42.86           H
ATOM   2627  HB2 ASP A 164      12.680  48.541  35.529  1.00 60.25           H
ATOM   2628  HB3 ASP A 164      12.488  49.896  34.721  1.00 60.25           H
ATOM   2629  N   LEU A 165      11.771  51.788  37.618  1.00 41.91           N
ATOM   2630  CA  LEU A 165      11.703  53.201  37.972  1.00 36.42           C
ATOM   2631  C   LEU A 165      11.902  54.109  36.770  1.00 40.31           C
ATOM   2632  O   LEU A 165      11.239  55.153  36.639  1.00 41.00           O
ATOM   2633  CB  LEU A 165      12.764  53.469  39.044  1.00 43.64           C
ATOM   2634  CG  LEU A 165      12.856  54.871  39.625  1.00 48.33           C
ATOM   2635  CD1 LEU A 165      11.500  55.326  40.106  1.00 38.43           C
ATOM   2636  CD2 LEU A 165      13.877  54.900  40.735  1.00 47.69           C
ATOM   2637  H   LEU A 165      12.267  51.328  38.147  1.00 50.29           H
ATOM   2638  HA  LEU A 165      10.821  53.391  38.335  1.00 43.71           H
ATOM   2639  HB2 LEU A 165      12.604  52.865  39.786  1.00 52.37           H
ATOM   2640  HB3 LEU A 165      13.631  53.269  38.661  1.00 52.37           H
ATOM   2641  HG  LEU A 165      13.150  55.481  38.932  1.00 58.00           H
ATOM   2642 HD11 LEU A 165      11.576  56.229  40.453  1.00 46.12           H
ATOM   2643 HD12 LEU A 165      10.883  55.311  39.362  1.00 46.12           H
ATOM   2644 HD13 LEU A 165      11.195  54.719  40.798  1.00 46.12           H
ATOM   2645 HD21 LEU A 165      13.887  55.784  41.130  1.00 57.23           H
ATOM   2646 HD22 LEU A 165      13.637  54.237  41.403  1.00 57.23           H
ATOM   2647 HD23 LEU A 165      14.744  54.691  40.359  1.00 57.23           H
ATOM   2648  N   GLY A 166      12.801  53.735  35.860  1.00 42.81           N
ATOM   2649  CA  GLY A 166      13.000  54.571  34.685  1.00 38.23           C
ATOM   2650  C   GLY A 166      11.729  54.742  33.879  1.00 40.23           C
ATOM   2651  O   GLY A 166      11.293  55.870  33.588  1.00 44.76           O
ATOM   2652  H   GLY A 166      13.290  53.029  35.899  1.00 51.37           H
ATOM   2653  HA2 GLY A 166      13.296  55.448  34.969  1.00 45.88           H
ATOM   2654  HA3 GLY A 166      13.672  54.179  34.111  1.00 45.88           H
ATOM   2655  N   VAL A 167      11.126  53.615  33.493  1.00 39.47           N
ATOM   2656  CA  VAL A 167       9.803  53.619  32.872  1.00 42.54           C
ATOM   2657  C   VAL A 167       8.831  54.494  33.664  1.00 45.46           C
ATOM   2658  O   VAL A 167       8.215  55.421  33.120  1.00 44.05           O
ATOM   2659  CB  VAL A 167       9.292  52.174  32.738  1.00 41.82           C
ATOM   2660  CG1 VAL A 167       7.971  52.149  32.049  1.00 39.24           C
ATOM   2661  CG2 VAL A 167      10.299  51.336  31.987  1.00 36.86           C
ATOM   2662  H   VAL A 167      11.463  52.832  33.590  1.00 47.36           H
ATOM   2663  HA  VAL A 167       9.864  53.998  31.983  1.00 51.05           H
ATOM   2664  HB  VAL A 167       9.173  51.783  33.613  1.00 50.18           H
ATOM   2665 HG11 VAL A 167       7.706  51.221  31.930  1.00 47.09           H
ATOM   2666 HG12 VAL A 167       7.326  52.618  32.597  1.00 47.09           H
ATOM   2667 HG13 VAL A 167       8.062  52.591  31.193  1.00 47.09           H
ATOM   2668 HG21 VAL A 167       9.929  50.450  31.853  1.00 44.23           H
ATOM   2669 HG22 VAL A 167      10.474  51.756  31.132  1.00 44.23           H
ATOM   2670 HG23 VAL A 167      11.119  51.272  32.492  1.00 44.23           H
ATOM   2671  N   ARG A 168       8.709  54.239  34.976  1.00 43.54           N
ATOM   2672  CA  ARG A 168       7.669  54.906  35.759  1.00 40.24           C
ATOM   2673  C   ARG A 168       7.755  56.413  35.640  1.00 42.13           C
ATOM   2674  O   ARG A 168       6.729  57.102  35.643  1.00 44.66           O
ATOM   2675  CB  ARG A 168       7.772  54.516  37.221  1.00 46.45           C
ATOM   2676  CG  ARG A 168       7.605  53.057  37.494  1.00 46.16           C
ATOM   2677  CD  ARG A 168       7.046  52.887  38.900  1.00 44.54           C
ATOM   2678  NE  ARG A 168       8.024  53.117  39.968  1.00 49.77           N
ATOM   2679  CZ  ARG A 168       8.991  52.254  40.279  1.00 39.69           C
ATOM   2680  NH1 ARG A 168       9.821  52.519  41.275  1.00 44.13           N
ATOM   2681  NH2 ARG A 168       9.134  51.131  39.579  1.00 40.90           N1+
ATOM   2682  H   ARG A 168       9.214  53.707  35.426  1.00 52.24           H
ATOM   2683  HA  ARG A 168       6.797  54.618  35.439  1.00 48.29           H
ATOM   2684  HB2 ARG A 168       8.646  54.773  37.555  1.00 55.75           H
ATOM   2685  HB3 ARG A 168       7.084  54.992  37.707  1.00 55.75           H
ATOM   2686  HG2 ARG A 168       6.977  52.675  36.863  1.00 55.39           H
ATOM   2687  HG3 ARG A 168       8.463  52.610  37.436  1.00 55.39           H
ATOM   2688  HD2 ARG A 168       6.310  53.504  39.030  1.00 53.45           H
ATOM   2689  HD3 ARG A 168       6.724  51.976  38.987  1.00 53.45           H
ATOM   2690  HE  ARG A 168       7.862  53.753  40.526  1.00 59.73           H
ATOM   2691 HH11 ARG A 168       9.738  53.246  41.726  1.00 52.96           H
ATOM   2692 HH12 ARG A 168      10.449  51.964  41.461  1.00 52.96           H
ATOM   2693 HH21 ARG A 168       8.597  50.946  38.932  1.00 49.08           H
ATOM   2694 HH22 ARG A 168       9.761  50.580  39.778  1.00 49.08           H
ATOM   2695  N   VAL A 169       8.977  56.956  35.574  1.00 48.79           N
ATOM   2696  CA  VAL A 169       9.117  58.409  35.442  1.00 55.73           C
ATOM   2697  C   VAL A 169       8.712  58.853  34.050  1.00 45.64           C
ATOM   2698  O   VAL A 169       8.194  59.970  33.862  1.00 42.18           O
ATOM   2699  CB  VAL A 169      10.551  58.887  35.746  1.00 58.50           C
ATOM   2700  CG1 VAL A 169      10.596  60.401  35.754  1.00 50.98           C
ATOM   2701  CG2 VAL A 169      11.042  58.382  37.058  1.00 47.66           C
ATOM   2702  H   VAL A 169       9.716  56.520  35.612  1.00 58.54           H
ATOM   2703  HA  VAL A 169       8.522  58.856  36.066  1.00 66.88           H
ATOM   2704  HB  VAL A 169      11.149  58.567  35.049  1.00 70.20           H
ATOM   2705 HG11 VAL A 169      11.500  60.681  35.955  1.00 61.18           H
ATOM   2706 HG12 VAL A 169      10.328  60.749  34.886  1.00 61.18           H
ATOM   2707 HG13 VAL A 169      10.001  60.720  36.449  1.00 61.18           H
ATOM   2708 HG21 VAL A 169      11.954  58.686  37.189  1.00 57.19           H
ATOM   2709 HG22 VAL A 169      10.482  58.736  37.764  1.00 57.19           H
ATOM   2710 HG23 VAL A 169      11.018  57.413  37.046  1.00 57.19           H
ATOM   2711  N   CYS A 170       8.962  58.011  33.049  1.00 47.11           N
ATOM   2712  CA  CYS A 170       8.506  58.337  31.698  1.00 48.64           C
ATOM   2713  C   CYS A 170       6.984  58.354  31.625  1.00 48.50           C
ATOM   2714  O   CYS A 170       6.390  59.266  31.025  1.00 44.49           O
ATOM   2715  CB  CYS A 170       9.092  57.347  30.691  1.00 60.10           C
ATOM   2716  SG  CYS A 170      10.854  57.574  30.344  1.00 55.15           S
ATOM   2717  H   CYS A 170       9.381  57.264  33.123  1.00 56.53           H
ATOM   2718  HA  CYS A 170       8.806  59.222  31.466  1.00 58.37           H
ATOM   2719  HB2 CYS A 170       8.995  56.450  31.047  1.00 72.12           H
ATOM   2720  HB3 CYS A 170       8.614  57.420  29.850  1.00 72.12           H
ATOM   2721  HG  CYS A 170      11.469  57.268  31.323  1.00 66.18           H
ATOM   2722  N   GLU A 171       6.335  57.339  32.217  1.00 48.04           N
ATOM   2723  CA  GLU A 171       4.884  57.361  32.366  1.00 44.58           C
ATOM   2724  C   GLU A 171       4.430  58.730  32.839  1.00 44.74           C
ATOM   2725  O   GLU A 171       3.545  59.358  32.240  1.00 42.42           O
ATOM   2726  CB  GLU A 171       4.441  56.284  33.369  1.00 52.03           C
ATOM   2727  CG  GLU A 171       4.428  54.906  32.807  1.00 48.62           C
ATOM   2728  CD  GLU A 171       3.812  53.899  33.751  1.00 44.33           C
ATOM   2729  OE1 GLU A 171       4.553  53.169  34.473  1.00 36.24           O
ATOM   2730  OE2 GLU A 171       2.560  53.807  33.714  1.00 39.24           O1-
ATOM   2731  H   GLU A 171       6.715  56.631  32.531  1.00 57.65           H
ATOM   2732  HA  GLU A 171       4.469  57.180  31.508  1.00 53.50           H
ATOM   2733  HB2 GLU A 171       5.053  56.286  34.122  1.00 62.44           H
ATOM   2734  HB3 GLU A 171       3.539  56.478  33.665  1.00 62.44           H
ATOM   2735  HG2 GLU A 171       3.898  54.918  31.985  1.00 58.34           H
ATOM   2736  HG3 GLU A 171       5.339  54.634  32.623  1.00 58.34           H
ATOM   2737  N   LYS A 172       5.027  59.211  33.933  1.00 41.92           N
ATOM   2738  CA  LYS A 172       4.614  60.504  34.479  1.00 43.11           C
ATOM   2739  C   LYS A 172       4.710  61.599  33.426  1.00 49.46           C
ATOM   2740  O   LYS A 172       3.803  62.434  33.286  1.00 46.38           O
ATOM   2741  CB  LYS A 172       5.477  60.852  35.688  1.00 46.96           C
ATOM   2742  CG  LYS A 172       5.239  59.993  36.906  1.00 49.54           C
ATOM   2743  CD  LYS A 172       6.197  60.333  38.008  1.00 46.55           C
ATOM   2744  CE  LYS A 172       5.867  59.619  39.330  1.00 50.09           C
ATOM   2745  NZ  LYS A 172       5.864  58.115  39.281  1.00 49.85           N1+
ATOM   2746  H   LYS A 172       5.648  58.818  34.372  1.00 50.31           H
ATOM   2747  HA  LYS A 172       3.689  60.459  34.766  1.00 51.73           H
ATOM   2748  HB2 LYS A 172       6.410  60.744  35.443  1.00 56.35           H
ATOM   2749  HB3 LYS A 172       5.306  61.772  35.942  1.00 56.35           H
ATOM   2750  HG2 LYS A 172       4.341  60.148  37.245  1.00 59.45           H
ATOM   2751  HG3 LYS A 172       5.362  59.062  36.665  1.00 59.45           H
ATOM   2752  HD2 LYS A 172       7.091  60.070  37.731  1.00 55.86           H
ATOM   2753  HD3 LYS A 172       6.159  61.290  38.161  1.00 55.86           H
ATOM   2754  HE2 LYS A 172       6.531  59.874  39.989  1.00 60.10           H
ATOM   2755  HE3 LYS A 172       4.995  59.915  39.626  1.00 60.10           H
ATOM   2756  HZ1 LYS A 172       5.738  57.775  40.097  1.00 59.82           H
ATOM   2757  HZ2 LYS A 172       5.213  57.824  38.748  1.00 59.82           H
ATOM   2758  HZ3 LYS A 172       6.640  57.823  38.965  1.00 59.82           H
ATOM   2759  N   MET A 173       5.826  61.612  32.678  1.00 53.67           N
ATOM   2760  CA  MET A 173       6.048  62.639  31.659  1.00 52.31           C
ATOM   2761  C   MET A 173       4.977  62.592  30.581  1.00 54.25           C
ATOM   2762  O   MET A 173       4.400  63.628  30.209  1.00 44.93           O
ATOM   2763  CB  MET A 173       7.443  62.467  31.067  1.00 58.15           C
ATOM   2764  CG  MET A 173       8.515  62.887  32.083  1.00 58.13           C
ATOM   2765  SD  MET A 173      10.170  62.947  31.412  1.00 60.25           S
ATOM   2766  CE  MET A 173      10.454  61.197  31.218  1.00 54.85           C
ATOM   2767  H   MET A 173       6.463  61.033  32.738  1.00 64.40           H
ATOM   2768  HA  MET A 173       6.028  63.512  32.052  1.00 62.77           H
ATOM   2769  HB2 MET A 173       7.583  61.538  30.816  1.00 69.78           H
ATOM   2770  HB3 MET A 173       7.536  63.035  30.290  1.00 69.78           H
ATOM   2771  HG2 MET A 173       8.310  63.771  32.425  1.00 69.76           H
ATOM   2772  HG3 MET A 173       8.536  62.242  32.808  1.00 69.76           H
ATOM   2773  HE1 MET A 173      11.353  61.048  30.888  1.00 65.82           H
ATOM   2774  HE2 MET A 173      10.338  60.777  32.082  1.00 65.82           H
ATOM   2775  HE3 MET A 173       9.809  60.844  30.584  1.00 65.82           H
ATOM   2776  N   ALA A 174       4.680  61.398  30.086  1.00 41.46           N
ATOM   2777  CA  ALA A 174       3.705  61.282  29.027  1.00 35.17           C
ATOM   2778  C   ALA A 174       2.271  61.436  29.471  1.00 42.13           C
ATOM   2779  O   ALA A 174       1.453  61.866  28.665  1.00 47.97           O
ATOM   2780  CB  ALA A 174       3.850  59.927  28.355  1.00 46.62           C
ATOM   2781  H   ALA A 174       5.036  60.653  30.329  1.00 49.75           H
ATOM   2782  HA  ALA A 174       3.871  61.981  28.384  1.00 42.20           H
ATOM   2783  HB1 ALA A 174       3.172  59.849  27.665  1.00 55.94           H
ATOM   2784  HB2 ALA A 174       4.741  59.910  27.969  1.00 55.94           H
ATOM   2785  HB3 ALA A 174       3.755  59.216  29.011  1.00 55.94           H
ATOM   2786  N   LEU A 175       1.929  61.094  30.706  1.00 46.96           N
ATOM   2787  CA  LEU A 175       0.529  60.818  30.984  1.00 46.93           C
ATOM   2788  C   LEU A 175      -0.012  61.382  32.295  1.00 41.53           C
ATOM   2789  O   LEU A 175      -1.230  61.394  32.469  1.00 42.03           O
ATOM   2790  CB  LEU A 175       0.332  59.300  30.949  1.00 46.98           C
ATOM   2791  CG  LEU A 175       0.093  58.713  29.551  1.00 40.92           C
ATOM   2792  CD1 LEU A 175       0.243  57.193  29.469  1.00 31.43           C
ATOM   2793  CD2 LEU A 175      -1.275  59.096  29.129  1.00 38.52           C
ATOM   2794  H   LEU A 175       2.458  61.016  31.381  1.00 56.35           H
ATOM   2795  HA  LEU A 175      -0.005  61.204  30.276  1.00 56.31           H
ATOM   2796  HB2 LEU A 175       1.133  58.889  31.308  1.00 56.37           H
ATOM   2797  HB3 LEU A 175      -0.436  59.085  31.499  1.00 56.37           H
ATOM   2798  HG  LEU A 175       0.723  59.112  28.929  1.00 49.11           H
ATOM   2799 HD11 LEU A 175       0.043  56.923  28.562  1.00 37.72           H
ATOM   2800 HD12 LEU A 175       1.152  56.938  29.696  1.00 37.72           H
ATOM   2801 HD13 LEU A 175      -0.392  56.775  30.071  1.00 37.72           H
ATOM   2802 HD21 LEU A 175      -1.422  58.762  28.232  1.00 46.22           H
ATOM   2803 HD22 LEU A 175      -1.910  58.706  29.743  1.00 46.22           H
ATOM   2804 HD23 LEU A 175      -1.344  60.060  29.148  1.00 46.22           H
ATOM   2805  N   TYR A 176       0.833  61.909  33.178  1.00 47.97           N
ATOM   2806  CA  TYR A 176       0.381  62.480  34.438  1.00 42.79           C
ATOM   2807  C   TYR A 176      -0.735  63.511  34.263  1.00 47.77           C
ATOM   2808  O   TYR A 176      -1.729  63.484  34.996  1.00 55.85           O
ATOM   2809  CB  TYR A 176       1.562  63.102  35.156  1.00 52.74           C
ATOM   2810  CG  TYR A 176       1.134  63.670  36.448  1.00 52.57           C
ATOM   2811  CD1 TYR A 176       1.115  62.888  37.580  1.00 50.88           C
ATOM   2812  CD2 TYR A 176       0.689  64.982  36.528  1.00 55.75           C
ATOM   2813  CE1 TYR A 176       0.685  63.406  38.782  1.00 47.40           C
ATOM   2814  CE2 TYR A 176       0.268  65.508  37.713  1.00 53.66           C
ATOM   2815  CZ  TYR A 176       0.263  64.717  38.830  1.00 47.24           C
ATOM   2816  OH  TYR A 176      -0.156  65.249  40.008  1.00 59.58           O
ATOM   2817  H   TYR A 176       1.686  61.942  33.073  1.00 57.56           H
ATOM   2818  HA  TYR A 176       0.044  61.773  35.010  1.00 51.35           H
ATOM   2819  HB2 TYR A 176       2.227  62.421  35.342  1.00 63.28           H
ATOM   2820  HB3 TYR A 176       1.947  63.815  34.622  1.00 63.28           H
ATOM   2821  HD1 TYR A 176       1.399  62.004  37.525  1.00 61.06           H
ATOM   2822  HD2 TYR A 176       0.691  65.511  35.768  1.00 66.90           H
ATOM   2823  HE1 TYR A 176       0.682  62.873  39.546  1.00 56.89           H
ATOM   2824  HE2 TYR A 176      -0.017  66.390  37.758  1.00 64.39           H
ATOM   2825  HH  TYR A 176      -0.243  64.637  40.575  1.00 71.50           H
ATOM   2826  N   ASP A 177      -0.586  64.444  33.314  1.00 52.45           N
ATOM   2827  CA  ASP A 177      -1.625  65.462  33.061  1.00 56.13           C
ATOM   2828  C   ASP A 177      -2.893  64.838  32.496  1.00 56.53           C
ATOM   2829  O   ASP A 177      -4.013  65.289  32.788  1.00 55.64           O
ATOM   2830  CB  ASP A 177      -1.099  66.521  32.088  1.00 55.72           C
ATOM   2831  CG  ASP A 177      -1.793  67.876  32.230  1.00 61.87           C
ATOM   2832  OD1 ASP A 177      -1.864  68.619  31.226  1.00 76.29           O
ATOM   2833  OD2 ASP A 177      -2.250  68.217  33.334  1.00 69.29           O1-
ATOM   2834  H   ASP A 177       0.105  64.515  32.810  1.00 62.94           H
ATOM   2835  HA  ASP A 177      -1.861  65.908  33.891  1.00 67.36           H
ATOM   2836  HB2 ASP A 177      -0.148  66.641  32.228  1.00 66.86           H
ATOM   2837  HB3 ASP A 177      -1.255  66.216  31.181  1.00 66.86           H
ATOM   2838  N   VAL A 178      -2.733  63.809  31.676  1.00 51.15           N
ATOM   2839  CA  VAL A 178      -3.886  63.100  31.144  1.00 48.88           C
ATOM   2840  C   VAL A 178      -4.695  62.486  32.287  1.00 50.79           C
ATOM   2841  O   VAL A 178      -5.909  62.705  32.416  1.00 45.52           O
ATOM   2842  CB  VAL A 178      -3.416  62.040  30.132  1.00 44.66           C
ATOM   2843  CG1 VAL A 178      -4.615  61.367  29.435  1.00 42.06           C
ATOM   2844  CG2 VAL A 178      -2.487  62.707  29.094  1.00 49.90           C
ATOM   2845  H   VAL A 178      -1.977  63.494  31.431  1.00 61.38           H
ATOM   2846  HA  VAL A 178      -4.453  63.731  30.673  1.00 58.66           H
ATOM   2847  HB  VAL A 178      -2.907  61.352  30.589  1.00 53.59           H
ATOM   2848 HG11 VAL A 178      -4.307  60.677  28.822  1.00 50.48           H
ATOM   2849 HG12 VAL A 178      -5.185  60.973  30.113  1.00 50.48           H
ATOM   2850 HG13 VAL A 178      -5.107  62.046  28.947  1.00 50.48           H
ATOM   2851 HG21 VAL A 178      -2.226  62.049  28.429  1.00 59.88           H
ATOM   2852 HG22 VAL A 178      -2.970  63.432  28.670  1.00 59.88           H
ATOM   2853 HG23 VAL A 178      -1.697  63.054  29.538  1.00 59.88           H
ATOM   2854  N   VAL A 179      -4.034  61.718  33.147  1.00 42.80           N
ATOM   2855  CA  VAL A 179      -4.782  60.946  34.124  1.00 50.44           C
ATOM   2856  C   VAL A 179      -5.298  61.825  35.240  1.00 50.67           C
ATOM   2857  O   VAL A 179      -6.049  61.348  36.091  1.00 48.31           O
ATOM   2858  CB  VAL A 179      -3.934  59.800  34.714  1.00 43.04           C
ATOM   2859  CG1 VAL A 179      -3.422  58.894  33.592  1.00 37.54           C
ATOM   2860  CG2 VAL A 179      -2.820  60.342  35.533  1.00 41.06           C
ATOM   2861  H   VAL A 179      -3.179  61.648  33.193  1.00 51.36           H
ATOM   2862  HA  VAL A 179      -5.554  60.550  33.689  1.00 60.52           H
ATOM   2863  HB  VAL A 179      -4.492  59.271  35.300  1.00 51.65           H
ATOM   2864 HG11 VAL A 179      -2.889  58.179  33.974  1.00 45.05           H
ATOM   2865 HG12 VAL A 179      -4.181  58.517  33.123  1.00 45.05           H
ATOM   2866 HG13 VAL A 179      -2.887  59.411  32.973  1.00 45.05           H
ATOM   2867 HG21 VAL A 179      -2.266  59.601  35.819  1.00 49.27           H
ATOM   2868 HG22 VAL A 179      -2.305  60.963  34.993  1.00 49.27           H
ATOM   2869 HG23 VAL A 179      -3.184  60.796  36.306  1.00 49.27           H
ATOM   2870  N   SER A 180      -4.898  63.094  35.254  1.00 46.78           N
ATOM   2871  CA  SER A 180      -5.367  64.040  36.239  1.00 41.65           C
ATOM   2872  C   SER A 180      -6.481  64.943  35.737  1.00 45.91           C
ATOM   2873  O   SER A 180      -7.114  65.635  36.550  1.00 51.02           O
ATOM   2874  CB  SER A 180      -4.191  64.882  36.703  1.00 45.41           C
ATOM   2875  OG  SER A 180      -3.134  64.028  37.083  1.00 49.55           O
ATOM   2876  H   SER A 180      -4.320  63.423  34.706  1.00 56.14           H
ATOM   2877  HA  SER A 180      -5.702  63.543  36.997  1.00 49.97           H
ATOM   2878  HB2 SER A 180      -3.889  65.439  35.972  1.00 54.50           H
ATOM   2879  HB3 SER A 180      -4.459  65.422  37.459  1.00 54.50           H
ATOM   2880  HG  SER A 180      -2.894  63.556  36.429  1.00 59.46           H
ATOM   2881  N   THR A 181      -6.742  64.937  34.438  1.00 48.44           N
ATOM   2882  CA  THR A 181      -7.719  65.775  33.773  1.00 46.31           C
ATOM   2883  C   THR A 181      -8.708  65.003  32.904  1.00 53.30           C
ATOM   2884  O   THR A 181      -9.890  65.374  32.847  1.00 50.86           O
ATOM   2885  CB  THR A 181      -6.942  66.778  32.935  1.00 60.58           C
ATOM   2886  OG1 THR A 181      -6.192  67.618  33.809  1.00 63.80           O
ATOM   2887  CG2 THR A 181      -7.886  67.645  32.153  1.00 62.25           C
ATOM   2888  H   THR A 181      -6.338  64.426  33.877  1.00 58.13           H
ATOM   2889  HA  THR A 181      -8.230  66.276  34.423  1.00 55.57           H
ATOM   2890  HB  THR A 181      -6.345  66.317  32.326  1.00 72.70           H
ATOM   2891  HG1 THR A 181      -5.738  68.154  33.345  1.00 76.56           H
ATOM   2892 HG21 THR A 181      -7.387  68.332  31.686  1.00 74.69           H
ATOM   2893 HG22 THR A 181      -8.389  67.124  31.509  1.00 74.69           H
ATOM   2894 HG23 THR A 181      -8.497  68.065  32.780  1.00 74.69           H
ATOM   2895  N   LEU A 182      -8.259  63.958  32.202  1.00 49.55           N
ATOM   2896  CA  LEU A 182      -9.142  63.289  31.246  1.00 54.13           C
ATOM   2897  C   LEU A 182     -10.375  62.686  31.925  1.00 50.91           C
ATOM   2898  O   LEU A 182     -11.500  62.899  31.434  1.00 50.48           O
ATOM   2899  CB  LEU A 182      -8.325  62.257  30.446  1.00 40.89           C
ATOM   2900  CG  LEU A 182      -9.135  61.487  29.417  1.00 44.02           C
ATOM   2901  CD1 LEU A 182      -9.727  62.429  28.366  1.00 56.11           C
ATOM   2902  CD2 LEU A 182      -8.312  60.406  28.739  1.00 49.21           C
ATOM   2903  H   LEU A 182      -7.469  63.628  32.255  1.00 59.46           H
ATOM   2904  HA  LEU A 182      -9.464  63.947  30.612  1.00 64.96           H
ATOM   2905  HB2 LEU A 182      -7.617  62.716  29.970  1.00 49.07           H
ATOM   2906  HB3 LEU A 182      -7.932  61.609  31.047  1.00 49.07           H
ATOM   2907  HG  LEU A 182      -9.872  61.060  29.878  1.00 52.83           H
ATOM   2908 HD11 LEU A 182     -10.168  61.896  27.686  1.00 67.33           H
ATOM   2909 HD12 LEU A 182     -10.366  63.028  28.782  1.00 67.33           H
ATOM   2910 HD13 LEU A 182      -9.010  62.940  27.962  1.00 67.33           H
ATOM   2911 HD21 LEU A 182      -8.855  59.961  28.066  1.00 59.05           H
ATOM   2912 HD22 LEU A 182      -7.540  60.815  28.319  1.00 59.05           H
ATOM   2913 HD23 LEU A 182      -8.024  59.763  29.406  1.00 59.05           H
ATOM   2914  N   PRO A 183     -10.256  61.973  33.039  1.00 54.20           N
ATOM   2915  CA  PRO A 183     -11.442  61.356  33.651  1.00 56.40           C
ATOM   2916  C   PRO A 183     -12.610  62.302  33.928  1.00 54.13           C
ATOM   2917  O   PRO A 183     -13.734  62.027  33.492  1.00 45.24           O
ATOM   2918  CB  PRO A 183     -10.887  60.792  34.960  1.00 55.96           C
ATOM   2919  CG  PRO A 183      -9.455  60.540  34.655  1.00 56.51           C
ATOM   2920  CD  PRO A 183      -9.032  61.653  33.795  1.00 54.67           C
ATOM   2921  HA  PRO A 183     -11.746  60.616  33.103  1.00 67.69           H
ATOM   2922  HB2 PRO A 183     -10.979  61.460  35.662  1.00 67.16           H
ATOM   2923  HB3 PRO A 183     -11.350  59.972  35.190  1.00 67.16           H
ATOM   2924  HG2 PRO A 183      -8.942  60.542  35.479  1.00 67.82           H
ATOM   2925  HG3 PRO A 183      -9.365  59.698  34.184  1.00 67.82           H
ATOM   2926  HD2 PRO A 183      -8.763  62.406  34.343  1.00 65.60           H
ATOM   2927  HD3 PRO A 183      -8.317  61.356  33.213  1.00 65.60           H
ATOM   2928  N   GLN A 184     -12.409  63.386  34.686  1.00 47.67           N
ATOM   2929  CA  GLN A 184     -13.556  64.253  34.921  1.00 55.04           C
ATOM   2930  C   GLN A 184     -14.109  64.795  33.614  1.00 54.15           C
ATOM   2931  O   GLN A 184     -15.325  64.983  33.491  1.00 55.03           O
ATOM   2932  CB  GLN A 184     -13.214  65.402  35.863  1.00 63.22           C
ATOM   2933  CG  GLN A 184     -14.369  66.411  36.018  1.00 62.72           C
ATOM   2934  CD  GLN A 184     -14.156  67.276  37.228  1.00 80.84           C
ATOM   2935  OE1 GLN A 184     -13.391  66.906  38.141  1.00 72.19           O
ATOM   2936  NE2 GLN A 184     -14.806  68.448  37.248  1.00 93.11           N
ATOM   2937  H   GLN A 184     -11.671  63.625  35.060  1.00 57.21           H
ATOM   2938  HA  GLN A 184     -14.260  63.731  35.334  1.00 66.05           H
ATOM   2939  HB2 GLN A 184     -13.022  65.035  36.741  1.00 75.87           H
ATOM   2940  HB3 GLN A 184     -12.438  65.880  35.531  1.00 75.87           H
ATOM   2941  HG2 GLN A 184     -14.409  66.989  35.239  1.00 75.27           H
ATOM   2942  HG3 GLN A 184     -15.213  65.939  36.125  1.00 75.27           H
ATOM   2943 HE21 GLN A 184     -15.342  68.653  36.604  1.00111.73           H
ATOM   2944 HE22 GLN A 184     -14.685  69.001  37.896  1.00111.73           H
ATOM   2945  N   ALA A 185     -13.245  65.031  32.626  1.00 48.17           N
ATOM   2946  CA  ALA A 185     -13.711  65.559  31.355  1.00 45.91           C
ATOM   2947  C   ALA A 185     -14.726  64.626  30.706  1.00 49.65           C
ATOM   2948  O   ALA A 185     -15.768  65.070  30.203  1.00 49.64           O
ATOM   2949  CB  ALA A 185     -12.511  65.779  30.440  1.00 56.91           C
ATOM   2950  H   ALA A 185     -12.397  64.899  32.662  1.00 57.81           H
ATOM   2951  HA  ALA A 185     -14.138  66.418  31.500  1.00 55.10           H
ATOM   2952  HB1 ALA A 185     -12.799  66.178  29.604  1.00 68.29           H
ATOM   2953  HB2 ALA A 185     -11.890  66.368  30.899  1.00 68.29           H
ATOM   2954  HB3 ALA A 185     -12.085  64.920  30.273  1.00 68.29           H
ATOM   2955  N   VAL A 186     -14.428  63.328  30.679  1.00 43.63           N
ATOM   2956  CA  VAL A 186     -15.288  62.397  29.959  1.00 53.13           C
ATOM   2957  C   VAL A 186     -16.567  62.080  30.733  1.00 55.23           C
ATOM   2958  O   VAL A 186     -17.652  62.028  30.141  1.00 51.52           O
ATOM   2959  CB  VAL A 186     -14.499  61.123  29.620  1.00 59.62           C
ATOM   2960  CG1 VAL A 186     -15.384  60.099  28.954  1.00 57.26           C
ATOM   2961  CG2 VAL A 186     -13.388  61.470  28.709  1.00 46.33           C
ATOM   2962  H   VAL A 186     -13.736  62.971  31.042  1.00 52.36           H
ATOM   2963  HA  VAL A 186     -15.543  62.803  29.115  1.00 63.76           H
ATOM   2964  HB  VAL A 186     -14.120  60.738  30.426  1.00 71.55           H
ATOM   2965 HG11 VAL A 186     -14.843  59.337  28.690  1.00 68.72           H
ATOM   2966 HG12 VAL A 186     -16.064  59.820  29.583  1.00 68.72           H
ATOM   2967 HG13 VAL A 186     -15.796  60.510  28.177  1.00 68.72           H
ATOM   2968 HG21 VAL A 186     -12.946  60.643  28.463  1.00 55.60           H
ATOM   2969 HG22 VAL A 186     -13.757  61.917  27.931  1.00 55.60           H
ATOM   2970 HG23 VAL A 186     -12.781  62.056  29.188  1.00 55.60           H
ATOM   2971  N   MET A 187     -16.479  61.857  32.053  1.00 54.63           N
ATOM   2972  CA  MET A 187     -17.599  61.298  32.822  1.00 60.95           C
ATOM   2973  C   MET A 187     -18.247  62.264  33.808  1.00 47.89           C
ATOM   2974  O   MET A 187     -19.232  61.892  34.444  1.00 46.95           O
ATOM   2975  CB  MET A 187     -17.185  60.019  33.585  1.00 52.31           C
ATOM   2976  CG  MET A 187     -15.739  59.841  33.913  1.00 54.85           C
ATOM   2977  SD  MET A 187     -15.246  58.110  34.198  1.00 55.59           S
ATOM   2978  CE  MET A 187     -15.121  57.697  32.504  1.00 59.20           C
ATOM   2979  H   MET A 187     -15.782  62.037  32.519  1.00 65.55           H
ATOM   2980  HA  MET A 187     -18.285  61.021  32.193  1.00 73.14           H
ATOM   2981  HB2 MET A 187     -17.673  59.994  34.422  1.00 62.77           H
ATOM   2982  HB3 MET A 187     -17.438  59.256  33.037  1.00 62.77           H
ATOM   2983  HG2 MET A 187     -15.209  60.159  33.167  1.00 65.82           H
ATOM   2984  HG3 MET A 187     -15.538  60.340  34.712  1.00 65.82           H
ATOM   2985  HE1 MET A 187     -14.803  56.790  32.423  1.00 71.04           H
ATOM   2986  HE2 MET A 187     -15.993  57.788  32.093  1.00 71.04           H
ATOM   2987  HE3 MET A 187     -14.505  58.318  32.089  1.00 71.04           H
ATOM   2988  N   GLY A 188     -17.760  63.495  33.925  1.00 49.80           N
ATOM   2989  CA  GLY A 188     -18.441  64.485  34.737  1.00 40.98           C
ATOM   2990  C   GLY A 188     -18.678  64.030  36.163  1.00 54.82           C
ATOM   2991  O   GLY A 188     -17.793  63.494  36.829  1.00 47.70           O
ATOM   2992  H   GLY A 188     -17.039  63.777  33.551  1.00 59.76           H
ATOM   2993  HA2 GLY A 188     -17.905  65.289  34.784  1.00 49.18           H
ATOM   2994  HA3 GLY A 188     -19.296  64.709  34.336  1.00 49.18           H
ATOM   2995  N   SER A 189     -19.898  64.268  36.643  1.00 58.94           N
ATOM   2996  CA  SER A 189     -20.257  63.932  38.012  1.00 45.72           C
ATOM   2997  C   SER A 189     -20.078  62.460  38.317  1.00 49.72           C
ATOM   2998  O   SER A 189     -19.907  62.099  39.483  1.00 46.52           O
ATOM   2999  CB  SER A 189     -21.701  64.305  38.260  1.00 44.78           C
ATOM   3000  OG  SER A 189     -22.530  63.715  37.280  1.00 48.76           O
ATOM   3001  H   SER A 189     -20.532  64.632  36.194  1.00 70.73           H
ATOM   3002  HA  SER A 189     -19.691  64.433  38.622  1.00 54.87           H
ATOM   3003  HB2 SER A 189     -21.955  63.961  39.128  1.00 53.74           H
ATOM   3004  HB3 SER A 189     -21.787  65.269  38.236  1.00 53.74           H
ATOM   3005  HG  SER A 189     -23.281  64.094  37.268  1.00 58.51           H
ATOM   3006  N   SER A 190     -20.132  61.586  37.310  1.00 46.73           N
ATOM   3007  CA  SER A 190     -19.897  60.180  37.616  1.00 43.36           C
ATOM   3008  C   SER A 190     -18.457  59.872  38.019  1.00 45.74           C
ATOM   3009  O   SER A 190     -18.200  58.752  38.483  1.00 44.33           O
ATOM   3010  CB  SER A 190     -20.291  59.300  36.433  1.00 43.56           C
ATOM   3011  OG  SER A 190     -21.668  59.481  36.145  1.00 60.20           O
ATOM   3012  H   SER A 190     -20.317  61.766  36.489  1.00 56.08           H
ATOM   3013  HA  SER A 190     -20.472  59.936  38.359  1.00 52.03           H
ATOM   3014  HB2 SER A 190     -19.758  59.536  35.659  1.00 52.27           H
ATOM   3015  HB3 SER A 190     -20.148  58.371  36.668  1.00 52.27           H
ATOM   3016  HG  SER A 190     -22.135  59.150  36.761  1.00 72.24           H
ATOM   3017  N   TYR A 191     -17.518  60.814  37.888  1.00 40.21           N
ATOM   3018  CA  TYR A 191     -16.125  60.537  38.226  1.00 47.65           C
ATOM   3019  C   TYR A 191     -15.887  60.773  39.710  1.00 40.40           C
ATOM   3020  O   TYR A 191     -15.915  61.913  40.174  1.00 42.52           O
ATOM   3021  CB  TYR A 191     -15.155  61.368  37.395  1.00 49.44           C
ATOM   3022  CG  TYR A 191     -13.690  61.068  37.707  1.00 47.47           C
ATOM   3023  CD1 TYR A 191     -13.192  59.805  37.544  1.00 44.87           C
ATOM   3024  CD2 TYR A 191     -12.826  62.059  38.165  1.00 48.12           C
ATOM   3025  CE1 TYR A 191     -11.896  59.519  37.815  1.00 44.01           C
ATOM   3026  CE2 TYR A 191     -11.528  61.784  38.439  1.00 45.26           C
ATOM   3027  CZ  TYR A 191     -11.063  60.500  38.247  1.00 47.69           C
ATOM   3028  OH  TYR A 191      -9.752  60.176  38.505  1.00 46.07           O
ATOM   3029  H   TYR A 191     -17.665  61.608  37.597  1.00 48.25           H
ATOM   3030  HA  TYR A 191     -15.936  59.602  38.051  1.00 57.18           H
ATOM   3031  HB2 TYR A 191     -15.302  61.168  36.469  1.00 59.32           H
ATOM   3032  HB3 TYR A 191     -15.317  62.309  37.579  1.00 59.32           H
ATOM   3033  HD1 TYR A 191     -13.753  59.133  37.230  1.00 53.84           H
ATOM   3034  HD2 TYR A 191     -13.141  62.924  38.289  1.00 57.75           H
ATOM   3035  HE1 TYR A 191     -11.571  58.657  37.685  1.00 52.81           H
ATOM   3036  HE2 TYR A 191     -10.962  62.454  38.742  1.00 54.31           H
ATOM   3037  HH  TYR A 191      -9.248  60.631  38.011  1.00 55.28           H
ATOM   3038  N   GLY A 192     -15.598  59.676  40.423  1.00 47.72           N
ATOM   3039  CA  GLY A 192     -15.465  59.712  41.877  1.00 40.43           C
ATOM   3040  C   GLY A 192     -14.300  60.519  42.425  1.00 46.62           C
ATOM   3041  O   GLY A 192     -14.495  61.258  43.393  1.00 50.92           O
ATOM   3042  H   GLY A 192     -15.501  58.890  40.074  1.00 57.26           H
ATOM   3043  HA2 GLY A 192     -16.276  60.078  42.266  1.00 48.51           H
ATOM   3044  HA3 GLY A 192     -15.369  58.805  42.194  1.00 48.51           H
ATOM   3045  N   PHE A 193     -13.046  60.345  41.872  1.00 44.98           N
ATOM   3046  CA  PHE A 193     -11.853  60.830  42.621  1.00 49.14           C
ATOM   3047  C   PHE A 193     -11.762  62.370  42.811  1.00 49.58           C
ATOM   3048  O   PHE A 193     -10.965  62.921  43.541  1.00 62.20           O
ATOM   3049  CB  PHE A 193     -10.608  60.279  41.947  1.00 46.05           C
ATOM   3050  CG  PHE A 193     -10.569  58.790  42.100  1.00 39.28           C
ATOM   3051  CD1 PHE A 193     -10.857  57.935  41.034  1.00 36.64           C
ATOM   3052  CD2 PHE A 193     -10.197  58.249  43.344  1.00 42.42           C
ATOM   3053  CE1 PHE A 193     -10.735  56.549  41.195  1.00 45.30           C
ATOM   3054  CE2 PHE A 193     -10.079  56.869  43.496  1.00 40.45           C
ATOM   3055  CZ  PHE A 193     -10.387  56.009  42.433  1.00 27.48           C
ATOM   3056  H   PHE A 193     -12.906  59.906  40.966  1.00 53.97           H
ATOM   3057  HA  PHE A 193     -11.934  60.437  43.685  1.00 58.96           H
ATOM   3058  HB2 PHE A 193     -10.536  60.599  40.885  1.00 55.26           H
ATOM   3059  HB3 PHE A 193      -9.712  60.747  42.446  1.00 55.26           H
ATOM   3060  HD1 PHE A 193     -11.179  58.340  40.078  1.00 43.97           H
ATOM   3061  HD2 PHE A 193      -9.978  58.921  44.178  1.00 50.91           H
ATOM   3062  HE1 PHE A 193     -10.913  55.900  40.339  1.00 54.36           H
ATOM   3063  HE2 PHE A 193      -9.736  56.462  44.451  1.00 48.54           H
ATOM   3064  HZ  PHE A 193     -10.333  54.932  42.585  1.00 32.98           H
ATOM   3065  N   GLN A 194     -12.766  63.040  42.154  1.00 40.29           N
ATOM   3066  CA  GLN A 194     -13.035  64.489  42.180  1.00 39.59           C
ATOM   3067  C   GLN A 194     -13.720  65.004  43.443  1.00 52.46           C
ATOM   3068  O   GLN A 194     -13.902  66.227  43.559  1.00 53.92           O
ATOM   3069  CB  GLN A 194     -13.947  64.910  41.009  1.00 41.80           C
ATOM   3070  CG  GLN A 194     -15.493  64.831  41.228  1.00 47.58           C
ATOM   3071  CD  GLN A 194     -16.312  65.287  39.991  1.00 50.73           C
ATOM   3072  OE1 GLN A 194     -16.579  66.482  39.792  1.00 48.96           O
ATOM   3073  NE2 GLN A 194     -16.731  64.330  39.180  1.00 49.04           N
ATOM   3074  H   GLN A 194     -13.331  62.637  41.648  1.00 48.35           H
ATOM   3075  HA  GLN A 194     -12.190  64.962  42.096  1.00 47.51           H
ATOM   3076  HB2 GLN A 194     -13.758  65.842  40.819  1.00 50.15           H
ATOM   3077  HB3 GLN A 194     -13.742  64.363  40.238  1.00 50.15           H
ATOM   3078  HG2 GLN A 194     -15.735  63.910  41.423  1.00 57.10           H
ATOM   3079  HG3 GLN A 194     -15.754  65.398  41.971  1.00 57.10           H
ATOM   3080 HE21 GLN A 194     -16.537  63.509  39.339  1.00 58.85           H
ATOM   3081 HE22 GLN A 194     -17.205  64.547  38.495  1.00 58.85           H
ATOM   3082  N   TYR A 195     -14.152  64.121  44.344  1.00 53.48           N
ATOM   3083  CA  TYR A 195     -14.963  64.472  45.500  1.00 47.12           C
ATOM   3084  C   TYR A 195     -14.166  64.187  46.765  1.00 53.50           C
ATOM   3085  O   TYR A 195     -13.395  63.222  46.822  1.00 54.03           O
ATOM   3086  CB  TYR A 195     -16.288  63.672  45.533  1.00 48.69           C
ATOM   3087  CG  TYR A 195     -17.243  63.857  44.349  1.00 45.81           C
ATOM   3088  CD1 TYR A 195     -17.664  62.769  43.592  1.00 44.13           C
ATOM   3089  CD2 TYR A 195     -17.726  65.115  43.992  1.00 48.61           C
ATOM   3090  CE1 TYR A 195     -18.534  62.938  42.518  1.00 54.57           C
ATOM   3091  CE2 TYR A 195     -18.586  65.280  42.912  1.00 41.46           C
ATOM   3092  CZ  TYR A 195     -18.985  64.197  42.194  1.00 51.71           C
ATOM   3093  OH  TYR A 195     -19.844  64.385  41.143  1.00 56.30           O
ATOM   3094  H   TYR A 195     -13.973  63.282  44.309  1.00 64.17           H
ATOM   3095  HA  TYR A 195     -15.188  65.413  45.477  1.00 56.54           H
ATOM   3096  HB2 TYR A 195     -16.076  62.728  45.589  1.00 58.43           H
ATOM   3097  HB3 TYR A 195     -16.780  63.945  46.318  1.00 58.43           H
ATOM   3098  HD1 TYR A 195     -17.367  61.916  43.802  1.00 52.96           H
ATOM   3099  HD2 TYR A 195     -17.461  65.861  44.476  1.00 58.33           H
ATOM   3100  HE1 TYR A 195     -18.810  62.207  42.022  1.00 65.49           H
ATOM   3101  HE2 TYR A 195     -18.902  66.123  42.687  1.00 49.76           H
ATOM   3102  HH  TYR A 195     -19.913  63.666  40.718  1.00 67.56           H
ATOM   3103  N   SER A 196     -14.326  65.047  47.759  1.00 50.51           N
ATOM   3104  CA  SER A 196     -13.870  64.771  49.111  1.00 60.70           C
ATOM   3105  C   SER A 196     -14.945  63.953  49.841  1.00 56.46           C
ATOM   3106  O   SER A 196     -16.076  63.866  49.360  1.00 49.25           O
ATOM   3107  CB  SER A 196     -13.558  66.110  49.765  1.00 52.00           C
ATOM   3108  OG  SER A 196     -14.719  66.896  49.910  1.00 55.77           O
ATOM   3109  H   SER A 196     -14.682  65.823  47.659  1.00 60.61           H
ATOM   3110  HA  SER A 196     -13.050  64.243  49.101  1.00 72.83           H
ATOM   3111  HB2 SER A 196     -13.134  66.005  50.621  1.00 62.40           H
ATOM   3112  HB3 SER A 196     -12.966  66.590  49.167  1.00 62.40           H
ATOM   3113  HG  SER A 196     -14.955  67.217  49.168  1.00 66.92           H
ATOM   3114  N   PRO A 197     -14.596  63.288  50.984  1.00 48.94           N
ATOM   3115  CA  PRO A 197     -15.579  62.481  51.774  1.00 58.79           C
ATOM   3116  C   PRO A 197     -16.997  63.101  51.688  1.00 47.43           C
ATOM   3117  O   PRO A 197     -18.031  62.584  51.310  1.00 57.40           O
ATOM   3118  CB  PRO A 197     -14.971  62.490  53.192  1.00 59.26           C
ATOM   3119  CG  PRO A 197     -13.451  62.639  52.967  1.00 55.59           C
ATOM   3120  CD  PRO A 197     -13.317  63.507  51.711  1.00 49.97           C
ATOM   3121  HA  PRO A 197     -15.643  61.448  51.349  1.00 70.55           H
ATOM   3122  HB2 PRO A 197     -15.350  63.338  53.805  1.00 71.11           H
ATOM   3123  HB3 PRO A 197     -15.218  61.568  53.755  1.00 71.11           H
ATOM   3124  HG2 PRO A 197     -12.938  63.087  53.839  1.00 66.71           H
ATOM   3125  HG3 PRO A 197     -12.989  61.641  52.807  1.00 66.71           H
ATOM   3126  HD2 PRO A 197     -13.195  64.583  51.970  1.00 59.97           H
ATOM   3127  HD3 PRO A 197     -12.464  63.189  51.071  1.00 59.97           H
ATOM   3128  N   LYS A 198     -16.892  64.411  52.069  1.00 47.81           N
ATOM   3129  CA  LYS A 198     -17.990  65.403  52.157  1.00 44.48           C
ATOM   3130  C   LYS A 198     -18.684  65.609  50.837  1.00 48.48           C
ATOM   3131  O   LYS A 198     -19.883  65.886  50.789  1.00 51.86           O
ATOM   3132  CB  LYS A 198     -17.447  66.782  52.625  1.00 59.77           C
ATOM   3133  CG  LYS A 198     -18.431  68.018  52.657  1.00 59.58           C
ATOM   3134  CD  LYS A 198     -17.856  69.311  53.409  1.00 54.94           C
ATOM   3135  CE  LYS A 198     -18.989  70.147  54.275  1.00 90.03           C
ATOM   3136  NZ  LYS A 198     -19.748  69.559  55.566  1.00 66.23           N1+
ATOM   3137  H   LYS A 198     -16.140  64.755  52.306  1.00 57.37           H
ATOM   3138  HA  LYS A 198     -18.656  65.112  52.791  1.00 53.37           H
ATOM   3139  HB2 LYS A 198     -17.155  66.690  53.537  1.00 71.72           H
ATOM   3140  HB3 LYS A 198     -16.707  67.048  52.052  1.00 71.72           H
ATOM   3141  HG2 LYS A 198     -18.693  68.268  51.755  1.00 71.50           H
ATOM   3142  HG3 LYS A 198     -19.216  67.741  53.155  1.00 71.50           H
ATOM   3143  HD2 LYS A 198     -17.144  69.046  54.011  1.00 65.93           H
ATOM   3144  HD3 LYS A 198     -17.490  69.925  52.752  1.00 65.93           H
ATOM   3145  HE2 LYS A 198     -18.574  70.976  54.573  1.00108.03           H
ATOM   3146  HE3 LYS A 198     -19.699  70.386  53.655  1.00108.03           H
ATOM   3147  HZ1 LYS A 198     -20.136  70.222  56.020  1.00 79.48           H
ATOM   3148  HZ2 LYS A 198     -20.388  68.989  55.322  1.00 79.48           H
ATOM   3149  HZ3 LYS A 198     -19.189  69.137  56.116  1.00 79.48           H
ATOM   3150  N   GLN A 199     -17.924  65.587  49.755  1.00 63.66           N
ATOM   3151  CA  GLN A 199     -18.535  65.642  48.445  1.00 46.76           C
ATOM   3152  C   GLN A 199     -19.035  64.260  47.987  1.00 51.05           C
ATOM   3153  O   GLN A 199     -20.195  64.197  47.566  1.00 48.81           O
ATOM   3154  CB  GLN A 199     -17.554  66.294  47.477  1.00 62.17           C
ATOM   3155  CG  GLN A 199     -17.364  67.825  47.693  1.00 54.65           C
ATOM   3156  CD  GLN A 199     -16.050  68.320  47.098  1.00 63.61           C
ATOM   3157  OE1 GLN A 199     -15.028  68.354  47.782  1.00 69.09           O
ATOM   3158  NE2 GLN A 199     -16.066  68.671  45.815  1.00 68.87           N
ATOM   3159  H   GLN A 199     -17.064  65.571  49.754  1.00 76.40           H
ATOM   3160  HA  GLN A 199     -19.312  66.220  48.493  1.00 56.11           H
ATOM   3161  HB2 GLN A 199     -16.687  65.878  47.601  1.00 74.60           H
ATOM   3162  HB3 GLN A 199     -17.865  66.159  46.570  1.00 74.60           H
ATOM   3163  HG2 GLN A 199     -18.086  68.314  47.269  1.00 65.58           H
ATOM   3164  HG3 GLN A 199     -17.353  68.024  48.639  1.00 65.58           H
ATOM   3165 HE21 GLN A 199     -16.815  68.746  45.397  1.00 82.65           H
ATOM   3166 HE22 GLN A 199     -15.329  68.820  45.397  1.00 82.65           H
ATOM   3167  N   ARG A 200     -18.301  63.114  48.170  1.00 51.86           N
ATOM   3168  CA  ARG A 200     -18.984  61.854  47.806  1.00 49.32           C
ATOM   3169  C   ARG A 200     -20.438  61.752  48.376  1.00 54.81           C
ATOM   3170  O   ARG A 200     -21.384  61.297  47.766  1.00 52.98           O
ATOM   3171  CB  ARG A 200     -18.078  60.752  48.347  1.00 39.44           C
ATOM   3172  CG  ARG A 200     -18.420  59.440  47.670  1.00 41.16           C
ATOM   3173  CD  ARG A 200     -17.361  58.422  48.077  1.00 39.27           C
ATOM   3174  NE  ARG A 200     -17.802  57.072  47.678  1.00 45.44           N
ATOM   3175  CZ  ARG A 200     -17.891  56.756  46.323  1.00 38.14           C
ATOM   3176  NH1 ARG A 200     -17.144  57.422  45.393  1.00 47.30           N
ATOM   3177  NH2 ARG A 200     -18.617  55.637  46.003  1.00 45.25           N1+
ATOM   3178  H   ARG A 200     -17.570  63.055  48.897  1.00 62.23           H
ATOM   3179  HA  ARG A 200     -19.093  61.822  46.686  1.00 59.19           H
ATOM   3180  HB2 ARG A 200     -17.010  61.013  48.160  1.00 47.33           H
ATOM   3181  HB3 ARG A 200     -18.169  60.685  49.454  1.00 47.33           H
ATOM   3182  HG2 ARG A 200     -19.445  59.123  47.961  1.00 49.39           H
ATOM   3183  HG3 ARG A 200     -18.463  59.571  46.568  1.00 49.39           H
ATOM   3184  HD2 ARG A 200     -16.359  58.661  47.638  1.00 47.13           H
ATOM   3185  HD3 ARG A 200     -17.196  58.406  49.183  1.00 47.13           H
ATOM   3186  HE  ARG A 200     -18.536  56.680  48.292  1.00 54.53           H
ATOM   3187 HH11 ARG A 200     -16.585  58.256  45.639  1.00 56.76           H
ATOM   3188 HH12 ARG A 200     -17.094  57.123  44.407  1.00 56.76           H
ATOM   3189 HH21 ARG A 200     -19.061  55.050  46.715  1.00 54.30           H
ATOM   3190 HH22 ARG A 200     -18.709  55.313  45.019  1.00 54.30           H
ATOM   3191  N   VAL A 201     -20.527  62.157  49.691  1.00 50.35           N
ATOM   3192  CA  VAL A 201     -21.726  62.063  50.572  1.00 51.16           C
ATOM   3193  C   VAL A 201     -22.852  62.944  50.063  1.00 50.86           C
ATOM   3194  O   VAL A 201     -23.971  62.486  49.830  1.00 57.25           O
ATOM   3195  CB  VAL A 201     -21.412  62.492  52.024  1.00 46.77           C
ATOM   3196  CG1 VAL A 201     -22.687  62.638  52.820  1.00 55.47           C
ATOM   3197  CG2 VAL A 201     -20.618  61.515  52.796  1.00 60.44           C
ATOM   3198  H   VAL A 201     -19.858  62.497  50.108  1.00 60.42           H
ATOM   3199  HA  VAL A 201     -22.044  61.147  50.605  1.00 61.39           H
ATOM   3200  HB  VAL A 201     -20.956  63.351  52.026  1.00 56.12           H
ATOM   3201 HG11 VAL A 201     -22.465  62.801  53.750  1.00 66.57           H
ATOM   3202 HG12 VAL A 201     -23.220  63.373  52.483  1.00 66.57           H
ATOM   3203 HG13 VAL A 201     -23.179  61.806  52.756  1.00 66.57           H
ATOM   3204 HG21 VAL A 201     -20.424  61.902  53.666  1.00 72.52           H
ATOM   3205 HG22 VAL A 201     -21.168  60.730  52.910  1.00 72.52           H
ATOM   3206 HG23 VAL A 201     -19.797  61.310  52.329  1.00 72.52           H
ATOM   3207  N   GLU A 202     -22.611  64.247  50.013  1.00 44.43           N
ATOM   3208  CA  GLU A 202     -23.595  65.118  49.394  1.00 53.96           C
ATOM   3209  C   GLU A 202     -24.067  64.523  48.070  1.00 57.96           C
ATOM   3210  O   GLU A 202     -25.272  64.506  47.776  1.00 54.95           O
ATOM   3211  CB  GLU A 202     -23.005  66.528  49.196  1.00 56.92           C
ATOM   3212  CG  GLU A 202     -23.861  67.547  48.283  1.00 61.57           C
ATOM   3213  CD  GLU A 202     -23.230  68.967  48.114  1.00 64.03           C
ATOM   3214  OE1 GLU A 202     -21.994  69.082  47.938  1.00 64.37           O
ATOM   3215  OE2 GLU A 202     -23.971  69.977  48.164  1.00 64.46           O1-
ATOM   3216  H   GLU A 202     -21.906  64.639  50.311  1.00 53.32           H
ATOM   3217  HA  GLU A 202     -24.356  65.190  49.996  1.00 64.75           H
ATOM   3218  HB2 GLU A 202     -22.919  66.927  50.074  1.00 68.30           H
ATOM   3219  HB3 GLU A 202     -22.122  66.424  48.803  1.00 68.30           H
ATOM   3220  HG2 GLU A 202     -23.976  67.177  47.395  1.00 73.88           H
ATOM   3221  HG3 GLU A 202     -24.734  67.673  48.689  1.00 73.88           H
ATOM   3222  N   PHE A 203     -23.134  63.996  47.263  1.00 50.47           N
ATOM   3223  CA  PHE A 203     -23.501  63.580  45.911  1.00 50.77           C
ATOM   3224  C   PHE A 203     -24.399  62.352  45.938  1.00 46.28           C
ATOM   3225  O   PHE A 203     -25.383  62.271  45.187  1.00 45.02           O
ATOM   3226  CB  PHE A 203     -22.261  63.282  45.075  1.00 49.71           C
ATOM   3227  CG  PHE A 203     -22.590  62.846  43.682  1.00 50.06           C
ATOM   3228  CD1 PHE A 203     -22.412  61.542  43.268  1.00 49.59           C
ATOM   3229  CD2 PHE A 203     -23.144  63.739  42.805  1.00 47.39           C
ATOM   3230  CE1 PHE A 203     -22.741  61.161  41.993  1.00 52.06           C
ATOM   3231  CE2 PHE A 203     -23.478  63.353  41.524  1.00 51.81           C
ATOM   3232  CZ  PHE A 203     -23.279  62.063  41.125  1.00 47.54           C
ATOM   3233  H   PHE A 203     -22.314  63.855  47.480  1.00 60.56           H
ATOM   3234  HA  PHE A 203     -23.993  64.297  45.474  1.00 60.93           H
ATOM   3235  HB2 PHE A 203     -21.713  64.080  45.024  1.00 59.66           H
ATOM   3236  HB3 PHE A 203     -21.764  62.566  45.501  1.00 59.66           H
ATOM   3237  HD1 PHE A 203     -22.050  60.918  43.851  1.00 59.50           H
ATOM   3238  HD2 PHE A 203     -23.281  64.620  43.073  1.00 56.87           H
ATOM   3239  HE1 PHE A 203     -22.611  60.286  41.716  1.00 62.47           H
ATOM   3240  HE2 PHE A 203     -23.841  63.973  40.933  1.00 62.17           H
ATOM   3241  HZ  PHE A 203     -23.503  61.806  40.262  1.00 57.05           H
ATOM   3242  N   LEU A 204     -24.054  61.378  46.778  1.00 50.30           N
ATOM   3243  CA  LEU A 204     -24.922  60.226  47.015  1.00 54.15           C
ATOM   3244  C   LEU A 204     -26.287  60.651  47.571  1.00 47.87           C
ATOM   3245  O   LEU A 204     -27.338  60.274  47.028  1.00 48.91           O
ATOM   3246  CB  LEU A 204     -24.240  59.256  47.976  1.00 47.20           C
ATOM   3247  CG  LEU A 204     -22.944  58.633  47.490  1.00 43.85           C
ATOM   3248  CD1 LEU A 204     -22.149  58.079  48.636  1.00 39.25           C
ATOM   3249  CD2 LEU A 204     -23.227  57.536  46.543  1.00 47.12           C
ATOM   3250  H   LEU A 204     -23.318  61.357  47.217  1.00 60.37           H
ATOM   3251  HA  LEU A 204     -25.067  59.758  46.178  1.00 64.98           H
ATOM   3252  HB2 LEU A 204     -24.058  59.713  48.814  1.00 56.64           H
ATOM   3253  HB3 LEU A 204     -24.849  58.518  48.133  1.00 56.64           H
ATOM   3254  HG  LEU A 204     -22.415  59.304  47.041  1.00 52.62           H
ATOM   3255 HD11 LEU A 204     -21.317  57.721  48.290  1.00 47.11           H
ATOM   3256 HD12 LEU A 204     -21.972  58.785  49.281  1.00 47.11           H
ATOM   3257 HD13 LEU A 204     -22.670  57.372  49.040  1.00 47.11           H
ATOM   3258 HD21 LEU A 204     -22.389  57.120  46.285  1.00 56.54           H
ATOM   3259 HD22 LEU A 204     -23.801  56.889  46.974  1.00 56.54           H
ATOM   3260 HD23 LEU A 204     -23.665  57.918  45.769  1.00 56.54           H
ATOM   3261  N   VAL A 205     -26.297  61.435  48.651  1.00 45.94           N
ATOM   3262  CA  VAL A 205     -27.564  61.766  49.300  1.00 48.92           C
ATOM   3263  C   VAL A 205     -28.475  62.503  48.333  1.00 47.48           C
ATOM   3264  O   VAL A 205     -29.622  62.100  48.123  1.00 50.83           O
ATOM   3265  CB  VAL A 205     -27.315  62.558  50.597  1.00 47.93           C
ATOM   3266  CG1 VAL A 205     -28.605  62.946  51.264  1.00 55.88           C
ATOM   3267  CG2 VAL A 205     -26.535  61.701  51.512  1.00 45.64           C
ATOM   3268  H   VAL A 205     -25.605  61.787  49.022  1.00 55.13           H
ATOM   3269  HA  VAL A 205     -28.025  60.952  49.540  1.00 58.71           H
ATOM   3270  HB  VAL A 205     -26.810  63.365  50.419  1.00 57.51           H
ATOM   3271 HG11 VAL A 205     -28.387  63.496  52.032  1.00 67.06           H
ATOM   3272 HG12 VAL A 205     -29.155  63.443  50.644  1.00 67.06           H
ATOM   3273 HG13 VAL A 205     -29.063  62.143  51.558  1.00 67.06           H
ATOM   3274 HG21 VAL A 205     -26.351  62.211  52.315  1.00 54.77           H
ATOM   3275 HG22 VAL A 205     -27.049  60.906  51.728  1.00 54.77           H
ATOM   3276 HG23 VAL A 205     -25.707  61.445  51.081  1.00 54.77           H
ATOM   3277  N   ASN A 206     -27.962  63.550  47.675  1.00 52.83           N
ATOM   3278  CA  ASN A 206     -28.796  64.342  46.765  1.00 51.77           C
ATOM   3279  C   ASN A 206     -29.334  63.493  45.616  1.00 52.17           C
ATOM   3280  O   ASN A 206     -30.480  63.675  45.180  1.00 53.85           O
ATOM   3281  CB  ASN A 206     -28.008  65.552  46.231  1.00 48.57           C
ATOM   3282  CG  ASN A 206     -27.630  66.574  47.331  1.00 61.28           C
ATOM   3283  OD1 ASN A 206     -28.147  66.547  48.459  1.00 64.36           O
ATOM   3284  ND2 ASN A 206     -26.721  67.483  46.989  1.00 63.29           N
ATOM   3285  H   ASN A 206     -27.150  63.817  47.738  1.00 63.39           H
ATOM   3286  HA  ASN A 206     -29.560  64.682  47.251  1.00 62.12           H
ATOM   3287  HB2 ASN A 206     -27.174  65.234  45.854  1.00 58.28           H
ATOM   3288  HB3 ASN A 206     -28.528  66.014  45.555  1.00 58.28           H
ATOM   3289 HD21 ASN A 206     -26.508  68.112  47.537  1.00 75.94           H
ATOM   3290 HD22 ASN A 206     -26.348  67.442  46.217  1.00 75.94           H
ATOM   3291  N   THR A 207     -28.528  62.559  45.113  1.00 49.80           N
ATOM   3292  CA  THR A 207     -28.957  61.722  43.993  1.00 51.29           C
ATOM   3293  C   THR A 207     -30.074  60.776  44.412  1.00 44.81           C
ATOM   3294  O   THR A 207     -31.078  60.635  43.710  1.00 51.93           O
ATOM   3295  CB  THR A 207     -27.754  60.932  43.467  1.00 47.67           C
ATOM   3296  OG1 THR A 207     -26.752  61.854  43.024  1.00 52.08           O
ATOM   3297  CG2 THR A 207     -28.147  59.995  42.317  1.00 48.50           C
ATOM   3298  H   THR A 207     -27.734  62.395  45.396  1.00 59.76           H
ATOM   3299  HA  THR A 207     -29.278  62.292  43.274  1.00 61.54           H
ATOM   3300  HB  THR A 207     -27.375  60.397  44.181  1.00 57.21           H
ATOM   3301  HG1 THR A 207     -26.445  62.289  43.675  1.00 62.50           H
ATOM   3302 HG21 THR A 207     -27.385  59.478  42.017  1.00 58.20           H
ATOM   3303 HG22 THR A 207     -28.836  59.380  42.604  1.00 58.20           H
ATOM   3304 HG23 THR A 207     -28.477  60.513  41.568  1.00 58.20           H
ATOM   3305  N   TRP A 208     -29.889  60.104  45.544  1.00 47.79           N
ATOM   3306  CA  TRP A 208     -30.916  59.235  46.125  1.00 58.55           C
ATOM   3307  C   TRP A 208     -32.231  59.982  46.341  1.00 52.51           C
ATOM   3308  O   TRP A 208     -33.312  59.502  45.965  1.00 45.26           O
ATOM   3309  CB  TRP A 208     -30.382  58.690  47.447  1.00 49.55           C
ATOM   3310  CG  TRP A 208     -31.223  57.713  48.082  1.00 56.96           C
ATOM   3311  CD1 TRP A 208     -32.115  57.940  49.073  1.00 41.85           C
ATOM   3312  CD2 TRP A 208     -31.252  56.312  47.812  1.00 54.16           C
ATOM   3313  NE1 TRP A 208     -32.713  56.783  49.423  1.00 50.25           N
ATOM   3314  CE2 TRP A 208     -32.200  55.756  48.677  1.00 45.44           C
ATOM   3315  CE3 TRP A 208     -30.566  55.475  46.922  1.00 49.66           C
ATOM   3316  CZ2 TRP A 208     -32.499  54.406  48.685  1.00 46.67           C
ATOM   3317  CZ3 TRP A 208     -30.862  54.107  46.932  1.00 50.03           C
ATOM   3318  CH2 TRP A 208     -31.814  53.591  47.808  1.00 52.08           C
ATOM   3319  H   TRP A 208     -29.162  60.141  46.002  1.00 57.35           H
ATOM   3320  HA  TRP A 208     -31.089  58.484  45.545  1.00 70.25           H
ATOM   3321  HB2 TRP A 208     -29.523  58.267  47.292  1.00 59.46           H
ATOM   3322  HB3 TRP A 208     -30.275  59.428  48.067  1.00 59.46           H
ATOM   3323  HD1 TRP A 208     -32.305  58.767  49.443  1.00 50.22           H
ATOM   3324  HE1 TRP A 208     -33.312  56.708  50.030  1.00 60.30           H
ATOM   3325  HE3 TRP A 208     -29.930  55.819  46.340  1.00 59.59           H
ATOM   3326  HZ2 TRP A 208     -33.136  54.064  49.272  1.00 56.00           H
ATOM   3327  HZ3 TRP A 208     -30.422  53.529  46.349  1.00 60.04           H
ATOM   3328  HH2 TRP A 208     -31.997  52.678  47.791  1.00 62.49           H
ATOM   3329  N   LYS A 209     -32.146  61.163  46.961  1.00 47.76           N
ATOM   3330  CA  LYS A 209     -33.326  61.972  47.260  1.00 54.13           C
ATOM   3331  C   LYS A 209     -33.962  62.599  46.030  1.00 51.56           C
ATOM   3332  O   LYS A 209     -35.146  62.936  46.083  1.00 54.58           O
ATOM   3333  CB  LYS A 209     -32.975  63.074  48.255  1.00 47.61           C
ATOM   3334  CG  LYS A 209     -32.741  62.544  49.650  1.00 50.44           C
ATOM   3335  CD  LYS A 209     -32.671  63.647  50.686  1.00 53.01           C
ATOM   3336  CE  LYS A 209     -32.402  62.995  52.014  1.00 56.28           C
ATOM   3337  NZ  LYS A 209     -32.336  63.982  53.130  1.00 83.42           N1+
ATOM   3338  H   LYS A 209     -31.402  61.500  47.230  1.00 57.31           H
ATOM   3339  HA  LYS A 209     -33.996  61.409  47.678  1.00 64.96           H
ATOM   3340  HB2 LYS A 209     -32.179  63.542  47.959  1.00 57.13           H
ATOM   3341  HB3 LYS A 209     -33.721  63.688  48.295  1.00 57.13           H
ATOM   3342  HG2 LYS A 209     -33.457  61.941  49.905  1.00 60.53           H
ATOM   3343  HG3 LYS A 209     -31.895  62.076  49.668  1.00 60.53           H
ATOM   3344  HD2 LYS A 209     -31.938  64.246  50.477  1.00 63.61           H
ATOM   3345  HD3 LYS A 209     -33.509  64.132  50.729  1.00 63.61           H
ATOM   3346  HE2 LYS A 209     -33.111  62.356  52.196  1.00 67.54           H
ATOM   3347  HE3 LYS A 209     -31.552  62.530  51.966  1.00 67.54           H
ATOM   3348  HZ1 LYS A 209     -32.040  63.592  53.876  1.00100.10           H
ATOM   3349  HZ2 LYS A 209     -31.784  64.645  52.912  1.00100.10           H
ATOM   3350  HZ3 LYS A 209     -33.144  64.322  53.285  1.00100.10           H
ATOM   3351  N   ALA A 210     -33.216  62.786  44.937  1.00 55.81           N
ATOM   3352  CA  ALA A 210     -33.821  63.327  43.723  1.00 52.95           C
ATOM   3353  C   ALA A 210     -34.764  62.332  43.066  1.00 55.10           C
ATOM   3354  O   ALA A 210     -35.632  62.735  42.289  1.00 64.66           O
ATOM   3355  CB  ALA A 210     -32.748  63.721  42.711  1.00 56.99           C
ATOM   3356  H   ALA A 210     -32.379  62.599  44.875  1.00 66.98           H
ATOM   3357  HA  ALA A 210     -34.327  64.125  43.952  1.00 63.55           H
ATOM   3358  HB1 ALA A 210     -33.180  64.078  41.923  1.00 68.39           H
ATOM   3359  HB2 ALA A 210     -32.175  64.391  43.112  1.00 68.39           H
ATOM   3360  HB3 ALA A 210     -32.230  62.934  42.476  1.00 68.39           H
ATOM   3361  N   LYS A 211     -34.607  61.047  43.357  1.00 58.41           N
ATOM   3362  CA  LYS A 211     -35.432  60.032  42.740  1.00 52.54           C
ATOM   3363  C   LYS A 211     -36.780  59.996  43.422  1.00 51.00           C
ATOM   3364  O   LYS A 211     -36.883  60.252  44.615  1.00 59.81           O
ATOM   3365  CB  LYS A 211     -34.750  58.672  42.841  1.00 49.69           C
ATOM   3366  CG  LYS A 211     -33.913  58.303  41.607  1.00 57.64           C
ATOM   3367  CD  LYS A 211     -32.836  59.293  41.274  1.00 56.53           C
ATOM   3368  CE  LYS A 211     -31.960  58.729  40.208  1.00 59.64           C
ATOM   3369  NZ  LYS A 211     -30.995  59.675  39.629  1.00 62.04           N1+
ATOM   3370  H   LYS A 211     -34.037  60.735  43.924  1.00 70.10           H
ATOM   3371  HA  LYS A 211     -35.572  60.253  41.810  1.00 63.05           H
ATOM   3372  HB2 LYS A 211     -34.156  58.684  43.606  1.00 59.62           H
ATOM   3373  HB3 LYS A 211     -35.433  57.992  42.965  1.00 59.62           H
ATOM   3374  HG2 LYS A 211     -33.484  57.448  41.771  1.00 69.17           H
ATOM   3375  HG3 LYS A 211     -34.487  58.242  40.824  1.00 69.17           H
ATOM   3376  HD2 LYS A 211     -33.231  60.114  40.947  1.00 67.83           H
ATOM   3377  HD3 LYS A 211     -32.290  59.447  42.061  1.00 67.83           H
ATOM   3378  HE2 LYS A 211     -31.458  57.985  40.580  1.00 71.57           H
ATOM   3379  HE3 LYS A 211     -32.532  58.425  39.489  1.00 71.57           H
ATOM   3380  HZ1 LYS A 211     -30.274  59.232  39.351  1.00 74.44           H
ATOM   3381  HZ2 LYS A 211     -31.361  60.103  38.939  1.00 74.44           H
ATOM   3382  HZ3 LYS A 211     -30.747  60.267  40.246  1.00 74.44           H
ATOM   3383  N   LYS A 212     -37.825  59.706  42.654  1.00 56.93           N
ATOM   3384  CA  LYS A 212     -39.134  59.502  43.268  1.00 58.34           C
ATOM   3385  C   LYS A 212     -39.088  58.305  44.202  1.00 52.24           C
ATOM   3386  O   LYS A 212     -39.375  58.415  45.400  1.00 56.75           O
ATOM   3387  CB  LYS A 212     -40.239  59.275  42.215  1.00 68.38           C
ATOM   3388  CG  LYS A 212     -40.264  60.156  40.926  1.00 71.38           C
ATOM   3389  CD  LYS A 212     -41.000  59.386  39.787  1.00 76.31           C
ATOM   3390  CE  LYS A 212     -40.675  59.895  38.397  1.00 74.32           C
ATOM   3391  NZ  LYS A 212     -41.301  58.997  37.400  1.00 80.54           N1+
ATOM   3392  H   LYS A 212     -37.802  59.627  41.802  1.00 68.31           H
ATOM   3393  HA  LYS A 212     -39.358  60.282  43.796  1.00 70.01           H
ATOM   3394  HB2 LYS A 212     -40.183  58.349  41.930  1.00 82.06           H
ATOM   3395  HB3 LYS A 212     -41.093  59.412  42.655  1.00 82.06           H
ATOM   3396  HG2 LYS A 212     -40.749  60.978  41.097  1.00 85.66           H
ATOM   3397  HG3 LYS A 212     -39.360  60.352  40.632  1.00 85.66           H
ATOM   3398  HD2 LYS A 212     -40.735  58.451  39.802  1.00 91.57           H
ATOM   3399  HD3 LYS A 212     -41.960  59.455  39.910  1.00 91.57           H
ATOM   3400  HE2 LYS A 212     -41.032  60.790  38.279  1.00 89.18           H
ATOM   3401  HE3 LYS A 212     -39.717  59.884  38.255  1.00 89.18           H
ATOM   3402  HZ1 LYS A 212     -41.178  59.326  36.580  1.00 96.65           H
ATOM   3403  HZ2 LYS A 212     -40.940  58.185  37.447  1.00 96.65           H
ATOM   3404  HZ3 LYS A 212     -42.176  58.931  37.553  1.00 96.65           H
ATOM   3405  N   CYS A 213     -38.763  57.134  43.644  1.00 58.03           N
ATOM   3406  CA  CYS A 213     -38.617  55.876  44.373  1.00 51.90           C
ATOM   3407  C   CYS A 213     -37.219  55.324  44.121  1.00 56.17           C
ATOM   3408  O   CYS A 213     -37.029  54.549  43.167  1.00 47.16           O
ATOM   3409  CB  CYS A 213     -39.664  54.871  43.919  1.00 56.20           C
ATOM   3410  SG  CYS A 213     -39.699  53.402  44.928  1.00 63.80           S
ATOM   3411  H   CYS A 213     -38.622  57.047  42.798  1.00 69.63           H
ATOM   3412  HA  CYS A 213     -38.745  56.017  45.324  1.00 62.29           H
ATOM   3413  HB2 CYS A 213     -40.541  55.274  43.966  1.00 67.44           H
ATOM   3414  HB3 CYS A 213     -39.468  54.620  43.003  1.00 67.44           H
ATOM   3415  HG  CYS A 213     -40.597  52.732  44.507  1.00 76.56           H
ATOM   3416  N   PRO A 214     -36.228  55.651  44.969  1.00 57.51           N
ATOM   3417  CA  PRO A 214     -34.839  55.282  44.665  1.00 48.17           C
ATOM   3418  C   PRO A 214     -34.585  53.798  44.733  1.00 47.72           C
ATOM   3419  O   PRO A 214     -35.157  53.083  45.552  1.00 49.86           O
ATOM   3420  CB  PRO A 214     -34.025  56.005  45.746  1.00 48.23           C
ATOM   3421  CG  PRO A 214     -34.946  56.263  46.797  1.00 52.59           C
ATOM   3422  CD  PRO A 214     -36.267  56.564  46.122  1.00 45.07           C
ATOM   3423  HA  PRO A 214     -34.594  55.622  43.791  1.00 57.80           H
ATOM   3424  HB2 PRO A 214     -33.309  55.434  46.059  1.00 57.87           H
ATOM   3425  HB3 PRO A 214     -33.676  56.839  45.397  1.00 57.87           H
ATOM   3426  HG2 PRO A 214     -35.013  55.465  47.342  1.00 63.10           H
ATOM   3427  HG3 PRO A 214     -34.633  57.014  47.324  1.00 63.10           H
ATOM   3428  HD2 PRO A 214     -37.009  56.347  46.702  1.00 54.09           H
ATOM   3429  HD3 PRO A 214     -36.297  57.491  45.832  1.00 54.09           H
ATOM   3430  N   MET A 215     -33.696  53.342  43.852  1.00 51.05           N
ATOM   3431  CA  MET A 215     -33.170  51.986  43.897  1.00 45.91           C
ATOM   3432  C   MET A 215     -31.703  52.047  43.489  1.00 47.37           C
ATOM   3433  O   MET A 215     -31.367  52.638  42.458  1.00 45.08           O
ATOM   3434  CB  MET A 215     -33.966  51.062  42.986  1.00 36.69           C
ATOM   3435  CG  MET A 215     -33.474  49.618  42.933  1.00 52.02           C
ATOM   3436  SD  MET A 215     -31.924  49.344  42.007  1.00 45.39           S
ATOM   3437  CE  MET A 215     -32.458  48.493  40.550  1.00 51.49           C
ATOM   3438  H   MET A 215     -33.370  53.811  43.208  1.00 61.26           H
ATOM   3439  HA  MET A 215     -33.233  51.636  44.797  1.00 55.10           H
ATOM   3440  HB2 MET A 215     -34.874  51.036  43.312  1.00 44.02           H
ATOM   3441  HB3 MET A 215     -33.947  51.418  42.084  1.00 44.02           H
ATOM   3442  HG2 MET A 215     -33.341  49.315  43.848  1.00 62.42           H
ATOM   3443  HG3 MET A 215     -34.166  49.084  42.516  1.00 62.42           H
ATOM   3444  HE1 MET A 215     -31.694  48.300  39.991  1.00 61.79           H
ATOM   3445  HE2 MET A 215     -32.911  47.666  40.773  1.00 61.79           H
ATOM   3446  HE3 MET A 215     -33.061  49.083  40.081  1.00 61.79           H
ATOM   3447  N   GLY A 216     -30.836  51.447  44.307  1.00 47.01           N
ATOM   3448  CA  GLY A 216     -29.415  51.493  44.070  1.00 46.20           C
ATOM   3449  C   GLY A 216     -28.785  50.117  44.189  1.00 42.76           C
ATOM   3450  O   GLY A 216     -29.317  49.192  44.819  1.00 43.45           O
ATOM   3451  H   GLY A 216     -31.055  50.997  45.002  1.00 56.42           H
ATOM   3452  HA2 GLY A 216     -29.256  51.807  43.171  1.00 55.45           H
ATOM   3453  HA3 GLY A 216     -28.988  52.107  44.694  1.00 55.45           H
ATOM   3454  N   PHE A 217     -27.617  50.001  43.579  1.00 39.44           N
ATOM   3455  CA  PHE A 217     -26.852  48.774  43.696  1.00 43.38           C
ATOM   3456  C   PHE A 217     -25.401  49.088  43.437  1.00 42.79           C
ATOM   3457  O   PHE A 217     -25.055  49.991  42.664  1.00 44.11           O
ATOM   3458  CB  PHE A 217     -27.307  47.674  42.734  1.00 42.76           C
ATOM   3459  CG  PHE A 217     -27.125  48.018  41.278  1.00 47.54           C
ATOM   3460  CD1 PHE A 217     -28.012  48.854  40.642  1.00 40.86           C
ATOM   3461  CD2 PHE A 217     -26.062  47.491  40.539  1.00 50.35           C
ATOM   3462  CE1 PHE A 217     -27.861  49.151  39.308  1.00 54.07           C
ATOM   3463  CE2 PHE A 217     -25.904  47.810  39.208  1.00 44.94           C
ATOM   3464  CZ  PHE A 217     -26.799  48.645  38.596  1.00 48.37           C
ATOM   3465  H   PHE A 217     -27.237  50.611  43.115  1.00 47.32           H
ATOM   3466  HA  PHE A 217     -26.928  48.420  44.591  1.00 52.06           H
ATOM   3467  HB2 PHE A 217     -26.794  46.871  42.914  1.00 51.31           H
ATOM   3468  HB3 PHE A 217     -28.249  47.501  42.880  1.00 51.31           H
ATOM   3469  HD1 PHE A 217     -28.733  49.207  41.106  1.00 49.03           H
ATOM   3470  HD2 PHE A 217     -25.444  46.932  40.949  1.00 60.41           H
ATOM   3471  HE1 PHE A 217     -28.467  49.717  38.891  1.00 64.88           H
ATOM   3472  HE2 PHE A 217     -25.195  47.462  38.723  1.00 53.93           H
ATOM   3473  HZ  PHE A 217     -26.704  48.853  37.697  1.00 58.04           H
ATOM   3474  N   SER A 218     -24.572  48.302  44.075  1.00 40.68           N
ATOM   3475  CA  SER A 218     -23.170  48.229  43.768  1.00 42.88           C
ATOM   3476  C   SER A 218     -22.938  47.018  42.879  1.00 39.23           C
ATOM   3477  O   SER A 218     -23.619  46.000  43.010  1.00 42.25           O
ATOM   3478  CB  SER A 218     -22.365  48.132  45.059  1.00 32.58           C
ATOM   3479  OG  SER A 218     -22.593  46.916  45.741  1.00 37.37           O
ATOM   3480  H   SER A 218     -24.815  47.782  44.711  1.00 48.82           H
ATOM   3481  HA  SER A 218     -22.894  49.026  43.282  1.00 51.46           H
ATOM   3482  HB2 SER A 218     -21.422  48.189  44.830  1.00 39.10           H
ATOM   3483  HB3 SER A 218     -22.628  48.867  45.639  1.00 39.10           H
ATOM   3484  HG  SER A 218     -22.801  47.060  46.545  1.00 44.84           H
ATOM   3485  N   TYR A 219     -21.961  47.137  41.982  1.00 39.78           N
ATOM   3486  CA  TYR A 219     -21.549  46.043  41.097  1.00 35.42           C
ATOM   3487  C   TYR A 219     -20.125  45.627  41.463  1.00 32.71           C
ATOM   3488  O   TYR A 219     -19.191  46.429  41.387  1.00 34.23           O
ATOM   3489  CB  TYR A 219     -21.620  46.451  39.610  1.00 40.42           C
ATOM   3490  CG  TYR A 219     -21.444  45.293  38.662  1.00 41.82           C
ATOM   3491  CD1 TYR A 219     -22.489  44.425  38.425  1.00 34.16           C
ATOM   3492  CD2 TYR A 219     -20.235  45.043  38.033  1.00 36.73           C
ATOM   3493  CE1 TYR A 219     -22.352  43.350  37.602  1.00 36.70           C
ATOM   3494  CE2 TYR A 219     -20.109  43.968  37.156  1.00 39.52           C
ATOM   3495  CZ  TYR A 219     -21.165  43.125  36.950  1.00 35.93           C
ATOM   3496  OH  TYR A 219     -21.058  42.008  36.146  1.00 35.68           O
ATOM   3497  H   TYR A 219     -21.507  47.862  41.881  1.00 47.73           H
ATOM   3498  HA  TYR A 219     -22.129  45.278  41.247  1.00 42.51           H
ATOM   3499  HB2 TYR A 219     -22.479  46.854  39.422  1.00 48.51           H
ATOM   3500  HB3 TYR A 219     -20.916  47.094  39.421  1.00 48.51           H
ATOM   3501  HD1 TYR A 219     -23.294  44.567  38.854  1.00 40.99           H
ATOM   3502  HD2 TYR A 219     -19.523  45.619  38.175  1.00 44.07           H
ATOM   3503  HE1 TYR A 219     -23.074  42.784  37.464  1.00 44.04           H
ATOM   3504  HE2 TYR A 219     -19.302  43.794  36.737  1.00 47.43           H
ATOM   3505  HH  TYR A 219     -20.255  41.811  36.023  1.00 42.81           H
ATOM   3506  N   ASP A 220     -19.971  44.392  41.852  1.00 32.02           N
ATOM   3507  CA  ASP A 220     -18.693  43.812  42.212  1.00 36.07           C
ATOM   3508  C   ASP A 220     -18.240  42.912  41.065  1.00 40.83           C
ATOM   3509  O   ASP A 220     -18.836  41.856  40.806  1.00 37.65           O
ATOM   3510  CB  ASP A 220     -18.813  43.043  43.532  1.00 37.47           C
ATOM   3511  CG  ASP A 220     -17.616  42.143  43.799  1.00 51.55           C
ATOM   3512  OD1 ASP A 220     -16.460  42.661  43.780  1.00 47.39           O
ATOM   3513  OD2 ASP A 220     -17.836  40.926  44.056  1.00 52.38           O1-
ATOM   3514  H   ASP A 220     -20.629  43.845  41.943  1.00 38.42           H
ATOM   3515  HA  ASP A 220     -18.033  44.516  42.320  1.00 43.28           H
ATOM   3516  HB2 ASP A 220     -18.872  43.672  44.265  1.00 44.96           H
ATOM   3517  HB3 ASP A 220     -19.606  42.487  43.504  1.00 44.96           H
ATOM   3518  N   THR A 221     -17.189  43.345  40.375  1.00 33.21           N
ATOM   3519  CA  THR A 221     -16.623  42.596  39.268  1.00 40.34           C
ATOM   3520  C   THR A 221     -15.640  41.583  39.833  1.00 33.84           C
ATOM   3521  O   THR A 221     -14.783  41.949  40.618  1.00 36.14           O
ATOM   3522  CB  THR A 221     -15.900  43.552  38.300  1.00 39.53           C
ATOM   3523  OG1 THR A 221     -16.813  44.449  37.653  1.00 38.28           O
ATOM   3524  CG2 THR A 221     -15.158  42.819  37.255  1.00 42.97           C
ATOM   3525  H   THR A 221     -16.776  44.074  40.548  1.00 39.85           H
ATOM   3526  HA  THR A 221     -17.317  42.117  38.795  1.00 48.41           H
ATOM   3527  HB  THR A 221     -15.265  44.064  38.821  1.00 47.44           H
ATOM   3528  HG1 THR A 221     -17.055  45.042  38.196  1.00 45.94           H
ATOM   3529 HG21 THR A 221     -14.813  43.445  36.597  1.00 51.56           H
ATOM   3530 HG22 THR A 221     -14.414  42.355  37.665  1.00 51.56           H
ATOM   3531 HG23 THR A 221     -15.736  42.180  36.814  1.00 51.56           H
ATOM   3532  N   ARG A 222     -15.717  40.332  39.390  1.00 41.26           N
ATOM   3533  CA  ARG A 222     -14.690  39.364  39.759  1.00 45.39           C
ATOM   3534  C   ARG A 222     -13.374  39.842  39.151  1.00 46.63           C
ATOM   3535  O   ARG A 222     -13.322  40.143  37.965  1.00 44.37           O
ATOM   3536  CB  ARG A 222     -15.032  37.954  39.270  1.00 44.79           C
ATOM   3537  CG  ARG A 222     -13.964  36.893  39.654  1.00 53.47           C
ATOM   3538  CD  ARG A 222     -14.012  35.553  38.834  1.00 72.85           C
ATOM   3539  NE  ARG A 222     -14.173  35.771  37.379  1.00 78.65           N
ATOM   3540  CZ  ARG A 222     -13.874  34.897  36.403  1.00 71.26           C
ATOM   3541  NH1 ARG A 222     -13.338  33.684  36.651  1.00 63.61           N
ATOM   3542  NH2 ARG A 222     -14.111  35.252  35.141  1.00 66.21           N1+
ATOM   3543  H   ARG A 222     -16.312  40.040  38.846  1.00 49.51           H
ATOM   3544  HA  ARG A 222     -14.587  39.335  40.722  1.00 54.47           H
ATOM   3545  HB2 ARG A 222     -15.868  37.672  39.668  1.00 53.75           H
ATOM   3546  HB3 ARG A 222     -15.124  37.984  38.308  1.00 53.75           H
ATOM   3547  HG2 ARG A 222     -13.089  37.280  39.508  1.00 64.17           H
ATOM   3548  HG3 ARG A 222     -14.078  36.668  40.589  1.00 64.17           H
ATOM   3549  HD2 ARG A 222     -13.192  35.053  38.983  1.00 87.41           H
ATOM   3550  HD3 ARG A 222     -14.775  35.035  39.139  1.00 87.41           H
ATOM   3551  HE  ARG A 222     -14.455  36.543  37.127  1.00 94.38           H
ATOM   3552 HH11 ARG A 222     -13.186  33.440  37.461  1.00 76.34           H
ATOM   3553 HH12 ARG A 222     -13.154  33.147  36.003  1.00 76.34           H
ATOM   3554 HH21 ARG A 222     -14.444  36.025  34.966  1.00 79.45           H
ATOM   3555 HH22 ARG A 222     -13.915  34.715  34.495  1.00 79.45           H
ATOM   3556  N   CYS A 223     -12.344  39.961  39.983  1.00 42.70           N
ATOM   3557  CA  CYS A 223     -11.016  40.485  39.664  1.00 35.37           C
ATOM   3558  C   CYS A 223     -10.952  41.348  38.423  1.00 32.83           C
ATOM   3559  O   CYS A 223     -10.526  40.907  37.354  1.00 32.19           O
ATOM   3560  CB  CYS A 223     -10.004  39.350  39.526  1.00 36.85           C
ATOM   3561  SG  CYS A 223      -8.304  39.981  39.128  1.00 76.37           S
ATOM   3562  H   CYS A 223     -12.415  39.745  40.810  1.00 51.23           H
ATOM   3563  HA  CYS A 223     -10.726  41.044  40.401  1.00 42.45           H
ATOM   3564  HB2 CYS A 223      -9.941  38.897  40.378  1.00 44.22           H
ATOM   3565  HB3 CYS A 223     -10.289  38.743  38.828  1.00 44.22           H
ATOM   3566  HG  CYS A 223      -7.931  40.682  40.031  1.00 91.64           H
ATOM   3567  N   PHE A 224     -11.285  42.610  38.592  1.00 35.28           N
ATOM   3568  CA  PHE A 224     -11.485  43.483  37.462  1.00 31.41           C
ATOM   3569  C   PHE A 224     -10.232  43.577  36.602  1.00 36.74           C
ATOM   3570  O   PHE A 224     -10.308  43.444  35.375  1.00 35.48           O
ATOM   3571  CB  PHE A 224     -11.909  44.834  37.972  1.00 27.87           C
ATOM   3572  CG  PHE A 224     -12.188  45.818  36.899  1.00 40.01           C
ATOM   3573  CD1 PHE A 224     -11.145  46.443  36.220  1.00 31.99           C
ATOM   3574  CD2 PHE A 224     -13.510  46.136  36.566  1.00 37.72           C
ATOM   3575  CE1 PHE A 224     -11.410  47.382  35.238  1.00 40.05           C
ATOM   3576  CE2 PHE A 224     -13.783  47.057  35.578  1.00 32.81           C
ATOM   3577  CZ  PHE A 224     -12.731  47.686  34.905  1.00 33.92           C
ATOM   3578  H   PHE A 224     -11.406  42.988  39.355  1.00 42.33           H
ATOM   3579  HA  PHE A 224     -12.211  43.144  36.918  1.00 37.70           H
ATOM   3580  HB2 PHE A 224     -12.718  44.724  38.488  1.00 33.45           H
ATOM   3581  HB3 PHE A 224     -11.204  45.181  38.540  1.00 33.45           H
ATOM   3582  HD1 PHE A 224     -10.266  46.239  36.432  1.00 38.38           H
ATOM   3583  HD2 PHE A 224     -14.207  45.720  37.018  1.00 45.27           H
ATOM   3584  HE1 PHE A 224     -10.708  47.789  34.783  1.00 48.06           H
ATOM   3585  HE2 PHE A 224     -14.661  47.267  35.365  1.00 39.37           H
ATOM   3586  HZ  PHE A 224     -12.908  48.311  34.239  1.00 40.70           H
ATOM   3587  N   ASP A 225      -9.069  43.811  37.223  1.00 39.92           N
ATOM   3588  CA  ASP A 225      -7.839  43.950  36.433  1.00 38.90           C
ATOM   3589  C   ASP A 225      -7.709  42.793  35.463  1.00 31.34           C
ATOM   3590  O   ASP A 225      -7.283  42.970  34.323  1.00 32.02           O
ATOM   3591  CB  ASP A 225      -6.568  43.955  37.302  1.00 38.00           C
ATOM   3592  CG  ASP A 225      -6.452  45.138  38.243  1.00 22.69           C
ATOM   3593  OD1 ASP A 225      -7.017  46.224  38.030  1.00 31.30           O
ATOM   3594  OD2 ASP A 225      -5.694  44.980  39.197  1.00 37.57           O1-
ATOM   3595  H   ASP A 225      -8.973  43.879  38.077  1.00 47.90           H
ATOM   3596  HA  ASP A 225      -7.865  44.778  35.925  1.00 46.68           H
ATOM   3597  HB2 ASP A 225      -6.554  43.151  37.844  1.00 45.60           H
ATOM   3598  HB3 ASP A 225      -5.787  43.970  36.720  1.00 45.60           H
ATOM   3599  N   SER A 226      -8.010  41.580  35.922  1.00 28.98           N
ATOM   3600  CA  SER A 226      -7.847  40.433  35.047  1.00 33.31           C
ATOM   3601  C   SER A 226      -8.889  40.378  33.934  1.00 34.48           C
ATOM   3602  O   SER A 226      -8.685  39.662  32.964  1.00 33.88           O
ATOM   3603  CB  SER A 226      -7.914  39.148  35.851  1.00 39.85           C
ATOM   3604  OG  SER A 226      -6.782  38.953  36.675  1.00 40.67           O
ATOM   3605  H   SER A 226      -8.279  41.400  36.717  1.00 34.77           H
ATOM   3606  HA  SER A 226      -6.976  40.482  34.628  1.00 39.97           H
ATOM   3607  HB2 SER A 226      -8.712  39.174  36.404  1.00 47.82           H
ATOM   3608  HB3 SER A 226      -7.963  38.413  35.213  1.00 47.82           H
ATOM   3609  HG  SER A 226      -7.000  38.921  37.485  1.00 48.80           H
ATOM   3610  N   THR A 227      -9.993  41.094  34.051  1.00 32.87           N
ATOM   3611  CA  THR A 227     -11.001  41.090  33.010  1.00 40.17           C
ATOM   3612  C   THR A 227     -10.685  42.115  31.945  1.00 39.15           C
ATOM   3613  O   THR A 227     -11.311  42.107  30.880  1.00 35.64           O
ATOM   3614  CB  THR A 227     -12.398  41.378  33.606  1.00 39.86           C
ATOM   3615  OG1 THR A 227     -12.520  42.774  33.958  1.00 31.96           O
ATOM   3616  CG2 THR A 227     -12.606  40.565  34.858  1.00 37.11           C
ATOM   3617  H   THR A 227     -10.177  41.599  34.718  1.00 39.44           H
ATOM   3618  HA  THR A 227     -11.027  40.217  32.587  1.00 48.21           H
ATOM   3619  HB  THR A 227     -13.082  41.114  32.962  1.00 47.84           H
ATOM   3620  HG1 THR A 227     -11.922  43.004  34.502  1.00 38.35           H
ATOM   3621 HG21 THR A 227     -13.503  40.712  35.195  1.00 44.54           H
ATOM   3622 HG22 THR A 227     -12.477  39.622  34.662  1.00 44.54           H
ATOM   3623 HG23 THR A 227     -11.969  40.845  35.532  1.00 44.54           H
ATOM   3624  N   VAL A 228      -9.749  43.018  32.215  1.00 36.29           N
ATOM   3625  CA  VAL A 228      -9.436  44.033  31.219  1.00 38.75           C
ATOM   3626  C   VAL A 228      -8.731  43.348  30.045  1.00 37.58           C
ATOM   3627  O   VAL A 228      -7.721  42.666  30.226  1.00 35.13           O
ATOM   3628  CB  VAL A 228      -8.595  45.156  31.840  1.00 34.45           C
ATOM   3629  CG1 VAL A 228      -8.170  46.195  30.792  1.00 39.00           C
ATOM   3630  CG2 VAL A 228      -9.387  45.845  32.895  1.00 31.09           C
ATOM   3631  H   VAL A 228      -9.297  43.064  32.944  1.00 43.54           H
ATOM   3632  HA  VAL A 228     -10.270  44.410  30.900  1.00 46.50           H
ATOM   3633  HB  VAL A 228      -7.800  44.778  32.250  1.00 41.35           H
ATOM   3634 HG11 VAL A 228      -7.615  46.865  31.219  1.00 46.80           H
ATOM   3635 HG12 VAL A 228      -7.669  45.767  30.083  1.00 46.80           H
ATOM   3636 HG13 VAL A 228      -8.959  46.624  30.425  1.00 46.80           H
ATOM   3637 HG21 VAL A 228      -8.849  46.565  33.258  1.00 37.31           H
ATOM   3638 HG22 VAL A 228     -10.202  46.208  32.518  1.00 37.31           H
ATOM   3639 HG23 VAL A 228      -9.603  45.208  33.592  1.00 37.31           H
ATOM   3640  N   THR A 229      -9.293  43.486  28.844  1.00 39.86           N
ATOM   3641  CA  THR A 229      -8.725  42.863  27.652  1.00 48.78           C
ATOM   3642  C   THR A 229      -7.755  43.804  26.956  1.00 39.54           C
ATOM   3643  O   THR A 229      -7.754  45.030  27.154  1.00 35.80           O
ATOM   3644  CB  THR A 229      -9.792  42.456  26.631  1.00 34.01           C
ATOM   3645  OG1 THR A 229     -10.334  43.642  26.017  1.00 32.84           O
ATOM   3646  CG2 THR A 229     -10.862  41.681  27.290  1.00 37.21           C
ATOM   3647  H   THR A 229      -9.998  43.958  28.687  1.00 47.83           H
ATOM   3648  HA  THR A 229      -8.225  42.062  27.890  1.00 58.53           H
ATOM   3649  HB  THR A 229      -9.381  41.880  25.977  1.00 40.82           H
ATOM   3650  HG1 THR A 229     -10.940  43.424  25.481  1.00 39.41           H
ATOM   3651 HG21 THR A 229     -11.520  41.421  26.626  1.00 44.66           H
ATOM   3652 HG22 THR A 229     -10.497  40.888  27.708  1.00 44.66           H
ATOM   3653 HG23 THR A 229     -11.290  42.238  27.953  1.00 44.66           H
ATOM   3654  N   GLU A 230      -6.921  43.195  26.118  1.00 46.69           N
ATOM   3655  CA  GLU A 230      -6.006  43.974  25.295  1.00 48.65           C
ATOM   3656  C   GLU A 230      -6.795  44.974  24.481  1.00 38.72           C
ATOM   3657  O   GLU A 230      -6.433  46.157  24.396  1.00 39.37           O
ATOM   3658  CB  GLU A 230      -5.178  43.029  24.424  1.00 59.99           C
ATOM   3659  CG  GLU A 230      -4.174  42.127  25.268  1.00 39.17           C
ATOM   3660  CD  GLU A 230      -3.654  40.885  24.483  1.00 46.93           C
ATOM   3661  OE1 GLU A 230      -4.449  39.955  24.185  1.00 49.21           O
ATOM   3662  OE2 GLU A 230      -2.441  40.845  24.163  1.00 50.82           O1-
ATOM   3663  H   GLU A 230      -6.879  42.346  26.000  1.00 56.02           H
ATOM   3664  HA  GLU A 230      -5.397  44.473  25.857  1.00 58.38           H
ATOM   3665  HB2 GLU A 230      -5.781  42.437  23.947  1.00 71.99           H
ATOM   3666  HB3 GLU A 230      -4.665  43.554  23.787  1.00 71.99           H
ATOM   3667  HG2 GLU A 230      -3.412  42.667  25.529  1.00 47.00           H
ATOM   3668  HG3 GLU A 230      -4.628  41.803  26.059  1.00 47.00           H
ATOM   3669  N   ASN A 231      -7.958  44.560  24.008  1.00 32.51           N
ATOM   3670  CA  ASN A 231      -8.786  45.517  23.311  1.00 38.54           C
ATOM   3671  C   ASN A 231      -9.244  46.648  24.222  1.00 41.13           C
ATOM   3672  O   ASN A 231      -9.273  47.812  23.789  1.00 37.11           O
ATOM   3673  CB  ASN A 231      -9.980  44.834  22.665  1.00 45.24           C
ATOM   3674  CG  ASN A 231     -10.603  45.716  21.621  1.00 54.24           C
ATOM   3675  OD1 ASN A 231     -11.586  46.431  21.886  1.00 53.16           O
ATOM   3676  ND2 ASN A 231      -9.971  45.755  20.440  1.00 60.38           N
ATOM   3677  H   ASN A 231      -8.272  43.759  24.061  1.00 39.01           H
ATOM   3678  HA  ASN A 231      -8.256  45.920  22.610  1.00 46.25           H
ATOM   3679  HB2 ASN A 231      -9.696  44.003  22.254  1.00 54.29           H
ATOM   3680  HB3 ASN A 231     -10.643  44.655  23.348  1.00 54.29           H
ATOM   3681 HD21 ASN A 231     -10.233  46.291  19.819  1.00 72.45           H
ATOM   3682 HD22 ASN A 231      -9.303  45.231  20.296  1.00 72.45           H
ATOM   3683  N   ASP A 232      -9.592  46.352  25.489  1.00 34.80           N
ATOM   3684  CA  ASP A 232      -9.940  47.461  26.386  1.00 37.91           C
ATOM   3685  C   ASP A 232      -8.785  48.437  26.511  1.00 34.52           C
ATOM   3686  O   ASP A 232      -8.981  49.666  26.572  1.00 29.25           O
ATOM   3687  CB  ASP A 232     -10.330  46.985  27.805  1.00 37.55           C
ATOM   3688  CG  ASP A 232     -11.512  46.011  27.823  1.00 42.66           C
ATOM   3689  OD1 ASP A 232     -11.515  45.171  28.735  1.00 38.13           O
ATOM   3690  OD2 ASP A 232     -12.416  46.060  26.945  1.00 38.15           O1-
ATOM   3691  H   ASP A 232      -9.621  45.563  25.824  1.00 41.76           H
ATOM   3692  HA  ASP A 232     -10.687  47.949  25.998  1.00 45.50           H
ATOM   3693  HB2 ASP A 232      -9.578  46.530  28.222  1.00 45.07           H
ATOM   3694  HB3 ASP A 232     -10.582  47.763  28.328  1.00 45.07           H
ATOM   3695  N   ILE A 233      -7.568  47.914  26.607  1.00 30.68           N
ATOM   3696  CA  ILE A 233      -6.440  48.810  26.817  1.00 44.30           C
ATOM   3697  C   ILE A 233      -6.156  49.633  25.564  1.00 39.61           C
ATOM   3698  O   ILE A 233      -5.899  50.847  25.643  1.00 36.52           O
ATOM   3699  CB  ILE A 233      -5.230  48.000  27.287  1.00 41.80           C
ATOM   3700  CG1 ILE A 233      -5.649  47.328  28.595  1.00 37.26           C
ATOM   3701  CG2 ILE A 233      -4.066  48.915  27.441  1.00 39.88           C
ATOM   3702  CD1 ILE A 233      -4.629  46.450  29.207  1.00 39.59           C
ATOM   3703  H   ILE A 233      -7.374  47.081  26.575  1.00 36.82           H
ATOM   3704  HA  ILE A 233      -6.654  49.429  27.528  1.00 53.17           H
ATOM   3705  HB  ILE A 233      -5.026  47.316  26.627  1.00 50.16           H
ATOM   3706 HG12 ILE A 233      -5.856  48.028  29.233  1.00 44.71           H
ATOM   3707 HG13 ILE A 233      -6.437  46.790  28.437  1.00 44.71           H
ATOM   3708 HG21 ILE A 233      -3.302  48.419  27.774  1.00 47.86           H
ATOM   3709 HG22 ILE A 233      -3.853  49.300  26.579  1.00 47.86           H
ATOM   3710 HG23 ILE A 233      -4.307  49.621  28.065  1.00 47.86           H
ATOM   3711 HD11 ILE A 233      -4.977  46.086  30.036  1.00 47.51           H
ATOM   3712 HD12 ILE A 233      -4.414  45.730  28.597  1.00 47.51           H
ATOM   3713 HD13 ILE A 233      -3.838  46.982  29.382  1.00 47.51           H
ATOM   3714  N   ARG A 234      -6.251  49.012  24.391  1.00 36.72           N
ATOM   3715  CA  ARG A 234      -6.121  49.804  23.168  1.00 40.94           C
ATOM   3716  C   ARG A 234      -7.225  50.834  23.052  1.00 42.23           C
ATOM   3717  O   ARG A 234      -7.008  51.908  22.484  1.00 41.08           O
ATOM   3718  CB  ARG A 234      -6.138  48.900  21.958  1.00 37.83           C
ATOM   3719  CG  ARG A 234      -5.002  47.900  21.973  1.00 36.11           C
ATOM   3720  CD  ARG A 234      -4.698  47.350  20.557  1.00 46.96           C
ATOM   3721  NE  ARG A 234      -3.370  46.759  20.537  1.00 46.05           N
ATOM   3722  CZ  ARG A 234      -3.107  45.483  20.760  1.00 42.09           C
ATOM   3723  NH1 ARG A 234      -4.089  44.593  21.010  1.00 48.41           N
ATOM   3724  NH2 ARG A 234      -1.832  45.116  20.742  1.00 35.90           N1+
ATOM   3725  H   ARG A 234      -6.371  48.162  24.284  1.00 44.07           H
ATOM   3726  HA  ARG A 234      -5.274  50.285  23.176  1.00 49.13           H
ATOM   3727  HB2 ARG A 234      -6.975  48.410  21.960  1.00 45.40           H
ATOM   3728  HB3 ARG A 234      -6.071  49.455  21.168  1.00 45.40           H
ATOM   3729  HG2 ARG A 234      -4.206  48.322  22.332  1.00 43.33           H
ATOM   3730  HG3 ARG A 234      -5.250  47.149  22.532  1.00 43.33           H
ATOM   3731  HD2 ARG A 234      -5.341  46.671  20.312  1.00 56.36           H
ATOM   3732  HD3 ARG A 234      -4.712  48.075  19.911  1.00 56.36           H
ATOM   3733  HE  ARG A 234      -2.701  47.279  20.368  1.00 55.26           H
ATOM   3734 HH11 ARG A 234      -4.908  44.847  21.027  1.00 58.09           H
ATOM   3735 HH12 ARG A 234      -3.900  43.763  21.152  1.00 58.09           H
ATOM   3736 HH21 ARG A 234      -1.231  45.704  20.576  1.00 43.08           H
ATOM   3737 HH22 ARG A 234      -1.614  44.295  20.869  1.00 43.08           H
ATOM   3738  N   VAL A 235      -8.411  50.533  23.592  1.00 39.57           N
ATOM   3739  CA  VAL A 235      -9.506  51.496  23.559  1.00 38.50           C
ATOM   3740  C   VAL A 235      -9.208  52.674  24.462  1.00 36.55           C
ATOM   3741  O   VAL A 235      -9.480  53.828  24.113  1.00 42.07           O
ATOM   3742  CB  VAL A 235     -10.840  50.827  23.940  1.00 46.46           C
ATOM   3743  CG1 VAL A 235     -11.885  51.871  24.235  1.00 34.74           C
ATOM   3744  CG2 VAL A 235     -11.347  49.961  22.792  1.00 38.49           C
ATOM   3745  H   VAL A 235      -8.605  49.790  23.967  1.00 47.48           H
ATOM   3746  HA  VAL A 235      -9.589  51.839  22.654  1.00 46.19           H
ATOM   3747  HB  VAL A 235     -10.726  50.273  24.722  1.00 55.75           H
ATOM   3748 HG11 VAL A 235     -12.736  51.428  24.375  1.00 41.69           H
ATOM   3749 HG12 VAL A 235     -11.640  52.372  25.027  1.00 41.69           H
ATOM   3750 HG13 VAL A 235     -11.956  52.463  23.470  1.00 41.69           H
ATOM   3751 HG21 VAL A 235     -12.202  49.591  23.055  1.00 46.19           H
ATOM   3752 HG22 VAL A 235     -11.454  50.525  22.013  1.00 46.19           H
ATOM   3753 HG23 VAL A 235     -10.709  49.257  22.611  1.00 46.19           H
ATOM   3754  N   GLU A 236      -8.688  52.403  25.658  1.00 49.34           N
ATOM   3755  CA  GLU A 236      -8.223  53.484  26.520  1.00 41.83           C
ATOM   3756  C   GLU A 236      -7.249  54.366  25.770  1.00 43.43           C
ATOM   3757  O   GLU A 236      -7.358  55.597  25.780  1.00 38.92           O
ATOM   3758  CB  GLU A 236      -7.545  52.916  27.782  1.00 45.40           C
ATOM   3759  CG  GLU A 236      -8.482  52.089  28.677  1.00 44.95           C
ATOM   3760  CD  GLU A 236      -7.796  51.122  29.640  1.00 48.74           C
ATOM   3761  OE1 GLU A 236      -8.581  50.423  30.310  1.00 45.26           O
ATOM   3762  OE2 GLU A 236      -6.538  51.033  29.728  1.00 39.45           O1-
ATOM   3763  H   GLU A 236      -8.604  51.618  25.989  1.00 59.21           H
ATOM   3764  HA  GLU A 236      -8.985  54.030  26.765  1.00 50.20           H
ATOM   3765  HB2 GLU A 236      -6.810  52.348  27.506  1.00 54.48           H
ATOM   3766  HB3 GLU A 236      -7.210  53.656  28.312  1.00 54.48           H
ATOM   3767  HG2 GLU A 236      -9.015  52.697  29.214  1.00 53.94           H
ATOM   3768  HG3 GLU A 236      -9.055  51.552  28.106  1.00 53.94           H
ATOM   3769  N   GLU A 237      -6.277  53.738  25.116  1.00 46.96           N
ATOM   3770  CA  GLU A 237      -5.306  54.487  24.337  1.00 42.92           C
ATOM   3771  C   GLU A 237      -6.007  55.412  23.349  1.00 46.55           C
ATOM   3772  O   GLU A 237      -5.705  56.609  23.288  1.00 47.13           O
ATOM   3773  CB  GLU A 237      -4.364  53.517  23.632  1.00 41.65           C
ATOM   3774  CG  GLU A 237      -3.068  54.174  23.219  1.00 52.99           C
ATOM   3775  CD  GLU A 237      -2.844  54.205  21.730  1.00 53.51           C
ATOM   3776  OE1 GLU A 237      -3.143  53.187  21.064  1.00 58.37           O
ATOM   3777  OE2 GLU A 237      -2.359  55.238  21.227  1.00 53.43           O1-
ATOM   3778  H   GLU A 237      -6.160  52.887  25.106  1.00 56.35           H
ATOM   3779  HA  GLU A 237      -4.785  55.045  24.935  1.00 51.51           H
ATOM   3780  HB2 GLU A 237      -4.148  52.797  24.242  1.00 49.97           H
ATOM   3781  HB3 GLU A 237      -4.808  53.162  22.850  1.00 49.97           H
ATOM   3782  HG2 GLU A 237      -3.054  55.087  23.548  1.00 63.58           H
ATOM   3783  HG3 GLU A 237      -2.342  53.672  23.587  1.00 63.58           H
ATOM   3784  N   SER A 238      -6.999  54.905  22.615  1.00 37.67           N
ATOM   3785  CA  SER A 238      -7.600  55.779  21.614  1.00 39.83           C
ATOM   3786  C   SER A 238      -8.287  56.957  22.274  1.00 44.47           C
ATOM   3787  O   SER A 238      -8.292  58.071  21.730  1.00 45.05           O
ATOM   3788  CB  SER A 238      -8.566  54.998  20.714  1.00 45.89           C
ATOM   3789  OG  SER A 238      -9.867  54.889  21.248  1.00 57.72           O
ATOM   3790  H   SER A 238      -7.334  54.117  22.680  1.00 45.21           H
ATOM   3791  HA  SER A 238      -6.889  56.142  21.057  1.00 47.80           H
ATOM   3792  HB2 SER A 238      -8.624  55.456  19.859  1.00 55.07           H
ATOM   3793  HB3 SER A 238      -8.221  54.099  20.597  1.00 55.07           H
ATOM   3794  HG  SER A 238      -9.834  54.530  22.006  1.00 69.27           H
ATOM   3795  N   ILE A 239      -8.822  56.757  23.475  1.00 46.13           N
ATOM   3796  CA  ILE A 239      -9.413  57.882  24.177  1.00 40.84           C
ATOM   3797  C   ILE A 239      -8.342  58.889  24.564  1.00 45.15           C
ATOM   3798  O   ILE A 239      -8.558  60.102  24.500  1.00 49.63           O
ATOM   3799  CB  ILE A 239     -10.207  57.391  25.400  1.00 44.24           C
ATOM   3800  CG1 ILE A 239     -11.263  56.369  24.970  1.00 45.63           C
ATOM   3801  CG2 ILE A 239     -10.852  58.584  26.124  1.00 39.22           C
ATOM   3802  CD1 ILE A 239     -12.103  55.842  26.082  1.00 41.34           C
ATOM   3803  H   ILE A 239      -8.860  56.005  23.891  1.00 55.36           H
ATOM   3804  HA  ILE A 239     -10.021  58.341  23.579  1.00 49.01           H
ATOM   3805  HB  ILE A 239      -9.587  56.954  26.004  1.00 53.08           H
ATOM   3806 HG12 ILE A 239     -11.863  56.781  24.333  1.00 54.76           H
ATOM   3807 HG13 ILE A 239     -10.825  55.609  24.563  1.00 54.76           H
ATOM   3808 HG21 ILE A 239     -11.302  58.256  26.916  1.00 47.07           H
ATOM   3809 HG22 ILE A 239     -10.176  59.229  26.387  1.00 47.07           H
ATOM   3810 HG23 ILE A 239     -11.495  58.994  25.525  1.00 47.07           H
ATOM   3811 HD11 ILE A 239     -12.679  55.152  25.711  1.00 49.60           H
ATOM   3812 HD12 ILE A 239     -11.525  55.463  26.761  1.00 49.60           H
ATOM   3813 HD13 ILE A 239     -12.634  56.564  26.456  1.00 49.60           H
ATOM   3814  N   TYR A 240      -7.178  58.419  24.986  1.00 45.11           N
ATOM   3815  CA  TYR A 240      -6.145  59.366  25.369  1.00 42.92           C
ATOM   3816  C   TYR A 240      -5.755  60.201  24.162  1.00 50.40           C
ATOM   3817  O   TYR A 240      -5.586  61.418  24.259  1.00 47.62           O
ATOM   3818  CB  TYR A 240      -4.920  58.639  25.917  1.00 43.32           C
ATOM   3819  CG  TYR A 240      -5.129  57.709  27.083  1.00 49.47           C
ATOM   3820  CD1 TYR A 240      -6.097  57.932  28.043  1.00 45.90           C
ATOM   3821  CD2 TYR A 240      -4.337  56.583  27.203  1.00 43.94           C
ATOM   3822  CE1 TYR A 240      -6.244  57.063  29.090  1.00 44.05           C
ATOM   3823  CE2 TYR A 240      -4.486  55.703  28.233  1.00 40.15           C
ATOM   3824  CZ  TYR A 240      -5.436  55.938  29.180  1.00 41.15           C
ATOM   3825  OH  TYR A 240      -5.519  55.008  30.220  1.00 42.74           O
ATOM   3826  H   TYR A 240      -6.959  57.590  25.041  1.00 54.13           H
ATOM   3827  HA  TYR A 240      -6.489  59.963  26.054  1.00 51.50           H
ATOM   3828  HB2 TYR A 240      -4.551  58.091  25.209  1.00 51.99           H
ATOM   3829  HB3 TYR A 240      -4.262  59.298  26.195  1.00 51.99           H
ATOM   3830  HD1 TYR A 240      -6.637  58.683  27.985  1.00 55.08           H
ATOM   3831  HD2 TYR A 240      -3.695  56.420  26.555  1.00 52.72           H
ATOM   3832  HE1 TYR A 240      -6.891  57.231  29.731  1.00 52.86           H
ATOM   3833  HE2 TYR A 240      -3.940  54.952  28.294  1.00 48.18           H
ATOM   3834  HH  TYR A 240      -4.751  54.737  30.430  1.00 51.28           H
ATOM   3835  N   GLN A 241      -5.636  59.554  23.007  1.00 45.82           N
ATOM   3836  CA  GLN A 241      -5.244  60.227  21.788  1.00 46.46           C
ATOM   3837  C   GLN A 241      -6.281  61.238  21.330  1.00 53.91           C
ATOM   3838  O   GLN A 241      -5.957  62.097  20.504  1.00 56.22           O
ATOM   3839  CB  GLN A 241      -4.996  59.197  20.666  1.00 40.35           C
ATOM   3840  CG  GLN A 241      -3.862  58.190  20.945  1.00 48.20           C
ATOM   3841  CD  GLN A 241      -2.418  58.801  21.015  1.00 42.62           C
ATOM   3842  OE1 GLN A 241      -2.204  60.026  21.053  1.00 42.81           O
ATOM   3843  NE2 GLN A 241      -1.438  57.925  21.026  1.00 45.96           N
ATOM   3844  H   GLN A 241      -5.773  58.712  22.922  1.00 54.98           H
ATOM   3845  HA  GLN A 241      -4.416  60.704  21.955  1.00 55.75           H
ATOM   3846  HB2 GLN A 241      -5.803  58.678  20.520  1.00 48.42           H
ATOM   3847  HB3 GLN A 241      -4.764  59.680  19.860  1.00 48.42           H
ATOM   3848  HG2 GLN A 241      -4.034  57.784  21.807  1.00 57.84           H
ATOM   3849  HG3 GLN A 241      -3.882  57.497  20.265  1.00 57.84           H
ATOM   3850 HE21 GLN A 241      -1.615  57.092  20.894  1.00 55.15           H
ATOM   3851 HE22 GLN A 241      -0.621  58.169  21.161  1.00 55.15           H
ATOM   3852  N   CYS A 242      -7.527  61.146  21.792  1.00 46.73           N
ATOM   3853  CA  CYS A 242      -8.466  62.202  21.428  1.00 40.99           C
ATOM   3854  C   CYS A 242      -8.060  63.535  22.032  1.00 48.30           C
ATOM   3855  O   CYS A 242      -8.479  64.573  21.512  1.00 50.59           O
ATOM   3856  CB  CYS A 242      -9.901  61.830  21.837  1.00 40.28           C
ATOM   3857  SG  CYS A 242     -10.621  60.524  20.860  1.00 43.53           S
ATOM   3858  H   CYS A 242      -7.842  60.510  22.277  1.00 56.07           H
ATOM   3859  HA  CYS A 242      -8.450  62.322  20.470  1.00 49.18           H
ATOM   3860  HB2 CYS A 242      -9.890  61.526  22.755  1.00 48.34           H
ATOM   3861  HB3 CYS A 242     -10.477  62.601  21.744  1.00 48.34           H
ATOM   3862  HG  CYS A 242      -9.927  59.545  20.915  1.00 52.23           H
ATOM   3863  N   CYS A 243      -7.239  63.534  23.089  1.00 48.06           N
ATOM   3864  CA  CYS A 243      -6.760  64.771  23.698  1.00 51.40           C
ATOM   3865  C   CYS A 243      -5.918  65.577  22.725  1.00 59.27           C
ATOM   3866  O   CYS A 243      -5.471  65.071  21.705  1.00 61.30           O
ATOM   3867  CB  CYS A 243      -5.874  64.480  24.895  1.00 55.10           C
ATOM   3868  SG  CYS A 243      -6.728  63.696  26.218  1.00 63.14           S
ATOM   3869  H   CYS A 243      -6.944  62.824  23.472  1.00 57.67           H
ATOM   3870  HA  CYS A 243      -7.518  65.309  23.980  1.00 61.68           H
ATOM   3871  HB2 CYS A 243      -5.161  63.891  24.601  1.00 66.12           H
ATOM   3872  HB3 CYS A 243      -5.494  65.312  25.221  1.00 66.12           H
ATOM   3873  HG  CYS A 243      -7.287  62.724  25.782  1.00 75.77           H
ATOM   3874  N   ASP A 244      -5.624  66.830  23.097  1.00 65.12           N
ATOM   3875  CA  ASP A 244      -4.700  67.664  22.320  1.00 61.29           C
ATOM   3876  C   ASP A 244      -3.326  67.546  22.949  1.00 55.51           C
ATOM   3877  O   ASP A 244      -3.065  68.105  24.014  1.00 62.03           O
ATOM   3878  CB  ASP A 244      -5.149  69.116  22.253  1.00 63.08           C
ATOM   3879  CG  ASP A 244      -4.207  69.985  21.401  1.00 65.91           C
ATOM   3880  OD1 ASP A 244      -3.840  69.550  20.286  1.00 69.68           O
ATOM   3881  OD2 ASP A 244      -3.837  71.097  21.844  1.00 65.39           O1-
ATOM   3882  H   ASP A 244      -5.937  67.215  23.798  1.00 78.15           H
ATOM   3883  HA  ASP A 244      -4.644  67.322  21.414  1.00 73.55           H
ATOM   3884  HB2 ASP A 244      -6.033  69.153  21.857  1.00 75.69           H
ATOM   3885  HB3 ASP A 244      -5.167  69.479  23.149  1.00 75.69           H
ATOM   3886  N   LEU A 245      -2.441  66.831  22.269  1.00 60.18           N
ATOM   3887  CA  LEU A 245      -1.169  66.437  22.835  1.00 62.22           C
ATOM   3888  C   LEU A 245      -0.023  66.908  21.952  1.00 66.48           C
ATOM   3889  O   LEU A 245      -0.207  67.326  20.804  1.00 67.75           O
ATOM   3890  CB  LEU A 245      -1.098  64.913  23.006  1.00 59.34           C
ATOM   3891  CG  LEU A 245      -2.038  64.211  23.992  1.00 55.79           C
ATOM   3892  CD1 LEU A 245      -2.021  62.717  23.804  1.00 52.73           C
ATOM   3893  CD2 LEU A 245      -1.608  64.534  25.414  1.00 58.72           C
ATOM   3894  H   LEU A 245      -2.563  66.557  21.462  1.00 72.21           H
ATOM   3895  HA  LEU A 245      -1.059  66.852  23.703  1.00 74.66           H
ATOM   3896  HB2 LEU A 245      -1.247  64.509  22.134  1.00 71.21           H
ATOM   3897  HB3 LEU A 245      -0.197  64.706  23.306  1.00 71.21           H
ATOM   3898  HG  LEU A 245      -2.948  64.523  23.856  1.00 66.94           H
ATOM   3899 HD11 LEU A 245      -2.636  62.318  24.436  1.00 63.28           H
ATOM   3900 HD12 LEU A 245      -2.294  62.506  22.898  1.00 63.28           H
ATOM   3901 HD13 LEU A 245      -1.122  62.396  23.972  1.00 63.28           H
ATOM   3902 HD21 LEU A 245      -2.220  64.099  26.026  1.00 70.46           H
ATOM   3903 HD22 LEU A 245      -0.707  64.206  25.560  1.00 70.46           H
ATOM   3904 HD23 LEU A 245      -1.641  65.497  25.540  1.00 70.46           H
ATOM   3905  N   ALA A 246       1.165  66.818  22.519  1.00 65.08           N
ATOM   3906  CA  ALA A 246       2.405  67.035  21.806  1.00 64.50           C
ATOM   3907  C   ALA A 246       2.763  65.773  21.035  1.00 65.95           C
ATOM   3908  O   ALA A 246       2.562  64.666  21.538  1.00 70.57           O
ATOM   3909  CB  ALA A 246       3.533  67.368  22.774  1.00 54.09           C
ATOM   3910  H   ALA A 246       1.280  66.611  23.344  1.00 78.10           H
ATOM   3911  HA  ALA A 246       2.296  67.776  21.192  1.00 77.40           H
ATOM   3912  HB1 ALA A 246       4.326  67.581  22.256  1.00 64.90           H
ATOM   3913  HB2 ALA A 246       3.275  68.120  23.327  1.00 64.90           H
ATOM   3914  HB3 ALA A 246       3.702  66.589  23.328  1.00 64.90           H
ATOM   3915  N   PRO A 247       3.307  65.905  19.832  1.00 68.76           N
ATOM   3916  CA  PRO A 247       3.653  64.707  19.048  1.00 59.67           C
ATOM   3917  C   PRO A 247       4.542  63.762  19.800  1.00 58.43           C
ATOM   3918  O   PRO A 247       4.469  62.539  19.619  1.00 57.99           O
ATOM   3919  CB  PRO A 247       4.373  65.296  17.823  1.00 61.34           C
ATOM   3920  CG  PRO A 247       3.778  66.646  17.686  1.00 63.94           C
ATOM   3921  CD  PRO A 247       3.628  67.139  19.108  1.00 69.02           C
ATOM   3922  HA  PRO A 247       2.853  64.240  18.762  1.00 71.60           H
ATOM   3923  HB2 PRO A 247       5.327  65.360  17.994  1.00 73.61           H
ATOM   3924  HB3 PRO A 247       4.193  64.755  17.039  1.00 73.61           H
ATOM   3925  HG2 PRO A 247       4.365  67.221  17.173  1.00 76.73           H
ATOM   3926  HG3 PRO A 247       2.914  66.563  17.254  1.00 76.73           H
ATOM   3927  HD2 PRO A 247       4.459  67.513  19.437  1.00 82.82           H
ATOM   3928  HD3 PRO A 247       2.895  67.771  19.166  1.00 82.82           H
ATOM   3929  N   GLU A 248       5.405  64.312  20.641  1.00 50.94           N
ATOM   3930  CA  GLU A 248       6.272  63.476  21.441  1.00 52.05           C
ATOM   3931  C   GLU A 248       5.445  62.708  22.476  1.00 65.31           C
ATOM   3932  O   GLU A 248       5.664  61.506  22.700  1.00 55.28           O
ATOM   3933  CB  GLU A 248       7.342  64.379  22.066  1.00 53.33           C
ATOM   3934  CG  GLU A 248       8.615  63.668  22.506  1.00 67.67           C
ATOM   3935  CD  GLU A 248       9.802  64.613  22.791  1.00 54.97           C
ATOM   3936  OE1 GLU A 248       9.849  65.274  23.853  1.00 58.41           O
ATOM   3937  OE2 GLU A 248      10.714  64.671  21.945  1.00 69.63           O1-
ATOM   3938  H   GLU A 248       5.499  65.157  20.774  1.00 61.13           H
ATOM   3939  HA  GLU A 248       6.709  62.828  20.866  1.00 62.47           H
ATOM   3940  HB2 GLU A 248       7.583  65.058  21.418  1.00 64.00           H
ATOM   3941  HB3 GLU A 248       6.960  64.810  22.845  1.00 64.00           H
ATOM   3942  HG2 GLU A 248       8.427  63.185  23.326  1.00 81.20           H
ATOM   3943  HG3 GLU A 248       8.879  63.046  21.810  1.00 81.20           H
ATOM   3944  N   ALA A 249       4.447  63.375  23.074  1.00 56.38           N
ATOM   3945  CA  ALA A 249       3.579  62.707  24.040  1.00 56.14           C
ATOM   3946  C   ALA A 249       2.697  61.656  23.363  1.00 58.06           C
ATOM   3947  O   ALA A 249       2.427  60.594  23.937  1.00 51.81           O
ATOM   3948  CB  ALA A 249       2.720  63.740  24.769  1.00 59.30           C
ATOM   3949  H   ALA A 249       4.258  64.205  22.942  1.00 67.66           H
ATOM   3950  HA  ALA A 249       4.128  62.256  24.699  1.00 67.37           H
ATOM   3951  HB1 ALA A 249       2.238  63.294  25.482  1.00 71.16           H
ATOM   3952  HB2 ALA A 249       3.286  64.431  25.134  1.00 71.16           H
ATOM   3953  HB3 ALA A 249       2.095  64.134  24.137  1.00 71.16           H
ATOM   3954  N   ARG A 250       2.240  61.927  22.144  1.00 51.52           N
ATOM   3955  CA  ARG A 250       1.450  60.932  21.422  1.00 58.04           C
ATOM   3956  C   ARG A 250       2.212  59.633  21.219  1.00 52.71           C
ATOM   3957  O   ARG A 250       1.647  58.542  21.354  1.00 57.16           O
ATOM   3958  CB  ARG A 250       1.040  61.485  20.068  1.00 49.96           C
ATOM   3959  CG  ARG A 250       0.018  62.573  20.150  1.00 59.07           C
ATOM   3960  CD  ARG A 250      -0.624  62.848  18.799  1.00 58.78           C
ATOM   3961  NE  ARG A 250      -1.568  63.935  18.957  1.00 59.10           N
ATOM   3962  CZ  ARG A 250      -2.805  63.777  19.404  1.00 56.65           C
ATOM   3963  NH1 ARG A 250      -3.247  62.560  19.735  1.00 62.80           N
ATOM   3964  NH2 ARG A 250      -3.587  64.833  19.531  1.00 62.38           N1+
ATOM   3965  H   ARG A 250       2.362  62.663  21.727  1.00 61.82           H
ATOM   3966  HA  ARG A 250       0.647  60.729  21.930  1.00 69.65           H
ATOM   3967  HB2 ARG A 250       1.833  61.856  19.656  1.00 59.96           H
ATOM   3968  HB3 ARG A 250       0.693  60.760  19.525  1.00 59.96           H
ATOM   3969  HG2 ARG A 250      -0.685  62.297  20.760  1.00 70.88           H
ATOM   3970  HG3 ARG A 250       0.428  63.395  20.468  1.00 70.88           H
ATOM   3971  HD2 ARG A 250       0.053  63.123  18.163  1.00 70.54           H
ATOM   3972  HD3 ARG A 250      -1.093  62.062  18.476  1.00 70.54           H
ATOM   3973  HE  ARG A 250      -1.329  64.718  18.695  1.00 70.92           H
ATOM   3974 HH11 ARG A 250      -2.733  61.874  19.658  1.00 75.36           H
ATOM   3975 HH12 ARG A 250      -4.048  62.458  20.027  1.00 75.36           H
ATOM   3976 HH21 ARG A 250      -3.290  65.609  19.314  1.00 74.86           H
ATOM   3977 HH22 ARG A 250      -4.390  64.741  19.816  1.00 74.86           H
ATOM   3978  N   GLN A 251       3.485  59.729  20.852  1.00 53.59           N
ATOM   3979  CA  GLN A 251       4.259  58.545  20.495  1.00 52.77           C
ATOM   3980  C   GLN A 251       4.683  57.795  21.753  1.00 51.76           C
ATOM   3981  O   GLN A 251       4.758  56.552  21.755  1.00 53.98           O
ATOM   3982  CB  GLN A 251       5.476  58.990  19.650  1.00 49.28           C
ATOM   3983  CG  GLN A 251       6.498  57.920  19.279  1.00 47.14           C
ATOM   3984  CD  GLN A 251       6.081  57.103  18.080  1.00 57.98           C
ATOM   3985  OE1 GLN A 251       5.041  57.361  17.463  1.00 66.06           O
ATOM   3986  NE2 GLN A 251       6.900  56.112  17.728  1.00 54.36           N
ATOM   3987  H   GLN A 251       3.927  60.468  20.827  1.00 64.30           H
ATOM   3988  HA  GLN A 251       3.709  57.943  19.961  1.00 63.32           H
ATOM   3989  HB2 GLN A 251       5.146  59.370  18.827  1.00 59.14           H
ATOM   3990  HB3 GLN A 251       5.955  59.676  20.146  1.00 59.14           H
ATOM   3991  HG2 GLN A 251       7.337  58.353  19.059  1.00 56.56           H
ATOM   3992  HG3 GLN A 251       6.637  57.311  20.019  1.00 56.56           H
ATOM   3993 HE21 GLN A 251       7.584  55.922  18.212  1.00 65.23           H
ATOM   3994 HE22 GLN A 251       6.738  55.657  17.015  1.00 65.23           H
ATOM   3995  N   ALA A 252       4.949  58.532  22.836  1.00 47.76           N
ATOM   3996  CA  ALA A 252       5.229  57.870  24.104  1.00 53.29           C
ATOM   3997  C   ALA A 252       3.987  57.133  24.601  1.00 46.17           C
ATOM   3998  O   ALA A 252       4.077  56.009  25.133  1.00 40.28           O
ATOM   3999  CB  ALA A 252       5.711  58.902  25.126  1.00 48.90           C
ATOM   4000  H   ALA A 252       4.952  59.393  22.867  1.00 57.31           H
ATOM   4001  HA  ALA A 252       5.937  57.217  23.969  1.00 63.95           H
ATOM   4002  HB1 ALA A 252       5.922  58.456  25.961  1.00 58.68           H
ATOM   4003  HB2 ALA A 252       6.504  59.338  24.776  1.00 58.68           H
ATOM   4004  HB3 ALA A 252       5.008  59.560  25.263  1.00 58.68           H
ATOM   4005  N   ILE A 253       2.817  57.736  24.389  1.00 38.07           N
ATOM   4006  CA  ILE A 253       1.576  57.104  24.808  1.00 47.31           C
ATOM   4007  C   ILE A 253       1.289  55.890  23.943  1.00 46.49           C
ATOM   4008  O   ILE A 253       0.905  54.830  24.444  1.00 52.59           O
ATOM   4009  CB  ILE A 253       0.435  58.134  24.784  1.00 45.93           C
ATOM   4010  CG1 ILE A 253       0.628  59.096  25.946  1.00 40.86           C
ATOM   4011  CG2 ILE A 253      -0.968  57.469  24.863  1.00 40.08           C
ATOM   4012  CD1 ILE A 253      -0.378  60.205  25.967  1.00 54.86           C
ATOM   4013  H   ILE A 253       2.714  58.504  24.014  1.00 45.69           H
ATOM   4014  HA  ILE A 253       1.674  56.790  25.724  1.00 56.78           H
ATOM   4015  HB  ILE A 253       0.501  58.640  23.961  1.00 55.11           H
ATOM   4016 HG12 ILE A 253       0.559  58.605  26.777  1.00 49.03           H
ATOM   4017 HG13 ILE A 253       1.509  59.491  25.877  1.00 49.03           H
ATOM   4018 HG21 ILE A 253      -1.653  58.154  24.858  1.00 48.10           H
ATOM   4019 HG22 ILE A 253      -1.097  56.877  24.106  1.00 48.10           H
ATOM   4020 HG23 ILE A 253      -1.023  56.965  25.687  1.00 48.10           H
ATOM   4021 HD11 ILE A 253      -0.151  60.827  26.676  1.00 65.84           H
ATOM   4022 HD12 ILE A 253      -0.360  60.659  25.108  1.00 65.84           H
ATOM   4023 HD13 ILE A 253      -1.260  59.834  26.127  1.00 65.84           H
ATOM   4024  N   ARG A 254       1.517  55.987  22.653  1.00 46.91           N
ATOM   4025  CA  ARG A 254       1.297  54.811  21.827  1.00 50.40           C
ATOM   4026  C   ARG A 254       2.280  53.712  22.192  1.00 39.41           C
ATOM   4027  O   ARG A 254       1.939  52.522  22.206  1.00 42.85           O
ATOM   4028  CB  ARG A 254       1.398  55.188  20.343  1.00 53.83           C
ATOM   4029  CG  ARG A 254       1.279  54.000  19.408  1.00 60.27           C
ATOM   4030  CD  ARG A 254       0.051  53.084  19.719  1.00 62.15           C
ATOM   4031  NE  ARG A 254      -0.013  51.926  18.830  1.00 65.93           N
ATOM   4032  CZ  ARG A 254      -0.328  52.014  17.536  1.00 82.76           C
ATOM   4033  NH1 ARG A 254      -0.602  53.197  17.001  1.00 79.96           N
ATOM   4034  NH2 ARG A 254      -0.371  50.935  16.761  1.00 91.52           N1+
ATOM   4035  H   ARG A 254       1.794  56.685  22.242  1.00 56.29           H
ATOM   4036  HA  ARG A 254       0.404  54.474  21.993  1.00 60.49           H
ATOM   4037  HB2 ARG A 254       0.675  55.799  20.132  1.00 64.59           H
ATOM   4038  HB3 ARG A 254       2.252  55.623  20.176  1.00 64.59           H
ATOM   4039  HG2 ARG A 254       1.188  54.341  18.505  1.00 72.33           H
ATOM   4040  HG3 ARG A 254       2.088  53.468  19.484  1.00 72.33           H
ATOM   4041  HD2 ARG A 254       0.102  52.745  20.627  1.00 74.58           H
ATOM   4042  HD3 ARG A 254      -0.762  53.601  19.598  1.00 74.58           H
ATOM   4043  HE  ARG A 254      -0.025  51.148  19.198  1.00 79.11           H
ATOM   4044 HH11 ARG A 254      -0.577  53.910  17.482  1.00 95.95           H
ATOM   4045 HH12 ARG A 254      -0.800  53.251  16.166  1.00 95.95           H
ATOM   4046 HH21 ARG A 254      -0.200  50.160  17.089  1.00109.82           H
ATOM   4047 HH22 ARG A 254      -0.577  51.017  15.929  1.00109.82           H
ATOM   4048  N   SER A 255       3.496  54.089  22.540  1.00 47.52           N
ATOM   4049  CA  SER A 255       4.516  53.072  22.767  1.00 47.07           C
ATOM   4050  C   SER A 255       4.396  52.448  24.163  1.00 44.53           C
ATOM   4051  O   SER A 255       4.525  51.222  24.309  1.00 35.20           O
ATOM   4052  CB  SER A 255       5.894  53.697  22.540  1.00 43.84           C
ATOM   4053  OG  SER A 255       6.864  52.680  22.550  1.00 49.79           O
ATOM   4054  H   SER A 255       3.758  54.898  22.656  1.00 57.02           H
ATOM   4055  HA  SER A 255       4.407  52.350  22.122  1.00 56.49           H
ATOM   4056  HB2 SER A 255       5.921  54.115  21.670  1.00 52.61           H
ATOM   4057  HB3 SER A 255       6.076  54.366  23.225  1.00 52.61           H
ATOM   4058  HG  SER A 255       7.632  53.018  22.548  1.00 59.74           H
ATOM   4059  N   LEU A 256       4.174  53.270  25.205  1.00 38.92           N
ATOM   4060  CA  LEU A 256       3.831  52.707  26.505  1.00 46.80           C
ATOM   4061  C   LEU A 256       2.615  51.782  26.402  1.00 43.63           C
ATOM   4062  O   LEU A 256       2.579  50.721  27.046  1.00 39.69           O
ATOM   4063  CB  LEU A 256       3.587  53.830  27.525  1.00 47.94           C
ATOM   4064  CG  LEU A 256       4.843  54.526  28.042  1.00 32.19           C
ATOM   4065  CD1 LEU A 256       4.475  55.802  28.733  1.00 37.26           C
ATOM   4066  CD2 LEU A 256       5.662  53.649  28.925  1.00 32.40           C
ATOM   4067  H   LEU A 256       4.224  54.125  25.187  1.00 46.71           H
ATOM   4068  HA  LEU A 256       4.577  52.175  26.811  1.00 56.16           H
ATOM   4069  HB2 LEU A 256       3.045  54.513  27.105  1.00 57.52           H
ATOM   4070  HB3 LEU A 256       3.114  53.473  28.292  1.00 57.52           H
ATOM   4071  HG  LEU A 256       5.403  54.747  27.274  1.00 38.63           H
ATOM   4072 HD11 LEU A 256       5.283  56.220  29.063  1.00 44.72           H
ATOM   4073 HD12 LEU A 256       4.032  56.400  28.111  1.00 44.72           H
ATOM   4074 HD13 LEU A 256       3.877  55.607  29.471  1.00 44.72           H
ATOM   4075 HD21 LEU A 256       6.430  54.152  29.234  1.00 38.88           H
ATOM   4076 HD22 LEU A 256       5.132  53.363  29.685  1.00 38.88           H
ATOM   4077 HD23 LEU A 256       5.958  52.869  28.429  1.00 38.88           H
ATOM   4078  N   THR A 257       1.636  52.139  25.555  1.00 43.18           N
ATOM   4079  CA  THR A 257       0.451  51.296  25.366  1.00 39.96           C
ATOM   4080  C   THR A 257       0.820  49.957  24.769  1.00 39.99           C
ATOM   4081  O   THR A 257       0.528  48.899  25.349  1.00 38.47           O
ATOM   4082  CB  THR A 257      -0.589  52.000  24.492  1.00 37.12           C
ATOM   4083  OG1 THR A 257      -1.219  53.062  25.242  1.00 42.30           O
ATOM   4084  CG2 THR A 257      -1.664  51.032  24.062  1.00 35.11           C
ATOM   4085  H   THR A 257       1.634  52.851  25.073  1.00 51.82           H
ATOM   4086  HA  THR A 257       0.033  51.103  26.220  1.00 47.95           H
ATOM   4087  HB  THR A 257      -0.163  52.352  23.696  1.00 44.55           H
ATOM   4088  HG1 THR A 257      -0.660  53.631  25.497  1.00 50.76           H
ATOM   4089 HG21 THR A 257      -2.377  51.510  23.607  1.00 42.13           H
ATOM   4090 HG22 THR A 257      -1.301  50.368  23.463  1.00 42.13           H
ATOM   4091 HG23 THR A 257      -2.034  50.579  24.835  1.00 42.13           H
ATOM   4092  N   GLU A 258       1.421  49.974  23.583  1.00 40.09           N
ATOM   4093  CA  GLU A 258       1.764  48.709  22.952  1.00 35.68           C
ATOM   4094  C   GLU A 258       2.845  47.961  23.728  1.00 37.37           C
ATOM   4095  O   GLU A 258       2.883  46.730  23.695  1.00 33.52           O
ATOM   4096  CB  GLU A 258       2.211  48.938  21.504  1.00 46.16           C
ATOM   4097  CG  GLU A 258       1.036  49.028  20.546  1.00 52.13           C
ATOM   4098  CD  GLU A 258       0.371  47.709  20.407  1.00 48.82           C
ATOM   4099  OE1 GLU A 258      -0.881  47.654  20.529  1.00 56.64           O
ATOM   4100  OE2 GLU A 258       1.120  46.718  20.237  1.00 44.46           O1-
ATOM   4101  H   GLU A 258       1.631  50.680  23.144  1.00 48.11           H
ATOM   4102  HA  GLU A 258       0.962  48.169  22.938  1.00 42.82           H
ATOM   4103  HB2 GLU A 258       2.694  49.779  21.454  1.00 55.39           H
ATOM   4104  HB3 GLU A 258       2.777  48.203  21.213  1.00 55.39           H
ATOM   4105  HG2 GLU A 258       0.382  49.646  20.908  1.00 62.56           H
ATOM   4106  HG3 GLU A 258       1.336  49.327  19.676  1.00 62.56           H
ATOM   4107  N   ARG A 259       3.734  48.660  24.430  1.00 38.54           N
ATOM   4108  CA  ARG A 259       4.854  47.957  25.042  1.00 44.23           C
ATOM   4109  C   ARG A 259       4.637  47.654  26.524  1.00 40.90           C
ATOM   4110  O   ARG A 259       5.175  46.659  27.026  1.00 35.73           O
ATOM   4111  CB  ARG A 259       6.147  48.763  24.837  1.00 45.01           C
ATOM   4112  CG  ARG A 259       6.550  48.863  23.369  1.00 45.43           C
ATOM   4113  CD  ARG A 259       7.784  49.748  23.204  1.00 48.40           C
ATOM   4114  NE  ARG A 259       8.982  49.173  23.835  1.00 49.99           N
ATOM   4115  CZ  ARG A 259      10.121  49.839  24.038  1.00 47.43           C
ATOM   4116  NH1 ARG A 259      10.253  51.107  23.659  1.00 47.64           N
ATOM   4117  NH2 ARG A 259      11.138  49.231  24.627  1.00 43.08           N1+
ATOM   4118  H   ARG A 259       3.719  49.507  24.575  1.00 46.25           H
ATOM   4119  HA  ARG A 259       4.974  47.112  24.583  1.00 53.08           H
ATOM   4120  HB2 ARG A 259       6.045  49.666  25.180  1.00 54.02           H
ATOM   4121  HB3 ARG A 259       6.873  48.310  25.292  1.00 54.02           H
ATOM   4122  HG2 ARG A 259       6.755  47.982  23.011  1.00 54.51           H
ATOM   4123  HG3 ARG A 259       5.821  49.267  22.879  1.00 54.51           H
ATOM   4124  HD2 ARG A 259       7.965  49.870  22.262  1.00 58.08           H
ATOM   4125  HD3 ARG A 259       7.597  50.604  23.623  1.00 58.08           H
ATOM   4126  HE  ARG A 259       8.980  48.328  24.000  1.00 59.99           H
ATOM   4127 HH11 ARG A 259       9.602  51.515  23.281  1.00 57.17           H
ATOM   4128 HH12 ARG A 259      10.993  51.522  23.797  1.00 57.17           H
ATOM   4129 HH21 ARG A 259      11.057  48.410  24.867  1.00 51.70           H
ATOM   4130 HH22 ARG A 259      11.880  49.647  24.757  1.00 51.70           H
ATOM   4131  N   LEU A 260       3.825  48.459  27.220  1.00 36.02           N
ATOM   4132  CA  LEU A 260       3.584  48.260  28.649  1.00 39.83           C
ATOM   4133  C   LEU A 260       2.128  47.915  28.950  1.00 36.95           C
ATOM   4134  O   LEU A 260       1.846  46.798  29.372  1.00 36.15           O
ATOM   4135  CB  LEU A 260       4.017  49.512  29.418  1.00 41.09           C
ATOM   4136  CG  LEU A 260       3.938  49.413  30.924  1.00 41.17           C
ATOM   4137  CD1 LEU A 260       4.781  48.234  31.413  1.00 44.89           C
ATOM   4138  CD2 LEU A 260       4.370  50.724  31.579  1.00 38.13           C
ATOM   4139  H   LEU A 260       3.406  49.130  26.876  1.00 43.23           H
ATOM   4140  HA  LEU A 260       4.127  47.515  28.951  1.00 47.80           H
ATOM   4141  HB2 LEU A 260       4.943  49.707  29.204  1.00 49.31           H
ATOM   4142  HB3 LEU A 260       3.457  50.260  29.156  1.00 49.31           H
ATOM   4143  HG  LEU A 260       3.013  49.249  31.167  1.00 49.41           H
ATOM   4144 HD11 LEU A 260       4.750  48.207  32.382  1.00 53.87           H
ATOM   4145 HD12 LEU A 260       4.422  47.411  31.048  1.00 53.87           H
ATOM   4146 HD13 LEU A 260       5.695  48.357  31.110  1.00 53.87           H
ATOM   4147 HD21 LEU A 260       4.267  50.639  32.540  1.00 45.76           H
ATOM   4148 HD22 LEU A 260       5.299  50.896  31.355  1.00 45.76           H
ATOM   4149 HD23 LEU A 260       3.809  51.442  31.248  1.00 45.76           H
ATOM   4150  N   TYR A 261       1.199  48.836  28.731  1.00 38.81           N
ATOM   4151  CA  TYR A 261      -0.168  48.683  29.213  1.00 36.02           C
ATOM   4152  C   TYR A 261      -0.858  47.426  28.696  1.00 34.65           C
ATOM   4153  O   TYR A 261      -1.506  46.726  29.477  1.00 34.33           O
ATOM   4154  CB  TYR A 261      -0.933  49.924  28.838  1.00 33.85           C
ATOM   4155  CG  TYR A 261      -0.270  51.102  29.472  1.00 40.44           C
ATOM   4156  CD1 TYR A 261       0.433  50.959  30.687  1.00 38.80           C
ATOM   4157  CD2 TYR A 261      -0.306  52.352  28.874  1.00 38.99           C
ATOM   4158  CE1 TYR A 261       1.065  52.038  31.284  1.00 36.49           C
ATOM   4159  CE2 TYR A 261       0.306  53.444  29.484  1.00 43.16           C
ATOM   4160  CZ  TYR A 261       1.001  53.270  30.669  1.00 41.36           C
ATOM   4161  OH  TYR A 261       1.615  54.344  31.229  1.00 41.68           O
ATOM   4162  H   TYR A 261       1.338  49.569  28.306  1.00 46.57           H
ATOM   4163  HA  TYR A 261      -0.161  48.595  30.179  1.00 43.22           H
ATOM   4164  HB2 TYR A 261      -0.916  50.046  27.881  1.00 40.61           H
ATOM   4165  HB3 TYR A 261      -1.847  49.853  29.148  1.00 40.61           H
ATOM   4166  HD1 TYR A 261       0.486  50.130  31.097  1.00 46.56           H
ATOM   4167  HD2 TYR A 261      -0.771  52.471  28.079  1.00 46.79           H
ATOM   4168  HE1 TYR A 261       1.534  51.939  32.079  1.00 43.79           H
ATOM   4169  HE2 TYR A 261       0.283  54.279  29.082  1.00 51.79           H
ATOM   4170  HH  TYR A 261       1.798  54.166  32.025  1.00 50.01           H
ATOM   4171  N   VAL A 262      -0.709  47.078  27.413  1.00 37.92           N
ATOM   4172  CA  VAL A 262      -1.474  45.933  26.899  1.00 35.46           C
ATOM   4173  C   VAL A 262      -1.000  44.596  27.441  1.00 36.39           C
ATOM   4174  O   VAL A 262      -1.765  43.620  27.408  1.00 39.25           O
ATOM   4175  CB  VAL A 262      -1.474  45.832  25.367  1.00 37.29           C
ATOM   4176  CG1 VAL A 262      -2.196  46.981  24.815  1.00 43.55           C
ATOM   4177  CG2 VAL A 262      -0.064  45.746  24.820  1.00 39.40           C
ATOM   4178  H   VAL A 262      -0.198  47.468  26.840  1.00 45.51           H
ATOM   4179  HA  VAL A 262      -2.400  46.047  27.168  1.00 42.55           H
ATOM   4180  HB  VAL A 262      -1.958  45.038  25.085  1.00 44.74           H
ATOM   4181 HG11 VAL A 262      -2.242  46.889  23.849  1.00 52.26           H
ATOM   4182 HG12 VAL A 262      -3.088  46.976  25.196  1.00 52.26           H
ATOM   4183 HG13 VAL A 262      -1.729  47.794  25.070  1.00 52.26           H
ATOM   4184 HG21 VAL A 262      -0.104  45.671  23.852  1.00 47.28           H
ATOM   4185 HG22 VAL A 262       0.423  46.545  25.075  1.00 47.28           H
ATOM   4186 HG23 VAL A 262       0.365  44.961  25.189  1.00 47.28           H
ATOM   4187  N   GLY A 263       0.232  44.490  27.905  1.00 35.26           N
ATOM   4188  CA  GLY A 263       0.749  43.186  28.255  1.00 36.76           C
ATOM   4189  C   GLY A 263       2.260  43.206  28.303  1.00 40.90           C
ATOM   4190  O   GLY A 263       2.890  44.253  28.181  1.00 35.14           O
ATOM   4191  H   GLY A 263       0.778  45.139  28.016  1.00 42.32           H
ATOM   4192  HA2 GLY A 263       0.405  42.918  29.121  1.00 44.11           H
ATOM   4193  HA3 GLY A 263       0.468  42.536  27.597  1.00 44.11           H
ATOM   4194  N   GLY A 264       2.818  42.022  28.513  1.00 38.47           N
ATOM   4195  CA  GLY A 264       4.240  41.903  28.641  1.00 49.16           C
ATOM   4196  C   GLY A 264       4.729  40.939  29.702  1.00 49.52           C
ATOM   4197  O   GLY A 264       4.019  40.557  30.633  1.00 44.81           O
ATOM   4198  H   GLY A 264       2.389  41.283  28.566  1.00 46.16           H
ATOM   4199  HA2 GLY A 264       4.581  41.597  27.787  1.00 58.99           H
ATOM   4200  HA3 GLY A 264       4.614  42.776  28.830  1.00 58.99           H
ATOM   4201  N   PRO A 265       5.993  40.557  29.581  1.00 52.56           N
ATOM   4202  CA  PRO A 265       6.556  39.527  30.462  1.00 42.37           C
ATOM   4203  C   PRO A 265       6.819  40.058  31.867  1.00 40.25           C
ATOM   4204  O   PRO A 265       6.996  41.259  32.093  1.00 37.88           O
ATOM   4205  CB  PRO A 265       7.861  39.160  29.756  1.00 45.58           C
ATOM   4206  CG  PRO A 265       8.280  40.524  29.174  1.00 41.94           C
ATOM   4207  CD  PRO A 265       7.009  41.151  28.692  1.00 45.46           C
ATOM   4208  HA  PRO A 265       5.984  38.742  30.480  1.00 50.84           H
ATOM   4209  HB2 PRO A 265       8.503  38.821  30.396  1.00 54.69           H
ATOM   4210  HB3 PRO A 265       7.690  38.507  29.055  1.00 54.69           H
ATOM   4211  HG2 PRO A 265       8.673  41.076  29.866  1.00 50.33           H
ATOM   4212  HG3 PRO A 265       8.900  40.402  28.440  1.00 50.33           H
ATOM   4213  HD2 PRO A 265       7.047  42.112  28.795  1.00 54.55           H
ATOM   4214  HD3 PRO A 265       6.848  40.903  27.768  1.00 54.55           H
ATOM   4215  N   MET A 266       6.800  39.135  32.829  1.00 36.82           N
ATOM   4216  CA  MET A 266       6.992  39.463  34.232  1.00 37.87           C
ATOM   4217  C   MET A 266       8.103  38.575  34.780  1.00 41.63           C
ATOM   4218  O   MET A 266       8.158  37.360  34.508  1.00 35.77           O
ATOM   4219  CB  MET A 266       5.691  39.252  35.081  1.00 38.25           C
ATOM   4220  CG  MET A 266       4.414  39.971  34.554  1.00 37.92           C
ATOM   4221  SD  MET A 266       2.908  39.420  35.488  1.00 39.69           S
ATOM   4222  CE  MET A 266       2.825  37.761  34.866  1.00 28.43           C
ATOM   4223  H   MET A 266       6.679  38.297  32.689  1.00 44.18           H
ATOM   4224  HA  MET A 266       7.266  40.397  34.314  1.00 45.44           H
ATOM   4225  HB2 MET A 266       5.505  38.302  35.100  1.00 45.90           H
ATOM   4226  HB3 MET A 266       5.853  39.539  35.998  1.00 45.90           H
ATOM   4227  HG2 MET A 266       4.508  40.932  34.629  1.00 45.50           H
ATOM   4228  HG3 MET A 266       4.295  39.718  33.631  1.00 45.50           H
ATOM   4229  HE1 MET A 266       2.117  37.290  35.336  1.00 34.11           H
ATOM   4230  HE2 MET A 266       2.639  37.784  33.913  1.00 34.11           H
ATOM   4231  HE3 MET A 266       3.677  37.319  35.014  1.00 34.11           H
ATOM   4232  N   THR A 267       8.977  39.183  35.563  1.00 33.91           N
ATOM   4233  CA  THR A 267       9.913  38.407  36.366  1.00 48.33           C
ATOM   4234  C   THR A 267       9.576  38.542  37.844  1.00 37.61           C
ATOM   4235  O   THR A 267       8.904  39.490  38.275  1.00 32.86           O
ATOM   4236  CB  THR A 267      11.360  38.853  36.113  1.00 41.02           C
ATOM   4237  OG1 THR A 267      11.422  40.291  36.226  1.00 46.34           O
ATOM   4238  CG2 THR A 267      11.833  38.388  34.704  1.00 47.84           C
ATOM   4239  H   THR A 267       9.046  40.038  35.645  1.00 40.69           H
ATOM   4240  HA  THR A 267       9.827  37.469  36.141  1.00 58.00           H
ATOM   4241  HB  THR A 267      11.923  38.428  36.776  1.00 49.23           H
ATOM   4242  HG1 THR A 267      12.210  40.573  36.241  1.00 55.61           H
ATOM   4243 HG21 THR A 267      12.735  38.691  34.522  1.00 57.40           H
ATOM   4244 HG22 THR A 267      11.822  37.420  34.663  1.00 57.40           H
ATOM   4245 HG23 THR A 267      11.247  38.739  34.012  1.00 57.40           H
ATOM   4246  N   ASN A 268      10.036  37.559  38.613  1.00 45.17           N
ATOM   4247  CA  ASN A 268       9.975  37.661  40.061  1.00 44.63           C
ATOM   4248  C   ASN A 268      11.154  38.514  40.555  1.00 46.33           C
ATOM   4249  O   ASN A 268      11.947  39.044  39.760  1.00 42.65           O
ATOM   4250  CB  ASN A 268       9.940  36.264  40.687  1.00 48.20           C
ATOM   4251  CG  ASN A 268      11.190  35.463  40.400  1.00 49.30           C
ATOM   4252  OD1 ASN A 268      12.255  36.028  40.176  1.00 46.62           O
ATOM   4253  ND2 ASN A 268      11.066  34.143  40.407  1.00 45.36           N
ATOM   4254  H   ASN A 268      10.375  36.827  38.320  1.00 54.21           H
ATOM   4255  HA  ASN A 268       9.152  38.110  40.311  1.00 53.56           H
ATOM   4256  HB2 ASN A 268       9.851  36.345  41.649  1.00 57.84           H
ATOM   4257  HB3 ASN A 268       9.183  35.770  40.336  1.00 57.84           H
ATOM   4258 HD21 ASN A 268      11.722  33.644  40.166  1.00 54.43           H
ATOM   4259 HD22 ASN A 268      10.319  33.794  40.654  1.00 54.43           H
ATOM   4260  N   SER A 269      11.245  38.660  41.892  1.00 46.08           N
ATOM   4261  CA  SER A 269      12.274  39.479  42.544  1.00 48.24           C
ATOM   4262  C   SER A 269      13.683  38.937  42.312  1.00 49.53           C
ATOM   4263  O   SER A 269      14.663  39.694  42.374  1.00 44.39           O
ATOM   4264  CB  SER A 269      12.018  39.541  44.055  1.00 44.30           C
ATOM   4265  OG  SER A 269      12.039  38.248  44.644  1.00 40.80           O
ATOM   4266  H   SER A 269      10.706  38.288  42.443  1.00 55.30           H
ATOM   4267  HA  SER A 269      12.220  40.386  42.195  1.00 57.89           H
ATOM   4268  HB2 SER A 269      12.715  40.070  44.469  1.00 53.17           H
ATOM   4269  HB3 SER A 269      11.153  39.954  44.208  1.00 53.17           H
ATOM   4270  HG  SER A 269      11.912  38.307  45.472  1.00 48.96           H
ATOM   4271  N   LYS A 270      13.798  37.624  42.104  1.00 48.34           N
ATOM   4272  CA  LYS A 270      15.020  36.927  41.722  1.00 42.86           C
ATOM   4273  C   LYS A 270      15.318  37.038  40.232  1.00 51.15           C
ATOM   4274  O   LYS A 270      16.179  36.316  39.723  1.00 52.44           O
ATOM   4275  CB  LYS A 270      14.911  35.441  42.121  1.00 53.90           C
ATOM   4276  CG  LYS A 270      14.899  35.204  43.670  1.00 44.73           C
ATOM   4277  CD  LYS A 270      14.782  33.696  44.046  1.00 50.77           C
ATOM   4278  CE  LYS A 270      14.839  33.496  45.580  1.00 65.60           C
ATOM   4279  NZ  LYS A 270      14.607  32.099  45.982  1.00 67.06           N1+
ATOM   4280  H   LYS A 270      13.128  37.091  42.177  1.00 58.01           H
ATOM   4281  HA  LYS A 270      15.762  37.315  42.203  1.00 51.43           H
ATOM   4282  HB2 LYS A 270      14.092  35.069  41.754  1.00 64.68           H
ATOM   4283  HB3 LYS A 270      15.668  34.961  41.755  1.00 64.68           H
ATOM   4284  HG2 LYS A 270      15.721  35.556  44.046  1.00 53.67           H
ATOM   4285  HG3 LYS A 270      14.144  35.678  44.052  1.00 53.67           H
ATOM   4286  HD2 LYS A 270      13.939  33.335  43.728  1.00 60.92           H
ATOM   4287  HD3 LYS A 270      15.518  33.199  43.656  1.00 60.92           H
ATOM   4288  HE2 LYS A 270      15.718  33.746  45.908  1.00 78.72           H
ATOM   4289  HE3 LYS A 270      14.158  34.041  46.005  1.00 78.72           H
ATOM   4290  HZ1 LYS A 270      14.659  32.023  46.867  1.00 80.47           H
ATOM   4291  HZ2 LYS A 270      13.794  31.847  45.717  1.00 80.47           H
ATOM   4292  HZ3 LYS A 270      15.216  31.569  45.606  1.00 80.47           H
ATOM   4293  N   GLY A 271      14.596  37.881  39.503  1.00 45.89           N
ATOM   4294  CA  GLY A 271      14.843  37.992  38.078  1.00 51.22           C
ATOM   4295  C   GLY A 271      14.577  36.759  37.244  1.00 50.61           C
ATOM   4296  O   GLY A 271      15.081  36.681  36.120  1.00 51.92           O
ATOM   4297  H   GLY A 271      13.976  38.393  39.806  1.00 55.07           H
ATOM   4298  HA2 GLY A 271      14.304  38.710  37.713  1.00 61.46           H
ATOM   4299  HA3 GLY A 271      15.779  38.227  37.960  1.00 61.46           H
ATOM   4300  N   GLN A 272      13.823  35.781  37.739  1.00 47.78           N
ATOM   4301  CA  GLN A 272      13.374  34.721  36.854  1.00 55.96           C
ATOM   4302  C   GLN A 272      12.086  35.080  36.120  1.00 49.97           C
ATOM   4303  O   GLN A 272      11.272  35.903  36.553  1.00 41.75           O
ATOM   4304  CB  GLN A 272      13.123  33.438  37.600  1.00 51.00           C
ATOM   4305  CG  GLN A 272      14.129  33.144  38.586  1.00 54.60           C
ATOM   4306  CD  GLN A 272      13.788  31.852  39.293  1.00 75.06           C
ATOM   4307  OE1 GLN A 272      13.840  31.766  40.525  1.00 51.02           O
ATOM   4308  NE2 GLN A 272      13.416  30.829  38.502  1.00 73.32           N
ATOM   4309  H   GLN A 272      13.570  35.701  38.556  1.00 57.33           H
ATOM   4310  HA  GLN A 272      14.057  34.547  36.188  1.00 67.16           H
ATOM   4311  HB2 GLN A 272      12.280  33.538  38.066  1.00 61.20           H
ATOM   4312  HB3 GLN A 272      13.063  32.715  36.956  1.00 61.20           H
ATOM   4313  HG2 GLN A 272      14.980  33.058  38.130  1.00 65.52           H
ATOM   4314  HG3 GLN A 272      14.162  33.855  39.246  1.00 65.52           H
ATOM   4315 HE21 GLN A 272      13.492  30.894  37.646  1.00 87.98           H
ATOM   4316 HE22 GLN A 272      13.109  30.107  38.848  1.00 87.98           H
ATOM   4317  N   ASN A 273      11.915  34.395  35.002  1.00 55.00           N
ATOM   4318  CA  ASN A 273      10.799  34.562  34.086  1.00 46.78           C
ATOM   4319  C   ASN A 273       9.530  34.016  34.738  1.00 36.82           C
ATOM   4320  O   ASN A 273       9.387  32.806  34.909  1.00 38.27           O
ATOM   4321  CB  ASN A 273      11.174  33.814  32.807  1.00 43.33           C
ATOM   4322  CG  ASN A 273      10.160  33.945  31.715  1.00 41.09           C
ATOM   4323  OD1 ASN A 273       9.307  34.842  31.702  1.00 46.03           O
ATOM   4324  ND2 ASN A 273      10.263  33.050  30.766  1.00 39.70           N
ATOM   4325  H   ASN A 273      12.466  33.795  34.732  1.00 66.00           H
ATOM   4326  HA  ASN A 273      10.689  35.502  33.879  1.00 56.14           H
ATOM   4327  HB2 ASN A 273      12.004  34.185  32.471  1.00 52.00           H
ATOM   4328  HB3 ASN A 273      11.295  32.867  32.998  1.00 52.00           H
ATOM   4329 HD21 ASN A 273       9.782  33.114  30.056  1.00 47.65           H
ATOM   4330 HD22 ASN A 273      10.824  32.404  30.854  1.00 47.65           H
ATOM   4331  N   CYS A 274       8.610  34.882  35.140  1.00 37.40           N
ATOM   4332  CA  CYS A 274       7.493  34.336  35.916  1.00 48.91           C
ATOM   4333  C   CYS A 274       6.270  34.033  35.025  1.00 52.17           C
ATOM   4334  O   CYS A 274       5.657  32.964  35.138  1.00 40.83           O
ATOM   4335  CB  CYS A 274       7.144  35.298  37.073  1.00 46.17           C
ATOM   4336  SG  CYS A 274       6.214  34.529  38.406  1.00 49.16           S
ATOM   4337  H   CYS A 274       8.597  35.731  34.989  1.00 44.88           H
ATOM   4338  HA  CYS A 274       7.770  33.499  36.327  1.00 58.69           H
ATOM   4339  HB2 CYS A 274       7.972  35.609  37.469  1.00 55.41           H
ATOM   4340  HB3 CYS A 274       6.626  36.057  36.753  1.00 55.41           H
ATOM   4341  HG  CYS A 274       6.866  33.660  38.922  1.00 58.99           H
ATOM   4342  N   GLY A 275       5.937  34.914  34.090  1.00 38.78           N
ATOM   4343  CA  GLY A 275       4.862  34.627  33.168  1.00 44.52           C
ATOM   4344  C   GLY A 275       4.585  35.826  32.290  1.00 39.45           C
ATOM   4345  O   GLY A 275       5.348  36.790  32.267  1.00 44.72           O
ATOM   4346  H   GLY A 275       6.317  35.678  33.967  1.00 46.54           H
ATOM   4347  HA2 GLY A 275       5.091  33.884  32.591  1.00 53.42           H
ATOM   4348  HA3 GLY A 275       4.062  34.407  33.665  1.00 53.42           H
ATOM   4349  N   TYR A 276       3.464  35.759  31.588  1.00 41.93           N
ATOM   4350  CA  TYR A 276       3.152  36.760  30.578  1.00 38.23           C
ATOM   4351  C   TYR A 276       1.763  37.336  30.823  1.00 35.17           C
ATOM   4352  O   TYR A 276       0.785  36.598  30.908  1.00 40.38           O
ATOM   4353  CB  TYR A 276       3.269  36.156  29.183  1.00 37.77           C
ATOM   4354  CG  TYR A 276       3.591  37.209  28.198  1.00 43.47           C
ATOM   4355  CD1 TYR A 276       4.894  37.427  27.790  1.00 48.60           C
ATOM   4356  CD2 TYR A 276       2.596  38.030  27.708  1.00 42.01           C
ATOM   4357  CE1 TYR A 276       5.188  38.426  26.912  1.00 40.52           C
ATOM   4358  CE2 TYR A 276       2.880  39.020  26.842  1.00 48.30           C
ATOM   4359  CZ  TYR A 276       4.179  39.219  26.430  1.00 45.66           C
ATOM   4360  OH  TYR A 276       4.453  40.235  25.547  1.00 39.86           O
ATOM   4361  H   TYR A 276       2.862  35.152  31.681  1.00 50.32           H
ATOM   4362  HA  TYR A 276       3.780  37.501  30.641  1.00 45.87           H
ATOM   4363  HB2 TYR A 276       3.987  35.511  29.151  1.00 45.33           H
ATOM   4364  HB3 TYR A 276       2.432  35.739  28.931  1.00 45.33           H
ATOM   4365  HD1 TYR A 276       5.576  36.889  28.117  1.00 58.32           H
ATOM   4366  HD2 TYR A 276       1.719  37.899  27.981  1.00 50.41           H
ATOM   4367  HE1 TYR A 276       6.060  38.558  26.640  1.00 48.62           H
ATOM   4368  HE2 TYR A 276       2.195  39.556  26.518  1.00 57.96           H
ATOM   4369  HH  TYR A 276       3.738  40.579  25.274  1.00 47.83           H
ATOM   4370  N   ARG A 277       1.701  38.644  30.980  1.00 34.82           N
ATOM   4371  CA  ARG A 277       0.479  39.374  31.273  1.00 41.59           C
ATOM   4372  C   ARG A 277      -0.224  39.872  30.003  1.00 44.45           C
ATOM   4373  O   ARG A 277       0.401  40.484  29.126  1.00 39.27           O
ATOM   4374  CB  ARG A 277       0.795  40.569  32.174  1.00 40.92           C
ATOM   4375  CG  ARG A 277      -0.352  41.566  32.288  1.00 39.47           C
ATOM   4376  CD  ARG A 277       0.010  42.692  33.218  1.00 42.77           C
ATOM   4377  NE  ARG A 277       1.068  43.456  32.603  1.00 42.68           N
ATOM   4378  CZ  ARG A 277       0.892  44.369  31.653  1.00 39.53           C
ATOM   4379  NH1 ARG A 277      -0.309  44.705  31.218  1.00 40.42           N
ATOM   4380  NH2 ARG A 277       1.945  44.983  31.161  1.00 40.60           N1+
ATOM   4381  H   ARG A 277       2.387  39.152  30.930  1.00 41.78           H
ATOM   4382  HA  ARG A 277      -0.124  38.793  31.761  1.00 49.90           H
ATOM   4383  HB2 ARG A 277       1.000  40.248  33.064  1.00 49.10           H
ATOM   4384  HB3 ARG A 277       1.565  41.031  31.810  1.00 49.10           H
ATOM   4385  HG2 ARG A 277      -0.539  41.964  31.424  1.00 47.37           H
ATOM   4386  HG3 ARG A 277      -1.139  41.124  32.638  1.00 47.37           H
ATOM   4387  HD2 ARG A 277      -0.755  43.273  33.362  1.00 51.32           H
ATOM   4388  HD3 ARG A 277       0.336  42.338  34.059  1.00 51.32           H
ATOM   4389  HE  ARG A 277       1.850  43.404  32.961  1.00 51.22           H
ATOM   4390 HH11 ARG A 277      -1.009  44.321  31.531  1.00 48.51           H
ATOM   4391 HH12 ARG A 277      -0.386  45.315  30.617  1.00 48.51           H
ATOM   4392 HH21 ARG A 277       2.729  44.771  31.448  1.00 48.72           H
ATOM   4393 HH22 ARG A 277       1.851  45.590  30.561  1.00 48.72           H
ATOM   4394  N   ARG A 278      -1.538  39.655  29.933  1.00 45.76           N
ATOM   4395  CA  ARG A 278      -2.366  40.159  28.847  1.00 45.39           C
ATOM   4396  C   ARG A 278      -3.592  40.834  29.414  1.00 48.58           C
ATOM   4397  O   ARG A 278      -4.683  40.776  28.845  1.00 43.87           O
ATOM   4398  CB  ARG A 278      -2.742  39.039  27.895  1.00 50.70           C
ATOM   4399  CG  ARG A 278      -1.526  38.408  27.306  1.00 48.58           C
ATOM   4400  CD  ARG A 278      -1.833  37.532  26.123  1.00 39.46           C
ATOM   4401  NE  ARG A 278      -0.601  37.270  25.393  1.00 40.99           N
ATOM   4402  CZ  ARG A 278       0.233  36.264  25.648  1.00 44.35           C
ATOM   4403  NH1 ARG A 278      -0.014  35.357  26.588  1.00 41.77           N
ATOM   4404  NH2 ARG A 278       1.336  36.155  24.936  1.00 45.90           N1+
ATOM   4405  H   ARG A 278      -1.987  39.215  30.517  1.00 54.91           H
ATOM   4406  HA  ARG A 278      -1.887  40.825  28.333  1.00 54.47           H
ATOM   4407  HB2 ARG A 278      -3.231  38.362  28.392  1.00 60.84           H
ATOM   4408  HB3 ARG A 278      -3.284  39.396  27.172  1.00 60.84           H
ATOM   4409  HG2 ARG A 278      -0.935  39.115  27.010  1.00 58.30           H
ATOM   4410  HG3 ARG A 278      -1.084  37.879  27.989  1.00 58.30           H
ATOM   4411  HD2 ARG A 278      -2.214  36.693  26.428  1.00 47.36           H
ATOM   4412  HD3 ARG A 278      -2.441  38.007  25.540  1.00 47.36           H
ATOM   4413  HE  ARG A 278      -0.504  37.681  24.639  1.00 49.19           H
ATOM   4414 HH11 ARG A 278      -0.723  35.402  27.074  1.00 50.13           H
ATOM   4415 HH12 ARG A 278       0.547  34.717  26.720  1.00 50.13           H
ATOM   4416 HH21 ARG A 278       1.509  36.728  24.323  1.00 55.08           H
ATOM   4417 HH22 ARG A 278       1.875  35.504  25.090  1.00 55.08           H
ATOM   4418  N   CYS A 279      -3.423  41.519  30.539  1.00 35.23           N
ATOM   4419  CA  CYS A 279      -4.519  42.220  31.167  1.00 37.33           C
ATOM   4420  C   CYS A 279      -3.953  43.467  31.805  1.00 41.02           C
ATOM   4421  O   CYS A 279      -2.801  43.820  31.578  1.00 33.41           O
ATOM   4422  CB  CYS A 279      -5.241  41.339  32.188  1.00 41.47           C
ATOM   4423  SG  CYS A 279      -4.186  40.794  33.522  1.00 35.95           S
ATOM   4424  H   CYS A 279      -2.679  41.587  30.956  1.00 42.27           H
ATOM   4425  HA  CYS A 279      -5.162  42.486  30.500  1.00 44.79           H
ATOM   4426  HB2 CYS A 279      -5.945  41.842  32.619  1.00 49.77           H
ATOM   4427  HB3 CYS A 279      -5.631  40.570  31.729  1.00 49.77           H
ATOM   4428  HG  CYS A 279      -3.607  39.796  33.193  1.00 43.13           H
ATOM   4429  N   ARG A 280      -4.793  44.144  32.577  1.00 34.47           N
ATOM   4430  CA  ARG A 280      -4.401  45.376  33.232  1.00 39.30           C
ATOM   4431  C   ARG A 280      -3.168  45.166  34.122  1.00 41.57           C
ATOM   4432  O   ARG A 280      -3.111  44.225  34.912  1.00 38.36           O
ATOM   4433  CB  ARG A 280      -5.564  45.884  34.083  1.00 40.74           C
ATOM   4434  CG  ARG A 280      -5.206  47.040  35.036  1.00 33.81           C
ATOM   4435  CD  ARG A 280      -5.059  48.334  34.199  1.00 36.15           C
ATOM   4436  NE  ARG A 280      -6.387  48.812  33.841  1.00 41.58           N
ATOM   4437  CZ  ARG A 280      -6.707  49.430  32.722  1.00 33.42           C
ATOM   4438  NH1 ARG A 280      -5.775  49.669  31.811  1.00 41.02           N
ATOM   4439  NH2 ARG A 280      -7.970  49.819  32.538  1.00 34.93           N1+
ATOM   4440  H   ARG A 280      -5.602  43.915  32.711  1.00 41.36           H
ATOM   4441  HA  ARG A 280      -4.201  46.041  32.553  1.00 47.16           H
ATOM   4442  HB2 ARG A 280      -6.263  46.186  33.485  1.00 48.88           H
ATOM   4443  HB3 ARG A 280      -5.894  45.152  34.626  1.00 48.88           H
ATOM   4444  HG2 ARG A 280      -5.934  47.164  35.662  1.00 40.57           H
ATOM   4445  HG3 ARG A 280      -4.380  46.861  35.510  1.00 40.57           H
ATOM   4446  HD2 ARG A 280      -4.623  49.028  34.725  1.00 43.37           H
ATOM   4447  HD3 ARG A 280      -4.565  48.145  33.383  1.00 43.37           H
ATOM   4448  HE  ARG A 280      -6.954  48.875  34.488  1.00 49.90           H
ATOM   4449 HH11 ARG A 280      -4.967  49.414  31.940  1.00 49.23           H
ATOM   4450 HH12 ARG A 280      -5.983  50.072  31.080  1.00 49.23           H
ATOM   4451 HH21 ARG A 280      -8.562  49.661  33.135  1.00 41.92           H
ATOM   4452 HH22 ARG A 280      -8.196  50.222  31.822  1.00 41.92           H
ATOM   4453  N   ALA A 281      -2.193  46.060  34.017  1.00 35.37           N
ATOM   4454  CA  ALA A 281      -1.128  46.068  35.000  1.00 41.44           C
ATOM   4455  C   ALA A 281      -1.615  46.781  36.248  1.00 41.05           C
ATOM   4456  O   ALA A 281      -2.128  47.911  36.177  1.00 33.52           O
ATOM   4457  CB  ALA A 281       0.116  46.751  34.461  1.00 41.47           C
ATOM   4458  H   ALA A 281      -2.123  46.647  33.392  1.00 42.45           H
ATOM   4459  HA  ALA A 281      -0.901  45.158  35.242  1.00 49.73           H
ATOM   4460  HB1 ALA A 281       0.802  46.683  35.138  1.00 49.76           H
ATOM   4461  HB2 ALA A 281       0.396  46.289  33.658  1.00 49.76           H
ATOM   4462  HB3 ALA A 281      -0.094  47.679  34.272  1.00 49.76           H
ATOM   4463  N   SER A 282      -1.474  46.107  37.394  1.00 36.73           N
ATOM   4464  CA  SER A 282      -1.938  46.709  38.643  1.00 36.79           C
ATOM   4465  C   SER A 282      -1.093  47.888  39.074  1.00 38.90           C
ATOM   4466  O   SER A 282      -1.565  48.701  39.867  1.00 42.41           O
ATOM   4467  CB  SER A 282      -1.938  45.694  39.789  1.00 39.19           C
ATOM   4468  OG  SER A 282      -0.977  44.677  39.575  1.00 38.02           O
ATOM   4469  H   SER A 282      -1.129  45.322  37.451  1.00 44.07           H
ATOM   4470  HA  SER A 282      -2.841  47.031  38.511  1.00 44.15           H
ATOM   4471  HB2 SER A 282      -1.717  46.152  40.610  1.00 47.03           H
ATOM   4472  HB3 SER A 282      -2.822  45.306  39.852  1.00 47.03           H
ATOM   4473  HG  SER A 282      -0.999  44.125  40.206  1.00 45.63           H
ATOM   4474  N   GLY A 283       0.149  47.983  38.589  1.00 49.21           N
ATOM   4475  CA  GLY A 283       1.118  48.929  39.116  1.00 43.14           C
ATOM   4476  C   GLY A 283       1.727  49.836  38.062  1.00 39.12           C
ATOM   4477  O   GLY A 283       2.947  49.910  37.934  1.00 39.56           O
ATOM   4478  H   GLY A 283       0.457  47.503  37.944  1.00 59.05           H
ATOM   4479  HA2 GLY A 283       0.697  49.487  39.789  1.00 51.77           H
ATOM   4480  HA3 GLY A 283       1.837  48.440  39.552  1.00 51.77           H
ATOM   4481  N   VAL A 284       0.881  50.576  37.356  1.00 36.56           N
ATOM   4482  CA  VAL A 284       1.299  51.574  36.397  1.00 33.06           C
ATOM   4483  C   VAL A 284       0.533  52.847  36.665  1.00 37.90           C
ATOM   4484  O   VAL A 284      -0.373  52.905  37.498  1.00 44.54           O
ATOM   4485  CB  VAL A 284       1.125  51.120  34.929  1.00 36.14           C
ATOM   4486  CG1 VAL A 284       2.087  50.010  34.640  1.00 35.21           C
ATOM   4487  CG2 VAL A 284      -0.307  50.676  34.598  1.00 38.55           C
ATOM   4488  H   VAL A 284       0.027  50.512  37.424  1.00 43.87           H
ATOM   4489  HA  VAL A 284       2.229  51.771  36.548  1.00 39.67           H
ATOM   4490  HB  VAL A 284       1.339  51.867  34.346  1.00 43.37           H
ATOM   4491 HG11 VAL A 284       1.900  49.689  33.745  1.00 42.25           H
ATOM   4492 HG12 VAL A 284       2.992  50.352  34.703  1.00 42.25           H
ATOM   4493 HG13 VAL A 284       1.957  49.301  35.288  1.00 42.25           H
ATOM   4494 HG21 VAL A 284      -0.390  50.513  33.646  1.00 46.26           H
ATOM   4495 HG22 VAL A 284      -0.499  49.854  35.077  1.00 46.26           H
ATOM   4496 HG23 VAL A 284      -0.931  51.370  34.861  1.00 46.26           H
ATOM   4497  N   LEU A 285       0.948  53.897  35.976  1.00 40.00           N
ATOM   4498  CA  LEU A 285       0.327  55.194  36.188  1.00 45.20           C
ATOM   4499  C   LEU A 285      -1.137  55.208  35.765  1.00 45.54           C
ATOM   4500  O   LEU A 285      -1.931  56.001  36.285  1.00 39.61           O
ATOM   4501  CB  LEU A 285       1.083  56.264  35.402  1.00 37.82           C
ATOM   4502  CG  LEU A 285       0.521  57.675  35.617  1.00 43.43           C
ATOM   4503  CD1 LEU A 285       0.255  57.889  37.097  1.00 37.76           C
ATOM   4504  CD2 LEU A 285       1.499  58.731  35.102  1.00 40.08           C
ATOM   4505  H   LEU A 285       1.580  53.877  35.392  1.00 48.00           H
ATOM   4506  HA  LEU A 285       0.376  55.382  37.138  1.00 54.25           H
ATOM   4507  HB2 LEU A 285       2.014  56.263  35.672  1.00 45.38           H
ATOM   4508  HB3 LEU A 285       1.013  56.054  34.458  1.00 45.38           H
ATOM   4509  HG  LEU A 285      -0.324  57.780  35.149  1.00 52.12           H
ATOM   4510 HD11 LEU A 285       0.040  58.823  37.236  1.00 45.31           H
ATOM   4511 HD12 LEU A 285      -0.487  57.339  37.379  1.00 45.31           H
ATOM   4512 HD13 LEU A 285       1.059  57.650  37.585  1.00 45.31           H
ATOM   4513 HD21 LEU A 285       1.143  59.621  35.265  1.00 48.09           H
ATOM   4514 HD22 LEU A 285       2.346  58.618  35.564  1.00 48.09           H
ATOM   4515 HD23 LEU A 285       1.621  58.600  34.151  1.00 48.09           H
ATOM   4516  N   THR A 286      -1.488  54.409  34.776  1.00 39.28           N
ATOM   4517  CA  THR A 286      -2.806  54.471  34.158  1.00 46.04           C
ATOM   4518  C   THR A 286      -3.791  53.469  34.773  1.00 44.28           C
ATOM   4519  O   THR A 286      -4.913  53.326  34.270  1.00 38.45           O
ATOM   4520  CB  THR A 286      -2.693  54.220  32.630  1.00 31.98           C
ATOM   4521  OG1 THR A 286      -1.800  53.135  32.373  1.00 35.57           O
ATOM   4522  CG2 THR A 286      -2.160  55.411  31.945  1.00 37.99           C
ATOM   4523  H   THR A 286      -0.970  53.810  34.440  1.00 47.14           H
ATOM   4524  HA  THR A 286      -3.137  55.369  34.297  1.00 55.25           H
ATOM   4525  HB  THR A 286      -3.566  54.024  32.249  1.00 38.37           H
ATOM   4526  HG1 THR A 286      -1.293  53.346  31.732  1.00 42.68           H
ATOM   4527 HG21 THR A 286      -2.116  55.243  30.988  1.00 45.59           H
ATOM   4528 HG22 THR A 286      -2.740  56.169  32.110  1.00 45.59           H
ATOM   4529 HG23 THR A 286      -1.270  55.617  32.271  1.00 45.59           H
ATOM   4530  N   THR A 287      -3.379  52.739  35.811  1.00 42.35           N
ATOM   4531  CA  THR A 287      -4.259  51.753  36.421  1.00 46.57           C
ATOM   4532  C   THR A 287      -5.580  52.382  36.889  1.00 39.07           C
ATOM   4533  O   THR A 287      -6.652  52.004  36.415  1.00 43.99           O
ATOM   4534  CB  THR A 287      -3.516  51.052  37.551  1.00 43.62           C
ATOM   4535  OG1 THR A 287      -2.339  50.396  37.026  1.00 38.31           O
ATOM   4536  CG2 THR A 287      -4.374  50.001  38.148  1.00 33.74           C
ATOM   4537  H   THR A 287      -2.592  52.786  36.153  1.00 50.82           H
ATOM   4538  HA  THR A 287      -4.475  51.078  35.752  1.00 55.88           H
ATOM   4539  HB  THR A 287      -3.264  51.698  38.223  1.00 52.34           H
ATOM   4540  HG1 THR A 287      -2.562  49.740  36.550  1.00 45.97           H
ATOM   4541 HG21 THR A 287      -3.875  49.536  38.832  1.00 40.49           H
ATOM   4542 HG22 THR A 287      -5.155  50.411  38.536  1.00 40.49           H
ATOM   4543 HG23 THR A 287      -4.642  49.360  37.469  1.00 40.49           H
ATOM   4544  N   SER A 288      -5.536  53.378  37.763  1.00 39.09           N
ATOM   4545  CA  SER A 288      -6.783  54.004  38.219  1.00 43.47           C
ATOM   4546  C   SER A 288      -7.567  54.598  37.056  1.00 40.70           C
ATOM   4547  O   SER A 288      -8.770  54.349  36.906  1.00 41.26           O
ATOM   4548  CB  SER A 288      -6.505  55.098  39.246  1.00 39.78           C
ATOM   4549  OG  SER A 288      -7.679  55.870  39.524  1.00 46.70           O
ATOM   4550  H   SER A 288      -4.824  53.711  38.090  1.00 46.91           H
ATOM   4551  HA  SER A 288      -7.346  53.336  38.644  1.00 52.16           H
ATOM   4552  HB2 SER A 288      -6.200  54.672  40.056  1.00 47.74           H
ATOM   4553  HB3 SER A 288      -5.821  55.690  38.890  1.00 47.74           H
ATOM   4554  HG  SER A 288      -8.097  55.556  40.178  1.00 56.04           H
ATOM   4555  N   CYS A 289      -6.907  55.411  36.236  1.00 45.86           N
ATOM   4556  CA  CYS A 289      -7.600  56.127  35.165  1.00 32.91           C
ATOM   4557  C   CYS A 289      -8.193  55.146  34.175  1.00 33.16           C
ATOM   4558  O   CYS A 289      -9.354  55.269  33.786  1.00 33.48           O
ATOM   4559  CB  CYS A 289      -6.638  57.072  34.455  1.00 41.35           C
ATOM   4560  SG  CYS A 289      -7.316  57.960  32.993  1.00 45.75           S
ATOM   4561  H   CYS A 289      -6.059  55.532  36.259  1.00 55.03           H
ATOM   4562  HA  CYS A 289      -8.326  56.665  35.534  1.00 39.49           H
ATOM   4563  HB2 CYS A 289      -6.339  57.750  35.081  1.00 49.62           H
ATOM   4564  HB3 CYS A 289      -5.879  56.554  34.144  1.00 49.62           H
ATOM   4565  HG  CYS A 289      -6.423  58.600  32.512  1.00 54.90           H
ATOM   4566  N   GLY A 290      -7.408  54.153  33.760  1.00 37.83           N
ATOM   4567  CA  GLY A 290      -7.922  53.141  32.842  1.00 43.11           C
ATOM   4568  C   GLY A 290      -9.089  52.352  33.410  1.00 42.17           C
ATOM   4569  O   GLY A 290     -10.107  52.145  32.741  1.00 40.32           O
ATOM   4570  H   GLY A 290      -6.587  54.054  33.984  1.00 45.40           H
ATOM   4571  HA2 GLY A 290      -8.209  53.565  32.017  1.00 51.74           H
ATOM   4572  HA3 GLY A 290      -7.216  52.512  32.629  1.00 51.74           H
ATOM   4573  N   ASN A 291      -8.963  51.889  34.649  1.00 40.22           N
ATOM   4574  CA  ASN A 291     -10.046  51.084  35.202  1.00 41.01           C
ATOM   4575  C   ASN A 291     -11.317  51.913  35.291  1.00 37.89           C
ATOM   4576  O   ASN A 291     -12.393  51.479  34.867  1.00 33.28           O
ATOM   4577  CB  ASN A 291      -9.652  50.549  36.570  1.00 28.79           C
ATOM   4578  CG  ASN A 291      -8.738  49.329  36.472  1.00 36.51           C
ATOM   4579  OD1 ASN A 291      -8.625  48.723  35.402  1.00 30.25           O
ATOM   4580  ND2 ASN A 291      -8.088  48.949  37.590  1.00 27.99           N
ATOM   4581  H   ASN A 291      -8.301  52.034  35.176  1.00 48.26           H
ATOM   4582  HA  ASN A 291     -10.230  50.332  34.608  1.00 49.21           H
ATOM   4583  HB2 ASN A 291      -9.197  51.252  37.055  1.00 34.55           H
ATOM   4584  HB3 ASN A 291     -10.454  50.292  37.042  1.00 34.55           H
ATOM   4585 HD21 ASN A 291      -7.555  48.273  37.572  1.00 33.59           H
ATOM   4586 HD22 ASN A 291      -8.205  49.385  38.318  1.00 33.59           H
ATOM   4587  N   THR A 292     -11.187  53.141  35.775  1.00 33.52           N
ATOM   4588  CA  THR A 292     -12.343  54.015  35.872  1.00 31.44           C
ATOM   4589  C   THR A 292     -12.973  54.245  34.501  1.00 43.11           C
ATOM   4590  O   THR A 292     -14.200  54.210  34.362  1.00 40.75           O
ATOM   4591  CB  THR A 292     -11.932  55.342  36.490  1.00 34.44           C
ATOM   4592  OG1 THR A 292     -11.265  55.122  37.734  1.00 48.76           O
ATOM   4593  CG2 THR A 292     -13.136  56.227  36.717  1.00 38.10           C
ATOM   4594  H   THR A 292     -10.440  53.492  36.022  1.00 40.23           H
ATOM   4595  HA  THR A 292     -13.000  53.605  36.449  1.00 37.73           H
ATOM   4596  HB  THR A 292     -11.321  55.794  35.893  1.00 41.32           H
ATOM   4597  HG1 THR A 292     -10.522  54.752  37.601  1.00 58.51           H
ATOM   4598 HG21 THR A 292     -12.844  57.067  37.103  1.00 45.73           H
ATOM   4599 HG22 THR A 292     -13.590  56.415  35.879  1.00 45.73           H
ATOM   4600 HG23 THR A 292     -13.756  55.795  37.321  1.00 45.73           H
ATOM   4601  N   LEU A 293     -12.150  54.516  33.478  1.00 40.35           N
ATOM   4602  CA  LEU A 293     -12.700  54.732  32.148  1.00 39.55           C
ATOM   4603  C   LEU A 293     -13.389  53.486  31.677  1.00 33.72           C
ATOM   4604  O   LEU A 293     -14.484  53.541  31.123  1.00 35.86           O
ATOM   4605  CB  LEU A 293     -11.610  55.123  31.131  1.00 40.81           C
ATOM   4606  CG  LEU A 293     -11.148  56.582  31.148  1.00 40.70           C
ATOM   4607  CD1 LEU A 293      -9.890  56.779  30.287  1.00 40.47           C
ATOM   4608  CD2 LEU A 293     -12.279  57.468  30.718  1.00 39.92           C
ATOM   4609  H   LEU A 293     -11.295  54.567  33.529  1.00 48.43           H
ATOM   4610  HA  LEU A 293     -13.372  55.424  32.187  1.00 47.46           H
ATOM   4611  HB2 LEU A 293     -10.828  54.565  31.277  1.00 48.97           H
ATOM   4612  HB3 LEU A 293     -11.951  54.953  30.241  1.00 48.97           H
ATOM   4613  HG  LEU A 293     -10.928  56.835  32.055  1.00 48.84           H
ATOM   4614 HD11 LEU A 293      -9.605  57.705  30.342  1.00 48.57           H
ATOM   4615 HD12 LEU A 293      -9.189  56.205  30.632  1.00 48.57           H
ATOM   4616 HD13 LEU A 293     -10.090  56.540  29.370  1.00 48.57           H
ATOM   4617 HD21 LEU A 293     -12.065  58.390  30.929  1.00 47.91           H
ATOM   4618 HD22 LEU A 293     -12.429  57.355  29.763  1.00 47.91           H
ATOM   4619 HD23 LEU A 293     -13.062  57.198  31.194  1.00 47.91           H
ATOM   4620  N   THR A 294     -12.733  52.354  31.835  1.00 32.64           N
ATOM   4621  CA  THR A 294     -13.295  51.152  31.252  1.00 40.19           C
ATOM   4622  C   THR A 294     -14.497  50.675  32.049  1.00 36.67           C
ATOM   4623  O   THR A 294     -15.466  50.194  31.460  1.00 32.52           O
ATOM   4624  CB  THR A 294     -12.208  50.088  31.137  1.00 31.61           C
ATOM   4625  OG1 THR A 294     -11.208  50.555  30.237  1.00 34.83           O
ATOM   4626  CG2 THR A 294     -12.699  48.798  30.625  1.00 35.02           C
ATOM   4627  H   THR A 294     -11.983  52.255  32.235  1.00 39.16           H
ATOM   4628  HA  THR A 294     -13.600  51.358  30.355  1.00 48.23           H
ATOM   4629  HB  THR A 294     -11.820  49.944  32.009  1.00 37.93           H
ATOM   4630  HG1 THR A 294     -10.455  50.600  30.612  1.00 41.79           H
ATOM   4631 HG21 THR A 294     -11.961  48.171  30.595  1.00 42.03           H
ATOM   4632 HG22 THR A 294     -13.389  48.443  31.205  1.00 42.03           H
ATOM   4633 HG23 THR A 294     -13.054  48.903  29.726  1.00 42.03           H
ATOM   4634  N   CYS A 295     -14.473  50.837  33.371  1.00 39.47           N
ATOM   4635  CA  CYS A 295     -15.619  50.433  34.176  1.00 38.29           C
ATOM   4636  C   CYS A 295     -16.847  51.238  33.789  1.00 37.56           C
ATOM   4637  O   CYS A 295     -17.925  50.687  33.534  1.00 37.93           O
ATOM   4638  CB  CYS A 295     -15.318  50.620  35.651  1.00 35.12           C
ATOM   4639  SG  CYS A 295     -16.620  50.110  36.688  1.00 39.44           S
ATOM   4640  H   CYS A 295     -13.819  51.179  33.810  1.00 47.36           H
ATOM   4641  HA  CYS A 295     -15.813  49.502  34.004  1.00 45.94           H
ATOM   4642  HB2 CYS A 295     -14.549  50.087  35.891  1.00 42.15           H
ATOM   4643  HB3 CYS A 295     -15.166  51.561  35.816  1.00 42.15           H
ATOM   4644  HG  CYS A 295     -16.345  50.440  37.808  1.00 47.33           H
ATOM   4645  N   TYR A 296     -16.687  52.546  33.741  1.00 34.91           N
ATOM   4646  CA  TYR A 296     -17.743  53.421  33.268  1.00 38.21           C
ATOM   4647  C   TYR A 296     -18.214  53.028  31.872  1.00 44.32           C
ATOM   4648  O   TYR A 296     -19.414  53.067  31.589  1.00 43.60           O
ATOM   4649  CB  TYR A 296     -17.238  54.858  33.285  1.00 40.68           C
ATOM   4650  CG  TYR A 296     -18.117  55.898  32.635  1.00 51.58           C
ATOM   4651  CD1 TYR A 296     -18.917  56.730  33.399  1.00 44.08           C
ATOM   4652  CD2 TYR A 296     -18.099  56.094  31.261  1.00 40.43           C
ATOM   4653  CE1 TYR A 296     -19.702  57.683  32.811  1.00 47.26           C
ATOM   4654  CE2 TYR A 296     -18.876  57.051  30.677  1.00 34.04           C
ATOM   4655  CZ  TYR A 296     -19.670  57.840  31.453  1.00 42.91           C
ATOM   4656  OH  TYR A 296     -20.473  58.809  30.906  1.00 59.87           O
ATOM   4657  H   TYR A 296     -15.971  52.951  33.977  1.00 41.89           H
ATOM   4658  HA  TYR A 296     -18.494  53.357  33.872  1.00 45.85           H
ATOM   4659  HB2 TYR A 296     -17.115  55.122  34.209  1.00 48.82           H
ATOM   4660  HB3 TYR A 296     -16.387  54.881  32.819  1.00 48.82           H
ATOM   4661  HD1 TYR A 296     -18.942  56.623  34.316  1.00 52.90           H
ATOM   4662  HD2 TYR A 296     -17.559  55.554  30.737  1.00 48.51           H
ATOM   4663  HE1 TYR A 296     -20.247  58.230  33.327  1.00 56.71           H
ATOM   4664  HE2 TYR A 296     -18.867  57.163  29.759  1.00 40.85           H
ATOM   4665  HH  TYR A 296     -20.477  58.743  30.070  1.00 71.84           H
ATOM   4666  N   LEU A 297     -17.291  52.684  30.971  1.00 42.72           N
ATOM   4667  CA  LEU A 297     -17.703  52.489  29.589  1.00 41.46           C
ATOM   4668  C   LEU A 297     -18.626  51.292  29.508  1.00 40.32           C
ATOM   4669  O   LEU A 297     -19.731  51.379  28.962  1.00 32.75           O
ATOM   4670  CB  LEU A 297     -16.489  52.317  28.655  1.00 45.46           C
ATOM   4671  CG  LEU A 297     -16.701  51.868  27.172  1.00 40.79           C
ATOM   4672  CD1 LEU A 297     -17.777  52.719  26.515  1.00 42.27           C
ATOM   4673  CD2 LEU A 297     -15.424  51.926  26.326  1.00 39.65           C
ATOM   4674  H   LEU A 297     -16.460  52.537  31.125  1.00 51.27           H
ATOM   4675  HA  LEU A 297     -18.190  53.276  29.299  1.00 49.76           H
ATOM   4676  HB2 LEU A 297     -16.031  53.172  28.624  1.00 54.55           H
ATOM   4677  HB3 LEU A 297     -15.905  51.663  29.062  1.00 54.55           H
ATOM   4678  HG  LEU A 297     -17.006  50.950  27.147  1.00 48.95           H
ATOM   4679 HD11 LEU A 297     -17.966  52.364  25.632  1.00 50.73           H
ATOM   4680 HD12 LEU A 297     -18.583  52.695  27.052  1.00 50.73           H
ATOM   4681 HD13 LEU A 297     -17.452  53.633  26.457  1.00 50.73           H
ATOM   4682 HD21 LEU A 297     -15.644  51.637  25.429  1.00 47.58           H
ATOM   4683 HD22 LEU A 297     -15.082  52.831  26.309  1.00 47.58           H
ATOM   4684 HD23 LEU A 297     -14.773  51.322  26.712  1.00 47.58           H
ATOM   4685  N   LYS A 298     -18.208  50.181  30.104  1.00 31.40           N
ATOM   4686  CA  LYS A 298     -19.035  48.990  30.096  1.00 40.30           C
ATOM   4687  C   LYS A 298     -20.320  49.216  30.879  1.00 45.27           C
ATOM   4688  O   LYS A 298     -21.414  48.890  30.413  1.00 43.41           O
ATOM   4689  CB  LYS A 298     -18.245  47.833  30.672  1.00 34.43           C
ATOM   4690  CG  LYS A 298     -16.946  47.577  29.903  1.00 40.27           C
ATOM   4691  CD  LYS A 298     -16.091  46.428  30.494  1.00 40.64           C
ATOM   4692  CE  LYS A 298     -14.900  46.088  29.598  1.00 36.62           C
ATOM   4693  NZ  LYS A 298     -14.166  44.910  30.005  1.00 35.58           N1+
ATOM   4694  H   LYS A 298     -17.460  50.099  30.507  1.00 37.68           H
ATOM   4695  HA  LYS A 298     -19.279  48.768  29.186  1.00 48.36           H
ATOM   4696  HB2 LYS A 298     -18.032  48.050  31.591  1.00 41.32           H
ATOM   4697  HB3 LYS A 298     -18.795  47.035  30.633  1.00 41.32           H
ATOM   4698  HG2 LYS A 298     -17.176  47.322  28.994  1.00 48.32           H
ATOM   4699  HG3 LYS A 298     -16.411  48.385  29.895  1.00 48.32           H
ATOM   4700  HD2 LYS A 298     -15.738  46.708  31.354  1.00 48.77           H
ATOM   4701  HD3 LYS A 298     -16.630  45.629  30.600  1.00 48.77           H
ATOM   4702  HE2 LYS A 298     -15.243  45.913  28.711  1.00 43.94           H
ATOM   4703  HE3 LYS A 298     -14.288  46.842  29.585  1.00 43.94           H
ATOM   4704  HZ1 LYS A 298     -13.364  44.894  29.624  1.00 42.69           H
ATOM   4705  HZ2 LYS A 298     -14.062  44.909  30.888  1.00 42.69           H
ATOM   4706  HZ3 LYS A 298     -14.614  44.179  29.772  1.00 42.69           H
ATOM   4707  N   ALA A 299     -20.204  49.795  32.065  1.00 45.00           N
ATOM   4708  CA  ALA A 299     -21.363  49.906  32.937  1.00 48.63           C
ATOM   4709  C   ALA A 299     -22.408  50.819  32.316  1.00 44.97           C
ATOM   4710  O   ALA A 299     -23.608  50.556  32.405  1.00 42.34           O
ATOM   4711  CB  ALA A 299     -20.936  50.424  34.323  1.00 36.25           C
ATOM   4712  H   ALA A 299     -19.474  50.126  32.375  1.00 54.00           H
ATOM   4713  HA  ALA A 299     -21.763  49.027  33.053  1.00 58.35           H
ATOM   4714  HB1 ALA A 299     -21.724  50.544  34.871  1.00 43.50           H
ATOM   4715  HB2 ALA A 299     -20.352  49.768  34.730  1.00 43.50           H
ATOM   4716  HB3 ALA A 299     -20.475  51.273  34.230  1.00 43.50           H
ATOM   4717  N   ALA A 300     -21.975  51.889  31.670  1.00 45.09           N
ATOM   4718  CA  ALA A 300     -22.939  52.831  31.114  1.00 42.15           C
ATOM   4719  C   ALA A 300     -23.652  52.239  29.898  1.00 40.26           C
ATOM   4720  O   ALA A 300     -24.837  52.488  29.677  1.00 43.16           O
ATOM   4721  CB  ALA A 300     -22.236  54.126  30.734  1.00 43.70           C
ATOM   4722  H   ALA A 300     -21.152  52.084  31.542  1.00 54.11           H
ATOM   4723  HA  ALA A 300     -23.589  53.029  31.803  1.00 50.58           H
ATOM   4724  HB1 ALA A 300     -22.893  54.731  30.358  1.00 52.44           H
ATOM   4725  HB2 ALA A 300     -21.825  54.517  31.520  1.00 52.44           H
ATOM   4726  HB3 ALA A 300     -21.559  53.923  30.068  1.00 52.44           H
ATOM   4727  N   ALA A 301     -22.935  51.476  29.093  1.00 40.75           N
ATOM   4728  CA  ALA A 301     -23.565  50.704  28.041  1.00 49.07           C
ATOM   4729  C   ALA A 301     -24.526  49.676  28.608  1.00 43.49           C
ATOM   4730  O   ALA A 301     -25.589  49.413  28.026  1.00 38.29           O
ATOM   4731  CB  ALA A 301     -22.492  50.004  27.202  1.00 41.04           C
ATOM   4732  H   ALA A 301     -22.080  51.394  29.130  1.00 48.90           H
ATOM   4733  HA  ALA A 301     -24.084  51.300  27.476  1.00 58.88           H
ATOM   4734  HB1 ALA A 301     -22.914  49.516  26.475  1.00 49.25           H
ATOM   4735  HB2 ALA A 301     -21.893  50.680  26.852  1.00 49.25           H
ATOM   4736  HB3 ALA A 301     -22.002  49.389  27.772  1.00 49.25           H
ATOM   4737  N   ALA A 302     -24.130  49.023  29.688  1.00 39.44           N
ATOM   4738  CA  ALA A 302     -24.945  47.951  30.250  1.00 37.05           C
ATOM   4739  C   ALA A 302     -26.220  48.508  30.853  1.00 36.85           C
ATOM   4740  O   ALA A 302     -27.260  47.856  30.800  1.00 39.86           O
ATOM   4741  CB  ALA A 302     -24.146  47.174  31.303  1.00 42.01           C
ATOM   4742  H   ALA A 302     -23.396  49.171  30.096  1.00 47.33           H
ATOM   4743  HA  ALA A 302     -25.184  47.329  29.545  1.00 44.46           H
ATOM   4744  HB1 ALA A 302     -24.710  46.485  31.690  1.00 50.41           H
ATOM   4745  HB2 ALA A 302     -23.373  46.764  30.885  1.00 50.41           H
ATOM   4746  HB3 ALA A 302     -23.858  47.800  31.990  1.00 50.41           H
ATOM   4747  N   CYS A 303     -26.149  49.697  31.454  1.00 37.07           N
ATOM   4748  CA  CYS A 303     -27.356  50.368  31.915  1.00 48.56           C
ATOM   4749  C   CYS A 303     -28.372  50.431  30.791  1.00 48.98           C
ATOM   4750  O   CYS A 303     -29.573  50.258  31.012  1.00 48.14           O
ATOM   4751  CB  CYS A 303     -27.042  51.798  32.400  1.00 39.12           C
ATOM   4752  SG  CYS A 303     -26.151  51.913  33.994  1.00 48.17           S
ATOM   4753  H   CYS A 303     -25.425  50.137  31.588  1.00 44.48           H
ATOM   4754  HA  CYS A 303     -27.734  49.858  32.648  1.00 58.27           H
ATOM   4755  HB2 CYS A 303     -26.508  52.237  31.720  1.00 46.95           H
ATOM   4756  HB3 CYS A 303     -27.882  52.274  32.497  1.00 46.95           H
ATOM   4757  HG  CYS A 303     -25.176  51.221  33.983  1.00 57.80           H
ATOM   4758  N   ARG A 304     -27.894  50.667  29.573  1.00 46.31           N
ATOM   4759  CA  ARG A 304     -28.784  50.837  28.438  1.00 47.03           C
ATOM   4760  C   ARG A 304     -29.422  49.512  28.060  1.00 46.08           C
ATOM   4761  O   ARG A 304     -30.630  49.437  27.849  1.00 46.17           O
ATOM   4762  CB  ARG A 304     -28.020  51.436  27.267  1.00 46.94           C
ATOM   4763  CG  ARG A 304     -27.476  52.819  27.550  1.00 50.43           C
ATOM   4764  CD  ARG A 304     -26.968  53.468  26.257  1.00 49.20           C
ATOM   4765  NE  ARG A 304     -26.365  54.770  26.559  1.00 45.84           N
ATOM   4766  CZ  ARG A 304     -25.852  55.597  25.645  1.00 44.16           C
ATOM   4767  NH1 ARG A 304     -25.857  55.280  24.359  1.00 47.90           N
ATOM   4768  NH2 ARG A 304     -25.307  56.740  26.002  1.00 34.79           N1+
ATOM   4769  H   ARG A 304     -27.060  50.725  29.381  1.00 55.58           H
ATOM   4770  HA  ARG A 304     -29.485  51.464  28.673  1.00 56.44           H
ATOM   4771  HB2 ARG A 304     -27.270  50.861  27.048  1.00 56.33           H
ATOM   4772  HB3 ARG A 304     -28.615  51.510  26.505  1.00 56.33           H
ATOM   4773  HG2 ARG A 304     -28.176  53.378  27.921  1.00 60.51           H
ATOM   4774  HG3 ARG A 304     -26.732  52.766  28.172  1.00 60.51           H
ATOM   4775  HD2 ARG A 304     -26.280  52.904  25.866  1.00 59.04           H
ATOM   4776  HD3 ARG A 304     -27.696  53.580  25.624  1.00 59.04           H
ATOM   4777  HE  ARG A 304     -26.343  55.014  27.388  1.00 55.00           H
ATOM   4778 HH11 ARG A 304     -26.195  54.536  24.088  1.00 57.48           H
ATOM   4779 HH12 ARG A 304     -25.514  55.828  23.787  1.00 57.48           H
ATOM   4780 HH21 ARG A 304     -25.286  56.981  26.828  1.00 41.75           H
ATOM   4781 HH22 ARG A 304     -24.983  57.254  25.393  1.00 41.75           H
ATOM   4782  N   ALA A 305     -28.632  48.447  27.975  1.00 41.72           N
ATOM   4783  CA  ALA A 305     -29.221  47.133  27.764  1.00 37.19           C
ATOM   4784  C   ALA A 305     -30.273  46.826  28.824  1.00 45.23           C
ATOM   4785  O   ALA A 305     -31.279  46.169  28.538  1.00 46.51           O
ATOM   4786  CB  ALA A 305     -28.141  46.056  27.786  1.00 40.87           C
ATOM   4787  H   ALA A 305     -27.777  48.463  28.024  1.00 50.06           H
ATOM   4788  HA  ALA A 305     -29.658  47.116  26.902  1.00 44.62           H
ATOM   4789  HB1 ALA A 305     -28.543  45.200  27.572  1.00 49.04           H
ATOM   4790  HB2 ALA A 305     -27.457  46.275  27.135  1.00 49.04           H
ATOM   4791  HB3 ALA A 305     -27.747  46.020  28.672  1.00 49.04           H
ATOM   4792  N   ALA A 306     -30.045  47.257  30.059  1.00 44.52           N
ATOM   4793  CA  ALA A 306     -30.921  46.901  31.167  1.00 52.41           C
ATOM   4794  C   ALA A 306     -32.076  47.878  31.318  1.00 45.81           C
ATOM   4795  O   ALA A 306     -33.006  47.624  32.084  1.00 50.19           O
ATOM   4796  CB  ALA A 306     -30.099  46.838  32.475  1.00 53.22           C
ATOM   4797  H   ALA A 306     -29.386  47.764  30.285  1.00 53.43           H
ATOM   4798  HA  ALA A 306     -31.296  46.014  31.016  1.00 62.89           H
ATOM   4799  HB1 ALA A 306     -30.680  46.647  33.228  1.00 63.87           H
ATOM   4800  HB2 ALA A 306     -29.431  46.138  32.394  1.00 63.87           H
ATOM   4801  HB3 ALA A 306     -29.658  47.694  32.611  1.00 63.87           H
ATOM   4802  N   LYS A 307     -32.034  48.990  30.617  1.00 46.38           N
ATOM   4803  CA  LYS A 307     -33.129  49.950  30.648  1.00 52.00           C
ATOM   4804  C   LYS A 307     -33.369  50.426  32.067  1.00 48.98           C
ATOM   4805  O   LYS A 307     -34.495  50.485  32.537  1.00 49.92           O
ATOM   4806  CB  LYS A 307     -34.401  49.356  30.048  1.00 52.27           C
ATOM   4807  CG  LYS A 307     -34.272  48.945  28.554  1.00 44.55           C
ATOM   4808  CD  LYS A 307     -34.080  50.108  27.571  1.00 37.97           C
ATOM   4809  CE  LYS A 307     -35.021  51.267  27.819  1.00 50.54           C
ATOM   4810  NZ  LYS A 307     -34.899  52.348  26.767  1.00 62.51           N1+
ATOM   4811  H   LYS A 307     -31.372  49.218  30.126  1.00 55.65           H
ATOM   4812  HA  LYS A 307     -32.891  50.728  30.123  1.00 62.40           H
ATOM   4813  HB2 LYS A 307     -34.620  48.550  30.546  1.00 62.72           H
ATOM   4814  HB3 LYS A 307     -35.127  49.993  30.139  1.00 62.72           H
ATOM   4815  HG2 LYS A 307     -33.516  48.347  28.459  1.00 53.46           H
ATOM   4816  HG3 LYS A 307     -35.083  48.483  28.297  1.00 53.46           H
ATOM   4817  HD2 LYS A 307     -33.180  50.453  27.660  1.00 45.56           H
ATOM   4818  HD3 LYS A 307     -34.219  49.787  26.666  1.00 45.56           H
ATOM   4819  HE2 LYS A 307     -35.935  50.940  27.818  1.00 60.65           H
ATOM   4820  HE3 LYS A 307     -34.805  51.660  28.677  1.00 60.65           H
ATOM   4821  HZ1 LYS A 307     -35.506  52.981  26.913  1.00 75.01           H
ATOM   4822  HZ2 LYS A 307     -34.089  52.714  26.813  1.00 75.01           H
ATOM   4823  HZ3 LYS A 307     -35.019  52.007  25.951  1.00 75.01           H
ATOM   4824  N   LEU A 308     -32.298  50.753  32.767  1.00 52.04           N
ATOM   4825  CA  LEU A 308     -32.457  51.420  34.045  1.00 51.61           C
ATOM   4826  C   LEU A 308     -33.063  52.788  33.800  1.00 44.06           C
ATOM   4827  O   LEU A 308     -32.880  53.363  32.743  1.00 54.63           O
ATOM   4828  CB  LEU A 308     -31.106  51.550  34.765  1.00 51.34           C
ATOM   4829  CG  LEU A 308     -30.428  50.215  35.096  1.00 53.12           C
[truncated: 377,741 more chars]
