# Supplementary material for: High-throughput quantum-mechanics/molecular-mechanics (ONIOM) macromolecular crystallographic refinement with PHENIX/DivCon: the impact of mixed Hamiltonian methods on ligand and protein structure
Source: Acta Crystallogr D Struct Biol. 2018 Oct 29;74(Pt 11):1063–77. doi: 10.1107/S2059798318012913 (PMC6213575; doi:10.1107/S2059798318012913)
Supplement: Supplementary file 3 [file d-74-01063-sup3.gz › results_regionQM/1YWR-H_refine_001.pdb]

REMARK Date 2017-01-11 Time 04:31:33 EST -0500 (1484127093.19 s)
REMARK PHENIX refinement
REMARK 
REMARK ****************** INPUT FILES AND LABELS ******************************
REMARK Reflections:
REMARK   file name      : 1YWR.sf
REMARK   labels         : ['r1ywrsf,wavelength_id=1,_refln.intensity_meas,_refln.intensity_sigma']
REMARK R-free flags:
REMARK   file name      : None
REMARK   label          : R-free-flags
REMARK   test_flag_value: 1
REMARK Model file name(s): 
REMARK   /scratch/oleg/2711208.gondor.quantumbioinc.com/1YWR-H.pdb
REMARK 
REMARK ******************** REFINEMENT SUMMARY: QUICK FACTS *******************
REMARK Start: r_work = 0.2188 r_free = 0.2228 bonds = 0.011 angles = 2.122
REMARK Final: r_work = 0.2125 r_free = 0.2580 bonds = 0.014 angles = 1.712
REMARK ************************************************************************
REMARK 
REMARK ****************** REFINEMENT STATISTICS STEP BY STEP ******************
REMARK leading digit, like 1_, means number of macro-cycle                     
REMARK 0    : statistics at the very beginning when nothing is done yet        
REMARK 1_bss: bulk solvent correction and/or (anisotropic) scaling             
REMARK 1_xyz: refinement of coordinates                                        
REMARK 1_adp: refinement of ADPs (Atomic Displacement Parameters)              
REMARK 1_occ: refinement of occupancies                                        
REMARK ------------------------------------------------------------------------
REMARK  stage       r-work r-free bonds angles b_min b_max b_ave n_water shift
REMARK       0    : 0.2878 0.3249 0.011  2.12  14.9 157.9  46.3 588      0.000
REMARK       1_bss: 0.2188 0.2228 0.011  2.12  16.5 159.5  47.8 588      0.000
REMARK 1_settarget: 0.2188 0.2228 0.011  2.12  16.5 159.5  47.8 588      0.000
REMARK       1_nqh: 0.2189 0.2229 0.011  2.12  16.5 159.5  47.8 588      0.002
REMARK    1_weight: 0.2189 0.2229 0.011  2.12  16.5 159.5  47.8 588      0.002
REMARK    1_checkH: 0.2198 0.2237 0.011  2.12  16.5 159.5  47.8 588      0.429
REMARK    1_xyzrec: 0.2165 0.2458 0.017  1.81  16.5 159.5  47.8 588      0.523
REMARK    1_checkH: 0.2165 0.2459 0.017  1.81  16.5 159.5  47.8 588      0.523
REMARK       1_adp: 0.2158 0.2574 0.017  1.81  20.0 154.6  48.6 588      0.523
REMARK   1_regHadp: 0.2161 0.2579 0.017  1.81  20.0 154.6  48.6 588      0.523
REMARK       2_bss: 0.2152 0.2571 0.017  1.81  20.2 154.8  48.8 588      0.523
REMARK 2_settarget: 0.2152 0.2571 0.017  1.81  20.2 154.8  48.8 588      0.523
REMARK 2_updatecdl: 0.2152 0.2571 0.017  1.82  20.2 154.8  48.8 588      0.523
REMARK       2_nqh: 0.2152 0.2571 0.017  1.82  20.2 154.8  48.8 588      0.523
REMARK    2_weight: 0.2152 0.2571 0.017  1.82  20.2 154.8  48.8 588      0.523
REMARK    2_checkH: 0.2152 0.2571 0.017  1.82  20.2 154.8  48.8 588      0.523
REMARK    2_xyzrec: 0.2142 0.2564 0.014  1.67  20.2 154.8  48.8 588      0.536
REMARK    2_checkH: 0.2142 0.2564 0.014  1.67  20.2 154.8  48.8 588      0.537
REMARK       2_adp: 0.2146 0.2543 0.014  1.67  22.1 151.4  48.5 588      0.537
REMARK   2_regHadp: 0.2152 0.2546 0.014  1.67  22.1 151.4  48.5 588      0.537
REMARK       3_bss: 0.2142 0.2538 0.014  1.67  22.0 151.3  48.4 588      0.537
REMARK 3_settarget: 0.2142 0.2538 0.014  1.67  22.0 151.3  48.4 588      0.537
REMARK 3_updatecdl: 0.2142 0.2538 0.014  1.69  22.0 151.3  48.4 588      0.537
REMARK       3_nqh: 0.2142 0.2538 0.014  1.69  22.0 151.3  48.4 588      0.537
REMARK    3_weight: 0.2142 0.2538 0.014  1.69  22.0 151.3  48.4 588      0.537
REMARK    3_checkH: 0.2142 0.2538 0.014  1.69  22.0 151.3  48.4 588      0.537
REMARK    3_xyzrec: 0.2127 0.2572 0.014  1.71  22.0 151.3  48.4 588      0.563
REMARK    3_checkH: 0.2127 0.2571 0.014  1.71  22.0 151.3  48.4 588      0.562
REMARK       3_adp: 0.2129 0.2585 0.014  1.71  21.3 149.9  48.0 588      0.562
REMARK   3_regHadp: 0.2129 0.2587 0.014  1.71  21.3 149.9  48.0 588      0.562
REMARK         end: 0.2125 0.2580 0.014  1.71  21.2 149.8  47.9 588      0.562
REMARK ------------------------------------------------------------------------
REMARK MODEL CONTENT.
REMARK  ELEMENT        ATOM RECORD COUNT   OCCUPANCY SUM
REMARK        C                     1775         1775.00
REMARK        F                        1            1.00
REMARK        H                     3154         3154.00
REMARK        O                      653          653.00
REMARK        N                      476          476.00
REMARK        S                       12           12.00
REMARK      O1-                       42           42.00
REMARK    TOTAL                     6113         6113.00
REMARK -----------------------------------------------------------------------
REMARK r_free_flags.md5.hexdigest 0062d576f6adb1168893273505424c15
REMARK 
REMARK ---------------------------------------------------------------
REMARK  Atom Name   Residue Name    Residue ID     Chain     Charge  
REMARK ---------------------------------------------------------------
REMARK      C1           LI9            361          A      -0.1503  
REMARK     C11           LI9            361          A       0.1078  
REMARK     C12           LI9            361          A      -0.3737  
REMARK     C13           LI9            361          A       0.1627  
REMARK     C14           LI9            361          A       0.1188  
REMARK     C16           LI9            361          A       0.6211  
REMARK     C18           LI9            361          A      -0.1938  
REMARK     C19           LI9            361          A      -0.2071  
REMARK      C2           LI9            361          A      -0.2541  
REMARK     C20           LI9            361          A      -0.3258  
REMARK     C21           LI9            361          A      -0.3431  
REMARK     C24           LI9            361          A      -0.0962  
REMARK     C26           LI9            361          A      -0.2643  
REMARK     C27           LI9            361          A       0.4079  
REMARK     C29           LI9            361          A       0.1013  
REMARK      C3           LI9            361          A       0.0991  
REMARK     C30           LI9            361          A      -0.0786  
REMARK     C31           LI9            361          A      -0.4727  
REMARK     C32           LI9            361          A      -0.1106  
REMARK     C33           LI9            361          A      -0.2035  
REMARK     C34           LI9            361          A      -0.1684  
REMARK     C35           LI9            361          A      -0.1518  
REMARK     C36           LI9            361          A      -0.1378  
REMARK      C4           LI9            361          A       -0.238  
REMARK      C5           LI9            361          A       0.1899  
REMARK      C6           LI9            361          A       -0.149  
REMARK      C7           LI9            361          A      -0.3823  
REMARK      F9           LI9            361          A      -0.1691  
REMARK     N10           LI9            361          A       -0.304  
REMARK     N17           LI9            361          A      -0.0392  
REMARK     N22           LI9            361          A      -0.0962  
REMARK     N23           LI9            361          A      -0.4708  
REMARK     N25           LI9            361          A      -0.4405  
REMARK     N28           LI9            361          A      -0.4544  
REMARK     O15           LI9            361          A      -0.7032  
REMARK      H1           LI9            361          A       0.1622  
REMARK      H2           LI9            361          A       0.1794  
REMARK     H11           LI9            361          A       0.1915  
REMARK     H23           LI9            361          A       0.2844  
REMARK     H26           LI9            361          A       0.1839  
REMARK     H28           LI9            361          A       0.2461  
REMARK     H29           LI9            361          A       0.1084  
REMARK     H32           LI9            361          A       0.1983  
REMARK     H33           LI9            361          A       0.1491  
REMARK     H34           LI9            361          A       0.1609  
REMARK     H35           LI9            361          A       0.1614  
REMARK     H36           LI9            361          A       0.1605  
REMARK      H4           LI9            361          A       0.1962  
REMARK      H6           LI9            361          A       0.1786  
REMARK     H12           LI9            361          A       0.2301  
REMARK     H12           LI9            361          A       0.2001  
REMARK     H12           LI9            361          A       0.1957  
REMARK     H18           LI9            361          A       0.2338  
REMARK     H18           LI9            361          A       0.1924  
REMARK     H19           LI9            361          A       0.1892  
REMARK     H19           LI9            361          A       0.1628  
REMARK     H20           LI9            361          A       0.1615  
REMARK     H20           LI9            361          A       0.1658  
REMARK     H21           LI9            361          A       0.1892  
REMARK     H21           LI9            361          A       0.1855  
REMARK     H22           LI9            361          A       0.3456  
REMARK     H22           LI9            361          A       0.264   
REMARK     H24           LI9            361          A       0.1744  
REMARK     H24           LI9            361          A       0.1512  
REMARK     H31           LI9            361          A       0.2072  
REMARK     H31           LI9            361          A       0.1406  
REMARK     H31           LI9            361          A       0.1631  
REMARK ---------------------------------------------------------------
REMARK IF THIS FILE IS FOR PDB DEPOSITION: REMOVE ALL FROM THIS LINE UP.
REMARK   3
REMARK   3 REFINEMENT.
REMARK   3   PROGRAM     : PHENIX (1.11.1_2575: ???)
REMARK   3   AUTHORS     : Adams,Afonine,Bunkoczi,Burnley,Chen,Dar,Davis,
REMARK   3               : Draizen,Echols,Gildea,Gros,Grosse-Kunstleve,Headd,
REMARK   3               : Hintze,Hung,Ioerger,Liebschner,McCoy,McKee,Moriarty,
REMARK   3               : Oeffner,Poon,Read,Richardson,Richardson,Sacchettini,
REMARK   3               : Sauter,Sobolev,Storoni,Terwilliger,Williams,Zwart
REMARK   3
REMARK   3  REFINEMENT TARGET : ML
REMARK   3  
REMARK   3  DATA USED IN REFINEMENT.
REMARK   3   RESOLUTION RANGE HIGH (ANGSTROMS) : 1.900   
REMARK   3   RESOLUTION RANGE LOW  (ANGSTROMS) : 33.591  
REMARK   3   MIN(FOBS/SIGMA_FOBS)              : 1.34  
REMARK   3   COMPLETENESS FOR RANGE        (%) : 97.09 
REMARK   3   NUMBER OF REFLECTIONS             : 29761     
REMARK   3   NUMBER OF REFLECTIONS (NON-ANOMALOUS) : 29761     
REMARK   3  
REMARK   3  FIT TO DATA USED IN REFINEMENT.
REMARK   3   R VALUE     (WORKING + TEST SET) : 0.2156
REMARK   3   R VALUE            (WORKING SET) : 0.2125
REMARK   3   FREE R VALUE                     : 0.2580
REMARK   3   FREE R VALUE TEST SET SIZE   (%) : 6.76  
REMARK   3   FREE R VALUE TEST SET COUNT      : 2012      
REMARK   3  
REMARK   3  FIT TO DATA USED IN REFINEMENT (IN BINS).
REMARK   3   BIN  RESOLUTION RANGE  COMPL.    NWORK NFREE   RWORK  RFREE  CCWORK CCFREE
REMARK   3     1 33.5959 -  4.5760    0.84     1836   136  0.2221 0.2469   0.848  0.829
REMARK   3     2  4.5760 -  3.6335    0.89     1849   128  0.1841 0.2234   0.885  0.838
REMARK   3     3  3.6335 -  3.1746    0.97     2002   148  0.1921 0.2352   0.901  0.849
REMARK   3     4  3.1746 -  2.8845    0.99     2026   149  0.2103 0.2838   0.893  0.824
REMARK   3     5  2.8845 -  2.6779    0.99     2014   145  0.2199 0.2945   0.890  0.829
REMARK   3     6  2.6779 -  2.5200    0.99     2024   143  0.2107 0.2710   0.889  0.792
REMARK   3     7  2.5200 -  2.3939    0.99     2016   149  0.2264 0.2528   0.873  0.829
REMARK   3     8  2.3939 -  2.2897    1.00     2014   143  0.2209 0.2635   0.875  0.795
REMARK   3     9  2.2897 -  2.2015    0.99     1996   141  0.2148 0.2968   0.876  0.775
REMARK   3    10  2.2015 -  2.1256    1.00     2024   146  0.2229 0.2707   0.874  0.791
REMARK   3    11  2.1256 -  2.0591    1.00     2024   139  0.2483 0.2797   0.856  0.786
REMARK   3    12  2.0591 -  2.0003    1.00     1979   153  0.2486 0.2955   0.838  0.770
REMARK   3    13  2.0003 -  1.9476    1.00     2009   148  0.2623 0.2780   0.819  0.750
REMARK   3    14  1.9476 -  1.9001    0.96     1936   144  0.3080 0.3294   0.786  0.750
REMARK   3  
REMARK   3  BULK SOLVENT MODELLING.
REMARK   3   METHOD USED        : FLAT BULK SOLVENT MODEL
REMARK   3   SOLVENT RADIUS     : 1.11    
REMARK   3   SHRINKAGE RADIUS   : 0.90    
REMARK   3   GRID STEP FACTOR   : 4.00    
REMARK   3  
REMARK   3  ERROR ESTIMATES.
REMARK   3   COORDINATE ERROR (MAXIMUM-LIKELIHOOD BASED)     : 0.24    
REMARK   3   PHASE ERROR (DEGREES, MAXIMUM-LIKELIHOOD BASED) : 25.10   
REMARK   3  
REMARK   3  STRUCTURE FACTORS CALCULATION ALGORITHM : FFT
REMARK   3  
REMARK   3  RESTRAINTS LIBRARY
REMARK   3    GEOSTD + MON.LIB. + CDL v1.2
REMARK   3  
REMARK   3  DEVIATIONS FROM IDEAL VALUES.
REMARK   3                 RMSD     MAX  COUNT
REMARK   3   BOND      :  0.014   0.114   2830
REMARK   3   ANGLE     :  1.712  17.220   3841
REMARK   3   CHIRALITY :  0.091   0.485    425
REMARK   3   PLANARITY :  0.010   0.094    490
REMARK   3   DIHEDRAL  : 21.668 179.849   1689
REMARK   3   MIN NONBONDED DISTANCE : 2.132 
REMARK   3  
REMARK   3  MOLPROBITY STATISTICS.
REMARK   3   ALL-ATOM CLASHSCORE : 11.43
REMARK   3   RAMACHANDRAN PLOT:
REMARK   3     OUTLIERS : 0.90  %
REMARK   3     ALLOWED  : 3.92  %
REMARK   3     FAVORED  : 95.18 %
REMARK   3   ROTAMER OUTLIERS : 18.79 %
REMARK   3   CBETA DEVIATIONS : 0
REMARK   3   PEPTIDE PLANE:
REMARK   3     CIS-PROLINE     : 0
REMARK   3     CIS-GENERAL     : 0
REMARK   3     TWISTED PROLINE : 0
REMARK   3     TWISTED GENERAL : 0
REMARK   3  
REMARK   3  ATOMIC DISPLACEMENT PARAMETERS.
REMARK   3   WILSON B : 34.75
REMARK   3   RMS(B_ISO_OR_EQUIVALENT_BONDED) : 6.22
REMARK   3   ATOMS          NUMBER OF ATOMS
REMARK   3                    ISO.  ANISO. 
REMARK   3    ALL         :   6113       0
REMARK   3    ALL (NO H)  :   2959       0
REMARK   3    SOLVENT     :    196       0
REMARK   3    NON-SOLVENT :   2763       0
REMARK   3    HYDROGENS   :   3154       0
REMARK   3
REMARK   3
REMARK   3   OTHER REFINEMENT REMARKS:
REMARK   3   XRAY REFINEMENT USING QUANTUM MECHANICAL FUNCTIONAL
REMARK   3   PROGRAM      :QuantumBio DivCon 6 build-7.1.1-b4015.17
REMARK   3   AUTHORS      :BORBULEVYCH O.Y., PLUMLEY J., 
REMARK   3                :MARTIN, R.I., WESTERHOFF L.M. 
REMARK   3
REMARK   3   REFERENCE     :BORBULEVYCH O.Y., PLUMLEY J.A.,
REMARK   3                 :MARTIN, R.I., MERZ, K.M.,  WESTERHOFF L.M.
REMARK   3                 :ACTA CRYSTLLOGRAPHICA SECTION D, 2014, 
REMARK   3                 :V. D70, pp. 1233-1247
REMARK   3   QM METHOD(HAMILTONIAN): PM6
REMARK   3   REGION QM REFINEMENT: 
REMARK   3      MAIN/BUFFER QM REGION RADII (A): 3.0 / 2.5
REMARK   3      LIGAND / STRAIN ENERGY: LI9_A_361 / 21.03 KCAL/MOLE
REMARK   3
HELIX    1   1 ILE A   62  HIS A   77  1               Generated by MOE   16
HELIX    2   2 ASP A  124  SER A  143  1               Generated by MOE   20
HELIX    3   3 PRO A  153  ASN A  155  5               Generated by MOE    3
HELIX    4   4 THR A  185  TYR A  188  5               Generated by MOE    4
HELIX    5   5 PRO A  191  MET A  194  1               Generated by MOE    4
HELIX    6   6 VAL A  204  THR A  218  1               Generated by MOE   15
HELIX    7   7 HIS A  228  VAL A  239  1               Generated by MOE   12
HELIX    8   8 ALA A  244  LEU A  247  1               Generated by MOE    4
HELIX    9   9 GLU A  253  SER A  261  1               Generated by MOE    9
HELIX   10  10 PHE A  270  VAL A  273  1               Generated by MOE    4
HELIX   11  11 PRO A  279  MET A  288  1               Generated by MOE   10
HELIX   12  12 ALA A  299  ALA A  302  1               Generated by MOE    4
HELIX   13  13 ALA A  306  PHE A  308  5               Generated by MOE    3
HELIX   14  14 PRO A  314  ASP A  316  5               Generated by MOE    3
HELIX   15  15 SER A  326  SER A  329  5               Generated by MOE    4
HELIX   16  16 ILE A  334  ILE A  346  1               Generated by MOE   13
SHEET    1       PHE A   8  LEU A  13                  Generated by MOE
SHEET    2       THR A  16  PRO A  21                  Generated by MOE
SHEET    3       TYR A  24  SER A  32                  Generated by MOE
SHEET    4       GLY A  36  ASP A  43                  Generated by MOE
SHEET    5       HIS A  48  LEU A  55                  Generated by MOE
SHEET    6       ASP A  88  PHE A  90                  Generated by MOE
SHEET    7       TYR A 103  HIS A 107                  Generated by MOE
SHEET    8       ALA A 111  ASP A 112                  Generated by MOE
SHEET    9       LEU A 156  VAL A 158                  Generated by MOE
SHEET   10       LEU A 164  LYS A 165                  Generated by MOE
SHEET   11       ILE A 166  ILE A 166                  Generated by MOE
CRYST1   65.736   74.575   77.377  90.00  90.00  90.00 P 21 21 21
SCALE1      0.015212  0.000000  0.000000        0.00000
SCALE2      0.000000  0.013409  0.000000        0.00000
SCALE3      0.000000  0.000000  0.012924        0.00000
ATOM      1  N   ARG A   5      25.115   3.480   7.039  1.00 74.71           N
ATOM      2  CA  ARG A   5      24.413   2.826   8.139  1.00 70.91           C
ATOM      3  C   ARG A   5      24.772   3.533   9.445  1.00 65.90           C
ATOM      4  O   ARG A   5      25.881   4.041   9.604  1.00 61.37           O
ATOM      5  CB  ARG A   5      24.757   1.314   8.168  1.00 71.20           C
ATOM      6  CG  ARG A   5      24.506   0.537   9.487  1.00 69.48           C
ATOM      7  CD  ARG A   5      25.524  -0.606   9.622  1.00 64.03           C
ATOM      8  NE  ARG A   5      25.115  -1.715  10.499  1.00 61.89           N
ATOM      9  CZ  ARG A   5      25.569  -1.927  11.740  1.00 61.77           C
ATOM     10  NH1 ARG A   5      26.440  -1.102  12.312  1.00 67.14           N
ATOM     11  NH2 ARG A   5      25.144  -2.975  12.432  1.00 55.65           N1+
ATOM     12  H1  ARG A   5      24.767   3.153   6.203  1.00 89.66           H
ATOM     13  H2  ARG A   5      26.051   3.277   7.093  1.00 89.66           H
ATOM     14  HA  ARG A   5      23.459   2.917   7.981  1.00 85.11           H
ATOM     15  HB2 ARG A   5      25.685   1.191   7.917  1.00 85.46           H
ATOM     16  HB3 ARG A   5      24.193   0.885   7.502  1.00 85.46           H
ATOM     17  HG2 ARG A   5      23.612   0.154   9.479  1.00 83.39           H
ATOM     18  HG3 ARG A   5      24.609   1.123  10.249  1.00 83.39           H
ATOM     19  HD2 ARG A   5      26.353  -0.236   9.962  1.00 76.85           H
ATOM     20  HD3 ARG A   5      25.674  -0.979   8.738  1.00 76.85           H
ATOM     21  HE  ARG A   5      24.507  -2.248  10.205  1.00 74.29           H
ATOM     22 HH11 ARG A   5      26.734  -0.412  11.890  1.00 80.59           H
ATOM     23 HH12 ARG A   5      26.707  -1.260  13.117  1.00 80.59           H
ATOM     24 HH21 ARG A   5      25.432  -3.103  13.237  1.00 66.79           H
ATOM     25 HH22 ARG A   5      24.580  -3.520  12.082  1.00 66.79           H
ATOM     26  N   PRO A   6      23.824   3.614  10.366  1.00 61.79           N
ATOM     27  CA  PRO A   6      24.152   4.181  11.681  1.00 60.18           C
ATOM     28  C   PRO A   6      25.041   3.269  12.520  1.00 59.15           C
ATOM     29  O   PRO A   6      25.330   2.126  12.162  1.00 52.16           O
ATOM     30  CB  PRO A   6      22.778   4.380  12.339  1.00 54.69           C
ATOM     31  CG  PRO A   6      21.839   3.472  11.600  1.00 58.31           C
ATOM     32  CD  PRO A   6      22.383   3.332  10.210  1.00 58.02           C
ATOM     33  HA  PRO A   6      24.593   5.042  11.586  1.00 72.23           H
ATOM     34  HB2 PRO A   6      22.841   4.128  13.273  1.00 65.64           H
ATOM     35  HB3 PRO A   6      22.506   5.306  12.259  1.00 65.64           H
ATOM     36  HG2 PRO A   6      21.818   2.607  12.040  1.00 69.99           H
ATOM     37  HG3 PRO A   6      20.950   3.861  11.580  1.00 69.99           H
ATOM     38  HD2 PRO A   6      22.261   2.423   9.895  1.00 69.64           H
ATOM     39  HD3 PRO A   6      21.963   3.972   9.614  1.00 69.64           H
ATOM     40  N   THR A   7      25.433   3.767  13.678  1.00 48.68           N
ATOM     41  CA  THR A   7      26.172   2.987  14.650  1.00 51.66           C
ATOM     42  C   THR A   7      25.192   2.415  15.655  1.00 50.66           C
ATOM     43  O   THR A   7      24.286   3.107  16.119  1.00 49.94           O
ATOM     44  CB  THR A   7      27.219   3.848  15.352  1.00 54.64           C
ATOM     45  OG1 THR A   7      26.600   5.043  15.833  1.00 74.71           O
ATOM     46  CG2 THR A   7      28.314   4.215  14.374  1.00 45.60           C
ATOM     47  H   THR A   7      25.266   4.568  13.929  1.00 58.43           H
ATOM     48  HA  THR A   7      26.618   2.250  14.205  1.00 62.01           H
ATOM     49  HB  THR A   7      27.600   3.363  16.100  1.00 65.58           H
ATOM     50  HG1 THR A   7      27.177   5.643  15.951  1.00 89.66           H
ATOM     51 HG21 THR A   7      28.962   4.788  14.808  1.00 54.74           H
ATOM     52 HG22 THR A   7      28.762   3.411  14.066  1.00 54.74           H
ATOM     53 HG23 THR A   7      27.945   4.679  13.606  1.00 54.74           H
ATOM     54  N   PHE A   8      25.367   1.159  15.972  1.00 43.12           N
ATOM     55  CA  PHE A   8      24.477   0.465  16.876  1.00 47.76           C
ATOM     56  C   PHE A   8      25.158   0.266  18.225  1.00 52.08           C
ATOM     57  O   PHE A   8      26.386   0.316  18.341  1.00 68.87           O
ATOM     58  CB  PHE A   8      24.071  -0.899  16.291  1.00 51.76           C
ATOM     59  CG  PHE A   8      23.091  -0.833  15.137  1.00 48.14           C
ATOM     60  CD1 PHE A   8      23.457  -0.286  13.923  1.00 47.61           C
ATOM     61  CD2 PHE A   8      21.831  -1.385  15.259  1.00 42.31           C
ATOM     62  CE1 PHE A   8      22.568  -0.250  12.856  1.00 49.26           C
ATOM     63  CE2 PHE A   8      20.949  -1.357  14.204  1.00 38.40           C
ATOM     64  CZ  PHE A   8      21.315  -0.789  13.001  1.00 34.94           C
ATOM     65  H   PHE A   8      26.005   0.674  15.666  1.00 51.76           H
ATOM     66  HA  PHE A   8      23.681   0.999  17.015  1.00 57.33           H
ATOM     67  HB2 PHE A   8      24.865  -1.351  15.969  1.00 62.12           H
ATOM     68  HB3 PHE A   8      23.648  -1.424  16.990  1.00 62.12           H
ATOM     69  HD1 PHE A   8      24.310   0.075  13.829  1.00 57.15           H
ATOM     70  HD2 PHE A   8      21.564  -1.765  16.063  1.00 50.79           H
ATOM     71  HE1 PHE A   8      22.820   0.131  12.045  1.00 59.12           H
ATOM     72  HE2 PHE A   8      20.097  -1.718  14.315  1.00 46.10           H
ATOM     73  HZ  PHE A   8      20.719  -0.758  12.291  1.00 41.94           H
ATOM     74  N   TYR A   9      24.335   0.043  19.250  1.00 45.21           N
ATOM     75  CA  TYR A   9      24.824  -0.386  20.550  1.00 42.13           C
ATOM     76  C   TYR A   9      23.918  -1.468  21.100  1.00 49.24           C
ATOM     77  O   TYR A   9      22.698  -1.461  20.881  1.00 43.94           O
ATOM     78  CB  TYR A   9      24.934   0.813  21.528  1.00 47.65           C
ATOM     79  CG  TYR A   9      23.623   1.401  22.045  1.00 43.75           C
ATOM     80  CD1 TYR A   9      23.127   1.026  23.287  1.00 42.27           C
ATOM     81  CD2 TYR A   9      22.913   2.343  21.307  1.00 44.39           C
ATOM     82  CE1 TYR A   9      21.957   1.560  23.782  1.00 46.53           C
ATOM     83  CE2 TYR A   9      21.743   2.892  21.788  1.00 46.20           C
ATOM     84  CZ  TYR A   9      21.273   2.498  23.030  1.00 45.35           C
ATOM     85  OH  TYR A   9      20.105   3.031  23.513  1.00 44.45           O
ATOM     86  H   TYR A   9      23.481   0.150  19.216  1.00 54.27           H
ATOM     87  HA  TYR A   9      25.706  -0.786  20.447  1.00 50.58           H
ATOM     88  HB2 TYR A   9      25.435   0.527  22.302  1.00 57.20           H
ATOM     89  HB3 TYR A   9      25.415   1.525  21.077  1.00 57.20           H
ATOM     90  HD1 TYR A   9      23.598   0.404  23.797  1.00 50.74           H
ATOM     91  HD2 TYR A   9      23.234   2.615  20.476  1.00 53.28           H
ATOM     92  HE1 TYR A   9      21.635   1.300  24.619  1.00 55.86           H
ATOM     93  HE2 TYR A   9      21.275   3.521  21.287  1.00 55.46           H
ATOM     94  HH  TYR A   9      19.849   3.640  22.990  1.00 53.36           H
ATOM     95  N   ARG A  10      24.518  -2.387  21.830  1.00 39.43           N
ATOM     96  CA  ARG A  10      23.803  -3.565  22.270  1.00 52.18           C
ATOM     97  C   ARG A  10      23.548  -3.419  23.753  1.00 54.26           C
ATOM     98  O   ARG A  10      24.252  -2.702  24.465  1.00 60.06           O
ATOM     99  CB  ARG A  10      24.580  -4.860  21.923  1.00 61.72           C
ATOM    100  CG  ARG A  10      24.815  -5.851  23.070  1.00 74.23           C
ATOM    101  CD  ARG A  10      24.742  -7.303  22.624  1.00 81.40           C
ATOM    102  NE  ARG A  10      25.863  -7.753  21.797  1.00 89.98           N
ATOM    103  CZ  ARG A  10      25.775  -8.134  20.520  1.00 89.88           C
ATOM    104  NH1 ARG A  10      26.872  -8.540  19.878  1.00 91.01           N
ATOM    105  NH2 ARG A  10      24.609  -8.123  19.879  1.00 83.30           N1+
ATOM    106  H   ARG A  10      25.329  -2.342  22.099  1.00 47.33           H
ATOM    107  HA  ARG A  10      22.942  -3.603  21.825  1.00 62.63           H
ATOM    108  HB2 ARG A  10      24.078  -5.337  21.244  1.00 74.08           H
ATOM    109  HB3 ARG A  10      25.451  -4.620  21.570  1.00 74.08           H
ATOM    110  HG2 ARG A  10      25.694  -5.698  23.453  1.00 89.09           H
ATOM    111  HG3 ARG A  10      24.138  -5.768  23.752  1.00 89.09           H
ATOM    112  HD2 ARG A  10      24.714  -7.872  23.412  1.00 97.70           H
ATOM    113  HD3 ARG A  10      23.938  -7.412  22.115  1.00 97.70           H
ATOM    114  HE  ARG A  10      26.652  -7.686  22.136  1.00107.99           H
ATOM    115 HH11 ARG A  10      27.631  -8.547  20.286  1.00109.23           H
ATOM    116 HH12 ARG A  10      26.822  -8.782  19.054  1.00109.23           H
ATOM    117 HH21 ARG A  10      23.890  -7.870  20.277  1.00 99.98           H
ATOM    118 HH22 ARG A  10      24.570  -8.372  19.057  1.00 99.98           H
ATOM    119  N   GLN A  11      22.499  -4.082  24.206  1.00 46.41           N
ATOM    120  CA  GLN A  11      22.125  -4.016  25.601  1.00 44.64           C
ATOM    121  C   GLN A  11      21.113  -5.115  25.863  1.00 50.26           C
ATOM    122  O   GLN A  11      20.384  -5.521  24.954  1.00 52.40           O
ATOM    123  CB  GLN A  11      21.591  -2.619  25.900  1.00 55.71           C
ATOM    124  CG  GLN A  11      20.453  -2.549  26.811  1.00 55.64           C
ATOM    125  CD  GLN A  11      19.819  -1.186  26.766  1.00 62.44           C
ATOM    126  OE1 GLN A  11      19.939  -0.438  25.780  1.00 56.08           O
ATOM    127  NE2 GLN A  11      19.170  -0.833  27.851  1.00 55.71           N
ATOM    128  H   GLN A  11      21.983  -4.569  23.725  1.00 55.71           H
ATOM    129  HA  GLN A  11      22.890  -4.182  26.160  1.00 53.58           H
ATOM    130  HB2 GLN A  11      22.306  -2.084  26.271  1.00 66.87           H
ATOM    131  HB3 GLN A  11      21.313  -2.218  25.064  1.00 66.87           H
ATOM    132  HG2 GLN A  11      19.789  -3.203  26.578  1.00 66.79           H
ATOM    133  HG3 GLN A  11      20.773  -2.694  27.717  1.00 66.79           H
ATOM    134 HE21 GLN A  11      19.225  -1.324  28.556  1.00 66.87           H
ATOM    135 HE22 GLN A  11      18.690  -0.122  27.854  1.00 66.87           H
ATOM    136  N   GLU A  12      21.106  -5.635  27.084  1.00 49.26           N
ATOM    137  CA  GLU A  12      20.168  -6.683  27.468  1.00 57.00           C
ATOM    138  C   GLU A  12      19.104  -6.085  28.369  1.00 61.64           C
ATOM    139  O   GLU A  12      19.425  -5.459  29.383  1.00 51.57           O
ATOM    140  CB  GLU A  12      20.866  -7.854  28.168  1.00 56.78           C
ATOM    141  CG  GLU A  12      19.932  -8.693  29.043  1.00 66.14           C
ATOM    142  CD  GLU A  12      20.582  -9.984  29.568  1.00 75.24           C
ATOM    143  OE1 GLU A  12      21.789 -10.219  29.309  1.00 68.36           O
ATOM    144  OE2 GLU A  12      19.878 -10.762  30.251  1.00 79.09           O1-
ATOM    145  H   GLU A  12      21.645  -5.407  27.716  1.00 59.12           H
ATOM    146  HA  GLU A  12      19.730  -7.026  26.677  1.00 68.42           H
ATOM    147  HB2 GLU A  12      21.243  -8.434  27.485  1.00 68.15           H
ATOM    148  HB3 GLU A  12      21.571  -7.496  28.725  1.00 68.15           H
ATOM    149  HG2 GLU A  12      19.648  -8.169  29.810  1.00 79.39           H
ATOM    150  HG3 GLU A  12      19.156  -8.943  28.520  1.00 79.39           H
ATOM    151  N   LEU A  13      17.844  -6.283  27.986  1.00 67.13           N
ATOM    152  CA  LEU A  13      16.696  -5.710  28.671  1.00 73.17           C
ATOM    153  C   LEU A  13      15.734  -6.820  29.049  1.00 85.47           C
ATOM    154  O   LEU A  13      15.273  -7.566  28.176  1.00 76.83           O
ATOM    155  CB  LEU A  13      15.971  -4.714  27.774  1.00 66.53           C
ATOM    156  CG  LEU A  13      16.081  -3.209  27.961  1.00 63.94           C
ATOM    157  CD1 LEU A  13      16.630  -2.816  29.330  1.00 57.36           C
ATOM    158  CD2 LEU A  13      16.917  -2.663  26.819  1.00 59.18           C
ATOM    159  H   LEU A  13      17.626  -6.763  27.306  1.00 80.57           H
ATOM    160  HA  LEU A  13      16.993  -5.280  29.486  1.00 87.82           H
ATOM    161  HB2 LEU A  13      16.272  -4.893  26.868  1.00 79.85           H
ATOM    162  HB3 LEU A  13      15.028  -4.922  27.835  1.00 79.85           H
ATOM    163  HG  LEU A  13      15.195  -2.825  27.882  1.00 76.74           H
ATOM    164 HD11 LEU A  13      16.575  -1.855  29.428  1.00 68.84           H
ATOM    165 HD12 LEU A  13      16.095  -3.252  30.011  1.00 68.84           H
ATOM    166 HD13 LEU A  13      17.552  -3.105  29.400  1.00 68.84           H
ATOM    167 HD21 LEU A  13      17.016  -1.705  26.935  1.00 71.03           H
ATOM    168 HD22 LEU A  13      17.778  -3.098  26.826  1.00 71.03           H
ATOM    169 HD23 LEU A  13      16.464  -2.847  25.982  1.00 71.03           H
ATOM    170  N   ASN A  14      15.398  -6.906  30.337  1.00 90.88           N
ATOM    171  CA  ASN A  14      14.393  -7.862  30.782  1.00102.27           C
ATOM    172  C   ASN A  14      14.737  -9.260  30.271  1.00101.58           C
ATOM    173  O   ASN A  14      13.851 -10.089  30.039  1.00114.45           O
ATOM    174  CB  ASN A  14      12.997  -7.437  30.305  1.00108.35           C
ATOM    175  CG  ASN A  14      11.875  -7.957  31.195  1.00113.10           C
ATOM    176  OD1 ASN A  14      11.110  -7.176  31.765  1.00111.26           O
ATOM    177  ND2 ASN A  14      11.760  -9.278  31.302  1.00114.37           N
ATOM    178  H   ASN A  14      15.742  -6.432  30.966  1.00109.07           H
ATOM    179  HA  ASN A  14      14.386  -7.877  31.754  1.00122.74           H
ATOM    180  HB2 ASN A  14      12.946  -6.469  30.283  1.00130.03           H
ATOM    181  HB3 ASN A  14      12.856  -7.795  29.414  1.00130.03           H
ATOM    182 HD21 ASN A  14      11.138  -9.616  31.790  1.00137.25           H
ATOM    183 HD22 ASN A  14      12.309  -9.793  30.889  1.00137.25           H
ATOM    184  N   LYS A  15      16.035  -9.512  30.073  1.00 96.39           N
ATOM    185  CA  LYS A  15      16.603 -10.757  29.530  1.00 96.26           C
ATOM    186  C   LYS A  15      16.496 -10.822  28.009  1.00 86.05           C
ATOM    187  O   LYS A  15      16.838 -11.848  27.414  1.00 73.19           O
ATOM    188  CB  LYS A  15      15.953 -12.010  30.133  1.00 94.99           C
ATOM    189  CG  LYS A  15      16.923 -13.182  30.312  1.00 93.08           C
ATOM    190  CD  LYS A  15      17.425 -13.328  31.756  1.00 87.24           C
ATOM    191  CE  LYS A  15      17.423 -14.790  32.223  1.00 97.99           C
ATOM    192  NZ  LYS A  15      16.801 -15.786  31.265  1.00101.90           N1+
ATOM    193  H   LYS A  15      16.648  -8.940  30.269  1.00115.68           H
ATOM    194  HA  LYS A  15      17.547 -10.780  29.756  1.00115.53           H
ATOM    195  HB2 LYS A  15      15.578 -11.790  31.000  1.00114.00           H
ATOM    196  HB3 LYS A  15      15.246 -12.310  29.539  1.00114.00           H
ATOM    197  HG2 LYS A  15      16.472 -13.994  30.045  1.00111.71           H
ATOM    198  HG3 LYS A  15      17.700 -13.038  29.748  1.00111.71           H
ATOM    199  HD2 LYS A  15      18.337 -13.002  31.810  1.00104.70           H
ATOM    200  HD3 LYS A  15      16.857 -12.820  32.355  1.00104.70           H
ATOM    201  HE2 LYS A  15      18.338 -15.065  32.389  1.00117.60           H
ATOM    202  HE3 LYS A  15      16.915 -14.836  33.049  1.00117.60           H
ATOM    203  HZ1 LYS A  15      16.819 -16.602  31.622  1.00122.29           H
ATOM    204  HZ2 LYS A  15      15.952 -15.569  31.101  1.00122.29           H
ATOM    205  HZ3 LYS A  15      17.251 -15.801  30.497  1.00122.29           H
ATOM    206  N   THR A  16      16.052  -9.750  27.363  1.00 87.07           N
ATOM    207  CA  THR A  16      15.976  -9.651  25.911  1.00 78.24           C
ATOM    208  C   THR A  16      17.092  -8.719  25.458  1.00 71.45           C
ATOM    209  O   THR A  16      17.234  -7.614  25.995  1.00 65.49           O
ATOM    210  CB  THR A  16      14.608  -9.111  25.474  1.00 78.56           C
ATOM    211  OG1 THR A  16      13.577 -10.064  25.797  1.00 82.17           O
ATOM    212  CG2 THR A  16      14.580  -8.801  23.973  1.00 54.66           C
ATOM    213  H   THR A  16      15.800  -9.031  27.759  1.00104.50           H
ATOM    214  HA  THR A  16      16.114 -10.523  25.508  1.00 93.90           H
ATOM    215  HB  THR A  16      14.434  -8.282  25.952  1.00 94.29           H
ATOM    216  HG1 THR A  16      12.819  -9.705  25.721  1.00 98.62           H
ATOM    217 HG21 THR A  16      13.694  -8.500  23.724  1.00 65.61           H
ATOM    218 HG22 THR A  16      15.215  -8.100  23.764  1.00 65.61           H
ATOM    219 HG23 THR A  16      14.798  -9.592  23.459  1.00 65.61           H
ATOM    220  N   ILE A  17      17.874  -9.145  24.475  1.00 61.22           N
ATOM    221  CA  ILE A  17      18.913  -8.257  23.967  1.00 57.29           C
ATOM    222  C   ILE A  17      18.327  -7.369  22.871  1.00 59.95           C
ATOM    223  O   ILE A  17      17.409  -7.757  22.134  1.00 58.22           O
ATOM    224  CB  ILE A  17      20.145  -9.037  23.471  1.00 56.85           C
ATOM    225  CG1 ILE A  17      20.344  -8.917  21.953  1.00 59.20           C
ATOM    226  CG2 ILE A  17      20.080 -10.504  23.889  1.00 61.85           C
ATOM    227  CD1 ILE A  17      21.453  -7.995  21.603  1.00 62.58           C
ATOM    228  H   ILE A  17      17.807  -9.909  24.093  1.00 73.48           H
ATOM    229  HA  ILE A  17      19.212  -7.683  24.686  1.00 68.76           H
ATOM    230  HB  ILE A  17      20.925  -8.653  23.900  1.00 68.23           H
ATOM    231 HG12 ILE A  17      20.606  -9.792  21.628  1.00 71.05           H
ATOM    232 HG13 ILE A  17      19.562  -8.646  21.456  1.00 71.05           H
ATOM    233 HG21 ILE A  17      20.909 -10.940  23.627  1.00 74.24           H
ATOM    234 HG22 ILE A  17      19.972 -10.554  24.852  1.00 74.24           H
ATOM    235 HG23 ILE A  17      19.335 -10.933  23.441  1.00 74.24           H
ATOM    236 HD11 ILE A  17      21.458  -7.834  20.647  1.00 75.12           H
ATOM    237 HD12 ILE A  17      21.353  -7.163  22.092  1.00 75.12           H
ATOM    238 HD13 ILE A  17      22.269  -8.442  21.866  1.00 75.12           H
ATOM    239  N   TRP A  18      18.906  -6.179  22.746  1.00 53.39           N
ATOM    240  CA  TRP A  18      18.483  -5.138  21.828  1.00 49.80           C
ATOM    241  C   TRP A  18      19.742  -4.551  21.218  1.00 43.15           C
ATOM    242  O   TRP A  18      20.655  -4.174  21.949  1.00 47.14           O
ATOM    243  CB  TRP A  18      17.698  -4.055  22.569  1.00 48.39           C
ATOM    244  CG  TRP A  18      16.394  -4.500  23.039  1.00 55.40           C
ATOM    245  CD1 TRP A  18      16.126  -5.420  24.023  1.00 56.92           C
ATOM    246  CD2 TRP A  18      15.130  -4.040  22.560  1.00 49.09           C
ATOM    247  NE1 TRP A  18      14.766  -5.567  24.170  1.00 58.69           N
ATOM    248  CE2 TRP A  18      14.133  -4.728  23.285  1.00 50.37           C
ATOM    249  CE3 TRP A  18      14.748  -3.122  21.581  1.00 44.75           C
ATOM    250  CZ2 TRP A  18      12.779  -4.530  23.056  1.00 46.18           C
ATOM    251  CZ3 TRP A  18      13.402  -2.923  21.357  1.00 37.32           C
ATOM    252  CH2 TRP A  18      12.432  -3.618  22.092  1.00 45.42           C
ATOM    253  H   TRP A  18      19.591  -5.945  23.208  1.00 64.08           H
ATOM    254  HA  TRP A  18      17.931  -5.500  21.121  1.00 59.77           H
ATOM    255  HB2 TRP A  18      18.212  -3.759  23.335  1.00 58.08           H
ATOM    256  HB3 TRP A  18      17.558  -3.306  21.973  1.00 58.08           H
ATOM    257  HD1 TRP A  18      16.769  -5.880  24.514  1.00 68.32           H
ATOM    258  HE1 TRP A  18      14.378  -6.091  24.729  1.00 70.44           H
ATOM    259  HE3 TRP A  18      15.390  -2.662  21.086  1.00 53.72           H
ATOM    260  HZ2 TRP A  18      12.134  -4.987  23.548  1.00 55.43           H
ATOM    261  HZ3 TRP A  18      13.135  -2.314  20.706  1.00 44.80           H
ATOM    262  HH2 TRP A  18      11.526  -3.460  21.920  1.00 54.52           H
ATOM    263  N   GLU A  19      19.806  -4.507  19.900  1.00 44.16           N
ATOM    264  CA  GLU A  19      20.896  -3.865  19.180  1.00 41.56           C
ATOM    265  C   GLU A  19      20.284  -2.790  18.291  1.00 47.81           C
ATOM    266  O   GLU A  19      19.679  -3.103  17.263  1.00 44.05           O
ATOM    267  CB  GLU A  19      21.717  -4.875  18.366  1.00 42.96           C
ATOM    268  CG  GLU A  19      22.882  -4.211  17.630  1.00 49.14           C
ATOM    269  CD  GLU A  19      24.093  -5.156  17.386  1.00 69.70           C
ATOM    270  OE1 GLU A  19      23.998  -6.356  17.748  1.00 95.06           O
ATOM    271  OE2 GLU A  19      25.126  -4.701  16.828  1.00 54.05           O1-
ATOM    272  H   GLU A  19      19.207  -4.841  19.381  1.00 53.01           H
ATOM    273  HA  GLU A  19      21.482  -3.422  19.809  1.00 49.89           H
ATOM    274  HB2 GLU A  19      22.079  -5.548  18.965  1.00 51.57           H
ATOM    275  HB3 GLU A  19      21.140  -5.287  17.703  1.00 51.57           H
ATOM    276  HG2 GLU A  19      22.561  -3.903  16.768  1.00 58.98           H
ATOM    277  HG3 GLU A  19      23.180  -3.454  18.157  1.00 58.98           H
ATOM    278  N   VAL A  20      20.447  -1.532  18.671  1.00 45.10           N
ATOM    279  CA  VAL A  20      19.701  -0.451  17.993  1.00 41.55           C
ATOM    280  C   VAL A  20      20.650   0.649  17.654  1.00 42.03           C
ATOM    281  O   VAL A  20      21.716   0.819  18.286  1.00 40.05           O
ATOM    282  CB  VAL A  20      18.535   0.062  18.878  1.00 39.99           C
ATOM    283  CG1 VAL A  20      17.742  -1.074  19.427  1.00 39.01           C
ATOM    284  CG2 VAL A  20      19.033   0.934  20.066  1.00 40.15           C
ATOM    285  H   VAL A  20      20.966  -1.256  19.298  1.00 54.13           H
ATOM    286  HA  VAL A  20      19.332  -0.809  17.172  1.00 49.87           H
ATOM    287  HB  VAL A  20      17.952   0.608  18.326  1.00 48.00           H
ATOM    288 HG11 VAL A  20      17.026  -0.721  19.976  1.00 46.82           H
ATOM    289 HG12 VAL A  20      17.379  -1.584  18.685  1.00 46.82           H
ATOM    290 HG13 VAL A  20      18.326  -1.634  19.963  1.00 46.82           H
ATOM    291 HG21 VAL A  20      18.271   1.198  20.610  1.00 48.20           H
ATOM    292 HG22 VAL A  20      19.646   0.410  20.604  1.00 48.20           H
ATOM    293 HG23 VAL A  20      19.475   1.726  19.727  1.00 48.20           H
ATOM    294  N   PRO A  21      20.313   1.487  16.678  1.00 40.37           N
ATOM    295  CA  PRO A  21      21.190   2.613  16.361  1.00 42.81           C
ATOM    296  C   PRO A  21      21.289   3.574  17.542  1.00 45.39           C
ATOM    297  O   PRO A  21      20.383   3.675  18.372  1.00 38.88           O
ATOM    298  CB  PRO A  21      20.524   3.269  15.147  1.00 44.32           C
ATOM    299  CG  PRO A  21      19.551   2.162  14.568  1.00 38.79           C
ATOM    300  CD  PRO A  21      19.133   1.404  15.793  1.00 38.43           C
ATOM    301  HA  PRO A  21      22.074   2.288  16.116  1.00 51.39           H
ATOM    302  HB2 PRO A  21      20.035   4.060  15.420  1.00 53.19           H
ATOM    303  HB3 PRO A  21      21.203   3.494  14.495  1.00 53.19           H
ATOM    304  HG2 PRO A  21      18.786   2.572  14.137  1.00 46.56           H
ATOM    305  HG3 PRO A  21      20.018   1.591  13.941  1.00 46.56           H
ATOM    306  HD2 PRO A  21      18.370   1.832  16.215  1.00 46.13           H
ATOM    307  HD3 PRO A  21      18.945   0.485  15.556  1.00 46.13           H
ATOM    308  N   GLU A  22      22.431   4.270  17.605  1.00 40.34           N
ATOM    309  CA  GLU A  22      22.702   5.266  18.643  1.00 52.20           C
ATOM    310  C   GLU A  22      21.579   6.274  18.820  1.00 42.15           C
ATOM    311  O   GLU A  22      21.272   6.680  19.946  1.00 45.55           O
ATOM    312  CB  GLU A  22      23.974   6.019  18.272  1.00 53.17           C
ATOM    313  CG  GLU A  22      25.196   5.220  18.508  1.00 66.06           C
ATOM    314  CD  GLU A  22      25.777   5.535  19.844  1.00 79.37           C
ATOM    315  OE1 GLU A  22      26.740   6.344  19.847  1.00 85.45           O
ATOM    316  OE2 GLU A  22      25.248   5.015  20.865  1.00 66.99           O1-
ATOM    317  H   GLU A  22      23.073   4.177  17.040  1.00 48.42           H
ATOM    318  HA  GLU A  22      22.834   4.812  19.494  1.00 62.66           H
ATOM    319  HB2 GLU A  22      23.948   6.239  17.323  1.00 63.83           H
ATOM    320  HB3 GLU A  22      24.032   6.830  18.800  1.00 63.83           H
ATOM    321  HG2 GLU A  22      24.987   4.274  18.463  1.00 79.28           H
ATOM    322  HG3 GLU A  22      25.855   5.459  17.843  1.00 79.28           H
ATOM    323  N   ARG A  23      21.001   6.730  17.717  1.00 42.87           N
ATOM    324  CA  ARG A  23      19.949   7.740  17.788  1.00 45.54           C
ATOM    325  C   ARG A  23      18.880   7.407  18.821  1.00 42.82           C
ATOM    326  O   ARG A  23      18.277   8.325  19.389  1.00 41.12           O
ATOM    327  CB  ARG A  23      19.334   7.933  16.403  1.00 52.04           C
ATOM    328  CG  ARG A  23      17.994   7.284  16.159  1.00 46.91           C
ATOM    329  CD  ARG A  23      17.578   7.477  14.684  1.00 39.97           C
ATOM    330  NE  ARG A  23      16.408   8.318  14.550  1.00 42.95           N
ATOM    331  CZ  ARG A  23      15.765   8.526  13.407  1.00 46.26           C
ATOM    332  NH1 ARG A  23      16.154   7.930  12.286  1.00 47.59           N
ATOM    333  NH2 ARG A  23      14.718   9.316  13.396  1.00 49.45           N1+
ATOM    334  H   ARG A  23      21.197   6.475  16.921  1.00 51.46           H
ATOM    335  HA  ARG A  23      20.348   8.586  18.044  1.00 54.66           H
ATOM    336  HB2 ARG A  23      19.234   8.884  16.236  1.00 62.46           H
ATOM    337  HB3 ARG A  23      19.939   7.548  15.753  1.00 62.46           H
ATOM    338  HG2 ARG A  23      18.051   6.334  16.339  1.00 56.30           H
ATOM    339  HG3 ARG A  23      17.325   7.705  16.724  1.00 56.30           H
ATOM    340  HD2 ARG A  23      18.297   7.916  14.208  1.00 47.98           H
ATOM    341  HD3 ARG A  23      17.382   6.621  14.276  1.00 47.98           H
ATOM    342  HE  ARG A  23      16.142   8.754  15.243  1.00 51.56           H
ATOM    343 HH11 ARG A  23      16.839   7.410  12.285  1.00 57.12           H
ATOM    344 HH12 ARG A  23      15.724   8.073  11.554  1.00 57.12           H
ATOM    345 HH21 ARG A  23      14.468   9.699  14.125  1.00 59.36           H
ATOM    346 HH22 ARG A  23      14.290   9.455  12.662  1.00 59.36           H
ATOM    347  N   TYR A  24      18.647   6.117  19.122  1.00 41.61           N
ATOM    348  CA  TYR A  24      17.606   5.735  20.074  1.00 37.79           C
ATOM    349  C   TYR A  24      18.212   5.501  21.450  1.00 39.99           C
ATOM    350  O   TYR A  24      19.036   4.589  21.626  1.00 41.14           O
ATOM    351  CB  TYR A  24      16.839   4.489  19.615  1.00 34.23           C
ATOM    352  CG  TYR A  24      16.195   4.701  18.261  1.00 34.44           C
ATOM    353  CD1 TYR A  24      16.592   3.978  17.127  1.00 38.36           C
ATOM    354  CD2 TYR A  24      15.203   5.652  18.109  1.00 39.25           C
ATOM    355  CE1 TYR A  24      15.993   4.222  15.877  1.00 36.57           C
ATOM    356  CE2 TYR A  24      14.611   5.889  16.881  1.00 36.77           C
ATOM    357  CZ  TYR A  24      14.991   5.172  15.781  1.00 32.38           C
ATOM    358  OH  TYR A  24      14.377   5.474  14.595  1.00 34.46           O
ATOM    359  H   TYR A  24      19.085   5.456  18.790  1.00 49.95           H
ATOM    360  HA  TYR A  24      16.967   6.458  20.156  1.00 45.36           H
ATOM    361  HB2 TYR A  24      17.463   3.747  19.546  1.00 41.09           H
ATOM    362  HB3 TYR A  24      16.146   4.287  20.261  1.00 41.09           H
ATOM    363  HD1 TYR A  24      17.265   3.341  17.190  1.00 46.05           H
ATOM    364  HD2 TYR A  24      14.933   6.134  18.852  1.00 47.12           H
ATOM    365  HE1 TYR A  24      16.258   3.740  15.126  1.00 43.90           H
ATOM    366  HE2 TYR A  24      13.945   6.525  16.801  1.00 44.14           H
ATOM    367  HH  TYR A  24      14.733   5.040  13.969  1.00 41.36           H
ATOM    368  N   GLN A  25      17.747   6.286  22.430  1.00 44.88           N
ATOM    369  CA  GLN A  25      18.338   6.353  23.760  1.00 43.89           C
ATOM    370  C   GLN A  25      17.326   6.044  24.852  1.00 44.23           C
ATOM    371  O   GLN A  25      16.117   6.170  24.669  1.00 42.45           O
ATOM    372  CB  GLN A  25      18.926   7.731  23.984  1.00 46.01           C
ATOM    373  CG  GLN A  25      20.172   7.940  23.198  1.00 42.59           C
ATOM    374  CD  GLN A  25      21.276   7.068  23.705  1.00 48.47           C
ATOM    375  OE1 GLN A  25      21.431   6.876  24.921  1.00 49.03           O
ATOM    376  NE2 GLN A  25      22.020   6.477  22.788  1.00 46.34           N
ATOM    377  H   GLN A  25      17.075   6.814  22.337  1.00 53.87           H
ATOM    378  HA  GLN A  25      19.054   5.698  23.818  1.00 52.68           H
ATOM    379  HB2 GLN A  25      18.275   8.398  23.711  1.00 55.23           H
ATOM    380  HB3 GLN A  25      19.136   7.832  24.924  1.00 55.23           H
ATOM    381  HG2 GLN A  25      19.997   7.705  22.274  1.00 51.12           H
ATOM    382  HG3 GLN A  25      20.449   8.868  23.257  1.00 51.12           H
ATOM    383 HE21 GLN A  25      21.885   6.636  21.950  1.00 55.62           H
ATOM    384 HE22 GLN A  25      22.637   5.929  23.030  1.00 55.62           H
ATOM    385  N   ASN A  26      17.845   5.671  26.017  1.00 40.83           N
ATOM    386  CA  ASN A  26      17.016   5.372  27.187  1.00 47.70           C
ATOM    387  C   ASN A  26      15.881   4.384  26.894  1.00 53.39           C
ATOM    388  O   ASN A  26      14.720   4.597  27.269  1.00 43.99           O
ATOM    389  CB  ASN A  26      16.454   6.662  27.787  1.00 53.82           C
ATOM    390  CG  ASN A  26      16.894   6.848  29.221  1.00 66.00           C
ATOM    391  OD1 ASN A  26      16.280   6.303  30.165  1.00 61.53           O
ATOM    392  ND2 ASN A  26      17.999   7.577  29.397  1.00 58.62           N
ATOM    393  H   ASN A  26      18.685   5.604  26.173  1.00 49.01           H
ATOM    394  HA  ASN A  26      17.590   4.967  27.857  1.00 57.26           H
ATOM    395  HB2 ASN A  26      16.785   7.422  27.278  1.00 64.60           H
ATOM    396  HB3 ASN A  26      15.485   6.649  27.765  1.00 64.60           H
ATOM    397 HD21 ASN A  26      18.341   7.658  30.183  1.00 70.36           H
ATOM    398 HD22 ASN A  26      18.369   7.968  28.725  1.00 70.36           H
ATOM    399  N   LEU A  27      16.229   3.260  26.266  1.00 46.71           N
ATOM    400  CA  LEU A  27      15.267   2.190  26.107  1.00 47.51           C
ATOM    401  C   LEU A  27      14.750   1.738  27.477  1.00 54.61           C
ATOM    402  O   LEU A  27      15.521   1.575  28.434  1.00 50.66           O
ATOM    403  CB  LEU A  27      15.911   1.003  25.364  1.00 49.65           C
ATOM    404  CG  LEU A  27      16.444   1.006  23.914  1.00 50.42           C
ATOM    405  CD1 LEU A  27      15.624   0.052  23.099  1.00 51.55           C
ATOM    406  CD2 LEU A  27      16.535   2.375  23.251  1.00 44.76           C
ATOM    407  H   LEU A  27      17.003   3.098  25.926  1.00 56.07           H
ATOM    408  HA  LEU A  27      14.522   2.513  25.583  1.00 57.02           H
ATOM    409  HB2 LEU A  27      16.697   0.774  25.892  1.00 59.59           H
ATOM    410  HB3 LEU A  27      15.289   0.262  25.420  1.00 59.59           H
ATOM    411  HG  LEU A  27      17.344   0.643  23.923  1.00 60.52           H
ATOM    412 HD11 LEU A  27      15.878   0.120  22.166  1.00 61.88           H
ATOM    413 HD12 LEU A  27      15.772  -0.851  23.418  1.00 61.88           H
ATOM    414 HD13 LEU A  27      14.686   0.290  23.204  1.00 61.88           H
ATOM    415 HD21 LEU A  27      16.809   2.270  22.327  1.00 53.72           H
ATOM    416 HD22 LEU A  27      15.665   2.796  23.295  1.00 53.72           H
ATOM    417 HD23 LEU A  27      17.184   2.908  23.734  1.00 53.72           H
ATOM    418  N   SER A  28      13.436   1.486  27.551  1.00 45.47           N
ATOM    419  CA  SER A  28      12.730   1.163  28.784  1.00 45.07           C
ATOM    420  C   SER A  28      11.529   0.275  28.439  1.00 52.78           C
ATOM    421  O   SER A  28      10.653   0.721  27.683  1.00 47.21           O
ATOM    422  CB  SER A  28      12.276   2.454  29.483  1.00 52.79           C
ATOM    423  OG  SER A  28      11.632   2.192  30.712  1.00 53.81           O
ATOM    424  H   SER A  28      12.913   1.495  26.865  1.00 54.58           H
ATOM    425  HA  SER A  28      13.336   0.700  29.380  1.00 54.10           H
ATOM    426  HB2 SER A  28      13.058   3.003  29.655  1.00 63.36           H
ATOM    427  HB3 SER A  28      11.658   2.940  28.912  1.00 63.36           H
ATOM    428  HG  SER A  28      11.300   2.904  31.012  1.00 64.58           H
ATOM    429  N   PRO A  29      11.450  -0.966  28.950  1.00 47.98           N
ATOM    430  CA  PRO A  29      10.373  -1.898  28.530  1.00 53.37           C
ATOM    431  C   PRO A  29       8.971  -1.475  28.996  1.00 61.32           C
ATOM    432  O   PRO A  29       8.814  -0.985  30.123  1.00 55.93           O
ATOM    433  CB  PRO A  29      10.801  -3.219  29.184  1.00 53.99           C
ATOM    434  CG  PRO A  29      12.280  -3.104  29.292  1.00 59.31           C
ATOM    435  CD  PRO A  29      12.522  -1.682  29.671  1.00 56.59           C
ATOM    436  HA  PRO A  29      10.383  -2.003  27.563  1.00 64.07           H
ATOM    437  HB2 PRO A  29      10.406  -3.298  30.067  1.00 64.80           H
ATOM    438  HB3 PRO A  29      10.558  -3.969  28.625  1.00 64.80           H
ATOM    439  HG2 PRO A  29      12.606  -3.707  29.981  1.00 71.18           H
ATOM    440  HG3 PRO A  29      12.686  -3.309  28.436  1.00 71.18           H
ATOM    441  HD2 PRO A  29      12.445  -1.565  30.632  1.00 67.92           H
ATOM    442  HD3 PRO A  29      13.397  -1.408  29.350  1.00 67.92           H
ATOM    443  N   VAL A  30       7.943  -1.656  28.114  1.00 58.07           N
ATOM    444  CA  VAL A  30       6.664  -0.940  28.304  1.00 56.05           C
ATOM    445  C   VAL A  30       5.498  -1.955  28.435  1.00 59.77           C
ATOM    446  O   VAL A  30       4.404  -1.778  28.916  1.00 69.37           O
ATOM    447  CB  VAL A  30       6.597   0.003  27.071  1.00 48.70           C
ATOM    448  CG1 VAL A  30       5.470  -0.464  26.170  1.00 60.85           C
ATOM    449  CG2 VAL A  30       6.588   1.457  27.529  1.00 60.33           C
ATOM    450  H   VAL A  30       8.112  -2.082  27.195  1.00 69.70           H
ATOM    451  HA  VAL A  30       6.693  -0.370  29.279  1.00 67.27           H
ATOM    452  HB  VAL A  30       7.540  -0.107  26.462  1.00 58.46           H
ATOM    453 HG11 VAL A  30       5.369   0.177  25.280  1.00 73.03           H
ATOM    454 HG12 VAL A  30       5.631  -1.492  25.820  1.00 73.03           H
ATOM    455 HG13 VAL A  30       4.492  -0.454  26.697  1.00 73.03           H
ATOM    456 HG21 VAL A  30       6.464   2.150  26.689  1.00 72.41           H
ATOM    457 HG22 VAL A  30       5.761   1.662  28.228  1.00 72.41           H
ATOM    458 HG23 VAL A  30       7.517   1.704  28.058  1.00 72.41           H
ATOM    459  N   GLY A  31       5.895  -3.145  27.859  1.00 63.64           N
ATOM    460  CA  GLY A  31       5.075  -4.388  27.665  1.00 70.79           C
ATOM    461  C   GLY A  31       5.840  -5.512  26.907  1.00 65.81           C
ATOM    462  O   GLY A  31       6.825  -5.283  26.204  1.00 54.65           O
ATOM    463  H   GLY A  31       6.692  -3.263  27.549  1.00 76.39           H
ATOM    464  HA2 GLY A  31       4.802  -4.735  28.531  1.00 84.97           H
ATOM    465  HA3 GLY A  31       4.288  -4.161  27.134  1.00 84.97           H
ATOM    466  N   SER A  32       5.323  -6.742  27.040  1.00 65.51           N
ATOM    467  CA  SER A  32       5.934  -7.819  26.231  1.00 70.18           C
ATOM    468  C   SER A  32       5.099  -9.108  26.232  1.00 68.00           C
ATOM    469  O   SER A  32       4.130  -9.257  26.982  1.00 68.86           O
ATOM    470  CB  SER A  32       7.350  -8.154  26.694  1.00 64.70           C
ATOM    471  OG  SER A  32       7.383  -9.502  27.137  1.00 58.31           O
ATOM    472  H   SER A  32       4.670  -6.973  27.540  1.00 78.63           H
ATOM    473  HA  SER A  32       6.015  -7.519  25.321  1.00 84.23           H
ATOM    474  HB2 SER A  32       7.935  -8.076  25.922  1.00 77.65           H
ATOM    475  HB3 SER A  32       7.640  -7.542  27.393  1.00 77.65           H
ATOM    476  HG  SER A  32       8.111  -9.647  27.542  1.00 69.99           H
ATOM    477  N   GLY A  33       5.532 -10.068  25.386  1.00 61.44           N
ATOM    478  CA  GLY A  33       4.930 -11.389  25.241  1.00 68.94           C
ATOM    479  C   GLY A  33       5.413 -12.199  24.035  1.00 70.77           C
ATOM    480  O   GLY A  33       6.618 -12.233  23.750  1.00 63.91           O
ATOM    481  H   GLY A  33       6.209  -9.962  24.873  1.00 73.74           H
ATOM    482  HA2 GLY A  33       5.148 -11.909  26.031  1.00 82.74           H
ATOM    483  HA3 GLY A  33       3.961 -11.317  25.197  1.00 82.74           H
ATOM    484  N   ALA A  34       4.478 -12.851  23.317  1.00 66.25           N
ATOM    485  CA  ALA A  34       4.842 -13.767  22.232  1.00 61.69           C
ATOM    486  C   ALA A  34       5.270 -13.029  20.946  1.00 61.89           C
ATOM    487  O   ALA A  34       6.347 -13.324  20.418  1.00 66.99           O
ATOM    488  CB  ALA A  34       3.685 -14.750  21.962  1.00 63.61           C
ATOM    489  H   ALA A  34       3.630 -12.795  23.457  1.00 79.52           H
ATOM    490  HA  ALA A  34       5.598 -14.298  22.532  1.00 74.05           H
ATOM    491  HB1 ALA A  34       3.967 -15.392  21.291  1.00 76.35           H
ATOM    492  HB2 ALA A  34       3.471 -15.224  22.783  1.00 76.35           H
ATOM    493  HB3 ALA A  34       2.900 -14.282  21.650  1.00 76.35           H
ATOM    494  N   TYR A  35       4.444 -12.078  20.411  1.00 64.21           N
ATOM    495  CA  TYR A  35       4.800 -11.260  19.230  1.00 60.59           C
ATOM    496  C   TYR A  35       6.290 -10.812  19.156  1.00 53.18           C
ATOM    497  O   TYR A  35       6.912 -10.526  18.134  1.00 49.28           O
ATOM    498  CB  TYR A  35       3.898 -10.007  19.352  1.00 59.58           C
ATOM    499  CG  TYR A  35       4.246  -9.149  20.547  1.00 58.99           C
ATOM    500  CD1 TYR A  35       5.165  -8.115  20.355  1.00 49.91           C
ATOM    501  CD2 TYR A  35       3.642  -9.350  21.814  1.00 58.92           C
ATOM    502  CE1 TYR A  35       5.444  -7.194  21.367  1.00 47.11           C
ATOM    503  CE2 TYR A  35       3.906  -8.455  22.837  1.00 57.77           C
ATOM    504  CZ  TYR A  35       4.795  -7.382  22.588  1.00 58.07           C
ATOM    505  OH  TYR A  35       4.913  -6.546  23.674  1.00 54.05           O
ATOM    506  H   TYR A  35       3.535 -11.873  20.872  1.00 77.07           H
ATOM    507  HA  TYR A  35       4.595 -11.848  18.287  1.00 72.72           H
ATOM    508  HB2 TYR A  35       3.940  -9.432  18.391  1.00 71.51           H
ATOM    509  HB3 TYR A  35       2.826 -10.348  19.394  1.00 71.51           H
ATOM    510  HD1 TYR A  35       5.670  -8.001  19.401  1.00 59.91           H
ATOM    511  HD2 TYR A  35       2.935 -10.180  21.978  1.00 70.72           H
ATOM    512  HE1 TYR A  35       6.146  -6.406  21.218  1.00 56.54           H
ATOM    513  HE2 TYR A  35       3.437  -8.549  23.813  1.00 69.34           H
ATOM    514  HH  TYR A  35       4.300  -6.712  24.223  1.00 64.88           H
ATOM    515  N   GLY A  36       6.837 -10.633  20.400  1.00 54.33           N
ATOM    516  CA  GLY A  36       8.031  -9.826  20.718  1.00 49.95           C
ATOM    517  C   GLY A  36       8.056  -8.975  22.011  1.00 52.02           C
ATOM    518  O   GLY A  36       7.478  -9.365  23.031  1.00 50.15           O
ATOM    519  H   GLY A  36       6.502 -10.978  21.108  1.00 65.21           H
ATOM    520  HA2 GLY A  36       8.790 -10.419  20.760  1.00 59.96           H
ATOM    521  HA3 GLY A  36       8.161  -9.217  19.975  1.00 59.96           H
ATOM    522  N   SER A  37       8.753  -7.826  22.003  1.00 41.97           N
ATOM    523  CA  SER A  37       8.803  -6.903  23.154  1.00 42.43           C
ATOM    524  C   SER A  37       8.821  -5.451  22.700  1.00 37.97           C
ATOM    525  O   SER A  37       9.360  -5.149  21.613  1.00 35.40           O
ATOM    526  CB  SER A  37      10.041  -7.103  24.008  1.00 43.48           C
ATOM    527  OG  SER A  37      10.255  -8.489  24.220  1.00 63.42           O
ATOM    528  H   SER A  37       9.224  -7.563  21.335  1.00 50.38           H
ATOM    529  HA  SER A  37       8.023  -7.048  23.713  1.00 50.93           H
ATOM    530  HB2 SER A  37      10.804  -6.719  23.549  1.00 52.19           H
ATOM    531  HB3 SER A  37       9.906  -6.659  24.860  1.00 52.19           H
ATOM    532  HG  SER A  37      11.010  -8.612  24.567  1.00 76.12           H
ATOM    533  N   VAL A  38       8.345  -4.533  23.588  1.00 34.23           N
ATOM    534  CA  VAL A  38       8.378  -3.098  23.234  1.00 31.32           C
ATOM    535  C   VAL A  38       8.999  -2.428  24.475  1.00 37.79           C
ATOM    536  O   VAL A  38       8.775  -2.706  25.628  1.00 40.71           O
ATOM    537  CB  VAL A  38       6.959  -2.547  22.990  1.00 29.55           C
ATOM    538  CG1 VAL A  38       6.985  -1.054  22.644  1.00 34.51           C
ATOM    539  CG2 VAL A  38       6.303  -3.349  21.849  1.00 35.46           C
ATOM    540  H   VAL A  38       8.006  -4.767  24.551  1.00 41.09           H
ATOM    541  HA  VAL A  38       9.008  -2.944  22.303  1.00 37.60           H
ATOM    542  HB  VAL A  38       6.361  -2.699  23.927  1.00 35.47           H
ATOM    543 HG11 VAL A  38       5.957  -0.693  22.480  1.00 41.43           H
ATOM    544 HG12 VAL A  38       7.385  -0.450  23.466  1.00 41.43           H
ATOM    545 HG13 VAL A  38       7.572  -0.831  21.743  1.00 41.43           H
ATOM    546 HG21 VAL A  38       5.309  -2.943  21.622  1.00 42.57           H
ATOM    547 HG22 VAL A  38       6.899  -3.295  20.928  1.00 42.57           H
ATOM    548 HG23 VAL A  38       6.180  -4.402  22.106  1.00 42.57           H
ATOM    549  N   CYS A  39       9.860  -1.450  24.042  1.00 37.62           N
ATOM    550  CA  CYS A  39      10.570  -0.407  24.789  1.00 40.80           C
ATOM    551  C   CYS A  39      10.163   0.984  24.322  1.00 38.56           C
ATOM    552  O   CYS A  39      10.168   1.272  23.114  1.00 37.32           O
ATOM    553  CB  CYS A  39      12.079  -0.494  24.582  1.00 44.69           C
ATOM    554  SG  CYS A  39      12.830  -1.914  25.386  1.00 45.99           S
ATOM    555  H   CYS A  39      10.050  -1.375  23.205  1.00 45.15           H
ATOM    556  HA  CYS A  39      10.373  -0.485  25.735  1.00 48.97           H
ATOM    557  HB2 CYS A  39      12.260  -0.537  23.632  1.00 53.64           H
ATOM    558  HB3 CYS A  39      12.477   0.310  24.941  1.00 53.64           H
ATOM    559  HG  CYS A  39      13.665  -2.360  24.637  1.00 55.21           H
ATOM    560  N   ALA A  40       9.859   1.850  25.281  1.00 34.69           N
ATOM    561  CA  ALA A  40       9.931   3.290  25.048  1.00 38.20           C
ATOM    562  C   ALA A  40      11.379   3.765  24.900  1.00 43.08           C
ATOM    563  O   ALA A  40      12.276   3.346  25.644  1.00 43.33           O
ATOM    564  CB  ALA A  40       9.260   4.005  26.200  1.00 36.69           C
ATOM    565  H   ALA A  40       9.601   1.629  26.069  1.00 41.65           H
ATOM    566  HA  ALA A  40       9.454   3.515  24.234  1.00 45.85           H
ATOM    567  HB1 ALA A  40       9.276   4.958  26.024  1.00 44.05           H
ATOM    568  HB2 ALA A  40       8.345   3.693  26.278  1.00 44.05           H
ATOM    569  HB3 ALA A  40       9.746   3.800  27.014  1.00 44.05           H
ATOM    570  N   ALA A  41      11.602   4.678  23.967  1.00 41.58           N
ATOM    571  CA  ALA A  41      12.926   5.214  23.710  1.00 40.19           C
ATOM    572  C   ALA A  41      12.836   6.702  23.386  1.00 38.63           C
ATOM    573  O   ALA A  41      11.782   7.216  23.028  1.00 40.05           O
ATOM    574  CB  ALA A  41      13.624   4.538  22.532  1.00 43.93           C
ATOM    575  H   ALA A  41      10.984   5.014  23.476  1.00 49.91           H
ATOM    576  HA  ALA A  41      13.469   5.091  24.505  1.00 48.24           H
ATOM    577  HB1 ALA A  41      14.506   4.929  22.438  1.00 52.73           H
ATOM    578  HB2 ALA A  41      13.687   3.586  22.710  1.00 52.73           H
ATOM    579  HB3 ALA A  41      13.114   4.692  21.722  1.00 52.73           H
ATOM    580  N   PHE A  42      13.974   7.376  23.445  1.00 33.70           N
ATOM    581  CA  PHE A  42      14.055   8.767  23.030  1.00 38.64           C
ATOM    582  C   PHE A  42      14.893   8.849  21.773  1.00 37.14           C
ATOM    583  O   PHE A  42      15.976   8.273  21.692  1.00 40.44           O
ATOM    584  CB  PHE A  42      14.607   9.675  24.142  1.00 43.21           C
ATOM    585  CG  PHE A  42      14.667  11.134  23.717  1.00 43.90           C
ATOM    586  CD1 PHE A  42      13.523  11.922  23.698  1.00 48.15           C
ATOM    587  CD2 PHE A  42      15.835  11.666  23.224  1.00 45.70           C
ATOM    588  CE1 PHE A  42      13.579  13.263  23.247  1.00 54.45           C
ATOM    589  CE2 PHE A  42      15.897  12.973  22.775  1.00 50.04           C
ATOM    590  CZ  PHE A  42      14.759  13.777  22.791  1.00 50.32           C
ATOM    591  H   PHE A  42      14.725   7.045  23.706  1.00 40.46           H
ATOM    592  HA  PHE A  42      13.171   9.085  22.789  1.00 46.38           H
ATOM    593  HB2 PHE A  42      14.029   9.606  24.919  1.00 51.86           H
ATOM    594  HB3 PHE A  42      15.501   9.380  24.376  1.00 51.86           H
ATOM    595  HD1 PHE A  42      12.717  11.576  24.005  1.00 57.80           H
ATOM    596  HD2 PHE A  42      16.602  11.139  23.212  1.00 54.86           H
ATOM    597  HE1 PHE A  42      12.815  13.797  23.256  1.00 65.36           H
ATOM    598  HE2 PHE A  42      16.708  13.317  22.472  1.00 60.06           H
ATOM    599  HZ  PHE A  42      14.804  14.657  22.497  1.00 60.40           H
ATOM    600  N   ASP A  43      14.346   9.486  20.785  1.00 31.15           N
ATOM    601  CA  ASP A  43      14.935   9.606  19.463  1.00 35.94           C
ATOM    602  C   ASP A  43      15.614  10.968  19.392  1.00 41.40           C
ATOM    603  O   ASP A  43      14.968  11.988  19.104  1.00 38.98           O
ATOM    604  CB  ASP A  43      13.881   9.512  18.379  1.00 35.24           C
ATOM    605  CG  ASP A  43      14.431   9.755  17.011  1.00 40.28           C
ATOM    606  OD1 ASP A  43      15.673   9.826  16.829  1.00 45.71           O
ATOM    607  OD2 ASP A  43      13.597   9.834  16.097  1.00 45.72           O1-
ATOM    608  H   ASP A  43      13.589   9.884  20.868  1.00 37.39           H
ATOM    609  HA  ASP A  43      15.595   8.908  19.331  1.00 43.14           H
ATOM    610  HB2 ASP A  43      13.473   8.630  18.401  1.00 42.30           H
ATOM    611  HB3 ASP A  43      13.207  10.192  18.547  1.00 42.30           H
ATOM    612  N   THR A  44      16.916  10.952  19.635  1.00 46.79           N
ATOM    613  CA  THR A  44      17.735  12.153  19.643  1.00 47.59           C
ATOM    614  C   THR A  44      17.732  12.871  18.309  1.00 49.25           C
ATOM    615  O   THR A  44      17.997  14.077  18.276  1.00 45.63           O
ATOM    616  CB  THR A  44      19.174  11.793  20.006  1.00 42.21           C
ATOM    617  OG1 THR A  44      19.691  10.925  18.995  1.00 44.75           O
ATOM    618  CG2 THR A  44      19.263  11.104  21.384  1.00 44.09           C
ATOM    619  H   THR A  44      17.359  10.237  19.810  1.00 56.17           H
ATOM    620  HA  THR A  44      17.400  12.768  20.313  1.00 57.12           H
ATOM    621  HB  THR A  44      19.701  12.610  20.039  1.00 50.67           H
ATOM    622  HG1 THR A  44      19.233  10.222  18.949  1.00 53.72           H
ATOM    623 HG21 THR A  44      20.188  10.914  21.598  1.00 52.93           H
ATOM    624 HG22 THR A  44      18.896  11.673  22.077  1.00 52.93           H
ATOM    625 HG23 THR A  44      18.772  10.270  21.373  1.00 52.93           H
ATOM    626  N   LYS A  45      17.458  12.179  17.208  1.00 46.44           N
ATOM    627  CA  LYS A  45      17.533  12.879  15.938  1.00 50.06           C
ATOM    628  C   LYS A  45      16.331  13.776  15.686  1.00 54.51           C
ATOM    629  O   LYS A  45      16.436  14.731  14.902  1.00 56.26           O
ATOM    630  CB  LYS A  45      17.691  11.894  14.788  1.00 48.81           C
ATOM    631  CG  LYS A  45      17.557  12.551  13.427  1.00 53.31           C
ATOM    632  CD  LYS A  45      18.003  11.641  12.285  1.00 59.52           C
ATOM    633  CE  LYS A  45      17.257  11.974  10.987  1.00 69.40           C
ATOM    634  NZ  LYS A  45      15.795  12.219  11.238  1.00 79.14           N1+
ATOM    635  H   LYS A  45      17.243  11.348  17.175  1.00 55.74           H
ATOM    636  HA  LYS A  45      18.319  13.446  15.949  1.00 60.09           H
ATOM    637  HB2 LYS A  45      18.572  11.492  14.844  1.00 58.59           H
ATOM    638  HB3 LYS A  45      17.009  11.212  14.868  1.00 58.59           H
ATOM    639  HG2 LYS A  45      16.626  12.776  13.288  1.00 63.98           H
ATOM    640  HG3 LYS A  45      18.097  13.358  13.411  1.00 63.98           H
ATOM    641  HD2 LYS A  45      18.950  11.782  12.131  1.00 71.44           H
ATOM    642  HD3 LYS A  45      17.837  10.714  12.518  1.00 71.44           H
ATOM    643  HE2 LYS A  45      17.635  12.769  10.578  1.00 83.30           H
ATOM    644  HE3 LYS A  45      17.334  11.220  10.381  1.00 83.30           H
ATOM    645  HZ1 LYS A  45      15.326  12.068  10.497  1.00 94.98           H
ATOM    646  HZ2 LYS A  45      15.504  11.669  11.876  1.00 94.98           H
ATOM    647  HZ3 LYS A  45      15.661  13.060  11.498  1.00 94.98           H
ATOM    648  N   THR A  46      15.202  13.517  16.337  1.00 50.38           N
ATOM    649  CA  THR A  46      14.019  14.348  16.132  1.00 51.40           C
ATOM    650  C   THR A  46      13.424  14.903  17.413  1.00 48.83           C
ATOM    651  O   THR A  46      12.459  15.672  17.340  1.00 54.28           O
ATOM    652  CB  THR A  46      12.932  13.549  15.407  1.00 59.09           C
ATOM    653  OG1 THR A  46      12.371  12.626  16.338  1.00 46.14           O
ATOM    654  CG2 THR A  46      13.524  12.798  14.205  1.00 57.05           C
ATOM    655  H   THR A  46      15.098  12.871  16.894  1.00 60.47           H
ATOM    656  HA  THR A  46      14.251  15.107  15.573  1.00 61.70           H
ATOM    657  HB  THR A  46      12.242  14.149  15.088  1.00 70.92           H
ATOM    658  HG1 THR A  46      12.385  11.850  16.022  1.00 55.38           H
ATOM    659 HG21 THR A  46      12.816  12.401  13.674  1.00 68.48           H
ATOM    660 HG22 THR A  46      14.030  13.411  13.645  1.00 68.48           H
ATOM    661 HG23 THR A  46      14.123  12.096  14.510  1.00 68.48           H
ATOM    662  N   GLY A  47      13.954  14.532  18.572  1.00 44.52           N
ATOM    663  CA  GLY A  47      13.442  15.015  19.827  1.00 46.49           C
ATOM    664  C   GLY A  47      12.152  14.371  20.277  1.00 55.74           C
ATOM    665  O   GLY A  47      11.606  14.773  21.308  1.00 49.57           O
ATOM    666  H   GLY A  47      14.611  13.987  18.654  1.00 53.44           H
ATOM    667  HA2 GLY A  47      14.115  14.878  20.508  1.00 55.80           H
ATOM    668  HA3 GLY A  47      13.290  15.966  19.743  1.00 55.80           H
ATOM    669  N   HIS A  48      11.659  13.376  19.540  1.00 55.12           N
ATOM    670  CA  HIS A  48      10.364  12.767  19.783  1.00 52.73           C
ATOM    671  C   HIS A  48      10.557  11.449  20.508  1.00 41.48           C
ATOM    672  O   HIS A  48      11.598  10.797  20.379  1.00 43.55           O
ATOM    673  CB  HIS A  48       9.619  12.566  18.462  1.00 61.69           C
ATOM    674  CG  HIS A  48       9.200  13.858  17.829  1.00 75.65           C
ATOM    675  ND1 HIS A  48       9.370  15.070  18.464  1.00 79.22           N
ATOM    676  CD2 HIS A  48       8.623  14.137  16.635  1.00 83.19           C
ATOM    677  CE1 HIS A  48       8.914  16.040  17.691  1.00 92.03           C
ATOM    678  NE2 HIS A  48       8.452  15.500  16.577  1.00 88.84           N
ATOM    679  H   HIS A  48      12.079  13.021  18.875  1.00 66.16           H
ATOM    680  HA  HIS A  48       9.835  13.349  20.350  1.00 63.29           H
ATOM    681  HB2 HIS A  48       8.822  12.041  18.631  1.00 74.04           H
ATOM    682  HB3 HIS A  48      10.191  12.100  17.832  1.00 74.04           H
ATOM    683  HD1 HIS A  48       9.721  15.178  19.244  1.00 95.08           H
ATOM    684  HD2 HIS A  48       8.378  13.524  15.978  1.00 99.84           H
ATOM    685  HE1 HIS A  48       8.923  16.950  17.904  1.00110.45           H
ATOM    686  N   ARG A  49       9.573  11.082  21.311  1.00 38.16           N
ATOM    687  CA  ARG A  49       9.619   9.820  22.027  1.00 43.79           C
ATOM    688  C   ARG A  49       8.973   8.767  21.129  1.00 34.64           C
ATOM    689  O   ARG A  49       8.015   9.072  20.416  1.00 35.73           O
ATOM    690  CB  ARG A  49       8.912   9.959  23.369  1.00 54.19           C
ATOM    691  CG  ARG A  49       9.846   9.667  24.536  1.00 59.35           C
ATOM    692  CD  ARG A  49       9.200   9.909  25.887  1.00 58.86           C
ATOM    693  NE  ARG A  49       9.219   8.673  26.660  1.00 68.60           N
ATOM    694  CZ  ARG A  49      10.334   8.053  27.048  1.00 68.68           C
ATOM    695  NH1 ARG A  49      11.534   8.566  26.761  1.00 66.74           N
ATOM    696  NH2 ARG A  49      10.248   6.925  27.738  1.00 68.68           N1+
ATOM    697  H   ARG A  49       8.853  11.530  21.442  1.00 45.81           H
ATOM    698  HA  ARG A  49      10.542   9.571  22.196  1.00 52.56           H
ATOM    699  HB2 ARG A  49       8.607  10.877  23.467  1.00 65.04           H
ATOM    700  HB3 ARG A  49       8.152   9.360  23.419  1.00 65.04           H
ATOM    701  HG2 ARG A  49      10.114   8.735  24.494  1.00 71.24           H
ATOM    702  HG3 ARG A  49      10.628  10.238  24.473  1.00 71.24           H
ATOM    703  HD2 ARG A  49       9.701  10.583  26.372  1.00 70.65           H
ATOM    704  HD3 ARG A  49       8.280  10.191  25.764  1.00 70.65           H
ATOM    705  HE  ARG A  49       8.482   8.439  27.043  1.00 82.33           H
ATOM    706 HH11 ARG A  49      11.599   9.299  26.314  1.00 80.10           H
ATOM    707 HH12 ARG A  49      12.246   8.160  27.023  1.00 80.10           H
ATOM    708 HH21 ARG A  49       9.478   6.597  27.929  1.00 82.43           H
ATOM    709 HH22 ARG A  49      10.957   6.528  28.002  1.00 82.43           H
ATOM    710  N   VAL A  50       9.526   7.548  21.121  1.00 37.54           N
ATOM    711  CA  VAL A  50       9.122   6.537  20.144  1.00 28.80           C
ATOM    712  C   VAL A  50       8.864   5.233  20.877  1.00 35.43           C
ATOM    713  O   VAL A  50       9.310   5.063  22.026  1.00 28.17           O
ATOM    714  CB  VAL A  50      10.146   6.324  19.011  1.00 33.35           C
ATOM    715  CG1 VAL A  50      10.282   7.590  18.229  1.00 35.16           C
ATOM    716  CG2 VAL A  50      11.502   5.809  19.512  1.00 35.17           C
ATOM    717  H   VAL A  50      10.108   7.278  21.690  1.00 45.07           H
ATOM    718  HA  VAL A  50       8.296   6.811  19.709  1.00 34.57           H
ATOM    719  HB  VAL A  50       9.796   5.657  18.403  1.00 40.04           H
ATOM    720 HG11 VAL A  50      10.804   7.417  17.428  1.00 42.20           H
ATOM    721 HG12 VAL A  50       9.393   7.895  17.993  1.00 42.20           H
ATOM    722 HG13 VAL A  50      10.714   8.248  18.792  1.00 42.20           H
ATOM    723 HG21 VAL A  50      12.123   5.779  18.761  1.00 42.22           H
ATOM    724 HG22 VAL A  50      11.835   6.415  20.191  1.00 42.22           H
ATOM    725 HG23 VAL A  50      11.386   4.923  19.897  1.00 42.22           H
ATOM    726  N   ALA A  51       8.096   4.327  20.202  1.00 35.12           N
ATOM    727  CA  ALA A  51       7.998   2.938  20.639  1.00 34.76           C
ATOM    728  C   ALA A  51       8.722   2.194  19.480  1.00 28.33           C
ATOM    729  O   ALA A  51       8.608   2.357  18.276  1.00 31.32           O
ATOM    730  CB  ALA A  51       6.562   2.472  20.788  1.00 32.04           C
ATOM    731  H   ALA A  51       7.651   4.566  19.284  1.00 42.16           H
ATOM    732  HA  ALA A  51       8.538   2.806  21.626  1.00 41.73           H
ATOM    733  HB1 ALA A  51       6.488   1.457  21.193  1.00 38.47           H
ATOM    734  HB2 ALA A  51       6.039   3.138  21.496  1.00 38.47           H
ATOM    735  HB3 ALA A  51       5.993   2.492  19.844  1.00 38.47           H
ATOM    736  N   VAL A  52       9.601   1.297  20.009  1.00 30.13           N
ATOM    737  CA  VAL A  52      10.499   0.380  19.259  1.00 32.69           C
ATOM    738  C   VAL A  52      10.078  -1.066  19.555  1.00 33.23           C
ATOM    739  O   VAL A  52      10.157  -1.490  20.718  1.00 30.31           O
ATOM    740  CB  VAL A  52      11.983   0.560  19.658  1.00 35.88           C
ATOM    741  CG1 VAL A  52      12.903  -0.259  18.768  1.00 30.53           C
ATOM    742  CG2 VAL A  52      12.494   2.025  19.615  1.00 35.29           C
ATOM    743  H   VAL A  52       9.683   1.201  20.858  1.00 36.17           H
ATOM    744  HA  VAL A  52      10.418   0.558  18.308  1.00 39.25           H
ATOM    745  HB  VAL A  52      12.070   0.233  20.563  1.00 43.07           H
ATOM    746 HG11 VAL A  52      13.817  -0.094  19.044  1.00 36.65           H
ATOM    747 HG12 VAL A  52      12.693  -1.203  18.862  1.00 36.65           H
ATOM    748 HG13 VAL A  52      12.787   0.032  17.847  1.00 36.65           H
ATOM    749 HG21 VAL A  52      13.433   2.020  19.849  1.00 42.36           H
ATOM    750 HG22 VAL A  52      12.396   2.384  18.715  1.00 42.36           H
ATOM    751 HG23 VAL A  52      12.004   2.573  20.251  1.00 42.36           H
ATOM    752  N   LYS A  53       9.705  -1.855  18.514  1.00 28.84           N
ATOM    753  CA  LYS A  53       9.167  -3.191  18.768  1.00 30.18           C
ATOM    754  C   LYS A  53      10.216  -4.042  18.023  1.00 28.43           C
ATOM    755  O   LYS A  53      10.629  -3.933  16.883  1.00 29.56           O
ATOM    756  CB  LYS A  53       7.795  -3.384  18.140  1.00 29.34           C
ATOM    757  CG  LYS A  53       7.301  -4.816  18.380  1.00 27.26           C
ATOM    758  CD  LYS A  53       5.786  -5.005  18.293  1.00 41.82           C
ATOM    759  CE  LYS A  53       5.199  -4.940  16.889  1.00 39.85           C
ATOM    760  NZ  LYS A  53       3.766  -5.491  16.919  1.00 36.79           N1+
ATOM    761  H   LYS A  53       9.816  -1.610  17.502  1.00 34.62           H
ATOM    762  HA  LYS A  53       9.120  -3.400  19.880  1.00 36.23           H
ATOM    763  HB2 LYS A  53       7.089  -2.653  18.607  1.00 35.22           H
ATOM    764  HB3 LYS A  53       7.793  -3.127  17.064  1.00 35.22           H
ATOM    765  HG2 LYS A  53       7.811  -5.513  17.679  1.00 32.73           H
ATOM    766  HG3 LYS A  53       7.624  -5.147  19.396  1.00 32.73           H
ATOM    767  HD2 LYS A  53       5.541  -5.991  18.759  1.00 50.20           H
ATOM    768  HD3 LYS A  53       5.266  -4.252  18.935  1.00 50.20           H
ATOM    769  HE2 LYS A  53       5.172  -3.878  16.543  1.00 47.84           H
ATOM    770  HE3 LYS A  53       5.808  -5.523  16.163  1.00 47.84           H
ATOM    771  HZ1 LYS A  53       3.306  -5.420  16.004  1.00 44.16           H
ATOM    772  HZ2 LYS A  53       3.758  -6.495  17.208  1.00 44.16           H
ATOM    773  HZ3 LYS A  53       3.150  -4.962  17.614  1.00 44.16           H
ATOM    774  N   LYS A  54      10.762  -4.970  18.855  1.00 32.92           N
ATOM    775  CA  LYS A  54      11.662  -6.027  18.399  1.00 31.63           C
ATOM    776  C   LYS A  54      10.859  -7.304  18.231  1.00 28.79           C
ATOM    777  O   LYS A  54      10.300  -7.845  19.196  1.00 31.57           O
ATOM    778  CB  LYS A  54      12.829  -6.276  19.359  1.00 37.01           C
ATOM    779  CG  LYS A  54      13.649  -7.472  18.908  1.00 42.83           C
ATOM    780  CD  LYS A  54      14.898  -7.700  19.760  1.00 43.16           C
ATOM    781  CE  LYS A  54      15.744  -8.801  19.189  1.00 50.86           C
ATOM    782  NZ  LYS A  54      16.359  -9.567  20.308  1.00 54.26           N1+
ATOM    783  H   LYS A  54      10.622  -4.974  19.711  1.00 39.52           H
ATOM    784  HA  LYS A  54      12.024  -5.780  17.540  1.00 37.97           H
ATOM    785  HB2 LYS A  54      13.408  -5.499  19.386  1.00 44.43           H
ATOM    786  HB3 LYS A  54      12.490  -6.466  20.249  1.00 44.43           H
ATOM    787  HG2 LYS A  54      13.101  -8.272  18.993  1.00 51.42           H
ATOM    788  HG3 LYS A  54      13.920  -7.354  17.985  1.00 51.42           H
ATOM    789  HD2 LYS A  54      15.431  -6.890  19.779  1.00 51.81           H
ATOM    790  HD3 LYS A  54      14.629  -7.957  20.653  1.00 51.81           H
ATOM    791  HE2 LYS A  54      15.198  -9.402  18.657  1.00 61.05           H
ATOM    792  HE3 LYS A  54      16.450  -8.410  18.648  1.00 61.05           H
ATOM    793  HZ1 LYS A  54      17.000 -10.102  19.996  1.00 65.12           H
ATOM    794  HZ2 LYS A  54      16.718  -9.008  20.901  1.00 65.12           H
ATOM    795  HZ3 LYS A  54      15.737 -10.060  20.713  1.00 65.12           H
ATOM    796  N   LEU A  55      10.729  -7.737  17.001  1.00 31.65           N
ATOM    797  CA  LEU A  55       9.902  -8.890  16.740  1.00 31.18           C
ATOM    798  C   LEU A  55      10.561 -10.123  17.355  1.00 38.00           C
ATOM    799  O   LEU A  55      11.791 -10.247  17.383  1.00 39.25           O
ATOM    800  CB  LEU A  55       9.691  -9.051  15.248  1.00 30.98           C
ATOM    801  CG  LEU A  55       8.848  -7.952  14.601  1.00 35.49           C
ATOM    802  CD1 LEU A  55       8.767  -8.281  13.074  1.00 34.54           C
ATOM    803  CD2 LEU A  55       7.461  -7.925  15.233  1.00 39.25           C
ATOM    804  H   LEU A  55      11.106  -7.365  16.316  1.00 37.99           H
ATOM    805  HA  LEU A  55       9.044  -8.768  17.169  1.00 37.43           H
ATOM    806  HB2 LEU A  55      10.560  -9.055  14.814  1.00 37.19           H
ATOM    807  HB3 LEU A  55       9.241  -9.893  15.097  1.00 37.19           H
ATOM    808  HG  LEU A  55       9.269  -7.087  14.724  1.00 42.61           H
ATOM    809 HD11 LEU A  55       8.225  -7.612  12.627  1.00 41.47           H
ATOM    810 HD12 LEU A  55       9.661  -8.290  12.699  1.00 41.47           H
ATOM    811 HD13 LEU A  55       8.365  -9.158  12.961  1.00 41.47           H
ATOM    812 HD21 LEU A  55       6.904  -7.316  14.725  1.00 47.11           H
ATOM    813 HD22 LEU A  55       7.080  -8.815  15.219  1.00 47.11           H
ATOM    814 HD23 LEU A  55       7.526  -7.619  16.146  1.00 47.11           H
ATOM    815  N   SER A  56       9.731 -11.006  17.891  1.00 38.08           N
ATOM    816  CA  SER A  56      10.238 -12.110  18.702  1.00 46.23           C
ATOM    817  C   SER A  56      11.218 -13.001  17.940  1.00 48.89           C
ATOM    818  O   SER A  56      12.430 -12.950  18.179  1.00 67.75           O
ATOM    819  CB  SER A  56       9.095 -12.965  19.238  1.00 53.65           C
ATOM    820  OG  SER A  56       9.649 -14.028  20.016  1.00 63.36           O
ATOM    821  H   SER A  56       8.876 -10.975  17.813  1.00 45.71           H
ATOM    822  HA  SER A  56      10.697 -11.740  19.473  1.00 55.49           H
ATOM    823  HB2 SER A  56       8.513 -12.428  19.797  1.00 64.40           H
ATOM    824  HB3 SER A  56       8.594 -13.336  18.491  1.00 64.40           H
ATOM    825  HG  SER A  56       9.092 -14.295  20.587  1.00 76.05           H
ATOM    826  N   ARG A  57      10.707 -13.834  17.040  1.00 40.68           N
ATOM    827  CA  ARG A  57      11.514 -14.846  16.340  1.00 48.08           C
ATOM    828  C   ARG A  57      11.080 -14.807  14.879  1.00 42.10           C
ATOM    829  O   ARG A  57      10.455 -15.746  14.365  1.00 39.05           O
ATOM    830  CB  ARG A  57      11.331 -16.253  16.931  1.00 48.36           C
ATOM    831  CG  ARG A  57      11.454 -16.370  18.462  1.00 59.42           C
ATOM    832  CD  ARG A  57      12.163 -17.673  18.891  1.00 62.39           C
ATOM    833  NE  ARG A  57      11.916 -18.040  20.293  1.00 68.33           N
ATOM    834  CZ  ARG A  57      11.117 -19.034  20.715  1.00 66.07           C
ATOM    835  NH1 ARG A  57      10.435 -19.813  19.871  1.00 58.68           N
ATOM    836  NH2 ARG A  57      10.986 -19.253  22.018  1.00 75.98           N1+
ATOM    837  H   ARG A  57       9.874 -13.826  16.807  1.00 48.83           H
ATOM    838  HA  ARG A  57      12.457 -14.615  16.400  1.00 57.71           H
ATOM    839  HB2 ARG A  57      10.461 -16.605  16.681  1.00 58.05           H
ATOM    840  HB3 ARG A  57      12.027 -16.817  16.564  1.00 58.05           H
ATOM    841  HG2 ARG A  57      11.977 -15.624  18.795  1.00 71.32           H
ATOM    842  HG3 ARG A  57      10.568 -16.362  18.860  1.00 71.32           H
ATOM    843  HD2 ARG A  57      11.852 -18.401  18.328  1.00 74.88           H
ATOM    844  HD3 ARG A  57      13.121 -17.557  18.782  1.00 74.88           H
ATOM    845  HE  ARG A  57      12.225 -17.508  20.896  1.00 82.01           H
ATOM    846 HH11 ARG A  57      10.496 -19.704  19.020  1.00 70.43           H
ATOM    847 HH12 ARG A  57       9.936 -20.436  20.188  1.00 70.43           H
ATOM    848 HH21 ARG A  57      11.410 -18.757  22.583  1.00 91.19           H
ATOM    849 HH22 ARG A  57      10.470 -19.884  22.300  1.00 91.19           H
ATOM    850  N   PRO A  58      11.412 -13.722  14.185  1.00 41.03           N
ATOM    851  CA  PRO A  58      10.687 -13.351  12.956  1.00 42.23           C
ATOM    852  C   PRO A  58      10.739 -14.366  11.841  1.00 40.01           C
ATOM    853  O   PRO A  58       9.821 -14.379  11.010  1.00 35.07           O
ATOM    854  CB  PRO A  58      11.394 -12.067  12.523  1.00 36.80           C
ATOM    855  CG  PRO A  58      12.731 -12.091  13.252  1.00 39.59           C
ATOM    856  CD  PRO A  58      12.492 -12.764  14.513  1.00 40.13           C
ATOM    857  HA  PRO A  58       9.763 -13.141  13.162  1.00 50.69           H
ATOM    858  HB2 PRO A  58      11.545 -12.107  11.559  1.00 44.18           H
ATOM    859  HB3 PRO A  58      10.865 -11.288  12.773  1.00 44.18           H
ATOM    860  HG2 PRO A  58      13.398 -12.572  12.733  1.00 47.52           H
ATOM    861  HG3 PRO A  58      13.011 -11.176  13.421  1.00 47.52           H
ATOM    862  HD2 PRO A  58      13.292 -13.229  14.808  1.00 48.17           H
ATOM    863  HD3 PRO A  58      12.185 -12.126  15.174  1.00 48.17           H
ATOM    864  N   PHE A  59      11.788 -15.176  11.753  1.00 40.15           N
ATOM    865  CA  PHE A  59      11.937 -16.095  10.626  1.00 34.67           C
ATOM    866  C   PHE A  59      12.115 -17.539  11.086  1.00 42.52           C
ATOM    867  O   PHE A  59      12.751 -18.347  10.411  1.00 42.85           O
ATOM    868  CB  PHE A  59      13.096 -15.654   9.757  1.00 42.09           C
ATOM    869  CG  PHE A  59      13.029 -14.236   9.401  1.00 42.93           C
ATOM    870  CD1 PHE A  59      12.015 -13.789   8.573  1.00 38.27           C
ATOM    871  CD2 PHE A  59      13.953 -13.318   9.911  1.00 37.70           C
ATOM    872  CE1 PHE A  59      11.909 -12.458   8.254  1.00 38.95           C
ATOM    873  CE2 PHE A  59      13.855 -11.964   9.581  1.00 40.02           C
ATOM    874  CZ  PHE A  59      12.838 -11.535   8.742  1.00 40.22           C
ATOM    875  H   PHE A  59      12.430 -15.211  12.322  1.00 48.20           H
ATOM    876  HA  PHE A  59      11.145 -16.055  10.072  1.00 41.62           H
ATOM    877  HB2 PHE A  59      13.917 -15.807  10.249  1.00 50.53           H
ATOM    878  HB3 PHE A  59      13.103 -16.173   8.936  1.00 50.53           H
ATOM    879  HD1 PHE A  59      11.391 -14.390   8.241  1.00 45.94           H
ATOM    880  HD2 PHE A  59      14.631 -13.614  10.471  1.00 45.26           H
ATOM    881  HE1 PHE A  59      11.224 -12.183   7.690  1.00 46.76           H
ATOM    882  HE2 PHE A  59      14.470 -11.354   9.914  1.00 48.04           H
ATOM    883  HZ  PHE A  59      12.760 -10.639   8.515  1.00 48.27           H
ATOM    884  N   GLN A  60      11.502 -17.887  12.204  1.00 44.38           N
ATOM    885  CA  GLN A  60      11.682 -19.204  12.787  1.00 46.88           C
ATOM    886  C   GLN A  60      10.947 -20.293  12.028  1.00 52.50           C
ATOM    887  O   GLN A  60      11.301 -21.475  12.155  1.00 42.81           O
ATOM    888  CB  GLN A  60      11.162 -19.189  14.198  1.00 44.61           C
ATOM    889  CG  GLN A  60      11.395 -20.469  14.928  1.00 46.68           C
ATOM    890  CD  GLN A  60      10.850 -20.367  16.285  1.00 42.91           C
ATOM    891  OE1 GLN A  60      11.556 -20.598  17.272  1.00 52.97           O
ATOM    892  NE2 GLN A  60       9.566 -20.000  16.376  1.00 42.92           N
ATOM    893  H   GLN A  60      10.966 -17.383  12.646  1.00 53.27           H
ATOM    894  HA  GLN A  60      12.631 -19.418  12.801  1.00 56.27           H
ATOM    895  HB2 GLN A  60      11.594 -18.472  14.691  1.00 53.55           H
ATOM    896  HB3 GLN A  60      10.204 -19.038  14.168  1.00 53.55           H
ATOM    897  HG2 GLN A  60      10.942 -21.202  14.474  1.00 56.03           H
ATOM    898  HG3 GLN A  60      12.346 -20.644  14.993  1.00 56.03           H
ATOM    899 HE21 GLN A  60       9.080 -19.933  15.665  1.00 51.52           H
ATOM    900 HE22 GLN A  60       9.225 -19.829  17.150  1.00 51.52           H
ATOM    901  N   SER A  61       9.879 -19.921  11.323  1.00 37.84           N
ATOM    902  CA  SER A  61       9.054 -20.828  10.554  1.00 43.47           C
ATOM    903  C   SER A  61       8.467 -20.056   9.379  1.00 45.74           C
ATOM    904  O   SER A  61       8.595 -18.840   9.276  1.00 34.00           O
ATOM    905  CB  SER A  61       7.937 -21.425  11.398  1.00 42.81           C
ATOM    906  OG  SER A  61       7.116 -20.403  11.870  1.00 44.60           O
ATOM    907  H   SER A  61       9.604 -19.106  11.276  1.00 45.43           H
ATOM    908  HA  SER A  61       9.601 -21.560  10.229  1.00 52.18           H
ATOM    909  HB2 SER A  61       7.403 -22.025  10.860  1.00 51.38           H
ATOM    910  HB3 SER A  61       8.316 -21.903  12.155  1.00 51.38           H
ATOM    911  HG  SER A  61       7.434 -20.095  12.584  1.00 53.54           H
ATOM    912  N   ILE A  62       7.814 -20.792   8.490  1.00 37.69           N
ATOM    913  CA  ILE A  62       7.186 -20.154   7.345  1.00 37.52           C
ATOM    914  C   ILE A  62       6.091 -19.217   7.825  1.00 33.95           C
ATOM    915  O   ILE A  62       5.903 -18.131   7.275  1.00 36.47           O
ATOM    916  CB  ILE A  62       6.647 -21.221   6.374  1.00 41.58           C
ATOM    917  CG1 ILE A  62       6.006 -20.567   5.161  1.00 41.38           C
ATOM    918  CG2 ILE A  62       5.632 -22.170   7.124  1.00 51.14           C
ATOM    919  CD1 ILE A  62       4.563 -20.221   5.341  1.00 47.48           C
ATOM    920  H   ILE A  62       7.715 -21.641   8.535  1.00 45.24           H
ATOM    921  HA  ILE A  62       7.856 -19.638   6.867  1.00 45.03           H
ATOM    922  HB  ILE A  62       7.397 -21.752   6.057  1.00 49.91           H
ATOM    923 HG12 ILE A  62       6.492 -19.753   4.955  1.00 49.67           H
ATOM    924 HG13 ILE A  62       6.074 -21.167   4.401  1.00 49.67           H
ATOM    925 HG21 ILE A  62       5.289 -22.829   6.494  1.00 61.38           H
ATOM    926 HG22 ILE A  62       6.083 -22.626   7.854  1.00 61.38           H
ATOM    927 HG23 ILE A  62       4.897 -21.645   7.476  1.00 61.38           H
ATOM    928 HD11 ILE A  62       4.253 -19.730   4.577  1.00 56.99           H
ATOM    929 HD12 ILE A  62       4.054 -21.041   5.430  1.00 56.99           H
ATOM    930 HD13 ILE A  62       4.430 -19.674   6.123  1.00 56.99           H
ATOM    931  N   ILE A  63       5.341 -19.621   8.846  1.00 31.07           N
ATOM    932  CA  ILE A  63       4.236 -18.795   9.298  1.00 39.98           C
ATOM    933  C   ILE A  63       4.753 -17.523  10.003  1.00 32.14           C
ATOM    934  O   ILE A  63       4.160 -16.434   9.871  1.00 29.04           O
ATOM    935  CB  ILE A  63       3.276 -19.604  10.190  1.00 37.27           C
ATOM    936  CG1 ILE A  63       3.803 -19.822  11.589  1.00 48.67           C
ATOM    937  CG2 ILE A  63       2.883 -20.939   9.549  1.00 54.01           C
ATOM    938  CD1 ILE A  63       3.106 -18.886  12.598  1.00 56.85           C
ATOM    939  H   ILE A  63       5.468 -20.338   9.304  1.00 37.30           H
ATOM    940  HA  ILE A  63       3.732 -18.514   8.520  1.00 48.00           H
ATOM    941  HB  ILE A  63       2.464 -19.079  10.282  1.00 44.73           H
ATOM    942 HG12 ILE A  63       3.615 -20.737  11.847  1.00 58.42           H
ATOM    943 HG13 ILE A  63       4.757 -19.669  11.626  1.00 58.42           H
ATOM    944 HG21 ILE A  63       2.249 -21.381  10.136  1.00 64.83           H
ATOM    945 HG22 ILE A  63       2.469 -20.768   8.688  1.00 64.83           H
ATOM    946 HG23 ILE A  63       3.670 -21.496   9.434  1.00 64.83           H
ATOM    947 HD11 ILE A  63       3.488 -19.025  13.481  1.00 68.23           H
ATOM    948 HD12 ILE A  63       3.236 -17.965  12.321  1.00 68.23           H
ATOM    949 HD13 ILE A  63       2.157 -19.094  12.611  1.00 68.23           H
ATOM    950  N   HIS A  64       5.825 -17.642  10.788  1.00 32.35           N
ATOM    951  CA  HIS A  64       6.466 -16.447  11.361  1.00 33.63           C
ATOM    952  C   HIS A  64       6.975 -15.525  10.275  1.00 29.55           C
ATOM    953  O   HIS A  64       6.786 -14.305  10.319  1.00 29.37           O
ATOM    954  CB  HIS A  64       7.646 -16.841  12.248  1.00 35.74           C
ATOM    955  CG  HIS A  64       7.259 -17.209  13.642  1.00 35.88           C
ATOM    956  ND1 HIS A  64       7.982 -16.813  14.744  1.00 42.96           N
ATOM    957  CD2 HIS A  64       6.222 -17.930  14.114  1.00 42.38           C
ATOM    958  CE1 HIS A  64       7.406 -17.272  15.838  1.00 47.16           C
ATOM    959  NE2 HIS A  64       6.337 -17.958  15.482  1.00 41.06           N
ATOM    960  H   HIS A  64       6.206 -18.382  10.997  1.00 38.83           H
ATOM    961  HA  HIS A  64       5.832 -15.937  11.891  1.00 40.37           H
ATOM    962  HB2 HIS A  64       8.255 -16.088  12.310  1.00 42.90           H
ATOM    963  HB3 HIS A  64       8.108 -17.593  11.842  1.00 42.90           H
ATOM    964  HD1 HIS A  64       8.700 -16.335  14.729  1.00 51.56           H
ATOM    965  HD2 HIS A  64       5.556 -18.332  13.601  1.00 50.88           H
ATOM    966  HE1 HIS A  64       7.709 -17.138  16.711  1.00 56.60           H
ATOM    967  N   ALA A  65       7.733 -16.070   9.344  1.00 27.13           N
ATOM    968  CA  ALA A  65       8.312 -15.241   8.308  1.00 28.88           C
ATOM    969  C   ALA A  65       7.223 -14.459   7.578  1.00 25.06           C
ATOM    970  O   ALA A  65       7.403 -13.274   7.267  1.00 25.43           O
ATOM    971  CB  ALA A  65       9.097 -16.100   7.345  1.00 30.88           C
ATOM    972  H   ALA A  65       7.911 -16.900   9.280  1.00 32.57           H
ATOM    973  HA  ALA A  65       8.925 -14.604   8.710  1.00 34.67           H
ATOM    974  HB1 ALA A  65       9.566 -15.534   6.715  1.00 37.07           H
ATOM    975  HB2 ALA A  65       9.726 -16.622   7.863  1.00 37.07           H
ATOM    976  HB3 ALA A  65       8.479 -16.686   6.885  1.00 37.07           H
ATOM    977  N   LYS A  66       6.090 -15.129   7.290  1.00 27.98           N
ATOM    978  CA  LYS A  66       5.021 -14.510   6.516  1.00 30.43           C
ATOM    979  C   LYS A  66       4.316 -13.454   7.356  1.00 29.00           C
ATOM    980  O   LYS A  66       4.065 -12.354   6.878  1.00 24.91           O
ATOM    981  CB  LYS A  66       4.016 -15.561   6.018  1.00 33.01           C
ATOM    982  CG  LYS A  66       3.038 -15.064   4.931  1.00 33.33           C
ATOM    983  CD  LYS A  66       2.038 -16.143   4.468  1.00 30.98           C
ATOM    984  CE  LYS A  66       1.054 -15.540   3.464  1.00 41.63           C
ATOM    985  NZ  LYS A  66       0.212 -16.570   2.765  1.00 37.17           N1+
ATOM    986  H   LYS A  66       5.921 -15.928   7.541  1.00 33.59           H
ATOM    987  HA  LYS A  66       5.416 -14.079   5.737  1.00 36.53           H
ATOM    988  HB2 LYS A  66       4.517 -16.297   5.629  1.00 39.63           H
ATOM    989  HB3 LYS A  66       3.489 -15.886   6.770  1.00 39.63           H
ATOM    990  HG2 LYS A  66       2.539 -14.303   5.264  1.00 40.01           H
ATOM    991  HG3 LYS A  66       3.553 -14.799   4.156  1.00 40.01           H
ATOM    992  HD2 LYS A  66       2.525 -16.847   4.018  1.00 37.19           H
ATOM    993  HD3 LYS A  66       1.547 -16.494   5.224  1.00 37.19           H
ATOM    994  HE2 LYS A  66       0.456 -14.938   3.929  1.00 49.98           H
ATOM    995  HE3 LYS A  66       1.553 -15.053   2.789  1.00 49.98           H
ATOM    996  HZ1 LYS A  66      -0.442 -16.170   2.308  1.00 44.62           H
ATOM    997  HZ2 LYS A  66       0.714 -17.039   2.197  1.00 44.62           H
ATOM    998  HZ3 LYS A  66      -0.142 -17.130   3.364  1.00 44.62           H
ATOM    999  N   ARG A  67       4.118 -13.728   8.640  1.00 26.24           N
ATOM   1000  CA  ARG A  67       3.514 -12.735   9.522  1.00 27.12           C
ATOM   1001  C   ARG A  67       4.441 -11.519   9.707  1.00 26.66           C
ATOM   1002  O   ARG A  67       3.972 -10.381   9.795  1.00 26.65           O
ATOM   1003  CB  ARG A  67       3.176 -13.402  10.855  1.00 32.48           C
ATOM   1004  CG  ARG A  67       2.824 -12.486  11.962  1.00 52.28           C
ATOM   1005  CD  ARG A  67       1.751 -11.464  11.585  1.00 69.38           C
ATOM   1006  NE  ARG A  67       0.595 -11.599  12.463  1.00 83.14           N
ATOM   1007  CZ  ARG A  67       0.626 -11.305  13.760  1.00 92.77           C
ATOM   1008  NH1 ARG A  67      -0.460 -11.462  14.507  1.00110.59           N
ATOM   1009  NH2 ARG A  67       1.747 -10.860  14.317  1.00 92.94           N1+
ATOM   1010  H   ARG A  67       4.347 -14.456   9.028  1.00 31.50           H
ATOM   1011  HA  ARG A  67       2.682 -12.433   9.114  1.00 32.56           H
ATOM   1012  HB2 ARG A  67       2.417 -13.992  10.729  1.00 38.99           H
ATOM   1013  HB3 ARG A  67       3.942 -13.915  11.149  1.00 38.99           H
ATOM   1014  HG2 ARG A  67       2.484 -13.025  12.693  1.00 62.75           H
ATOM   1015  HG3 ARG A  67       3.626 -12.026  12.245  1.00 62.75           H
ATOM   1016  HD2 ARG A  67       2.113 -10.570  11.695  1.00 83.27           H
ATOM   1017  HD3 ARG A  67       1.454 -11.596  10.672  1.00 83.27           H
ATOM   1018  HE  ARG A  67      -0.177 -11.705  12.093  1.00 99.79           H
ATOM   1019 HH11 ARG A  67      -1.190 -11.743  14.150  1.00132.72           H
ATOM   1020 HH12 ARG A  67      -0.438 -11.265  15.343  1.00132.72           H
ATOM   1021 HH21 ARG A  67       2.460 -10.760  13.845  1.00111.54           H
ATOM   1022 HH22 ARG A  67       1.761 -10.673  15.159  1.00111.54           H
ATOM   1023  N   THR A  68       5.749 -11.751   9.761  1.00 29.48           N
ATOM   1024  CA  THR A  68       6.707 -10.652   9.826  1.00 32.92           C
ATOM   1025  C   THR A  68       6.574  -9.761   8.599  1.00 29.60           C
ATOM   1026  O   THR A  68       6.488  -8.534   8.710  1.00 25.20           O
ATOM   1027  CB  THR A  68       8.123 -11.227   9.941  1.00 33.44           C
ATOM   1028  OG1 THR A  68       8.254 -11.906  11.189  1.00 27.65           O
ATOM   1029  CG2 THR A  68       9.184 -10.159   9.890  1.00 29.52           C
ATOM   1030  H   THR A  68       6.112 -12.531   9.747  1.00 35.39           H
ATOM   1031  HA  THR A  68       6.520 -10.121  10.616  1.00 39.51           H
ATOM   1032  HB  THR A  68       8.271 -11.847   9.218  1.00 40.15           H
ATOM   1033  HG1 THR A  68       8.654 -12.627  11.081  1.00 33.20           H
ATOM   1034 HG21 THR A  68      10.065 -10.568   9.902  1.00 35.44           H
ATOM   1035 HG22 THR A  68       9.091  -9.648   9.075  1.00 35.44           H
ATOM   1036 HG23 THR A  68       9.093  -9.571  10.655  1.00 35.44           H
ATOM   1037  N   TYR A  69       6.602 -10.377   7.400  1.00 26.34           N
ATOM   1038  CA  TYR A  69       6.432  -9.613   6.166  1.00 28.93           C
ATOM   1039  C   TYR A  69       5.105  -8.858   6.148  1.00 23.97           C
ATOM   1040  O   TYR A  69       5.049  -7.692   5.736  1.00 26.01           O
ATOM   1041  CB  TYR A  69       6.517 -10.564   4.970  1.00 27.41           C
ATOM   1042  CG  TYR A  69       6.349  -9.894   3.654  1.00 28.40           C
ATOM   1043  CD1 TYR A  69       5.181 -10.078   2.910  1.00 27.08           C
ATOM   1044  CD2 TYR A  69       7.354  -9.113   3.128  1.00 32.54           C
ATOM   1045  CE1 TYR A  69       5.020  -9.479   1.705  1.00 30.94           C
ATOM   1046  CE2 TYR A  69       7.201  -8.494   1.910  1.00 33.13           C
ATOM   1047  CZ  TYR A  69       6.024  -8.696   1.204  1.00 36.89           C
ATOM   1048  OH  TYR A  69       5.849  -8.118  -0.011  1.00 35.61           O
ATOM   1049  H   TYR A  69       6.736 -11.221   7.285  1.00 31.63           H
ATOM   1050  HA  TYR A  69       7.152  -8.960   6.089  1.00 34.73           H
ATOM   1051  HB2 TYR A  69       7.381 -10.990   4.964  1.00 32.91           H
ATOM   1052  HB3 TYR A  69       5.830 -11.246   5.052  1.00 32.91           H
ATOM   1053  HD1 TYR A  69       4.493 -10.605   3.240  1.00 32.51           H
ATOM   1054  HD2 TYR A  69       8.132  -8.996   3.619  1.00 39.06           H
ATOM   1055  HE1 TYR A  69       4.239  -9.600   1.221  1.00 37.14           H
ATOM   1056  HE2 TYR A  69       7.879  -7.971   1.553  1.00 39.77           H
ATOM   1057  HH  TYR A  69       6.567  -7.748  -0.237  1.00 42.74           H
ATOM   1058  N   ARG A  70       4.034  -9.539   6.563  1.00 24.39           N
ATOM   1059  CA  ARG A  70       2.692  -8.961   6.604  1.00 28.21           C
ATOM   1060  C   ARG A  70       2.664  -7.721   7.493  1.00 25.44           C
ATOM   1061  O   ARG A  70       2.119  -6.680   7.123  1.00 24.02           O
ATOM   1062  CB  ARG A  70       1.707 -10.037   7.129  1.00 26.99           C
ATOM   1063  CG  ARG A  70       0.303  -9.500   7.390  1.00 27.96           C
ATOM   1064  CD  ARG A  70      -0.632 -10.535   8.021  1.00 30.12           C
ATOM   1065  NE  ARG A  70      -0.796 -11.698   7.131  1.00 27.77           N
ATOM   1066  CZ  ARG A  70      -0.424 -12.945   7.423  1.00 34.14           C
ATOM   1067  NH1 ARG A  70       0.140 -13.273   8.577  1.00 36.46           N
ATOM   1068  NH2 ARG A  70      -0.602 -13.886   6.523  1.00 38.06           N1+
ATOM   1069  H   ARG A  70       4.056 -10.349   6.833  1.00 29.29           H
ATOM   1070  HA  ARG A  70       2.407  -8.730   5.713  1.00 33.87           H
ATOM   1071  HB2 ARG A  70       1.621 -10.753   6.479  1.00 32.40           H
ATOM   1072  HB3 ARG A  70       2.038 -10.389   7.967  1.00 32.40           H
ATOM   1073  HG2 ARG A  70       0.351  -8.736   7.982  1.00 33.56           H
ATOM   1074  HG3 ARG A  70      -0.074  -9.212   6.543  1.00 33.56           H
ATOM   1075  HD2 ARG A  70      -0.276 -10.826   8.880  1.00 36.16           H
ATOM   1076  HD3 ARG A  70      -1.507 -10.134   8.137  1.00 36.16           H
ATOM   1077  HE  ARG A  70      -1.148 -11.559   6.360  1.00 33.33           H
ATOM   1078 HH11 ARG A  70       0.287 -12.676   9.172  1.00 43.77           H
ATOM   1079 HH12 ARG A  70       0.377 -14.086   8.722  1.00 43.77           H
ATOM   1080 HH21 ARG A  70      -0.972 -13.694   5.767  1.00 45.69           H
ATOM   1081 HH22 ARG A  70      -0.367 -14.692   6.710  1.00 45.69           H
ATOM   1082  N   GLU A  71       3.191  -7.850   8.713  1.00 25.09           N
ATOM   1083  CA  GLU A  71       3.195  -6.708   9.634  1.00 28.19           C
ATOM   1084  C   GLU A  71       4.006  -5.533   9.065  1.00 25.84           C
ATOM   1085  O   GLU A  71       3.556  -4.378   9.111  1.00 23.06           O
ATOM   1086  CB  GLU A  71       3.749  -7.110  11.020  1.00 29.42           C
ATOM   1087  CG  GLU A  71       3.698  -5.918  11.946  1.00 33.17           C
ATOM   1088  CD  GLU A  71       3.847  -6.231  13.427  1.00 37.02           C
ATOM   1089  OE1 GLU A  71       4.312  -7.328  13.792  1.00 33.39           O
ATOM   1090  OE2 GLU A  71       3.518  -5.337  14.225  1.00 37.62           O1-
ATOM   1091  H   GLU A  71       3.522  -8.584   9.033  1.00 30.13           H
ATOM   1092  HA  GLU A  71       2.276  -6.426   9.755  1.00 33.85           H
ATOM   1093  HB2 GLU A  71       3.183  -7.799  11.396  1.00 35.31           H
ATOM   1094  HB3 GLU A  71       4.669  -7.413  10.943  1.00 35.31           H
ATOM   1095  HG2 GLU A  71       4.438  -5.336  11.709  1.00 39.82           H
ATOM   1096  HG3 GLU A  71       2.854  -5.445  11.817  1.00 39.82           H
ATOM   1097  N   LEU A  72       5.198  -5.790   8.537  1.00 26.08           N
ATOM   1098  CA  LEU A  72       5.984  -4.716   7.943  1.00 25.04           C
ATOM   1099  C   LEU A  72       5.275  -4.070   6.753  1.00 25.94           C
ATOM   1100  O   LEU A  72       5.297  -2.854   6.595  1.00 27.72           O
ATOM   1101  CB  LEU A  72       7.353  -5.267   7.501  1.00 27.18           C
ATOM   1102  CG  LEU A  72       8.579  -4.332   7.520  1.00 33.63           C
ATOM   1103  CD1 LEU A  72       9.584  -4.695   6.468  1.00 30.68           C
ATOM   1104  CD2 LEU A  72       8.385  -2.838   7.548  1.00 28.15           C
ATOM   1105  H   LEU A  72       5.583  -6.558   8.508  1.00 31.32           H
ATOM   1106  HA  LEU A  72       6.123  -4.040   8.620  1.00 30.06           H
ATOM   1107  HB2 LEU A  72       7.569  -5.992   8.101  1.00 32.63           H
ATOM   1108  HB3 LEU A  72       7.272  -5.601   6.597  1.00 32.63           H
ATOM   1109  HG  LEU A  72       9.036  -4.520   8.354  1.00 40.38           H
ATOM   1110 HD11 LEU A  72      10.329  -4.069   6.497  1.00 36.83           H
ATOM   1111 HD12 LEU A  72       9.915  -5.586   6.648  1.00 36.83           H
ATOM   1112 HD13 LEU A  72       9.146  -4.652   5.606  1.00 36.83           H
ATOM   1113 HD21 LEU A  72       9.254  -2.410   7.542  1.00 33.80           H
ATOM   1114 HD22 LEU A  72       7.888  -2.563   6.768  1.00 33.80           H
ATOM   1115 HD23 LEU A  72       7.904  -2.598   8.356  1.00 33.80           H
ATOM   1116  N   ARG A  73       4.704  -4.872   5.861  1.00 27.04           N
ATOM   1117  CA  ARG A  73       3.940  -4.311   4.737  1.00 28.13           C
ATOM   1118  C   ARG A  73       2.758  -3.459   5.216  1.00 30.28           C
ATOM   1119  O   ARG A  73       2.520  -2.341   4.711  1.00 26.71           O
ATOM   1120  CB  ARG A  73       3.459  -5.459   3.849  1.00 28.29           C
ATOM   1121  CG  ARG A  73       4.571  -6.020   2.945  1.00 33.68           C
ATOM   1122  CD  ARG A  73       4.925  -5.112   1.759  1.00 34.91           C
ATOM   1123  NE  ARG A  73       3.736  -4.680   1.019  1.00 44.30           N
ATOM   1124  CZ  ARG A  73       3.001  -5.470   0.230  1.00 47.24           C
ATOM   1125  NH1 ARG A  73       3.328  -6.744   0.026  1.00 49.96           N
ATOM   1126  NH2 ARG A  73       1.929  -4.980  -0.366  1.00 48.65           N1+
ATOM   1127  H   ARG A  73       4.735  -5.731   5.888  1.00 32.46           H
ATOM   1128  HA  ARG A  73       4.526  -3.746   4.206  1.00 33.78           H
ATOM   1129  HB2 ARG A  73       3.149  -6.171   4.429  1.00 33.96           H
ATOM   1130  HB3 ARG A  73       2.720  -5.151   3.295  1.00 33.96           H
ATOM   1131  HG2 ARG A  73       5.377  -6.154   3.471  1.00 40.43           H
ATOM   1132  HG3 ARG A  73       4.263  -6.864   2.586  1.00 40.43           H
ATOM   1133  HD2 ARG A  73       5.379  -4.325   2.096  1.00 41.91           H
ATOM   1134  HD3 ARG A  73       5.502  -5.595   1.147  1.00 41.91           H
ATOM   1135  HE  ARG A  73       3.634  -3.831   0.910  1.00 53.18           H
ATOM   1136 HH11 ARG A  73       4.022  -7.075   0.416  1.00 59.97           H
ATOM   1137 HH12 ARG A  73       2.845  -7.236  -0.489  1.00 59.97           H
ATOM   1138 HH21 ARG A  73       1.714  -4.156  -0.244  1.00 58.39           H
ATOM   1139 HH22 ARG A  73       1.454  -5.477  -0.887  1.00 58.39           H
ATOM   1140  N   LEU A  74       2.035  -3.938   6.228  1.00 27.02           N
ATOM   1141  CA  LEU A  74       0.932  -3.163   6.788  1.00 30.77           C
ATOM   1142  C   LEU A  74       1.408  -1.830   7.379  1.00 31.14           C
ATOM   1143  O   LEU A  74       0.837  -0.776   7.041  1.00 30.02           O
ATOM   1144  CB  LEU A  74       0.195  -3.984   7.856  1.00 29.94           C
ATOM   1145  CG  LEU A  74      -1.202  -4.637   7.822  1.00 45.53           C
ATOM   1146  CD1 LEU A  74      -2.031  -4.588   6.526  1.00 33.44           C
ATOM   1147  CD2 LEU A  74      -1.089  -6.053   8.345  1.00 36.31           C
ATOM   1148  H   LEU A  74       2.145  -4.717   6.580  1.00 32.44           H
ATOM   1149  HA  LEU A  74       0.304  -2.962   6.080  1.00 36.94           H
ATOM   1150  HB2 LEU A  74       0.796  -4.700   8.094  1.00 35.95           H
ATOM   1151  HB3 LEU A  74       0.118  -3.382   8.617  1.00 35.95           H
ATOM   1152  HG  LEU A  74      -1.741  -4.158   8.474  1.00 54.65           H
ATOM   1153 HD11 LEU A  74      -2.915  -4.943   6.712  1.00 40.14           H
ATOM   1154 HD12 LEU A  74      -2.102  -3.663   6.231  1.00 40.14           H
ATOM   1155 HD13 LEU A  74      -1.599  -5.126   5.848  1.00 40.14           H
ATOM   1156 HD21 LEU A  74      -1.976  -6.433   8.438  1.00 43.58           H
ATOM   1157 HD22 LEU A  74      -0.580  -6.575   7.711  1.00 43.58           H
ATOM   1158 HD23 LEU A  74      -0.648  -6.044   9.206  1.00 43.58           H
ATOM   1159  N   LEU A  75       2.413  -1.857   8.296  1.00 23.84           N
ATOM   1160  CA  LEU A  75       2.812  -0.642   8.998  1.00 24.16           C
ATOM   1161  C   LEU A  75       3.341   0.453   8.065  1.00 31.21           C
ATOM   1162  O   LEU A  75       3.289   1.654   8.176  1.00 29.13           O
ATOM   1163  CB  LEU A  75       3.909  -1.037   9.993  1.00 24.91           C
ATOM   1164  CG  LEU A  75       3.280  -1.650  11.264  1.00 29.22           C
ATOM   1165  CD1 LEU A  75       4.440  -1.982  12.216  1.00 29.88           C
ATOM   1166  CD2 LEU A  75       2.290  -0.689  11.910  1.00 41.57           C
ATOM   1167  H   LEU A  75       2.791  -2.755   8.605  1.00 28.62           H
ATOM   1168  HA  LEU A  75       1.915  -0.193   9.543  1.00 29.01           H
ATOM   1169  HB2 LEU A  75       4.621  -1.751   9.532  1.00 29.91           H
ATOM   1170  HB3 LEU A  75       4.496  -0.129  10.264  1.00 29.91           H
ATOM   1171  HG  LEU A  75       2.737  -2.586  10.998  1.00 35.08           H
ATOM   1172 HD11 LEU A  75       4.051  -2.264  13.201  1.00 35.87           H
ATOM   1173 HD12 LEU A  75       5.052  -2.802  11.827  1.00 35.87           H
ATOM   1174 HD13 LEU A  75       5.103  -1.121  12.367  1.00 35.87           H
ATOM   1175 HD21 LEU A  75       1.837  -1.126  12.813  1.00 49.90           H
ATOM   1176 HD22 LEU A  75       2.749   0.269  12.188  1.00 49.90           H
ATOM   1177 HD23 LEU A  75       1.444  -0.448  11.241  1.00 49.90           H
ATOM   1178  N   LYS A  76       4.023  -0.064   6.988  1.00 25.12           N
ATOM   1179  CA  LYS A  76       4.614   0.781   5.947  1.00 30.85           C
ATOM   1180  C   LYS A  76       3.542   1.473   5.108  1.00 29.40           C
ATOM   1181  O   LYS A  76       3.785   2.546   4.545  1.00 30.41           O
ATOM   1182  CB  LYS A  76       5.525  -0.023   4.985  1.00 28.82           C
ATOM   1183  CG  LYS A  76       6.953  -0.254   5.470  1.00 35.72           C
ATOM   1184  CD  LYS A  76       7.849  -0.987   4.450  1.00 32.24           C
ATOM   1185  CE  LYS A  76       8.369  -0.043   3.352  1.00 43.21           C
ATOM   1186  NZ  LYS A  76       9.372  -0.774   2.477  1.00 48.77           N1+
ATOM   1187  H   LYS A  76       4.138  -0.902   6.853  1.00 30.15           H
ATOM   1188  HA  LYS A  76       5.159   1.461   6.372  1.00 37.04           H
ATOM   1189  HB2 LYS A  76       5.118  -0.886   4.811  1.00 34.60           H
ATOM   1190  HB3 LYS A  76       5.597   0.474   4.163  1.00 34.60           H
ATOM   1191  HG2 LYS A  76       7.356   0.607   5.646  1.00 42.88           H
ATOM   1192  HG3 LYS A  76       6.930  -0.778   6.282  1.00 42.88           H
ATOM   1193  HD2 LYS A  76       8.615  -1.371   4.909  1.00 38.71           H
ATOM   1194  HD3 LYS A  76       7.334  -1.683   4.013  1.00 38.71           H
ATOM   1195  HE2 LYS A  76       7.626   0.233   2.789  1.00 51.87           H
ATOM   1196  HE3 LYS A  76       8.800   0.728   3.750  1.00 51.87           H
ATOM   1197  HZ1 LYS A  76       9.785  -0.194   1.943  1.00 58.54           H
ATOM   1198  HZ2 LYS A  76       9.985  -1.188   2.976  1.00 58.54           H
ATOM   1199  HZ3 LYS A  76       8.957  -1.385   1.976  1.00 58.54           H
ATOM   1200  N   HIS A  77       2.386   0.882   5.011  1.00 33.06           N
ATOM   1201  CA  HIS A  77       1.326   1.401   4.173  1.00 36.57           C
ATOM   1202  C   HIS A  77       0.429   2.409   4.881  1.00 37.38           C
ATOM   1203  O   HIS A  77      -0.113   3.306   4.231  1.00 32.45           O
ATOM   1204  CB  HIS A  77       0.453   0.248   3.684  1.00 39.83           C
ATOM   1205  CG  HIS A  77      -0.629   0.700   2.742  1.00 44.81           C
ATOM   1206  ND1 HIS A  77      -1.897   1.021   3.166  1.00 49.39           N
ATOM   1207  CD2 HIS A  77      -0.607   0.940   1.409  1.00 43.31           C
ATOM   1208  CE1 HIS A  77      -2.625   1.397   2.131  1.00 47.81           C
ATOM   1209  NE2 HIS A  77      -1.869   1.346   1.051  1.00 47.27           N
ATOM   1210  H   HIS A  77       2.178   0.154   5.422  1.00 39.68           H
ATOM   1211  HA  HIS A  77       1.716   1.841   3.399  1.00 43.89           H
ATOM   1212  HB2 HIS A  77       0.023  -0.163   4.452  1.00 47.82           H
ATOM   1213  HB3 HIS A  77       1.014  -0.408   3.238  1.00 47.82           H
ATOM   1214  HD2 HIS A  77       0.109   0.818   0.832  1.00 51.99           H
ATOM   1215  HE1 HIS A  77      -3.518   1.649   2.158  1.00 57.39           H
ATOM   1216  HE2 HIS A  77      -2.116   1.552   0.253  1.00 56.74           H
ATOM   1217  N   MET A  78       0.203   2.236   6.179  1.00 31.57           N
ATOM   1218  CA  MET A  78      -0.733   3.070   6.926  1.00 33.76           C
ATOM   1219  C   MET A  78      -0.166   4.461   7.178  1.00 35.84           C
ATOM   1220  O   MET A  78       0.816   4.598   7.913  1.00 34.22           O
ATOM   1221  CB  MET A  78      -1.043   2.429   8.272  1.00 33.67           C
ATOM   1222  CG  MET A  78      -1.801   1.138   8.215  1.00 38.31           C
ATOM   1223  SD  MET A  78      -3.103   1.092   7.076  1.00 38.36           S
ATOM   1224  CE  MET A  78      -2.761  -0.359   6.106  1.00 70.42           C
ATOM   1225  H   MET A  78       0.553   1.603   6.644  1.00 37.90           H
ATOM   1226  HA  MET A  78      -1.560   3.146   6.428  1.00 40.53           H
ATOM   1227  HB2 MET A  78      -0.205   2.240   8.719  1.00 40.41           H
ATOM   1228  HB3 MET A  78      -1.572   3.054   8.796  1.00 40.41           H
ATOM   1229  HG2 MET A  78      -1.194   0.396   8.034  1.00 45.98           H
ATOM   1230  HG3 MET A  78      -2.223   1.040   9.076  1.00 45.98           H
ATOM   1231  HE1 MET A  78      -3.388  -0.384   5.368  1.00 84.52           H
ATOM   1232  HE2 MET A  78      -1.852  -0.310   5.772  1.00 84.52           H
ATOM   1233  HE3 MET A  78      -2.866  -1.143   6.668  1.00 84.52           H
ATOM   1234  N   LYS A  79      -0.834   5.510   6.645  1.00 31.22           N
ATOM   1235  CA  LYS A  79      -0.435   6.906   6.901  1.00 34.56           C
ATOM   1236  C   LYS A  79      -1.668   7.728   7.285  1.00 32.35           C
ATOM   1237  O   LYS A  79      -2.312   8.355   6.464  1.00 35.02           O
ATOM   1238  CB  LYS A  79       0.297   7.480   5.693  1.00 39.27           C
ATOM   1239  CG  LYS A  79       1.560   6.693   5.349  1.00 40.87           C
ATOM   1240  CD  LYS A  79       2.441   7.454   4.319  1.00 48.78           C
ATOM   1241  CE  LYS A  79       3.878   6.955   4.268  1.00 49.83           C
ATOM   1242  NZ  LYS A  79       4.005   5.804   3.379  1.00 54.93           N1+
ATOM   1243  H   LYS A  79      -1.520   5.420   6.123  1.00 37.48           H
ATOM   1244  HA  LYS A  79       0.165   6.924   7.658  1.00 41.48           H
ATOM   1245  HB2 LYS A  79      -0.294   7.470   4.921  1.00 47.14           H
ATOM   1246  HB3 LYS A  79       0.551   8.391   5.895  1.00 47.14           H
ATOM   1247  HG2 LYS A  79       2.075   6.557   6.157  1.00 49.07           H
ATOM   1248  HG3 LYS A  79       1.303   5.837   4.972  1.00 49.07           H
ATOM   1249  HD2 LYS A  79       2.056   7.357   3.436  1.00 58.55           H
ATOM   1250  HD3 LYS A  79       2.470   8.392   4.561  1.00 58.55           H
ATOM   1251  HE2 LYS A  79       4.453   7.657   3.922  1.00 59.81           H
ATOM   1252  HE3 LYS A  79       4.165   6.693   5.155  1.00 59.81           H
ATOM   1253  HZ1 LYS A  79       4.839   5.494   3.403  1.00 65.93           H
ATOM   1254  HZ2 LYS A  79       3.447   5.162   3.643  1.00 65.93           H
ATOM   1255  HZ3 LYS A  79       3.806   6.041   2.545  1.00 65.93           H
ATOM   1256  N   HIS A  80      -1.983   7.740   8.571  1.00 30.84           N
ATOM   1257  CA  HIS A  80      -3.251   8.246   9.067  1.00 31.82           C
ATOM   1258  C   HIS A  80      -3.067   8.568  10.525  1.00 30.24           C
ATOM   1259  O   HIS A  80      -2.480   7.779  11.253  1.00 28.81           O
ATOM   1260  CB  HIS A  80      -4.380   7.210   8.916  1.00 29.38           C
ATOM   1261  CG  HIS A  80      -5.762   7.752   9.130  1.00 31.14           C
ATOM   1262  ND1 HIS A  80      -6.324   7.896  10.372  1.00 29.80           N
ATOM   1263  CD2 HIS A  80      -6.722   8.111   8.241  1.00 32.02           C
ATOM   1264  CE1 HIS A  80      -7.556   8.352  10.251  1.00 27.38           C
ATOM   1265  NE2 HIS A  80      -7.826   8.469   8.971  1.00 28.34           N
ATOM   1266  H   HIS A  80      -1.444   7.484   9.192  1.00 37.03           H
ATOM   1267  HA  HIS A  80      -3.501   9.061   8.600  1.00 38.20           H
ATOM   1268  HB2 HIS A  80      -4.251   6.493   9.566  1.00 35.28           H
ATOM   1269  HB3 HIS A  80      -4.337   6.863   8.008  1.00 35.28           H
ATOM   1270  HD2 HIS A  80      -6.652   8.107   7.314  1.00 38.44           H
ATOM   1271  HE1 HIS A  80      -8.134   8.533  10.958  1.00 32.87           H
ATOM   1272  HE2 HIS A  80      -8.568   8.760   8.637  1.00 34.02           H
ATOM   1273  N   GLU A  81      -3.691   9.674  10.964  1.00 31.48           N
ATOM   1274  CA  GLU A  81      -3.567  10.112  12.337  1.00 28.60           C
ATOM   1275  C   GLU A  81      -4.077   9.098  13.355  1.00 28.76           C
ATOM   1276  O   GLU A  81      -3.624   9.132  14.505  1.00 27.03           O
ATOM   1277  CB  GLU A  81      -4.342  11.441  12.537  1.00 35.24           C
ATOM   1278  CG  GLU A  81      -3.898  12.604  11.624  1.00 48.41           C
ATOM   1279  CD  GLU A  81      -4.558  12.652  10.222  1.00 60.23           C
ATOM   1280  OE1 GLU A  81      -5.254  11.680   9.758  1.00 42.86           O
ATOM   1281  OE2 GLU A  81      -4.369  13.718   9.582  1.00 74.59           O1-
ATOM   1282  H   GLU A  81      -4.189  10.169  10.486  1.00 37.79           H
ATOM   1283  HA  GLU A  81      -2.627  10.246  12.526  1.00 34.34           H
ATOM   1284  HB2 GLU A  81      -5.287  11.280  12.407  1.00 42.31           H
ATOM   1285  HB3 GLU A  81      -4.203  11.727  13.450  1.00 42.31           H
ATOM   1286  HG2 GLU A  81      -4.141  13.437  12.067  1.00 58.11           H
ATOM   1287  HG3 GLU A  81      -2.935  12.565  11.510  1.00 58.11           H
ATOM   1288  N   ASN A  82      -5.056   8.237  12.993  1.00 27.69           N
ATOM   1289  CA  ASN A  82      -5.694   7.331  13.946  1.00 24.41           C
ATOM   1290  C   ASN A  82      -5.259   5.876  13.774  1.00 25.59           C
ATOM   1291  O   ASN A  82      -5.953   4.965  14.231  1.00 27.82           O
ATOM   1292  CB  ASN A  82      -7.209   7.457  13.844  1.00 24.17           C
ATOM   1293  CG  ASN A  82      -7.692   8.880  14.120  1.00 32.83           C
ATOM   1294  OD1 ASN A  82      -8.357   9.471  13.294  1.00 27.91           O
ATOM   1295  ND2 ASN A  82      -7.376   9.397  15.299  1.00 26.59           N
ATOM   1296  H   ASN A  82      -5.368   8.160  12.206  1.00 33.24           H
ATOM   1297  HA  ASN A  82      -5.459   7.587  14.849  1.00 29.30           H
ATOM   1298  HB2 ASN A  82      -7.464   7.204  12.946  1.00 29.02           H
ATOM   1299  HB3 ASN A  82      -7.645   6.878  14.496  1.00 29.02           H
ATOM   1300 HD21 ASN A  82      -7.552  10.224  15.468  1.00 31.93           H
ATOM   1301 HD22 ASN A  82      -7.023   8.902  15.902  1.00 31.93           H
ATOM   1302  N   VAL A  83      -4.148   5.630  13.097  1.00 23.57           N
ATOM   1303  CA  VAL A  83      -3.633   4.290  12.838  1.00 24.25           C
ATOM   1304  C   VAL A  83      -2.134   4.314  13.106  1.00 27.06           C
ATOM   1305  O   VAL A  83      -1.451   5.200  12.566  1.00 28.29           O
ATOM   1306  CB  VAL A  83      -3.930   3.850  11.387  1.00 25.48           C
ATOM   1307  CG1 VAL A  83      -3.482   2.411  11.133  1.00 27.62           C
ATOM   1308  CG2 VAL A  83      -5.445   4.010  11.069  1.00 22.55           C
ATOM   1309  H   VAL A  83      -3.667   6.257  12.747  1.00 28.30           H
ATOM   1310  HA  VAL A  83      -4.040   3.651  13.446  1.00 29.11           H
ATOM   1311  HB  VAL A  83      -3.421   4.423  10.792  1.00 30.60           H
ATOM   1312 HG11 VAL A  83      -3.717   2.192  10.225  1.00 33.16           H
ATOM   1313 HG12 VAL A  83      -2.519   2.328  11.262  1.00 33.16           H
ATOM   1314 HG13 VAL A  83      -3.960   1.825  11.741  1.00 33.16           H
ATOM   1315 HG21 VAL A  83      -5.604   3.748  10.153  1.00 27.07           H
ATOM   1316 HG22 VAL A  83      -5.973   3.474  11.683  1.00 27.07           H
ATOM   1317 HG23 VAL A  83      -5.690   4.944  11.168  1.00 27.07           H
ATOM   1318  N   ILE A  84      -1.619   3.348  13.906  1.00 25.30           N
ATOM   1319  CA  ILE A  84      -0.179   3.188  13.995  1.00 25.92           C
ATOM   1320  C   ILE A  84       0.300   2.875  12.547  1.00 30.83           C
ATOM   1321  O   ILE A  84      -0.027   2.177  11.621  1.00 29.76           O
ATOM   1322  CB  ILE A  84       0.189   2.068  15.000  1.00 34.60           C
ATOM   1323  CG1 ILE A  84       0.798   2.701  16.264  1.00 42.80           C
ATOM   1324  CG2 ILE A  84       1.210   1.070  14.466  1.00 43.72           C
ATOM   1325  CD1 ILE A  84      -0.245   3.339  17.135  1.00 38.46           C
ATOM   1326  H   ILE A  84      -2.224   2.538  14.219  1.00 30.38           H
ATOM   1327  HA  ILE A  84       0.295   4.167  14.324  1.00 31.12           H
ATOM   1328  HB  ILE A  84      -0.745   1.498  15.274  1.00 41.54           H
ATOM   1329 HG12 ILE A  84       1.326   1.909  16.843  1.00 51.38           H
ATOM   1330 HG13 ILE A  84       1.583   3.439  15.983  1.00 51.38           H
ATOM   1331 HG21 ILE A  84       1.470   0.313  15.217  1.00 52.48           H
ATOM   1332 HG22 ILE A  84       0.797   0.522  13.604  1.00 52.48           H
ATOM   1333 HG23 ILE A  84       2.144   1.553  14.154  1.00 52.48           H
ATOM   1334 HD11 ILE A  84       0.184   3.690  18.083  1.00 46.17           H
ATOM   1335 HD12 ILE A  84      -0.710   4.195  16.633  1.00 46.17           H
ATOM   1336 HD13 ILE A  84      -1.061   2.627  17.363  1.00 46.17           H
ATOM   1337  N   GLY A  85       1.386   3.702  12.394  1.00 29.51           N
ATOM   1338  CA  GLY A  85       2.280   3.690  11.242  1.00 27.52           C
ATOM   1339  C   GLY A  85       3.754   3.723  11.648  1.00 31.25           C
ATOM   1340  O   GLY A  85       4.102   3.702  12.832  1.00 34.30           O
ATOM   1341  H   GLY A  85       1.594   4.327  12.962  1.00 35.43           H
ATOM   1342  HA2 GLY A  85       2.141   2.882  10.698  1.00 33.04           H
ATOM   1343  HA3 GLY A  85       2.102   4.457  10.672  1.00 33.04           H
ATOM   1344  N   LEU A  86       4.635   3.787  10.635  1.00 27.56           N
ATOM   1345  CA  LEU A  86       6.072   3.517  10.763  1.00 34.62           C
ATOM   1346  C   LEU A  86       6.897   4.801  10.668  1.00 35.71           C
ATOM   1347  O   LEU A  86       6.894   5.487   9.634  1.00 37.54           O
ATOM   1348  CB  LEU A  86       6.540   2.540   9.676  1.00 37.21           C
ATOM   1349  CG  LEU A  86       6.889   1.078   9.910  1.00 41.28           C
ATOM   1350  CD1 LEU A  86       7.790   0.620   8.775  1.00 39.77           C
ATOM   1351  CD2 LEU A  86       7.487   0.764  11.312  1.00 31.12           C
ATOM   1352  H   LEU A  86       4.421   3.986   9.820  1.00 33.09           H
ATOM   1353  HA  LEU A  86       6.256   3.115  11.625  1.00 41.55           H
ATOM   1354  HB2 LEU A  86       5.860   2.530   8.987  1.00 44.67           H
ATOM   1355  HB3 LEU A  86       7.343   2.920   9.298  1.00 44.67           H
ATOM   1356  HG  LEU A  86       6.106   0.550   9.800  1.00 49.55           H
ATOM   1357 HD11 LEU A  86       8.009  -0.316   8.906  1.00 47.74           H
ATOM   1358 HD12 LEU A  86       7.323   0.736   7.934  1.00 47.74           H
ATOM   1359 HD13 LEU A  86       8.599   1.155   8.779  1.00 47.74           H
ATOM   1360 HD21 LEU A  86       7.781  -0.162  11.332  1.00 37.35           H
ATOM   1361 HD22 LEU A  86       8.237   1.353  11.472  1.00 37.35           H
ATOM   1362 HD23 LEU A  86       6.795   0.908  11.977  1.00 37.35           H
ATOM   1363  N   LEU A  87       7.604   5.118  11.744  1.00 31.81           N
ATOM   1364  CA  LEU A  87       8.662   6.129  11.691  1.00 34.06           C
ATOM   1365  C   LEU A  87       9.956   5.584  11.121  1.00 38.99           C
ATOM   1366  O   LEU A  87      10.672   6.302  10.411  1.00 36.39           O
ATOM   1367  CB  LEU A  87       8.941   6.670  13.087  1.00 29.93           C
ATOM   1368  CG  LEU A  87       7.783   7.547  13.580  1.00 37.88           C
ATOM   1369  CD1 LEU A  87       8.066   7.940  15.023  1.00 41.47           C
ATOM   1370  CD2 LEU A  87       7.567   8.801  12.648  1.00 42.60           C
ATOM   1371  H   LEU A  87       7.478   4.760  12.519  1.00 38.19           H
ATOM   1372  HA  LEU A  87       8.369   6.856  11.118  1.00 40.89           H
ATOM   1373  HB2 LEU A  87       9.054   5.929  13.700  1.00 35.93           H
ATOM   1374  HB3 LEU A  87       9.744   7.206  13.069  1.00 35.93           H
ATOM   1375  HG  LEU A  87       6.970   7.020  13.564  1.00 45.47           H
ATOM   1376 HD11 LEU A  87       7.377   8.553  15.328  1.00 49.78           H
ATOM   1377 HD12 LEU A  87       8.075   7.143  15.577  1.00 49.78           H
ATOM   1378 HD13 LEU A  87       8.936   8.368  15.062  1.00 49.78           H
ATOM   1379 HD21 LEU A  87       6.913   9.387  13.060  1.00 51.14           H
ATOM   1380 HD22 LEU A  87       8.409   9.268  12.540  1.00 51.14           H
ATOM   1381 HD23 LEU A  87       7.238   8.514  11.784  1.00 51.14           H
ATOM   1382  N   ASP A  88      10.292   4.340  11.473  1.00 35.87           N
ATOM   1383  CA  ASP A  88      11.559   3.731  11.096  1.00 39.03           C
ATOM   1384  C   ASP A  88      11.416   2.213  11.194  1.00 34.64           C
ATOM   1385  O   ASP A  88      10.560   1.689  11.914  1.00 30.31           O
ATOM   1386  CB  ASP A  88      12.698   4.247  11.991  1.00 27.90           C
ATOM   1387  CG  ASP A  88      14.086   3.906  11.458  1.00 35.07           C
ATOM   1388  OD1 ASP A  88      15.034   3.952  12.265  1.00 38.02           O
ATOM   1389  OD2 ASP A  88      14.244   3.647  10.241  1.00 33.77           O1-
ATOM   1390  H   ASP A  88       9.803   3.813  11.944  1.00 43.06           H
ATOM   1391  HA  ASP A  88      11.775   3.957  10.185  1.00 46.86           H
ATOM   1392  HB2 ASP A  88      12.628   5.212  12.084  1.00 33.50           H
ATOM   1393  HB3 ASP A  88      12.626   3.812  12.856  1.00 33.50           H
ATOM   1394  N   VAL A  89      12.266   1.520  10.455  1.00 34.81           N
ATOM   1395  CA  VAL A  89      12.448   0.088  10.588  1.00 33.61           C
ATOM   1396  C   VAL A  89      13.924  -0.185  10.328  1.00 29.99           C
ATOM   1397  O   VAL A  89      14.482   0.356   9.370  1.00 35.74           O
ATOM   1398  CB  VAL A  89      11.531  -0.706   9.632  1.00 30.24           C
ATOM   1399  CG1 VAL A  89      11.687  -0.274   8.191  1.00 31.52           C
ATOM   1400  CG2 VAL A  89      11.851  -2.198   9.747  1.00 28.89           C
ATOM   1401  H   VAL A  89      12.759   1.860   9.841  1.00 41.79           H
ATOM   1402  HA  VAL A  89      12.245  -0.179  11.499  1.00 40.34           H
ATOM   1403  HB  VAL A  89      10.600  -0.555   9.888  1.00 36.30           H
ATOM   1404 HG11 VAL A  89      11.152  -0.853   7.628  1.00 37.84           H
ATOM   1405 HG12 VAL A  89      11.394   0.645   8.107  1.00 37.84           H
ATOM   1406 HG13 VAL A  89      12.617  -0.350   7.938  1.00 37.84           H
ATOM   1407 HG21 VAL A  89      11.164  -2.702   9.284  1.00 34.69           H
ATOM   1408 HG22 VAL A  89      12.714  -2.372   9.336  1.00 34.69           H
ATOM   1409 HG23 VAL A  89      11.875  -2.432  10.688  1.00 34.69           H
ATOM   1410  N   PHE A  90      14.545  -0.995  11.187  1.00 34.97           N
ATOM   1411  CA  PHE A  90      15.967  -1.287  11.065  1.00 41.78           C
ATOM   1412  C   PHE A  90      16.312  -2.724  11.467  1.00 35.32           C
ATOM   1413  O   PHE A  90      15.570  -3.433  12.165  1.00 32.90           O
ATOM   1414  CB  PHE A  90      16.813  -0.302  11.897  1.00 31.69           C
ATOM   1415  CG  PHE A  90      16.506  -0.301  13.395  1.00 31.24           C
ATOM   1416  CD1 PHE A  90      17.090  -1.232  14.261  1.00 30.41           C
ATOM   1417  CD2 PHE A  90      15.676   0.658  13.923  1.00 32.98           C
ATOM   1418  CE1 PHE A  90      16.814  -1.204  15.617  1.00 35.02           C
ATOM   1419  CE2 PHE A  90      15.397   0.701  15.272  1.00 34.47           C
ATOM   1420  CZ  PHE A  90      15.943  -0.234  16.128  1.00 28.80           C
ATOM   1421  H   PHE A  90      14.163  -1.386  11.847  1.00 41.97           H
ATOM   1422  HA  PHE A  90      16.215  -1.175  10.135  1.00 50.15           H
ATOM   1423  HB2 PHE A  90      17.739  -0.572  11.808  1.00 38.04           H
ATOM   1424  HB3 PHE A  90      16.696   0.599  11.548  1.00 38.04           H
ATOM   1425  HD1 PHE A  90      17.667  -1.880  13.927  1.00 36.51           H
ATOM   1426  HD2 PHE A  90      15.281   1.282  13.358  1.00 39.59           H
ATOM   1427  HE1 PHE A  90      17.196  -1.832  16.191  1.00 42.04           H
ATOM   1428  HE2 PHE A  90      14.807   1.351  15.595  1.00 41.38           H
ATOM   1429  HZ  PHE A  90      15.748  -0.203  17.036  1.00 34.57           H
ATOM   1430  N   THR A  91      17.477  -3.157  10.995  1.00 39.31           N
ATOM   1431  CA  THR A  91      18.068  -4.393  11.469  1.00 35.22           C
ATOM   1432  C   THR A  91      19.560  -4.149  11.694  1.00 34.45           C
ATOM   1433  O   THR A  91      20.157  -3.351  10.970  1.00 38.05           O
ATOM   1434  CB  THR A  91      17.833  -5.511  10.433  1.00 39.06           C
ATOM   1435  OG1 THR A  91      18.479  -6.683  10.884  1.00 37.63           O
ATOM   1436  CG2 THR A  91      18.365  -5.130   9.065  1.00 38.53           C
ATOM   1437  H   THR A  91      17.926  -2.760  10.380  1.00 47.19           H
ATOM   1438  HA  THR A  91      17.657  -4.662  12.305  1.00 42.28           H
ATOM   1439  HB  THR A  91      16.882  -5.681  10.348  1.00 46.89           H
ATOM   1440  HG1 THR A  91      18.059  -6.971  11.549  1.00 45.17           H
ATOM   1441 HG21 THR A  91      18.133  -5.816   8.420  1.00 46.25           H
ATOM   1442 HG22 THR A  91      17.982  -4.288   8.777  1.00 46.25           H
ATOM   1443 HG23 THR A  91      19.327  -5.037   9.098  1.00 46.25           H
ATOM   1444  N   PRO A  92      20.166  -4.776  12.711  1.00 34.73           N
ATOM   1445  CA  PRO A  92      21.637  -4.731  12.822  1.00 41.14           C
ATOM   1446  C   PRO A  92      22.351  -5.440  11.677  1.00 52.70           C
ATOM   1447  O   PRO A  92      23.539  -5.187  11.438  1.00 53.40           O
ATOM   1448  CB  PRO A  92      21.896  -5.425  14.159  1.00 45.06           C
ATOM   1449  CG  PRO A  92      20.684  -6.268  14.421  1.00 48.80           C
ATOM   1450  CD  PRO A  92      19.548  -5.540  13.815  1.00 33.26           C
ATOM   1451  HA  PRO A  92      21.947  -3.816  12.868  1.00 49.39           H
ATOM   1452  HB2 PRO A  92      22.690  -5.989  14.079  1.00 54.08           H
ATOM   1453  HB3 PRO A  92      22.000  -4.758  14.857  1.00 54.08           H
ATOM   1454  HG2 PRO A  92      20.790  -7.139  14.006  1.00 58.58           H
ATOM   1455  HG3 PRO A  92      20.552  -6.350  15.382  1.00 58.58           H
ATOM   1456  HD2 PRO A  92      18.880  -6.159  13.486  1.00 39.93           H
ATOM   1457  HD3 PRO A  92      19.169  -4.937  14.472  1.00 39.93           H
ATOM   1458  N   ALA A  93      21.652  -6.307  10.951  1.00 47.38           N
ATOM   1459  CA  ALA A  93      22.234  -7.071   9.850  1.00 48.96           C
ATOM   1460  C   ALA A  93      22.845  -6.190   8.775  1.00 55.67           C
ATOM   1461  O   ALA A  93      22.219  -5.243   8.287  1.00 53.73           O
ATOM   1462  CB  ALA A  93      21.149  -7.941   9.221  1.00 56.64           C
ATOM   1463  H   ALA A  93      20.818  -6.473  11.083  1.00 56.87           H
ATOM   1464  HA  ALA A  93      22.927  -7.654  10.203  1.00 58.76           H
ATOM   1465  HB1 ALA A  93      21.524  -8.459   8.493  1.00 67.99           H
ATOM   1466  HB2 ALA A  93      20.796  -8.523   9.911  1.00 67.99           H
ATOM   1467  HB3 ALA A  93      20.441  -7.368   8.879  1.00 67.99           H
ATOM   1468  N   ARG A  94      24.063  -6.537   8.357  1.00 59.12           N
ATOM   1469  CA  ARG A  94      24.675  -5.792   7.270  1.00 59.15           C
ATOM   1470  C   ARG A  94      24.401  -6.410   5.903  1.00 58.80           C
ATOM   1471  O   ARG A  94      24.653  -5.753   4.887  1.00 56.12           O
ATOM   1472  CB  ARG A  94      26.183  -5.655   7.514  1.00 67.37           C
ATOM   1473  CG  ARG A  94      26.555  -4.538   8.497  1.00 69.27           C
ATOM   1474  CD  ARG A  94      27.937  -3.933   8.199  1.00 75.78           C
ATOM   1475  NE  ARG A  94      28.379  -2.981   9.226  1.00 73.81           N
ATOM   1476  CZ  ARG A  94      28.742  -3.323  10.462  1.00 80.34           C
ATOM   1477  NH1 ARG A  94      29.131  -2.386  11.323  1.00 99.15           N
ATOM   1478  NH2 ARG A  94      28.705  -4.595  10.849  1.00 73.52           N1+
ATOM   1479  H   ARG A  94      24.535  -7.180   8.674  1.00 70.97           H
ATOM   1480  HA  ARG A  94      24.301  -4.897   7.259  1.00 71.00           H
ATOM   1481  HB2 ARG A  94      26.514  -6.490   7.885  1.00 80.86           H
ATOM   1482  HB3 ARG A  94      26.617  -5.465   6.670  1.00 80.86           H
ATOM   1483  HG2 ARG A  94      25.896  -3.826   8.439  1.00 83.14           H
ATOM   1484  HG3 ARG A  94      26.571  -4.901   9.397  1.00 83.14           H
ATOM   1485  HD2 ARG A  94      28.595  -4.641   8.133  1.00 90.96           H
ATOM   1486  HD3 ARG A  94      27.883  -3.447   7.360  1.00 90.96           H
ATOM   1487  HE  ARG A  94      28.308  -2.141   9.050  1.00 88.58           H
ATOM   1488 HH11 ARG A  94      29.153  -1.560  11.079  1.00119.00           H
ATOM   1489 HH12 ARG A  94      29.362  -2.606  12.124  1.00119.00           H
ATOM   1490 HH21 ARG A  94      28.455  -5.208  10.300  1.00 88.24           H
ATOM   1491 HH22 ARG A  94      28.939  -4.803  11.650  1.00 88.24           H
ATOM   1492  N   SER A  95      23.849  -7.625   5.854  1.00 58.06           N
ATOM   1493  CA  SER A  95      23.521  -8.283   4.595  1.00 56.12           C
ATOM   1494  C   SER A  95      22.325  -9.213   4.765  1.00 57.34           C
ATOM   1495  O   SER A  95      22.020  -9.678   5.868  1.00 56.11           O
ATOM   1496  CB  SER A  95      24.702  -9.115   4.094  1.00 47.60           C
ATOM   1497  OG  SER A  95      24.821 -10.255   4.911  1.00 54.60           O
ATOM   1498  H   SER A  95      23.673  -8.102   6.549  1.00 69.69           H
ATOM   1499  HA  SER A  95      23.298  -7.617   3.924  1.00 67.36           H
ATOM   1500  HB2 SER A  95      24.537  -9.378   3.177  1.00 57.14           H
ATOM   1501  HB3 SER A  95      25.514  -8.592   4.158  1.00 57.14           H
ATOM   1502  HG  SER A  95      24.555 -10.935   4.497  1.00 65.54           H
ATOM   1503  N   LEU A  96      21.704  -9.556   3.633  1.00 57.66           N
ATOM   1504  CA  LEU A  96      20.654 -10.577   3.640  1.00 50.23           C
ATOM   1505  C   LEU A  96      21.086 -11.810   4.419  1.00 54.86           C
ATOM   1506  O   LEU A  96      20.307 -12.370   5.195  1.00 47.76           O
ATOM   1507  CB  LEU A  96      20.290 -10.964   2.206  1.00 56.68           C
ATOM   1508  CG  LEU A  96      18.831 -11.296   1.831  1.00 62.40           C
ATOM   1509  CD1 LEU A  96      18.817 -12.192   0.589  1.00 51.82           C
ATOM   1510  CD2 LEU A  96      18.018 -11.928   2.976  1.00 46.80           C
ATOM   1511  H   LEU A  96      21.874  -9.214   2.862  1.00 69.21           H
ATOM   1512  HA  LEU A  96      19.863 -10.218   4.068  1.00 60.29           H
ATOM   1513  HB2 LEU A  96      20.559 -10.232   1.628  1.00 68.03           H
ATOM   1514  HB3 LEU A  96      20.814 -11.750   1.981  1.00 68.03           H
ATOM   1515  HG  LEU A  96      18.384 -10.470   1.585  1.00 74.90           H
ATOM   1516 HD11 LEU A  96      17.903 -12.437   0.378  1.00 62.20           H
ATOM   1517 HD12 LEU A  96      19.214 -11.712  -0.155  1.00 62.20           H
ATOM   1518 HD13 LEU A  96      19.335 -12.990   0.783  1.00 62.20           H
ATOM   1519 HD21 LEU A  96      17.143 -12.171   2.640  1.00 56.18           H
ATOM   1520 HD22 LEU A  96      18.489 -12.721   3.285  1.00 56.18           H
ATOM   1521 HD23 LEU A  96      17.930 -11.293   3.703  1.00 56.18           H
ATOM   1522  N   GLU A  97      22.340 -12.229   4.247  1.00 59.54           N
ATOM   1523  CA  GLU A  97      22.799 -13.498   4.811  1.00 60.60           C
ATOM   1524  C   GLU A  97      22.785 -13.468   6.334  1.00 58.27           C
ATOM   1525  O   GLU A  97      22.507 -14.483   6.982  1.00 57.94           O
ATOM   1526  CB  GLU A  97      24.218 -13.821   4.305  1.00 72.64           C
ATOM   1527  CG  GLU A  97      24.384 -13.900   2.763  1.00 78.62           C
ATOM   1528  CD  GLU A  97      24.313 -12.529   2.066  1.00 78.23           C
ATOM   1529  OE1 GLU A  97      24.855 -11.545   2.625  1.00 81.22           O
ATOM   1530  OE2 GLU A  97      23.695 -12.426   0.973  1.00 65.21           O1-
ATOM   1531  H   GLU A  97      22.939 -11.785   3.825  1.00 71.47           H
ATOM   1532  HA  GLU A  97      22.209 -14.215   4.520  1.00 72.74           H
ATOM   1533  HB2 GLU A  97      24.821 -13.133   4.627  1.00 87.18           H
ATOM   1534  HB3 GLU A  97      24.489 -14.679   4.671  1.00 87.18           H
ATOM   1535  HG2 GLU A  97      25.252 -14.287   2.562  1.00 94.36           H
ATOM   1536  HG3 GLU A  97      23.682 -14.464   2.397  1.00 94.36           H
ATOM   1537  N   GLU A  98      23.124 -12.324   6.922  1.00 58.64           N
ATOM   1538  CA  GLU A  98      23.096 -12.152   8.372  1.00 64.77           C
ATOM   1539  C   GLU A  98      21.704 -11.805   8.920  1.00 61.15           C
ATOM   1540  O   GLU A  98      21.412 -12.104  10.086  1.00 62.20           O
ATOM   1541  CB  GLU A  98      24.089 -11.044   8.771  1.00 70.94           C
ATOM   1542  CG  GLU A  98      25.546 -11.296   8.374  1.00 74.63           C
ATOM   1543  CD  GLU A  98      26.282 -12.260   9.318  1.00 86.08           C
ATOM   1544  OE1 GLU A  98      27.218 -11.803  10.020  1.00 85.62           O
ATOM   1545  OE2 GLU A  98      25.926 -13.469   9.362  1.00 86.37           O1-
ATOM   1546  H   GLU A  98      23.390 -11.624   6.494  1.00 70.38           H
ATOM   1547  HA  GLU A  98      23.383 -12.980   8.790  1.00 77.74           H
ATOM   1548  HB2 GLU A  98      23.817 -10.215   8.343  1.00 85.14           H
ATOM   1549  HB3 GLU A  98      24.065 -10.937   9.734  1.00 85.14           H
ATOM   1550  HG2 GLU A  98      25.569 -11.667   7.478  1.00 89.57           H
ATOM   1551  HG3 GLU A  98      26.021 -10.450   8.391  1.00 89.57           H
ATOM   1552  N   PHE A  99      20.852 -11.175   8.106  1.00 53.89           N
ATOM   1553  CA  PHE A  99      19.514 -10.709   8.489  1.00 50.42           C
ATOM   1554  C   PHE A  99      18.717 -11.702   9.333  1.00 53.35           C
ATOM   1555  O   PHE A  99      18.266 -12.732   8.828  1.00 53.53           O
ATOM   1556  CB  PHE A  99      18.748 -10.350   7.210  1.00 44.93           C
ATOM   1557  CG  PHE A  99      17.356  -9.800   7.437  1.00 45.85           C
ATOM   1558  CD1 PHE A  99      17.103  -8.872   8.443  1.00 41.30           C
ATOM   1559  CD2 PHE A  99      16.325 -10.165   6.597  1.00 39.62           C
ATOM   1560  CE1 PHE A  99      15.841  -8.331   8.631  1.00 42.95           C
ATOM   1561  CE2 PHE A  99      15.043  -9.626   6.764  1.00 44.87           C
ATOM   1562  CZ  PHE A  99      14.797  -8.706   7.791  1.00 39.52           C
ATOM   1563  H   PHE A  99      21.037 -10.991   7.285  1.00 64.69           H
ATOM   1564  HA  PHE A  99      19.590  -9.908   9.011  1.00 60.51           H
ATOM   1565  HB2 PHE A  99      19.248  -9.674   6.727  1.00 53.93           H
ATOM   1566  HB3 PHE A  99      18.664 -11.143   6.659  1.00 53.93           H
ATOM   1567  HD1 PHE A  99      17.793  -8.612   9.007  1.00 49.57           H
ATOM   1568  HD2 PHE A  99      16.486 -10.768   5.910  1.00 47.56           H
ATOM   1569  HE1 PHE A  99      15.700  -7.722   9.321  1.00 51.56           H
ATOM   1570  HE2 PHE A  99      14.354  -9.888   6.196  1.00 53.86           H
ATOM   1571  HZ  PHE A  99      13.943  -8.353   7.911  1.00 47.44           H
ATOM   1572  N   ASN A 100      18.522 -11.393  10.626  1.00 48.35           N
ATOM   1573  CA  ASN A 100      17.692 -12.238  11.474  1.00 49.51           C
ATOM   1574  C   ASN A 100      16.892 -11.480  12.529  1.00 45.04           C
ATOM   1575  O   ASN A 100      16.237 -12.120  13.347  1.00 44.04           O
ATOM   1576  CB  ASN A 100      18.547 -13.288  12.165  1.00 63.04           C
ATOM   1577  CG  ASN A 100      17.873 -14.632  12.180  1.00 76.54           C
ATOM   1578  OD1 ASN A 100      18.278 -15.547  11.460  1.00 80.65           O
ATOM   1579  ND2 ASN A 100      16.796 -14.748  12.962  1.00 76.37           N
ATOM   1580  H   ASN A 100      18.851 -10.709  11.023  1.00 58.04           H
ATOM   1581  HA  ASN A 100      17.059 -12.709  10.908  1.00 59.43           H
ATOM   1582  HB2 ASN A 100      19.390 -13.374  11.694  1.00 75.66           H
ATOM   1583  HB3 ASN A 100      18.705 -13.018  13.084  1.00 75.66           H
ATOM   1584 HD21 ASN A 100      16.376 -15.499  13.000  1.00 91.66           H
ATOM   1585 HD22 ASN A 100      16.528 -14.076  13.428  1.00 91.66           H
ATOM   1586  N   ASP A 101      16.945 -10.162  12.571  1.00 44.49           N
ATOM   1587  CA  ASP A 101      16.142  -9.420  13.527  1.00 37.70           C
ATOM   1588  C   ASP A 101      15.552  -8.219  12.823  1.00 36.19           C
ATOM   1589  O   ASP A 101      16.146  -7.652  11.905  1.00 34.70           O
ATOM   1590  CB  ASP A 101      16.965  -9.005  14.752  1.00 37.93           C
ATOM   1591  CG  ASP A 101      17.144 -10.142  15.740  1.00 47.74           C
ATOM   1592  OD1 ASP A 101      16.135 -10.735  16.190  1.00 57.58           O
ATOM   1593  OD2 ASP A 101      18.301 -10.444  16.063  1.00 49.19           O1-
ATOM   1594  H   ASP A 101      17.434  -9.675  12.055  1.00 53.41           H
ATOM   1595  HA  ASP A 101      15.408  -9.972  13.840  1.00 45.25           H
ATOM   1596  HB2 ASP A 101      17.844  -8.724  14.459  1.00 45.53           H
ATOM   1597  HB3 ASP A 101      16.517  -8.284  15.214  1.00 45.53           H
ATOM   1598  N   VAL A 102      14.359  -7.844  13.286  1.00 39.69           N
ATOM   1599  CA  VAL A 102      13.586  -6.733  12.749  1.00 35.25           C
ATOM   1600  C   VAL A 102      13.071  -5.912  13.927  1.00 28.10           C
ATOM   1601  O   VAL A 102      12.397  -6.453  14.817  1.00 28.78           O
ATOM   1602  CB  VAL A 102      12.395  -7.205  11.896  1.00 34.79           C
ATOM   1603  CG1 VAL A 102      11.740  -6.006  11.247  1.00 39.15           C
ATOM   1604  CG2 VAL A 102      12.820  -8.208  10.782  1.00 36.69           C
ATOM   1605  H   VAL A 102      13.968  -8.247  13.939  1.00 47.64           H
ATOM   1606  HA  VAL A 102      14.160  -6.171  12.202  1.00 42.32           H
ATOM   1607  HB  VAL A 102      11.752  -7.638  12.480  1.00 41.76           H
ATOM   1608 HG11 VAL A 102      10.991  -6.306  10.713  1.00 46.99           H
ATOM   1609 HG12 VAL A 102      11.432  -5.391  11.932  1.00 46.99           H
ATOM   1610 HG13 VAL A 102      12.389  -5.574  10.671  1.00 46.99           H
ATOM   1611 HG21 VAL A 102      12.033  -8.465  10.278  1.00 44.04           H
ATOM   1612 HG22 VAL A 102      13.450  -7.777  10.182  1.00 44.04           H
ATOM   1613 HG23 VAL A 102      13.217  -8.995  11.190  1.00 44.04           H
ATOM   1614  N   TYR A 103      13.326  -4.613  13.893  1.00 30.37           N
ATOM   1615  CA  TYR A 103      12.844  -3.679  14.911  1.00 27.08           C
ATOM   1616  C   TYR A 103      11.933  -2.654  14.249  1.00 28.64           C
ATOM   1617  O   TYR A 103      12.312  -2.123  13.205  1.00 26.58           O
ATOM   1618  CB  TYR A 103      14.000  -2.951  15.545  1.00 33.03           C
ATOM   1619  CG  TYR A 103      14.943  -3.803  16.332  1.00 25.46           C
ATOM   1620  CD1 TYR A 103      15.874  -4.631  15.689  1.00 31.10           C
ATOM   1621  CD2 TYR A 103      14.945  -3.757  17.723  1.00 33.10           C
ATOM   1622  CE1 TYR A 103      16.784  -5.392  16.424  1.00 37.44           C
ATOM   1623  CE2 TYR A 103      15.845  -4.523  18.461  1.00 34.78           C
ATOM   1624  CZ  TYR A 103      16.754  -5.333  17.799  1.00 37.48           C
ATOM   1625  OH  TYR A 103      17.655  -6.069  18.535  1.00 40.92           O
ATOM   1626  H   TYR A 103      13.787  -4.235  13.278  1.00 36.46           H
ATOM   1627  HA  TYR A 103      12.377  -4.170  15.601  1.00 32.51           H
ATOM   1628  HB2 TYR A 103      14.506  -2.527  14.831  1.00 39.65           H
ATOM   1629  HB3 TYR A 103      13.639  -2.283  16.154  1.00 39.65           H
ATOM   1630  HD1 TYR A 103      15.901  -4.664  14.762  1.00 37.34           H
ATOM   1631  HD2 TYR A 103      14.338  -3.216  18.165  1.00 39.74           H
ATOM   1632  HE1 TYR A 103      17.400  -5.939  15.996  1.00 44.95           H
ATOM   1633  HE2 TYR A 103      15.839  -4.493  19.390  1.00 41.75           H
ATOM   1634  HH  TYR A 103      18.232  -6.397  18.020  1.00 49.12           H
ATOM   1635  N   LEU A 104      10.734  -2.387  14.825  1.00 27.89           N
ATOM   1636  CA  LEU A 104       9.828  -1.443  14.186  1.00 28.81           C
ATOM   1637  C   LEU A 104       9.739  -0.326  15.225  1.00 24.22           C
ATOM   1638  O   LEU A 104       9.709  -0.457  16.431  1.00 30.94           O
ATOM   1639  CB  LEU A 104       8.436  -2.057  14.023  1.00 26.84           C
ATOM   1640  CG  LEU A 104       8.512  -3.348  13.188  1.00 25.80           C
ATOM   1641  CD1 LEU A 104       7.283  -4.226  13.447  1.00 33.16           C
ATOM   1642  CD2 LEU A 104       8.649  -2.992  11.701  1.00 30.44           C
ATOM   1643  H   LEU A 104      10.344  -2.882  15.653  1.00 33.49           H
ATOM   1644  HA  LEU A 104      10.249  -1.105  13.198  1.00 34.59           H
ATOM   1645  HB2 LEU A 104       7.998  -2.260  15.019  1.00 32.22           H
ATOM   1646  HB3 LEU A 104       7.762  -1.326  13.532  1.00 32.22           H
ATOM   1647  HG  LEU A 104       9.410  -3.938  13.493  1.00 30.97           H
ATOM   1648 HD11 LEU A 104       7.308  -5.120  12.815  1.00 39.80           H
ATOM   1649 HD12 LEU A 104       7.256  -4.558  14.490  1.00 39.80           H
ATOM   1650 HD13 LEU A 104       6.361  -3.682  13.220  1.00 39.80           H
ATOM   1651 HD21 LEU A 104       8.721  -3.902  11.097  1.00 36.55           H
ATOM   1652 HD22 LEU A 104       7.797  -2.410  11.341  1.00 36.55           H
ATOM   1653 HD23 LEU A 104       9.564  -2.422  11.507  1.00 36.55           H
ATOM   1654  N   VAL A 105       9.593   0.903  14.664  1.00 27.74           N
ATOM   1655  CA  VAL A 105       9.545   2.162  15.432  1.00 24.05           C
ATOM   1656  C   VAL A 105       8.281   2.982  15.074  1.00 21.96           C
ATOM   1657  O   VAL A 105       8.064   3.252  13.894  1.00 29.11           O
ATOM   1658  CB  VAL A 105      10.801   3.027  15.153  1.00 26.14           C
ATOM   1659  CG1 VAL A 105      10.811   4.292  15.950  1.00 31.86           C
ATOM   1660  CG2 VAL A 105      12.135   2.256  15.412  1.00 30.51           C
ATOM   1661  H   VAL A 105       9.528   1.031  13.807  1.00 33.31           H
ATOM   1662  HA  VAL A 105       9.541   1.948  16.371  1.00 28.87           H
ATOM   1663  HB  VAL A 105      10.783   3.284  14.215  1.00 31.38           H
ATOM   1664 HG11 VAL A 105      11.596   4.806  15.697  1.00 38.25           H
ATOM   1665 HG12 VAL A 105      10.012   4.808  15.752  1.00 38.25           H
ATOM   1666 HG13 VAL A 105      10.850   4.072  16.898  1.00 38.25           H
ATOM   1667 HG21 VAL A 105      12.875   2.863  15.272  1.00 36.63           H
ATOM   1668 HG22 VAL A 105      12.125   1.934  16.324  1.00 36.63           H
ATOM   1669 HG23 VAL A 105      12.202   1.513  14.792  1.00 36.63           H
ATOM   1670  N   THR A 106       7.564   3.513  16.083  1.00 27.25           N
ATOM   1671  CA  THR A 106       6.403   4.362  15.811  1.00 28.22           C
ATOM   1672  C   THR A 106       6.401   5.409  16.928  1.00 28.55           C
ATOM   1673  O   THR A 106       7.179   5.430  17.894  1.00 30.29           O
ATOM   1674  CB  THR A 106       5.098   3.490  15.767  1.00 29.70           C
ATOM   1675  OG1 THR A 106       4.019   4.340  15.326  1.00 30.09           O
ATOM   1676  CG2 THR A 106       4.722   3.018  17.145  1.00 28.29           C
ATOM   1677  H   THR A 106       7.789   3.354  17.087  1.00 32.71           H
ATOM   1678  HA  THR A 106       6.504   4.846  14.795  1.00 33.88           H
ATOM   1679  HB  THR A 106       5.239   2.668  15.033  1.00 35.66           H
ATOM   1680  HG1 THR A 106       3.776   4.153  14.369  1.00 36.12           H
ATOM   1681 HG21 THR A 106       3.869   2.325  17.099  1.00 33.97           H
ATOM   1682 HG22 THR A 106       5.535   2.479  17.648  1.00 33.97           H
ATOM   1683 HG23 THR A 106       4.407   3.861  17.782  1.00 33.97           H
ATOM   1684  N   HIS A 107       5.481   6.396  16.807  1.00 29.81           N
ATOM   1685  CA  HIS A 107       5.410   7.424  17.878  1.00 33.50           C
ATOM   1686  C   HIS A 107       4.926   6.697  19.156  1.00 31.77           C
ATOM   1687  O   HIS A 107       4.094   5.794  19.155  1.00 30.70           O
ATOM   1688  CB  HIS A 107       4.451   8.577  17.574  1.00 35.04           C
ATOM   1689  CG  HIS A 107       4.420   9.026  16.163  1.00 50.23           C
ATOM   1690  ND1 HIS A 107       3.699   8.304  15.184  1.00 56.50           N
ATOM   1691  CD2 HIS A 107       4.973  10.180  15.600  1.00 45.25           C
ATOM   1692  CE1 HIS A 107       3.821   9.010  14.036  1.00 57.73           C
ATOM   1693  NE2 HIS A 107       4.581  10.172  14.255  1.00 54.70           N
ATOM   1694  H   HIS A 107       4.737   6.368  16.092  1.00 35.79           H
ATOM   1695  HA  HIS A 107       6.454   7.812  18.017  1.00 40.21           H
ATOM   1696  HB2 HIS A 107       4.712   9.440  18.235  1.00 42.06           H
ATOM   1697  HB3 HIS A 107       3.406   8.288  17.872  1.00 42.06           H
ATOM   1698  HD2 HIS A 107       5.586  10.953  16.026  1.00 54.32           H
ATOM   1699  HE1 HIS A 107       3.439   8.720  13.057  1.00 69.29           H
ATOM   1700  HE2 HIS A 107       4.843  10.854  13.560  1.00 65.65           H
ATOM   1701  N   LEU A 108       5.600   7.089  20.291  1.00 29.47           N
ATOM   1702  CA  LEU A 108       5.231   6.534  21.602  1.00 30.17           C
ATOM   1703  C   LEU A 108       3.831   7.077  21.977  1.00 33.61           C
ATOM   1704  O   LEU A 108       3.448   8.224  21.993  1.00 33.22           O
ATOM   1705  CB  LEU A 108       6.246   6.924  22.677  1.00 32.85           C
ATOM   1706  CG  LEU A 108       5.953   6.285  24.046  1.00 36.61           C
ATOM   1707  CD1 LEU A 108       6.131   4.770  24.042  1.00 33.82           C
ATOM   1708  CD2 LEU A 108       6.907   6.919  25.081  1.00 41.83           C
ATOM   1709  H   LEU A 108       6.199   7.932  20.303  1.00 35.39           H
ATOM   1710  HA  LEU A 108       5.205   5.410  21.499  1.00 36.22           H
ATOM   1711  HB2 LEU A 108       7.264   6.628  22.350  1.00 39.43           H
ATOM   1712  HB3 LEU A 108       6.248   8.035  22.763  1.00 39.43           H
ATOM   1713  HG  LEU A 108       4.898   6.508  24.357  1.00 43.94           H
ATOM   1714 HD11 LEU A 108       5.992   4.354  25.051  1.00 40.59           H
ATOM   1715 HD12 LEU A 108       5.370   4.265  23.432  1.00 40.59           H
ATOM   1716 HD13 LEU A 108       7.119   4.465  23.678  1.00 40.59           H
ATOM   1717 HD21 LEU A 108       6.708   6.483  26.069  1.00 50.21           H
ATOM   1718 HD22 LEU A 108       7.949   6.720  24.815  1.00 50.21           H
ATOM   1719 HD23 LEU A 108       6.749   7.997  25.144  1.00 50.21           H
ATOM   1720  N   MET A 109       3.010   6.000  22.224  1.00 30.05           N
ATOM   1721  CA  MET A 109       1.686   6.185  22.781  1.00 32.48           C
ATOM   1722  C   MET A 109       1.940   5.704  24.246  1.00 29.07           C
ATOM   1723  O   MET A 109       2.725   4.955  24.772  1.00 36.37           O
ATOM   1724  CB  MET A 109       0.603   5.362  22.039  1.00 36.28           C
ATOM   1725  CG  MET A 109       0.533   5.740  20.562  1.00 27.90           C
ATOM   1726  SD  MET A 109      -0.105   7.404  20.257  1.00 35.51           S
ATOM   1727  CE  MET A 109      -1.862   7.372  20.632  1.00 28.24           C
ATOM   1728  H   MET A 109       3.440   5.102  22.521  1.00 36.07           H
ATOM   1729  HA  MET A 109       1.395   7.284  22.715  1.00 38.99           H
ATOM   1730  HB2 MET A 109       0.854   4.277  22.128  1.00 43.55           H
ATOM   1731  HB3 MET A 109      -0.374   5.483  22.545  1.00 43.55           H
ATOM   1732  HG2 MET A 109       1.559   5.780  20.114  1.00 33.49           H
ATOM   1733  HG3 MET A 109      -0.014   4.969  19.982  1.00 33.49           H
ATOM   1734  HE1 MET A 109      -2.286   8.348  20.372  1.00 33.91           H
ATOM   1735  HE2 MET A 109      -2.422   6.618  20.060  1.00 33.91           H
ATOM   1736  HE3 MET A 109      -2.045   7.178  21.695  1.00 33.91           H
ATOM   1737  N   GLY A 110       1.002   6.372  24.943  1.00 35.94           N
ATOM   1738  CA  GLY A 110       0.772   6.422  26.377  1.00 38.79           C
ATOM   1739  C   GLY A 110       0.131   5.232  27.050  1.00 40.34           C
ATOM   1740  O   GLY A 110       0.776   4.679  27.952  1.00 36.97           O
ATOM   1741  H   GLY A 110       0.429   6.865  24.532  1.00 43.14           H
ATOM   1742  HA2 GLY A 110       1.624   6.529  26.813  1.00 46.57           H
ATOM   1743  HA3 GLY A 110       0.220   7.190  26.579  1.00 46.57           H
ATOM   1744  N   ALA A 111      -1.110   4.831  26.715  1.00 35.75           N
ATOM   1745  CA  ALA A 111      -1.651   3.697  27.479  1.00 35.55           C
ATOM   1746  C   ALA A 111      -2.573   3.062  26.430  1.00 39.86           C
ATOM   1747  O   ALA A 111      -2.722   3.571  25.310  1.00 30.98           O
ATOM   1748  CB  ALA A 111      -2.403   4.173  28.705  1.00 44.52           C
ATOM   1749  H   ALA A 111      -1.703   5.263  25.981  1.00 42.91           H
ATOM   1750  HA  ALA A 111      -0.821   2.977  27.748  1.00 42.68           H
ATOM   1751  HB1 ALA A 111      -3.000   3.373  29.199  1.00 53.43           H
ATOM   1752  HB2 ALA A 111      -1.702   4.567  29.450  1.00 53.43           H
ATOM   1753  HB3 ALA A 111      -3.087   4.997  28.449  1.00 53.43           H
ATOM   1754  N   ASP A 112      -3.097   1.869  26.802  1.00 39.46           N
ATOM   1755  CA  ASP A 112      -4.275   1.432  26.041  1.00 40.38           C
ATOM   1756  C   ASP A 112      -5.424   1.827  26.998  1.00 52.02           C
ATOM   1757  O   ASP A 112      -5.418   2.423  28.050  1.00 55.20           O
ATOM   1758  CB  ASP A 112      -4.103  -0.015  25.584  1.00 39.92           C
ATOM   1759  CG  ASP A 112      -4.129  -1.024  26.755  1.00 51.48           C
ATOM   1760  OD1 ASP A 112      -3.315  -1.985  26.674  1.00 48.94           O
ATOM   1761  OD2 ASP A 112      -4.968  -0.797  27.641  1.00 48.82           O1-
ATOM   1762  H   ASP A 112      -3.061   1.533  27.792  1.00 47.37           H
ATOM   1763  HA  ASP A 112      -4.403   2.060  25.098  1.00 48.47           H
ATOM   1764  HB2 ASP A 112      -4.894  -0.286  24.861  1.00 47.91           H
ATOM   1765  HB3 ASP A 112      -3.149  -0.108  25.029  1.00 47.91           H
ATOM   1766  N   LEU A 113      -6.580   1.584  26.325  1.00 48.64           N
ATOM   1767  CA  LEU A 113      -7.944   1.969  26.664  1.00 51.99           C
ATOM   1768  C   LEU A 113      -8.583   1.078  27.718  1.00 52.45           C
ATOM   1769  O   LEU A 113      -9.599   1.469  28.297  1.00 73.26           O
ATOM   1770  CB  LEU A 113      -8.830   1.917  25.411  1.00 43.73           C
ATOM   1771  CG  LEU A 113      -9.535   3.109  24.764  1.00 53.28           C
ATOM   1772  CD1 LEU A 113     -10.967   2.681  24.360  1.00 46.76           C
ATOM   1773  CD2 LEU A 113      -9.575   4.341  25.650  1.00 56.13           C
ATOM   1774  H   LEU A 113      -6.566   1.156  25.583  1.00 58.38           H
ATOM   1775  HA  LEU A 113      -7.933   2.879  27.001  1.00 62.40           H
ATOM   1776  HB2 LEU A 113      -8.290   1.536  24.703  1.00 52.50           H
ATOM   1777  HB3 LEU A 113      -9.542   1.291  25.616  1.00 52.50           H
ATOM   1778  HG  LEU A 113      -9.067   3.349  23.948  1.00 63.96           H
ATOM   1779 HD11 LEU A 113     -11.444   3.443  23.999  1.00 56.12           H
ATOM   1780 HD12 LEU A 113     -10.919   1.977  23.692  1.00 56.12           H
ATOM   1781 HD13 LEU A 113     -11.427   2.345  25.148  1.00 56.12           H
ATOM   1782 HD21 LEU A 113     -10.176   4.992  25.253  1.00 67.37           H
ATOM   1783 HD22 LEU A 113      -9.900   4.080  26.524  1.00 67.37           H
ATOM   1784 HD23 LEU A 113      -8.680   4.705  25.719  1.00 67.37           H
ATOM   1785  N   ASN A 114      -8.052  -0.113  27.970  1.00 51.86           N
ATOM   1786  CA  ASN A 114      -8.341  -0.740  29.250  1.00 64.59           C
ATOM   1787  C   ASN A 114      -8.139   0.278  30.366  1.00 73.42           C
ATOM   1788  O   ASN A 114      -9.015   0.477  31.215  1.00 84.40           O
ATOM   1789  CB  ASN A 114      -7.448  -1.963  29.480  1.00 70.40           C
ATOM   1790  CG  ASN A 114      -7.790  -3.143  28.568  1.00 74.51           C
ATOM   1791  OD1 ASN A 114      -8.093  -2.965  27.393  1.00 79.30           O
ATOM   1792  ND2 ASN A 114      -7.735  -4.361  29.119  1.00 80.93           N
ATOM   1793  H   ASN A 114      -7.547  -0.562  27.441  1.00 62.24           H
ATOM   1794  HA  ASN A 114      -9.267  -1.032  29.259  1.00 77.52           H
ATOM   1795  HB2 ASN A 114      -6.526  -1.714  29.314  1.00 84.50           H
ATOM   1796  HB3 ASN A 114      -7.556  -2.259  30.396  1.00 84.50           H
ATOM   1797 HD21 ASN A 114      -7.876  -5.058  28.632  1.00 97.13           H
ATOM   1798 HD22 ASN A 114      -7.556  -4.449  29.956  1.00 97.13           H
ATOM   1799  N   ASN A 115      -7.005   0.988  30.327  1.00 77.53           N
ATOM   1800  CA  ASN A 115      -6.554   1.825  31.433  1.00 78.06           C
ATOM   1801  C   ASN A 115      -6.280   3.275  31.037  1.00 77.37           C
ATOM   1802  O   ASN A 115      -5.187   3.781  31.310  1.00 82.26           O
ATOM   1803  CB  ASN A 115      -5.290   1.205  32.056  1.00 81.53           C
ATOM   1804  CG  ASN A 115      -4.278   0.716  31.014  1.00 74.52           C
ATOM   1805  OD1 ASN A 115      -3.884   1.460  30.117  1.00 71.25           O
ATOM   1806  ND2 ASN A 115      -3.839  -0.543  31.150  1.00 69.40           N
ATOM   1807  H   ASN A 115      -6.470   0.992  29.655  1.00 93.05           H
ATOM   1808  HA  ASN A 115      -7.241   1.838  32.120  1.00 93.69           H
ATOM   1809  HB2 ASN A 115      -4.848   1.864  32.616  1.00 97.86           H
ATOM   1810  HB3 ASN A 115      -5.550   0.437  32.588  1.00 97.86           H
ATOM   1811 HD21 ASN A 115      -3.251  -0.856  30.605  1.00 83.30           H
ATOM   1812 HD22 ASN A 115      -4.144  -1.040  31.783  1.00 83.30           H
ATOM   1813  N   ILE A 116      -7.249   3.945  30.401  1.00 79.03           N
ATOM   1814  CA  ILE A 116      -7.223   5.416  30.199  1.00 85.96           C
ATOM   1815  C   ILE A 116      -8.350   5.858  29.269  1.00 80.60           C
ATOM   1816  O   ILE A 116      -8.404   5.474  28.106  1.00 78.56           O
ATOM   1817  CB  ILE A 116      -5.853   5.907  29.651  1.00 92.17           C
ATOM   1818  CG1 ILE A 116      -5.836   7.423  29.383  1.00 90.47           C
ATOM   1819  CG2 ILE A 116      -5.495   5.156  28.411  1.00 95.65           C
ATOM   1820  CD1 ILE A 116      -4.418   7.963  29.029  1.00 67.64           C
ATOM   1821  H   ILE A 116      -7.945   3.565  30.066  1.00 94.85           H
ATOM   1822  HA  ILE A 116      -7.371   5.852  31.051  1.00103.17           H
ATOM   1823  HB  ILE A 116      -5.170   5.737  30.314  1.00110.61           H
ATOM   1824 HG12 ILE A 116      -6.139   7.884  30.182  1.00108.58           H
ATOM   1825 HG13 ILE A 116      -6.428   7.626  28.640  1.00108.58           H
ATOM   1826 HG21 ILE A 116      -6.283   4.917  27.901  1.00114.79           H
ATOM   1827 HG22 ILE A 116      -5.027   4.365  28.697  1.00114.79           H
ATOM   1828 HG23 ILE A 116      -4.899   5.695  27.882  1.00114.79           H
ATOM   1829 HD11 ILE A 116      -3.796   7.686  29.723  1.00 81.18           H
ATOM   1830 HD12 ILE A 116      -4.452   8.932  28.985  1.00 81.18           H
ATOM   1831 HD13 ILE A 116      -4.130   7.609  28.174  1.00 81.18           H
ATOM   1832  HC  ILE A 116      -9.072   6.478  29.572  1.00 96.74           H
ATOM   1833  N   LYS A 118      -9.055   8.746  31.772  1.00104.66           N
ATOM   1834  CA  LYS A 118      -9.668   9.795  32.589  1.00102.06           C
ATOM   1835  C   LYS A 118     -10.639   9.164  33.610  1.00106.48           C
ATOM   1836  O   LYS A 118     -10.195   8.530  34.574  1.00108.08           O
ATOM   1837  CB  LYS A 118     -10.373  10.837  31.690  1.00 94.98           C
ATOM   1838  CG  LYS A 118     -10.435  12.308  32.232  1.00 88.11           C
ATOM   1839  CD  LYS A 118     -11.270  12.496  33.506  1.00 89.18           C
ATOM   1840  CE  LYS A 118     -12.251  13.675  33.391  1.00 81.69           C
ATOM   1841  NZ  LYS A 118     -13.464  13.384  32.516  1.00 67.80           N1+
ATOM   1842  H1  LYS A 118      -8.540   8.166  32.338  1.00125.60           H
ATOM   1843  H2  LYS A 118      -8.472   9.149  31.123  1.00125.60           H
ATOM   1844  HA  LYS A 118      -8.972  10.254  33.086  1.00122.48           H
ATOM   1845  HB2 LYS A 118     -11.274  10.557  31.479  1.00113.99           H
ATOM   1846  HB3 LYS A 118      -9.869  10.882  30.862  1.00113.99           H
ATOM   1847  HG2 LYS A 118     -10.832  12.873  31.548  1.00105.74           H
ATOM   1848  HG3 LYS A 118      -9.535  12.615  32.424  1.00105.74           H
ATOM   1849  HD2 LYS A 118     -10.675  12.680  34.251  1.00107.03           H
ATOM   1850  HD3 LYS A 118     -11.789  11.698  33.678  1.00107.03           H
ATOM   1851  HE2 LYS A 118     -11.782  14.441  33.023  1.00 98.04           H
ATOM   1852  HE3 LYS A 118     -12.572  13.884  34.281  1.00 98.04           H
ATOM   1853  HZ1 LYS A 118     -13.203  13.185  31.688  1.00 81.38           H
ATOM   1854  HZ2 LYS A 118     -13.925  12.697  32.849  1.00 81.38           H
ATOM   1855  HZ3 LYS A 118     -13.993  14.100  32.489  1.00 81.38           H
ATOM   1856  N   CYS A 119     -11.947   9.296  33.384  1.00105.04           N
ATOM   1857  CA  CYS A 119     -12.934   9.070  34.429  1.00110.06           C
ATOM   1858  C   CYS A 119     -13.276   7.585  34.573  1.00116.99           C
ATOM   1859  O   CYS A 119     -13.029   6.765  33.684  1.00106.05           O
ATOM   1860  CB  CYS A 119     -14.205   9.880  34.135  1.00105.07           C
ATOM   1861  SG  CYS A 119     -14.322  10.544  32.429  1.00 90.83           S1-
ATOM   1862  H   CYS A 119     -12.299   9.504  32.628  1.00126.06           H
ATOM   1863  HA  CYS A 119     -12.581   9.379  35.278  1.00132.09           H
ATOM   1864  HB2 CYS A 119     -14.236  10.635  34.743  1.00126.10           H
ATOM   1865  HB3 CYS A 119     -14.977   9.316  34.291  1.00126.10           H
ATOM   1866  N   GLN A 120     -13.820   7.241  35.745  1.00126.71           N
ATOM   1867  CA  GLN A 120     -14.570   5.997  35.873  1.00132.53           C
ATOM   1868  C   GLN A 120     -15.838   6.072  35.030  1.00133.83           C
ATOM   1869  O   GLN A 120     -16.204   5.103  34.349  1.00126.91           O
ATOM   1870  CB  GLN A 120     -14.902   5.738  37.348  1.00134.47           C
ATOM   1871  CG  GLN A 120     -15.317   4.296  37.674  1.00135.16           C
ATOM   1872  CD  GLN A 120     -16.142   4.177  38.961  1.00125.94           C
ATOM   1873  OE1 GLN A 120     -17.264   3.661  38.947  1.00122.27           O
ATOM   1874  NE2 GLN A 120     -15.583   4.650  40.076  1.00 99.72           N
ATOM   1875  H   GLN A 120     -13.768   7.705  36.468  1.00152.07           H
ATOM   1876  HA  GLN A 120     -14.029   5.258  35.550  1.00159.05           H
ATOM   1877  HB2 GLN A 120     -14.120   5.947  37.883  1.00161.37           H
ATOM   1878  HB3 GLN A 120     -15.634   6.321  37.608  1.00161.37           H
ATOM   1879  HG2 GLN A 120     -15.849   3.949  36.941  1.00162.21           H
ATOM   1880  HG3 GLN A 120     -14.517   3.759  37.785  1.00162.21           H
ATOM   1881 HE21 GLN A 120     -14.775   4.949  40.061  1.00119.68           H
ATOM   1882 HE22 GLN A 120     -16.033   4.658  40.810  1.00119.68           H
ATOM   1883  N   LYS A 121     -16.499   7.240  35.053  1.00132.42           N
ATOM   1884  CA  LYS A 121     -17.643   7.571  34.196  1.00121.11           C
ATOM   1885  C   LYS A 121     -17.092   8.365  33.016  1.00102.18           C
ATOM   1886  O   LYS A 121     -17.019   9.595  33.053  1.00 95.69           O
ATOM   1887  CB  LYS A 121     -18.697   8.372  34.964  1.00123.44           C
ATOM   1888  CG  LYS A 121     -19.844   7.546  35.549  1.00130.51           C
ATOM   1889  CD  LYS A 121     -19.352   6.359  36.384  1.00135.76           C
ATOM   1890  CE  LYS A 121     -19.818   5.027  35.793  1.00137.05           C
ATOM   1891  NZ  LYS A 121     -19.314   3.851  36.567  1.00133.00           N1+
ATOM   1892  H   LYS A 121     -16.286   7.887  35.579  1.00158.92           H
ATOM   1893  HA  LYS A 121     -18.052   6.755  33.866  1.00145.35           H
ATOM   1894  HB2 LYS A 121     -18.266   8.842  35.695  1.00148.14           H
ATOM   1895  HB3 LYS A 121     -19.091   9.016  34.354  1.00148.14           H
ATOM   1896  HG2 LYS A 121     -20.383   8.114  36.121  1.00156.63           H
ATOM   1897  HG3 LYS A 121     -20.386   7.200  34.823  1.00156.63           H
ATOM   1898  HD2 LYS A 121     -18.384   6.354  36.411  1.00162.93           H
ATOM   1899  HD3 LYS A 121     -19.705   6.434  37.284  1.00162.93           H
ATOM   1900  HE2 LYS A 121     -20.788   5.001  35.800  1.00164.47           H
ATOM   1901  HE3 LYS A 121     -19.489   4.952  34.883  1.00164.47           H
ATOM   1902  HZ1 LYS A 121     -18.424   3.825  36.531  1.00159.61           H
ATOM   1903  HZ2 LYS A 121     -19.569   3.914  37.418  1.00159.61           H
ATOM   1904  HZ3 LYS A 121     -19.642   3.099  36.220  1.00159.61           H
ATOM   1905  N   LEU A 122     -16.723   7.649  31.949  1.00 94.22           N
ATOM   1906  CA  LEU A 122     -15.939   8.221  30.858  1.00 79.77           C
ATOM   1907  C   LEU A 122     -16.485   9.519  30.289  1.00 71.66           C
ATOM   1908  O   LEU A 122     -15.771  10.199  29.553  1.00 74.39           O
ATOM   1909  CB  LEU A 122     -15.816   7.226  29.713  1.00 66.25           C
ATOM   1910  CG  LEU A 122     -14.547   6.382  29.636  1.00 66.11           C
ATOM   1911  CD1 LEU A 122     -13.690   6.899  28.501  1.00 54.12           C
ATOM   1912  CD2 LEU A 122     -13.767   6.358  30.944  1.00 69.07           C
ATOM   1913  H   LEU A 122     -16.916   6.817  31.837  1.00113.08           H
ATOM   1914  HA  LEU A 122     -15.059   8.439  31.199  1.00 95.74           H
ATOM   1915  HB2 LEU A 122     -16.564   6.610  29.767  1.00 79.51           H
ATOM   1916  HB3 LEU A 122     -15.874   7.725  28.884  1.00 79.51           H
ATOM   1917  HG  LEU A 122     -14.793   5.468  29.433  1.00 79.35           H
ATOM   1918 HD11 LEU A 122     -12.869   6.384  28.460  1.00 64.96           H
ATOM   1919 HD12 LEU A 122     -14.179   6.805  27.671  1.00 64.96           H
ATOM   1920 HD13 LEU A 122     -13.490   7.835  28.662  1.00 64.96           H
ATOM   1921 HD21 LEU A 122     -13.095   5.660  30.889  1.00 82.90           H
ATOM   1922 HD22 LEU A 122     -13.334   7.217  31.073  1.00 82.90           H
ATOM   1923 HD23 LEU A 122     -14.377   6.172  31.674  1.00 82.90           H
ATOM   1924  N   THR A 123     -17.720   9.882  30.604  1.00 65.33           N
ATOM   1925  CA  THR A 123     -18.284  11.119  30.081  1.00 55.82           C
ATOM   1926  C   THR A 123     -18.605  10.994  28.601  1.00 52.93           C
ATOM   1927  O   THR A 123     -17.821  10.427  27.833  1.00 52.27           O
ATOM   1928  CB  THR A 123     -17.325  12.292  30.278  1.00 60.02           C
ATOM   1929  OG1 THR A 123     -16.629  12.141  31.523  1.00 73.63           O
ATOM   1930  CG2 THR A 123     -18.098  13.601  30.309  1.00 73.21           C
ATOM   1931  H   THR A 123     -18.249   9.439  31.115  1.00 78.42           H
ATOM   1932  HA  THR A 123     -19.107  11.314  30.555  1.00 67.00           H
ATOM   1933  HB  THR A 123     -16.704  12.329  29.536  1.00 72.04           H
ATOM   1934  HG1 THR A 123     -16.013  12.710  31.576  1.00 88.37           H
ATOM   1935 HG21 THR A 123     -17.480  14.347  30.373  1.00 87.87           H
ATOM   1936 HG22 THR A 123     -18.626  13.693  29.502  1.00 87.87           H
ATOM   1937 HG23 THR A 123     -18.690  13.618  31.079  1.00 87.87           H
ATOM   1938  N   ASP A 124     -19.720  11.581  28.183  1.00 48.47           N
ATOM   1939  CA  ASP A 124     -20.215  11.323  26.846  1.00 50.10           C
ATOM   1940  C   ASP A 124     -19.368  12.019  25.804  1.00 54.69           C
ATOM   1941  O   ASP A 124     -19.195  11.486  24.706  1.00 43.13           O
ATOM   1942  CB  ASP A 124     -21.671  11.763  26.717  1.00 57.03           C
ATOM   1943  CG  ASP A 124     -22.293  11.387  25.355  1.00 56.43           C
ATOM   1944  OD1 ASP A 124     -22.537  10.179  25.127  1.00 50.96           O
ATOM   1945  OD2 ASP A 124     -22.550  12.297  24.535  1.00 62.15           O1-
ATOM   1946  H   ASP A 124     -20.185  12.139  28.641  1.00 58.18           H
ATOM   1947  HA  ASP A 124     -20.167  10.369  26.683  1.00 60.13           H
ATOM   1948  HB2 ASP A 124     -22.186  11.321  27.413  1.00 68.45           H
ATOM   1949  HB3 ASP A 124     -21.728  12.727  26.821  1.00 68.45           H
ATOM   1950  N   ASP A 125     -18.830  13.203  26.116  1.00 50.42           N
ATOM   1951  CA  ASP A 125     -17.982  13.879  25.144  1.00 48.97           C
ATOM   1952  C   ASP A 125     -16.663  13.153  24.956  1.00 43.88           C
ATOM   1953  O   ASP A 125     -16.107  13.177  23.861  1.00 45.74           O
ATOM   1954  CB  ASP A 125     -17.719  15.331  25.547  1.00 63.34           C
ATOM   1955  CG  ASP A 125     -16.546  15.948  24.778  1.00 75.17           C
ATOM   1956  OD1 ASP A 125     -15.429  16.031  25.341  1.00 91.46           O
ATOM   1957  OD2 ASP A 125     -16.737  16.317  23.595  1.00 86.68           O1-
ATOM   1958  H   ASP A 125     -18.940  13.620  26.860  1.00 60.52           H
ATOM   1959  HA  ASP A 125     -18.448  13.888  24.295  1.00 58.78           H
ATOM   1960  HB2 ASP A 125     -18.513  15.854  25.348  1.00 76.03           H
ATOM   1961  HB3 ASP A 125     -17.529  15.376  26.495  1.00 76.03           H
ATOM   1962  N   HIS A 126     -16.149  12.511  25.991  1.00 37.16           N
ATOM   1963  CA  HIS A 126     -14.984  11.665  25.789  1.00 48.63           C
ATOM   1964  C   HIS A 126     -15.346  10.480  24.913  1.00 44.98           C
ATOM   1965  O   HIS A 126     -14.588  10.116  24.008  1.00 40.51           O
ATOM   1966  CB  HIS A 126     -14.439  11.171  27.121  1.00 52.44           C
ATOM   1967  CG  HIS A 126     -13.707  12.210  27.907  1.00 65.96           C
ATOM   1968  ND1 HIS A 126     -12.360  12.445  27.741  1.00 73.56           N
ATOM   1969  CD2 HIS A 126     -14.122  13.063  28.872  1.00 72.25           C
ATOM   1970  CE1 HIS A 126     -11.976  13.398  28.569  1.00 65.62           C
ATOM   1971  NE2 HIS A 126     -13.026  13.790  29.266  1.00 71.89           N
ATOM   1972  H   HIS A 126     -16.454  12.522  26.792  1.00 44.60           H
ATOM   1973  HA  HIS A 126     -14.285  12.169  25.337  1.00 58.37           H
ATOM   1974  HB2 HIS A 126     -13.813  10.448  26.956  1.00 62.94           H
ATOM   1975  HB3 HIS A 126     -15.189  10.858  27.637  1.00 62.94           H
ATOM   1976  HD1 HIS A 126     -11.849  12.028  27.189  1.00 88.29           H
ATOM   1977  HD2 HIS A 126     -14.986  13.148  29.207  1.00 86.72           H
ATOM   1978  HE1 HIS A 126     -11.112  13.733  28.645  1.00 78.76           H
ATOM   1979  N   VAL A 127     -16.510   9.874  25.171  1.00 44.37           N
ATOM   1980  CA  VAL A 127     -16.972   8.758  24.352  1.00 41.50           C
ATOM   1981  C   VAL A 127     -17.050   9.177  22.891  1.00 38.67           C
ATOM   1982  O   VAL A 127     -16.530   8.499  21.998  1.00 35.09           O
ATOM   1983  CB  VAL A 127     -18.328   8.253  24.863  1.00 39.48           C
ATOM   1984  CG1 VAL A 127     -18.919   7.259  23.873  1.00 47.98           C
ATOM   1985  CG2 VAL A 127     -18.161   7.593  26.217  1.00 39.93           C
ATOM   1986  H   VAL A 127     -17.046  10.095  25.804  1.00 53.26           H
ATOM   1987  HA  VAL A 127     -16.331   8.031  24.431  1.00 49.81           H
ATOM   1988  HB  VAL A 127     -18.929   9.008  24.943  1.00 47.40           H
ATOM   1989 HG11 VAL A 127     -19.732   6.890  24.248  1.00 57.59           H
ATOM   1990 HG12 VAL A 127     -19.122   7.713  23.040  1.00 57.59           H
ATOM   1991 HG13 VAL A 127     -18.273   6.551  23.723  1.00 57.59           H
ATOM   1992 HG21 VAL A 127     -19.035   7.347  26.554  1.00 47.93           H
ATOM   1993 HG22 VAL A 127     -17.612   6.800  26.111  1.00 47.93           H
ATOM   1994 HG23 VAL A 127     -17.728   8.209  26.824  1.00 47.93           H
ATOM   1995  N   GLN A 128     -17.715  10.297  22.631  1.00 34.00           N
ATOM   1996  CA  GLN A 128     -17.846  10.829  21.280  1.00 32.50           C
ATOM   1997  C   GLN A 128     -16.509  10.943  20.580  1.00 34.23           C
ATOM   1998  O   GLN A 128     -16.410  10.637  19.383  1.00 33.12           O
ATOM   1999  CB  GLN A 128     -18.491  12.215  21.282  1.00 40.14           C
ATOM   2000  CG  GLN A 128     -19.918  12.317  21.664  1.00 37.40           C
ATOM   2001  CD  GLN A 128     -20.382  13.765  21.738  1.00 47.57           C
ATOM   2002  OE1 GLN A 128     -19.901  14.635  21.006  1.00 42.61           O
ATOM   2003  NE2 GLN A 128     -21.336  14.015  22.607  1.00 50.69           N
ATOM   2004  H   GLN A 128     -18.116  10.763  23.229  1.00 40.81           H
ATOM   2005  HA  GLN A 128     -18.414  10.250  20.753  1.00 39.01           H
ATOM   2006  HB2 GLN A 128     -17.993  12.783  21.889  1.00 48.18           H
ATOM   2007  HB3 GLN A 128     -18.426  12.575  20.382  1.00 48.18           H
ATOM   2008  HG2 GLN A 128     -20.462  11.860  21.008  1.00 44.89           H
ATOM   2009  HG3 GLN A 128     -20.042  11.920  22.541  1.00 44.89           H
ATOM   2010 HE21 GLN A 128     -21.635  13.378  23.104  1.00 60.84           H
ATOM   2011 HE22 GLN A 128     -21.665  14.807  22.671  1.00 60.84           H
ATOM   2012  N   PHE A 129     -15.489  11.461  21.274  1.00 33.20           N
ATOM   2013  CA  PHE A 129     -14.211  11.759  20.614  1.00 36.22           C
ATOM   2014  C   PHE A 129     -13.424  10.482  20.341  1.00 25.35           C
ATOM   2015  O   PHE A 129     -12.837  10.324  19.262  1.00 29.90           O
ATOM   2016  CB  PHE A 129     -13.374  12.716  21.486  1.00 30.29           C
ATOM   2017  CG  PHE A 129     -12.092  13.152  20.869  1.00 29.38           C
ATOM   2018  CD1 PHE A 129     -12.029  13.556  19.559  1.00 31.18           C
ATOM   2019  CD2 PHE A 129     -10.937  13.226  21.630  1.00 32.67           C
ATOM   2020  CE1 PHE A 129     -10.831  13.995  19.004  1.00 34.70           C
ATOM   2021  CE2 PHE A 129      -9.744  13.687  21.070  1.00 32.64           C
ATOM   2022  CZ  PHE A 129      -9.708  14.054  19.756  1.00 30.25           C
ATOM   2023  H   PHE A 129     -15.499  11.619  22.121  1.00 39.85           H
ATOM   2024  HA  PHE A 129     -14.381  12.200  19.760  1.00 43.48           H
ATOM   2025  HB2 PHE A 129     -13.878  13.520  21.656  1.00 36.36           H
ATOM   2026  HB3 PHE A 129     -13.166  12.277  22.320  1.00 36.36           H
ATOM   2027  HD1 PHE A 129     -12.797  13.515  19.037  1.00 37.43           H
ATOM   2028  HD2 PHE A 129     -10.962  12.978  22.527  1.00 39.21           H
ATOM   2029  HE1 PHE A 129     -10.795  14.248  18.109  1.00 41.66           H
ATOM   2030  HE2 PHE A 129      -8.969  13.721  21.584  1.00 39.18           H
ATOM   2031  HZ  PHE A 129      -8.914  14.340  19.371  1.00 36.31           H
ATOM   2032  N   LEU A 130     -13.394   9.590  21.316  1.00 30.75           N
ATOM   2033  CA  LEU A 130     -12.727   8.306  21.180  1.00 28.54           C
ATOM   2034  C   LEU A 130     -13.364   7.447  20.086  1.00 25.61           C
ATOM   2035  O   LEU A 130     -12.666   6.962  19.192  1.00 28.06           O
ATOM   2036  CB  LEU A 130     -12.780   7.567  22.503  1.00 28.00           C
ATOM   2037  CG  LEU A 130     -11.944   8.236  23.593  1.00 30.18           C
ATOM   2038  CD1 LEU A 130     -12.168   7.461  24.872  1.00 27.58           C
ATOM   2039  CD2 LEU A 130     -10.459   8.263  23.235  1.00 29.50           C
ATOM   2040  H   LEU A 130     -13.761   9.698  22.090  1.00 36.92           H
ATOM   2041  HA  LEU A 130     -11.800   8.474  20.939  1.00 34.26           H
ATOM   2042  HB2 LEU A 130     -13.699   7.525  22.810  1.00 33.62           H
ATOM   2043  HB3 LEU A 130     -12.432   6.670  22.378  1.00 33.62           H
ATOM   2044  HG  LEU A 130     -12.246   9.149  23.713  1.00 36.24           H
ATOM   2045 HD11 LEU A 130     -11.664   7.887  25.585  1.00 33.11           H
ATOM   2046 HD12 LEU A 130     -13.114   7.467  25.086  1.00 33.11           H
ATOM   2047 HD13 LEU A 130     -11.852   6.548  24.757  1.00 33.11           H
ATOM   2048 HD21 LEU A 130      -9.965   8.643  23.981  1.00 35.41           H
ATOM   2049 HD22 LEU A 130     -10.154   7.356  23.069  1.00 35.41           H
ATOM   2050 HD23 LEU A 130     -10.333   8.803  22.442  1.00 35.41           H
ATOM   2051  N   ILE A 131     -14.691   7.291  20.116  1.00 25.05           N
ATOM   2052  CA  ILE A 131     -15.328   6.450  19.090  1.00 29.00           C
ATOM   2053  C   ILE A 131     -15.227   7.102  17.719  1.00 29.97           C
ATOM   2054  O   ILE A 131     -15.057   6.408  16.716  1.00 29.72           O
ATOM   2055  CB  ILE A 131     -16.782   6.117  19.472  1.00 29.00           C
ATOM   2056  CG1 ILE A 131     -16.815   5.435  20.845  1.00 26.94           C
ATOM   2057  CG2 ILE A 131     -17.444   5.210  18.396  1.00 31.44           C
ATOM   2058  CD1 ILE A 131     -16.040   4.177  20.936  1.00 27.99           C
ATOM   2059  H   ILE A 131     -15.222   7.637  20.701  1.00 30.07           H
ATOM   2060  HA  ILE A 131     -14.839   5.616  19.035  1.00 34.82           H
ATOM   2061  HB  ILE A 131     -17.278   6.954  19.521  1.00 34.82           H
ATOM   2062 HG12 ILE A 131     -16.453   6.044  21.504  1.00 32.35           H
ATOM   2063 HG13 ILE A 131     -17.735   5.224  21.073  1.00 32.35           H
ATOM   2064 HG21 ILE A 131     -18.313   4.922  18.700  1.00 37.74           H
ATOM   2065 HG22 ILE A 131     -17.538   5.705  17.566  1.00 37.74           H
ATOM   2066 HG23 ILE A 131     -16.883   4.432  18.257  1.00 37.74           H
ATOM   2067 HD11 ILE A 131     -16.143   3.823  21.829  1.00 33.60           H
ATOM   2068 HD12 ILE A 131     -16.381   3.546  20.283  1.00 33.60           H
ATOM   2069 HD13 ILE A 131     -15.104   4.370  20.768  1.00 33.60           H
ATOM   2070  N   TYR A 132     -15.310   8.434  17.642  1.00 29.08           N
ATOM   2071  CA  TYR A 132     -15.100   9.126  16.373  1.00 28.26           C
ATOM   2072  C   TYR A 132     -13.745   8.779  15.768  1.00 26.23           C
ATOM   2073  O   TYR A 132     -13.625   8.524  14.563  1.00 30.04           O
ATOM   2074  CB  TYR A 132     -15.214  10.660  16.584  1.00 28.14           C
ATOM   2075  CG  TYR A 132     -14.854  11.390  15.334  1.00 28.48           C
ATOM   2076  CD1 TYR A 132     -15.747  11.454  14.276  1.00 31.61           C
ATOM   2077  CD2 TYR A 132     -13.617  11.975  15.169  1.00 29.84           C
ATOM   2078  CE1 TYR A 132     -15.405  12.037  13.109  1.00 27.69           C
ATOM   2079  CE2 TYR A 132     -13.283  12.605  13.981  1.00 29.83           C
ATOM   2080  CZ  TYR A 132     -14.181  12.616  12.965  1.00 30.48           C
ATOM   2081  OH  TYR A 132     -13.862  13.206  11.776  1.00 36.86           O
ATOM   2082  H   TYR A 132     -15.497   8.954  18.297  1.00 34.91           H
ATOM   2083  HA  TYR A 132     -15.784   8.868  15.736  1.00 33.92           H
ATOM   2084  HB2 TYR A 132     -16.121  10.888  16.826  1.00 33.78           H
ATOM   2085  HB3 TYR A 132     -14.599  10.935  17.283  1.00 33.78           H
ATOM   2086  HD1 TYR A 132     -16.577  11.041  14.363  1.00 37.95           H
ATOM   2087  HD2 TYR A 132     -12.999  11.942  15.867  1.00 35.82           H
ATOM   2088  HE1 TYR A 132     -16.014  12.063  12.410  1.00 33.24           H
ATOM   2089  HE2 TYR A 132     -12.442  12.993  13.871  1.00 35.81           H
ATOM   2090  HH  TYR A 132     -14.505  13.113  11.240  1.00 44.24           H
ATOM   2091  N   GLN A 133     -12.700   8.807  16.581  1.00 25.13           N
ATOM   2092  CA  GLN A 133     -11.355   8.545  16.098  1.00 25.74           C
ATOM   2093  C   GLN A 133     -11.194   7.086  15.673  1.00 24.67           C
ATOM   2094  O   GLN A 133     -10.461   6.795  14.715  1.00 25.51           O
ATOM   2095  CB  GLN A 133     -10.316   8.864  17.183  1.00 31.09           C
ATOM   2096  CG  GLN A 133     -10.154  10.329  17.430  1.00 29.99           C
ATOM   2097  CD  GLN A 133      -9.171  10.590  18.506  1.00 28.27           C
ATOM   2098  OE1 GLN A 133      -7.987  10.768  18.260  1.00 27.97           O
ATOM   2099  NE2 GLN A 133      -9.656  10.584  19.719  1.00 25.76           N
ATOM   2100  H   GLN A 133     -12.748   8.956  17.421  1.00 30.17           H
ATOM   2101  HA  GLN A 133     -11.177   9.111  15.338  1.00 30.90           H
ATOM   2102  HB2 GLN A 133     -10.586   8.442  18.016  1.00 37.33           H
ATOM   2103  HB3 GLN A 133      -9.447   8.529  16.899  1.00 37.33           H
ATOM   2104  HG2 GLN A 133      -9.848  10.774  16.622  1.00 36.00           H
ATOM   2105  HG3 GLN A 133     -11.013  10.671  17.728  1.00 36.00           H
ATOM   2106 HE21 GLN A 133     -10.477  10.391  19.853  1.00 30.93           H
ATOM   2107 HE22 GLN A 133      -9.144  10.767  20.387  1.00 30.93           H
ATOM   2108  N   ILE A 134     -11.841   6.170  16.375  1.00 25.93           N
ATOM   2109  CA  ILE A 134     -11.774   4.756  15.964  1.00 25.21           C
ATOM   2110  C   ILE A 134     -12.402   4.607  14.585  1.00 26.54           C
ATOM   2111  O   ILE A 134     -11.817   3.991  13.683  1.00 28.06           O
ATOM   2112  CB  ILE A 134     -12.465   3.844  16.985  1.00 23.08           C
ATOM   2113  CG1 ILE A 134     -11.723   3.882  18.318  1.00 25.22           C
ATOM   2114  CG2 ILE A 134     -12.413   2.395  16.524  1.00 22.99           C
ATOM   2115  CD1 ILE A 134     -12.537   3.327  19.463  1.00 26.96           C
ATOM   2116  H   ILE A 134     -12.338   6.338  17.054  1.00 31.13           H
ATOM   2117  HA  ILE A 134     -10.840   4.489  15.909  1.00 30.27           H
ATOM   2118  HB  ILE A 134     -13.388   4.125  17.105  1.00 27.71           H
ATOM   2119 HG12 ILE A 134     -10.901   3.374  18.244  1.00 30.29           H
ATOM   2120 HG13 ILE A 134     -11.525   4.813  18.520  1.00 30.29           H
ATOM   2121 HG21 ILE A 134     -12.760   1.849  17.247  1.00 27.61           H
ATOM   2122 HG22 ILE A 134     -12.953   2.270  15.729  1.00 27.61           H
ATOM   2123 HG23 ILE A 134     -11.489   2.143  16.352  1.00 27.61           H
ATOM   2124 HD11 ILE A 134     -12.016   3.442  20.270  1.00 32.37           H
ATOM   2125 HD12 ILE A 134     -13.378   3.814  19.529  1.00 32.37           H
ATOM   2126 HD13 ILE A 134     -12.711   2.385  19.337  1.00 32.37           H
ATOM   2127  N   LEU A 135     -13.599   5.177  14.408  1.00 24.83           N
ATOM   2128  CA  LEU A 135     -14.305   5.068  13.121  1.00 28.26           C
ATOM   2129  C   LEU A 135     -13.554   5.751  12.002  1.00 24.06           C
ATOM   2130  O   LEU A 135     -13.554   5.271  10.866  1.00 27.04           O
ATOM   2131  CB  LEU A 135     -15.744   5.611  13.250  1.00 27.34           C
ATOM   2132  CG  LEU A 135     -16.624   4.852  14.221  1.00 27.02           C
ATOM   2133  CD1 LEU A 135     -17.873   5.635  14.505  1.00 26.18           C
ATOM   2134  CD2 LEU A 135     -16.991   3.462  13.610  1.00 27.32           C
ATOM   2135  H   LEU A 135     -14.014   5.624  15.006  1.00 29.81           H
ATOM   2136  HA  LEU A 135     -14.365   4.140  12.870  1.00 33.93           H
ATOM   2137  HB2 LEU A 135     -15.693   6.526  13.566  1.00 32.83           H
ATOM   2138  HB3 LEU A 135     -16.179   5.598  12.385  1.00 32.83           H
ATOM   2139  HG  LEU A 135     -16.146   4.726  15.059  1.00 32.44           H
ATOM   2140 HD11 LEU A 135     -18.434   5.123  15.101  1.00 31.43           H
ATOM   2141 HD12 LEU A 135     -17.627   6.471  14.927  1.00 31.43           H
ATOM   2142 HD13 LEU A 135     -18.336   5.800  13.678  1.00 31.43           H
ATOM   2143 HD21 LEU A 135     -17.536   2.972  14.247  1.00 32.80           H
ATOM   2144 HD22 LEU A 135     -17.490   3.615  12.788  1.00 32.80           H
ATOM   2145 HD23 LEU A 135     -16.183   2.959  13.421  1.00 32.80           H
ATOM   2146  N   ARG A 136     -12.896   6.872  12.277  1.00 26.13           N
ATOM   2147  CA  ARG A 136     -12.106   7.549  11.255  1.00 27.54           C
ATOM   2148  C   ARG A 136     -10.901   6.705  10.842  1.00 23.96           C
ATOM   2149  O   ARG A 136     -10.584   6.565   9.650  1.00 23.33           O
ATOM   2150  CB  ARG A 136     -11.680   8.932  11.802  1.00 28.17           C
ATOM   2151  CG  ARG A 136     -10.993   9.852  10.816  1.00 34.92           C
ATOM   2152  CD  ARG A 136     -10.685  11.232  11.500  1.00 36.79           C
ATOM   2153  NE  ARG A 136      -9.921  12.101  10.620  1.00 38.97           N
ATOM   2154  CZ  ARG A 136      -8.596  12.196  10.578  1.00 47.78           C
ATOM   2155  NH1 ARG A 136      -7.807  11.480  11.391  1.00 39.64           N
ATOM   2156  NH2 ARG A 136      -8.056  13.014   9.687  1.00 48.75           N1+
ATOM   2157  H   ARG A 136     -12.908   7.279  13.035  1.00 31.38           H
ATOM   2158  HA  ARG A 136     -12.656   7.700  10.465  1.00 33.06           H
ATOM   2159  HB2 ARG A 136     -12.472   9.386  12.132  1.00 33.82           H
ATOM   2160  HB3 ARG A 136     -11.055   8.800  12.536  1.00 33.82           H
ATOM   2161  HG2 ARG A 136     -10.150   9.454  10.535  1.00 41.92           H
ATOM   2162  HG3 ARG A 136     -11.565   9.995  10.044  1.00 41.92           H
ATOM   2163  HD2 ARG A 136     -11.520  11.677  11.704  1.00 44.17           H
ATOM   2164  HD3 ARG A 136     -10.173  11.090  12.310  1.00 44.17           H
ATOM   2165  HE  ARG A 136     -10.368  12.572  10.057  1.00 46.77           H
ATOM   2166 HH11 ARG A 136      -8.145  10.937  11.968  1.00 47.58           H
ATOM   2167 HH12 ARG A 136      -6.955  11.568  11.336  1.00 47.58           H
ATOM   2168 HH21 ARG A 136      -8.564  13.475   9.169  1.00 58.51           H
ATOM   2169 HH22 ARG A 136      -7.202  13.102   9.647  1.00 58.51           H
ATOM   2170  N   GLY A 137     -10.272   6.048  11.804  1.00 24.81           N
ATOM   2171  CA  GLY A 137      -9.195   5.146  11.474  1.00 25.54           C
ATOM   2172  C   GLY A 137      -9.687   3.904  10.737  1.00 25.77           C
ATOM   2173  O   GLY A 137      -9.109   3.500   9.726  1.00 26.42           O
ATOM   2174  H   GLY A 137     -10.469   6.081  12.641  1.00 29.79           H
ATOM   2175  HA2 GLY A 137      -8.556   5.604  10.908  1.00 30.66           H
ATOM   2176  HA3 GLY A 137      -8.742   4.869  12.286  1.00 30.66           H
ATOM   2177  N   LEU A 138     -10.752   3.291  11.235  1.00 24.35           N
ATOM   2178  CA  LEU A 138     -11.336   2.161  10.512  1.00 24.44           C
ATOM   2179  C   LEU A 138     -11.749   2.537   9.089  1.00 30.05           C
ATOM   2180  O   LEU A 138     -11.653   1.714   8.182  1.00 29.00           O
ATOM   2181  CB  LEU A 138     -12.555   1.674  11.261  1.00 26.28           C
ATOM   2182  CG  LEU A 138     -12.652   0.347  11.961  1.00 38.82           C
ATOM   2183  CD1 LEU A 138     -11.333  -0.333  12.264  1.00 29.10           C
ATOM   2184  CD2 LEU A 138     -13.576   0.409  13.165  1.00 35.57           C
ATOM   2185  H   LEU A 138     -11.141   3.480  11.969  1.00 29.23           H
ATOM   2186  HA  LEU A 138     -10.693   1.446  10.453  1.00 29.34           H
ATOM   2187  HB2 LEU A 138     -12.758   2.341  11.929  1.00 31.55           H
ATOM   2188  HB3 LEU A 138     -13.283   1.675  10.625  1.00 31.55           H
ATOM   2189  HG  LEU A 138     -13.105  -0.246  11.344  1.00 46.60           H
ATOM   2190 HD11 LEU A 138     -11.525  -1.175  12.704  1.00 34.94           H
ATOM   2191 HD12 LEU A 138     -10.869  -0.487  11.431  1.00 34.94           H
ATOM   2192 HD13 LEU A 138     -10.819   0.246  12.841  1.00 34.94           H
ATOM   2193 HD21 LEU A 138     -13.726  -0.489  13.495  1.00 42.70           H
ATOM   2194 HD22 LEU A 138     -13.158   0.948  13.848  1.00 42.70           H
ATOM   2195 HD23 LEU A 138     -14.414   0.800  12.886  1.00 42.70           H
ATOM   2196  N   LYS A 139     -12.319   3.736   8.889  1.00 29.08           N
ATOM   2197  CA  LYS A 139     -12.713   4.108   7.531  1.00 29.62           C
ATOM   2198  C   LYS A 139     -11.519   3.991   6.594  1.00 30.10           C
ATOM   2199  O   LYS A 139     -11.612   3.407   5.503  1.00 28.28           O
ATOM   2200  CB  LYS A 139     -13.297   5.524   7.487  1.00 32.74           C
ATOM   2201  CG  LYS A 139     -13.555   5.964   6.027  1.00 34.59           C
ATOM   2202  CD  LYS A 139     -14.109   7.370   5.933  1.00 36.68           C
ATOM   2203  CE  LYS A 139     -14.359   7.769   4.495  1.00 41.19           C
ATOM   2204  NZ  LYS A 139     -14.584   9.271   4.515  1.00 43.63           N1+
ATOM   2205  H   LYS A 139     -12.464   4.328   9.500  1.00 34.92           H
ATOM   2206  HA  LYS A 139     -13.396   3.491   7.223  1.00 35.56           H
ATOM   2207  HB2 LYS A 139     -14.134   5.551   7.976  1.00 39.31           H
ATOM   2208  HB3 LYS A 139     -12.662   6.143   7.886  1.00 39.31           H
ATOM   2209  HG2 LYS A 139     -12.724   5.953   5.530  1.00 41.52           H
ATOM   2210  HG3 LYS A 139     -14.189   5.353   5.619  1.00 41.52           H
ATOM   2211  HD2 LYS A 139     -14.956   7.411   6.405  1.00 44.03           H
ATOM   2212  HD3 LYS A 139     -13.484   8.003   6.318  1.00 44.03           H
ATOM   2213  HE2 LYS A 139     -13.587   7.563   3.940  1.00 49.44           H
ATOM   2214  HE3 LYS A 139     -15.154   7.324   4.164  1.00 49.44           H
ATOM   2215  HZ1 LYS A 139     -14.754   9.561   3.690  1.00 52.37           H
ATOM   2216  HZ2 LYS A 139     -15.279   9.461   5.038  1.00 52.37           H
ATOM   2217  HZ3 LYS A 139     -13.863   9.692   4.828  1.00 52.37           H
ATOM   2218  N   TYR A 140     -10.381   4.502   7.040  1.00 28.49           N
ATOM   2219  CA  TYR A 140      -9.147   4.454   6.278  1.00 29.92           C
ATOM   2220  C   TYR A 140      -8.688   3.027   6.052  1.00 26.22           C
ATOM   2221  O   TYR A 140      -8.341   2.648   4.929  1.00 28.00           O
ATOM   2222  CB  TYR A 140      -8.085   5.271   7.033  1.00 27.96           C
ATOM   2223  CG  TYR A 140      -6.760   5.247   6.444  1.00 26.42           C
ATOM   2224  CD1 TYR A 140      -6.389   6.193   5.495  1.00 28.41           C
ATOM   2225  CD2 TYR A 140      -5.803   4.291   6.846  1.00 29.16           C
ATOM   2226  CE1 TYR A 140      -5.120   6.184   4.916  1.00 35.98           C
ATOM   2227  CE2 TYR A 140      -4.515   4.303   6.277  1.00 31.40           C
ATOM   2228  CZ  TYR A 140      -4.191   5.238   5.312  1.00 33.98           C
ATOM   2229  OH  TYR A 140      -2.936   5.236   4.760  1.00 33.98           O
ATOM   2230  H   TYR A 140     -10.297   4.924   7.781  1.00 34.20           H
ATOM   2231  HA  TYR A 140      -9.274   4.850   5.405  1.00 35.92           H
ATOM   2232  HB2 TYR A 140      -8.352   6.193   7.032  1.00 33.57           H
ATOM   2233  HB3 TYR A 140      -8.014   4.952   7.942  1.00 33.57           H
ATOM   2234  HD1 TYR A 140      -7.007   6.824   5.214  1.00 34.11           H
ATOM   2235  HD2 TYR A 140      -6.032   3.655   7.488  1.00 35.01           H
ATOM   2236  HE1 TYR A 140      -4.898   6.816   4.277  1.00 43.19           H
ATOM   2237  HE2 TYR A 140      -3.889   3.661   6.535  1.00 37.70           H
ATOM   2238  HH  TYR A 140      -2.694   6.009   4.501  1.00 40.79           H
ATOM   2239  N   ILE A 141      -8.622   2.219   7.127  1.00 23.96           N
ATOM   2240  CA  ILE A 141      -8.151   0.843   6.992  1.00 28.27           C
ATOM   2241  C   ILE A 141      -9.069   0.074   6.037  1.00 29.27           C
ATOM   2242  O   ILE A 141      -8.623  -0.588   5.086  1.00 27.41           O
ATOM   2243  CB  ILE A 141      -8.089   0.198   8.402  1.00 28.03           C
ATOM   2244  CG1 ILE A 141      -6.927   0.838   9.225  1.00 29.64           C
ATOM   2245  CG2 ILE A 141      -7.916  -1.254   8.340  1.00 37.10           C
ATOM   2246  CD1 ILE A 141      -7.140   0.586  10.818  1.00 32.50           C
ATOM   2247  H   ILE A 141      -8.839   2.441   7.923  1.00 28.77           H
ATOM   2248  HA  ILE A 141      -7.254   0.837   6.611  1.00 33.94           H
ATOM   2249  HB  ILE A 141      -8.921   0.375   8.875  1.00 33.65           H
ATOM   2250 HG12 ILE A 141      -6.090   0.421   8.959  1.00 35.58           H
ATOM   2251 HG13 ILE A 141      -6.886   1.794   9.063  1.00 35.58           H
ATOM   2252 HG21 ILE A 141      -7.821  -1.594   9.243  1.00 44.54           H
ATOM   2253 HG22 ILE A 141      -8.702  -1.643   7.928  1.00 44.54           H
ATOM   2254 HG23 ILE A 141      -7.125  -1.458   7.819  1.00 44.54           H
ATOM   2255 HD11 ILE A 141      -6.387   0.944  11.318  1.00 39.01           H
ATOM   2256 HD12 ILE A 141      -7.963   1.017  11.098  1.00 39.01           H
ATOM   2257 HD13 ILE A 141      -7.206  -0.366  10.980  1.00 39.01           H
ATOM   2258  N   HIS A 142     -10.372   0.190   6.265  1.00 26.15           N
ATOM   2259  CA  HIS A 142     -11.335  -0.555   5.472  1.00 26.07           C
ATOM   2260  C   HIS A 142     -11.278  -0.155   4.023  1.00 31.76           C
ATOM   2261  O   HIS A 142     -11.546  -0.977   3.133  1.00 38.47           O
ATOM   2262  CB  HIS A 142     -12.727  -0.314   6.006  1.00 30.23           C
ATOM   2263  CG  HIS A 142     -12.999  -1.020   7.291  1.00 28.51           C
ATOM   2264  ND1 HIS A 142     -14.155  -0.862   8.019  1.00 26.48           N
ATOM   2265  CD2 HIS A 142     -12.231  -1.883   7.971  1.00 23.27           C
ATOM   2266  CE1 HIS A 142     -14.093  -1.633   9.090  1.00 29.35           C
ATOM   2267  NE2 HIS A 142     -12.920  -2.230   9.102  1.00 22.51           N
ATOM   2268  H   HIS A 142     -10.735   0.715   6.851  1.00 31.40           H
ATOM   2269  HA  HIS A 142     -11.123  -1.499   5.528  1.00 31.30           H
ATOM   2270  HB2 HIS A 142     -13.366  -0.635   5.354  1.00 36.29           H
ATOM   2271  HB3 HIS A 142     -12.847   0.641   6.149  1.00 36.29           H
ATOM   2272  HD2 HIS A 142     -11.385  -2.153   7.722  1.00 27.94           H
ATOM   2273  HE1 HIS A 142     -14.747  -1.705   9.748  1.00 35.24           H
ATOM   2274  HE2 HIS A 142     -12.643  -2.783   9.701  1.00 27.03           H
ATOM   2275  N   SER A 143     -10.943   1.092   3.774  1.00 32.07           N
ATOM   2276  CA  SER A 143     -10.822   1.579   2.417  1.00 38.61           C
ATOM   2277  C   SER A 143      -9.667   0.914   1.678  1.00 41.61           C
ATOM   2278  O   SER A 143      -9.642   0.955   0.447  1.00 41.35           O
ATOM   2279  CB  SER A 143     -10.676   3.109   2.428  1.00 33.76           C
ATOM   2280  OG  SER A 143      -9.319   3.553   2.595  1.00 33.98           O
ATOM   2281  H   SER A 143     -10.778   1.677   4.377  1.00 38.50           H
ATOM   2282  HA  SER A 143     -11.637   1.362   1.942  1.00 46.35           H
ATOM   2283  HB2 SER A 143     -11.008   3.459   1.588  1.00 40.52           H
ATOM   2284  HB3 SER A 143     -11.216   3.470   3.147  1.00 40.52           H
ATOM   2285  HG  SER A 143      -9.110   3.514   3.408  1.00 40.79           H
ATOM   2286  N   ALA A 144      -8.702   0.318   2.385  1.00 30.93           N
ATOM   2287  CA  ALA A 144      -7.618  -0.379   1.736  1.00 37.80           C
ATOM   2288  C   ALA A 144      -7.899  -1.867   1.640  1.00 35.37           C
ATOM   2289  O   ALA A 144      -6.979  -2.633   1.322  1.00 38.27           O
ATOM   2290  CB  ALA A 144      -6.301  -0.173   2.483  1.00 36.48           C
ATOM   2291  H   ALA A 144      -8.670   0.298   3.242  1.00 37.13           H
ATOM   2292  HA  ALA A 144      -7.515  -0.028   0.840  1.00 45.37           H
ATOM   2293  HB1 ALA A 144      -5.590  -0.614   1.996  1.00 43.79           H
ATOM   2294  HB2 ALA A 144      -6.125   0.775   2.544  1.00 43.79           H
ATOM   2295  HB3 ALA A 144      -6.376  -0.557   3.370  1.00 43.79           H
ATOM   2296  N   ASP A 145      -9.134  -2.272   1.934  1.00 36.41           N
ATOM   2297  CA  ASP A 145      -9.551  -3.664   1.945  1.00 42.23           C
ATOM   2298  C   ASP A 145      -8.817  -4.433   3.036  1.00 44.80           C
ATOM   2299  O   ASP A 145      -8.542  -5.628   2.923  1.00 37.04           O
ATOM   2300  CB  ASP A 145      -9.370  -4.309   0.566  1.00 46.78           C
ATOM   2301  CG  ASP A 145     -10.623  -4.217  -0.277  1.00 73.32           C
ATOM   2302  OD1 ASP A 145     -11.460  -5.142  -0.118  1.00 80.87           O
ATOM   2303  OD2 ASP A 145     -10.791  -3.218  -1.049  1.00 72.86           O1-
ATOM   2304  H   ASP A 145      -9.772  -1.738   2.144  1.00 43.71           H
ATOM   2305  HA  ASP A 145     -10.490  -3.700   2.164  1.00 50.70           H
ATOM   2306  HB2 ASP A 145      -8.652  -3.873   0.082  1.00 56.16           H
ATOM   2307  HB3 ASP A 145      -9.177  -5.253   0.677  1.00 56.16           H
ATOM   2308  N   ILE A 146      -8.555  -3.751   4.129  1.00 30.98           N
ATOM   2309  CA  ILE A 146      -7.992  -4.369   5.304  1.00 29.16           C
ATOM   2310  C   ILE A 146      -9.067  -4.364   6.369  1.00 35.77           C
ATOM   2311  O   ILE A 146      -9.808  -3.391   6.494  1.00 35.16           O
ATOM   2312  CB  ILE A 146      -6.740  -3.618   5.777  1.00 28.51           C
ATOM   2313  CG1 ILE A 146      -5.621  -3.783   4.777  1.00 35.43           C
ATOM   2314  CG2 ILE A 146      -6.251  -4.127   7.138  1.00 35.46           C
ATOM   2315  CD1 ILE A 146      -4.651  -2.652   4.885  1.00 39.21           C
ATOM   2316  H   ILE A 146      -8.730  -2.917   4.221  1.00 37.19           H
ATOM   2317  HA  ILE A 146      -7.769  -5.288   5.112  1.00 35.01           H
ATOM   2318  HB  ILE A 146      -6.948  -2.675   5.848  1.00 34.23           H
ATOM   2319 HG12 ILE A 146      -5.163  -4.626   4.941  1.00 42.53           H
ATOM   2320 HG13 ILE A 146      -5.996  -3.773   3.883  1.00 42.53           H
ATOM   2321 HG21 ILE A 146      -5.421  -3.676   7.357  1.00 42.57           H
ATOM   2322 HG22 ILE A 146      -6.915  -3.909   7.807  1.00 42.57           H
ATOM   2323 HG23 ILE A 146      -6.119  -5.086   7.093  1.00 42.57           H
ATOM   2324 HD11 ILE A 146      -3.908  -2.778   4.273  1.00 47.07           H
ATOM   2325 HD12 ILE A 146      -5.111  -1.826   4.661  1.00 47.07           H
ATOM   2326 HD13 ILE A 146      -4.325  -2.609   5.796  1.00 47.07           H
ATOM   2327  N   ILE A 147      -9.145  -5.458   7.121  1.00 30.44           N
ATOM   2328  CA  ILE A 147     -10.075  -5.635   8.220  1.00 27.90           C
ATOM   2329  C   ILE A 147      -9.230  -5.860   9.458  1.00 30.37           C
ATOM   2330  O   ILE A 147      -8.203  -6.538   9.391  1.00 33.48           O
ATOM   2331  CB  ILE A 147     -11.014  -6.824   7.959  1.00 37.94           C
ATOM   2332  CG1 ILE A 147     -11.864  -6.535   6.719  1.00 39.31           C
ATOM   2333  CG2 ILE A 147     -11.900  -7.120   9.174  1.00 36.40           C
ATOM   2334  CD1 ILE A 147     -12.608  -7.770   6.202  1.00 40.23           C
ATOM   2335  H   ILE A 147      -8.648  -6.146   7.003  1.00 36.54           H
ATOM   2336  HA  ILE A 147     -10.627  -4.845   8.342  1.00 33.49           H
ATOM   2337  HB  ILE A 147     -10.469  -7.608   7.786  1.00 45.54           H
ATOM   2338 HG12 ILE A 147     -12.520  -5.858   6.936  1.00 47.19           H
ATOM   2339 HG13 ILE A 147     -11.287  -6.222   6.004  1.00 47.19           H
ATOM   2340 HG21 ILE A 147     -12.474  -7.876   8.977  1.00 43.70           H
ATOM   2341 HG22 ILE A 147     -11.349  -7.333   9.942  1.00 43.70           H
ATOM   2342 HG23 ILE A 147     -12.435  -6.332   9.363  1.00 43.70           H
ATOM   2343 HD11 ILE A 147     -13.151  -7.511   5.441  1.00 48.29           H
ATOM   2344 HD12 ILE A 147     -11.962  -8.441   5.924  1.00 48.29           H
ATOM   2345 HD13 ILE A 147     -13.172  -8.128   6.904  1.00 48.29           H
ATOM   2346  N   HIS A 148      -9.631  -5.285  10.593  1.00 30.21           N
ATOM   2347  CA  HIS A 148      -8.877  -5.551  11.803  1.00 28.02           C
ATOM   2348  C   HIS A 148      -9.079  -6.989  12.269  1.00 32.29           C
ATOM   2349  O   HIS A 148      -8.111  -7.753  12.383  1.00 28.63           O
ATOM   2350  CB  HIS A 148      -9.252  -4.538  12.909  1.00 28.12           C
ATOM   2351  CG  HIS A 148      -8.303  -4.566  14.058  1.00 29.61           C
ATOM   2352  ND1 HIS A 148      -8.133  -5.678  14.838  1.00 28.92           N
ATOM   2353  CD2 HIS A 148      -7.399  -3.658  14.502  1.00 30.14           C
ATOM   2354  CE1 HIS A 148      -7.187  -5.453  15.732  1.00 34.36           C
ATOM   2355  NE2 HIS A 148      -6.709  -4.243  15.533  1.00 29.25           N
ATOM   2356  H   HIS A 148     -10.325  -4.783  10.701  1.00 36.27           H
ATOM   2357  HA  HIS A 148      -7.931  -5.473  11.599  1.00 33.64           H
ATOM   2358  HB2 HIS A 148     -10.137  -4.739  13.248  1.00 33.76           H
ATOM   2359  HB3 HIS A 148      -9.225  -3.644  12.535  1.00 33.76           H
ATOM   2360  HD2 HIS A 148      -7.261  -2.802  14.160  1.00 36.19           H
ATOM   2361  HE1 HIS A 148      -6.889  -6.050  16.381  1.00 41.24           H
ATOM   2362  HE2 HIS A 148      -6.097  -3.867  16.005  1.00 35.12           H
ATOM   2363  N   ARG A 149     -10.333  -7.362  12.548  1.00 26.64           N
ATOM   2364  CA  ARG A 149     -10.793  -8.680  12.990  1.00 28.55           C
ATOM   2365  C   ARG A 149     -10.616  -8.970  14.469  1.00 31.45           C
ATOM   2366  O   ARG A 149     -11.194  -9.926  14.988  1.00 35.56           O
ATOM   2367  CB  ARG A 149     -10.071  -9.795  12.214  1.00 34.41           C
ATOM   2368  CG  ARG A 149     -10.455  -9.903  10.745  1.00 38.43           C
ATOM   2369  CD  ARG A 149      -9.802 -11.152  10.114  1.00 50.40           C
ATOM   2370  NE  ARG A 149      -9.987 -11.173   8.657  1.00 49.99           N
ATOM   2371  CZ  ARG A 149      -9.228 -10.510   7.790  1.00 51.96           C
ATOM   2372  NH1 ARG A 149      -8.207  -9.751   8.203  1.00 46.88           N
ATOM   2373  NH2 ARG A 149      -9.498 -10.601   6.497  1.00 52.49           N1+
ATOM   2374  H   ARG A 149     -10.989  -6.822  12.455  1.00 31.98           H
ATOM   2375  HA  ARG A 149     -11.738  -8.761  12.808  1.00 34.27           H
ATOM   2376  HB2 ARG A 149      -9.122  -9.646  12.260  1.00 41.31           H
ATOM   2377  HB3 ARG A 149     -10.279 -10.651  12.634  1.00 41.31           H
ATOM   2378  HG2 ARG A 149     -11.421  -9.991  10.677  1.00 46.13           H
ATOM   2379  HG3 ARG A 149     -10.149  -9.122  10.266  1.00 46.13           H
ATOM   2380  HD2 ARG A 149      -8.853 -11.154  10.306  1.00 60.49           H
ATOM   2381  HD3 ARG A 149     -10.221 -11.945  10.488  1.00 60.49           H
ATOM   2382  HE  ARG A 149     -10.644 -11.633   8.339  1.00 60.01           H
ATOM   2383 HH11 ARG A 149      -8.032  -9.688   9.045  1.00 56.27           H
ATOM   2384 HH12 ARG A 149      -7.725  -9.326   7.630  1.00 56.27           H
ATOM   2385 HH21 ARG A 149     -10.154 -11.088   6.231  1.00 63.00           H
ATOM   2386 HH22 ARG A 149      -9.014 -10.176   5.924  1.00 63.00           H
ATOM   2387  N   ASP A 150      -9.812  -8.195  15.162  1.00 29.01           N
ATOM   2388  CA  ASP A 150      -9.677  -8.440  16.595  1.00 33.34           C
ATOM   2389  C   ASP A 150      -9.619  -7.130  17.341  1.00 31.19           C
ATOM   2390  O   ASP A 150      -8.747  -6.916  18.172  1.00 33.28           O
ATOM   2391  CB  ASP A 150      -8.414  -9.259  16.885  1.00 39.39           C
ATOM   2392  CG  ASP A 150      -8.400  -9.824  18.291  1.00 46.55           C
ATOM   2393  OD1 ASP A 150      -7.294 -10.066  18.793  1.00 45.55           O
ATOM   2394  OD2 ASP A 150      -9.489  -9.988  18.887  1.00 47.70           O1-
ATOM   2395  H   ASP A 150      -9.336  -7.544  14.854  1.00 34.82           H
ATOM   2396  HA  ASP A 150     -10.462  -8.909  16.917  1.00 40.03           H
ATOM   2397  HB2 ASP A 150      -8.367 -10.003  16.267  1.00 47.28           H
ATOM   2398  HB3 ASP A 150      -7.636  -8.682  16.782  1.00 47.28           H
ATOM   2399  N   LEU A 151     -10.497  -6.206  16.990  1.00 26.24           N
ATOM   2400  CA  LEU A 151     -10.500  -4.888  17.593  1.00 30.25           C
ATOM   2401  C   LEU A 151     -10.988  -4.996  19.021  1.00 28.34           C
ATOM   2402  O   LEU A 151     -12.013  -5.636  19.288  1.00 28.89           O
ATOM   2403  CB  LEU A 151     -11.405  -3.970  16.785  1.00 29.45           C
ATOM   2404  CG  LEU A 151     -10.995  -2.595  16.297  1.00 39.34           C
ATOM   2405  CD1 LEU A 151     -12.170  -1.785  16.522  1.00 33.04           C
ATOM   2406  CD2 LEU A 151      -9.737  -1.985  16.899  1.00 33.37           C
ATOM   2407  H   LEU A 151     -11.106  -6.323  16.402  1.00 31.51           H
ATOM   2408  HA  LEU A 151      -9.603  -4.515  17.596  1.00 36.32           H
ATOM   2409  HB2 LEU A 151     -11.654  -4.446  15.975  1.00 35.35           H
ATOM   2410  HB3 LEU A 151     -12.203  -3.845  17.314  1.00 35.35           H
ATOM   2411  HG  LEU A 151     -10.857  -2.638  15.336  1.00 47.23           H
ATOM   2412 HD11 LEU A 151     -11.992  -0.881  16.223  1.00 39.66           H
ATOM   2413 HD12 LEU A 151     -12.896  -2.167  16.010  1.00 39.66           H
ATOM   2414 HD13 LEU A 151     -12.372  -1.792  17.467  1.00 39.66           H
ATOM   2415 HD21 LEU A 151      -9.612  -1.096  16.534  1.00 40.06           H
ATOM   2416 HD22 LEU A 151      -9.847  -1.931  17.862  1.00 40.06           H
ATOM   2417 HD23 LEU A 151      -8.983  -2.551  16.680  1.00 40.06           H
ATOM   2418  N   LYS A 152     -10.267  -4.368  19.943  1.00 26.91           N
ATOM   2419  CA  LYS A 152     -10.652  -4.494  21.334  1.00 29.95           C
ATOM   2420  C   LYS A 152      -9.911  -3.433  22.117  1.00 30.85           C
ATOM   2421  O   LYS A 152      -8.978  -2.829  21.594  1.00 27.31           O
ATOM   2422  CB  LYS A 152     -10.314  -5.858  21.899  1.00 30.27           C
ATOM   2423  CG  LYS A 152      -8.869  -6.223  21.774  1.00 37.61           C
ATOM   2424  CD  LYS A 152      -8.813  -7.732  21.596  1.00 43.86           C
ATOM   2425  CE  LYS A 152      -7.778  -8.393  22.445  1.00 53.11           C
ATOM   2426  NZ  LYS A 152      -6.582  -8.744  21.647  1.00 59.73           N1+
ATOM   2427  H   LYS A 152      -9.581  -3.872  19.800  1.00 32.31           H
ATOM   2428  HA  LYS A 152     -11.608  -4.366  21.410  1.00 35.95           H
ATOM   2429  HB2 LYS A 152     -10.555  -5.896  22.838  1.00 36.34           H
ATOM   2430  HB3 LYS A 152     -10.839  -6.502  21.402  1.00 36.34           H
ATOM   2431  HG2 LYS A 152      -8.473  -5.796  21.002  1.00 45.15           H
ATOM   2432  HG3 LYS A 152      -8.418  -5.957  22.587  1.00 45.15           H
ATOM   2433  HD2 LYS A 152      -9.668  -8.127  21.822  1.00 52.65           H
ATOM   2434  HD3 LYS A 152      -8.594  -7.908  20.666  1.00 52.65           H
ATOM   2435  HE2 LYS A 152      -7.516  -7.808  23.172  1.00 63.75           H
ATOM   2436  HE3 LYS A 152      -8.145  -9.220  22.792  1.00 63.75           H
ATOM   2437  HZ1 LYS A 152      -6.038  -9.267  22.118  1.00 71.69           H
ATOM   2438  HZ2 LYS A 152      -6.823  -9.167  20.903  1.00 71.69           H
ATOM   2439  HZ3 LYS A 152      -6.147  -7.998  21.424  1.00 71.69           H
ATOM   2440  N   PRO A 153     -10.262  -3.198  23.371  1.00 31.61           N
ATOM   2441  CA  PRO A 153      -9.660  -2.042  24.068  1.00 37.22           C
ATOM   2442  C   PRO A 153      -8.135  -2.089  24.132  1.00 34.84           C
ATOM   2443  O   PRO A 153      -7.483  -1.043  24.102  1.00 29.34           O
ATOM   2444  CB  PRO A 153     -10.315  -2.121  25.462  1.00 36.65           C
ATOM   2445  CG  PRO A 153     -11.667  -2.715  25.182  1.00 37.52           C
ATOM   2446  CD  PRO A 153     -11.342  -3.819  24.173  1.00 33.91           C
ATOM   2447  HA  PRO A 153      -9.928  -1.218  23.625  1.00 44.68           H
ATOM   2448  HB2 PRO A 153      -9.816  -2.708  26.050  1.00 43.99           H
ATOM   2449  HB3 PRO A 153     -10.409  -1.241  25.846  1.00 43.99           H
ATOM   2450  HG2 PRO A 153     -12.045  -3.077  25.999  1.00 45.04           H
ATOM   2451  HG3 PRO A 153     -12.249  -2.050  24.786  1.00 45.04           H
ATOM   2452  HD2 PRO A 153     -11.025  -4.616  24.630  1.00 40.71           H
ATOM   2453  HD3 PRO A 153     -12.114  -4.022  23.625  1.00 40.71           H
ATOM   2454  N   SER A 154      -7.535  -3.280  24.217  1.00 34.01           N
ATOM   2455  CA  SER A 154      -6.091  -3.322  24.254  1.00 32.57           C
ATOM   2456  C   SER A 154      -5.437  -3.033  22.904  1.00 31.45           C
ATOM   2457  O   SER A 154      -4.221  -2.905  22.910  1.00 39.04           O
ATOM   2458  CB  SER A 154      -5.623  -4.672  24.783  1.00 42.63           C
ATOM   2459  OG  SER A 154      -6.052  -5.706  23.932  1.00 38.15           O
ATOM   2460  H   SER A 154      -7.933  -4.041  24.244  1.00 40.83           H
ATOM   2461  HA  SER A 154      -5.770  -2.648  24.865  1.00 39.10           H
ATOM   2462  HB2 SER A 154      -4.653  -4.665  24.824  1.00 51.17           H
ATOM   2463  HB3 SER A 154      -6.003  -4.817  25.667  1.00 51.17           H
ATOM   2464  HG  SER A 154      -5.758  -6.447  24.195  1.00 45.80           H
ATOM   2465  N   ASN A 155      -6.171  -2.969  21.752  1.00 29.89           N
ATOM   2466  CA  ASN A 155      -5.494  -2.680  20.483  1.00 24.97           C
ATOM   2467  C   ASN A 155      -5.751  -1.246  20.082  1.00 27.13           C
ATOM   2468  O   ASN A 155      -5.543  -0.803  18.969  1.00 26.55           O
ATOM   2469  CB  ASN A 155      -6.079  -3.569  19.364  1.00 34.82           C
ATOM   2470  CG  ASN A 155      -5.326  -4.866  19.415  1.00 42.66           C
ATOM   2471  OD1 ASN A 155      -4.125  -4.879  19.752  1.00 42.58           O
ATOM   2472  ND2 ASN A 155      -6.034  -5.969  19.074  1.00 34.28           N
ATOM   2473  H   ASN A 155      -7.132  -3.332  21.719  1.00 35.88           H
ATOM   2474  HA  ASN A 155      -4.373  -2.840  20.601  1.00 29.98           H
ATOM   2475  HB2 ASN A 155      -7.177  -3.679  19.428  1.00 41.80           H
ATOM   2476  HB3 ASN A 155      -5.900  -3.089  18.360  1.00 41.80           H
ATOM   2477 HD21 ASN A 155      -5.582  -6.883  19.055  1.00 41.15           H
ATOM   2478 HD22 ASN A 155      -7.037  -5.988  18.873  1.00 41.15           H
ATOM   2479  N   LEU A 156      -6.209  -0.433  21.089  1.00 26.55           N
ATOM   2480  CA  LEU A 156      -6.458   0.996  20.905  1.00 25.99           C
ATOM   2481  C   LEU A 156      -5.558   1.810  21.842  1.00 31.97           C
ATOM   2482  O   LEU A 156      -5.770   1.828  23.061  1.00 29.11           O
ATOM   2483  CB  LEU A 156      -7.911   1.351  21.188  1.00 27.03           C
ATOM   2484  CG  LEU A 156      -8.917   0.638  20.271  1.00 26.52           C
ATOM   2485  CD1 LEU A 156     -10.296   0.791  20.751  1.00 31.18           C
ATOM   2486  CD2 LEU A 156      -8.739   1.191  18.843  1.00 22.51           C
ATOM   2487  H   LEU A 156      -6.374  -0.696  21.890  1.00 31.87           H
ATOM   2488  HA  LEU A 156      -6.243   1.239  19.987  1.00 31.21           H
ATOM   2489  HB2 LEU A 156      -8.123   1.103  22.106  1.00 32.45           H
ATOM   2490  HB3 LEU A 156      -8.024   2.305  21.063  1.00 32.45           H
ATOM   2491  HG  LEU A 156      -8.722  -0.317  20.266  1.00 31.85           H
ATOM   2492 HD11 LEU A 156     -10.887   0.378  20.095  1.00 37.43           H
ATOM   2493 HD12 LEU A 156     -10.362   0.327  21.605  1.00 37.43           H
ATOM   2494 HD13 LEU A 156     -10.519   1.734  20.861  1.00 37.43           H
ATOM   2495 HD21 LEU A 156      -9.477   0.887  18.298  1.00 27.02           H
ATOM   2496 HD22 LEU A 156      -8.737   2.162  18.880  1.00 27.02           H
ATOM   2497 HD23 LEU A 156      -7.899   0.855  18.491  1.00 27.02           H
ATOM   2498  N   ALA A 157      -4.613   2.516  21.278  1.00 25.01           N
ATOM   2499  CA  ALA A 157      -3.641   3.291  22.066  1.00 30.12           C
ATOM   2500  C   ALA A 157      -4.118   4.734  22.211  1.00 28.93           C
ATOM   2501  O   ALA A 157      -4.671   5.305  21.273  1.00 25.80           O
ATOM   2502  CB  ALA A 157      -2.282   3.280  21.381  1.00 29.00           C
ATOM   2503  H   ALA A 157      -4.502   2.580  20.427  1.00 30.03           H
ATOM   2504  HA  ALA A 157      -3.528   2.893  22.949  1.00 36.16           H
ATOM   2505  HB1 ALA A 157      -1.667   3.831  21.888  1.00 34.81           H
ATOM   2506  HB2 ALA A 157      -1.944   2.371  21.354  1.00 34.81           H
ATOM   2507  HB3 ALA A 157      -2.387   3.643  20.487  1.00 34.81           H
ATOM   2508  N   VAL A 158      -3.949   5.319  23.397  1.00 24.95           N
ATOM   2509  CA  VAL A 158      -4.386   6.692  23.596  1.00 28.90           C
ATOM   2510  C   VAL A 158      -3.357   7.477  24.405  1.00 28.78           C
ATOM   2511  O   VAL A 158      -2.586   6.914  25.180  1.00 30.32           O
ATOM   2512  CB  VAL A 158      -5.779   6.798  24.262  1.00 38.38           C
ATOM   2513  CG1 VAL A 158      -6.835   6.172  23.340  1.00 51.89           C
ATOM   2514  CG2 VAL A 158      -5.763   6.140  25.582  1.00 45.47           C
ATOM   2515  H   VAL A 158      -3.590   4.936  24.074  1.00 29.96           H
ATOM   2516  HA  VAL A 158      -4.438   7.101  22.720  1.00 34.69           H
ATOM   2517  HB  VAL A 158      -6.006   7.730  24.388  1.00 46.08           H
ATOM   2518 HG11 VAL A 158      -7.712   6.322  23.727  1.00 62.29           H
ATOM   2519 HG12 VAL A 158      -6.784   6.614  22.475  1.00 62.29           H
ATOM   2520 HG13 VAL A 158      -6.670   5.222  23.237  1.00 62.29           H
ATOM   2521 HG21 VAL A 158      -6.630   6.247  25.999  1.00 54.58           H
ATOM   2522 HG22 VAL A 158      -5.562   5.198  25.476  1.00 54.58           H
ATOM   2523 HG23 VAL A 158      -5.088   6.572  26.121  1.00 54.58           H
ATOM   2524  N   ASN A 159      -3.333   8.773  24.139  1.00 30.18           N
ATOM   2525  CA  ASN A 159      -2.458   9.738  24.803  1.00 34.48           C
ATOM   2526  C   ASN A 159      -3.258  10.466  25.870  1.00 35.32           C
ATOM   2527  O   ASN A 159      -4.469  10.273  26.019  1.00 35.46           O
ATOM   2528  CB  ASN A 159      -1.875  10.695  23.773  1.00 33.40           C
ATOM   2529  CG  ASN A 159      -0.771  10.058  23.021  1.00 41.79           C
ATOM   2530  OD1 ASN A 159      -0.239   9.024  23.468  1.00 39.63           O
ATOM   2531  ND2 ASN A 159      -0.426  10.616  21.863  1.00 43.00           N
ATOM   2532  H   ASN A 159      -3.849   9.123  23.551  1.00 36.23           H
ATOM   2533  HA  ASN A 159      -1.722   9.277  25.239  1.00 41.40           H
ATOM   2534  HB2 ASN A 159      -2.552  10.974  23.137  1.00 40.10           H
ATOM   2535  HB3 ASN A 159      -1.533  11.473  24.230  1.00 40.10           H
ATOM   2536 HD21 ASN A 159       0.246  10.307  21.423  1.00 51.61           H
ATOM   2537 HD22 ASN A 159      -0.880  11.282  21.551  1.00 51.61           H
ATOM   2538  N   GLU A 160      -2.558  11.277  26.657  1.00 39.51           N
ATOM   2539  CA  GLU A 160      -3.221  12.020  27.733  1.00 48.82           C
ATOM   2540  C   GLU A 160      -4.217  13.042  27.179  1.00 40.81           C
ATOM   2541  O   GLU A 160      -5.220  13.381  27.822  1.00 47.43           O
ATOM   2542  CB  GLU A 160      -2.147  12.712  28.568  1.00 53.33           C
ATOM   2543  CG  GLU A 160      -2.477  12.848  30.018  1.00 76.82           C
ATOM   2544  CD  GLU A 160      -1.835  11.747  30.827  1.00 86.90           C
ATOM   2545  OE1 GLU A 160      -0.674  11.939  31.250  1.00 90.54           O
ATOM   2546  OE2 GLU A 160      -2.479  10.688  31.008  1.00 96.10           O1-
ATOM   2547  H   GLU A 160      -1.716  11.420  26.578  1.00 47.42           H
ATOM   2548  HA  GLU A 160      -3.708  11.404  28.316  1.00 58.59           H
ATOM   2549  HB2 GLU A 160      -1.339  12.181  28.517  1.00 64.01           H
ATOM   2550  HB3 GLU A 160      -1.984  13.596  28.207  1.00 64.01           H
ATOM   2551  HG2 GLU A 160      -2.130  13.697  30.338  1.00 92.20           H
ATOM   2552  HG3 GLU A 160      -3.440  12.812  30.142  1.00 92.20           H
ATOM   2553  N   ASP A 161      -3.971  13.501  25.984  1.00 38.30           N
ATOM   2554  CA  ASP A 161      -4.792  14.434  25.230  1.00 39.93           C
ATOM   2555  C   ASP A 161      -5.966  13.719  24.501  1.00 36.14           C
ATOM   2556  O   ASP A 161      -6.733  14.328  23.767  1.00 30.06           O
ATOM   2557  CB  ASP A 161      -3.758  15.213  24.364  1.00 40.88           C
ATOM   2558  CG  ASP A 161      -4.043  15.311  22.898  1.00 57.49           C
ATOM   2559  OD1 ASP A 161      -5.179  15.207  22.407  1.00 87.02           O
ATOM   2560  OD2 ASP A 161      -3.046  15.570  22.207  1.00 48.34           O1-
ATOM   2561  H   ASP A 161      -3.257  13.273  25.558  1.00 45.97           H
ATOM   2562  HA  ASP A 161      -5.180  15.066  25.859  1.00 47.93           H
ATOM   2563  HB2 ASP A 161      -3.653  16.110  24.711  1.00 49.07           H
ATOM   2564  HB3 ASP A 161      -2.905  14.741  24.426  1.00 49.07           H
ATOM   2565  N   CYS A 162      -6.162  12.432  24.752  1.00 35.23           N
ATOM   2566  CA  CYS A 162      -7.243  11.624  24.179  1.00 32.90           C
ATOM   2567  C   CYS A 162      -7.081  11.382  22.692  1.00 33.69           C
ATOM   2568  O   CYS A 162      -8.017  10.843  22.046  1.00 31.88           O
ATOM   2569  CB  CYS A 162      -8.636  12.198  24.450  1.00 40.24           C
ATOM   2570  SG  CYS A 162      -8.952  12.338  26.222  1.00 54.64           S
ATOM   2571  H   CYS A 162      -5.654  11.971  25.273  1.00 42.29           H
ATOM   2572  HA  CYS A 162      -7.218  10.753  24.608  1.00 39.49           H
ATOM   2573  HB2 CYS A 162      -8.719  13.078  24.052  1.00 48.30           H
ATOM   2574  HB3 CYS A 162      -9.313  11.607  24.089  1.00 48.30           H
ATOM   2575  HG  CYS A 162     -10.112  12.626  26.336  1.00 65.59           H
ATOM   2576  N   GLU A 163      -5.906  11.635  22.142  1.00 30.23           N
ATOM   2577  CA  GLU A 163      -5.637  11.225  20.768  1.00 34.37           C
ATOM   2578  C   GLU A 163      -5.559   9.695  20.725  1.00 30.25           C
ATOM   2579  O   GLU A 163      -4.985   9.074  21.608  1.00 27.13           O
ATOM   2580  CB  GLU A 163      -4.313  11.804  20.254  1.00 39.40           C
ATOM   2581  CG  GLU A 163      -4.281  13.286  19.895  1.00 62.86           C
ATOM   2582  CD  GLU A 163      -5.239  13.659  18.763  1.00 75.75           C
ATOM   2583  OE1 GLU A 163      -5.655  12.762  17.986  1.00 89.60           O
ATOM   2584  OE2 GLU A 163      -5.576  14.864  18.660  1.00 84.38           O1-
ATOM   2585  H   GLU A 163      -5.238  11.993  22.551  1.00 36.29           H
ATOM   2586  HA  GLU A 163      -6.353  11.523  20.190  1.00 41.26           H
ATOM   2587  HB2 GLU A 163      -3.645  11.671  20.942  1.00 47.29           H
ATOM   2588  HB3 GLU A 163      -4.044  11.314  19.461  1.00 47.29           H
ATOM   2589  HG2 GLU A 163      -4.507  13.817  20.670  1.00 75.45           H
ATOM   2590  HG3 GLU A 163      -3.384  13.510  19.597  1.00 75.45           H
ATOM   2591  N   LEU A 164      -6.111   9.100  19.683  1.00 29.43           N
ATOM   2592  CA  LEU A 164      -6.278   7.658  19.643  1.00 24.91           C
ATOM   2593  C   LEU A 164      -5.676   7.106  18.359  1.00 28.18           C
ATOM   2594  O   LEU A 164      -5.810   7.710  17.288  1.00 24.45           O
ATOM   2595  CB  LEU A 164      -7.758   7.281  19.775  1.00 25.60           C
ATOM   2596  CG  LEU A 164      -8.001   5.787  19.662  1.00 26.68           C
ATOM   2597  CD1 LEU A 164      -9.148   5.512  20.618  1.00 28.86           C
ATOM   2598  CD2 LEU A 164      -8.319   5.436  18.174  1.00 26.24           C
ATOM   2599  H   LEU A 164      -6.417   9.509  18.993  1.00 35.34           H
ATOM   2600  HA  LEU A 164      -5.817   7.255  20.392  1.00 29.91           H
ATOM   2601  HB2 LEU A 164      -8.053   7.552  20.659  1.00 30.73           H
ATOM   2602  HB3 LEU A 164      -8.279   7.727  19.082  1.00 30.73           H
ATOM   2603  HG  LEU A 164      -7.220   5.283  19.949  1.00 32.03           H
ATOM   2604 HD11 LEU A 164      -9.383   4.575  20.552  1.00 34.65           H
ATOM   2605 HD12 LEU A 164      -8.868   5.706  21.526  1.00 34.65           H
ATOM   2606 HD13 LEU A 164      -9.911   6.058  20.372  1.00 34.65           H
ATOM   2607 HD21 LEU A 164      -8.407   4.470  18.086  1.00 31.50           H
ATOM   2608 HD22 LEU A 164      -9.151   5.875  17.923  1.00 31.50           H
ATOM   2609 HD23 LEU A 164      -7.609   5.745  17.594  1.00 31.50           H
ATOM   2610  N   LYS A 165      -4.996   5.949  18.487  1.00 29.43           N
ATOM   2611  CA  LYS A 165      -4.509   5.186  17.337  1.00 24.35           C
ATOM   2612  C   LYS A 165      -4.815   3.714  17.498  1.00 25.92           C
ATOM   2613  O   LYS A 165      -4.724   3.164  18.609  1.00 28.64           O
ATOM   2614  CB  LYS A 165      -2.992   5.363  17.135  1.00 21.25           C
ATOM   2615  CG  LYS A 165      -2.565   6.799  16.916  1.00 24.68           C
ATOM   2616  CD  LYS A 165      -1.167   6.850  16.519  1.00 23.84           C
ATOM   2617  CE  LYS A 165      -0.579   8.293  16.459  1.00 32.50           C
ATOM   2618  NZ  LYS A 165      -1.081   9.040  15.253  1.00 41.68           N1+
ATOM   2619  H   LYS A 165      -4.770   5.609  19.244  1.00 35.33           H
ATOM   2620  HA  LYS A 165      -4.971   5.489  16.544  1.00 29.23           H
ATOM   2621  HB2 LYS A 165      -2.515   5.026  17.908  1.00 25.51           H
ATOM   2622  HB3 LYS A 165      -2.717   4.865  16.356  1.00 25.51           H
ATOM   2623  HG2 LYS A 165      -3.089   7.174  16.191  1.00 29.63           H
ATOM   2624  HG3 LYS A 165      -2.681   7.306  17.737  1.00 29.63           H
ATOM   2625  HD2 LYS A 165      -0.662   6.334  17.167  1.00 28.62           H
ATOM   2626  HD3 LYS A 165      -1.077   6.453  15.642  1.00 28.62           H
ATOM   2627  HE2 LYS A 165      -0.854   8.774  17.250  1.00 39.02           H
ATOM   2628  HE3 LYS A 165       0.390   8.240  16.394  1.00 39.02           H
ATOM   2629  HZ1 LYS A 165      -0.939   9.914  15.353  1.00 50.03           H
ATOM   2630  HZ2 LYS A 165      -0.662   8.760  14.519  1.00 50.03           H
ATOM   2631  HZ3 LYS A 165      -1.958   8.909  15.149  1.00 50.03           H
ATOM   2632  N   ILE A 166      -5.246   3.090  16.382  1.00 25.37           N
ATOM   2633  CA  ILE A 166      -5.501   1.654  16.290  1.00 26.11           C
ATOM   2634  C   ILE A 166      -4.182   0.888  16.126  1.00 24.05           C
ATOM   2635  O   ILE A 166      -3.372   1.220  15.249  1.00 24.06           O
ATOM   2636  CB  ILE A 166      -6.447   1.359  15.104  1.00 25.08           C
ATOM   2637  CG1 ILE A 166      -7.780   2.092  15.277  1.00 26.38           C
ATOM   2638  CG2 ILE A 166      -6.724  -0.146  14.989  1.00 22.89           C
ATOM   2639  CD1 ILE A 166      -8.687   2.095  14.035  1.00 26.34           C
ATOM   2640  H   ILE A 166      -5.412   3.510  15.651  1.00 30.45           H
ATOM   2641  HA  ILE A 166      -5.953   1.347  17.089  1.00 31.34           H
ATOM   2642  HB  ILE A 166      -6.023   1.657  14.287  1.00 30.11           H
ATOM   2643 HG12 ILE A 166      -8.268   1.684  16.004  1.00 31.67           H
ATOM   2644 HG13 ILE A 166      -7.609   3.020  15.489  1.00 31.67           H
ATOM   2645 HG21 ILE A 166      -7.307  -0.301  14.231  1.00 27.48           H
ATOM   2646 HG22 ILE A 166      -5.893  -0.630  14.855  1.00 27.48           H
ATOM   2647 HG23 ILE A 166      -7.158  -0.448  15.802  1.00 27.48           H
ATOM   2648 HD11 ILE A 166      -9.510   2.562  14.261  1.00 31.62           H
ATOM   2649 HD12 ILE A 166      -8.249   2.559  13.302  1.00 31.62           H
ATOM   2650 HD13 ILE A 166      -8.905   1.186  13.772  1.00 31.62           H
ATOM   2651  N   LEU A 167      -4.031  -0.219  16.875  1.00 27.50           N
ATOM   2652  CA  LEU A 167      -2.823  -1.068  16.816  1.00 33.81           C
ATOM   2653  C   LEU A 167      -3.301  -2.463  16.329  1.00 26.74           C
ATOM   2654  O   LEU A 167      -4.440  -2.874  16.476  1.00 27.47           O
ATOM   2655  CB  LEU A 167      -2.296  -1.321  18.232  1.00 33.80           C
ATOM   2656  CG  LEU A 167      -1.675  -0.122  18.962  1.00 36.83           C
ATOM   2657  CD1 LEU A 167      -2.423   1.179  18.761  1.00 47.18           C
ATOM   2658  CD2 LEU A 167      -1.624  -0.475  20.470  1.00 42.43           C
ATOM   2659  H   LEU A 167      -4.792  -0.592  17.475  1.00 33.02           H
ATOM   2660  HA  LEU A 167      -2.054  -0.607  16.154  1.00 40.59           H
ATOM   2661  HB2 LEU A 167      -3.140  -1.719  18.850  1.00 40.58           H
ATOM   2662  HB3 LEU A 167      -1.542  -2.139  18.208  1.00 40.58           H
ATOM   2663  HG  LEU A 167      -0.626   0.014  18.594  1.00 44.21           H
ATOM   2664 HD11 LEU A 167      -2.034   1.965  19.420  1.00 56.63           H
ATOM   2665 HD12 LEU A 167      -2.325   1.557  17.733  1.00 56.63           H
ATOM   2666 HD13 LEU A 167      -3.498   1.084  18.980  1.00 56.63           H
ATOM   2667 HD21 LEU A 167      -1.098   0.297  21.042  1.00 50.94           H
ATOM   2668 HD22 LEU A 167      -2.633  -0.567  20.890  1.00 50.94           H
ATOM   2669 HD23 LEU A 167      -1.111  -1.428  20.651  1.00 50.94           H
ATOM   2670  N   ASP A 168      -2.275  -3.237  15.791  1.00 25.92           N
ATOM   2671  CA  ASP A 168      -2.368  -4.713  15.647  1.00 29.23           C
ATOM   2672  C   ASP A 168      -3.487  -5.170  14.676  1.00 34.19           C
ATOM   2673  O   ASP A 168      -4.028  -6.252  14.675  1.00 40.16           O
ATOM   2674  CB  ASP A 168      -2.551  -5.478  16.957  1.00 39.47           C
ATOM   2675  CG  ASP A 168      -1.194  -5.930  17.483  1.00 49.98           C
ATOM   2676  OD1 ASP A 168      -0.131  -5.443  16.965  1.00 47.88           O
ATOM   2677  OD2 ASP A 168      -1.187  -6.739  18.446  1.00 46.36           O1-
ATOM   2678  H   ASP A 168      -1.313  -2.852  15.776  1.00 31.12           H
ATOM   2679  HA  ASP A 168      -1.386  -5.021  15.170  1.00 35.09           H
ATOM   2680  HB2 ASP A 168      -3.091  -4.897  17.743  1.00 47.38           H
ATOM   2681  HB3 ASP A 168      -3.220  -6.365  16.809  1.00 47.38           H
ATOM   2682  N   PHE A 169      -3.784  -4.222  13.731  1.00 35.23           N
ATOM   2683  CA  PHE A 169      -4.751  -4.353  12.616  1.00 31.30           C
ATOM   2684  C   PHE A 169      -4.216  -5.247  11.500  1.00 32.49           C
ATOM   2685  O   PHE A 169      -3.036  -5.201  11.159  1.00 34.55           O
ATOM   2686  CB  PHE A 169      -5.142  -2.969  11.982  1.00 32.00           C
ATOM   2687  CG  PHE A 169      -3.995  -2.118  11.606  1.00 33.84           C
ATOM   2688  CD1 PHE A 169      -3.404  -2.227  10.355  1.00 35.33           C
ATOM   2689  CD2 PHE A 169      -3.481  -1.198  12.513  1.00 37.04           C
ATOM   2690  CE1 PHE A 169      -2.315  -1.435  10.031  1.00 36.41           C
ATOM   2691  CE2 PHE A 169      -2.397  -0.419  12.199  1.00 29.45           C
ATOM   2692  CZ  PHE A 169      -1.802  -0.543  10.979  1.00 34.75           C
ATOM   2693  H   PHE A 169      -3.401  -3.455  13.728  1.00 42.29           H
ATOM   2694  HA  PHE A 169      -5.568  -4.759  12.958  1.00 37.58           H
ATOM   2695  HB2 PHE A 169      -5.659  -3.104  11.169  1.00 38.42           H
ATOM   2696  HB3 PHE A 169      -5.659  -2.445  12.612  1.00 38.42           H
ATOM   2697  HD1 PHE A 169      -3.737  -2.833   9.732  1.00 42.41           H
ATOM   2698  HD2 PHE A 169      -3.868  -1.124  13.361  1.00 44.47           H
ATOM   2699  HE1 PHE A 169      -1.916  -1.505   9.189  1.00 43.71           H
ATOM   2700  HE2 PHE A 169      -2.065   0.184  12.826  1.00 35.35           H
ATOM   2701  HZ  PHE A 169      -1.082   0.004  10.758  1.00 41.72           H
ATOM   2702  N   GLY A 170      -5.117  -6.016  10.885  1.00 38.29           N
ATOM   2703  CA  GLY A 170      -4.782  -6.876   9.744  1.00 34.06           C
ATOM   2704  C   GLY A 170      -3.937  -8.101  10.062  1.00 42.00           C
ATOM   2705  O   GLY A 170      -3.487  -8.784   9.127  1.00 37.62           O
ATOM   2706  H   GLY A 170      -5.939  -6.044  11.115  1.00 45.97           H
ATOM   2707  HA2 GLY A 170      -5.600  -7.171   9.308  1.00 40.88           H
ATOM   2708  HA3 GLY A 170      -4.286  -6.337   9.116  1.00 40.88           H
ATOM   2709  N   LEU A 171      -3.695  -8.394  11.344  1.00 32.88           N
ATOM   2710  CA  LEU A 171      -2.756  -9.431  11.751  1.00 44.32           C
ATOM   2711  C   LEU A 171      -3.454 -10.719  12.134  1.00 53.06           C
ATOM   2712  O   LEU A 171      -2.973 -11.808  11.798  1.00 41.74           O
ATOM   2713  CB  LEU A 171      -1.903  -8.915  12.921  1.00 40.77           C
ATOM   2714  CG  LEU A 171      -0.998  -7.724  12.591  1.00 44.40           C
ATOM   2715  CD1 LEU A 171      -0.164  -7.278  13.806  1.00 48.76           C
ATOM   2716  CD2 LEU A 171      -0.062  -8.035  11.441  1.00 46.35           C
ATOM   2717  H   LEU A 171      -4.058  -7.982  12.006  1.00 39.48           H
ATOM   2718  HA  LEU A 171      -2.164  -9.647  11.014  1.00 53.20           H
ATOM   2719  HB2 LEU A 171      -2.508  -8.634  13.625  1.00 48.94           H
ATOM   2720  HB3 LEU A 171      -1.337  -9.632  13.238  1.00 48.94           H
ATOM   2721  HG  LEU A 171      -1.552  -6.975  12.323  1.00 53.29           H
ATOM   2722 HD11 LEU A 171       0.374  -6.508  13.563  1.00 58.53           H
ATOM   2723 HD12 LEU A 171      -0.769  -7.050  14.529  1.00 58.53           H
ATOM   2724 HD13 LEU A 171       0.414  -8.008  14.081  1.00 58.53           H
ATOM   2725 HD21 LEU A 171       0.550  -7.286  11.334  1.00 55.64           H
ATOM   2726 HD22 LEU A 171       0.437  -8.839  11.652  1.00 55.64           H
ATOM   2727 HD23 LEU A 171      -0.583  -8.164  10.632  1.00 55.64           H
ATOM   2728  N   ALA A 172      -4.620 -10.592  12.770  1.00 45.50           N
ATOM   2729  CA  ALA A 172      -5.507 -11.693  13.091  1.00 51.13           C
ATOM   2730  C   ALA A 172      -6.124 -12.236  11.808  1.00 55.40           C
ATOM   2731  O   ALA A 172      -7.348 -12.356  11.693  1.00 75.50           O
ATOM   2732  CB  ALA A 172      -6.594 -11.240  14.073  1.00 51.96           C
ATOM   2733  H   ALA A 172      -4.934  -9.833  13.024  1.00 54.62           H
ATOM   2734  HA  ALA A 172      -5.000 -12.401  13.516  1.00 61.37           H
ATOM   2735  HB1 ALA A 172      -7.193 -11.982  14.253  1.00 62.37           H
ATOM   2736  HB2 ALA A 172      -6.176 -10.951  14.899  1.00 62.37           H
ATOM   2737  HB3 ALA A 172      -7.094 -10.507  13.676  1.00 62.37           H
ATOM   2738  N   ARG A 173      -5.273 -12.559  10.842  1.00 70.71           N
ATOM   2739  CA  ARG A 173      -5.682 -13.254   9.628  1.00 82.39           C
ATOM   2740  C   ARG A 173      -6.232 -14.634   9.964  1.00 81.55           C
ATOM   2741  O   ARG A 173      -5.829 -15.246  10.955  1.00 83.56           O
ATOM   2742  CB  ARG A 173      -4.495 -13.373   8.668  1.00 79.65           C
ATOM   2743  CG  ARG A 173      -3.878 -12.017   8.294  1.00 87.22           C
ATOM   2744  CD  ARG A 173      -4.675 -11.214   7.248  1.00 96.41           C
ATOM   2745  NE  ARG A 173      -5.275 -12.058   6.216  1.00108.74           N
ATOM   2746  CZ  ARG A 173      -5.451 -11.701   4.945  1.00117.90           C
ATOM   2747  NH1 ARG A 173      -6.014 -12.552   4.098  1.00126.63           N
ATOM   2748  NH2 ARG A 173      -5.058 -10.511   4.511  1.00130.70           N1+
ATOM   2749  H   ARG A 173      -4.431 -12.390  10.862  1.00 84.86           H
ATOM   2750  HA  ARG A 173      -6.379 -12.741   9.191  1.00 98.88           H
ATOM   2751  HB2 ARG A 173      -4.776 -13.827   7.861  1.00 95.60           H
ATOM   2752  HB3 ARG A 173      -3.802 -13.893   9.107  1.00 95.60           H
ATOM   2753  HG2 ARG A 173      -2.997 -12.177   7.933  1.00104.68           H
ATOM   2754  HG3 ARG A 173      -3.802 -11.467   9.091  1.00104.68           H
ATOM   2755  HD2 ARG A 173      -4.071 -10.593   6.814  1.00115.71           H
ATOM   2756  HD3 ARG A 173      -5.386 -10.723   7.694  1.00115.71           H
ATOM   2757  HE  ARG A 173      -5.714 -12.746   6.488  1.00130.50           H
ATOM   2758 HH11 ARG A 173      -6.124 -12.331   3.274  1.00151.97           H
ATOM   2759 HH12 ARG A 173      -6.269 -13.327   4.377  1.00151.97           H
ATOM   2760 HH21 ARG A 173      -5.172 -10.302   3.684  1.00156.86           H
ATOM   2761 HH22 ARG A 173      -4.687  -9.952   5.048  1.00156.86           H
ATOM   2762  HC  ARG A 173      -6.930 -15.057   9.386  1.00 97.88           H
ATOM   2763  N   VAL A 183     -11.464  -6.769  27.912  1.00 72.10           N
ATOM   2764  CA  VAL A 183     -10.067  -7.135  27.695  1.00 95.15           C
ATOM   2765  C   VAL A 183      -9.972  -8.344  26.733  1.00 99.53           C
ATOM   2766  O   VAL A 183      -9.184  -8.310  25.786  1.00 97.82           O
ATOM   2767  CB  VAL A 183      -9.370  -7.431  29.031  1.00100.39           C
ATOM   2768  H1  VAL A 183     -11.963  -6.803  27.096  1.00 86.53           H
ATOM   2769  H2  VAL A 183     -11.521  -5.889  28.269  1.00 86.53           H
ATOM   2770  HA  VAL A 183      -9.586  -6.377  27.317  1.00114.20           H
ATOM   2771  N   ALA A 184     -10.812  -9.369  26.956  1.00102.92           N
ATOM   2772  CA  ALA A 184     -10.695 -10.659  26.265  1.00 98.86           C
ATOM   2773  C   ALA A 184     -11.225 -10.597  24.837  1.00 96.14           C
ATOM   2774  O   ALA A 184     -12.310 -10.068  24.585  1.00104.55           O
ATOM   2775  CB  ALA A 184     -11.469 -11.746  27.012  1.00 85.34           C
ATOM   2776  H   ALA A 184     -11.474  -9.332  27.509  1.00123.52           H
ATOM   2777  HA  ALA A 184      -9.761 -10.926  26.229  1.00118.65           H
ATOM   2778  HB1 ALA A 184     -11.322 -12.597  26.570  1.00102.43           H
ATOM   2779  HB2 ALA A 184     -11.170 -11.790  27.932  1.00102.43           H
ATOM   2780  HB3 ALA A 184     -12.417 -11.533  26.984  1.00102.43           H
ATOM   2781  N   THR A 185     -10.471 -11.202  23.912  1.00 93.35           N
ATOM   2782  CA  THR A 185     -10.771 -11.100  22.483  1.00 81.65           C
ATOM   2783  C   THR A 185     -12.239 -11.402  22.210  1.00 72.27           C
ATOM   2784  O   THR A 185     -12.986 -10.545  21.701  1.00 50.94           O
ATOM   2785  CB  THR A 185      -9.858 -12.055  21.692  1.00 82.01           C
ATOM   2786  OG1 THR A 185      -8.639 -11.382  21.357  1.00 72.17           O
ATOM   2787  CG2 THR A 185     -10.521 -12.546  20.397  1.00 79.11           C
ATOM   2788  H   THR A 185      -9.783 -11.682  24.093  1.00112.04           H
ATOM   2789  HA  THR A 185     -10.589 -10.192  22.183  1.00 97.99           H
ATOM   2790  HB  THR A 185      -9.657 -12.830  22.241  1.00 98.43           H
ATOM   2791  HG1 THR A 185      -8.695 -11.054  20.585  1.00 86.62           H
ATOM   2792 HG21 THR A 185      -9.859 -12.982  19.841  1.00 94.95           H
ATOM   2793 HG22 THR A 185     -11.225 -13.183  20.594  1.00 94.95           H
ATOM   2794 HG23 THR A 185     -10.895 -11.798  19.903  1.00 94.95           H
ATOM   2795  N   ARG A 186     -12.657 -12.625  22.582  1.00 65.57           N
ATOM   2796  CA  ARG A 186     -14.002 -13.139  22.309  1.00 58.14           C
ATOM   2797  C   ARG A 186     -15.101 -12.148  22.702  1.00 44.55           C
ATOM   2798  O   ARG A 186     -16.151 -12.093  22.049  1.00 36.53           O
ATOM   2799  CB  ARG A 186     -14.164 -14.488  23.039  1.00 63.65           C
ATOM   2800  CG  ARG A 186     -15.260 -14.632  24.103  1.00 65.14           C
ATOM   2801  CD  ARG A 186     -15.279 -16.082  24.718  1.00 58.25           C
ATOM   2802  NE  ARG A 186     -14.068 -16.317  25.503  1.00 66.57           N
ATOM   2803  CZ  ARG A 186     -13.182 -17.293  25.279  1.00 69.95           C
ATOM   2804  NH1 ARG A 186     -12.104 -17.381  26.047  1.00 76.09           N
ATOM   2805  NH2 ARG A 186     -13.370 -18.197  24.316  1.00 64.52           N1+
ATOM   2806  H   ARG A 186     -12.158 -13.182  23.004  1.00 78.70           H
ATOM   2807  HA  ARG A 186     -14.073 -13.308  21.352  1.00 69.79           H
ATOM   2808  HB2 ARG A 186     -14.306 -15.180  22.377  1.00 76.40           H
ATOM   2809  HB3 ARG A 186     -13.331 -14.653  23.505  1.00 76.40           H
ATOM   2810  HG2 ARG A 186     -15.084 -14.005  24.825  1.00 78.19           H
ATOM   2811  HG3 ARG A 186     -16.129 -14.449  23.716  1.00 78.19           H
ATOM   2812  HD2 ARG A 186     -16.047 -16.187  25.301  1.00 69.91           H
ATOM   2813  HD3 ARG A 186     -15.319 -16.731  24.001  1.00 69.91           H
ATOM   2814  HE  ARG A 186     -13.872 -15.732  26.105  1.00 79.90           H
ATOM   2815 HH11 ARG A 186     -11.976 -16.805  26.675  1.00 91.33           H
ATOM   2816 HH12 ARG A 186     -11.536 -18.015  25.923  1.00 91.33           H
ATOM   2817 HH21 ARG A 186     -14.060 -18.163  23.810  1.00 77.43           H
ATOM   2818 HH22 ARG A 186     -12.791 -18.823  24.203  1.00 77.43           H
ATOM   2819  N   TRP A 187     -14.857 -11.320  23.721  1.00 35.98           N
ATOM   2820  CA  TRP A 187     -15.887 -10.402  24.199  1.00 42.21           C
ATOM   2821  C   TRP A 187     -16.287  -9.374  23.154  1.00 37.90           C
ATOM   2822  O   TRP A 187     -17.404  -8.839  23.211  1.00 33.83           O
ATOM   2823  CB  TRP A 187     -15.397  -9.674  25.441  1.00 42.00           C
ATOM   2824  CG  TRP A 187     -15.163 -10.532  26.604  1.00 43.55           C
ATOM   2825  CD1 TRP A 187     -15.458 -11.854  26.718  1.00 51.87           C
ATOM   2826  CD2 TRP A 187     -14.601 -10.132  27.857  1.00 50.80           C
ATOM   2827  NE1 TRP A 187     -15.120 -12.305  27.970  1.00 49.53           N
ATOM   2828  CE2 TRP A 187     -14.582 -11.267  28.686  1.00 50.56           C
ATOM   2829  CE3 TRP A 187     -14.113  -8.915  28.359  1.00 58.10           C
ATOM   2830  CZ2 TRP A 187     -14.090 -11.229  29.992  1.00 53.47           C
ATOM   2831  CZ3 TRP A 187     -13.621  -8.875  29.656  1.00 55.16           C
ATOM   2832  CH2 TRP A 187     -13.607 -10.027  30.455  1.00 56.76           C
ATOM   2833  H   TRP A 187     -14.105 -11.259  24.141  1.00 43.19           H
ATOM   2834  HA  TRP A 187     -16.678 -10.913  24.429  1.00 50.67           H
ATOM   2835  HB2 TRP A 187     -14.566  -9.211  25.246  1.00 50.42           H
ATOM   2836  HB3 TRP A 187     -16.068  -9.025  25.693  1.00 50.42           H
ATOM   2837  HD1 TRP A 187     -15.844 -12.372  26.051  1.00 62.26           H
ATOM   2838  HE1 TRP A 187     -15.215 -13.112  28.250  1.00 59.45           H
ATOM   2839  HE3 TRP A 187     -14.113  -8.147  27.833  1.00 69.73           H
ATOM   2840  HZ2 TRP A 187     -14.079 -11.987  30.530  1.00 64.18           H
ATOM   2841  HZ3 TRP A 187     -13.291  -8.075  29.998  1.00 66.21           H
ATOM   2842  HH2 TRP A 187     -13.275  -9.972  31.322  1.00 68.12           H
ATOM   2843  N   TYR A 188     -15.382  -9.038  22.232  1.00 32.79           N
ATOM   2844  CA  TYR A 188     -15.585  -7.947  21.274  1.00 31.98           C
ATOM   2845  C   TYR A 188     -15.760  -8.461  19.847  1.00 32.52           C
ATOM   2846  O   TYR A 188     -15.887  -7.663  18.898  1.00 28.33           O
ATOM   2847  CB  TYR A 188     -14.412  -6.952  21.369  1.00 33.80           C
ATOM   2848  CG  TYR A 188     -14.166  -6.489  22.790  1.00 28.99           C
ATOM   2849  CD1 TYR A 188     -13.302  -7.158  23.634  1.00 36.17           C
ATOM   2850  CD2 TYR A 188     -14.880  -5.411  23.303  1.00 33.84           C
ATOM   2851  CE1 TYR A 188     -13.127  -6.761  24.952  1.00 42.14           C
ATOM   2852  CE2 TYR A 188     -14.716  -5.002  24.625  1.00 41.17           C
ATOM   2853  CZ  TYR A 188     -13.825  -5.693  25.453  1.00 40.41           C
ATOM   2854  OH  TYR A 188     -13.594  -5.357  26.779  1.00 36.78           O
ATOM   2855  H   TYR A 188     -14.630  -9.431  22.138  1.00 39.36           H
ATOM   2856  HA  TYR A 188     -16.386  -7.466  21.519  1.00 38.40           H
ATOM   2857  HB2 TYR A 188     -13.606  -7.363  21.019  1.00 40.57           H
ATOM   2858  HB3 TYR A 188     -14.635  -6.167  20.849  1.00 40.57           H
ATOM   2859  HD1 TYR A 188     -12.821  -7.890  23.325  1.00 43.42           H
ATOM   2860  HD2 TYR A 188     -15.481  -4.977  22.738  1.00 40.63           H
ATOM   2861  HE1 TYR A 188     -12.533  -7.219  25.496  1.00 50.58           H
ATOM   2862  HE2 TYR A 188     -15.210  -4.276  24.931  1.00 49.41           H
ATOM   2863  HH  TYR A 188     -13.018  -5.875  27.103  1.00 44.15           H
ATOM   2864  N   ARG A 189     -15.799  -9.766  19.674  1.00 31.17           N
ATOM   2865  CA  ARG A 189     -15.797 -10.368  18.348  1.00 34.39           C
ATOM   2866  C   ARG A 189     -17.206 -10.466  17.784  1.00 30.62           C
ATOM   2867  O   ARG A 189     -18.137 -10.851  18.475  1.00 34.36           O
ATOM   2868  CB  ARG A 189     -15.155 -11.760  18.401  1.00 41.97           C
ATOM   2869  CG  ARG A 189     -14.503 -12.184  17.089  1.00 51.50           C
ATOM   2870  CD  ARG A 189     -13.638 -13.451  17.144  1.00 54.90           C
ATOM   2871  NE  ARG A 189     -12.195 -13.153  17.256  1.00 64.70           N
ATOM   2872  CZ  ARG A 189     -11.346 -12.988  16.228  1.00 60.51           C
ATOM   2873  NH1 ARG A 189     -11.750 -13.056  14.965  1.00 64.18           N
ATOM   2874  NH2 ARG A 189     -10.069 -12.728  16.458  1.00 65.01           N1+
ATOM   2875  H   ARG A 189     -15.806 -10.347  20.308  1.00 37.42           H
ATOM   2876  HA  ARG A 189     -15.291  -9.812  17.740  1.00 41.29           H
ATOM   2877  HB2 ARG A 189     -14.478 -11.758  19.095  1.00 50.38           H
ATOM   2878  HB3 ARG A 189     -15.840 -12.403  18.612  1.00 50.38           H
ATOM   2879  HG2 ARG A 189     -15.176 -12.282  16.396  1.00 61.81           H
ATOM   2880  HG3 ARG A 189     -13.884 -11.491  16.847  1.00 61.81           H
ATOM   2881  HD2 ARG A 189     -13.898 -13.966  17.921  1.00 65.89           H
ATOM   2882  HD3 ARG A 189     -13.785 -13.975  16.340  1.00 65.89           H
ATOM   2883  HE  ARG A 189     -11.872 -13.090  18.051  1.00 77.66           H
ATOM   2884 HH11 ARG A 189     -12.574 -13.226  14.782  1.00 77.04           H
ATOM   2885 HH12 ARG A 189     -11.179 -12.945  14.329  1.00 77.04           H
ATOM   2886 HH21 ARG A 189      -9.778 -12.677  17.265  1.00 78.03           H
ATOM   2887 HH22 ARG A 189      -9.528 -12.621  15.797  1.00 78.03           H
ATOM   2888  N   ALA A 190     -17.330 -10.150  16.514  1.00 33.83           N
ATOM   2889  CA  ALA A 190     -18.596 -10.280  15.835  1.00 33.38           C
ATOM   2890  C   ALA A 190     -19.028 -11.740  15.815  1.00 42.25           C
ATOM   2891  O   ALA A 190     -18.214 -12.620  15.484  1.00 36.92           O
ATOM   2892  CB  ALA A 190     -18.463  -9.747  14.413  1.00 33.05           C
ATOM   2893  H   ALA A 190     -16.693  -9.852  16.018  1.00 40.61           H
ATOM   2894  HA  ALA A 190     -19.260  -9.757  16.303  1.00 40.07           H
ATOM   2895  HB1 ALA A 190     -19.291  -9.926  13.935  1.00 39.68           H
ATOM   2896  HB2 ALA A 190     -18.307  -8.791  14.441  1.00 39.68           H
ATOM   2897  HB3 ALA A 190     -17.716 -10.190  13.982  1.00 39.68           H
ATOM   2898  N   PRO A 191     -20.276 -12.049  16.154  1.00 44.68           N
ATOM   2899  CA  PRO A 191     -20.719 -13.446  16.122  1.00 45.02           C
ATOM   2900  C   PRO A 191     -20.406 -14.162  14.820  1.00 43.31           C
ATOM   2901  O   PRO A 191     -20.034 -15.331  14.854  1.00 46.57           O
ATOM   2902  CB  PRO A 191     -22.233 -13.339  16.344  1.00 44.86           C
ATOM   2903  CG  PRO A 191     -22.573 -11.906  16.225  1.00 44.38           C
ATOM   2904  CD  PRO A 191     -21.369 -11.139  16.541  1.00 38.69           C
ATOM   2905  HA  PRO A 191     -20.314 -13.928  16.859  1.00 54.04           H
ATOM   2906  HB2 PRO A 191     -22.687 -13.855  15.659  1.00 53.85           H
ATOM   2907  HB3 PRO A 191     -22.455 -13.664  17.229  1.00 53.85           H
ATOM   2908  HG2 PRO A 191     -22.855 -11.715  15.315  1.00 53.27           H
ATOM   2909  HG3 PRO A 191     -23.283 -11.693  16.848  1.00 53.27           H
ATOM   2910  HD2 PRO A 191     -21.345 -10.328  16.014  1.00 46.44           H
ATOM   2911  HD3 PRO A 191     -21.338 -10.950  17.491  1.00 46.44           H
ATOM   2912  N   GLU A 192     -20.528 -13.504  13.674  1.00 45.42           N
ATOM   2913  CA  GLU A 192     -20.386 -14.254  12.434  1.00 41.87           C
ATOM   2914  C   GLU A 192     -18.979 -14.834  12.274  1.00 55.08           C
ATOM   2915  O   GLU A 192     -18.833 -15.947  11.765  1.00 51.34           O
ATOM   2916  CB  GLU A 192     -20.782 -13.399  11.234  1.00 41.17           C
ATOM   2917  CG  GLU A 192     -19.940 -12.165  10.961  1.00 34.86           C
ATOM   2918  CD  GLU A 192     -20.484 -10.894  11.618  1.00 37.22           C
ATOM   2919  OE1 GLU A 192     -20.294  -9.767  11.065  1.00 33.50           O
ATOM   2920  OE2 GLU A 192     -21.139 -11.036  12.664  1.00 34.53           O1-
ATOM   2921  H   GLU A 192     -20.687 -12.661  13.587  1.00 54.52           H
ATOM   2922  HA  GLU A 192     -20.997 -15.007  12.467  1.00 50.26           H
ATOM   2923  HB2 GLU A 192     -20.710 -13.964  10.448  1.00 49.42           H
ATOM   2924  HB3 GLU A 192     -21.706 -13.127  11.343  1.00 49.42           H
ATOM   2925  HG2 GLU A 192     -19.049 -12.334  11.307  1.00 41.85           H
ATOM   2926  HG3 GLU A 192     -19.916 -12.020  10.006  1.00 41.85           H
ATOM   2927  N   ILE A 193     -17.928 -14.123  12.702  1.00 43.88           N
ATOM   2928  CA  ILE A 193     -16.603 -14.747  12.622  1.00 55.10           C
ATOM   2929  C   ILE A 193     -16.323 -15.584  13.856  1.00 57.82           C
ATOM   2930  O   ILE A 193     -15.579 -16.568  13.793  1.00 66.60           O
ATOM   2931  CB  ILE A 193     -15.472 -13.732  12.397  1.00 60.45           C
ATOM   2932  CG1 ILE A 193     -15.570 -12.546  13.350  1.00 58.89           C
ATOM   2933  CG2 ILE A 193     -15.418 -13.314  10.916  1.00 62.04           C
ATOM   2934  CD1 ILE A 193     -14.362 -11.616  13.228  1.00 76.21           C
ATOM   2935  H   ILE A 193     -17.951 -13.324  13.018  1.00 52.67           H
ATOM   2936  HA  ILE A 193     -16.593 -15.348  11.860  1.00 66.14           H
ATOM   2937  HB  ILE A 193     -14.637 -14.183  12.598  1.00 72.55           H
ATOM   2938 HG12 ILE A 193     -16.365 -12.034  13.139  1.00 70.69           H
ATOM   2939 HG13 ILE A 193     -15.611 -12.874  14.261  1.00 70.69           H
ATOM   2940 HG21 ILE A 193     -14.651 -12.734  10.776  1.00 74.46           H
ATOM   2941 HG22 ILE A 193     -15.319 -14.112  10.372  1.00 74.46           H
ATOM   2942 HG23 ILE A 193     -16.235 -12.852  10.680  1.00 74.46           H
ATOM   2943 HD11 ILE A 193     -14.430 -10.913  13.892  1.00 91.47           H
ATOM   2944 HD12 ILE A 193     -13.552 -12.131  13.370  1.00 91.47           H
ATOM   2945 HD13 ILE A 193     -14.346 -11.228  12.338  1.00 91.47           H
ATOM   2946  N   MET A 194     -16.926 -15.235  14.976  1.00 44.21           N
ATOM   2947  CA  MET A 194     -16.823 -16.049  16.178  1.00 58.14           C
ATOM   2948  C   MET A 194     -17.313 -17.468  15.931  1.00 64.28           C
ATOM   2949  O   MET A 194     -16.616 -18.450  16.225  1.00 61.56           O
ATOM   2950  CB  MET A 194     -17.648 -15.404  17.282  1.00 58.93           C
ATOM   2951  CG  MET A 194     -16.891 -15.099  18.494  1.00 58.05           C
ATOM   2952  SD  MET A 194     -17.771 -15.609  19.945  1.00 53.74           S
ATOM   2953  CE  MET A 194     -16.693 -14.800  21.076  1.00 73.86           C
ATOM   2954  H   MET A 194     -17.402 -14.530  15.065  1.00 53.07           H
ATOM   2955  HA  MET A 194     -15.895 -16.081  16.451  1.00 69.79           H
ATOM   2956  HB2 MET A 194     -18.017 -14.569  16.955  1.00 70.73           H
ATOM   2957  HB3 MET A 194     -18.365 -16.009  17.530  1.00 70.73           H
ATOM   2958  HG2 MET A 194     -16.029 -15.541  18.482  1.00 69.67           H
ATOM   2959  HG3 MET A 194     -16.782 -14.144  18.538  1.00 69.67           H
ATOM   2960  HE1 MET A 194     -16.783 -15.231  21.938  1.00 88.64           H
ATOM   2961  HE2 MET A 194     -15.783 -14.875  20.747  1.00 88.64           H
ATOM   2962  HE3 MET A 194     -16.959 -13.872  21.117  1.00 88.64           H
ATOM   2963  N   LEU A 195     -18.542 -17.596  15.455  1.00 63.75           N
ATOM   2964  CA  LEU A 195     -19.045 -18.884  15.000  1.00 69.41           C
ATOM   2965  C   LEU A 195     -18.551 -19.057  13.574  1.00 78.18           C
ATOM   2966  O   LEU A 195     -19.052 -18.417  12.654  1.00 74.44           O
ATOM   2967  CB  LEU A 195     -20.561 -18.939  15.118  1.00 66.62           C
ATOM   2968  CG  LEU A 195     -20.976 -19.458  16.507  1.00 84.46           C
ATOM   2969  CD1 LEU A 195     -20.627 -20.963  16.721  1.00 87.75           C
ATOM   2970  CD2 LEU A 195     -20.364 -18.613  17.639  1.00 80.19           C
ATOM   2971  H   LEU A 195     -19.109 -16.952  15.397  1.00 76.52           H
ATOM   2972  HA  LEU A 195     -18.658 -19.585  15.544  1.00 83.31           H
ATOM   2973  HB2 LEU A 195     -20.939 -18.057  14.983  1.00 79.95           H
ATOM   2974  HB3 LEU A 195     -20.902 -19.556  14.454  1.00 79.95           H
ATOM   2975  HG  LEU A 195     -21.939 -19.376  16.582  1.00101.37           H
ATOM   2976 HD11 LEU A 195     -20.931 -21.235  17.603  1.00105.32           H
ATOM   2977 HD12 LEU A 195     -21.070 -21.499  16.046  1.00105.32           H
ATOM   2978 HD13 LEU A 195     -19.666 -21.091  16.665  1.00105.32           H
ATOM   2979 HD21 LEU A 195     -20.702 -18.939  18.488  1.00 96.24           H
ATOM   2980 HD22 LEU A 195     -19.397 -18.695  17.623  1.00 96.24           H
ATOM   2981 HD23 LEU A 195     -20.621 -17.686  17.517  1.00 96.24           H
ATOM   2982  N   ASN A 196     -17.536 -19.909  13.401  1.00 87.05           N
ATOM   2983  CA  ASN A 196     -16.710 -19.915  12.197  1.00 95.44           C
ATOM   2984  C   ASN A 196     -17.497 -19.586  10.933  1.00 99.83           C
ATOM   2985  O   ASN A 196     -18.384 -20.338  10.514  1.00102.78           O
ATOM   2986  CB  ASN A 196     -16.003 -21.265  12.034  1.00104.34           C
ATOM   2987  CG  ASN A 196     -14.918 -21.228  10.960  1.00112.55           C
ATOM   2988  OD1 ASN A 196     -14.537 -20.155  10.477  1.00108.32           O
ATOM   2989  ND2 ASN A 196     -14.414 -22.400  10.585  1.00117.59           N
ATOM   2990  H   ASN A 196     -17.300 -20.499  13.981  1.00104.47           H
ATOM   2991  HA  ASN A 196     -16.025 -19.235  12.299  1.00114.55           H
ATOM   2992  HB2 ASN A 196     -15.588 -21.510  12.875  1.00125.22           H
ATOM   2993  HB3 ASN A 196     -16.655 -21.936  11.782  1.00125.22           H
ATOM   2994 HD21 ASN A 196     -13.807 -22.428   9.975  1.00141.13           H
ATOM   2995 HD22 ASN A 196     -14.698 -23.127  10.949  1.00141.13           H
ATOM   2996  N   TRP A 197     -17.187 -18.435  10.342  1.00103.60           N
ATOM   2997  CA  TRP A 197     -17.703 -18.043   9.036  1.00106.27           C
ATOM   2998  C   TRP A 197     -16.534 -17.510   8.229  1.00115.43           C
ATOM   2999  O   TRP A 197     -15.921 -16.508   8.613  1.00122.56           O
ATOM   3000  CB  TRP A 197     -18.787 -16.962   9.123  1.00 94.65           C
ATOM   3001  CG  TRP A 197     -20.196 -17.432   9.490  1.00 89.09           C
ATOM   3002  CD1 TRP A 197     -20.570 -18.443  10.359  1.00 79.19           C
ATOM   3003  CD2 TRP A 197     -21.412 -16.893   8.970  1.00 79.72           C
ATOM   3004  NE1 TRP A 197     -21.945 -18.540  10.405  1.00 70.67           N
ATOM   3005  CE2 TRP A 197     -22.479 -17.608   9.553  1.00 66.54           C
ATOM   3006  CE3 TRP A 197     -21.701 -15.873   8.056  1.00 75.30           C
ATOM   3007  CZ2 TRP A 197     -23.796 -17.329   9.255  1.00 69.30           C
ATOM   3008  CZ3 TRP A 197     -23.012 -15.595   7.770  1.00 68.31           C
ATOM   3009  CH2 TRP A 197     -24.041 -16.308   8.362  1.00 67.41           C
ATOM   3010  H   TRP A 197     -16.656 -17.852  10.687  1.00124.33           H
ATOM   3011  HA  TRP A 197     -18.070 -18.816   8.580  1.00127.54           H
ATOM   3012  HB2 TRP A 197     -18.491 -16.283   9.739  1.00113.60           H
ATOM   3013  HB3 TRP A 197     -18.855 -16.552   8.247  1.00113.60           H
ATOM   3014  HD1 TRP A 197     -19.988 -18.974  10.847  1.00 95.05           H
ATOM   3015  HE1 TRP A 197     -22.394 -19.102  10.875  1.00 84.82           H
ATOM   3016  HE3 TRP A 197     -21.014 -15.390   7.660  1.00 90.37           H
ATOM   3017  HZ2 TRP A 197     -24.486 -17.804   9.652  1.00 83.18           H
ATOM   3018  HZ3 TRP A 197     -23.216 -14.919   7.165  1.00 81.99           H
ATOM   3019  HH2 TRP A 197     -24.918 -16.096   8.137  1.00 80.91           H
ATOM   3020  N   MET A 198     -16.228 -18.173   7.118  1.00114.49           N
ATOM   3021  CA  MET A 198     -15.291 -17.596   6.170  1.00112.59           C
ATOM   3022  C   MET A 198     -15.880 -16.381   5.464  1.00112.32           C
ATOM   3023  O   MET A 198     -15.134 -15.640   4.812  1.00113.72           O
ATOM   3024  CB  MET A 198     -14.872 -18.654   5.143  1.00111.69           C
ATOM   3025  CG  MET A 198     -13.447 -19.198   5.320  1.00113.34           C
ATOM   3026  SD  MET A 198     -13.087 -20.058   6.880  1.00140.90           S
ATOM   3027  CE  MET A 198     -14.660 -20.813   7.341  1.00 92.04           C
ATOM   3028  H   MET A 198     -16.548 -18.939   6.894  1.00137.41           H
ATOM   3029  HA  MET A 198     -14.494 -17.320   6.651  1.00135.13           H
ATOM   3030  HB2 MET A 198     -15.485 -19.402   5.197  1.00134.04           H
ATOM   3031  HB3 MET A 198     -14.927 -18.262   4.258  1.00134.04           H
ATOM   3032  HG2 MET A 198     -13.253 -19.808   4.589  1.00136.02           H
ATOM   3033  HG3 MET A 198     -12.833 -18.447   5.276  1.00136.02           H
ATOM   3034  HE1 MET A 198     -14.488 -21.587   7.901  1.00110.46           H
ATOM   3035  HE2 MET A 198     -15.180 -20.169   7.841  1.00110.46           H
ATOM   3036  HE3 MET A 198     -15.136 -21.090   6.542  1.00110.46           H
ATOM   3037  N   HIS A 199     -17.186 -16.137   5.609  1.00109.93           N
ATOM   3038  CA  HIS A 199     -17.893 -15.140   4.809  1.00108.52           C
ATOM   3039  C   HIS A 199     -18.609 -14.154   5.732  1.00 99.88           C
ATOM   3040  O   HIS A 199     -19.630 -14.483   6.348  1.00104.09           O
ATOM   3041  CB  HIS A 199     -18.861 -15.826   3.843  1.00115.51           C
ATOM   3042  CG  HIS A 199     -18.277 -17.032   3.162  1.00120.65           C
ATOM   3043  ND1 HIS A 199     -17.745 -16.992   1.889  1.00116.87           N
ATOM   3044  CD2 HIS A 199     -18.137 -18.312   3.586  1.00122.11           C
ATOM   3045  CE1 HIS A 199     -17.307 -18.196   1.558  1.00114.15           C
ATOM   3046  NE2 HIS A 199     -17.534 -19.015   2.570  1.00118.49           N
ATOM   3047  H   HIS A 199     -17.690 -16.537   6.179  1.00131.93           H
ATOM   3048  HA  HIS A 199     -17.246 -14.639   4.285  1.00130.24           H
ATOM   3049  HB2 HIS A 199     -19.108 -15.189   3.152  1.00138.63           H
ATOM   3050  HB3 HIS A 199     -19.649 -16.108   4.334  1.00138.63           H
ATOM   3051  HD2 HIS A 199     -18.402 -18.651   4.412  1.00146.54           H
ATOM   3052  HE1 HIS A 199     -16.905 -18.431   0.751  1.00137.00           H
ATOM   3053  HE2 HIS A 199     -17.335 -19.852   2.592  1.00142.20           H
ATOM   3054  N   TYR A 200     -18.062 -12.944   5.778  1.00 81.30           N
ATOM   3055  CA  TYR A 200     -18.378 -11.815   6.649  1.00 64.71           C
ATOM   3056  C   TYR A 200     -17.832 -10.612   5.885  1.00 61.57           C
ATOM   3057  O   TYR A 200     -17.395 -10.767   4.738  1.00 51.43           O
ATOM   3058  CB  TYR A 200     -17.729 -12.013   8.022  1.00 51.82           C
ATOM   3059  CG  TYR A 200     -16.259 -12.312   7.826  1.00 63.05           C
ATOM   3060  CD1 TYR A 200     -15.798 -13.626   7.701  1.00 62.96           C
ATOM   3061  CD2 TYR A 200     -15.329 -11.265   7.690  1.00 49.14           C
ATOM   3062  CE1 TYR A 200     -14.450 -13.891   7.485  1.00 65.49           C
ATOM   3063  CE2 TYR A 200     -14.000 -11.511   7.478  1.00 50.58           C
ATOM   3064  CZ  TYR A 200     -13.553 -12.824   7.361  1.00 65.35           C
ATOM   3065  OH  TYR A 200     -12.219 -13.065   7.147  1.00 53.56           O
ATOM   3066  H   TYR A 200     -17.427 -12.734   5.237  1.00 97.57           H
ATOM   3067  HA  TYR A 200     -19.328 -11.683   6.747  1.00 77.66           H
ATOM   3068  HB2 TYR A 200     -17.831 -11.211   8.557  1.00 62.20           H
ATOM   3069  HB3 TYR A 200     -18.146 -12.765   8.466  1.00 62.20           H
ATOM   3070  HD1 TYR A 200     -16.399 -14.331   7.776  1.00 75.56           H
ATOM   3071  HD2 TYR A 200     -15.626 -10.385   7.757  1.00 58.98           H
ATOM   3072  HE1 TYR A 200     -14.151 -14.768   7.411  1.00 78.61           H
ATOM   3073  HE2 TYR A 200     -13.406 -10.801   7.398  1.00 60.71           H
ATOM   3074  HH  TYR A 200     -11.839 -12.387   6.829  1.00 64.29           H
ATOM   3075  N   ASN A 201     -17.826  -9.419   6.489  1.00 43.78           N
ATOM   3076  CA  ASN A 201     -17.265  -8.294   5.760  1.00 41.00           C
ATOM   3077  C   ASN A 201     -16.599  -7.330   6.752  1.00 32.58           C
ATOM   3078  O   ASN A 201     -16.285  -7.687   7.890  1.00 28.74           O
ATOM   3079  CB  ASN A 201     -18.325  -7.643   4.853  1.00 33.51           C
ATOM   3080  CG  ASN A 201     -19.505  -7.092   5.602  1.00 46.88           C
ATOM   3081  OD1 ASN A 201     -19.368  -6.370   6.580  1.00 39.09           O
ATOM   3082  ND2 ASN A 201     -20.693  -7.414   5.118  1.00 43.29           N
ATOM   3083  H   ASN A 201     -18.123  -9.235   7.272  1.00 52.55           H
ATOM   3084  HA  ASN A 201     -16.564  -8.624   5.178  1.00 49.22           H
ATOM   3085  HB2 ASN A 201     -17.927  -6.922   4.341  1.00 40.22           H
ATOM   3086  HB3 ASN A 201     -18.665  -8.313   4.252  1.00 40.22           H
ATOM   3087 HD21 ASN A 201     -21.416  -7.155   5.509  1.00 51.96           H
ATOM   3088 HD22 ASN A 201     -20.737  -7.893   4.406  1.00 51.96           H
ATOM   3089  N   GLN A 202     -16.250  -6.165   6.270  1.00 34.76           N
ATOM   3090  CA  GLN A 202     -15.439  -5.307   7.143  1.00 33.34           C
ATOM   3091  C   GLN A 202     -16.241  -4.868   8.351  1.00 33.93           C
ATOM   3092  O   GLN A 202     -15.648  -4.431   9.346  1.00 28.88           O
ATOM   3093  CB  GLN A 202     -14.908  -4.077   6.431  1.00 38.39           C
ATOM   3094  CG  GLN A 202     -15.163  -3.978   4.970  1.00 49.65           C
ATOM   3095  CD  GLN A 202     -15.301  -2.555   4.518  1.00 50.04           C
ATOM   3096  OE1 GLN A 202     -14.405  -2.061   3.860  1.00 46.43           O
ATOM   3097  NE2 GLN A 202     -16.471  -1.889   4.821  1.00 48.95           N
ATOM   3098  H   GLN A 202     -16.469  -5.877   5.504  1.00 41.73           H
ATOM   3099  HA  GLN A 202     -14.677  -5.817   7.463  1.00 40.03           H
ATOM   3100  HB2 GLN A 202     -15.303  -3.291   6.841  1.00 46.08           H
ATOM   3101  HB3 GLN A 202     -13.948  -4.062   6.540  1.00 46.08           H
ATOM   3102  HG2 GLN A 202     -14.420  -4.376   4.486  1.00 59.59           H
ATOM   3103  HG3 GLN A 202     -15.994  -4.392   4.719  1.00 59.59           H
ATOM   3104 HE21 GLN A 202     -17.077  -2.275   5.294  1.00 58.75           H
ATOM   3105 HE22 GLN A 202     -16.602  -1.088   4.535  1.00 58.75           H
ATOM   3106  N   THR A 203     -17.582  -4.999   8.301  1.00 31.49           N
ATOM   3107  CA  THR A 203     -18.391  -4.583   9.457  1.00 32.85           C
ATOM   3108  C   THR A 203     -18.234  -5.514  10.635  1.00 25.55           C
ATOM   3109  O   THR A 203     -18.766  -5.188  11.696  1.00 27.87           O
ATOM   3110  CB  THR A 203     -19.884  -4.451   9.131  1.00 35.72           C
ATOM   3111  OG1 THR A 203     -20.415  -5.727   8.746  1.00 35.00           O
ATOM   3112  CG2 THR A 203     -20.150  -3.373   8.074  1.00 37.54           C
ATOM   3113  H   THR A 203     -18.033  -5.287   7.640  1.00 37.81           H
ATOM   3114  HA  THR A 203     -18.093  -3.712   9.744  1.00 39.44           H
ATOM   3115  HB  THR A 203     -20.340  -4.168   9.938  1.00 42.88           H
ATOM   3116  HG1 THR A 203     -20.109  -5.961   8.000  1.00 42.02           H
ATOM   3117 HG21 THR A 203     -21.107  -3.260   7.948  1.00 45.06           H
ATOM   3118 HG22 THR A 203     -19.778  -2.525   8.361  1.00 45.06           H
ATOM   3119 HG23 THR A 203     -19.739  -3.632   7.233  1.00 45.06           H
ATOM   3120  N   VAL A 204     -17.450  -6.597  10.557  1.00 28.79           N
ATOM   3121  CA  VAL A 204     -17.043  -7.271  11.795  1.00 26.82           C
ATOM   3122  C   VAL A 204     -16.408  -6.266  12.769  1.00 22.28           C
ATOM   3123  O   VAL A 204     -16.564  -6.381  14.004  1.00 28.38           O
ATOM   3124  CB  VAL A 204     -16.079  -8.460  11.539  1.00 30.58           C
ATOM   3125  CG1 VAL A 204     -16.765  -9.615  10.777  1.00 33.67           C
ATOM   3126  CG2 VAL A 204     -14.778  -8.035  10.846  1.00 27.71           C
ATOM   3127  H   VAL A 204     -17.137  -6.932   9.842  1.00 34.56           H
ATOM   3128  HA  VAL A 204     -17.836  -7.625  12.217  1.00 32.20           H
ATOM   3129  HB  VAL A 204     -15.818  -8.822  12.403  1.00 36.72           H
ATOM   3130 HG11 VAL A 204     -16.120 -10.328  10.659  1.00 40.42           H
ATOM   3131 HG12 VAL A 204     -17.529  -9.937  11.279  1.00 40.42           H
ATOM   3132 HG13 VAL A 204     -17.053  -9.286   9.913  1.00 40.42           H
ATOM   3133 HG21 VAL A 204     -14.231  -8.826  10.710  1.00 33.27           H
ATOM   3134 HG22 VAL A 204     -14.972  -7.638   9.986  1.00 33.27           H
ATOM   3135 HG23 VAL A 204     -14.286  -7.404  11.395  1.00 33.27           H
ATOM   3136  N   ASP A 205     -15.642  -5.316  12.252  1.00 25.63           N
ATOM   3137  CA  ASP A 205     -14.964  -4.355  13.153  1.00 24.56           C
ATOM   3138  C   ASP A 205     -15.951  -3.354  13.769  1.00 29.46           C
ATOM   3139  O   ASP A 205     -15.702  -2.829  14.859  1.00 26.28           O
ATOM   3140  CB  ASP A 205     -13.873  -3.586  12.405  1.00 25.65           C
ATOM   3141  CG  ASP A 205     -12.712  -4.454  11.947  1.00 25.78           C
ATOM   3142  OD1 ASP A 205     -12.104  -4.030  10.952  1.00 26.23           O
ATOM   3143  OD2 ASP A 205     -12.369  -5.500  12.567  1.00 23.59           O1-
ATOM   3144  H   ASP A 205     -15.534  -5.171  11.405  1.00 30.78           H
ATOM   3145  HA  ASP A 205     -14.548  -4.835  13.882  1.00 29.48           H
ATOM   3146  HB2 ASP A 205     -14.255  -3.174  11.618  1.00 30.79           H
ATOM   3147  HB3 ASP A 205     -13.497  -2.919  12.991  1.00 30.79           H
ATOM   3148  N   ILE A 206     -17.082  -3.113  13.109  1.00 26.18           N
ATOM   3149  CA  ILE A 206     -18.102  -2.219  13.650  1.00 24.21           C
ATOM   3150  C   ILE A 206     -18.804  -2.863  14.824  1.00 26.63           C
ATOM   3151  O   ILE A 206     -19.168  -2.174  15.782  1.00 25.99           O
ATOM   3152  CB  ILE A 206     -19.085  -1.821  12.545  1.00 24.54           C
ATOM   3153  CG1 ILE A 206     -18.366  -1.098  11.442  1.00 29.36           C
ATOM   3154  CG2 ILE A 206     -20.238  -1.004  13.121  1.00 25.86           C
ATOM   3155  CD1 ILE A 206     -17.673   0.245  11.911  1.00 29.53           C
ATOM   3156  H   ILE A 206     -17.269  -3.436  12.333  1.00 31.44           H
ATOM   3157  HA  ILE A 206     -17.695  -1.400  13.968  1.00 29.06           H
ATOM   3158  HB  ILE A 206     -19.448  -2.640  12.170  1.00 29.47           H
ATOM   3159 HG12 ILE A 206     -17.665  -1.678  11.111  1.00 35.24           H
ATOM   3160 HG13 ILE A 206     -19.002  -0.897  10.735  1.00 35.24           H
ATOM   3161 HG21 ILE A 206     -20.849  -0.785  12.404  1.00 31.05           H
ATOM   3162 HG22 ILE A 206     -20.704  -1.546  13.777  1.00 31.05           H
ATOM   3163 HG23 ILE A 206     -19.909  -0.191  13.533  1.00 31.05           H
ATOM   3164 HD11 ILE A 206     -17.310   0.694  11.132  1.00 35.45           H
ATOM   3165 HD12 ILE A 206     -18.322   0.803  12.361  1.00 35.45           H
ATOM   3166 HD13 ILE A 206     -16.950   0.034  12.519  1.00 35.45           H
ATOM   3167  N   TRP A 207     -19.014  -4.185  14.797  1.00 24.61           N
ATOM   3168  CA  TRP A 207     -19.538  -4.860  15.974  1.00 24.29           C
ATOM   3169  C   TRP A 207     -18.636  -4.607  17.173  1.00 30.15           C
ATOM   3170  O   TRP A 207     -19.102  -4.268  18.263  1.00 24.38           O
ATOM   3171  CB  TRP A 207     -19.698  -6.360  15.715  1.00 25.55           C
ATOM   3172  CG  TRP A 207     -20.219  -7.105  16.898  1.00 28.58           C
ATOM   3173  CD1 TRP A 207     -19.488  -7.620  17.919  1.00 25.56           C
ATOM   3174  CD2 TRP A 207     -21.591  -7.405  17.189  1.00 26.83           C
ATOM   3175  NE1 TRP A 207     -20.322  -8.203  18.850  1.00 28.17           N
ATOM   3176  CE2 TRP A 207     -21.618  -8.095  18.408  1.00 27.07           C
ATOM   3177  CE3 TRP A 207     -22.799  -7.166  16.524  1.00 28.72           C
ATOM   3178  CZ2 TRP A 207     -22.844  -8.529  18.996  1.00 26.70           C
ATOM   3179  CZ3 TRP A 207     -23.975  -7.607  17.101  1.00 26.78           C
ATOM   3180  CH2 TRP A 207     -23.989  -8.258  18.304  1.00 23.69           C
ATOM   3181  H   TRP A 207     -18.891  -4.688  14.112  1.00 29.55           H
ATOM   3182  HA  TRP A 207     -20.420  -4.502  16.164  1.00 29.16           H
ATOM   3183  HB2 TRP A 207     -20.307  -6.500  14.973  1.00 30.67           H
ATOM   3184  HB3 TRP A 207     -18.830  -6.747  15.501  1.00 30.67           H
ATOM   3185  HD1 TRP A 207     -18.563  -7.549  17.994  1.00 30.69           H
ATOM   3186  HE1 TRP A 207     -20.061  -8.582  19.574  1.00 33.82           H
ATOM   3187  HE3 TRP A 207     -22.824  -6.707  15.712  1.00 34.47           H
ATOM   3188  HZ2 TRP A 207     -22.872  -8.995  19.805  1.00 32.06           H
ATOM   3189  HZ3 TRP A 207     -24.785  -7.447  16.675  1.00 32.15           H
ATOM   3190  HH2 TRP A 207     -24.809  -8.546  18.642  1.00 28.44           H
ATOM   3191  N   SER A 208     -17.326  -4.770  16.983  1.00 23.30           N
ATOM   3192  CA  SER A 208     -16.391  -4.553  18.074  1.00 28.09           C
ATOM   3193  C   SER A 208     -16.459  -3.101  18.558  1.00 25.84           C
ATOM   3194  O   SER A 208     -16.389  -2.834  19.761  1.00 27.41           O
ATOM   3195  CB  SER A 208     -14.940  -4.929  17.626  1.00 29.27           C
ATOM   3196  OG  SER A 208     -14.880  -6.162  16.950  1.00 27.03           O
ATOM   3197  H   SER A 208     -16.971  -4.991  16.232  1.00 27.97           H
ATOM   3198  HA  SER A 208     -16.649  -5.124  18.809  1.00 33.73           H
ATOM   3199  HB2 SER A 208     -14.582  -4.249  17.035  1.00 35.14           H
ATOM   3200  HB3 SER A 208     -14.373  -5.015  18.403  1.00 35.14           H
ATOM   3201  HG  SER A 208     -15.022  -6.789  17.487  1.00 32.46           H
ATOM   3202  N   VAL A 209     -16.559  -2.155  17.635  1.00 27.78           N
ATOM   3203  CA  VAL A 209     -16.717  -0.755  18.032  1.00 27.85           C
ATOM   3204  C   VAL A 209     -17.957  -0.583  18.913  1.00 37.47           C
ATOM   3205  O   VAL A 209     -17.926   0.147  19.916  1.00 28.42           O
ATOM   3206  CB  VAL A 209     -16.777   0.175  16.810  1.00 29.07           C
ATOM   3207  CG1 VAL A 209     -17.053   1.573  17.287  1.00 33.74           C
ATOM   3208  CG2 VAL A 209     -15.486   0.166  15.973  1.00 24.99           C
ATOM   3209  H   VAL A 209     -16.511  -2.286  16.785  1.00 33.35           H
ATOM   3210  HA  VAL A 209     -15.944  -0.506  18.556  1.00 33.43           H
ATOM   3211  HB  VAL A 209     -17.503  -0.100  16.230  1.00 34.90           H
ATOM   3212 HG11 VAL A 209     -16.982   2.169  16.525  1.00 40.50           H
ATOM   3213 HG12 VAL A 209     -17.942   1.631  17.667  1.00 40.50           H
ATOM   3214 HG13 VAL A 209     -16.394   1.818  17.951  1.00 40.50           H
ATOM   3215 HG21 VAL A 209     -15.585   0.786  15.233  1.00 30.01           H
ATOM   3216 HG22 VAL A 209     -14.746   0.438  16.535  1.00 30.01           H
ATOM   3217 HG23 VAL A 209     -15.334  -0.726  15.644  1.00 30.01           H
ATOM   3218  N   GLY A 210     -19.069  -1.227  18.540  1.00 27.51           N
ATOM   3219  CA  GLY A 210     -20.264  -1.206  19.360  1.00 28.38           C
ATOM   3220  C   GLY A 210     -20.002  -1.687  20.767  1.00 31.69           C
ATOM   3221  O   GLY A 210     -20.465  -1.072  21.749  1.00 30.83           O
ATOM   3222  H   GLY A 210     -19.163  -1.663  17.807  1.00 33.03           H
ATOM   3223  HA2 GLY A 210     -20.655  -0.319  19.400  1.00 34.08           H
ATOM   3224  HA3 GLY A 210     -20.927  -1.797  18.962  1.00 34.08           H
ATOM   3225  N   CYS A 211     -19.274  -2.785  20.877  1.00 27.02           N
ATOM   3226  CA  CYS A 211     -18.996  -3.400  22.166  1.00 29.14           C
ATOM   3227  C   CYS A 211     -18.113  -2.484  23.005  1.00 35.58           C
ATOM   3228  O   CYS A 211     -18.342  -2.317  24.205  1.00 31.79           O
ATOM   3229  CB  CYS A 211     -18.325  -4.767  21.993  1.00 29.70           C
ATOM   3230  SG  CYS A 211     -19.470  -6.034  21.341  1.00 29.28           S
ATOM   3231  H   CYS A 211     -18.902  -3.180  20.219  1.00 32.44           H
ATOM   3232  HA  CYS A 211     -19.846  -3.536  22.620  1.00 34.99           H
ATOM   3233  HB2 CYS A 211     -17.578  -4.691  21.381  1.00 35.65           H
ATOM   3234  HB3 CYS A 211     -18.016  -5.080  22.854  1.00 35.65           H
ATOM   3235  HG  CYS A 211     -19.685  -5.629  20.220  1.00 35.16           H
ATOM   3236  N   ILE A 212     -17.134  -1.860  22.367  1.00 29.34           N
ATOM   3237  CA  ILE A 212     -16.211  -0.959  23.049  1.00 33.46           C
ATOM   3238  C   ILE A 212     -16.953   0.269  23.563  1.00 32.93           C
ATOM   3239  O   ILE A 212     -16.823   0.638  24.732  1.00 34.86           O
ATOM   3240  CB  ILE A 212     -15.078  -0.572  22.075  1.00 31.76           C
ATOM   3241  CG1 ILE A 212     -14.192  -1.807  21.843  1.00 32.91           C
ATOM   3242  CG2 ILE A 212     -14.327   0.687  22.570  1.00 31.45           C
ATOM   3243  CD1 ILE A 212     -13.199  -1.720  20.637  1.00 34.24           C
ATOM   3244  H   ILE A 212     -16.991  -1.922  21.520  1.00 35.22           H
ATOM   3245  HA  ILE A 212     -15.815  -1.429  23.797  1.00 40.17           H
ATOM   3246  HB  ILE A 212     -15.479  -0.323  21.226  1.00 38.13           H
ATOM   3247 HG12 ILE A 212     -13.662  -1.957  22.641  1.00 39.51           H
ATOM   3248 HG13 ILE A 212     -14.763  -2.573  21.700  1.00 39.51           H
ATOM   3249 HG21 ILE A 212     -13.547   0.832  22.012  1.00 37.75           H
ATOM   3250 HG22 ILE A 212     -14.906   1.461  22.504  1.00 37.75           H
ATOM   3251 HG23 ILE A 212     -14.048   0.563  23.487  1.00 37.75           H
ATOM   3252 HD11 ILE A 212     -12.641  -2.510  20.621  1.00 41.10           H
ATOM   3253 HD12 ILE A 212     -13.706  -1.654  19.815  1.00 41.10           H
ATOM   3254 HD13 ILE A 212     -12.646  -0.932  20.731  1.00 41.10           H
ATOM   3255  N   MET A 213     -17.728   0.919  22.686  1.00 31.17           N
ATOM   3256  CA  MET A 213     -18.535   2.081  23.046  1.00 29.77           C
ATOM   3257  C   MET A 213     -19.493   1.785  24.195  1.00 40.67           C
ATOM   3258  O   MET A 213     -19.565   2.544  25.169  1.00 33.13           O
ATOM   3259  CB  MET A 213     -19.308   2.566  21.826  1.00 28.25           C
ATOM   3260  CG  MET A 213     -20.153   3.771  22.049  1.00 32.71           C
ATOM   3261  SD  MET A 213     -20.920   4.337  20.519  1.00 37.37           S
ATOM   3262  CE  MET A 213     -20.299   5.974  20.385  1.00 87.98           C
ATOM   3263  H   MET A 213     -17.798   0.704  21.855  1.00 37.42           H
ATOM   3264  HA  MET A 213     -17.944   2.795  23.320  1.00 35.74           H
ATOM   3265  HB2 MET A 213     -18.682   2.748  21.109  1.00 33.92           H
ATOM   3266  HB3 MET A 213     -19.906   1.858  21.555  1.00 33.92           H
ATOM   3267  HG2 MET A 213     -20.857   3.567  22.680  1.00 39.27           H
ATOM   3268  HG3 MET A 213     -19.594   4.488  22.396  1.00 39.27           H
ATOM   3269  HE1 MET A 213     -20.810   6.431  19.705  1.00105.59           H
ATOM   3270  HE2 MET A 213     -20.396   6.407  21.243  1.00105.59           H
ATOM   3271  HE3 MET A 213     -19.376   5.941  20.133  1.00105.59           H
ATOM   3272  N   ALA A 214     -20.267   0.704  24.089  1.00 33.59           N
ATOM   3273  CA  ALA A 214     -21.094   0.292  25.217  1.00 36.38           C
ATOM   3274  C   ALA A 214     -20.297   0.237  26.517  1.00 35.58           C
ATOM   3275  O   ALA A 214     -20.733   0.786  27.524  1.00 40.71           O
ATOM   3276  CB  ALA A 214     -21.728  -1.051  24.930  1.00 33.58           C
ATOM   3277  H   ALA A 214     -20.339   0.214  23.386  1.00 40.33           H
ATOM   3278  HA  ALA A 214     -21.805   0.949  25.325  1.00 43.68           H
ATOM   3279  HB1 ALA A 214     -22.322  -1.272  25.661  1.00 40.31           H
ATOM   3280  HB2 ALA A 214     -22.226  -0.985  24.098  1.00 40.31           H
ATOM   3281  HB3 ALA A 214     -21.025  -1.716  24.861  1.00 40.31           H
ATOM   3282  N   GLU A 215     -19.112  -0.381  26.504  1.00 36.55           N
ATOM   3283  CA  GLU A 215     -18.315  -0.557  27.719  1.00 39.06           C
ATOM   3284  C   GLU A 215     -17.877   0.798  28.290  1.00 45.83           C
ATOM   3285  O   GLU A 215     -17.851   1.003  29.514  1.00 40.30           O
ATOM   3286  CB  GLU A 215     -17.101  -1.427  27.383  1.00 43.24           C
ATOM   3287  CG  GLU A 215     -16.230  -1.846  28.540  1.00 42.22           C
ATOM   3288  CD  GLU A 215     -15.387  -3.104  28.278  1.00 51.56           C
ATOM   3289  OE1 GLU A 215     -15.633  -3.828  27.295  1.00 43.23           O
ATOM   3290  OE2 GLU A 215     -14.492  -3.401  29.101  1.00 55.01           O1-
ATOM   3291  H   GLU A 215     -18.745  -0.706  25.802  1.00 43.87           H
ATOM   3292  HA  GLU A 215     -18.849  -1.034  28.377  1.00 46.89           H
ATOM   3293  HB2 GLU A 215     -17.413  -2.241  26.957  1.00 51.91           H
ATOM   3294  HB3 GLU A 215     -16.548  -0.926  26.762  1.00 51.91           H
ATOM   3295  HG2 GLU A 215     -15.638  -1.110  28.756  1.00 50.68           H
ATOM   3296  HG3 GLU A 215     -16.807  -2.045  29.294  1.00 50.68           H
ATOM   3297  N   LEU A 216     -17.540   1.733  27.415  1.00 39.19           N
ATOM   3298  CA  LEU A 216     -17.044   3.023  27.865  1.00 42.98           C
ATOM   3299  C   LEU A 216     -18.153   3.835  28.509  1.00 45.26           C
ATOM   3300  O   LEU A 216     -17.919   4.531  29.503  1.00 46.70           O
ATOM   3301  CB  LEU A 216     -16.476   3.796  26.692  1.00 35.93           C
ATOM   3302  CG  LEU A 216     -15.209   3.332  25.988  1.00 39.62           C
ATOM   3303  CD1 LEU A 216     -14.878   4.358  24.851  1.00 38.00           C
ATOM   3304  CD2 LEU A 216     -14.110   3.262  26.975  1.00 46.71           C
ATOM   3305  H   LEU A 216     -17.601   1.651  26.563  1.00 47.04           H
ATOM   3306  HA  LEU A 216     -16.343   2.872  28.515  1.00 51.59           H
ATOM   3307  HB2 LEU A 216     -17.171   3.846  26.018  1.00 43.13           H
ATOM   3308  HB3 LEU A 216     -16.289   4.691  27.014  1.00 43.13           H
ATOM   3309  HG  LEU A 216     -15.341   2.453  25.607  1.00 47.56           H
ATOM   3310 HD11 LEU A 216     -14.064   4.077  24.407  1.00 45.61           H
ATOM   3311 HD12 LEU A 216     -15.607   4.388  24.214  1.00 45.61           H
ATOM   3312 HD13 LEU A 216     -14.762   5.236  25.242  1.00 45.61           H
ATOM   3313 HD21 LEU A 216     -13.283   3.082  26.504  1.00 56.06           H
ATOM   3314 HD22 LEU A 216     -14.049   4.108  27.445  1.00 56.06           H
ATOM   3315 HD23 LEU A 216     -14.303   2.547  27.599  1.00 56.06           H
ATOM   3316  N   LEU A 217     -19.351   3.799  27.910  1.00 37.91           N
ATOM   3317  CA  LEU A 217     -20.519   4.504  28.423  1.00 41.88           C
ATOM   3318  C   LEU A 217     -21.010   3.943  29.745  1.00 42.59           C
ATOM   3319  O   LEU A 217     -21.776   4.608  30.460  1.00 40.66           O
ATOM   3320  CB  LEU A 217     -21.665   4.439  27.407  1.00 45.44           C
ATOM   3321  CG  LEU A 217     -21.540   5.455  26.289  1.00 50.45           C
ATOM   3322  CD1 LEU A 217     -22.521   5.219  25.185  1.00 47.49           C
ATOM   3323  CD2 LEU A 217     -21.751   6.828  26.854  1.00 53.88           C
ATOM   3324  H   LEU A 217     -19.504   3.351  27.199  1.00 45.51           H
ATOM   3325  HA  LEU A 217     -20.274   5.430  28.569  1.00 50.28           H
ATOM   3326  HB2 LEU A 217     -21.686   3.557  27.003  1.00 54.55           H
ATOM   3327  HB3 LEU A 217     -22.502   4.601  27.866  1.00 54.55           H
ATOM   3328  HG  LEU A 217     -20.644   5.410  25.924  1.00 60.55           H
ATOM   3329 HD11 LEU A 217     -22.482   5.970  24.571  1.00 57.01           H
ATOM   3330 HD12 LEU A 217     -22.293   4.396  24.728  1.00 57.01           H
ATOM   3331 HD13 LEU A 217     -23.409   5.152  25.567  1.00 57.01           H
ATOM   3332 HD21 LEU A 217     -21.843   7.455  26.119  1.00 64.67           H
ATOM   3333 HD22 LEU A 217     -22.565   6.819  27.382  1.00 64.67           H
ATOM   3334 HD23 LEU A 217     -20.999   7.077  27.411  1.00 64.67           H
ATOM   3335  N   THR A 218     -20.558   2.757  30.111  1.00 46.42           N
ATOM   3336  CA  THR A 218     -21.336   1.934  31.009  1.00 42.74           C
ATOM   3337  C   THR A 218     -20.455   1.431  32.151  1.00 45.08           C
ATOM   3338  O   THR A 218     -20.947   1.179  33.254  1.00 47.99           O
ATOM   3339  CB  THR A 218     -21.947   0.823  30.143  1.00 45.92           C
ATOM   3340  OG1 THR A 218     -23.368   0.957  30.037  1.00 43.81           O
ATOM   3341  CG2 THR A 218     -21.559  -0.490  30.596  1.00 34.03           C
ATOM   3342  H   THR A 218     -19.800   2.415  29.874  1.00 55.72           H
ATOM   3343  HA  THR A 218     -22.072   2.448  31.401  1.00 51.31           H
ATOM   3344  HB  THR A 218     -21.590   0.928  29.269  1.00 55.12           H
ATOM   3345  HG1 THR A 218     -23.637   0.464  29.411  1.00 52.59           H
ATOM   3346 HG21 THR A 218     -22.171  -1.127  30.213  1.00 40.86           H
ATOM   3347 HG22 THR A 218     -20.660  -0.674  30.301  1.00 40.86           H
ATOM   3348 HG23 THR A 218     -21.633  -0.579  31.560  1.00 40.86           H
ATOM   3349  N   GLY A 219     -19.150   1.279  31.905  1.00 37.95           N
ATOM   3350  CA  GLY A 219     -18.278   0.729  32.898  1.00 40.72           C
ATOM   3351  C   GLY A 219     -18.247  -0.780  33.000  1.00 50.39           C
ATOM   3352  O   GLY A 219     -17.466  -1.312  33.806  1.00 49.82           O
ATOM   3353  H   GLY A 219     -18.756   1.494  31.172  1.00 45.56           H
ATOM   3354  HA2 GLY A 219     -17.382   1.050  32.732  1.00 48.88           H
ATOM   3355  HA3 GLY A 219     -18.565   1.065  33.754  1.00 48.88           H
ATOM   3356  N   ARG A 220     -19.051  -1.513  32.232  1.00 40.24           N
ATOM   3357  CA  ARG A 220     -18.971  -2.959  32.293  1.00 47.48           C
ATOM   3358  C   ARG A 220     -18.917  -3.549  30.893  1.00 40.85           C
ATOM   3359  O   ARG A 220     -19.385  -2.954  29.918  1.00 38.47           O
ATOM   3360  CB  ARG A 220     -20.144  -3.577  33.096  1.00 56.18           C
ATOM   3361  CG  ARG A 220     -21.391  -2.720  33.170  1.00 50.06           C
ATOM   3362  CD  ARG A 220     -22.489  -3.450  33.952  1.00 54.22           C
ATOM   3363  NE  ARG A 220     -22.672  -2.961  35.317  1.00 58.21           N
ATOM   3364  CZ  ARG A 220     -23.523  -3.498  36.186  1.00 55.24           C
ATOM   3365  NH1 ARG A 220     -24.255  -4.555  35.840  1.00 51.10           N
ATOM   3366  NH2 ARG A 220     -23.630  -2.991  37.413  1.00 49.17           N1+
ATOM   3367  H   ARG A 220     -19.625  -1.208  31.692  1.00 48.31           H
ATOM   3368  HA  ARG A 220     -18.147  -3.210  32.735  1.00 56.99           H
ATOM   3369  HB2 ARG A 220     -20.388  -4.426  32.693  1.00 67.43           H
ATOM   3370  HB3 ARG A 220     -19.845  -3.735  34.007  1.00 67.43           H
ATOM   3371  HG2 ARG A 220     -21.195  -1.882  33.620  1.00 60.09           H
ATOM   3372  HG3 ARG A 220     -21.710  -2.555  32.272  1.00 60.09           H
ATOM   3373  HD2 ARG A 220     -23.335  -3.343  33.484  1.00 65.09           H
ATOM   3374  HD3 ARG A 220     -22.259  -4.390  34.013  1.00 65.09           H
ATOM   3375  HE  ARG A 220     -22.376  -2.172  35.493  1.00 69.87           H
ATOM   3376 HH11 ARG A 220     -24.186  -4.895  35.053  1.00 61.33           H
ATOM   3377 HH12 ARG A 220     -24.795  -4.908  36.407  1.00 61.33           H
ATOM   3378 HH21 ARG A 220     -23.156  -2.307  37.636  1.00 59.02           H
ATOM   3379 HH22 ARG A 220     -24.175  -3.340  37.979  1.00 59.02           H
ATOM   3380  N   THR A 221     -18.316  -4.723  30.806  1.00 39.10           N
ATOM   3381  CA  THR A 221     -18.188  -5.327  29.499  1.00 40.63           C
ATOM   3382  C   THR A 221     -19.586  -5.746  29.044  1.00 42.02           C
ATOM   3383  O   THR A 221     -20.361  -6.327  29.807  1.00 41.70           O
ATOM   3384  CB  THR A 221     -17.169  -6.481  29.490  1.00 49.77           C
ATOM   3385  OG1 THR A 221     -17.694  -7.609  28.785  1.00 54.41           O
ATOM   3386  CG2 THR A 221     -16.692  -6.897  30.857  1.00 49.79           C
ATOM   3387  H   THR A 221     -18.013  -5.162  31.468  1.00 46.94           H
ATOM   3388  HA  THR A 221     -17.872  -4.641  28.886  1.00 48.77           H
ATOM   3389  HB  THR A 221     -16.385  -6.167  29.014  1.00 59.73           H
ATOM   3390  HG1 THR A 221     -17.133  -8.237  28.794  1.00 65.31           H
ATOM   3391 HG21 THR A 221     -16.072  -7.638  30.784  1.00 59.76           H
ATOM   3392 HG22 THR A 221     -16.243  -6.156  31.288  1.00 59.76           H
ATOM   3393 HG23 THR A 221     -17.450  -7.178  31.395  1.00 59.76           H
ATOM   3394  N   LEU A 222     -19.942  -5.361  27.821  1.00 37.14           N
ATOM   3395  CA  LEU A 222     -21.290  -5.606  27.336  1.00 41.09           C
ATOM   3396  C   LEU A 222     -21.604  -7.095  27.314  1.00 37.15           C
ATOM   3397  O   LEU A 222     -22.630  -7.529  27.848  1.00 42.35           O
ATOM   3398  CB  LEU A 222     -21.458  -4.979  25.956  1.00 35.54           C
ATOM   3399  CG  LEU A 222     -22.854  -5.175  25.363  1.00 32.06           C
ATOM   3400  CD1 LEU A 222     -23.881  -4.563  26.311  1.00 32.08           C
ATOM   3401  CD2 LEU A 222     -22.873  -4.454  24.006  1.00 28.98           C
ATOM   3402  H   LEU A 222     -19.438  -4.944  27.264  1.00 44.58           H
ATOM   3403  HA  LEU A 222     -21.912  -5.177  27.943  1.00 49.33           H
ATOM   3404  HB2 LEU A 222     -21.297  -4.025  26.037  1.00 42.66           H
ATOM   3405  HB3 LEU A 222     -20.803  -5.369  25.357  1.00 42.66           H
ATOM   3406  HG  LEU A 222     -23.038  -6.118  25.246  1.00 38.49           H
ATOM   3407 HD11 LEU A 222     -24.745  -4.584  25.871  1.00 38.51           H
ATOM   3408 HD12 LEU A 222     -23.901  -5.086  27.127  1.00 38.51           H
ATOM   3409 HD13 LEU A 222     -23.631  -3.644  26.506  1.00 38.51           H
ATOM   3410 HD21 LEU A 222     -23.710  -4.652  23.558  1.00 34.79           H
ATOM   3411 HD22 LEU A 222     -22.794  -3.498  24.150  1.00 34.79           H
ATOM   3412 HD23 LEU A 222     -22.128  -4.775  23.480  1.00 34.79           H
ATOM   3413  N   PHE A 223     -20.741  -7.899  26.714  1.00 34.71           N
ATOM   3414  CA  PHE A 223     -20.970  -9.344  26.615  1.00 37.31           C
ATOM   3415  C   PHE A 223     -19.813 -10.154  27.168  1.00 40.39           C
ATOM   3416  O   PHE A 223     -19.006 -10.696  26.396  1.00 39.38           O
ATOM   3417  CB  PHE A 223     -21.193  -9.759  25.171  1.00 35.96           C
ATOM   3418  CG  PHE A 223     -22.266  -9.031  24.467  1.00 33.15           C
ATOM   3419  CD1 PHE A 223     -21.968  -8.280  23.334  1.00 27.78           C
ATOM   3420  CD2 PHE A 223     -23.597  -9.155  24.867  1.00 32.89           C
ATOM   3421  CE1 PHE A 223     -22.941  -7.649  22.639  1.00 31.62           C
ATOM   3422  CE2 PHE A 223     -24.580  -8.501  24.192  1.00 31.88           C
ATOM   3423  CZ  PHE A 223     -24.277  -7.768  23.050  1.00 28.78           C
ATOM   3424  H   PHE A 223     -20.014  -7.626  26.347  1.00 41.67           H
ATOM   3425  HA  PHE A 223     -21.756  -9.580  27.125  1.00 44.78           H
ATOM   3426  HB2 PHE A 223     -20.367  -9.609  24.681  1.00 43.17           H
ATOM   3427  HB3 PHE A 223     -21.428 -10.699  25.165  1.00 43.17           H
ATOM   3428  HD1 PHE A 223     -21.086  -8.216  23.051  1.00 33.35           H
ATOM   3429  HD2 PHE A 223     -23.808  -9.657  25.627  1.00 39.49           H
ATOM   3430  HE1 PHE A 223     -22.723  -7.139  21.892  1.00 37.96           H
ATOM   3431  HE2 PHE A 223     -25.468  -8.583  24.473  1.00 38.27           H
ATOM   3432  HZ  PHE A 223     -24.948  -7.321  22.587  1.00 34.55           H
ATOM   3433  N   PRO A 224     -19.706 -10.280  28.497  1.00 42.27           N
ATOM   3434  CA  PRO A 224     -18.568 -10.994  29.069  1.00 41.93           C
ATOM   3435  C   PRO A 224     -18.499 -12.392  28.492  1.00 47.41           C
ATOM   3436  O   PRO A 224     -18.040 -12.541  27.363  1.00 68.63           O
ATOM   3437  CB  PRO A 224     -18.835 -10.957  30.579  1.00 48.74           C
ATOM   3438  CG  PRO A 224     -19.978 -10.057  30.791  1.00 45.33           C
ATOM   3439  CD  PRO A 224     -20.661  -9.816  29.521  1.00 46.02           C
ATOM   3440  HA  PRO A 224     -17.741 -10.525  28.881  1.00 50.33           H
ATOM   3441  HB2 PRO A 224     -19.031 -11.833  30.938  1.00 58.50           H
ATOM   3442  HB3 PRO A 224     -18.055 -10.588  31.015  1.00 58.50           H
ATOM   3443  HG2 PRO A 224     -20.590 -10.469  31.420  1.00 54.41           H
ATOM   3444  HG3 PRO A 224     -19.643  -9.222  31.146  1.00 54.41           H
ATOM   3445  HD2 PRO A 224     -21.484 -10.323  29.481  1.00 55.24           H
ATOM   3446  HD3 PRO A 224     -20.822  -8.865  29.413  1.00 55.24           H
ATOM   3447  N   GLY A 225     -18.930 -13.426  29.177  1.00 50.41           N
ATOM   3448  CA  GLY A 225     -19.060 -14.680  28.441  1.00 55.01           C
ATOM   3449  C   GLY A 225     -17.823 -15.550  28.544  1.00 53.59           C
ATOM   3450  O   GLY A 225     -16.727 -15.134  28.153  1.00 57.46           O
ATOM   3451  H   GLY A 225     -19.130 -13.451  30.012  1.00 60.50           H
ATOM   3452  HA2 GLY A 225     -19.822 -15.166  28.767  1.00 66.02           H
ATOM   3453  HA3 GLY A 225     -19.209 -14.493  27.502  1.00 66.02           H
ATOM   3454  N   THR A 226     -17.990 -16.756  29.068  1.00 54.36           N
ATOM   3455  CA  THR A 226     -16.874 -17.620  29.449  1.00 59.13           C
ATOM   3456  C   THR A 226     -16.457 -18.580  28.345  1.00 55.50           C
ATOM   3457  O   THR A 226     -15.455 -19.275  28.496  1.00 50.24           O
ATOM   3458  CB  THR A 226     -17.250 -18.414  30.701  1.00 62.39           C
ATOM   3459  OG1 THR A 226     -18.028 -17.572  31.566  1.00 66.12           O
ATOM   3460  CG2 THR A 226     -15.984 -18.901  31.450  1.00 61.14           C
ATOM   3461  H   THR A 226     -18.759 -17.110  29.212  1.00 65.24           H
ATOM   3462  HA  THR A 226     -16.106 -17.070  29.670  1.00 70.97           H
ATOM   3463  HB  THR A 226     -17.777 -19.189  30.444  1.00 74.88           H
ATOM   3464  HG1 THR A 226     -18.451 -18.043  32.120  1.00 79.36           H
ATOM   3465 HG21 THR A 226     -16.239 -19.469  32.196  1.00 73.38           H
ATOM   3466 HG22 THR A 226     -15.406 -19.406  30.858  1.00 73.38           H
ATOM   3467 HG23 THR A 226     -15.490 -18.140  31.793  1.00 73.38           H
ATOM   3468  N   ASP A 227     -17.175 -18.611  27.235  1.00 53.99           N
ATOM   3469  CA  ASP A 227     -16.809 -19.460  26.114  1.00 49.18           C
ATOM   3470  C   ASP A 227     -17.712 -19.049  24.956  1.00 49.93           C
ATOM   3471  O   ASP A 227     -18.569 -18.174  25.099  1.00 46.29           O
ATOM   3472  CB  ASP A 227     -16.949 -20.937  26.497  1.00 57.71           C
ATOM   3473  CG  ASP A 227     -18.251 -21.211  27.221  1.00 60.54           C
ATOM   3474  OD1 ASP A 227     -18.310 -21.057  28.459  1.00 84.44           O
ATOM   3475  OD2 ASP A 227     -19.230 -21.525  26.535  1.00 52.75           O1-
ATOM   3476  H   ASP A 227     -17.887 -18.145  27.105  1.00 64.80           H
ATOM   3477  HA  ASP A 227     -15.886 -19.289  25.874  1.00 59.03           H
ATOM   3478  HB2 ASP A 227     -16.928 -21.484  25.702  1.00 69.27           H
ATOM   3479  HB3 ASP A 227     -16.220 -21.183  27.088  1.00 69.27           H
ATOM   3480  N   HIS A 228     -17.533 -19.687  23.809  1.00 38.54           N
ATOM   3481  CA  HIS A 228     -18.271 -19.245  22.627  1.00 44.88           C
ATOM   3482  C   HIS A 228     -19.768 -19.480  22.758  1.00 51.13           C
ATOM   3483  O   HIS A 228     -20.564 -18.770  22.126  1.00 43.94           O
ATOM   3484  CB  HIS A 228     -17.712 -19.937  21.392  1.00 48.00           C
ATOM   3485  CG  HIS A 228     -16.340 -19.465  21.043  1.00 48.99           C
ATOM   3486  ND1 HIS A 228     -15.500 -18.888  21.978  1.00 53.60           N
ATOM   3487  CD2 HIS A 228     -15.670 -19.446  19.867  1.00 53.16           C
ATOM   3488  CE1 HIS A 228     -14.362 -18.554  21.397  1.00 53.87           C
ATOM   3489  NE2 HIS A 228     -14.445 -18.868  20.116  1.00 52.22           N
ATOM   3490  H   HIS A 228     -16.998 -20.346  23.681  1.00 46.26           H
ATOM   3491  HA  HIS A 228     -18.143 -18.292  22.519  1.00 53.87           H
ATOM   3492  HB2 HIS A 228     -18.291 -19.736  20.638  1.00 57.62           H
ATOM   3493  HB3 HIS A 228     -17.677 -20.896  21.538  1.00 57.62           H
ATOM   3494  HD2 HIS A 228     -15.975 -19.753  19.045  1.00 63.81           H
ATOM   3495  HE1 HIS A 228     -13.635 -18.149  21.819  1.00 64.66           H
ATOM   3496  HE2 HIS A 228     -13.827 -18.740  19.535  1.00 62.68           H
ATOM   3497  N   ILE A 229     -20.179 -20.450  23.574  1.00 44.79           N
ATOM   3498  CA  ILE A 229     -21.603 -20.696  23.745  1.00 47.36           C
ATOM   3499  C   ILE A 229     -22.219 -19.668  24.679  1.00 42.33           C
ATOM   3500  O   ILE A 229     -23.273 -19.095  24.382  1.00 42.24           O
ATOM   3501  CB  ILE A 229     -21.830 -22.140  24.250  1.00 51.73           C
ATOM   3502  CG1 ILE A 229     -21.453 -23.149  23.175  1.00 50.63           C
ATOM   3503  CG2 ILE A 229     -23.269 -22.344  24.720  1.00 63.19           C
ATOM   3504  CD1 ILE A 229     -22.012 -22.866  21.790  1.00 55.66           C
ATOM   3505  H   ILE A 229     -19.665 -20.969  24.028  1.00 53.76           H
ATOM   3506  HA  ILE A 229     -22.050 -20.581  22.888  1.00 56.85           H
ATOM   3507  HB  ILE A 229     -21.241 -22.285  25.010  1.00 62.09           H
ATOM   3508 HG12 ILE A 229     -20.485 -23.190  23.109  1.00 60.77           H
ATOM   3509 HG13 ILE A 229     -21.796 -24.017  23.445  1.00 60.77           H
ATOM   3510 HG21 ILE A 229     -23.395 -23.282  24.931  1.00 75.85           H
ATOM   3511 HG22 ILE A 229     -23.417 -21.814  25.520  1.00 75.85           H
ATOM   3512 HG23 ILE A 229     -23.880 -22.077  24.019  1.00 75.85           H
ATOM   3513 HD11 ILE A 229     -21.912 -23.666  21.246  1.00 66.81           H
ATOM   3514 HD12 ILE A 229     -22.949 -22.625  21.862  1.00 66.81           H
ATOM   3515 HD13 ILE A 229     -21.508 -22.139  21.389  1.00 66.81           H
ATOM   3516  N   ASP A 230     -21.580 -19.417  25.820  1.00 40.13           N
ATOM   3517  CA  ASP A 230     -22.089 -18.403  26.743  1.00 43.65           C
ATOM   3518  C   ASP A 230     -22.059 -17.019  26.106  1.00 42.47           C
ATOM   3519  O   ASP A 230     -22.977 -16.203  26.304  1.00 38.42           O
ATOM   3520  CB  ASP A 230     -21.249 -18.436  28.019  1.00 47.42           C
ATOM   3521  CG  ASP A 230     -21.757 -17.494  29.100  1.00 55.33           C
ATOM   3522  OD1 ASP A 230     -20.957 -16.712  29.648  1.00 62.13           O
ATOM   3523  OD2 ASP A 230     -22.959 -17.545  29.421  1.00 59.84           O1-
ATOM   3524  H   ASP A 230     -20.856 -19.808  26.079  1.00 48.17           H
ATOM   3525  HA  ASP A 230     -23.015 -18.602  26.971  1.00 52.40           H
ATOM   3526  HB2 ASP A 230     -21.269 -19.340  28.373  1.00 56.92           H
ATOM   3527  HB3 ASP A 230     -20.337 -18.186  27.802  1.00 56.92           H
ATOM   3528  N   GLN A 231     -20.985 -16.732  25.353  1.00 41.82           N
ATOM   3529  CA  GLN A 231     -20.892 -15.506  24.566  1.00 38.40           C
ATOM   3530  C   GLN A 231     -22.091 -15.332  23.644  1.00 35.28           C
ATOM   3531  O   GLN A 231     -22.734 -14.280  23.631  1.00 36.96           O
ATOM   3532  CB  GLN A 231     -19.608 -15.525  23.731  1.00 43.88           C
ATOM   3533  CG  GLN A 231     -19.358 -14.186  23.014  1.00 42.42           C
ATOM   3534  CD  GLN A 231     -19.019 -13.085  23.958  1.00 38.37           C
ATOM   3535  OE1 GLN A 231     -19.347 -11.900  23.735  1.00 36.43           O
ATOM   3536  NE2 GLN A 231     -18.304 -13.429  24.981  1.00 36.21           N
ATOM   3537  H   GLN A 231     -20.291 -17.238  25.293  1.00 50.20           H
ATOM   3538  HA  GLN A 231     -20.855 -14.743  25.166  1.00 46.10           H
ATOM   3539  HB2 GLN A 231     -18.852 -15.743  24.298  1.00 52.67           H
ATOM   3540  HB3 GLN A 231     -19.687 -16.209  23.046  1.00 52.67           H
ATOM   3541  HG2 GLN A 231     -18.628 -14.280  22.404  1.00 50.92           H
ATOM   3542  HG3 GLN A 231     -20.154 -13.926  22.526  1.00 50.92           H
ATOM   3543 HE21 GLN A 231     -17.933 -14.200  25.015  1.00 43.46           H
ATOM   3544 HE22 GLN A 231     -18.177 -12.868  25.614  1.00 43.46           H
ATOM   3545  N   LEU A 232     -22.371 -16.334  22.814  1.00 36.50           N
ATOM   3546  CA  LEU A 232     -23.514 -16.230  21.923  1.00 36.63           C
ATOM   3547  C   LEU A 232     -24.809 -16.061  22.697  1.00 39.89           C
ATOM   3548  O   LEU A 232     -25.672 -15.289  22.274  1.00 35.96           O
ATOM   3549  CB  LEU A 232     -23.605 -17.430  21.001  1.00 40.26           C
ATOM   3550  CG  LEU A 232     -24.785 -17.258  20.031  1.00 51.04           C
ATOM   3551  CD1 LEU A 232     -24.554 -16.056  19.125  1.00 49.96           C
ATOM   3552  CD2 LEU A 232     -24.987 -18.486  19.196  1.00 53.02           C
ATOM   3553  H   LEU A 232     -21.929 -17.065  22.750  1.00 43.82           H
ATOM   3554  HA  LEU A 232     -23.373 -15.439  21.392  1.00 43.97           H
ATOM   3555  HB2 LEU A 232     -22.790 -17.495  20.477  1.00 48.33           H
ATOM   3556  HB3 LEU A 232     -23.740 -18.238  21.522  1.00 48.33           H
ATOM   3557  HG  LEU A 232     -25.603 -17.104  20.528  1.00 61.26           H
ATOM   3558 HD11 LEU A 232     -25.292 -16.007  18.497  1.00 59.96           H
ATOM   3559 HD12 LEU A 232     -24.520 -15.244  19.653  1.00 59.96           H
ATOM   3560 HD13 LEU A 232     -23.720 -16.178  18.641  1.00 59.96           H
ATOM   3561 HD21 LEU A 232     -25.717 -18.296  18.597  1.00 63.64           H
ATOM   3562 HD22 LEU A 232     -24.181 -18.676  18.694  1.00 63.64           H
ATOM   3563 HD23 LEU A 232     -25.210 -19.229  19.776  1.00 63.64           H
ATOM   3564  N   LYS A 233     -24.945 -16.728  23.853  1.00 45.81           N
ATOM   3565  CA  LYS A 233     -26.164 -16.609  24.645  1.00 47.69           C
ATOM   3566  C   LYS A 233     -26.343 -15.190  25.147  1.00 37.18           C
ATOM   3567  O   LYS A 233     -27.427 -14.600  25.028  1.00 40.67           O
ATOM   3568  CB  LYS A 233     -26.129 -17.582  25.821  1.00 46.48           C
ATOM   3569  CG  LYS A 233     -27.121 -18.696  25.701  1.00 63.51           C
ATOM   3570  CD  LYS A 233     -26.932 -19.736  26.828  1.00 70.06           C
ATOM   3571  CE  LYS A 233     -27.268 -21.168  26.379  1.00 70.96           C
ATOM   3572  NZ  LYS A 233     -26.035 -21.986  26.265  1.00 71.47           N1+
ATOM   3573  H   LYS A 233     -24.345 -17.232  24.209  1.00 54.99           H
ATOM   3574  HA  LYS A 233     -26.924 -16.829  24.087  1.00 57.24           H
ATOM   3575  HB2 LYS A 233     -25.248 -17.987  25.865  1.00 55.80           H
ATOM   3576  HB3 LYS A 233     -26.321 -17.096  26.642  1.00 55.80           H
ATOM   3577  HG2 LYS A 233     -28.010 -18.314  25.780  1.00 76.22           H
ATOM   3578  HG3 LYS A 233     -27.016 -19.124  24.835  1.00 76.22           H
ATOM   3579  HD2 LYS A 233     -26.005 -19.724  27.113  1.00 84.09           H
ATOM   3580  HD3 LYS A 233     -27.511 -19.508  27.572  1.00 84.09           H
ATOM   3581  HE2 LYS A 233     -27.858 -21.590  27.023  1.00 85.17           H
ATOM   3582  HE3 LYS A 233     -27.689 -21.144  25.504  1.00 85.17           H
ATOM   3583  HZ1 LYS A 233     -25.467 -21.587  25.706  1.00 85.78           H
ATOM   3584  HZ2 LYS A 233     -25.648 -22.065  27.063  1.00 85.78           H
ATOM   3585  HZ3 LYS A 233     -26.230 -22.797  25.952  1.00 85.78           H
ATOM   3586  N   LEU A 234     -25.276 -14.609  25.697  1.00 38.90           N
ATOM   3587  CA  LEU A 234     -25.348 -13.216  26.126  1.00 37.42           C
ATOM   3588  C   LEU A 234     -25.740 -12.293  24.976  1.00 37.04           C
ATOM   3589  O   LEU A 234     -26.545 -11.382  25.163  1.00 32.72           O
ATOM   3590  CB  LEU A 234     -24.021 -12.762  26.728  1.00 38.54           C
ATOM   3591  CG  LEU A 234     -23.575 -13.534  27.961  1.00 39.75           C
ATOM   3592  CD1 LEU A 234     -22.191 -13.048  28.389  1.00 40.63           C
ATOM   3593  CD2 LEU A 234     -24.612 -13.386  29.058  1.00 41.28           C
ATOM   3594  H   LEU A 234     -24.518 -14.994  25.826  1.00 46.69           H
ATOM   3595  HA  LEU A 234     -26.033 -13.149  26.803  1.00 44.92           H
ATOM   3596  HB2 LEU A 234     -23.322 -12.854  26.060  1.00 46.27           H
ATOM   3597  HB3 LEU A 234     -24.104 -11.832  26.986  1.00 46.27           H
ATOM   3598  HG  LEU A 234     -23.518 -14.476  27.744  1.00 47.72           H
ATOM   3599 HD11 LEU A 234     -21.932 -13.491  29.210  1.00 48.77           H
ATOM   3600 HD12 LEU A 234     -21.559 -13.251  27.686  1.00 48.77           H
ATOM   3601 HD13 LEU A 234     -22.229 -12.095  28.531  1.00 48.77           H
ATOM   3602 HD21 LEU A 234     -24.261 -13.751  29.883  1.00 49.55           H
ATOM   3603 HD22 LEU A 234     -24.816 -12.447  29.175  1.00 49.55           H
ATOM   3604 HD23 LEU A 234     -25.414 -13.866  28.796  1.00 49.55           H
ATOM   3605  N   ILE A 235     -25.191 -12.513  23.777  1.00 37.02           N
ATOM   3606  CA  ILE A 235     -25.479 -11.590  22.673  1.00 29.50           C
ATOM   3607  C   ILE A 235     -26.956 -11.645  22.302  1.00 34.64           C
ATOM   3608  O   ILE A 235     -27.599 -10.602  22.087  1.00 36.57           O
ATOM   3609  CB  ILE A 235     -24.583 -11.900  21.461  1.00 24.77           C
ATOM   3610  CG1 ILE A 235     -23.111 -11.470  21.758  1.00 26.60           C
ATOM   3611  CG2 ILE A 235     -25.068 -11.169  20.223  1.00 24.48           C
ATOM   3612  CD1 ILE A 235     -22.069 -12.089  20.773  1.00 31.56           C
ATOM   3613  H   ILE A 235     -24.668 -13.167  23.578  1.00 44.44           H
ATOM   3614  HA  ILE A 235     -25.282 -10.691  22.963  1.00 35.42           H
ATOM   3615  HB  ILE A 235     -24.607 -12.854  21.291  1.00 29.73           H
ATOM   3616 HG12 ILE A 235     -23.044 -10.504  21.665  1.00 31.94           H
ATOM   3617 HG13 ILE A 235     -22.853 -11.729  22.659  1.00 31.94           H
ATOM   3618 HG21 ILE A 235     -24.386 -11.234  19.536  1.00 29.39           H
ATOM   3619 HG22 ILE A 235     -25.887 -11.571  19.898  1.00 29.39           H
ATOM   3620 HG23 ILE A 235     -25.217 -10.234  20.440  1.00 29.39           H
ATOM   3621 HD11 ILE A 235     -21.181 -11.806  21.050  1.00 37.89           H
ATOM   3622 HD12 ILE A 235     -22.133 -13.059  20.804  1.00 37.89           H
ATOM   3623 HD13 ILE A 235     -22.250 -11.766  19.871  1.00 37.89           H
ATOM   3624  N   LEU A 236     -27.510 -12.868  22.185  1.00 32.13           N
ATOM   3625  CA  LEU A 236     -28.898 -12.988  21.715  1.00 38.67           C
ATOM   3626  C   LEU A 236     -29.884 -12.382  22.711  1.00 37.60           C
ATOM   3627  O   LEU A 236     -30.969 -11.920  22.329  1.00 41.78           O
ATOM   3628  CB  LEU A 236     -29.251 -14.465  21.458  1.00 42.21           C
ATOM   3629  CG  LEU A 236     -28.474 -15.204  20.354  1.00 40.26           C
ATOM   3630  CD1 LEU A 236     -29.021 -16.571  20.056  1.00 46.94           C
ATOM   3631  CD2 LEU A 236     -28.451 -14.431  19.078  1.00 38.98           C
ATOM   3632  H   LEU A 236     -27.120 -13.611  22.371  1.00 38.57           H
ATOM   3633  HA  LEU A 236     -28.977 -12.501  20.880  1.00 46.42           H
ATOM   3634  HB2 LEU A 236     -29.092 -14.951  22.281  1.00 50.66           H
ATOM   3635  HB3 LEU A 236     -30.192 -14.512  21.234  1.00 50.66           H
ATOM   3636  HG  LEU A 236     -27.557 -15.331  20.644  1.00 48.33           H
ATOM   3637 HD11 LEU A 236     -28.423 -17.015  19.436  1.00 56.34           H
ATOM   3638 HD12 LEU A 236     -29.083 -17.077  20.881  1.00 56.34           H
ATOM   3639 HD13 LEU A 236     -29.900 -16.481  19.655  1.00 56.34           H
ATOM   3640 HD21 LEU A 236     -27.987 -14.961  18.412  1.00 46.79           H
ATOM   3641 HD22 LEU A 236     -29.362 -14.265  18.789  1.00 46.79           H
ATOM   3642 HD23 LEU A 236     -27.984 -13.594  19.218  1.00 46.79           H
ATOM   3643  N   ARG A 237     -29.508 -12.372  23.979  1.00 39.16           N
ATOM   3644  CA  ARG A 237     -30.326 -11.786  25.022  1.00 49.74           C
ATOM   3645  C   ARG A 237     -30.580 -10.324  24.757  1.00 47.00           C
ATOM   3646  O   ARG A 237     -31.655  -9.812  25.063  1.00 44.57           O
ATOM   3647  CB  ARG A 237     -29.619 -11.960  26.352  1.00 42.57           C
ATOM   3648  CG  ARG A 237     -30.289 -12.885  27.359  1.00 62.74           C
ATOM   3649  CD  ARG A 237     -30.361 -12.255  28.758  1.00 77.01           C
ATOM   3650  NE  ARG A 237     -30.403 -10.790  28.697  1.00 83.79           N
ATOM   3651  CZ  ARG A 237     -29.390  -9.987  29.023  1.00 85.21           C
ATOM   3652  NH1 ARG A 237     -28.239 -10.492  29.459  1.00 82.13           N
ATOM   3653  NH2 ARG A 237     -29.535  -8.669  28.918  1.00 87.84           N1+
ATOM   3654  H   ARG A 237     -28.762 -12.698  24.259  1.00 47.01           H
ATOM   3655  HA  ARG A 237     -31.180 -12.236  25.057  1.00 59.70           H
ATOM   3656  HB2 ARG A 237     -28.755 -12.355  26.172  1.00 51.09           H
ATOM   3657  HB3 ARG A 237     -29.479 -11.080  26.710  1.00 51.09           H
ATOM   3658  HG2 ARG A 237     -31.193 -13.080  27.070  1.00 75.30           H
ATOM   3659  HG3 ARG A 237     -29.777 -13.706  27.430  1.00 75.30           H
ATOM   3660  HD2 ARG A 237     -31.183 -12.550  29.183  1.00 92.43           H
ATOM   3661  HD3 ARG A 237     -29.601 -12.543  29.285  1.00 92.43           H
ATOM   3662  HE  ARG A 237     -31.029 -10.441  28.219  1.00100.56           H
ATOM   3663 HH11 ARG A 237     -28.132 -11.343  29.532  1.00 98.57           H
ATOM   3664 HH12 ARG A 237     -27.596  -9.961  29.672  1.00 98.57           H
ATOM   3665 HH21 ARG A 237     -30.276  -8.336  28.636  1.00105.43           H
ATOM   3666 HH22 ARG A 237     -28.884  -8.148  29.132  1.00105.43           H
ATOM   3667  N   LEU A 238     -29.615  -9.636  24.180  1.00 32.16           N
ATOM   3668  CA  LEU A 238     -29.793  -8.232  23.874  1.00 36.62           C
ATOM   3669  C   LEU A 238     -30.389  -8.007  22.493  1.00 35.22           C
ATOM   3670  O   LEU A 238     -31.290  -7.174  22.329  1.00 32.47           O
ATOM   3671  CB  LEU A 238     -28.442  -7.533  24.009  1.00 39.11           C
ATOM   3672  CG  LEU A 238     -28.413  -6.076  23.574  1.00 42.70           C
ATOM   3673  CD1 LEU A 238     -29.213  -5.195  24.564  1.00 45.12           C
ATOM   3674  CD2 LEU A 238     -26.950  -5.558  23.379  1.00 39.79           C
ATOM   3675  H   LEU A 238     -28.851  -9.958  23.968  1.00 38.60           H
ATOM   3676  HA  LEU A 238     -30.400  -7.833  24.516  1.00 43.96           H
ATOM   3677  HB2 LEU A 238     -28.186  -7.565  24.944  1.00 46.94           H
ATOM   3678  HB3 LEU A 238     -27.788  -8.017  23.477  1.00 46.94           H
ATOM   3679  HG  LEU A 238     -28.853  -6.001  22.711  1.00 51.25           H
ATOM   3680 HD11 LEU A 238     -29.254  -4.283  24.230  1.00 54.16           H
ATOM   3681 HD12 LEU A 238     -30.109  -5.556  24.657  1.00 54.16           H
ATOM   3682 HD13 LEU A 238     -28.769  -5.216  25.426  1.00 54.16           H
ATOM   3683 HD21 LEU A 238     -26.976  -4.630  23.095  1.00 47.77           H
ATOM   3684 HD22 LEU A 238     -26.469  -5.638  24.217  1.00 47.77           H
ATOM   3685 HD23 LEU A 238     -26.515  -6.090  22.698  1.00 47.77           H
ATOM   3686  N   VAL A 239     -29.906  -8.731  21.480  1.00 37.01           N
ATOM   3687  CA  VAL A 239     -30.316  -8.416  20.127  1.00 34.23           C
ATOM   3688  C   VAL A 239     -31.464  -9.286  19.655  1.00 35.49           C
ATOM   3689  O   VAL A 239     -32.024  -9.004  18.587  1.00 34.94           O
ATOM   3690  CB  VAL A 239     -29.175  -8.570  19.100  1.00 41.14           C
ATOM   3691  CG1 VAL A 239     -28.162  -7.488  19.315  1.00 36.25           C
ATOM   3692  CG2 VAL A 239     -28.554  -9.976  19.128  1.00 35.92           C
ATOM   3693  H   VAL A 239     -29.376  -9.406  21.548  1.00 44.42           H
ATOM   3694  HA  VAL A 239     -30.608  -7.497  20.097  1.00 41.09           H
ATOM   3695  HB  VAL A 239     -29.543  -8.449  18.209  1.00 49.38           H
ATOM   3696 HG11 VAL A 239     -27.467  -7.571  18.642  1.00 43.51           H
ATOM   3697 HG12 VAL A 239     -28.611  -6.634  19.219  1.00 43.51           H
ATOM   3698 HG13 VAL A 239     -27.784  -7.569  20.205  1.00 43.51           H
ATOM   3699 HG21 VAL A 239     -27.938 -10.044  18.383  1.00 43.12           H
ATOM   3700 HG22 VAL A 239     -28.068 -10.094  19.958  1.00 43.12           H
ATOM   3701 HG23 VAL A 239     -29.246 -10.649  19.039  1.00 43.12           H
ATOM   3702  N   GLY A 240     -31.836 -10.299  20.418  1.00 39.17           N
ATOM   3703  CA  GLY A 240     -32.908 -11.198  20.050  1.00 44.14           C
ATOM   3704  C   GLY A 240     -32.410 -12.276  19.106  1.00 45.13           C
ATOM   3705  O   GLY A 240     -31.444 -12.099  18.361  1.00 43.52           O
ATOM   3706  H   GLY A 240     -31.473 -10.495  21.171  1.00 47.02           H
ATOM   3707  HA2 GLY A 240     -33.243 -11.629  20.850  1.00 52.98           H
ATOM   3708  HA3 GLY A 240     -33.635 -10.702  19.637  1.00 52.98           H
ATOM   3709  N   THR A 241     -33.088 -13.420  19.138  1.00 46.64           N
ATOM   3710  CA  THR A 241     -32.710 -14.506  18.255  1.00 46.27           C
ATOM   3711  C   THR A 241     -32.922 -14.080  16.809  1.00 48.89           C
ATOM   3712  O   THR A 241     -33.774 -13.232  16.521  1.00 47.57           O
ATOM   3713  CB  THR A 241     -33.527 -15.765  18.521  1.00 50.97           C
ATOM   3714  OG1 THR A 241     -34.915 -15.435  18.476  1.00 61.89           O
ATOM   3715  CG2 THR A 241     -33.178 -16.358  19.847  1.00 53.31           C
ATOM   3716  H   THR A 241     -33.765 -13.585  19.646  1.00 55.98           H
ATOM   3717  HA  THR A 241     -31.778 -14.706  18.406  1.00 55.54           H
ATOM   3718  HB  THR A 241     -33.337 -16.415  17.830  1.00 61.18           H
ATOM   3719  HG1 THR A 241     -35.126 -15.226  17.689  1.00 74.29           H
ATOM   3720 HG21 THR A 241     -33.779 -17.090  20.052  1.00 63.99           H
ATOM   3721 HG22 THR A 241     -32.268 -16.698  19.829  1.00 63.99           H
ATOM   3722 HG23 THR A 241     -33.244 -15.685  20.541  1.00 63.99           H
ATOM   3723  N   PRO A 242     -32.135 -14.640  15.887  1.00 46.56           N
ATOM   3724  CA  PRO A 242     -32.331 -14.359  14.466  1.00 47.58           C
ATOM   3725  C   PRO A 242     -33.745 -14.693  14.010  1.00 53.43           C
ATOM   3726  O   PRO A 242     -34.291 -15.755  14.320  1.00 63.71           O
ATOM   3727  CB  PRO A 242     -31.293 -15.259  13.796  1.00 48.61           C
ATOM   3728  CG  PRO A 242     -30.241 -15.434  14.824  1.00 53.47           C
ATOM   3729  CD  PRO A 242     -30.940 -15.461  16.127  1.00 51.26           C
ATOM   3730  HA  PRO A 242     -32.138 -13.428  14.275  1.00 57.11           H
ATOM   3731  HB2 PRO A 242     -31.690 -16.116  13.576  1.00 58.35           H
ATOM   3732  HB3 PRO A 242     -30.940 -14.835  13.003  1.00 58.35           H
ATOM   3733  HG2 PRO A 242     -29.775 -16.272  14.675  1.00 64.18           H
ATOM   3734  HG3 PRO A 242     -29.623 -14.691  14.790  1.00 64.18           H
ATOM   3735  HD2 PRO A 242     -31.197 -16.369  16.357  1.00 61.52           H
ATOM   3736  HD3 PRO A 242     -30.376 -15.068  16.813  1.00 61.52           H
ATOM   3737  N   GLY A 243     -34.342 -13.759  13.280  1.00 46.09           N
ATOM   3738  CA  GLY A 243     -35.592 -14.018  12.610  1.00 58.45           C
ATOM   3739  C   GLY A 243     -35.349 -14.882  11.388  1.00 66.39           C
ATOM   3740  O   GLY A 243     -34.222 -15.265  11.065  1.00 54.24           O
ATOM   3741  H   GLY A 243     -34.029 -12.967  13.156  1.00 55.32           H
ATOM   3742  HA2 GLY A 243     -36.211 -14.466  13.208  1.00 70.15           H
ATOM   3743  HA3 GLY A 243     -35.988 -13.180  12.321  1.00 70.15           H
ATOM   3744  N   ALA A 244     -36.435 -15.200  10.695  1.00 63.26           N
ATOM   3745  CA  ALA A 244     -36.297 -16.040   9.516  1.00 68.17           C
ATOM   3746  C   ALA A 244     -35.504 -15.348   8.400  1.00 62.48           C
ATOM   3747  O   ALA A 244     -34.861 -16.034   7.601  1.00 55.63           O
ATOM   3748  CB  ALA A 244     -37.685 -16.467   9.038  1.00 66.37           C
ATOM   3749  H   ALA A 244     -37.237 -14.963  10.889  1.00 75.93           H
ATOM   3750  HA  ALA A 244     -35.806 -16.842   9.772  1.00 81.82           H
ATOM   3751  HB1 ALA A 244     -37.589 -17.005   8.237  1.00 79.66           H
ATOM   3752  HB2 ALA A 244     -38.102 -16.991   9.741  1.00 79.66           H
ATOM   3753  HB3 ALA A 244     -38.213 -15.675   8.858  1.00 79.66           H
ATOM   3754  N   GLU A 245     -35.490 -14.016   8.359  1.00 61.72           N
ATOM   3755  CA  GLU A 245     -34.716 -13.297   7.342  1.00 64.84           C
ATOM   3756  C   GLU A 245     -33.217 -13.572   7.463  1.00 59.46           C
ATOM   3757  O   GLU A 245     -32.522 -13.750   6.455  1.00 55.19           O
ATOM   3758  CB  GLU A 245     -34.954 -11.792   7.457  1.00 73.45           C
ATOM   3759  CG  GLU A 245     -34.897 -11.006   6.127  1.00 81.14           C
ATOM   3760  CD  GLU A 245     -34.117  -9.673   6.220  1.00 85.31           C
ATOM   3761  OE1 GLU A 245     -33.882  -9.188   7.347  1.00 96.89           O
ATOM   3762  OE2 GLU A 245     -33.739  -9.104   5.164  1.00 76.56           O1-
ATOM   3763  H   GLU A 245     -35.918 -13.508   8.908  1.00 74.08           H
ATOM   3764  HA  GLU A 245     -35.010 -13.583   6.463  1.00 77.82           H
ATOM   3765  HB2 GLU A 245     -35.827 -11.647   7.858  1.00 88.15           H
ATOM   3766  HB3 GLU A 245     -34.266 -11.431   8.039  1.00 88.15           H
ATOM   3767  HG2 GLU A 245     -34.496 -11.555   5.435  1.00 97.38           H
ATOM   3768  HG3 GLU A 245     -35.810 -10.783   5.882  1.00 97.38           H
ATOM   3769  N   LEU A 246     -32.685 -13.534   8.684  1.00 52.87           N
ATOM   3770  CA  LEU A 246     -31.260 -13.780   8.859  1.00 52.43           C
ATOM   3771  C   LEU A 246     -30.972 -15.267   8.882  1.00 46.36           C
ATOM   3772  O   LEU A 246     -29.876 -15.707   8.506  1.00 35.49           O
ATOM   3773  CB  LEU A 246     -30.754 -13.116  10.150  1.00 53.20           C
ATOM   3774  CG  LEU A 246     -29.357 -13.560  10.625  1.00 47.98           C
ATOM   3775  CD1 LEU A 246     -28.259 -13.142   9.599  1.00 48.45           C
ATOM   3776  CD2 LEU A 246     -29.005 -13.038  12.013  1.00 51.09           C
ATOM   3777  H   LEU A 246     -33.120 -13.383   9.409  1.00 63.46           H
ATOM   3778  HA  LEU A 246     -30.774 -13.394   8.113  1.00 62.93           H
ATOM   3779  HB2 LEU A 246     -30.706 -12.157   9.997  1.00 63.85           H
ATOM   3780  HB3 LEU A 246     -31.386 -13.297  10.864  1.00 63.85           H
ATOM   3781  HG  LEU A 246     -29.333 -14.527  10.694  1.00 57.60           H
ATOM   3782 HD11 LEU A 246     -27.435 -13.607   9.818  1.00 58.15           H
ATOM   3783 HD12 LEU A 246     -28.544 -13.378   8.703  1.00 58.15           H
ATOM   3784 HD13 LEU A 246     -28.122 -12.184   9.656  1.00 58.15           H
ATOM   3785 HD21 LEU A 246     -28.259 -13.556  12.361  1.00 61.32           H
ATOM   3786 HD22 LEU A 246     -28.757 -12.104  11.939  1.00 61.32           H
ATOM   3787 HD23 LEU A 246     -29.771 -13.137  12.599  1.00 61.32           H
ATOM   3788  N   LEU A 247     -31.935 -16.061   9.332  1.00 49.21           N
ATOM   3789  CA  LEU A 247     -31.698 -17.493   9.366  1.00 49.79           C
ATOM   3790  C   LEU A 247     -31.467 -18.035   7.963  1.00 44.90           C
ATOM   3791  O   LEU A 247     -30.755 -19.032   7.813  1.00 39.87           O
ATOM   3792  CB  LEU A 247     -32.868 -18.193  10.064  1.00 48.93           C
ATOM   3793  CG  LEU A 247     -32.348 -19.004  11.239  1.00 55.58           C
ATOM   3794  CD1 LEU A 247     -33.322 -18.931  12.403  1.00 67.05           C
ATOM   3795  CD2 LEU A 247     -32.071 -20.438  10.798  1.00 64.47           C
ATOM   3796  H   LEU A 247     -32.706 -15.805   9.603  1.00 59.06           H
ATOM   3797  HA  LEU A 247     -30.885 -17.653   9.870  1.00 59.76           H
ATOM   3798  HB2 LEU A 247     -33.490 -17.535  10.413  1.00 58.73           H
ATOM   3799  HB3 LEU A 247     -33.321 -18.793   9.450  1.00 58.73           H
ATOM   3800  HG  LEU A 247     -31.511 -18.630  11.551  1.00 66.71           H
ATOM   3801 HD11 LEU A 247     -32.987 -19.488  13.125  1.00 80.48           H
ATOM   3802 HD12 LEU A 247     -33.381 -18.010  12.699  1.00 80.48           H
ATOM   3803 HD13 LEU A 247     -34.192 -19.244  12.115  1.00 80.48           H
ATOM   3804 HD21 LEU A 247     -31.655 -20.920  11.530  1.00 77.38           H
ATOM   3805 HD22 LEU A 247     -32.907 -20.862  10.549  1.00 77.38           H
ATOM   3806 HD23 LEU A 247     -31.474 -20.414  10.033  1.00 77.38           H
ATOM   3807  N   LYS A 248     -32.028 -17.366   6.936  1.00 34.84           N
ATOM   3808  CA  LYS A 248     -31.852 -17.770   5.539  1.00 43.92           C
ATOM   3809  C   LYS A 248     -30.385 -17.734   5.103  1.00 44.95           C
ATOM   3810  O   LYS A 248     -30.012 -18.413   4.136  1.00 39.85           O
ATOM   3811  CB  LYS A 248     -32.637 -16.842   4.607  1.00 45.91           C
ATOM   3812  CG  LYS A 248     -34.127 -17.125   4.381  1.00 49.60           C
ATOM   3813  CD  LYS A 248     -34.745 -15.972   3.560  1.00 55.19           C
ATOM   3814  CE  LYS A 248     -36.172 -16.265   3.061  1.00 70.90           C
ATOM   3815  NZ  LYS A 248     -37.172 -16.609   4.140  1.00 81.77           N1+
ATOM   3816  H   LYS A 248     -32.510 -16.658   7.027  1.00 41.82           H
ATOM   3817  HA  LYS A 248     -32.187 -18.670   5.419  1.00 52.72           H
ATOM   3818  HB2 LYS A 248     -32.582 -15.950   4.982  1.00 55.10           H
ATOM   3819  HB3 LYS A 248     -32.205 -16.844   3.740  1.00 55.10           H
ATOM   3820  HG2 LYS A 248     -34.228 -17.951   3.887  1.00 59.53           H
ATOM   3821  HG3 LYS A 248     -34.589 -17.187   5.230  1.00 59.53           H
ATOM   3822  HD2 LYS A 248     -34.785 -15.179   4.117  1.00 66.25           H
ATOM   3823  HD3 LYS A 248     -34.182 -15.800   2.790  1.00 66.25           H
ATOM   3824  HE2 LYS A 248     -36.501 -15.478   2.596  1.00 85.10           H
ATOM   3825  HE3 LYS A 248     -36.135 -17.010   2.440  1.00 85.10           H
ATOM   3826  HZ1 LYS A 248     -37.967 -16.784   3.780  1.00 98.14           H
ATOM   3827  HZ2 LYS A 248     -36.897 -17.326   4.591  1.00 98.14           H
ATOM   3828  HZ3 LYS A 248     -37.258 -15.929   4.707  1.00 98.14           H
ATOM   3829  N   LYS A 249     -29.550 -16.917   5.750  1.00 39.08           N
ATOM   3830  CA  LYS A 249     -28.166 -16.722   5.301  1.00 36.89           C
ATOM   3831  C   LYS A 249     -27.158 -17.568   6.085  1.00 44.32           C
ATOM   3832  O   LYS A 249     -25.950 -17.479   5.831  1.00 40.85           O
ATOM   3833  CB  LYS A 249     -27.795 -15.239   5.390  1.00 40.90           C
ATOM   3834  CG  LYS A 249     -28.915 -14.291   4.939  1.00 40.98           C
ATOM   3835  CD  LYS A 249     -28.407 -12.971   4.393  1.00 51.89           C
ATOM   3836  CE  LYS A 249     -29.388 -11.836   4.581  1.00 44.66           C
ATOM   3837  NZ  LYS A 249     -28.660 -10.525   4.832  1.00 52.57           N1+
ATOM   3838  H   LYS A 249     -29.755 -16.462   6.452  1.00 46.91           H
ATOM   3839  HA  LYS A 249     -28.092 -16.968   4.365  1.00 44.28           H
ATOM   3840  HB2 LYS A 249     -27.565 -15.025   6.305  1.00 49.10           H
ATOM   3841  HB3 LYS A 249     -27.028 -15.082   4.822  1.00 49.10           H
ATOM   3842  HG2 LYS A 249     -29.451 -14.720   4.256  1.00 49.19           H
ATOM   3843  HG3 LYS A 249     -29.469 -14.086   5.707  1.00 49.19           H
ATOM   3844  HD2 LYS A 249     -27.571 -12.736   4.824  1.00 62.28           H
ATOM   3845  HD3 LYS A 249     -28.277 -13.070   3.436  1.00 62.28           H
ATOM   3846  HE2 LYS A 249     -29.914 -11.741   3.772  1.00 53.61           H
ATOM   3847  HE3 LYS A 249     -29.962 -12.021   5.341  1.00 53.61           H
ATOM   3848  HZ1 LYS A 249     -28.807 -10.259   5.668  1.00 63.10           H
ATOM   3849  HZ2 LYS A 249     -27.786 -10.642   4.708  1.00 63.10           H
ATOM   3850  HZ3 LYS A 249     -28.959  -9.906   4.267  1.00 63.10           H
ATOM   3851  N   ILE A 250     -27.610 -18.390   7.016  1.00 38.17           N
ATOM   3852  CA  ILE A 250     -26.745 -19.292   7.754  1.00 44.97           C
ATOM   3853  C   ILE A 250     -26.721 -20.637   7.030  1.00 55.93           C
ATOM   3854  O   ILE A 250     -27.759 -21.291   6.888  1.00 51.27           O
ATOM   3855  CB  ILE A 250     -27.225 -19.447   9.198  1.00 45.66           C
ATOM   3856  CG1 ILE A 250     -27.323 -18.068   9.860  1.00 42.94           C
ATOM   3857  CG2 ILE A 250     -26.298 -20.357   9.963  1.00 54.34           C
ATOM   3858  CD1 ILE A 250     -28.216 -18.055  11.116  1.00 47.66           C
ATOM   3859  H   ILE A 250     -28.429 -18.430   7.261  1.00 45.82           H
ATOM   3860  HA  ILE A 250     -25.845 -18.936   7.773  1.00 53.98           H
ATOM   3861  HB  ILE A 250     -28.106 -19.852   9.184  1.00 54.80           H
ATOM   3862 HG12 ILE A 250     -26.436 -17.794  10.136  1.00 51.54           H
ATOM   3863 HG13 ILE A 250     -27.685 -17.428   9.232  1.00 51.54           H
ATOM   3864 HG21 ILE A 250     -26.591 -20.396  10.886  1.00 65.22           H
ATOM   3865 HG22 ILE A 250     -26.326 -21.244   9.572  1.00 65.22           H
ATOM   3866 HG23 ILE A 250     -25.398 -19.999   9.914  1.00 65.22           H
ATOM   3867 HD11 ILE A 250     -28.209 -17.159  11.490  1.00 57.21           H
ATOM   3868 HD12 ILE A 250     -29.119 -18.301  10.868  1.00 57.21           H
ATOM   3869 HD13 ILE A 250     -27.873 -18.690  11.765  1.00 57.21           H
ATOM   3870  N   SER A 251     -25.535 -21.048   6.584  1.00 59.71           N
ATOM   3871  CA  SER A 251     -25.388 -22.298   5.835  1.00 73.90           C
ATOM   3872  C   SER A 251     -25.476 -23.524   6.745  1.00 74.10           C
ATOM   3873  O   SER A 251     -26.253 -24.448   6.477  1.00 77.47           O
ATOM   3874  CB  SER A 251     -24.057 -22.290   5.074  1.00 75.85           C
ATOM   3875  OG  SER A 251     -23.439 -21.008   5.169  1.00 83.40           O
ATOM   3876  H   SER A 251     -24.801 -20.610   6.684  1.00 71.67           H
ATOM   3877  HA  SER A 251     -26.106 -22.354   5.181  1.00 88.70           H
ATOM   3878  HB2 SER A 251     -23.466 -22.963   5.446  1.00 91.03           H
ATOM   3879  HB3 SER A 251     -24.230 -22.482   4.141  1.00 91.03           H
ATOM   3880  HG  SER A 251     -22.683 -21.017   4.804  1.00100.10           H
ATOM   3881  N   SER A 252     -24.688 -23.562   7.821  1.00 70.34           N
ATOM   3882  CA  SER A 252     -24.560 -24.797   8.591  1.00 63.06           C
ATOM   3883  C   SER A 252     -25.849 -25.087   9.341  1.00 62.79           C
ATOM   3884  O   SER A 252     -26.312 -24.275  10.152  1.00 61.14           O
ATOM   3885  CB  SER A 252     -23.382 -24.717   9.559  1.00 68.07           C
ATOM   3886  OG  SER A 252     -23.791 -24.286  10.841  1.00 70.94           O
ATOM   3887  H   SER A 252     -24.229 -22.905   8.118  1.00 84.43           H
ATOM   3888  HA  SER A 252     -24.396 -25.532   7.981  1.00 75.69           H
ATOM   3889  HB2 SER A 252     -22.974 -25.591   9.636  1.00 81.69           H
ATOM   3890  HB3 SER A 252     -22.739 -24.080   9.210  1.00 81.69           H
ATOM   3891  HG  SER A 252     -23.136 -23.956  11.251  1.00 85.14           H
ATOM   3892  N   GLU A 253     -26.441 -26.240   9.039  1.00 68.79           N
ATOM   3893  CA  GLU A 253     -27.479 -26.842   9.871  1.00 71.55           C
ATOM   3894  C   GLU A 253     -27.014 -26.762  11.313  1.00 64.49           C
ATOM   3895  O   GLU A 253     -27.803 -26.528  12.231  1.00 64.92           O
ATOM   3896  CB  GLU A 253     -27.723 -28.306   9.481  1.00 75.66           C
ATOM   3897  CG  GLU A 253     -27.641 -28.603   7.990  1.00 87.80           C
ATOM   3898  CD  GLU A 253     -26.261 -29.110   7.565  1.00100.75           C
ATOM   3899  OE1 GLU A 253     -25.580 -28.415   6.776  1.00106.22           O
ATOM   3900  OE2 GLU A 253     -25.856 -30.200   8.029  1.00110.55           O1-
ATOM   3901  H   GLU A 253     -26.246 -26.694   8.339  1.00 82.56           H
ATOM   3902  HA  GLU A 253     -28.310 -26.349   9.783  1.00 85.87           H
ATOM   3903  HB2 GLU A 253     -27.041 -28.847   9.911  1.00 90.81           H
ATOM   3904  HB3 GLU A 253     -28.597 -28.580   9.799  1.00 90.81           H
ATOM   3905  HG2 GLU A 253     -28.297 -29.280   7.765  1.00105.38           H
ATOM   3906  HG3 GLU A 253     -27.827 -27.788   7.496  1.00105.38           H
ATOM   3907  N   SER A 254     -25.713 -26.961  11.492  1.00 62.91           N
ATOM   3908  CA  SER A 254     -25.049 -26.878  12.780  1.00 68.41           C
ATOM   3909  C   SER A 254     -25.465 -25.617  13.526  1.00 59.18           C
ATOM   3910  O   SER A 254     -26.174 -25.685  14.537  1.00 65.37           O
ATOM   3911  CB  SER A 254     -23.533 -26.920  12.557  1.00 64.54           C
ATOM   3912  OG  SER A 254     -22.835 -26.753  13.769  1.00 74.73           O
ATOM   3913  H   SER A 254     -25.172 -27.156  10.854  1.00 75.51           H
ATOM   3914  HA  SER A 254     -25.294 -27.643  13.322  1.00 82.10           H
ATOM   3915  HB2 SER A 254     -23.292 -27.776  12.170  1.00 77.46           H
ATOM   3916  HB3 SER A 254     -23.291 -26.208  11.947  1.00 77.46           H
ATOM   3917  HG  SER A 254     -22.013 -26.664  13.618  1.00 89.69           H
ATOM   3918  N   ALA A 255     -25.027 -24.461  13.036  1.00 61.47           N
ATOM   3919  CA  ALA A 255     -25.434 -23.197  13.631  1.00 52.06           C
ATOM   3920  C   ALA A 255     -26.953 -23.072  13.655  1.00 62.26           C
ATOM   3921  O   ALA A 255     -27.556 -22.829  14.707  1.00 59.09           O
ATOM   3922  CB  ALA A 255     -24.819 -22.043  12.853  1.00 50.27           C
ATOM   3923  H   ALA A 255     -24.498 -24.382  12.365  1.00 73.78           H
ATOM   3924  HA  ALA A 255     -25.104 -23.154  14.540  1.00 62.48           H
ATOM   3925  HB1 ALA A 255     -25.091 -21.211  13.268  1.00 60.34           H
ATOM   3926  HB2 ALA A 255     -23.856 -22.125  12.865  1.00 60.34           H
ATOM   3927  HB3 ALA A 255     -25.136 -22.074  11.938  1.00 60.34           H
ATOM   3928  N   ARG A 256     -27.588 -23.265  12.494  1.00 64.77           N
ATOM   3929  CA  ARG A 256     -29.031 -23.076  12.383  1.00 63.58           C
ATOM   3930  C   ARG A 256     -29.792 -23.943  13.370  1.00 64.19           C
ATOM   3931  O   ARG A 256     -30.789 -23.489  13.950  1.00 64.55           O
ATOM   3932  CB  ARG A 256     -29.493 -23.377  10.957  1.00 61.76           C
ATOM   3933  CG  ARG A 256     -29.196 -22.279   9.907  1.00 63.13           C
ATOM   3934  CD  ARG A 256     -30.019 -22.493   8.628  1.00 61.87           C
ATOM   3935  NE  ARG A 256     -30.432 -23.883   8.515  1.00 64.40           N
ATOM   3936  CZ  ARG A 256     -29.744 -24.840   7.900  1.00 66.43           C
ATOM   3937  NH1 ARG A 256     -28.597 -24.578   7.291  1.00 62.85           N
ATOM   3938  NH2 ARG A 256     -30.228 -26.081   7.880  1.00 70.08           N1+
ATOM   3939  H   ARG A 256     -27.205 -23.507  11.761  1.00 77.73           H
ATOM   3940  HA  ARG A 256     -29.243 -22.149  12.577  1.00 76.32           H
ATOM   3941  HB2 ARG A 256     -29.029 -24.177  10.660  1.00 74.13           H
ATOM   3942  HB3 ARG A 256     -30.452 -23.532  10.973  1.00 74.13           H
ATOM   3943  HG2 ARG A 256     -29.439 -21.411  10.272  1.00 75.78           H
ATOM   3944  HG3 ARG A 256     -28.254 -22.296   9.676  1.00 75.78           H
ATOM   3945  HD2 ARG A 256     -30.816 -21.938   8.645  1.00 74.26           H
ATOM   3946  HD3 ARG A 256     -29.484 -22.276   7.853  1.00 74.26           H
ATOM   3947  HE  ARG A 256     -31.148 -24.115   8.932  1.00 77.30           H
ATOM   3948 HH11 ARG A 256     -28.269 -23.785   7.294  1.00 75.44           H
ATOM   3949 HH12 ARG A 256     -28.176 -25.218   6.896  1.00 75.44           H
ATOM   3950 HH21 ARG A 256     -30.976 -26.256   8.273  1.00 84.11           H
ATOM   3951 HH22 ARG A 256     -29.795 -26.708   7.478  1.00 84.11           H
ATOM   3952  N   ASN A 257     -29.340 -25.187  13.587  1.00 69.79           N
ATOM   3953  CA  ASN A 257     -30.054 -26.078  14.501  1.00 71.76           C
ATOM   3954  C   ASN A 257     -29.928 -25.598  15.948  1.00 68.20           C
ATOM   3955  O   ASN A 257     -30.920 -25.581  16.686  1.00 71.71           O
ATOM   3956  CB  ASN A 257     -29.553 -27.527  14.355  1.00 73.16           C
ATOM   3957  CG  ASN A 257     -30.088 -28.220  13.101  1.00 80.45           C
ATOM   3958  OD1 ASN A 257     -29.322 -28.763  12.298  1.00 95.34           O
ATOM   3959  ND2 ASN A 257     -31.405 -28.211  12.932  1.00 77.08           N
ATOM   3960  H   ASN A 257     -28.633 -25.523  13.233  1.00 83.76           H
ATOM   3961  HA  ASN A 257     -30.995 -26.067  14.265  1.00 86.13           H
ATOM   3962  HB2 ASN A 257     -28.583 -27.533  14.316  1.00 87.81           H
ATOM   3963  HB3 ASN A 257     -29.854 -28.042  15.120  1.00 87.81           H
ATOM   3964 HD21 ASN A 257     -31.748 -28.555  12.221  1.00 92.51           H
ATOM   3965 HD22 ASN A 257     -31.912 -27.857  13.530  1.00 92.51           H
ATOM   3966  N   TYR A 258     -28.729 -25.174  16.363  1.00 62.03           N
ATOM   3967  CA  TYR A 258     -28.555 -24.637  17.712  1.00 65.99           C
ATOM   3968  C   TYR A 258     -29.418 -23.403  17.935  1.00 65.36           C
ATOM   3969  O   TYR A 258     -30.144 -23.317  18.930  1.00 72.58           O
ATOM   3970  CB  TYR A 258     -27.084 -24.297  17.968  1.00 68.74           C
ATOM   3971  CG  TYR A 258     -26.823 -23.843  19.381  1.00 70.38           C
ATOM   3972  CD1 TYR A 258     -26.663 -24.768  20.406  1.00 70.12           C
ATOM   3973  CD2 TYR A 258     -26.739 -22.486  19.695  1.00 63.33           C
ATOM   3974  CE1 TYR A 258     -26.425 -24.356  21.704  1.00 69.43           C
ATOM   3975  CE2 TYR A 258     -26.508 -22.067  20.981  1.00 65.94           C
ATOM   3976  CZ  TYR A 258     -26.354 -23.005  21.987  1.00 70.69           C
ATOM   3977  OH  TYR A 258     -26.111 -22.587  23.281  1.00 70.16           O
ATOM   3978  H   TYR A 258     -28.010 -25.186  15.890  1.00 74.45           H
ATOM   3979  HA  TYR A 258     -28.831 -25.306  18.359  1.00 79.20           H
ATOM   3980  HB2 TYR A 258     -26.538 -25.083  17.804  1.00 82.50           H
ATOM   3981  HB3 TYR A 258     -26.818 -23.577  17.376  1.00 82.50           H
ATOM   3982  HD1 TYR A 258     -26.715 -25.677  20.216  1.00 84.15           H
ATOM   3983  HD2 TYR A 258     -26.848 -21.852  19.025  1.00 76.01           H
ATOM   3984  HE1 TYR A 258     -26.320 -24.983  22.383  1.00 83.34           H
ATOM   3985  HE2 TYR A 258     -26.456 -21.159  21.177  1.00 79.14           H
ATOM   3986  HH  TYR A 258     -26.062 -21.747  23.304  1.00 84.21           H
ATOM   3987  N   ILE A 259     -29.323 -22.420  17.039  1.00 60.48           N
ATOM   3988  CA  ILE A 259     -30.111 -21.194  17.181  1.00 58.46           C
ATOM   3989  C   ILE A 259     -31.606 -21.515  17.195  1.00 55.41           C
ATOM   3990  O   ILE A 259     -32.365 -21.008  18.026  1.00 51.08           O
ATOM   3991  CB  ILE A 259     -29.771 -20.211  16.043  1.00 58.84           C
ATOM   3992  CG1 ILE A 259     -28.274 -19.908  16.031  1.00 58.41           C
ATOM   3993  CG2 ILE A 259     -30.614 -18.919  16.144  1.00 52.29           C
ATOM   3994  CD1 ILE A 259     -27.796 -19.250  17.288  1.00 67.36           C
ATOM   3995  H   ILE A 259     -28.811 -22.441  16.348  1.00 72.59           H
ATOM   3996  HA  ILE A 259     -29.885 -20.780  18.030  1.00 70.16           H
ATOM   3997  HB  ILE A 259     -29.990 -20.639  15.200  1.00 70.62           H
ATOM   3998 HG12 ILE A 259     -27.776 -20.731  15.919  1.00 70.11           H
ATOM   3999 HG13 ILE A 259     -28.084 -19.307  15.293  1.00 70.11           H
ATOM   4000 HG21 ILE A 259     -30.360 -18.322  15.424  1.00 62.76           H
ATOM   4001 HG22 ILE A 259     -31.554 -19.139  16.060  1.00 62.76           H
ATOM   4002 HG23 ILE A 259     -30.451 -18.491  16.997  1.00 62.76           H
ATOM   4003 HD11 ILE A 259     -26.854 -19.069  17.167  1.00 80.85           H
ATOM   4004 HD12 ILE A 259     -28.279 -18.420  17.428  1.00 80.85           H
ATOM   4005 HD13 ILE A 259     -27.927 -19.846  18.043  1.00 80.85           H
ATOM   4006  N   GLN A 260     -32.053 -22.335  16.249  1.00 57.97           N
ATOM   4007  CA  GLN A 260     -33.452 -22.734  16.225  1.00 59.80           C
ATOM   4008  C   GLN A 260     -33.817 -23.655  17.384  1.00 64.39           C
ATOM   4009  O   GLN A 260     -35.007 -23.885  17.621  1.00 59.99           O
ATOM   4010  CB  GLN A 260     -33.755 -23.426  14.907  1.00 59.69           C
ATOM   4011  CG  GLN A 260     -33.601 -22.557  13.671  1.00 60.29           C
ATOM   4012  CD  GLN A 260     -34.050 -23.279  12.418  1.00 58.19           C
ATOM   4013  OE1 GLN A 260     -33.250 -23.918  11.720  1.00 63.01           O
ATOM   4014  NE2 GLN A 260     -35.350 -23.193  12.132  1.00 59.33           N
ATOM   4015  H   GLN A 260     -31.579 -22.667  15.613  1.00 69.58           H
ATOM   4016  HA  GLN A 260     -34.006 -21.938  16.285  1.00 71.78           H
ATOM   4017  HB2 GLN A 260     -33.108 -24.139  14.816  1.00 71.64           H
ATOM   4018  HB3 GLN A 260     -34.656 -23.786  14.928  1.00 71.64           H
ATOM   4019  HG2 GLN A 260     -34.154 -21.766  13.771  1.00 72.36           H
ATOM   4020  HG3 GLN A 260     -32.675 -22.299  13.566  1.00 72.36           H
ATOM   4021 HE21 GLN A 260     -35.864 -22.700  12.620  1.00 71.22           H
ATOM   4022 HE22 GLN A 260     -35.677 -23.633  11.468  1.00 71.22           H
ATOM   4023  N   SER A 261     -32.821 -24.190  18.096  1.00 65.51           N
ATOM   4024  CA  SER A 261     -33.050 -25.053  19.253  1.00 68.90           C
ATOM   4025  C   SER A 261     -33.376 -24.269  20.522  1.00 67.74           C
ATOM   4026  O   SER A 261     -34.075 -24.784  21.400  1.00 83.96           O
ATOM   4027  CB  SER A 261     -31.812 -25.917  19.491  1.00 77.05           C
ATOM   4028  OG  SER A 261     -31.654 -26.887  18.470  1.00 88.04           O
ATOM   4029  H   SER A 261     -31.990 -24.076  17.914  1.00 78.62           H
ATOM   4030  HA  SER A 261     -33.802 -25.641  19.071  1.00 82.70           H
ATOM   4031  HB2 SER A 261     -31.028 -25.347  19.502  1.00 92.48           H
ATOM   4032  HB3 SER A 261     -31.904 -26.363  20.346  1.00 92.48           H
ATOM   4033  HG  SER A 261     -31.703 -26.527  17.715  1.00105.67           H
ATOM   4034  N   LEU A 262     -32.886 -23.047  20.652  1.00 67.32           N
ATOM   4035  CA  LEU A 262     -33.232 -22.218  21.793  1.00 65.70           C
ATOM   4036  C   LEU A 262     -34.531 -21.496  21.476  1.00 71.82           C
ATOM   4037  O   LEU A 262     -34.805 -21.179  20.316  1.00 84.84           O
ATOM   4038  CB  LEU A 262     -32.129 -21.205  22.099  1.00 63.69           C
ATOM   4039  CG  LEU A 262     -30.738 -21.353  21.454  1.00 66.42           C
ATOM   4040  CD1 LEU A 262     -29.829 -20.207  21.893  1.00 57.88           C
ATOM   4041  CD2 LEU A 262     -30.077 -22.705  21.783  1.00 71.65           C
ATOM   4042  H   LEU A 262     -32.361 -22.668  20.087  1.00 80.80           H
ATOM   4043  HA  LEU A 262     -33.370 -22.772  22.576  1.00 78.85           H
ATOM   4044  HB2 LEU A 262     -32.456 -20.327  21.849  1.00 76.44           H
ATOM   4045  HB3 LEU A 262     -31.989 -21.220  23.059  1.00 76.44           H
ATOM   4046  HG  LEU A 262     -30.838 -21.291  20.490  1.00 79.72           H
ATOM   4047 HD11 LEU A 262     -28.976 -20.290  21.438  1.00 69.47           H
ATOM   4048 HD12 LEU A 262     -30.250 -19.363  21.667  1.00 69.47           H
ATOM   4049 HD13 LEU A 262     -29.692 -20.262  22.852  1.00 69.47           H
ATOM   4050 HD21 LEU A 262     -29.216 -22.745  21.340  1.00 85.99           H
ATOM   4051 HD22 LEU A 262     -29.955 -22.777  22.742  1.00 85.99           H
ATOM   4052 HD23 LEU A 262     -30.636 -23.431  21.466  1.00 85.99           H
ATOM   4053  N   THR A 263     -35.341 -21.237  22.499  1.00 70.25           N
ATOM   4054  CA  THR A 263     -36.561 -20.488  22.218  1.00 74.67           C
ATOM   4055  C   THR A 263     -36.225 -19.039  21.909  1.00 69.93           C
ATOM   4056  O   THR A 263     -35.269 -18.468  22.444  1.00 75.23           O
ATOM   4057  CB  THR A 263     -37.568 -20.519  23.375  1.00 79.98           C
ATOM   4058  OG1 THR A 263     -37.176 -21.488  24.361  1.00 91.42           O
ATOM   4059  CG2 THR A 263     -39.017 -20.809  22.817  1.00 61.50           C
ATOM   4060  H   THR A 263     -35.217 -21.469  23.317  1.00 84.32           H
ATOM   4061  HA  THR A 263     -36.990 -20.867  21.436  1.00 89.62           H
ATOM   4062  HB  THR A 263     -37.588 -19.640  23.790  1.00 95.99           H
ATOM   4063  HG1 THR A 263     -37.620 -21.378  25.068  1.00109.72           H
ATOM   4064 HG21 THR A 263     -39.654 -20.848  23.546  1.00 73.81           H
ATOM   4065 HG22 THR A 263     -39.289 -20.104  22.208  1.00 73.81           H
ATOM   4066 HG23 THR A 263     -39.039 -21.648  22.332  1.00 73.81           H
ATOM   4067  N   GLN A 264     -37.028 -18.454  21.026  1.00 64.55           N
ATOM   4068  CA  GLN A 264     -36.852 -17.068  20.657  1.00 71.29           C
ATOM   4069  C   GLN A 264     -36.628 -16.235  21.908  1.00 76.83           C
ATOM   4070  O   GLN A 264     -37.290 -16.432  22.931  1.00 74.33           O
ATOM   4071  CB  GLN A 264     -38.079 -16.554  19.883  1.00 75.69           C
ATOM   4072  CG  GLN A 264     -38.244 -17.110  18.450  1.00 83.55           C
ATOM   4073  CD  GLN A 264     -37.348 -16.406  17.412  1.00 91.03           C
ATOM   4074  OE1 GLN A 264     -37.244 -15.176  17.400  1.00 87.13           O
ATOM   4075  NE2 GLN A 264     -36.705 -17.188  16.543  1.00 96.10           N
ATOM   4076  H   GLN A 264     -37.684 -18.843  20.629  1.00 77.48           H
ATOM   4077  HA  GLN A 264     -36.070 -16.984  20.091  1.00 85.57           H
ATOM   4078  HB2 GLN A 264     -38.881 -16.777  20.383  1.00 90.85           H
ATOM   4079  HB3 GLN A 264     -38.000 -15.593  19.815  1.00 90.85           H
ATOM   4080  HG2 GLN A 264     -38.027 -18.055  18.446  1.00100.28           H
ATOM   4081  HG3 GLN A 264     -39.167 -16.989  18.174  1.00100.28           H
ATOM   4082 HE21 GLN A 264     -36.823 -18.040  16.558  1.00115.34           H
ATOM   4083 HE22 GLN A 264     -36.169 -16.837  15.968  1.00115.34           H
ATOM   4084  N   MET A 265     -35.626 -15.364  21.834  1.00 72.36           N
ATOM   4085  CA  MET A 265     -35.427 -14.270  22.759  1.00 61.75           C
ATOM   4086  C   MET A 265     -35.801 -13.010  22.022  1.00 60.90           C
ATOM   4087  O   MET A 265     -35.362 -12.828  20.877  1.00 55.60           O
ATOM   4088  CB  MET A 265     -33.970 -14.164  23.238  1.00 62.40           C
ATOM   4089  CG  MET A 265     -33.617 -14.920  24.514  1.00 67.50           C
ATOM   4090  SD  MET A 265     -33.943 -16.679  24.384  1.00146.18           S
ATOM   4091  CE  MET A 265     -34.045 -17.122  26.111  1.00149.79           C
ATOM   4092  H   MET A 265     -35.037 -15.383  21.215  1.00 86.85           H
ATOM   4093  HA  MET A 265     -36.000 -14.396  23.528  1.00 74.11           H
ATOM   4094  HB2 MET A 265     -33.401 -14.512  22.534  1.00 74.90           H
ATOM   4095  HB3 MET A 265     -33.766 -13.227  23.386  1.00 74.90           H
ATOM   4096  HG2 MET A 265     -32.670 -14.813  24.674  1.00 81.01           H
ATOM   4097  HG3 MET A 265     -34.123 -14.562  25.255  1.00 81.01           H
ATOM   4098  HE1 MET A 265     -34.242 -18.069  26.183  1.00179.76           H
ATOM   4099  HE2 MET A 265     -33.195 -16.923  26.535  1.00179.76           H
ATOM   4100  HE3 MET A 265     -34.752 -16.602  26.524  1.00179.76           H
ATOM   4101  N   PRO A 266     -36.610 -12.136  22.600  1.00 60.85           N
ATOM   4102  CA  PRO A 266     -36.926 -10.892  21.902  1.00 58.86           C
ATOM   4103  C   PRO A 266     -35.727  -9.976  21.903  1.00 50.25           C
ATOM   4104  O   PRO A 266     -34.843 -10.073  22.756  1.00 46.20           O
ATOM   4105  CB  PRO A 266     -38.075 -10.294  22.722  1.00 54.66           C
ATOM   4106  CG  PRO A 266     -37.830 -10.802  24.081  1.00 53.62           C
ATOM   4107  CD  PRO A 266     -37.189 -12.169  23.952  1.00 58.02           C
ATOM   4108  HA  PRO A 266     -37.215 -11.077  20.993  1.00 70.65           H
ATOM   4109  HB2 PRO A 266     -38.023  -9.325  22.697  1.00 65.61           H
ATOM   4110  HB3 PRO A 266     -38.921 -10.610  22.375  1.00 65.61           H
ATOM   4111  HG2 PRO A 266     -37.244 -10.193  24.553  1.00 64.36           H
ATOM   4112  HG3 PRO A 266     -38.680 -10.885  24.539  1.00 64.36           H
ATOM   4113  HD2 PRO A 266     -36.496 -12.292  24.620  1.00 69.63           H
ATOM   4114  HD3 PRO A 266     -37.864 -12.866  24.007  1.00 69.63           H
ATOM   4115  N   LYS A 267     -35.699  -9.103  20.910  1.00 45.69           N
ATOM   4116  CA  LYS A 267     -34.767  -8.001  20.903  1.00 42.33           C
ATOM   4117  C   LYS A 267     -35.174  -7.019  21.986  1.00 50.40           C
ATOM   4118  O   LYS A 267     -36.341  -6.630  22.068  1.00 50.70           O
ATOM   4119  CB  LYS A 267     -34.764  -7.341  19.526  1.00 47.97           C
ATOM   4120  CG  LYS A 267     -34.504  -5.840  19.496  1.00 51.03           C
ATOM   4121  CD  LYS A 267     -33.226  -5.496  18.809  1.00 52.21           C
ATOM   4122  CE  LYS A 267     -33.452  -4.376  17.827  1.00 52.86           C
ATOM   4123  NZ  LYS A 267     -33.200  -3.075  18.449  1.00 52.28           N1+
ATOM   4124  H   LYS A 267     -36.211  -9.129  20.223  1.00 54.85           H
ATOM   4125  HA  LYS A 267     -33.875  -8.327  21.099  1.00 50.81           H
ATOM   4126  HB2 LYS A 267     -34.088  -7.778  18.986  1.00 57.58           H
ATOM   4127  HB3 LYS A 267     -35.634  -7.487  19.125  1.00 57.58           H
ATOM   4128  HG2 LYS A 267     -35.236  -5.425  19.014  1.00 61.25           H
ATOM   4129  HG3 LYS A 267     -34.444  -5.458  20.378  1.00 61.25           H
ATOM   4130  HD2 LYS A 267     -32.589  -5.194  19.476  1.00 62.67           H
ATOM   4131  HD3 LYS A 267     -32.873  -6.263  18.333  1.00 62.67           H
ATOM   4132  HE2 LYS A 267     -32.827  -4.478  17.092  1.00 63.45           H
ATOM   4133  HE3 LYS A 267     -34.360  -4.384  17.490  1.00 63.45           H
ATOM   4134  HZ1 LYS A 267     -33.380  -2.424  17.868  1.00 62.75           H
ATOM   4135  HZ2 LYS A 267     -33.704  -2.975  19.175  1.00 62.75           H
ATOM   4136  HZ3 LYS A 267     -32.341  -3.021  18.677  1.00 62.75           H
ATOM   4137  N   MET A 268     -34.218  -6.641  22.829  1.00 39.01           N
ATOM   4138  CA  MET A 268     -34.467  -5.656  23.871  1.00 41.49           C
ATOM   4139  C   MET A 268     -34.514  -4.223  23.346  1.00 44.53           C
ATOM   4140  O   MET A 268     -34.073  -3.905  22.242  1.00 46.27           O
ATOM   4141  CB  MET A 268     -33.414  -5.767  24.960  1.00 44.64           C
ATOM   4142  CG  MET A 268     -33.481  -7.065  25.731  1.00 47.32           C
ATOM   4143  SD  MET A 268     -32.193  -7.068  26.961  1.00 63.49           S
ATOM   4144  CE  MET A 268     -33.042  -6.258  28.317  1.00 92.94           C
ATOM   4145  H   MET A 268     -33.427  -6.978  22.846  1.00 46.83           H
ATOM   4146  HA  MET A 268     -35.324  -5.858  24.276  1.00 49.81           H
ATOM   4147  HB2 MET A 268     -32.531  -5.710  24.559  1.00 53.58           H
ATOM   4148  HB3 MET A 268     -33.538  -5.040  25.593  1.00 53.58           H
ATOM   4149  HG2 MET A 268     -34.327  -7.129  26.192  1.00 56.80           H
ATOM   4150  HG3 MET A 268     -33.355  -7.816  25.132  1.00 56.80           H
ATOM   4151  HE1 MET A 268     -32.464  -6.269  29.097  1.00111.54           H
ATOM   4152  HE2 MET A 268     -33.261  -5.343  28.078  1.00111.54           H
ATOM   4153  HE3 MET A 268     -33.852  -6.757  28.499  1.00111.54           H
ATOM   4154  N   ASN A 269     -35.098  -3.355  24.177  1.00 47.79           N
ATOM   4155  CA  ASN A 269     -35.118  -1.912  23.972  1.00 51.12           C
ATOM   4156  C   ASN A 269     -33.798  -1.331  24.431  1.00 47.24           C
ATOM   4157  O   ASN A 269     -33.531  -1.302  25.637  1.00 44.05           O
ATOM   4158  CB  ASN A 269     -36.246  -1.273  24.773  1.00 50.85           C
ATOM   4159  CG  ASN A 269     -37.069  -0.378  23.949  1.00 60.68           C
ATOM   4160  OD1 ASN A 269     -36.660   0.748  23.647  1.00 66.75           O
ATOM   4161  ND2 ASN A 269     -38.240  -0.872  23.530  1.00 66.14           N
ATOM   4162  H   ASN A 269     -35.512  -3.593  24.890  1.00 57.36           H
ATOM   4163  HA  ASN A 269     -35.247  -1.711  23.033  1.00 61.36           H
ATOM   4164  HB2 ASN A 269     -36.812  -1.964  25.139  1.00 61.04           H
ATOM   4165  HB3 ASN A 269     -35.858  -0.742  25.487  1.00 61.04           H
ATOM   4166 HD21 ASN A 269     -38.774  -0.381  23.075  1.00 79.38           H
ATOM   4167 HD22 ASN A 269     -38.466  -1.679  23.732  1.00 79.38           H
ATOM   4168  N   PHE A 270     -32.962  -0.858  23.492  1.00 43.51           N
ATOM   4169  CA  PHE A 270     -31.622  -0.432  23.902  1.00 44.37           C
ATOM   4170  C   PHE A 270     -31.717   0.754  24.849  1.00 47.49           C
ATOM   4171  O   PHE A 270     -30.904   0.888  25.769  1.00 45.75           O
ATOM   4172  CB  PHE A 270     -30.753  -0.065  22.688  1.00 46.94           C
ATOM   4173  CG  PHE A 270     -30.180  -1.254  21.945  1.00 43.84           C
ATOM   4174  CD1 PHE A 270     -28.984  -1.132  21.268  1.00 44.59           C
ATOM   4175  CD2 PHE A 270     -30.839  -2.474  21.909  1.00 48.61           C
ATOM   4176  CE1 PHE A 270     -28.447  -2.215  20.555  1.00 40.03           C
ATOM   4177  CE2 PHE A 270     -30.300  -3.568  21.209  1.00 49.51           C
ATOM   4178  CZ  PHE A 270     -29.103  -3.427  20.535  1.00 44.26           C
ATOM   4179  H   PHE A 270     -33.145  -0.757  22.656  1.00 52.23           H
ATOM   4180  HA  PHE A 270     -31.184  -1.157  24.380  1.00 53.26           H
ATOM   4181  HB2 PHE A 270     -31.289   0.445  22.061  1.00 56.34           H
ATOM   4182  HB3 PHE A 270     -30.003   0.471  22.992  1.00 56.34           H
ATOM   4183  HD1 PHE A 270     -28.535  -0.320  21.275  1.00 53.53           H
ATOM   4184  HD2 PHE A 270     -31.644  -2.577  22.358  1.00 58.35           H
ATOM   4185  HE1 PHE A 270     -27.639  -2.123  20.108  1.00 48.05           H
ATOM   4186  HE2 PHE A 270     -30.749  -4.383  21.192  1.00 59.43           H
ATOM   4187  HZ  PHE A 270     -28.740  -4.145  20.068  1.00 53.13           H
ATOM   4188  N   ALA A 271     -32.723   1.605  24.643  1.00 46.67           N
ATOM   4189  CA  ALA A 271     -32.965   2.734  25.545  1.00 53.01           C
ATOM   4190  C   ALA A 271     -33.023   2.300  27.006  1.00 50.58           C
ATOM   4191  O   ALA A 271     -32.675   3.083  27.897  1.00 61.80           O
ATOM   4192  CB  ALA A 271     -34.260   3.447  25.165  1.00 53.37           C
ATOM   4193  H   ALA A 271     -33.276   1.551  23.984  1.00 56.02           H
ATOM   4194  HA  ALA A 271     -32.245   3.373  25.449  1.00 63.62           H
ATOM   4195  HB1 ALA A 271     -34.393   4.191  25.769  1.00 64.05           H
ATOM   4196  HB2 ALA A 271     -34.199   3.772  24.251  1.00 64.05           H
ATOM   4197  HB3 ALA A 271     -34.997   2.821  25.243  1.00 64.05           H
ATOM   4198  N   ASN A 272     -33.465   1.073  27.276  1.00 53.13           N
ATOM   4199  CA  ASN A 272     -33.609   0.589  28.642  1.00 52.04           C
ATOM   4200  C   ASN A 272     -32.408  -0.190  29.156  1.00 56.02           C
ATOM   4201  O   ASN A 272     -32.326  -0.434  30.360  1.00 76.44           O
ATOM   4202  CB  ASN A 272     -34.865  -0.276  28.747  1.00 55.49           C
ATOM   4203  CG  ASN A 272     -36.144   0.560  28.814  1.00 55.60           C
ATOM   4204  OD1 ASN A 272     -36.112   1.727  29.197  1.00 67.07           O
ATOM   4205  ND2 ASN A 272     -37.272  -0.039  28.451  1.00 60.28           N
ATOM   4206  H   ASN A 272     -33.707   0.505  26.677  1.00 63.77           H
ATOM   4207  HA  ASN A 272     -33.723   1.350  29.231  1.00 62.46           H
ATOM   4208  HB2 ASN A 272     -34.919  -0.848  27.965  1.00 66.60           H
ATOM   4209  HB3 ASN A 272     -34.807  -0.813  29.549  1.00 66.60           H
ATOM   4210 HD21 ASN A 272     -38.018   0.387  28.502  1.00 72.36           H
ATOM   4211 HD22 ASN A 272     -37.262  -0.854  28.172  1.00 72.36           H
ATOM   4212  N   VAL A 273     -31.489  -0.602  28.287  1.00 50.25           N
ATOM   4213  CA  VAL A 273     -30.254  -1.253  28.722  1.00 50.52           C
ATOM   4214  C   VAL A 273     -29.182  -0.228  29.050  1.00 45.85           C
ATOM   4215  O   VAL A 273     -28.426  -0.376  30.012  1.00 49.82           O
ATOM   4216  CB  VAL A 273     -29.781  -2.211  27.610  1.00 48.80           C
ATOM   4217  CG1 VAL A 273     -28.435  -2.821  27.960  1.00 46.98           C
ATOM   4218  CG2 VAL A 273     -30.854  -3.284  27.339  1.00 48.07           C
ATOM   4219  H   VAL A 273     -31.554  -0.524  27.431  1.00 60.31           H
ATOM   4220  HA  VAL A 273     -30.434  -1.774  29.521  1.00 60.64           H
ATOM   4221  HB  VAL A 273     -29.661  -1.700  26.793  1.00 58.57           H
ATOM   4222 HG11 VAL A 273     -28.208  -3.482  27.287  1.00 56.39           H
ATOM   4223 HG12 VAL A 273     -27.760  -2.124  27.975  1.00 56.39           H
ATOM   4224 HG13 VAL A 273     -28.495  -3.245  28.830  1.00 56.39           H
ATOM   4225 HG21 VAL A 273     -30.525  -3.909  26.672  1.00 57.69           H
ATOM   4226 HG22 VAL A 273     -31.044  -3.759  28.164  1.00 57.69           H
ATOM   4227 HG23 VAL A 273     -31.659  -2.852  27.013  1.00 57.69           H
ATOM   4228  N   PHE A 274     -29.081   0.786  28.209  1.00 40.80           N
ATOM   4229  CA  PHE A 274     -28.129   1.869  28.359  1.00 54.78           C
ATOM   4230  C   PHE A 274     -28.828   3.109  28.895  1.00 53.57           C
ATOM   4231  O   PHE A 274     -28.348   4.225  28.700  1.00 58.02           O
ATOM   4232  CB  PHE A 274     -27.452   2.144  27.014  1.00 43.45           C
ATOM   4233  CG  PHE A 274     -26.833   0.943  26.406  1.00 42.94           C
ATOM   4234  CD1 PHE A 274     -27.463   0.289  25.351  1.00 47.83           C
ATOM   4235  CD2 PHE A 274     -25.650   0.436  26.893  1.00 42.62           C
ATOM   4236  CE1 PHE A 274     -26.902  -0.842  24.790  1.00 39.52           C
ATOM   4237  CE2 PHE A 274     -25.068  -0.707  26.322  1.00 41.70           C
ATOM   4238  CZ  PHE A 274     -25.713  -1.342  25.284  1.00 41.52           C
ATOM   4239  H   PHE A 274     -29.598   0.876  27.527  1.00 48.97           H
ATOM   4240  HA  PHE A 274     -27.444   1.616  29.001  1.00 65.75           H
ATOM   4241  HB2 PHE A 274     -28.122   2.475  26.397  1.00 52.16           H
ATOM   4242  HB3 PHE A 274     -26.754   2.800  27.146  1.00 52.16           H
ATOM   4243  HD1 PHE A 274     -28.266   0.619  25.019  1.00 57.42           H
ATOM   4244  HD2 PHE A 274     -25.222   0.864  27.597  1.00 51.16           H
ATOM   4245  HE1 PHE A 274     -27.327  -1.269  24.084  1.00 47.43           H
ATOM   4246  HE2 PHE A 274     -24.270  -1.047  26.652  1.00 50.06           H
ATOM   4247  HZ  PHE A 274     -25.336  -2.100  24.899  1.00 49.83           H
ATOM   4248  N   ILE A 275     -29.997   2.895  29.510  1.00 65.81           N
ATOM   4249  CA  ILE A 275     -30.889   3.867  30.145  1.00 73.05           C
ATOM   4250  C   ILE A 275     -30.581   5.322  29.790  1.00 77.49           C
ATOM   4251  O   ILE A 275     -30.977   5.798  28.715  1.00 76.09           O
ATOM   4252  CB  ILE A 275     -30.914   3.630  31.674  1.00 74.24           C
ATOM   4253  CG1 ILE A 275     -29.581   3.073  32.223  1.00 70.81           C
ATOM   4254  CG2 ILE A 275     -32.029   2.649  31.993  1.00 67.65           C
ATOM   4255  CD1 ILE A 275     -28.509   4.104  32.494  1.00 69.21           C
ATOM   4256  H   ILE A 275     -30.330   2.103  29.576  1.00 78.99           H
ATOM   4257  HA  ILE A 275     -31.791   3.693  29.841  1.00 87.67           H
ATOM   4258  HB  ILE A 275     -31.117   4.461  32.129  1.00 89.11           H
ATOM   4259 HG12 ILE A 275     -29.765   2.630  33.067  1.00 84.99           H
ATOM   4260 HG13 ILE A 275     -29.207   2.420  31.613  1.00 84.99           H
ATOM   4261 HG21 ILE A 275     -32.058   2.490  32.949  1.00 81.19           H
ATOM   4262 HG22 ILE A 275     -32.873   3.024  31.694  1.00 81.19           H
ATOM   4263 HG23 ILE A 275     -31.860   1.816  31.527  1.00 81.19           H
ATOM   4264 HD11 ILE A 275     -27.810   3.682  33.017  1.00 83.07           H
ATOM   4265 HD12 ILE A 275     -28.147   4.431  31.656  1.00 83.07           H
ATOM   4266 HD13 ILE A 275     -28.900   4.831  33.004  1.00 83.07           H
ATOM   4267  N   GLY A 276     -29.923   6.049  30.692  1.00 66.22           N
ATOM   4268  CA  GLY A 276     -29.772   7.477  30.530  1.00 60.54           C
ATOM   4269  C   GLY A 276     -28.470   7.880  29.876  1.00 66.09           C
ATOM   4270  O   GLY A 276     -27.875   8.906  30.224  1.00 57.75           O
ATOM   4271  H   GLY A 276     -29.573   5.752  31.405  1.00 79.48           H
ATOM   4272  HA2 GLY A 276     -30.500   7.803  29.978  1.00 72.66           H
ATOM   4273  HA3 GLY A 276     -29.833   7.906  31.396  1.00 72.66           H
ATOM   4274  N   ALA A 277     -28.012   7.061  28.934  1.00 66.11           N
ATOM   4275  CA  ALA A 277     -26.989   7.474  27.993  1.00 53.05           C
ATOM   4276  C   ALA A 277     -27.568   8.476  27.012  1.00 42.69           C
ATOM   4277  O   ALA A 277     -28.786   8.599  26.845  1.00 49.78           O
ATOM   4278  CB  ALA A 277     -26.433   6.271  27.229  1.00 55.55           C
ATOM   4279  H   ALA A 277     -28.283   6.254  28.817  1.00 79.34           H
ATOM   4280  HA  ALA A 277     -26.261   7.900  28.468  1.00 63.68           H
ATOM   4281  HB1 ALA A 277     -25.705   6.570  26.661  1.00 66.67           H
ATOM   4282  HB2 ALA A 277     -26.105   5.626  27.874  1.00 66.67           H
ATOM   4283  HB3 ALA A 277     -27.138   5.882  26.692  1.00 66.67           H
ATOM   4284  N   ASN A 278     -26.685   9.228  26.372  1.00 39.05           N
ATOM   4285  CA  ASN A 278     -27.129  10.080  25.295  1.00 36.71           C
ATOM   4286  C   ASN A 278     -28.010   9.260  24.349  1.00 48.08           C
ATOM   4287  O   ASN A 278     -27.601   8.163  23.932  1.00 45.93           O
ATOM   4288  CB  ASN A 278     -25.925  10.641  24.546  1.00 41.52           C
ATOM   4289  CG  ASN A 278     -26.314  11.638  23.478  1.00 37.60           C
ATOM   4290  OD1 ASN A 278     -27.461  11.698  23.027  1.00 47.87           O
ATOM   4291  ND2 ASN A 278     -25.365  12.426  23.071  1.00 43.97           N
ATOM   4292  H   ASN A 278     -25.838   9.259  26.533  1.00 46.88           H
ATOM   4293  HA  ASN A 278     -27.642  10.814  25.655  1.00 44.07           H
ATOM   4294  HB2 ASN A 278     -25.346  11.092  25.176  1.00 49.84           H
ATOM   4295  HB3 ASN A 278     -25.444   9.906  24.129  1.00 49.84           H
ATOM   4296 HD21 ASN A 278     -25.492  12.928  22.384  1.00 52.78           H
ATOM   4297 HD22 ASN A 278     -24.609  12.430  23.486  1.00 52.78           H
ATOM   4298  N   PRO A 279     -29.214   9.731  24.032  1.00 45.96           N
ATOM   4299  CA  PRO A 279     -30.052   8.948  23.104  1.00 47.20           C
ATOM   4300  C   PRO A 279     -29.431   8.808  21.727  1.00 50.63           C
ATOM   4301  O   PRO A 279     -29.776   7.860  21.000  1.00 40.34           O
ATOM   4302  CB  PRO A 279     -31.365   9.748  23.062  1.00 53.49           C
ATOM   4303  CG  PRO A 279     -31.362  10.519  24.300  1.00 53.17           C
ATOM   4304  CD  PRO A 279     -29.946  10.897  24.539  1.00 48.87           C
ATOM   4305  HA  PRO A 279     -30.229   8.065  23.465  1.00 56.66           H
ATOM   4306  HB2 PRO A 279     -31.363  10.333  22.287  1.00 64.20           H
ATOM   4307  HB3 PRO A 279     -32.124   9.140  23.041  1.00 64.20           H
ATOM   4308  HG2 PRO A 279     -31.907  11.301  24.189  1.00 63.82           H
ATOM   4309  HG3 PRO A 279     -31.700   9.971  25.025  1.00 63.82           H
ATOM   4310  HD2 PRO A 279     -29.716  11.686  24.023  1.00 58.65           H
ATOM   4311  HD3 PRO A 279     -29.787  11.019  25.487  1.00 58.65           H
ATOM   4312  N   LEU A 280     -28.521   9.721  21.360  1.00 40.59           N
ATOM   4313  CA  LEU A 280     -27.818   9.603  20.096  1.00 46.14           C
ATOM   4314  C   LEU A 280     -26.773   8.504  20.166  1.00 45.10           C
ATOM   4315  O   LEU A 280     -26.580   7.764  19.197  1.00 45.86           O
ATOM   4316  CB  LEU A 280     -27.169  10.914  19.717  1.00 45.92           C
ATOM   4317  CG  LEU A 280     -28.180  11.934  19.240  1.00 50.33           C
ATOM   4318  CD1 LEU A 280     -27.456  13.234  19.073  1.00 50.61           C
ATOM   4319  CD2 LEU A 280     -28.827  11.490  17.988  1.00 50.63           C
ATOM   4320  H   LEU A 280     -28.285  10.396  21.835  1.00 48.72           H
ATOM   4321  HA  LEU A 280     -28.458   9.365  19.413  1.00 55.39           H
ATOM   4322  HB2 LEU A 280     -26.726  11.277  20.501  1.00 55.12           H
ATOM   4323  HB3 LEU A 280     -26.523  10.766  19.008  1.00 55.12           H
ATOM   4324  HG  LEU A 280     -28.872  12.038  19.911  1.00 60.41           H
ATOM   4325 HD11 LEU A 280     -28.063  13.903  18.724  1.00 60.75           H
ATOM   4326 HD12 LEU A 280     -27.115  13.512  19.937  1.00 60.75           H
ATOM   4327 HD13 LEU A 280     -26.718  13.103  18.458  1.00 60.75           H
ATOM   4328 HD21 LEU A 280     -29.301  12.243  17.607  1.00 60.77           H
ATOM   4329 HD22 LEU A 280     -28.139  11.184  17.379  1.00 60.77           H
ATOM   4330 HD23 LEU A 280     -29.445  10.772  18.187  1.00 60.77           H
ATOM   4331  N   ALA A 281     -26.116   8.354  21.314  1.00 42.34           N
ATOM   4332  CA  ALA A 281     -25.272   7.178  21.508  1.00 41.87           C
ATOM   4333  C   ALA A 281     -26.083   5.882  21.389  1.00 44.95           C
ATOM   4334  O   ALA A 281     -25.625   4.917  20.763  1.00 43.19           O
ATOM   4335  CB  ALA A 281     -24.565   7.269  22.859  1.00 43.65           C
ATOM   4336  H   ALA A 281     -26.137   8.901  21.978  1.00 50.83           H
ATOM   4337  HA  ALA A 281     -24.586   7.165  20.819  1.00 50.26           H
ATOM   4338  HB1 ALA A 281     -23.999   6.493  22.974  1.00 52.40           H
ATOM   4339  HB2 ALA A 281     -24.025   8.069  22.885  1.00 52.40           H
ATOM   4340  HB3 ALA A 281     -25.230   7.304  23.565  1.00 52.40           H
ATOM   4341  N   VAL A 282     -27.289   5.835  21.981  1.00 39.59           N
ATOM   4342  CA  VAL A 282     -28.083   4.610  21.971  1.00 43.23           C
ATOM   4343  C   VAL A 282     -28.500   4.268  20.540  1.00 44.18           C
ATOM   4344  O   VAL A 282     -28.512   3.092  20.134  1.00 43.46           O
ATOM   4345  CB  VAL A 282     -29.317   4.757  22.896  1.00 48.50           C
ATOM   4346  CG1 VAL A 282     -30.164   3.573  22.783  1.00 41.86           C
ATOM   4347  CG2 VAL A 282     -28.932   4.905  24.373  1.00 44.14           C
ATOM   4348  H   VAL A 282     -27.666   6.496  22.380  1.00 47.52           H
ATOM   4349  HA  VAL A 282     -27.544   3.881  22.318  1.00 51.89           H
ATOM   4350  HB  VAL A 282     -29.831   5.539  22.636  1.00 58.21           H
ATOM   4351 HG11 VAL A 282     -30.879   3.642  23.431  1.00 50.25           H
ATOM   4352 HG12 VAL A 282     -30.532   3.524  21.889  1.00 50.25           H
ATOM   4353 HG13 VAL A 282     -29.624   2.792  22.979  1.00 50.25           H
ATOM   4354 HG21 VAL A 282     -29.742   4.965  24.904  1.00 52.98           H
ATOM   4355 HG22 VAL A 282     -28.425   4.128  24.647  1.00 52.98           H
ATOM   4356 HG23 VAL A 282     -28.402   5.708  24.482  1.00 52.98           H
ATOM   4357  N   ASP A 283     -28.885   5.282  19.763  1.00 38.62           N
ATOM   4358  CA  ASP A 283     -29.313   5.006  18.398  1.00 44.15           C
ATOM   4359  C   ASP A 283     -28.166   4.431  17.576  1.00 45.08           C
ATOM   4360  O   ASP A 283     -28.359   3.489  16.794  1.00 41.79           O
ATOM   4361  CB  ASP A 283     -29.839   6.279  17.771  1.00 41.30           C
ATOM   4362  CG  ASP A 283     -30.456   6.041  16.423  1.00 45.52           C
ATOM   4363  OD1 ASP A 283     -31.517   5.404  16.381  1.00 59.64           O
ATOM   4364  OD2 ASP A 283     -29.895   6.490  15.405  1.00 45.34           O1-
ATOM   4365  H   ASP A 283     -28.902   6.109  19.997  1.00 46.36           H
ATOM   4366  HA  ASP A 283     -30.026   4.355  18.405  1.00 53.00           H
ATOM   4367  HB2 ASP A 283     -30.522   6.646  18.351  1.00 49.58           H
ATOM   4368  HB3 ASP A 283     -29.118   6.918  17.680  1.00 49.58           H
ATOM   4369  N   LEU A 284     -26.955   4.975  17.760  1.00 39.91           N
ATOM   4370  CA  LEU A 284     -25.795   4.482  17.024  1.00 36.42           C
ATOM   4371  C   LEU A 284     -25.455   3.061  17.452  1.00 37.56           C
ATOM   4372  O   LEU A 284     -25.198   2.187  16.602  1.00 39.43           O
ATOM   4373  CB  LEU A 284     -24.631   5.456  17.229  1.00 36.64           C
ATOM   4374  CG  LEU A 284     -23.335   5.006  16.546  1.00 32.46           C
ATOM   4375  CD1 LEU A 284     -23.559   5.042  15.036  1.00 34.67           C
ATOM   4376  CD2 LEU A 284     -22.190   5.876  16.881  1.00 36.74           C
ATOM   4377  H   LEU A 284     -26.778   5.619  18.299  1.00 47.91           H
ATOM   4378  HA  LEU A 284     -26.012   4.469  16.076  1.00 43.72           H
ATOM   4379  HB2 LEU A 284     -24.881   6.308  16.845  1.00 43.98           H
ATOM   4380  HB3 LEU A 284     -24.467   5.550  18.184  1.00 43.98           H
ATOM   4381  HG  LEU A 284     -23.125   4.098  16.818  1.00 38.97           H
ATOM   4382 HD11 LEU A 284     -22.701   4.995  14.589  1.00 41.62           H
ATOM   4383 HD12 LEU A 284     -24.112   4.286  14.785  1.00 41.62           H
ATOM   4384 HD13 LEU A 284     -24.002   5.876  14.809  1.00 41.62           H
ATOM   4385 HD21 LEU A 284     -21.424   5.607  16.354  1.00 44.10           H
ATOM   4386 HD22 LEU A 284     -22.425   6.792  16.661  1.00 44.10           H
ATOM   4387 HD23 LEU A 284     -21.994   5.797  17.827  1.00 44.10           H
ATOM   4388  N   LEU A 285     -25.557   2.779  18.756  1.00 36.37           N
ATOM   4389  CA  LEU A 285     -25.396   1.431  19.265  1.00 32.62           C
ATOM   4390  C   LEU A 285     -26.382   0.456  18.634  1.00 40.11           C
ATOM   4391  O   LEU A 285     -26.014  -0.666  18.316  1.00 31.01           O
ATOM   4392  CB  LEU A 285     -25.534   1.423  20.781  1.00 37.82           C
ATOM   4393  CG  LEU A 285     -24.340   1.890  21.608  1.00 36.31           C
ATOM   4394  CD1 LEU A 285     -24.682   1.896  23.082  1.00 37.97           C
ATOM   4395  CD2 LEU A 285     -23.159   0.994  21.402  1.00 35.99           C
ATOM   4396  H   LEU A 285     -25.705   3.365  19.365  1.00 43.66           H
ATOM   4397  HA  LEU A 285     -24.506   1.135  19.041  1.00 39.15           H
ATOM   4398  HB2 LEU A 285     -26.280   1.997  21.015  1.00 45.40           H
ATOM   4399  HB3 LEU A 285     -25.729   0.517  21.051  1.00 45.40           H
ATOM   4400  HG  LEU A 285     -24.094   2.790  21.339  1.00 43.59           H
ATOM   4401 HD11 LEU A 285     -23.877   2.081  23.593  1.00 45.58           H
ATOM   4402 HD12 LEU A 285     -25.341   2.588  23.244  1.00 45.58           H
ATOM   4403 HD13 LEU A 285     -25.036   1.027  23.332  1.00 45.58           H
ATOM   4404 HD21 LEU A 285     -22.492   1.213  22.070  1.00 43.20           H
ATOM   4405 HD22 LEU A 285     -23.427   0.066  21.493  1.00 43.20           H
ATOM   4406 HD23 LEU A 285     -22.810   1.163  20.511  1.00 43.20           H
ATOM   4407  N   GLU A 286     -27.631   0.870  18.446  1.00 33.46           N
ATOM   4408  CA  GLU A 286     -28.633   0.026  17.806  1.00 39.18           C
ATOM   4409  C   GLU A 286     -28.252  -0.311  16.372  1.00 30.80           C
ATOM   4410  O   GLU A 286     -28.473  -1.439  15.931  1.00 36.79           O
ATOM   4411  CB  GLU A 286     -29.996   0.735  17.844  1.00 51.44           C
ATOM   4412  CG  GLU A 286     -31.153  -0.185  18.260  1.00 63.60           C
ATOM   4413  CD  GLU A 286     -32.100   0.497  19.201  1.00 73.13           C
ATOM   4414  OE1 GLU A 286     -32.835  -0.213  19.923  1.00 85.24           O
ATOM   4415  OE2 GLU A 286     -32.090   1.748  19.218  1.00 75.46           O1-
ATOM   4416  H   GLU A 286     -27.916   1.647  18.692  1.00 40.17           H
ATOM   4417  HA  GLU A 286     -28.713  -0.804  18.304  1.00 47.03           H
ATOM   4418  HB2 GLU A 286     -29.959   1.473  18.474  1.00 61.75           H
ATOM   4419  HB3 GLU A 286     -30.191   1.070  16.955  1.00 61.75           H
ATOM   4420  HG2 GLU A 286     -31.653  -0.442  17.471  1.00 76.34           H
ATOM   4421  HG3 GLU A 286     -30.807  -0.975  18.703  1.00 76.34           H
ATOM   4422  N   LYS A 287     -27.599   0.609  15.674  1.00 30.85           N
ATOM   4423  CA  LYS A 287     -27.185   0.409  14.291  1.00 36.10           C
ATOM   4424  C   LYS A 287     -25.879  -0.380  14.144  1.00 35.20           C
ATOM   4425  O   LYS A 287     -25.666  -1.017  13.101  1.00 28.90           O
ATOM   4426  CB  LYS A 287     -27.056   1.760  13.636  1.00 39.28           C
ATOM   4427  CG  LYS A 287     -28.464   2.338  13.334  1.00 36.17           C
ATOM   4428  CD  LYS A 287     -28.420   3.785  12.947  1.00 40.84           C
ATOM   4429  CE  LYS A 287     -29.876   4.351  12.746  1.00 44.65           C
ATOM   4430  NZ  LYS A 287     -30.909   3.282  12.951  1.00 69.58           N1+
ATOM   4431  H   LYS A 287     -27.380   1.380  15.985  1.00 37.03           H
ATOM   4432  HA  LYS A 287     -27.879  -0.083  13.821  1.00 43.33           H
ATOM   4433  HB2 LYS A 287     -26.584   2.359  14.234  1.00 47.15           H
ATOM   4434  HB3 LYS A 287     -26.571   1.667  12.803  1.00 47.15           H
ATOM   4435  HG2 LYS A 287     -28.851   1.851  12.591  1.00 43.42           H
ATOM   4436  HG3 LYS A 287     -29.029   2.225  14.112  1.00 43.42           H
ATOM   4437  HD2 LYS A 287     -27.985   4.293  13.651  1.00 49.02           H
ATOM   4438  HD3 LYS A 287     -27.936   3.875  12.114  1.00 49.02           H
ATOM   4439  HE2 LYS A 287     -30.043   5.053  13.393  1.00 53.59           H
ATOM   4440  HE3 LYS A 287     -29.969   4.695  11.842  1.00 53.59           H
ATOM   4441  HZ1 LYS A 287     -31.720   3.602  12.775  1.00 83.52           H
ATOM   4442  HZ2 LYS A 287     -30.754   2.592  12.406  1.00 83.52           H
ATOM   4443  HZ3 LYS A 287     -30.892   2.989  13.793  1.00 83.52           H
ATOM   4444  N   MET A 288     -25.032  -0.394  15.173  1.00 30.15           N
ATOM   4445  CA  MET A 288     -23.807  -1.196  15.124  1.00 32.53           C
ATOM   4446  C   MET A 288     -24.012  -2.612  15.614  1.00 34.77           C
ATOM   4447  O   MET A 288     -23.438  -3.544  15.038  1.00 33.06           O
ATOM   4448  CB  MET A 288     -22.711  -0.548  15.956  1.00 27.95           C
ATOM   4449  CG  MET A 288     -22.401   0.891  15.571  1.00 29.65           C
ATOM   4450  SD  MET A 288     -21.058   1.537  16.643  1.00 37.63           S
ATOM   4451  CE  MET A 288     -20.514   2.885  15.671  1.00 43.36           C
ATOM   4452  H   MET A 288     -25.156   0.018  15.914  1.00 36.19           H
ATOM   4453  HA  MET A 288     -23.494  -1.224  14.203  1.00 39.05           H
ATOM   4454  HB2 MET A 288     -22.998  -0.562  16.882  1.00 33.55           H
ATOM   4455  HB3 MET A 288     -21.906  -1.078  15.849  1.00 33.55           H
ATOM   4456  HG2 MET A 288     -22.120   0.945  14.642  1.00 35.60           H
ATOM   4457  HG3 MET A 288     -23.186   1.441  15.720  1.00 35.60           H
ATOM   4458  HE1 MET A 288     -19.845   3.386  16.165  1.00 52.04           H
ATOM   4459  HE2 MET A 288     -20.138   2.556  14.840  1.00 52.04           H
ATOM   4460  HE3 MET A 288     -21.275   3.459  15.485  1.00 52.04           H
ATOM   4461  N   LEU A 289     -24.838  -2.806  16.640  1.00 25.46           N
ATOM   4462  CA  LEU A 289     -24.960  -4.087  17.252  1.00 27.29           C
ATOM   4463  C   LEU A 289     -26.116  -4.891  16.630  1.00 33.30           C
ATOM   4464  O   LEU A 289     -26.997  -5.401  17.312  1.00 33.87           O
ATOM   4465  CB  LEU A 289     -25.116  -3.933  18.755  1.00 31.43           C
ATOM   4466  CG  LEU A 289     -23.846  -3.459  19.534  1.00 28.37           C
ATOM   4467  CD1 LEU A 289     -24.228  -3.280  20.974  1.00 36.39           C
ATOM   4468  CD2 LEU A 289     -22.740  -4.470  19.429  1.00 30.58           C
ATOM   4469  H   LEU A 289     -25.327  -2.204  17.000  1.00 30.57           H
ATOM   4470  HA  LEU A 289     -24.125  -4.549  17.090  1.00 32.77           H
ATOM   4471  HB2 LEU A 289     -25.838  -3.305  18.925  1.00 37.73           H
ATOM   4472  HB3 LEU A 289     -25.344  -4.810  19.105  1.00 37.73           H
ATOM   4473  HG  LEU A 289     -23.524  -2.613  19.188  1.00 34.06           H
ATOM   4474 HD11 LEU A 289     -23.443  -2.997  21.472  1.00 43.69           H
ATOM   4475 HD12 LEU A 289     -24.923  -2.602  21.022  1.00 43.69           H
ATOM   4476 HD13 LEU A 289     -24.559  -4.123  21.329  1.00 43.69           H
ATOM   4477 HD21 LEU A 289     -22.034  -4.246  20.053  1.00 36.71           H
ATOM   4478 HD22 LEU A 289     -23.097  -5.345  19.652  1.00 36.71           H
ATOM   4479 HD23 LEU A 289     -22.396  -4.469  18.516  1.00 36.71           H
ATOM   4480  N   VAL A 290     -26.085  -5.009  15.317  1.00 33.61           N
ATOM   4481  CA  VAL A 290     -27.038  -5.836  14.557  1.00 33.46           C
ATOM   4482  C   VAL A 290     -26.369  -7.123  14.114  1.00 39.17           C
ATOM   4483  O   VAL A 290     -25.213  -7.121  13.668  1.00 37.06           O
ATOM   4484  CB  VAL A 290     -27.562  -5.054  13.338  1.00 39.60           C
ATOM   4485  CG1 VAL A 290     -28.459  -5.942  12.517  1.00 46.82           C
ATOM   4486  CG2 VAL A 290     -28.327  -3.821  13.760  1.00 41.74           C
ATOM   4487  H   VAL A 290     -25.503  -4.609  14.814  1.00 40.35           H
ATOM   4488  HA  VAL A 290     -27.782  -6.081  15.127  1.00 40.16           H
ATOM   4489  HB  VAL A 290     -26.816  -4.762  12.784  1.00 47.53           H
ATOM   4490 HG11 VAL A 290     -28.818  -5.413  11.786  1.00 56.19           H
ATOM   4491 HG12 VAL A 290     -27.950  -6.689  12.161  1.00 56.19           H
ATOM   4492 HG13 VAL A 290     -29.181  -6.260  13.080  1.00 56.19           H
ATOM   4493 HG21 VAL A 290     -28.592  -3.337  12.960  1.00 50.10           H
ATOM   4494 HG22 VAL A 290     -29.112  -4.090  14.260  1.00 50.10           H
ATOM   4495 HG23 VAL A 290     -27.755  -3.264  14.307  1.00 50.10           H
ATOM   4496  N   LEU A 291     -27.121  -8.235  14.194  1.00 39.76           N
ATOM   4497  CA  LEU A 291     -26.573  -9.546  13.861  1.00 39.88           C
ATOM   4498  C   LEU A 291     -26.337  -9.686  12.369  1.00 37.87           C
ATOM   4499  O   LEU A 291     -25.313 -10.238  11.941  1.00 47.60           O
ATOM   4500  CB  LEU A 291     -27.520 -10.642  14.351  1.00 45.83           C
ATOM   4501  CG  LEU A 291     -27.043 -11.680  15.342  1.00 46.53           C
ATOM   4502  CD1 LEU A 291     -26.050 -11.130  16.294  1.00 41.04           C
ATOM   4503  CD2 LEU A 291     -28.231 -12.198  16.107  1.00 44.77           C
ATOM   4504  H   LEU A 291     -27.943  -8.243  14.438  1.00 47.72           H
ATOM   4505  HA  LEU A 291     -25.719  -9.641  14.298  1.00 47.88           H
ATOM   4506  HB2 LEU A 291     -28.291 -10.212  14.758  1.00 55.01           H
ATOM   4507  HB3 LEU A 291     -27.816 -11.131  13.573  1.00 55.01           H
ATOM   4508  HG  LEU A 291     -26.638 -12.418  14.861  1.00 55.85           H
ATOM   4509 HD11 LEU A 291     -25.913 -11.774  17.007  1.00 49.26           H
ATOM   4510 HD12 LEU A 291     -25.217 -10.971  15.827  1.00 49.26           H
ATOM   4511 HD13 LEU A 291     -26.399 -10.304  16.656  1.00 49.26           H
ATOM   4512 HD21 LEU A 291     -27.942 -12.890  16.722  1.00 53.74           H
ATOM   4513 HD22 LEU A 291     -28.625 -11.462  16.600  1.00 53.74           H
ATOM   4514 HD23 LEU A 291     -28.876 -12.556  15.478  1.00 53.74           H
ATOM   4515  N   ASP A 292     -27.250  -9.189  11.560  1.00 38.40           N
ATOM   4516  CA  ASP A 292     -27.098  -9.315  10.129  1.00 38.26           C
ATOM   4517  C   ASP A 292     -25.979  -8.390   9.687  1.00 40.49           C
ATOM   4518  O   ASP A 292     -26.165  -7.176   9.581  1.00 39.37           O
ATOM   4519  CB  ASP A 292     -28.396  -8.971   9.412  1.00 45.48           C
ATOM   4520  CG  ASP A 292     -28.344  -9.315   7.945  1.00 44.30           C
ATOM   4521  OD1 ASP A 292     -27.234  -9.411   7.407  1.00 37.57           O
ATOM   4522  OD2 ASP A 292     -29.406  -9.503   7.318  1.00 49.21           O1-
ATOM   4523  H   ASP A 292     -27.963  -8.779  11.811  1.00 46.09           H
ATOM   4524  HA  ASP A 292     -26.854 -10.228   9.911  1.00 45.92           H
ATOM   4525  HB2 ASP A 292     -29.124  -9.463   9.812  1.00 54.59           H
ATOM   4526  HB3 ASP A 292     -28.553  -8.020   9.490  1.00 54.59           H
ATOM   4527  N   SER A 293     -24.834  -8.980   9.361  1.00 42.46           N
ATOM   4528  CA  SER A 293     -23.699  -8.197   8.902  1.00 43.80           C
ATOM   4529  C   SER A 293     -23.963  -7.528   7.559  1.00 45.93           C
ATOM   4530  O   SER A 293     -23.196  -6.650   7.157  1.00 42.71           O
ATOM   4531  CB  SER A 293     -22.473  -9.095   8.794  1.00 48.60           C
ATOM   4532  OG  SER A 293     -22.562  -9.934   7.655  1.00 52.78           O
ATOM   4533  H   SER A 293     -24.691  -9.829   9.404  1.00 50.96           H
ATOM   4534  HA  SER A 293     -23.507  -7.511   9.555  1.00 52.57           H
ATOM   4535  HB2 SER A 293     -21.688  -8.531   8.715  1.00 58.34           H
ATOM   4536  HB3 SER A 293     -22.411  -9.650   9.591  1.00 58.34           H
ATOM   4537  HG  SER A 293     -22.019 -10.573   7.727  1.00 63.35           H
ATOM   4538  N   ASP A 294     -25.012  -7.920   6.831  1.00 41.43           N
ATOM   4539  CA  ASP A 294     -25.387  -7.086   5.696  1.00 41.35           C
ATOM   4540  C   ASP A 294     -26.095  -5.803   6.130  1.00 36.95           C
ATOM   4541  O   ASP A 294     -26.195  -4.860   5.339  1.00 36.24           O
ATOM   4542  CB  ASP A 294     -26.293  -7.856   4.731  1.00 41.87           C
ATOM   4543  CG  ASP A 294     -25.585  -9.014   4.088  1.00 52.57           C
ATOM   4544  OD1 ASP A 294     -24.344  -8.931   3.852  1.00 46.21           O
ATOM   4545  OD2 ASP A 294     -26.283 -10.015   3.847  1.00 49.19           O1-
ATOM   4546  H   ASP A 294     -25.497  -8.610   6.962  1.00 49.73           H
ATOM   4547  HA  ASP A 294     -24.582  -6.841   5.212  1.00 49.63           H
ATOM   4548  HB2 ASP A 294     -27.050  -8.212   5.226  1.00 50.25           H
ATOM   4549  HB3 ASP A 294     -26.599  -7.259   4.027  1.00 50.25           H
ATOM   4550  N   LYS A 295     -26.594  -5.735   7.347  1.00 34.37           N
ATOM   4551  CA  LYS A 295     -27.406  -4.578   7.743  1.00 36.09           C
ATOM   4552  C   LYS A 295     -26.689  -3.660   8.729  1.00 35.86           C
ATOM   4553  O   LYS A 295     -27.217  -2.590   9.042  1.00 37.16           O
ATOM   4554  CB  LYS A 295     -28.732  -5.056   8.369  1.00 42.87           C
ATOM   4555  CG  LYS A 295     -29.971  -5.148   7.435  1.00 53.52           C
ATOM   4556  CD  LYS A 295     -29.605  -5.345   5.981  1.00 52.08           C
ATOM   4557  CE  LYS A 295     -30.833  -5.554   5.072  1.00 65.09           C
ATOM   4558  NZ  LYS A 295     -30.662  -6.786   4.224  1.00 74.86           N1+
ATOM   4559  H   LYS A 295     -26.490  -6.334   7.961  1.00 41.26           H
ATOM   4560  HA  LYS A 295     -27.597  -4.032   6.964  1.00 43.32           H
ATOM   4561  HB2 LYS A 295     -28.588  -5.938   8.741  1.00 51.46           H
ATOM   4562  HB3 LYS A 295     -28.963  -4.441   9.081  1.00 51.46           H
ATOM   4563  HG2 LYS A 295     -30.510  -5.907   7.711  1.00 64.24           H
ATOM   4564  HG3 LYS A 295     -30.492  -4.333   7.502  1.00 64.24           H
ATOM   4565  HD2 LYS A 295     -29.152  -4.554   5.659  1.00 62.51           H
ATOM   4566  HD3 LYS A 295     -29.030  -6.124   5.908  1.00 62.51           H
ATOM   4567  HE2 LYS A 295     -31.634  -5.655   5.610  1.00 78.13           H
ATOM   4568  HE3 LYS A 295     -30.921  -4.792   4.478  1.00 78.13           H
ATOM   4569  HZ1 LYS A 295     -31.354  -6.876   3.672  1.00 89.85           H
ATOM   4570  HZ2 LYS A 295     -29.916  -6.721   3.740  1.00 89.85           H
ATOM   4571  HZ3 LYS A 295     -30.606  -7.512   4.739  1.00 89.85           H
ATOM   4572  N   ARG A 296     -25.516  -4.073   9.217  1.00 37.08           N
ATOM   4573  CA  ARG A 296     -24.702  -3.301  10.154  1.00 34.19           C
ATOM   4574  C   ARG A 296     -24.097  -2.068   9.495  1.00 32.53           C
ATOM   4575  O   ARG A 296     -23.697  -2.098   8.337  1.00 31.68           O
ATOM   4576  CB  ARG A 296     -23.630  -4.240  10.703  1.00 31.63           C
ATOM   4577  CG  ARG A 296     -22.616  -3.692  11.674  1.00 39.48           C
ATOM   4578  CD  ARG A 296     -21.933  -4.800  12.568  1.00 32.22           C
ATOM   4579  NE  ARG A 296     -22.673  -6.069  12.750  1.00 26.60           N
ATOM   4580  CZ  ARG A 296     -22.131  -7.272  12.536  1.00 27.54           C
ATOM   4581  NH1 ARG A 296     -22.804  -8.380  12.750  1.00 31.79           N
ATOM   4582  NH2 ARG A 296     -20.877  -7.352  12.103  1.00 29.28           N1+
ATOM   4583  H   ARG A 296     -25.171  -4.838   9.036  1.00 44.51           H
ATOM   4584  HA  ARG A 296     -25.264  -3.000  10.884  1.00 41.04           H
ATOM   4585  HB2 ARG A 296     -24.103  -4.941  11.176  1.00 37.97           H
ATOM   4586  HB3 ARG A 296     -23.154  -4.639   9.959  1.00 37.97           H
ATOM   4587  HG2 ARG A 296     -21.906  -3.293  11.139  1.00 47.39           H
ATOM   4588  HG3 ARG A 296     -23.015  -3.016  12.241  1.00 47.39           H
ATOM   4589  HD2 ARG A 296     -21.066  -5.001  12.175  1.00 38.68           H
ATOM   4590  HD3 ARG A 296     -21.768  -4.415  13.466  1.00 38.68           H
ATOM   4591  HE  ARG A 296     -23.443  -6.029  13.128  1.00 31.94           H
ATOM   4592 HH11 ARG A 296     -23.623  -8.339  13.017  1.00 38.17           H
ATOM   4593 HH12 ARG A 296     -22.441  -9.142  12.580  1.00 38.17           H
ATOM   4594 HH21 ARG A 296     -20.405  -6.648  11.967  1.00 35.15           H
ATOM   4595 HH22 ARG A 296     -20.525  -8.117  11.954  1.00 35.15           H
ATOM   4596  N   ILE A 297     -24.094  -0.948  10.223  1.00 29.71           N
ATOM   4597  CA  ILE A 297     -23.627   0.318   9.667  1.00 34.16           C
ATOM   4598  C   ILE A 297     -22.134   0.235   9.378  1.00 26.54           C
ATOM   4599  O   ILE A 297     -21.399  -0.454  10.089  1.00 30.46           O
ATOM   4600  CB  ILE A 297     -23.966   1.448  10.655  1.00 30.74           C
ATOM   4601  CG1 ILE A 297     -23.652   2.795  10.082  1.00 34.11           C
ATOM   4602  CG2 ILE A 297     -23.234   1.267  11.950  1.00 29.50           C
ATOM   4603  CD1 ILE A 297     -24.285   4.007  10.932  1.00 38.45           C
ATOM   4604  H   ILE A 297     -24.363  -0.892  11.039  1.00 35.67           H
ATOM   4605  HA  ILE A 297     -24.078   0.499   8.833  1.00 41.01           H
ATOM   4606  HB  ILE A 297     -24.916   1.407  10.836  1.00 36.90           H
ATOM   4607 HG12 ILE A 297     -22.686   2.896  10.071  1.00 40.95           H
ATOM   4608 HG13 ILE A 297     -24.002   2.842   9.177  1.00 40.95           H
ATOM   4609 HG21 ILE A 297     -23.558   1.922  12.594  1.00 35.41           H
ATOM   4610 HG22 ILE A 297     -23.399   0.370  12.279  1.00 35.41           H
ATOM   4611 HG23 ILE A 297     -22.282   1.399  11.798  1.00 35.41           H
ATOM   4612 HD11 ILE A 297     -24.135   4.855  10.478  1.00 46.16           H
ATOM   4613 HD12 ILE A 297     -25.236   3.849  11.034  1.00 46.16           H
ATOM   4614 HD13 ILE A 297     -23.871   4.031  11.811  1.00 46.16           H
ATOM   4615  N   THR A 298     -21.686   0.885   8.313  1.00 29.08           N
ATOM   4616  CA  THR A 298     -20.269   0.888   7.958  1.00 29.07           C
ATOM   4617  C   THR A 298     -19.555   2.014   8.721  1.00 31.55           C
ATOM   4618  O   THR A 298     -20.187   2.875   9.303  1.00 28.69           O
ATOM   4619  CB  THR A 298     -20.045   1.111   6.477  1.00 35.18           C
ATOM   4620  OG1 THR A 298     -20.483   2.416   6.138  1.00 35.54           O
ATOM   4621  CG2 THR A 298     -20.749   0.016   5.592  1.00 45.99           C
ATOM   4622  H   THR A 298     -22.178   1.362   7.797  1.00 34.92           H
ATOM   4623  HA  THR A 298     -19.871   0.037   8.206  1.00 34.90           H
ATOM   4624  HB  THR A 298     -19.096   1.067   6.299  1.00 42.23           H
ATOM   4625  HG1 THR A 298     -19.826   2.872   5.879  1.00 42.66           H
ATOM   4626 HG21 THR A 298     -20.589   0.172   4.646  1.00 55.20           H
ATOM   4627 HG22 THR A 298     -20.400  -0.863   5.821  1.00 55.20           H
ATOM   4628 HG23 THR A 298     -21.708   0.025   5.753  1.00 55.20           H
ATOM   4629  N   ALA A 299     -18.216   2.010   8.692  1.00 29.17           N
ATOM   4630  CA  ALA A 299     -17.456   3.082   9.350  1.00 29.81           C
ATOM   4631  C   ALA A 299     -17.778   4.470   8.747  1.00 31.69           C
ATOM   4632  O   ALA A 299     -18.012   5.464   9.469  1.00 25.85           O
ATOM   4633  CB  ALA A 299     -15.940   2.743   9.255  1.00 27.78           C
ATOM   4634  H   ALA A 299     -17.738   1.415   8.311  1.00 35.03           H
ATOM   4635  HA  ALA A 299     -17.703   3.093  10.293  1.00 35.79           H
ATOM   4636  HB1 ALA A 299     -15.423   3.439   9.689  1.00 33.35           H
ATOM   4637  HB2 ALA A 299     -15.780   1.897   9.698  1.00 33.35           H
ATOM   4638  HB3 ALA A 299     -15.672   2.680   8.325  1.00 33.35           H
ATOM   4639  N   ALA A 300     -17.761   4.576   7.421  1.00 30.95           N
ATOM   4640  CA  ALA A 300     -18.068   5.851   6.781  1.00 33.11           C
ATOM   4641  C   ALA A 300     -19.470   6.355   7.125  1.00 34.19           C
ATOM   4642  O   ALA A 300     -19.661   7.561   7.328  1.00 36.64           O
ATOM   4643  CB  ALA A 300     -17.933   5.714   5.272  1.00 32.99           C
ATOM   4644  H   ALA A 300     -17.553   3.940   6.880  1.00 37.16           H
ATOM   4645  HA  ALA A 300     -17.428   6.513   7.087  1.00 39.75           H
ATOM   4646  HB1 ALA A 300     -18.101   6.583   4.881  1.00 39.60           H
ATOM   4647  HB2 ALA A 300     -17.036   5.417   5.057  1.00 39.60           H
ATOM   4648  HB3 ALA A 300     -18.590   5.072   4.965  1.00 39.60           H
ATOM   4649  N   GLN A 301     -20.463   5.463   7.127  1.00 35.49           N
ATOM   4650  CA  GLN A 301     -21.833   5.818   7.497  1.00 34.19           C
ATOM   4651  C   GLN A 301     -21.930   6.261   8.947  1.00 31.43           C
ATOM   4652  O   GLN A 301     -22.640   7.231   9.269  1.00 35.61           O
ATOM   4653  CB  GLN A 301     -22.743   4.629   7.284  1.00 37.36           C
ATOM   4654  CG  GLN A 301     -23.079   4.333   5.838  1.00 35.29           C
ATOM   4655  CD  GLN A 301     -23.802   3.023   5.675  1.00 36.49           C
ATOM   4656  OE1 GLN A 301     -23.794   2.133   6.542  1.00 34.63           O
ATOM   4657  NE2 GLN A 301     -24.439   2.888   4.546  1.00 44.00           N
ATOM   4658  H   GLN A 301     -20.370   4.638   6.895  1.00 42.60           H
ATOM   4659  HA  GLN A 301     -22.146   6.541   6.930  1.00 41.04           H
ATOM   4660  HB2 GLN A 301     -22.295   3.844   7.633  1.00 44.84           H
ATOM   4661  HB3 GLN A 301     -23.573   4.775   7.760  1.00 44.84           H
ATOM   4662  HG2 GLN A 301     -23.647   5.033   5.489  1.00 42.36           H
ATOM   4663  HG3 GLN A 301     -22.262   4.302   5.320  1.00 42.36           H
ATOM   4664 HE21 GLN A 301     -24.543   3.576   4.038  1.00 52.81           H
ATOM   4665 HE22 GLN A 301     -24.751   2.118   4.320  1.00 52.81           H
ATOM   4666  N   ALA A 302     -21.233   5.570   9.833  1.00 31.99           N
ATOM   4667  CA  ALA A 302     -21.300   5.892  11.249  1.00 31.04           C
ATOM   4668  C   ALA A 302     -20.709   7.267  11.522  1.00 31.29           C
ATOM   4669  O   ALA A 302     -21.212   8.020  12.364  1.00 33.28           O
ATOM   4670  CB  ALA A 302     -20.574   4.806  12.055  1.00 31.10           C
ATOM   4671  H   ALA A 302     -20.725   4.904   9.643  1.00 38.40           H
ATOM   4672  HA  ALA A 302     -22.229   5.880  11.524  1.00 37.26           H
ATOM   4673  HB1 ALA A 302     -20.527   5.057  12.991  1.00 37.34           H
ATOM   4674  HB2 ALA A 302     -21.055   3.972  11.957  1.00 37.34           H
ATOM   4675  HB3 ALA A 302     -19.679   4.720  11.692  1.00 37.34           H
ATOM   4676  N   LEU A 303     -19.660   7.626  10.787  1.00 32.58           N
ATOM   4677  CA  LEU A 303     -19.018   8.924  10.941  1.00 35.94           C
ATOM   4678  C   LEU A 303     -20.023  10.051  10.711  1.00 41.12           C
ATOM   4679  O   LEU A 303     -19.883  11.134  11.270  1.00 33.29           O
ATOM   4680  CB  LEU A 303     -17.850   9.026   9.940  1.00 34.14           C
ATOM   4681  CG  LEU A 303     -16.554   8.298  10.349  1.00 28.51           C
ATOM   4682  CD1 LEU A 303     -15.522   8.281   9.216  1.00 30.83           C
ATOM   4683  CD2 LEU A 303     -15.924   8.897  11.578  1.00 30.28           C
ATOM   4684  H   LEU A 303     -19.314   7.129  10.174  1.00 39.11           H
ATOM   4685  HA  LEU A 303     -18.675   9.004  11.848  1.00 43.14           H
ATOM   4686  HB2 LEU A 303     -18.134   8.634   9.102  1.00 40.98           H
ATOM   4687  HB3 LEU A 303     -17.625   9.961   9.800  1.00 40.98           H
ATOM   4688  HG  LEU A 303     -16.771   7.379  10.558  1.00 34.23           H
ATOM   4689 HD11 LEU A 303     -14.722   7.813   9.512  1.00 37.01           H
ATOM   4690 HD12 LEU A 303     -15.902   7.815   8.457  1.00 37.01           H
ATOM   4691 HD13 LEU A 303     -15.306   9.194   8.970  1.00 37.01           H
ATOM   4692 HD21 LEU A 303     -15.107   8.412  11.777  1.00 36.35           H
ATOM   4693 HD22 LEU A 303     -15.724   9.826  11.392  1.00 36.35           H
ATOM   4694 HD23 LEU A 303     -16.544   8.821  12.316  1.00 36.35           H
ATOM   4695  N   ALA A 304     -21.029   9.805   9.883  1.00 43.33           N
ATOM   4696  CA  ALA A 304     -22.027  10.806   9.553  1.00 40.72           C
ATOM   4697  C   ALA A 304     -23.267  10.721  10.443  1.00 41.92           C
ATOM   4698  O   ALA A 304     -24.212  11.492  10.244  1.00 44.55           O
ATOM   4699  CB  ALA A 304     -22.400  10.670   8.068  1.00 39.02           C
ATOM   4700  H   ALA A 304     -21.160   9.050   9.499  1.00 52.01           H
ATOM   4701  HA  ALA A 304     -21.629  11.676   9.689  1.00 48.88           H
ATOM   4702  HB1 ALA A 304     -23.024  11.375   7.843  1.00 46.84           H
ATOM   4703  HB2 ALA A 304     -21.598  10.759   7.535  1.00 46.84           H
ATOM   4704  HB3 ALA A 304     -22.803   9.803   7.905  1.00 46.84           H
ATOM   4705  N   HIS A 305     -23.275   9.839  11.441  1.00 34.26           N
ATOM   4706  CA  HIS A 305     -24.343   9.808  12.422  1.00 39.17           C
ATOM   4707  C   HIS A 305     -24.278  11.072  13.291  1.00 42.74           C
ATOM   4708  O   HIS A 305     -23.200  11.631  13.543  1.00 34.63           O
ATOM   4709  CB  HIS A 305     -24.214   8.550  13.259  1.00 37.58           C
ATOM   4710  CG  HIS A 305     -25.345   8.275  14.210  1.00 36.13           C
ATOM   4711  ND1 HIS A 305     -25.403   8.842  15.469  1.00 43.15           N
ATOM   4712  CD2 HIS A 305     -26.386   7.412  14.144  1.00 42.33           C
ATOM   4713  CE1 HIS A 305     -26.459   8.391  16.111  1.00 38.24           C
ATOM   4714  NE2 HIS A 305     -27.073   7.509  15.334  1.00 44.03           N
ATOM   4715  H   HIS A 305     -22.665   9.256  11.581  1.00 41.12           H
ATOM   4716  HA  HIS A 305     -25.197   9.773  11.962  1.00 47.01           H
ATOM   4717  HB2 HIS A 305     -23.411   8.628  13.789  1.00 45.11           H
ATOM   4718  HB3 HIS A 305     -24.141   7.792  12.659  1.00 45.11           H
ATOM   4719  HD2 HIS A 305     -26.618   6.868  13.424  1.00 50.81           H
ATOM   4720  HE1 HIS A 305     -26.713   8.638  16.971  1.00 45.91           H
ATOM   4721  HE2 HIS A 305     -27.791   7.083  15.536  1.00 52.85           H
ATOM   4722  N   ALA A 306     -25.458  11.508  13.763  1.00 44.82           N
ATOM   4723  CA  ALA A 306     -25.594  12.774  14.479  1.00 42.06           C
ATOM   4724  C   ALA A 306     -24.815  12.807  15.786  1.00 37.90           C
ATOM   4725  O   ALA A 306     -24.403  13.900  16.220  1.00 37.79           O
ATOM   4726  CB  ALA A 306     -27.081  13.058  14.760  1.00 44.79           C
ATOM   4727  H   ALA A 306     -26.196  11.078  13.683  1.00 53.80           H
ATOM   4728  HA  ALA A 306     -25.255  13.479  13.907  1.00 50.49           H
ATOM   4729  HB1 ALA A 306     -27.162  13.911  15.209  1.00 53.76           H
ATOM   4730  HB2 ALA A 306     -27.558  13.091  13.915  1.00 53.76           H
ATOM   4731  HB3 ALA A 306     -27.448  12.352  15.316  1.00 53.76           H
ATOM   4732  N   TYR A 307     -24.552  11.644  16.391  1.00 39.56           N
ATOM   4733  CA  TYR A 307     -23.765  11.595  17.622  1.00 39.56           C
ATOM   4734  C   TYR A 307     -22.418  12.294  17.470  1.00 37.50           C
ATOM   4735  O   TYR A 307     -21.881  12.799  18.457  1.00 34.79           O
ATOM   4736  CB  TYR A 307     -23.570  10.137  18.046  1.00 35.81           C
ATOM   4737  CG  TYR A 307     -22.883   9.908  19.375  1.00 39.93           C
ATOM   4738  CD1 TYR A 307     -23.444  10.363  20.565  1.00 39.54           C
ATOM   4739  CD2 TYR A 307     -21.702   9.158  19.455  1.00 35.85           C
ATOM   4740  CE1 TYR A 307     -22.829  10.122  21.777  1.00 40.84           C
ATOM   4741  CE2 TYR A 307     -21.105   8.907  20.664  1.00 42.14           C
ATOM   4742  CZ  TYR A 307     -21.652   9.389  21.812  1.00 41.06           C
ATOM   4743  OH  TYR A 307     -21.021   9.113  22.999  1.00 43.86           O
ATOM   4744  H   TYR A 307     -24.826  10.877  16.126  1.00 47.49           H
ATOM   4745  HA  TYR A 307     -24.250  12.035  18.327  1.00 47.48           H
ATOM   4746  HB2 TYR A 307     -24.446   9.728  18.109  1.00 42.98           H
ATOM   4747  HB3 TYR A 307     -23.036   9.694  17.367  1.00 42.98           H
ATOM   4748  HD1 TYR A 307     -24.234  10.854  20.540  1.00 47.47           H
ATOM   4749  HD2 TYR A 307     -21.315   8.830  18.676  1.00 43.04           H
ATOM   4750  HE1 TYR A 307     -23.211  10.441  22.560  1.00 49.02           H
ATOM   4751  HE2 TYR A 307     -20.312   8.427  20.699  1.00 50.59           H
ATOM   4752  HH  TYR A 307     -21.481   9.395  23.641  1.00 52.65           H
ATOM   4753  N   PHE A 308     -21.845  12.313  16.260  1.00 34.19           N
ATOM   4754  CA  PHE A 308     -20.520  12.886  16.043  1.00 33.90           C
ATOM   4755  C   PHE A 308     -20.570  14.270  15.382  1.00 31.96           C
ATOM   4756  O   PHE A 308     -19.556  14.732  14.845  1.00 35.65           O
ATOM   4757  CB  PHE A 308     -19.657  11.924  15.198  1.00 35.99           C
ATOM   4758  CG  PHE A 308     -19.560  10.548  15.765  1.00 30.89           C
ATOM   4759  CD1 PHE A 308     -20.120   9.468  15.092  1.00 35.73           C
ATOM   4760  CD2 PHE A 308     -18.908  10.314  16.953  1.00 28.61           C
ATOM   4761  CE1 PHE A 308     -20.043   8.198  15.606  1.00 31.76           C
ATOM   4762  CE2 PHE A 308     -18.817   9.031  17.470  1.00 28.54           C
ATOM   4763  CZ  PHE A 308     -19.366   7.971  16.785  1.00 33.22           C
ATOM   4764  H   PHE A 308     -22.224  12.025  15.541  1.00 41.04           H
ATOM   4765  HA  PHE A 308     -20.094  12.974  16.907  1.00 40.69           H
ATOM   4766  HB2 PHE A 308     -20.045  11.831  14.313  1.00 43.20           H
ATOM   4767  HB3 PHE A 308     -18.756  12.276  15.128  1.00 43.20           H
ATOM   4768  HD1 PHE A 308     -20.568   9.618  14.288  1.00 42.89           H
ATOM   4769  HD2 PHE A 308     -18.518  11.018  17.416  1.00 34.35           H
ATOM   4770  HE1 PHE A 308     -20.423   7.481  15.147  1.00 38.12           H
ATOM   4771  HE2 PHE A 308     -18.373   8.881  18.275  1.00 34.26           H
ATOM   4772  HZ  PHE A 308     -19.322   7.113  17.140  1.00 39.88           H
ATOM   4773  N   ALA A 309     -21.739  14.950  15.408  1.00 38.60           N
ATOM   4774  CA  ALA A 309     -21.873  16.245  14.729  1.00 42.76           C
ATOM   4775  C   ALA A 309     -20.777  17.216  15.128  1.00 39.35           C
ATOM   4776  O   ALA A 309     -20.301  18.010  14.317  1.00 43.23           O
ATOM   4777  CB  ALA A 309     -23.233  16.886  15.045  1.00 48.87           C
ATOM   4778  H   ALA A 309     -22.458  14.683  15.797  1.00 46.34           H
ATOM   4779  HA  ALA A 309     -21.815  16.100  13.770  1.00 51.32           H
ATOM   4780  HB1 ALA A 309     -23.265  17.766  14.643  1.00 58.66           H
ATOM   4781  HB2 ALA A 309     -23.933  16.327  14.682  1.00 58.66           H
ATOM   4782  HB3 ALA A 309     -23.323  16.952  16.008  1.00 58.66           H
ATOM   4783  N   GLN A 310     -20.316  17.116  16.350  1.00 41.43           N
ATOM   4784  CA  GLN A 310     -19.276  17.996  16.858  1.00 46.99           C
ATOM   4785  C   GLN A 310     -17.901  17.705  16.262  1.00 47.80           C
ATOM   4786  O   GLN A 310     -17.054  18.600  16.227  1.00 38.90           O
ATOM   4787  CB  GLN A 310     -19.249  17.873  18.382  1.00 43.82           C
ATOM   4788  CG  GLN A 310     -20.671  17.837  18.991  1.00 59.45           C
ATOM   4789  CD  GLN A 310     -21.312  16.432  19.010  1.00 68.59           C
ATOM   4790  OE1 GLN A 310     -20.703  15.433  18.556  1.00 64.40           O
ATOM   4791  NE2 GLN A 310     -22.541  16.350  19.552  1.00 84.89           N
ATOM   4792  H   GLN A 310     -20.574  16.513  16.891  1.00 49.73           H
ATOM   4793  HA  GLN A 310     -19.505  18.909  16.632  1.00 56.40           H
ATOM   4794  HB2 GLN A 310     -18.773  17.072  18.651  1.00 52.60           H
ATOM   4795  HB3 GLN A 310     -18.802  18.653  18.738  1.00 52.60           H
ATOM   4796  HG2 GLN A 310     -20.637  18.163  19.906  1.00 71.35           H
ATOM   4797  HG3 GLN A 310     -21.245  18.415  18.460  1.00 71.35           H
ATOM   4798 HE21 GLN A 310     -22.892  17.039  19.933  1.00101.88           H
ATOM   4799 HE22 GLN A 310     -22.975  15.605  19.536  1.00101.88           H
ATOM   4800  N   TYR A 311     -17.650  16.491  15.774  1.00 41.70           N
ATOM   4801  CA  TYR A 311     -16.351  16.180  15.178  1.00 39.96           C
ATOM   4802  C   TYR A 311     -16.375  15.880  13.696  1.00 35.79           C
ATOM   4803  O   TYR A 311     -15.332  15.986  13.057  1.00 38.14           O
ATOM   4804  CB  TYR A 311     -15.736  14.979  15.886  1.00 34.86           C
ATOM   4805  CG  TYR A 311     -15.518  15.234  17.342  1.00 31.25           C
ATOM   4806  CD1 TYR A 311     -16.392  14.767  18.305  1.00 33.40           C
ATOM   4807  CD2 TYR A 311     -14.418  15.965  17.755  1.00 38.19           C
ATOM   4808  CE1 TYR A 311     -16.170  15.025  19.659  1.00 40.71           C
ATOM   4809  CE2 TYR A 311     -14.197  16.234  19.089  1.00 40.34           C
ATOM   4810  CZ  TYR A 311     -15.068  15.772  20.036  1.00 39.70           C
ATOM   4811  OH  TYR A 311     -14.796  16.029  21.369  1.00 40.74           O
ATOM   4812  H   TYR A 311     -18.201  15.834  15.788  1.00 50.05           H
ATOM   4813  HA  TYR A 311     -15.752  16.935  15.303  1.00 47.97           H
ATOM   4814  HB2 TYR A 311     -16.309  14.200  15.781  1.00 41.84           H
ATOM   4815  HB3 TYR A 311     -14.863  14.810  15.497  1.00 41.84           H
ATOM   4816  HD1 TYR A 311     -17.132  14.269  18.051  1.00 40.09           H
ATOM   4817  HD2 TYR A 311     -13.825  16.300  17.118  1.00 45.84           H
ATOM   4818  HE1 TYR A 311     -16.754  14.703  20.303  1.00 48.87           H
ATOM   4819  HE2 TYR A 311     -13.453  16.725  19.347  1.00 48.43           H
ATOM   4820  HH  TYR A 311     -15.496  15.934  21.833  1.00 48.90           H
ATOM   4821  N   HIS A 312     -17.523  15.485  13.137  1.00 40.39           N
ATOM   4822  CA  HIS A 312     -17.549  14.987  11.762  1.00 36.44           C
ATOM   4823  C   HIS A 312     -17.134  16.073  10.799  1.00 46.82           C
ATOM   4824  O   HIS A 312     -17.696  17.167  10.783  1.00 43.49           O
ATOM   4825  CB  HIS A 312     -18.955  14.478  11.411  1.00 38.95           C
ATOM   4826  CG  HIS A 312     -19.151  14.157   9.957  1.00 43.13           C
ATOM   4827  ND1 HIS A 312     -18.310  13.318   9.250  1.00 44.52           N
ATOM   4828  CD2 HIS A 312     -20.123  14.526   9.091  1.00 46.27           C
ATOM   4829  CE1 HIS A 312     -18.751  13.201   8.007  1.00 48.18           C
ATOM   4830  NE2 HIS A 312     -19.840  13.939   7.883  1.00 44.14           N
ATOM   4831  H   HIS A 312     -18.289  15.494  13.529  1.00 48.49           H
ATOM   4832  HA  HIS A 312     -16.925  14.253  11.662  1.00 43.75           H
ATOM   4833  HB2 HIS A 312     -19.614  15.140  11.664  1.00 46.76           H
ATOM   4834  HB3 HIS A 312     -19.108  13.664  11.912  1.00 46.76           H
ATOM   4835  HD1 HIS A 312     -17.606  12.935   9.565  1.00 53.44           H
ATOM   4836  HD2 HIS A 312     -20.839  15.092   9.274  1.00 55.54           H
ATOM   4837  HE1 HIS A 312     -18.355  12.703   7.328  1.00 57.83           H
ATOM   4838  N   ASP A 313     -16.128  15.756   9.964  1.00 42.05           N
ATOM   4839  CA  ASP A 313     -15.711  16.631   8.880  1.00 41.05           C
ATOM   4840  C   ASP A 313     -15.438  15.798   7.636  1.00 40.72           C
ATOM   4841  O   ASP A 313     -14.364  15.180   7.510  1.00 41.20           O
[truncated: 100,531 more chars]
