# Supplementary material for: High-throughput quantum-mechanics/molecular-mechanics (ONIOM) macromolecular crystallographic refinement with PHENIX/DivCon: the impact of mixed Hamiltonian methods on ligand and protein structure
Source: Acta Crystallogr D Struct Biol. 2018 Oct 29;74(Pt 11):1063–77. doi: 10.1107/S2059798318012913 (PMC6213575; doi:10.1107/S2059798318012913)
Supplement: Supplementary file 3 [file d-74-01063-sup3.gz › results_regionQM/1Z95-H_refine_001.pdb]

REMARK Date 2017-01-11 Time 04:57:40 EST -0500 (1484128660.22 s)
REMARK PHENIX refinement
REMARK 
REMARK ****************** INPUT FILES AND LABELS ******************************
REMARK Reflections:
REMARK   file name      : 1Z95.sf
REMARK   labels         : ['r1z95sf,wavelength_id=1,_refln.F_meas_au,_refln.F_meas_sigma_au']
REMARK R-free flags:
REMARK   file name      : None
REMARK   label          : R-free-flags
REMARK   test_flag_value: 1
REMARK Model file name(s): 
REMARK   /scratch/oleg/2711209.gondor.quantumbioinc.com/1Z95-H.pdb
REMARK 
REMARK ******************** REFINEMENT SUMMARY: QUICK FACTS *******************
REMARK Start: r_work = 0.2170 r_free = 0.2239 bonds = 0.013 angles = 1.349
REMARK Final: r_work = 0.1945 r_free = 0.2397 bonds = 0.015 angles = 1.670
REMARK ************************************************************************
REMARK 
REMARK ****************** REFINEMENT STATISTICS STEP BY STEP ******************
REMARK leading digit, like 1_, means number of macro-cycle                     
REMARK 0    : statistics at the very beginning when nothing is done yet        
REMARK 1_bss: bulk solvent correction and/or (anisotropic) scaling             
REMARK 1_xyz: refinement of coordinates                                        
REMARK 1_adp: refinement of ADPs (Atomic Displacement Parameters)              
REMARK 1_occ: refinement of occupancies                                        
REMARK ------------------------------------------------------------------------
REMARK  stage       r-work r-free bonds angles b_min b_max b_ave n_water shift
REMARK       0    : 0.3046 0.3414 0.013  1.35  17.5  66.1  31.2 402      0.000
REMARK       1_bss: 0.2170 0.2239 0.013  1.35  17.5  66.1  31.2 402      0.000
REMARK 1_settarget: 0.2170 0.2239 0.013  1.35  17.5  66.1  31.2 402      0.000
REMARK       1_nqh: 0.2169 0.2238 0.013  1.35  17.5  66.1  31.2 402      0.004
REMARK    1_weight: 0.2169 0.2238 0.013  1.35  17.5  66.1  31.2 402      0.004
REMARK    1_checkH: 0.2172 0.2235 0.013  1.35  17.5  66.1  31.2 402      0.448
REMARK    1_xyzrec: 0.2087 0.2340 0.017  1.60  17.5  66.1  31.2 402      0.532
REMARK    1_checkH: 0.2087 0.2342 0.017  1.60  17.5  66.1  31.2 402      0.532
REMARK       1_adp: 0.2014 0.2408 0.017  1.60  16.0  72.0  31.5 402      0.532
REMARK   1_regHadp: 0.2009 0.2405 0.017  1.60  16.0  72.0  31.5 402      0.532
REMARK       2_bss: 0.2011 0.2408 0.017  1.60  15.9  71.9  31.4 402      0.532
REMARK 2_settarget: 0.2011 0.2408 0.017  1.60  15.9  71.9  31.4 402      0.532
REMARK 2_updatecdl: 0.2011 0.2408 0.017  1.60  15.9  71.9  31.4 402      0.532
REMARK       2_nqh: 0.2013 0.2411 0.017  1.60  15.9  71.9  31.4 402      0.540
REMARK    2_weight: 0.2013 0.2411 0.017  1.60  15.9  71.9  31.4 402      0.540
REMARK    2_checkH: 0.2013 0.2411 0.017  1.60  15.9  71.9  31.4 402      0.540
REMARK    2_xyzrec: 0.1985 0.2387 0.015  1.58  15.9  71.9  31.4 402      0.537
REMARK    2_checkH: 0.1985 0.2387 0.015  1.58  15.9  71.9  31.4 402      0.537
REMARK       2_adp: 0.1973 0.2378 0.015  1.58  17.0  72.7  31.4 402      0.537
REMARK   2_regHadp: 0.1976 0.2379 0.015  1.58  17.0  72.7  31.4 402      0.537
REMARK       3_bss: 0.1973 0.2373 0.015  1.58  16.8  72.6  31.3 402      0.537
REMARK 3_settarget: 0.1973 0.2373 0.015  1.58  16.8  72.6  31.3 402      0.537
REMARK 3_updatecdl: 0.1973 0.2373 0.015  1.58  16.8  72.6  31.3 402      0.537
REMARK       3_nqh: 0.1973 0.2373 0.015  1.58  16.8  72.6  31.3 402      0.537
REMARK    3_weight: 0.1973 0.2373 0.015  1.58  16.8  72.6  31.3 402      0.537
REMARK    3_checkH: 0.1973 0.2372 0.015  1.58  16.8  72.6  31.3 402      0.537
REMARK    3_xyzrec: 0.1945 0.2397 0.015  1.67  16.8  72.6  31.3 402      0.552
REMARK    3_checkH: 0.1945 0.2397 0.015  1.67  16.8  72.6  31.3 402      0.552
REMARK       3_adp: 0.1945 0.2397 0.015  1.67  16.8  72.6  31.3 402      0.552
REMARK   3_regHadp: 0.1945 0.2397 0.015  1.67  16.8  72.6  31.3 402      0.552
REMARK         end: 0.1945 0.2397 0.015  1.67  16.8  72.6  31.3 402      0.552
REMARK ------------------------------------------------------------------------
REMARK MODEL CONTENT.
REMARK  ELEMENT        ATOM RECORD COUNT   OCCUPANCY SUM
REMARK        C                     1281         1281.00
REMARK        F                        4            4.00
REMARK        H                     2254         2254.00
REMARK        O                      447          447.00
REMARK        N                      333          333.00
REMARK        S                       19           19.00
REMARK      O1-                       30           30.00
REMARK    TOTAL                     4368         4368.00
REMARK -----------------------------------------------------------------------
REMARK r_free_flags.md5.hexdigest d45c6e0f7bade84013f304e7980d84c9
REMARK 
REMARK ---------------------------------------------------------------
REMARK  Atom Name   Residue Name    Residue ID     Chain     Charge  
REMARK ---------------------------------------------------------------
REMARK      C1           198            501          A       0.3075  
REMARK     C10           198            501          A       0.5363  
REMARK     C11           198            501          A       0.4174  
REMARK     C12           198            501          A      -0.5758  
REMARK     C13           198            501          A      -0.8859  
REMARK     C15           198            501          A      -0.6719  
REMARK     C16           198            501          A       0.1141  
REMARK     C17           198            501          A      -0.3735  
REMARK     C18           198            501          A       0.3304  
REMARK     C19           198            501          A      -0.3229  
REMARK      C2           198            501          A      -0.2473  
REMARK     C20           198            501          A       0.0844  
REMARK      C3           198            501          A      -0.0256  
REMARK      C4           198            501          A      -0.1277  
REMARK      C5           198            501          A      -0.0199  
REMARK      C6           198            501          A      -0.2723  
REMARK      C7           198            501          A       0.4958  
REMARK      C8           198            501          A       0.1845  
REMARK     F18           198            501          A      -0.1601  
REMARK     F7A           198            501          A      -0.1729  
REMARK     F7B           198            501          A      -0.1786  
REMARK     F7C           198            501          A      -0.2002  
REMARK      N8           198            501          A      -0.3352  
REMARK      N9           198            501          A      -0.4521  
REMARK     O10           198            501          A      -0.5327  
REMARK     O11           198            501          A      -0.6702  
REMARK     O14           198            501          A      -0.9855  
REMARK     O15           198            501          A      -0.9181  
REMARK     S14           198            501          A       2.4698  
REMARK      H2           198            501          A       0.2214  
REMARK     H11           198            501          A       0.3976  
REMARK     H16           198            501          A       0.1582  
REMARK     H17           198            501          A       0.1808  
REMARK     H19           198            501          A       0.2114  
REMARK     H20           198            501          A       0.1765  
REMARK      H5           198            501          A       0.1662  
REMARK      H6           198            501          A       0.2193  
REMARK     HN9           198            501          A       0.3479  
REMARK     H12           198            501          A       0.1917  
REMARK     H12           198            501          A       0.1747  
REMARK     H12           198            501          A       0.1943  
REMARK     H13           198            501          A       0.2532  
REMARK     H13           198            501          A       0.2473  
REMARK ---------------------------------------------------------------
REMARK IF THIS FILE IS FOR PDB DEPOSITION: REMOVE ALL FROM THIS LINE UP.
REMARK   3
REMARK   3 REFINEMENT.
REMARK   3   PROGRAM     : PHENIX (1.11.1_2575: ???)
REMARK   3   AUTHORS     : Adams,Afonine,Bunkoczi,Burnley,Chen,Dar,Davis,
REMARK   3               : Draizen,Echols,Gildea,Gros,Grosse-Kunstleve,Headd,
REMARK   3               : Hintze,Hung,Ioerger,Liebschner,McCoy,McKee,Moriarty,
REMARK   3               : Oeffner,Poon,Read,Richardson,Richardson,Sacchettini,
REMARK   3               : Sauter,Sobolev,Storoni,Terwilliger,Williams,Zwart
REMARK   3
REMARK   3  REFINEMENT TARGET : ML
REMARK   3  
REMARK   3  DATA USED IN REFINEMENT.
REMARK   3   RESOLUTION RANGE HIGH (ANGSTROMS) : 1.800   
REMARK   3   RESOLUTION RANGE LOW  (ANGSTROMS) : 24.457  
REMARK   3   MIN(FOBS/SIGMA_FOBS)              : 1.00  
REMARK   3   COMPLETENESS FOR RANGE        (%) : 95.52 
REMARK   3   NUMBER OF REFLECTIONS             : 24652     
REMARK   3   NUMBER OF REFLECTIONS (NON-ANOMALOUS) : 24652     
REMARK   3  
REMARK   3  FIT TO DATA USED IN REFINEMENT.
REMARK   3   R VALUE     (WORKING + TEST SET) : 0.1981
REMARK   3   R VALUE            (WORKING SET) : 0.1945
REMARK   3   FREE R VALUE                     : 0.2397
REMARK   3   FREE R VALUE TEST SET SIZE   (%) : 8.08  
REMARK   3   FREE R VALUE TEST SET COUNT      : 1991      
REMARK   3  
REMARK   3  FIT TO DATA USED IN REFINEMENT (IN BINS).
REMARK   3   BIN  RESOLUTION RANGE  COMPL.    NWORK NFREE   RWORK  RFREE  CCWORK CCFREE
REMARK   3     1 24.4591 -  4.3307    1.00     1822   159  0.1806 0.2284   0.936  0.905
REMARK   3     2  4.3307 -  3.4405    1.00     1719   156  0.1755 0.2206   0.928  0.903
REMARK   3     3  3.4405 -  3.0065    1.00     1716   152  0.2017 0.2231   0.908  0.889
REMARK   3     4  3.0065 -  2.7320    1.00     1706   143  0.1983 0.2251   0.916  0.904
REMARK   3     5  2.7320 -  2.5364    1.00     1701   153  0.1838 0.2465   0.923  0.853
REMARK   3     6  2.5364 -  2.3870    1.00     1678   146  0.1763 0.2308   0.924  0.877
REMARK   3     7  2.3870 -  2.2675    1.00     1667   150  0.1786 0.2816   0.923  0.837
REMARK   3     8  2.2675 -  2.1689    1.00     1681   146  0.1974 0.2259   0.902  0.856
REMARK   3     9  2.1689 -  2.0854    1.00     1670   142  0.1888 0.2518   0.905  0.816
REMARK   3    10  2.0854 -  2.0135    1.00     1664   155  0.2183 0.2696   0.859  0.804
REMARK   3    11  2.0135 -  1.9506    0.98     1632   142  0.2372 0.3048   0.833  0.722
REMARK   3    12  1.9506 -  1.8948    0.89     1485   140  0.2773 0.2993   0.741  0.633
REMARK   3    13  1.8948 -  1.8450    0.81     1361   105  0.2944 0.3197   0.711  0.768
REMARK   3    14  1.8450 -  1.8000    0.70     1159   102  0.3274 0.3289   0.650  0.706
REMARK   3  
REMARK   3  BULK SOLVENT MODELLING.
REMARK   3   METHOD USED        : FLAT BULK SOLVENT MODEL
REMARK   3   SOLVENT RADIUS     : 1.11    
REMARK   3   SHRINKAGE RADIUS   : 0.90    
REMARK   3   GRID STEP FACTOR   : 4.00    
REMARK   3  
REMARK   3  ERROR ESTIMATES.
REMARK   3   COORDINATE ERROR (MAXIMUM-LIKELIHOOD BASED)     : 0.23    
REMARK   3   PHASE ERROR (DEGREES, MAXIMUM-LIKELIHOOD BASED) : 23.18   
REMARK   3  
REMARK   3  STRUCTURE FACTORS CALCULATION ALGORITHM : FFT
REMARK   3  
REMARK   3  RESTRAINTS LIBRARY
REMARK   3    GEOSTD + MON.LIB. + CDL v1.2
REMARK   3  
REMARK   3  DEVIATIONS FROM IDEAL VALUES.
REMARK   3                 RMSD     MAX  COUNT
REMARK   3   BOND      :  0.015   0.152   2026
REMARK   3   ANGLE     :  1.670  16.657   2740
REMARK   3   CHIRALITY :  0.085   0.534    297
REMARK   3   PLANARITY :  0.017   0.237    344
REMARK   3   DIHEDRAL  : 16.883 179.374   1203
REMARK   3   MIN NONBONDED DISTANCE : 1.929 
REMARK   3  
REMARK   3  MOLPROBITY STATISTICS.
REMARK   3   ALL-ATOM CLASHSCORE : 6.82
REMARK   3   RAMACHANDRAN PLOT:
REMARK   3     OUTLIERS : 0.00  %
REMARK   3     ALLOWED  : 1.28  %
REMARK   3     FAVORED  : 98.72 %
REMARK   3   ROTAMER OUTLIERS : 3.70 %
REMARK   3   CBETA DEVIATIONS : 0
REMARK   3   PEPTIDE PLANE:
REMARK   3     CIS-PROLINE     : 0
REMARK   3     CIS-GENERAL     : 0
REMARK   3     TWISTED PROLINE : 0
REMARK   3     TWISTED GENERAL : 0
REMARK   3  
REMARK   3  ATOMIC DISPLACEMENT PARAMETERS.
REMARK   3   WILSON B : 27.74
REMARK   3   RMS(B_ISO_OR_EQUIVALENT_BONDED) : 3.76
REMARK   3   ATOMS          NUMBER OF ATOMS
REMARK   3                    ISO.  ANISO. 
REMARK   3    ALL         :   4368       0
REMARK   3    ALL (NO H)  :   2114       0
REMARK   3    SOLVENT     :    134       0
REMARK   3    NON-SOLVENT :   1980       0
REMARK   3    HYDROGENS   :   2254       0
REMARK   3
REMARK   3
REMARK   3   OTHER REFINEMENT REMARKS:
REMARK   3   XRAY REFINEMENT USING QUANTUM MECHANICAL FUNCTIONAL
REMARK   3   PROGRAM      :QuantumBio DivCon 6 build-7.1.1-b4015.17
REMARK   3   AUTHORS      :BORBULEVYCH O.Y., PLUMLEY J., 
REMARK   3                :MARTIN, R.I., WESTERHOFF L.M. 
REMARK   3
REMARK   3   REFERENCE     :BORBULEVYCH O.Y., PLUMLEY J.A.,
REMARK   3                 :MARTIN, R.I., MERZ, K.M.,  WESTERHOFF L.M.
REMARK   3                 :ACTA CRYSTLLOGRAPHICA SECTION D, 2014, 
REMARK   3                 :V. D70, pp. 1233-1247
REMARK   3   QM METHOD(HAMILTONIAN): PM6
REMARK   3   REGION QM REFINEMENT: 
REMARK   3      MAIN/BUFFER QM REGION RADII (A): 3.0 / 2.5
REMARK   3      LIGAND / STRAIN ENERGY: 198_A_501 / 6.55 KCAL/MOLE
REMARK   3
HELIX    1   1 PHE A  673  ILE A  680  1               Generated by MOE    8
HELIX    2   2 PHE A  697  LYS A  720  1               Generated by MOE   24
HELIX    3   3 PHE A  725  ASN A  727  5               Generated by MOE    3
HELIX    4   4 VAL A  730  ASN A  756  1               Generated by MOE   27
HELIX    5   5 GLU A  772  LYS A  777  1               Generated by MOE    6
HELIX    6   6 TYR A  781  TRP A  796  1               Generated by MOE   16
HELIX    7   7 PRO A  801  LEU A  812  1               Generated by MOE   12
HELIX    8   8 GLN A  824  ILE A  842  1               Generated by MOE   19
HELIX    9   9 SER A  853  ILE A  882  1               Generated by MOE   30
HELIX   10  10 GLU A  893  VAL A  901  1               Generated by MOE    9
HELIX   11  11 VAL A  903  LEU A  907  1               Generated by MOE    5
SHEET    1       LEU A 762  ALA A 765                  Generated by MOE
SHEET    2       LEU A 768  PHE A 770                  Generated by MOE
SHEET    3       ILE A 815  PRO A 817                  Generated by MOE
SHEET    4       VAL A 911  PRO A 913                  Generated by MOE
CRYST1   56.490   66.470   72.160  90.00  90.00  90.00 P 21 21 21
SCALE1      0.017702  0.000000  0.000000        0.00000
SCALE2      0.000000  0.015044  0.000000        0.00000
SCALE3      0.000000  0.000000  0.013858        0.00000
ATOM      1  N   ILE A 672      13.703  25.499  22.822  1.00 28.16           N
ATOM      2  CA  ILE A 672      15.172  25.392  23.080  1.00 29.96           C
ATOM      3  C   ILE A 672      15.706  24.093  22.534  1.00 23.58           C
ATOM      4  O   ILE A 672      16.756  24.041  21.866  1.00 24.51           O
ATOM      5  CB  ILE A 672      15.535  25.468  24.568  1.00 27.74           C
ATOM      6  CG1 ILE A 672      15.412  26.908  25.106  1.00 37.81           C
ATOM      7  CG2 ILE A 672      16.953  25.033  24.779  1.00 29.13           C
ATOM      8  CD1 ILE A 672      15.610  26.938  26.630  1.00 37.95           C
ATOM      9  H1  ILE A 672      13.537  25.532  21.868  1.00 33.79           H
ATOM     10  H2  ILE A 672      13.349  26.283  23.247  1.00 33.79           H
ATOM     11  HA  ILE A 672      15.634  26.112  22.623  1.00 35.96           H
ATOM     12  HB  ILE A 672      14.956  24.888  25.080  1.00 33.29           H
ATOM     13 HG12 ILE A 672      14.526  27.251  24.910  1.00 45.38           H
ATOM     14 HG13 ILE A 672      16.083  27.472  24.692  1.00 45.38           H
ATOM     15 HG21 ILE A 672      17.105  24.130  24.471  1.00 34.96           H
ATOM     16 HG22 ILE A 672      17.531  25.654  24.309  1.00 34.96           H
ATOM     17 HG23 ILE A 672      17.152  25.056  25.726  1.00 34.96           H
ATOM     18 HD11 ILE A 672      15.028  26.277  27.037  1.00 45.54           H
ATOM     19 HD12 ILE A 672      16.531  26.735  26.848  1.00 45.54           H
ATOM     20 HD13 ILE A 672      15.386  27.824  26.959  1.00 45.54           H
ATOM     21  N   PHE A 673      15.009  23.008  22.846  1.00 24.75           N
ATOM     22  CA  PHE A 673      15.538  21.704  22.449  1.00 26.71           C
ATOM     23  C   PHE A 673      15.653  21.626  20.934  1.00 28.27           C
ATOM     24  O   PHE A 673      16.714  21.300  20.379  1.00 25.59           O
ATOM     25  CB  PHE A 673      14.645  20.589  22.993  1.00 27.05           C
ATOM     26  CG  PHE A 673      15.076  19.210  22.576  1.00 24.91           C
ATOM     27  CD1 PHE A 673      16.209  18.628  23.115  1.00 25.41           C
ATOM     28  CD2 PHE A 673      14.319  18.488  21.669  1.00 31.55           C
ATOM     29  CE1 PHE A 673      16.588  17.320  22.727  1.00 29.37           C
ATOM     30  CE2 PHE A 673      14.669  17.206  21.285  1.00 27.07           C
ATOM     31  CZ  PHE A 673      15.807  16.617  21.803  1.00 27.36           C
ATOM     32  H   PHE A 673      14.253  22.999  23.255  1.00 29.70           H
ATOM     33  HA  PHE A 673      16.426  21.592  22.821  1.00 32.05           H
ATOM     34  HB2 PHE A 673      14.645  20.624  23.964  1.00 32.46           H
ATOM     35  HB3 PHE A 673      13.742  20.725  22.663  1.00 32.46           H
ATOM     36  HD1 PHE A 673      16.726  19.099  23.731  1.00 30.49           H
ATOM     37  HD2 PHE A 673      13.550  18.877  21.316  1.00 37.86           H
ATOM     38  HE1 PHE A 673      17.356  16.934  23.083  1.00 35.25           H
ATOM     39  HE2 PHE A 673      14.146  16.748  20.664  1.00 32.48           H
ATOM     40  HZ  PHE A 673      16.050  15.758  21.536  1.00 32.83           H
ATOM     41  N   LEU A 674      14.566  21.961  20.243  1.00 27.19           N
ATOM     42  CA  LEU A 674      14.591  21.963  18.786  1.00 26.45           C
ATOM     43  C   LEU A 674      15.562  23.000  18.229  1.00 23.11           C
ATOM     44  O   LEU A 674      16.203  22.765  17.202  1.00 24.39           O
ATOM     45  CB  LEU A 674      13.173  22.185  18.261  1.00 29.37           C
ATOM     46  CG  LEU A 674      12.331  20.894  18.231  1.00 36.25           C
ATOM     47  CD1 LEU A 674      10.876  21.153  17.902  1.00 34.83           C
ATOM     48  CD2 LEU A 674      12.885  19.944  17.185  1.00 35.18           C
ATOM     49  H   LEU A 674      13.815  22.188  20.593  1.00 32.63           H
ATOM     50  HA  LEU A 674      14.894  21.096  18.489  1.00 31.74           H
ATOM     51  HB2 LEU A 674      12.723  22.822  18.841  1.00 35.25           H
ATOM     52  HB3 LEU A 674      13.223  22.536  17.356  1.00 35.25           H
ATOM     53  HG  LEU A 674      12.370  20.466  19.104  1.00 43.50           H
ATOM     54 HD11 LEU A 674      10.374  20.330  17.981  1.00 41.79           H
ATOM     55 HD12 LEU A 674      10.524  21.813  18.521  1.00 41.79           H
ATOM     56 HD13 LEU A 674      10.822  21.487  16.993  1.00 41.79           H
ATOM     57 HD21 LEU A 674      12.287  19.183  17.124  1.00 42.22           H
ATOM     58 HD22 LEU A 674      12.932  20.395  16.329  1.00 42.22           H
ATOM     59 HD23 LEU A 674      13.763  19.640  17.456  1.00 42.22           H
ATOM     60  N   ASN A 675      15.659  24.178  18.851  1.00 26.52           N
ATOM     61  CA  ASN A 675      16.709  25.103  18.452  1.00 25.91           C
ATOM     62  C   ASN A 675      18.045  24.367  18.389  1.00 23.23           C
ATOM     63  O   ASN A 675      18.780  24.447  17.400  1.00 21.30           O
ATOM     64  CB  ASN A 675      16.800  26.281  19.430  1.00 27.98           C
ATOM     65  CG  ASN A 675      15.667  27.302  19.245  1.00 31.24           C
ATOM     66  OD1 ASN A 675      14.877  27.250  18.307  1.00 23.52           O
ATOM     67  ND2 ASN A 675      15.608  28.232  20.149  1.00 27.93           N
ATOM     68  H   ASN A 675      15.147  24.461  19.484  1.00 31.82           H
ATOM     69  HA  ASN A 675      16.513  25.454  17.570  1.00 31.09           H
ATOM     70  HB2 ASN A 675      16.759  25.952  20.342  1.00 33.58           H
ATOM     71  HB3 ASN A 675      17.642  26.746  19.289  1.00 33.58           H
ATOM     72 HD21 ASN A 675      15.013  28.848  20.087  1.00 33.51           H
ATOM     73 HD22 ASN A 675      16.153  28.220  20.810  1.00 33.51           H
ATOM     74  N   VAL A 676      18.361  23.617  19.442  1.00 20.33           N
ATOM     75  CA  VAL A 676      19.654  22.943  19.488  1.00 23.77           C
ATOM     76  C   VAL A 676      19.758  21.895  18.384  1.00 24.09           C
ATOM     77  O   VAL A 676      20.758  21.838  17.655  1.00 22.04           O
ATOM     78  CB  VAL A 676      19.887  22.336  20.878  1.00 24.68           C
ATOM     79  CG1 VAL A 676      21.163  21.524  20.867  1.00 24.47           C
ATOM     80  CG2 VAL A 676      20.001  23.472  21.889  1.00 23.83           C
ATOM     81  H   VAL A 676      17.854  23.488  20.121  1.00 24.40           H
ATOM     82  HA  VAL A 676      20.352  23.598  19.333  1.00 28.52           H
ATOM     83  HB  VAL A 676      19.141  21.764  21.123  1.00 29.62           H
ATOM     84 HG11 VAL A 676      21.313  21.170  21.756  1.00 29.37           H
ATOM     85 HG12 VAL A 676      21.097  20.800  20.229  1.00 29.37           H
ATOM     86 HG13 VAL A 676      21.891  22.113  20.613  1.00 29.37           H
ATOM     87 HG21 VAL A 676      20.155  23.098  22.769  1.00 28.60           H
ATOM     88 HG22 VAL A 676      20.737  24.039  21.620  1.00 28.60           H
ATOM     89 HG23 VAL A 676      19.175  23.977  21.886  1.00 28.60           H
ATOM     90  N   LEU A 677      18.738  21.036  18.246  1.00 22.96           N
ATOM     91  CA  LEU A 677      18.837  19.970  17.255  1.00 23.02           C
ATOM     92  C   LEU A 677      19.049  20.543  15.859  1.00 21.45           C
ATOM     93  O   LEU A 677      19.819  20.001  15.068  1.00 22.09           O
ATOM     94  CB  LEU A 677      17.588  19.083  17.300  1.00 21.81           C
ATOM     95  CG  LEU A 677      17.392  18.198  18.552  1.00 22.97           C
ATOM     96  CD1 LEU A 677      16.367  17.060  18.308  1.00 30.10           C
ATOM     97  CD2 LEU A 677      18.661  17.641  19.048  1.00 25.58           C
ATOM     98  H   LEU A 677      18.007  21.041  18.701  1.00 27.56           H
ATOM     99  HA  LEU A 677      19.612  19.429  17.460  1.00 27.62           H
ATOM    100  HB2 LEU A 677      16.807  19.657  17.232  1.00 26.17           H
ATOM    101  HB3 LEU A 677      17.620  18.501  16.526  1.00 26.17           H
ATOM    102  HG  LEU A 677      17.033  18.743  19.268  1.00 27.57           H
ATOM    103 HD11 LEU A 677      16.284  16.542  19.124  1.00 36.12           H
ATOM    104 HD12 LEU A 677      15.506  17.440  18.074  1.00 36.12           H
ATOM    105 HD13 LEU A 677      16.690  16.493  17.589  1.00 36.12           H
ATOM    106 HD21 LEU A 677      18.477  17.046  19.790  1.00 30.70           H
ATOM    107 HD22 LEU A 677      19.092  17.153  18.327  1.00 30.70           H
ATOM    108 HD23 LEU A 677      19.228  18.363  19.352  1.00 30.70           H
ATOM    109  N   GLU A 678      18.386  21.645  15.540  1.00 24.48           N
ATOM    110  CA  GLU A 678      18.526  22.235  14.201  1.00 23.36           C
ATOM    111  C   GLU A 678      19.904  22.850  14.026  1.00 22.51           C
ATOM    112  O   GLU A 678      20.510  22.751  12.949  1.00 20.63           O
ATOM    113  CB  GLU A 678      17.421  23.291  13.978  1.00 24.14           C
ATOM    114  CG  GLU A 678      15.996  22.686  14.071  1.00 34.26           C
ATOM    115  CD  GLU A 678      14.843  23.699  14.038  1.00 44.18           C
ATOM    116  OE1 GLU A 678      15.074  24.946  14.072  1.00 39.18           O
ATOM    117  OE2 GLU A 678      13.692  23.211  14.008  1.00 43.35           O1-
ATOM    118  H   GLU A 678      17.853  22.062  16.077  1.00 29.38           H
ATOM    119  HA  GLU A 678      18.423  21.544  13.529  1.00 28.04           H
ATOM    120  HB2 GLU A 678      17.501  23.977  14.657  1.00 28.97           H
ATOM    121  HB3 GLU A 678      17.535  23.688  13.100  1.00 28.97           H
ATOM    122  HG2 GLU A 678      15.866  22.052  13.348  1.00 41.12           H
ATOM    123  HG3 GLU A 678      15.924  22.228  14.924  1.00 41.12           H
ATOM    124  N   ALA A 679      20.449  23.420  15.095  1.00 22.42           N
ATOM    125  CA  ALA A 679      21.735  24.100  15.000  1.00 24.36           C
ATOM    126  C   ALA A 679      22.884  23.117  14.819  1.00 24.57           C
ATOM    127  O   ALA A 679      23.866  23.427  14.134  1.00 24.79           O
ATOM    128  CB  ALA A 679      21.970  24.932  16.244  1.00 24.31           C
ATOM    129  H   ALA A 679      20.095  23.426  15.874  1.00 26.90           H
ATOM    130  HA  ALA A 679      21.726  24.687  14.233  1.00 29.24           H
ATOM    131  HB1 ALA A 679      22.864  25.304  16.213  1.00 29.17           H
ATOM    132  HB2 ALA A 679      21.313  25.641  16.277  1.00 29.17           H
ATOM    133  HB3 ALA A 679      21.881  24.363  17.021  1.00 29.17           H
ATOM    134  N   ILE A 680      22.774  21.925  15.407  1.00 24.34           N
ATOM    135  CA  ILE A 680      23.871  20.969  15.348  1.00 24.44           C
ATOM    136  C   ILE A 680      23.753  19.997  14.182  1.00 26.40           C
ATOM    137  O   ILE A 680      24.650  19.158  14.004  1.00 22.88           O
ATOM    138  CB  ILE A 680      24.004  20.134  16.636  1.00 23.20           C
ATOM    139  CG1 ILE A 680      22.780  19.223  16.915  1.00 21.80           C
ATOM    140  CG2 ILE A 680      24.212  21.026  17.831  1.00 20.55           C
ATOM    141  CD1 ILE A 680      22.915  18.434  18.185  1.00 23.90           C
ATOM    142  H   ILE A 680      22.081  21.650  15.835  1.00 29.21           H
ATOM    143  HA  ILE A 680      24.695  21.461  15.240  1.00 29.33           H
ATOM    144  HB  ILE A 680      24.784  19.564  16.535  1.00 27.84           H
ATOM    145 HG12 ILE A 680      21.981  19.762  16.995  1.00 26.16           H
ATOM    146 HG13 ILE A 680      22.678  18.592  16.187  1.00 26.16           H
ATOM    147 HG21 ILE A 680      24.420  20.495  18.613  1.00 24.66           H
ATOM    148 HG22 ILE A 680      24.949  21.629  17.637  1.00 24.66           H
ATOM    149 HG23 ILE A 680      23.395  21.527  17.978  1.00 24.66           H
ATOM    150 HD11 ILE A 680      22.113  17.905  18.293  1.00 28.68           H
ATOM    151 HD12 ILE A 680      23.684  17.848  18.102  1.00 28.68           H
ATOM    152 HD13 ILE A 680      23.010  19.011  18.955  1.00 28.68           H
ATOM    153  N   GLU A 681      22.694  20.069  13.391  1.00 23.57           N
ATOM    154  CA  GLU A 681      22.450  19.007  12.405  1.00 26.01           C
ATOM    155  C   GLU A 681      23.544  19.003  11.335  1.00 27.21           C
ATOM    156  O   GLU A 681      23.868  20.059  10.778  1.00 28.23           O
ATOM    157  CB  GLU A 681      21.076  19.187  11.785  1.00 28.92           C
ATOM    158  CG  GLU A 681      20.765  18.233  10.652  1.00 27.00           C
ATOM    159  CD  GLU A 681      20.532  16.798  11.092  1.00 29.97           C
ATOM    160  OE1 GLU A 681      20.560  16.505  12.316  1.00 22.91           O
ATOM    161  OE2 GLU A 681      20.253  15.989  10.173  1.00 25.70           O1-
ATOM    162  H   GLU A 681      22.113  20.698  13.406  1.00 28.28           H
ATOM    163  HA  GLU A 681      22.449  18.161  12.870  1.00 31.21           H
ATOM    164  HB2 GLU A 681      20.400  19.051  12.468  1.00 34.71           H
ATOM    165  HB3 GLU A 681      21.017  20.094  11.432  1.00 34.71           H
ATOM    166  HG2 GLU A 681      19.933  18.517  10.244  1.00 32.40           H
ATOM    167  HG3 GLU A 681      21.483  18.258   9.995  1.00 32.40           H
ATOM    168  N   PRO A 682      24.183  17.865  11.054  1.00 25.16           N
ATOM    169  CA  PRO A 682      25.310  17.908  10.109  1.00 27.32           C
ATOM    170  C   PRO A 682      24.841  18.284   8.711  1.00 32.25           C
ATOM    171  O   PRO A 682      23.725  17.962   8.295  1.00 29.00           O
ATOM    172  CB  PRO A 682      25.868  16.482  10.147  1.00 31.62           C
ATOM    173  CG  PRO A 682      25.365  15.889  11.439  1.00 33.67           C
ATOM    174  CD  PRO A 682      24.020  16.516  11.647  1.00 30.41           C
ATOM    175  HA  PRO A 682      25.993  18.530  10.410  1.00 32.78           H
ATOM    176  HB2 PRO A 682      25.534  15.978   9.387  1.00 37.94           H
ATOM    177  HB3 PRO A 682      26.836  16.508  10.144  1.00 37.94           H
ATOM    178  HG2 PRO A 682      25.299  14.924  11.364  1.00 40.40           H
ATOM    179  HG3 PRO A 682      25.969  16.133  12.157  1.00 40.40           H
ATOM    180  HD2 PRO A 682      23.338  16.016  11.176  1.00 36.49           H
ATOM    181  HD3 PRO A 682      23.830  16.574  12.596  1.00 36.49           H
ATOM    182  N   GLY A 683      25.713  18.963   7.991  1.00 27.30           N
ATOM    183  CA  GLY A 683      25.482  19.306   6.608  1.00 30.85           C
ATOM    184  C   GLY A 683      25.911  18.188   5.679  1.00 33.81           C
ATOM    185  O   GLY A 683      26.131  17.041   6.080  1.00 31.44           O
ATOM    186  H   GLY A 683      26.467  19.240   8.290  1.00 32.76           H
ATOM    187  HA2 GLY A 683      24.544  19.503   6.460  1.00 37.03           H
ATOM    188  HA3 GLY A 683      26.003  20.090   6.386  1.00 37.03           H
ATOM    189  N   VAL A 684      26.081  18.565   4.413  1.00 32.02           N
ATOM    190  CA  VAL A 684      26.281  17.604   3.336  1.00 30.89           C
ATOM    191  C   VAL A 684      27.650  16.968   3.480  1.00 32.52           C
ATOM    192  O   VAL A 684      28.632  17.638   3.777  1.00 29.44           O
ATOM    193  CB  VAL A 684      26.148  18.301   1.965  1.00 36.55           C
ATOM    194  CG1 VAL A 684      26.258  17.292   0.834  1.00 36.45           C
ATOM    195  CG2 VAL A 684      24.815  19.003   1.835  1.00 35.37           C
ATOM    196  H   VAL A 684      26.093  19.385   4.157  1.00 38.42           H
ATOM    197  HA  VAL A 684      25.611  16.908   3.400  1.00 37.07           H
ATOM    198  HB  VAL A 684      26.855  18.958   1.868  1.00 43.86           H
ATOM    199 HG11 VAL A 684      26.139  17.756  -0.010  1.00 43.74           H
ATOM    200 HG12 VAL A 684      27.134  16.878   0.863  1.00 43.74           H
ATOM    201 HG13 VAL A 684      25.564  16.620   0.940  1.00 43.74           H
ATOM    202 HG21 VAL A 684      24.759  19.397   0.953  1.00 42.45           H
ATOM    203 HG22 VAL A 684      24.106  18.349   1.952  1.00 42.45           H
ATOM    204 HG23 VAL A 684      24.752  19.695   2.511  1.00 42.45           H
ATOM    205  N   VAL A 685      27.729  15.665   3.253  1.00 28.99           N
ATOM    206  CA  VAL A 685      28.996  14.953   3.278  1.00 30.19           C
ATOM    207  C   VAL A 685      29.155  14.216   1.952  1.00 28.01           C
ATOM    208  O   VAL A 685      28.293  13.407   1.573  1.00 27.13           O
ATOM    209  CB  VAL A 685      29.056  13.985   4.469  1.00 33.90           C
ATOM    210  CG1 VAL A 685      30.369  13.208   4.475  1.00 29.50           C
ATOM    211  CG2 VAL A 685      28.835  14.760   5.763  1.00 30.29           C
ATOM    212  H   VAL A 685      27.051  15.169   3.082  1.00 34.80           H
ATOM    213  HA  VAL A 685      29.724  15.585   3.359  1.00 36.23           H
ATOM    214  HB  VAL A 685      28.334  13.340   4.382  1.00 40.68           H
ATOM    215 HG11 VAL A 685      30.372  12.618   5.244  1.00 35.40           H
ATOM    216 HG12 VAL A 685      30.437  12.686   3.660  1.00 35.40           H
ATOM    217 HG13 VAL A 685      31.106  13.835   4.533  1.00 35.40           H
ATOM    218 HG21 VAL A 685      28.796  14.145   6.510  1.00 36.35           H
ATOM    219 HG22 VAL A 685      29.567  15.385   5.884  1.00 36.35           H
ATOM    220 HG23 VAL A 685      27.993  15.238   5.699  1.00 36.35           H
ATOM    221  N   CYS A 686      30.243  14.489   1.250  1.00 27.65           N
ATOM    222  CA  CYS A 686      30.506  13.812  -0.006  1.00 26.38           C
ATOM    223  C   CYS A 686      31.336  12.529   0.211  1.00 29.90           C
ATOM    224  O   CYS A 686      32.226  12.453   1.074  1.00 27.36           O
ATOM    225  CB  CYS A 686      31.228  14.726  -0.997  1.00 33.34           C
ATOM    226  SG  CYS A 686      30.143  16.006  -1.815  1.00 40.53           S
ATOM    227  H   CYS A 686      30.839  15.055   1.488  1.00 33.18           H
ATOM    228  HA  CYS A 686      29.655  13.580  -0.403  1.00 31.65           H
ATOM    229  HB2 CYS A 686      31.943  15.195  -0.534  1.00 40.00           H
ATOM    230  HB3 CYS A 686      31.608  14.173  -1.703  1.00 40.00           H
ATOM    231  HG  CYS A 686      30.893  16.795  -2.324  1.00 48.64           H
ATOM    232  N   ALA A 687      31.082  11.534  -0.634  1.00 26.98           N
ATOM    233  CA  ALA A 687      31.849  10.300  -0.546  1.00 28.87           C
ATOM    234  C   ALA A 687      33.218  10.356  -1.222  1.00 33.28           C
ATOM    235  O   ALA A 687      34.099   9.582  -0.832  1.00 29.77           O
ATOM    236  CB  ALA A 687      31.054   9.126  -1.125  1.00 33.61           C
ATOM    237  H   ALA A 687      30.472  11.546  -1.239  1.00 32.38           H
ATOM    238  HA  ALA A 687      31.998  10.109   0.388  1.00 34.65           H
ATOM    239  HB1 ALA A 687      31.599   8.325  -1.069  1.00 40.33           H
ATOM    240  HB2 ALA A 687      30.244   9.008  -0.605  1.00 40.33           H
ATOM    241  HB3 ALA A 687      30.832   9.319  -2.049  1.00 40.33           H
ATOM    242  N   GLY A 688      33.442  11.236  -2.203  1.00 32.90           N
ATOM    243  CA  GLY A 688      34.692  11.202  -2.957  1.00 30.80           C
ATOM    244  C   GLY A 688      34.725  10.163  -4.040  1.00 34.07           C
ATOM    245  O   GLY A 688      35.798   9.843  -4.555  1.00 34.49           O
ATOM    246  H   GLY A 688      32.896  11.853  -2.443  1.00 39.48           H
ATOM    247  HA2 GLY A 688      34.840  12.065  -3.377  1.00 36.96           H
ATOM    248  HA3 GLY A 688      35.439  11.024  -2.364  1.00 36.96           H
ATOM    249  N   HIS A 689      33.575   9.602  -4.387  1.00 30.55           N
ATOM    250  CA  HIS A 689      33.508   8.570  -5.402  1.00 33.79           C
ATOM    251  C   HIS A 689      33.827   9.143  -6.776  1.00 36.65           C
ATOM    252  O   HIS A 689      33.339  10.213  -7.147  1.00 32.56           O
ATOM    253  CB  HIS A 689      32.109   7.951  -5.424  1.00 30.41           C
ATOM    254  CG  HIS A 689      31.961   6.834  -6.398  1.00 28.37           C
ATOM    255  ND1 HIS A 689      32.641   5.650  -6.272  1.00 29.52           N
ATOM    256  CD2 HIS A 689      31.211   6.726  -7.522  1.00 33.52           C
ATOM    257  CE1 HIS A 689      32.301   4.848  -7.267  1.00 32.70           C
ATOM    258  NE2 HIS A 689      31.445   5.486  -8.047  1.00 29.93           N
ATOM    259  H   HIS A 689      32.813   9.806  -4.044  1.00 36.66           H
ATOM    260  HA  HIS A 689      34.150   7.874  -5.192  1.00 40.55           H
ATOM    261  HB2 HIS A 689      31.453   8.628  -5.658  1.00 36.49           H
ATOM    262  HB3 HIS A 689      31.905   7.599  -4.545  1.00 36.49           H
ATOM    263  HD2 HIS A 689      30.642   7.374  -7.871  1.00 40.22           H
ATOM    264  HE1 HIS A 689      32.627   3.993  -7.408  1.00 39.25           H
ATOM    265  HE2 HIS A 689      31.084   5.168  -8.761  1.00 35.92           H
ATOM    266  N   ASP A 690      34.617   8.401  -7.544  1.00 36.46           N
ATOM    267  CA  ASP A 690      34.933   8.765  -8.919  1.00 37.14           C
ATOM    268  C   ASP A 690      33.834   8.213  -9.816  1.00 33.55           C
ATOM    269  O   ASP A 690      33.859   7.039 -10.208  1.00 33.49           O
ATOM    270  CB  ASP A 690      36.306   8.222  -9.312  1.00 38.97           C
ATOM    271  CG  ASP A 690      36.620   8.448 -10.780  1.00 39.35           C
ATOM    272  OD1 ASP A 690      37.664   7.950 -11.256  1.00 39.13           O
ATOM    273  OD2 ASP A 690      35.833   9.164 -11.437  1.00 36.53           O1-
ATOM    274  H   ASP A 690      34.993   7.671  -7.286  1.00 43.75           H
ATOM    275  HA  ASP A 690      34.944   9.730  -9.007  1.00 44.57           H
ATOM    276  HB2 ASP A 690      36.992   8.672  -8.794  1.00 46.76           H
ATOM    277  HB3 ASP A 690      36.327   7.267  -9.138  1.00 46.76           H
ATOM    278  N   ASN A 691      32.878   9.066 -10.168  1.00 33.84           N
ATOM    279  CA  ASN A 691      31.699   8.615 -10.894  1.00 37.26           C
ATOM    280  C   ASN A 691      31.965   8.252 -12.362  1.00 42.96           C
ATOM    281  O   ASN A 691      31.086   7.660 -12.993  1.00 45.73           O
ATOM    282  CB  ASN A 691      30.613   9.680 -10.780  1.00 39.75           C
ATOM    283  CG  ASN A 691      29.857   9.620  -9.429  1.00 39.29           C
ATOM    284  OD1 ASN A 691      28.993   8.762  -9.212  1.00 35.81           O
ATOM    285  ND2 ASN A 691      30.188  10.527  -8.530  1.00 36.21           N
ATOM    286  H   ASN A 691      32.888   9.909  -9.996  1.00 40.62           H
ATOM    287  HA  ASN A 691      31.362   7.814 -10.462  1.00 44.71           H
ATOM    288  HB2 ASN A 691      31.035  10.550 -10.845  1.00 47.71           H
ATOM    289  HB3 ASN A 691      29.972   9.565 -11.501  1.00 47.71           H
ATOM    290 HD21 ASN A 691      29.797  10.536  -7.763  1.00 43.45           H
ATOM    291 HD22 ASN A 691      30.789  11.112  -8.709  1.00 43.45           H
ATOM    292  N   ASN A 692      33.136   8.543 -12.926  1.00 42.04           N
ATOM    293  CA  ASN A 692      33.401   8.122 -14.293  1.00 46.27           C
ATOM    294  C   ASN A 692      34.062   6.751 -14.341  1.00 50.46           C
ATOM    295  O   ASN A 692      34.397   6.267 -15.424  1.00 55.16           O
ATOM    296  CB  ASN A 692      34.229   9.180 -15.043  1.00 54.80           C
ATOM    297  CG  ASN A 692      35.687   9.210 -14.622  1.00 59.13           C
ATOM    298  OD1 ASN A 692      36.085  10.001 -13.756  1.00 62.62           O
ATOM    299  ND2 ASN A 692      36.502   8.387 -15.267  1.00 59.97           N
ATOM    300  H   ASN A 692      33.780   8.970 -12.548  1.00 50.45           H
ATOM    301  HA  ASN A 692      32.555   8.046 -14.761  1.00 55.53           H
ATOM    302  HB2 ASN A 692      34.196   8.994 -15.995  1.00 65.76           H
ATOM    303  HB3 ASN A 692      33.849  10.057 -14.872  1.00 65.76           H
ATOM    304 HD21 ASN A 692      37.336   8.352 -15.064  1.00 71.97           H
ATOM    305 HD22 ASN A 692      36.195   7.896 -15.900  1.00 71.97           H
ATOM    306  N   GLN A 693      34.195   6.125 -13.254  1.00 45.64           N
ATOM    307  CA  GLN A 693      34.672   4.757 -13.268  1.00 48.14           C
ATOM    308  C   GLN A 693      33.490   3.788 -13.322  1.00 44.40           C
ATOM    309  O   GLN A 693      32.379   4.122 -12.886  1.00 37.57           O
ATOM    310  CB  GLN A 693      35.527   4.488 -12.029  1.00 52.34           C
ATOM    311  CG  GLN A 693      36.875   3.748 -12.273  1.00 56.20           C
ATOM    312  CD  GLN A 693      37.895   4.489 -13.172  1.00 59.26           C
ATOM    313  OE1 GLN A 693      38.522   3.868 -14.038  1.00 65.13           O
ATOM    314  NE2 GLN A 693      38.088   5.799 -12.946  1.00 58.05           N
ATOM    315  H   GLN A 693      34.022   6.440 -12.474  1.00 54.78           H
ATOM    316  HA  GLN A 693      35.225   4.628 -14.051  1.00 57.76           H
ATOM    317  HB2 GLN A 693      35.745   5.346 -11.632  1.00 62.81           H
ATOM    318  HB3 GLN A 693      35.001   3.968 -11.400  1.00 62.81           H
ATOM    319  HG2 GLN A 693      37.298   3.612 -11.412  1.00 67.44           H
ATOM    320  HG3 GLN A 693      36.692   2.888 -12.680  1.00 67.44           H
ATOM    321 HE21 GLN A 693      37.721   6.182 -12.269  1.00 69.67           H
ATOM    322 HE22 GLN A 693      38.594   6.255 -13.473  1.00 69.67           H
ATOM    323  N   PRO A 694      33.684   2.612 -13.916  1.00 48.70           N
ATOM    324  CA  PRO A 694      32.601   1.628 -13.965  1.00 45.74           C
ATOM    325  C   PRO A 694      32.102   1.272 -12.575  1.00 41.33           C
ATOM    326  O   PRO A 694      32.823   1.377 -11.580  1.00 46.65           O
ATOM    327  CB  PRO A 694      33.252   0.428 -14.650  1.00 47.11           C
ATOM    328  CG  PRO A 694      34.261   1.062 -15.539  1.00 49.71           C
ATOM    329  CD  PRO A 694      34.829   2.183 -14.737  1.00 49.93           C
ATOM    330  HA  PRO A 694      31.868   1.951 -14.511  1.00 54.89           H
ATOM    331  HB2 PRO A 694      33.686  -0.126 -13.982  1.00 56.54           H
ATOM    332  HB3 PRO A 694      32.593  -0.073 -15.153  1.00 56.54           H
ATOM    333  HG2 PRO A 694      34.953   0.422 -15.770  1.00 59.65           H
ATOM    334  HG3 PRO A 694      33.821   1.408 -16.331  1.00 59.65           H
ATOM    335  HD2 PRO A 694      35.547   1.851 -14.175  1.00 59.92           H
ATOM    336  HD3 PRO A 694      35.127   2.896 -15.323  1.00 59.92           H
ATOM    337  N   ASP A 695      30.837   0.869 -12.524  1.00 36.64           N
ATOM    338  CA  ASP A 695      30.159   0.484 -11.294  1.00 31.70           C
ATOM    339  C   ASP A 695      30.520  -0.955 -10.927  1.00 36.35           C
ATOM    340  O   ASP A 695      29.745  -1.892 -11.128  1.00 41.96           O
ATOM    341  CB  ASP A 695      28.653   0.583 -11.455  1.00 35.60           C
ATOM    342  CG  ASP A 695      28.140   1.974 -11.451  1.00 33.98           C
ATOM    343  OD1 ASP A 695      27.150   2.198 -12.145  1.00 35.13           O
ATOM    344  OD2 ASP A 695      28.688   2.845 -10.759  1.00 34.28           O1-
ATOM    345  H   ASP A 695      30.336   0.812 -13.220  1.00 43.97           H
ATOM    346  HA  ASP A 695      30.443   1.078 -10.582  1.00 38.04           H
ATOM    347  HB2 ASP A 695      28.401   0.197 -12.307  1.00 42.72           H
ATOM    348  HB3 ASP A 695      28.231   0.104 -10.724  1.00 42.72           H
ATOM    349  N   SER A 696      31.666  -1.119 -10.302  1.00 29.11           N
ATOM    350  CA  SER A 696      32.092  -2.404  -9.789  1.00 33.05           C
ATOM    351  C   SER A 696      31.777  -2.510  -8.297  1.00 26.90           C
ATOM    352  O   SER A 696      31.686  -1.499  -7.595  1.00 27.85           O
ATOM    353  CB  SER A 696      33.585  -2.577 -10.029  1.00 32.11           C
ATOM    354  OG  SER A 696      34.288  -1.653  -9.260  1.00 31.00           O
ATOM    355  H   SER A 696      32.231  -0.488 -10.159  1.00 34.94           H
ATOM    356  HA  SER A 696      31.630  -3.121 -10.255  1.00 39.66           H
ATOM    357  HB2 SER A 696      33.864  -3.473  -9.782  1.00 38.54           H
ATOM    358  HB3 SER A 696      33.763  -2.404 -10.965  1.00 38.54           H
ATOM    359  HG  SER A 696      35.113  -1.788  -9.338  1.00 37.20           H
ATOM    360  N   PHE A 697      31.655  -3.765  -7.821  1.00 30.19           N
ATOM    361  CA  PHE A 697      31.524  -4.025  -6.385  1.00 27.40           C
ATOM    362  C   PHE A 697      32.660  -3.373  -5.620  1.00 27.41           C
ATOM    363  O   PHE A 697      32.438  -2.641  -4.651  1.00 24.24           O
ATOM    364  CB  PHE A 697      31.502  -5.535  -6.134  1.00 30.91           C
ATOM    365  CG  PHE A 697      31.356  -5.930  -4.684  1.00 27.71           C
ATOM    366  CD1 PHE A 697      30.165  -5.739  -4.019  1.00 32.13           C
ATOM    367  CD2 PHE A 697      32.405  -6.534  -4.003  1.00 29.39           C
ATOM    368  CE1 PHE A 697      30.001  -6.148  -2.679  1.00 31.91           C
ATOM    369  CE2 PHE A 697      32.280  -6.926  -2.662  1.00 30.55           C
ATOM    370  CZ  PHE A 697      31.077  -6.738  -1.989  1.00 27.47           C
ATOM    371  H   PHE A 697      31.653  -4.472  -8.311  1.00 36.23           H
ATOM    372  HA  PHE A 697      30.694  -3.649  -6.059  1.00 32.89           H
ATOM    373  HB2 PHE A 697      30.755  -5.925  -6.613  1.00 37.10           H
ATOM    374  HB3 PHE A 697      32.331  -5.918  -6.462  1.00 37.10           H
ATOM    375  HD1 PHE A 697      29.451  -5.351  -4.475  1.00 38.56           H
ATOM    376  HD2 PHE A 697      33.211  -6.669  -4.445  1.00 35.27           H
ATOM    377  HE1 PHE A 697      29.188  -5.997  -2.248  1.00 38.30           H
ATOM    378  HE2 PHE A 697      33.000  -7.325  -2.227  1.00 36.66           H
ATOM    379  HZ  PHE A 697      30.986  -6.998  -1.102  1.00 32.97           H
ATOM    380  N   ALA A 698      33.892  -3.606  -6.071  1.00 27.96           N
ATOM    381  CA  ALA A 698      35.049  -3.070  -5.371  1.00 32.51           C
ATOM    382  C   ALA A 698      34.964  -1.564  -5.250  1.00 26.24           C
ATOM    383  O   ALA A 698      35.153  -1.012  -4.168  1.00 30.15           O
ATOM    384  CB  ALA A 698      36.341  -3.472  -6.082  1.00 32.26           C
ATOM    385  H   ALA A 698      34.079  -4.064  -6.772  1.00 33.56           H
ATOM    386  HA  ALA A 698      35.066  -3.439  -4.474  1.00 39.01           H
ATOM    387  HB1 ALA A 698      37.090  -3.098  -5.591  1.00 38.72           H
ATOM    388  HB2 ALA A 698      36.409  -4.441  -6.092  1.00 38.72           H
ATOM    389  HB3 ALA A 698      36.328  -3.120  -6.985  1.00 38.72           H
ATOM    390  N   ALA A 699      34.691  -0.873  -6.349  1.00 26.28           N
ATOM    391  CA  ALA A 699      34.740   0.580  -6.304  1.00 29.81           C
ATOM    392  C   ALA A 699      33.571   1.146  -5.514  1.00 26.60           C
ATOM    393  O   ALA A 699      33.711   2.174  -4.845  1.00 26.10           O
ATOM    394  CB  ALA A 699      34.728   1.167  -7.716  1.00 33.01           C
ATOM    395  H   ALA A 699      34.474  -1.213  -7.106  1.00 31.54           H
ATOM    396  HA  ALA A 699      35.561   0.850  -5.868  1.00 35.77           H
ATOM    397  HB1 ALA A 699      34.732   2.136  -7.650  1.00 39.61           H
ATOM    398  HB2 ALA A 699      35.517   0.863  -8.192  1.00 39.61           H
ATOM    399  HB3 ALA A 699      33.927   0.871  -8.179  1.00 39.61           H
ATOM    400  N   LEU A 700      32.402   0.507  -5.592  1.00 25.62           N
ATOM    401  CA  LEU A 700      31.271   1.048  -4.849  1.00 24.65           C
ATOM    402  C   LEU A 700      31.426   0.846  -3.343  1.00 22.66           C
ATOM    403  O   LEU A 700      31.115   1.776  -2.574  1.00 22.92           O
ATOM    404  CB  LEU A 700      29.954   0.449  -5.328  1.00 24.77           C
ATOM    405  CG  LEU A 700      29.526   0.786  -6.751  1.00 25.85           C
ATOM    406  CD1 LEU A 700      28.430  -0.138  -7.276  1.00 28.56           C
ATOM    407  CD2 LEU A 700      29.059   2.238  -6.889  1.00 24.76           C
ATOM    408  H   LEU A 700      32.250  -0.208  -6.043  1.00 30.74           H
ATOM    409  HA  LEU A 700      31.242   2.000  -4.997  1.00 29.58           H
ATOM    410  HB2 LEU A 700      30.032  -0.516  -5.270  1.00 29.73           H
ATOM    411  HB3 LEU A 700      29.249   0.755  -4.732  1.00 29.73           H
ATOM    412  HG  LEU A 700      30.300   0.670  -7.322  1.00 31.02           H
ATOM    413 HD11 LEU A 700      28.251   0.085  -8.200  1.00 34.27           H
ATOM    414 HD12 LEU A 700      28.732  -1.059  -7.212  1.00 34.27           H
ATOM    415 HD13 LEU A 700      27.630  -0.013  -6.740  1.00 34.27           H
ATOM    416 HD21 LEU A 700      28.774   2.381  -7.806  1.00 29.71           H
ATOM    417 HD22 LEU A 700      28.314   2.381  -6.283  1.00 29.71           H
ATOM    418 HD23 LEU A 700      29.792   2.842  -6.679  1.00 29.71           H
ATOM    419  N   LEU A 701      31.884  -0.355  -2.882  1.00 27.97           N
ATOM    420  CA  LEU A 701      31.887  -0.560  -1.429  1.00 23.95           C
ATOM    421  C   LEU A 701      33.013   0.198  -0.712  1.00 21.77           C
ATOM    422  O   LEU A 701      33.023   0.651   0.407  1.00 27.82           O
ATOM    423  CB  LEU A 701      31.831  -2.072  -1.162  1.00 25.17           C
ATOM    424  CG  LEU A 701      30.314  -2.242  -0.939  1.00 29.71           C
ATOM    425  CD1 LEU A 701      29.646  -2.777  -2.189  1.00 29.09           C
ATOM    426  CD2 LEU A 701      30.057  -2.826   0.414  1.00 30.55           C
ATOM    427  H   LEU A 701      32.191  -1.112  -3.494  1.00 33.57           H
ATOM    428  HA  LEU A 701      30.936  -0.052  -1.021  1.00 28.74           H
ATOM    429  HB2 LEU A 701      32.227  -2.691  -1.981  1.00 30.20           H
ATOM    430  HB3 LEU A 701      32.438  -2.342  -0.272  1.00 30.20           H
ATOM    431  HG  LEU A 701      29.850  -1.193  -0.837  1.00 35.66           H
ATOM    432 HD11 LEU A 701      28.565  -2.902  -2.042  1.00 34.91           H
ATOM    433 HD12 LEU A 701      29.770  -2.083  -3.024  1.00 34.91           H
ATOM    434 HD13 LEU A 701      30.051  -3.757  -2.473  1.00 34.91           H
ATOM    435 HD21 LEU A 701      28.984  -2.814   0.656  1.00 36.66           H
ATOM    436 HD22 LEU A 701      30.388  -3.874   0.491  1.00 36.66           H
ATOM    437 HD23 LEU A 701      30.575  -2.246   1.193  1.00 36.66           H
ATOM    438  N   SER A 702      34.101   0.379  -1.534  1.00 24.70           N
ATOM    439  CA  SER A 702      35.268   1.163  -1.135  1.00 28.97           C
ATOM    440  C   SER A 702      34.878   2.611  -0.913  1.00 26.21           C
ATOM    441  O   SER A 702      35.299   3.244   0.063  1.00 24.91           O
ATOM    442  CB  SER A 702      36.382   1.117  -2.181  1.00 30.36           C
ATOM    443  OG  SER A 702      37.089  -0.114  -2.170  1.00 30.82           O
ATOM    444  H   SER A 702      34.173   0.068  -2.329  1.00 29.64           H
ATOM    445  HA  SER A 702      35.618   0.801  -0.308  1.00 34.77           H
ATOM    446  HB2 SER A 702      35.997   1.260  -3.059  1.00 36.44           H
ATOM    447  HB3 SER A 702      37.005   1.836  -1.975  1.00 36.44           H
ATOM    448  HG  SER A 702      36.602  -0.734  -2.464  1.00 36.99           H
ATOM    449  N   SER A 703      34.044   3.130  -1.805  1.00 24.75           N
ATOM    450  CA  SER A 703      33.454   4.437  -1.622  1.00 27.17           C
ATOM    451  C   SER A 703      32.423   4.454  -0.492  1.00 26.01           C
ATOM    452  O   SER A 703      32.368   5.445   0.236  1.00 24.47           O
ATOM    453  CB  SER A 703      32.828   4.896  -2.937  1.00 31.40           C
ATOM    454  OG  SER A 703      33.839   5.218  -3.886  1.00 29.45           O
ATOM    455  H   SER A 703      33.802   2.742  -2.534  1.00 29.70           H
ATOM    456  HA  SER A 703      34.157   5.056  -1.381  1.00 32.60           H
ATOM    457  HB2 SER A 703      32.290   4.168  -3.281  1.00 37.68           H
ATOM    458  HB3 SER A 703      32.275   5.683  -2.784  1.00 37.68           H
ATOM    459  HG  SER A 703      33.608   5.900  -4.324  1.00 35.34           H
ATOM    460  N   LEU A 704      31.571   3.393  -0.330  1.00 25.12           N
ATOM    461  CA  LEU A 704      30.646   3.410   0.831  1.00 23.46           C
ATOM    462  C   LEU A 704      31.425   3.432   2.169  1.00 22.03           C
ATOM    463  O   LEU A 704      30.968   4.059   3.126  1.00 25.47           O
ATOM    464  CB  LEU A 704      29.730   2.178   0.786  1.00 22.34           C
ATOM    465  CG  LEU A 704      28.513   2.416  -0.139  1.00 21.65           C
ATOM    466  CD1 LEU A 704      27.666   1.137  -0.274  1.00 25.73           C
ATOM    467  CD2 LEU A 704      27.595   3.537   0.365  1.00 27.30           C
ATOM    468  H   LEU A 704      31.599   2.544  -0.922  1.00 30.14           H
ATOM    469  HA  LEU A 704      30.043   4.371   0.806  1.00 28.15           H
ATOM    470  HB2 LEU A 704      30.304   1.289   0.456  1.00 26.81           H
ATOM    471  HB3 LEU A 704      29.384   1.920   1.813  1.00 26.81           H
ATOM    472  HG  LEU A 704      28.906   2.691  -1.149  1.00 25.99           H
ATOM    473 HD11 LEU A 704      26.816   1.312  -0.941  1.00 30.87           H
ATOM    474 HD12 LEU A 704      28.232   0.299  -0.691  1.00 30.87           H
ATOM    475 HD13 LEU A 704      27.259   0.830   0.697  1.00 30.87           H
ATOM    476 HD21 LEU A 704      26.718   3.652  -0.285  1.00 32.76           H
ATOM    477 HD22 LEU A 704      27.222   3.349   1.378  1.00 32.76           H
ATOM    478 HD23 LEU A 704      28.123   4.499   0.377  1.00 32.76           H
ATOM    479  N   ASN A 705      32.602   2.737   2.227  1.00 21.78           N
ATOM    480  CA  ASN A 705      33.390   2.512   3.469  1.00 22.32           C
ATOM    481  C   ASN A 705      33.998   3.853   3.937  1.00 22.86           C
ATOM    482  O   ASN A 705      34.001   4.358   5.035  1.00 20.97           O
ATOM    483  CB  ASN A 705      34.521   1.518   3.146  1.00 19.83           C
ATOM    484  CG  ASN A 705      34.016   0.107   3.010  1.00 24.40           C
ATOM    485  OD1 ASN A 705      32.869  -0.255   3.328  1.00 24.74           O
ATOM    486  ND2 ASN A 705      34.904  -0.843   2.565  1.00 24.70           N
ATOM    487  H   ASN A 705      32.937   2.193   1.416  1.00 26.14           H
ATOM    488  HA  ASN A 705      32.711   2.107   4.272  1.00 26.78           H
ATOM    489  HB2 ASN A 705      35.092   1.795   2.224  1.00 23.80           H
ATOM    490  HB3 ASN A 705      35.285   1.576   3.959  1.00 23.80           H
ATOM    491 HD21 ASN A 705      34.640  -1.821   2.621  1.00 29.64           H
ATOM    492 HD22 ASN A 705      35.906  -0.652   2.386  1.00 29.64           H
ATOM    493  N   GLU A 706      34.513   4.529   2.872  1.00 24.17           N
ATOM    494  CA  GLU A 706      35.056   5.904   2.960  1.00 25.40           C
ATOM    495  C   GLU A 706      33.985   6.917   3.339  1.00 20.52           C
ATOM    496  O   GLU A 706      34.234   7.732   4.229  1.00 23.81           O
ATOM    497  CB  GLU A 706      35.734   6.330   1.660  1.00 25.08           C
ATOM    498  CG  GLU A 706      36.286   7.792   1.626  1.00 25.37           C
ATOM    499  CD  GLU A 706      37.379   8.045   2.676  1.00 33.24           C
ATOM    500  OE1 GLU A 706      37.508   9.210   3.103  1.00 33.22           O
ATOM    501  OE2 GLU A 706      38.083   7.091   3.074  1.00 34.46           O1-
ATOM    502  H   GLU A 706      34.563   4.197   2.080  1.00 29.00           H
ATOM    503  HA  GLU A 706      35.729   5.947   3.651  1.00 30.48           H
ATOM    504  HB2 GLU A 706      36.472   5.731   1.480  1.00 30.10           H
ATOM    505  HB3 GLU A 706      35.092   6.270   0.938  1.00 30.10           H
ATOM    506  HG2 GLU A 706      36.664   7.963   0.750  1.00 30.44           H
ATOM    507  HG3 GLU A 706      35.561   8.413   1.796  1.00 30.44           H
ATOM    508  N   LEU A 707      32.762   6.859   2.715  1.00 24.30           N
ATOM    509  CA  LEU A 707      31.684   7.705   3.207  1.00 26.40           C
ATOM    510  C   LEU A 707      31.372   7.395   4.684  1.00 26.67           C
ATOM    511  O   LEU A 707      31.066   8.346   5.410  1.00 26.98           O
ATOM    512  CB  LEU A 707      30.473   7.491   2.298  1.00 20.99           C
ATOM    513  CG  LEU A 707      29.305   8.389   2.679  1.00 22.59           C
ATOM    514  CD1 LEU A 707      29.729   9.881   2.574  1.00 22.79           C
ATOM    515  CD2 LEU A 707      28.118   8.109   1.748  1.00 27.12           C
ATOM    516  H   LEU A 707      32.527   6.110   2.041  1.00 29.16           H
ATOM    517  HA  LEU A 707      32.015   8.789   3.195  1.00 31.68           H
ATOM    518  HB2 LEU A 707      30.778   7.670   1.243  1.00 25.19           H
ATOM    519  HB3 LEU A 707      30.175   6.418   2.339  1.00 25.19           H
ATOM    520  HG  LEU A 707      29.001   8.164   3.734  1.00 27.12           H
ATOM    521 HD11 LEU A 707      28.877  10.541   2.751  1.00 27.35           H
ATOM    522 HD12 LEU A 707      30.497  10.123   3.320  1.00 27.35           H
ATOM    523 HD13 LEU A 707      30.145  10.096   1.585  1.00 27.35           H
ATOM    524 HD21 LEU A 707      27.269   8.760   2.002  1.00 32.55           H
ATOM    525 HD22 LEU A 707      28.378   8.278   0.698  1.00 32.55           H
ATOM    526 HD23 LEU A 707      27.785   7.066   1.830  1.00 32.55           H
ATOM    527  N   GLY A 708      31.414   6.109   5.166  1.00 22.63           N
ATOM    528  CA  GLY A 708      30.997   5.859   6.559  1.00 19.92           C
ATOM    529  C   GLY A 708      31.950   6.573   7.513  1.00 22.44           C
ATOM    530  O   GLY A 708      31.723   7.248   8.500  1.00 24.16           O
ATOM    531  H   GLY A 708      31.701   5.295   4.605  1.00 27.15           H
ATOM    532  HA2 GLY A 708      29.951   6.187   6.744  1.00 23.90           H
ATOM    533  HA3 GLY A 708      31.006   4.757   6.759  1.00 23.90           H
ATOM    534  N   GLU A 709      33.230   6.491   7.080  1.00 21.13           N
ATOM    535  CA  GLU A 709      34.350   7.133   7.797  1.00 28.25           C
ATOM    536  C   GLU A 709      34.152   8.643   7.850  1.00 25.01           C
ATOM    537  O   GLU A 709      34.321   9.274   8.907  1.00 25.77           O
ATOM    538  CB  GLU A 709      35.692   6.794   7.112  1.00 27.80           C
ATOM    539  CG  GLU A 709      37.021   7.281   7.806  1.00 33.68           C
ATOM    540  CD  GLU A 709      37.618   6.253   8.775  1.00 44.96           C
ATOM    541  OE1 GLU A 709      36.940   5.253   9.066  1.00 43.66           O
ATOM    542  OE2 GLU A 709      38.754   6.420   9.266  1.00 37.74           O1-
ATOM    543  H   GLU A 709      33.466   6.083   6.374  1.00 25.35           H
ATOM    544  HA  GLU A 709      34.379   6.788   8.704  1.00 33.90           H
ATOM    545  HB2 GLU A 709      35.748   5.830   7.020  1.00 33.36           H
ATOM    546  HB3 GLU A 709      35.674   7.194   6.230  1.00 33.36           H
ATOM    547  HG2 GLU A 709      37.691   7.461   7.126  1.00 40.42           H
ATOM    548  HG3 GLU A 709      36.837   8.086   8.317  1.00 40.42           H
ATOM    549  N   ARG A 710      33.753   9.230   6.726  1.00 26.58           N
ATOM    550  CA  ARG A 710      33.463  10.660   6.717  1.00 26.32           C
ATOM    551  C   ARG A 710      32.193  11.007   7.515  1.00 26.18           C
ATOM    552  O   ARG A 710      32.214  12.003   8.243  1.00 24.23           O
ATOM    553  CB  ARG A 710      33.397  11.163   5.278  1.00 23.31           C
ATOM    554  CG  ARG A 710      34.769  10.996   4.541  1.00 24.92           C
ATOM    555  CD  ARG A 710      34.587  11.452   3.131  1.00 25.71           C
ATOM    556  NE  ARG A 710      35.766  11.336   2.318  1.00 28.06           N
ATOM    557  CZ  ARG A 710      35.871  11.922   1.133  1.00 30.35           C
ATOM    558  NH1 ARG A 710      34.859  12.674   0.681  1.00 26.95           N
ATOM    559  NH2 ARG A 710      36.980  11.774   0.420  1.00 30.34           N1+
ATOM    560  H   ARG A 710      33.664   8.828   5.967  1.00 31.90           H
ATOM    561  HA  ARG A 710      34.194  11.122   7.151  1.00 31.59           H
ATOM    562  HB2 ARG A 710      32.726  10.651   4.800  1.00 27.97           H
ATOM    563  HB3 ARG A 710      33.157  12.102   5.288  1.00 27.97           H
ATOM    564  HG2 ARG A 710      35.451  11.541   4.965  1.00 29.90           H
ATOM    565  HG3 ARG A 710      35.036  10.064   4.544  1.00 29.90           H
ATOM    566  HD2 ARG A 710      33.886  10.924   2.715  1.00 30.86           H
ATOM    567  HD3 ARG A 710      34.332  12.387   3.137  1.00 30.86           H
ATOM    568  HE  ARG A 710      36.432  10.889   2.627  1.00 33.67           H
ATOM    569 HH11 ARG A 710      34.140  12.765   1.142  1.00 32.34           H
ATOM    570 HH12 ARG A 710      34.920  13.058  -0.082  1.00 32.34           H
ATOM    571 HH21 ARG A 710      37.623  11.294   0.724  1.00 36.42           H
ATOM    572 HH22 ARG A 710      37.057  12.156  -0.346  1.00 36.42           H
ATOM    573  N   GLN A 711      31.108  10.186   7.469  1.00 22.84           N
ATOM    574  CA  GLN A 711      29.947  10.570   8.236  1.00 21.79           C
ATOM    575  C   GLN A 711      30.196  10.435   9.734  1.00 23.16           C
ATOM    576  O   GLN A 711      29.711  11.175  10.573  1.00 25.27           O
ATOM    577  CB  GLN A 711      28.740   9.723   7.812  1.00 21.92           C
ATOM    578  CG  GLN A 711      28.381  10.072   6.366  1.00 21.30           C
ATOM    579  CD  GLN A 711      27.023   9.565   6.000  1.00 27.92           C
ATOM    580  OE1 GLN A 711      26.274   8.910   6.733  1.00 32.50           O
ATOM    581  NE2 GLN A 711      26.619   9.830   4.709  1.00 28.93           N
ATOM    582  H   GLN A 711      31.140   9.244   7.035  1.00 27.41           H
ATOM    583  HA  GLN A 711      29.753  11.676   8.076  1.00 26.15           H
ATOM    584  HB2 GLN A 711      28.945   8.635   7.916  1.00 26.31           H
ATOM    585  HB3 GLN A 711      27.877   9.923   8.481  1.00 26.31           H
ATOM    586  HG2 GLN A 711      28.423  11.172   6.220  1.00 25.56           H
ATOM    587  HG3 GLN A 711      29.165   9.648   5.680  1.00 25.56           H
ATOM    588 HE21 GLN A 711      27.130  10.452   4.091  1.00 34.72           H
ATOM    589 HE22 GLN A 711      25.705   9.551   4.380  1.00 34.72           H
ATOM    590  N   LEU A 712      31.001   9.407  10.103  1.00 20.51           N
ATOM    591  CA  LEU A 712      31.361   9.168  11.505  1.00 19.69           C
ATOM    592  C   LEU A 712      32.000  10.396  12.124  1.00 19.69           C
ATOM    593  O   LEU A 712      31.658  10.764  13.237  1.00 22.46           O
ATOM    594  CB  LEU A 712      32.313   7.968  11.655  1.00 23.80           C
ATOM    595  CG  LEU A 712      32.914   7.752  13.071  1.00 19.86           C
ATOM    596  CD1 LEU A 712      31.760   7.535  14.013  1.00 22.14           C
ATOM    597  CD2 LEU A 712      33.916   6.592  13.192  1.00 28.22           C
ATOM    598  H   LEU A 712      31.353   8.856   9.564  1.00 24.61           H
ATOM    599  HA  LEU A 712      30.550   8.975  11.996  1.00 23.63           H
ATOM    600  HB2 LEU A 712      31.819   7.166  11.433  1.00 28.57           H
ATOM    601  HB3 LEU A 712      33.054   8.062  11.037  1.00 28.57           H
ATOM    602  HG  LEU A 712      33.384   8.550  13.356  1.00 23.84           H
ATOM    603 HD11 LEU A 712      32.109   7.375  14.904  1.00 26.58           H
ATOM    604 HD12 LEU A 712      31.205   8.327  14.028  1.00 26.58           H
ATOM    605 HD13 LEU A 712      31.246   6.774  13.707  1.00 26.58           H
ATOM    606 HD21 LEU A 712      34.219   6.529  14.110  1.00 33.87           H
ATOM    607 HD22 LEU A 712      33.473   5.764  12.947  1.00 33.87           H
ATOM    608 HD23 LEU A 712      34.673   6.759  12.607  1.00 33.87           H
ATOM    609  N   VAL A 713      32.883  11.082  11.397  1.00 25.38           N
ATOM    610  CA  VAL A 713      33.460  12.321  11.921  1.00 20.62           C
ATOM    611  C   VAL A 713      32.361  13.306  12.295  1.00 20.27           C
ATOM    612  O   VAL A 713      32.410  13.941  13.356  1.00 24.33           O
ATOM    613  CB  VAL A 713      34.438  12.936  10.908  1.00 26.40           C
ATOM    614  CG1 VAL A 713      34.953  14.313  11.406  1.00 35.34           C
ATOM    615  CG2 VAL A 713      35.635  11.997  10.661  1.00 29.24           C
ATOM    616  H   VAL A 713      33.160  10.863  10.612  1.00 30.46           H
ATOM    617  HA  VAL A 713      33.956  12.108  12.722  1.00 24.74           H
ATOM    618  HB  VAL A 713      33.976  13.077  10.066  1.00 31.68           H
ATOM    619 HG11 VAL A 713      35.605  14.649  10.769  1.00 42.41           H
ATOM    620 HG12 VAL A 713      34.212  14.940  11.479  1.00 42.41           H
ATOM    621 HG13 VAL A 713      35.375  14.195  12.272  1.00 42.41           H
ATOM    622 HG21 VAL A 713      36.241  12.421  10.029  1.00 35.09           H
ATOM    623 HG22 VAL A 713      36.095  11.839  11.500  1.00 35.09           H
ATOM    624 HG23 VAL A 713      35.316  11.156  10.305  1.00 35.09           H
ATOM    625  N   HIS A 714      31.344  13.430  11.445  1.00 24.05           N
ATOM    626  CA  HIS A 714      30.244  14.361  11.689  1.00 24.65           C
ATOM    627  C   HIS A 714      29.302  13.878  12.761  1.00 24.36           C
ATOM    628  O   HIS A 714      28.807  14.677  13.567  1.00 22.71           O
ATOM    629  CB  HIS A 714      29.481  14.613  10.389  1.00 27.93           C
ATOM    630  CG  HIS A 714      30.257  15.443   9.417  1.00 34.22           C
ATOM    631  ND1 HIS A 714      30.281  16.818   9.487  1.00 36.60           N
ATOM    632  CD2 HIS A 714      31.085  15.106   8.399  1.00 33.02           C
ATOM    633  CE1 HIS A 714      31.064  17.295   8.541  1.00 37.68           C
ATOM    634  NE2 HIS A 714      31.567  16.277   7.865  1.00 37.01           N
ATOM    635  H   HIS A 714      31.280  12.993  10.710  1.00 28.86           H
ATOM    636  HA  HIS A 714      30.619  15.200  11.999  1.00 29.58           H
ATOM    637  HB2 HIS A 714      28.655  15.076  10.608  1.00 33.52           H
ATOM    638  HB3 HIS A 714      29.275  13.765   9.961  1.00 33.52           H
ATOM    639  HD1 HIS A 714      29.843  17.290  10.060  1.00 43.92           H
ATOM    640  HD2 HIS A 714      31.283  14.249   8.107  1.00 39.62           H
ATOM    641  HE1 HIS A 714      31.232  18.197   8.382  1.00 45.22           H
ATOM    642  N   VAL A 715      29.035  12.569  12.794  1.00 20.84           N
ATOM    643  CA  VAL A 715      28.206  11.999  13.838  1.00 18.02           C
ATOM    644  C   VAL A 715      28.821  12.225  15.214  1.00 20.97           C
ATOM    645  O   VAL A 715      28.105  12.467  16.198  1.00 21.47           O
ATOM    646  CB  VAL A 715      27.980  10.500  13.545  1.00 18.55           C
ATOM    647  CG1 VAL A 715      27.316   9.836  14.671  1.00 20.03           C
ATOM    648  CG2 VAL A 715      27.185  10.353  12.271  1.00 22.39           C
ATOM    649  H   VAL A 715      29.332  12.002  12.229  1.00 25.01           H
ATOM    650  HA  VAL A 715      27.345  12.428  13.828  1.00 21.63           H
ATOM    651  HB  VAL A 715      28.832  10.060  13.420  1.00 22.26           H
ATOM    652 HG11 VAL A 715      27.158   8.908  14.429  1.00 24.03           H
ATOM    653 HG12 VAL A 715      27.891   9.863  15.448  1.00 24.03           H
ATOM    654 HG13 VAL A 715      26.473  10.276  14.853  1.00 24.03           H
ATOM    655 HG21 VAL A 715      27.011   9.411  12.111  1.00 26.86           H
ATOM    656 HG22 VAL A 715      26.342  10.823  12.371  1.00 26.86           H
ATOM    657 HG23 VAL A 715      27.692  10.714  11.532  1.00 26.86           H
ATOM    658  N   VAL A 716      30.134  12.060  15.341  1.00 24.93           N
ATOM    659  CA  VAL A 716      30.750  12.248  16.655  1.00 24.44           C
ATOM    660  C   VAL A 716      30.544  13.680  17.135  1.00 25.70           C
ATOM    661  O   VAL A 716      30.148  13.915  18.281  1.00 23.13           O
ATOM    662  CB  VAL A 716      32.252  11.879  16.640  1.00 22.61           C
ATOM    663  CG1 VAL A 716      32.916  12.384  17.917  1.00 26.37           C
ATOM    664  CG2 VAL A 716      32.480  10.320  16.503  1.00 22.03           C
ATOM    665  H   VAL A 716      30.672  11.849  14.709  1.00 29.92           H
ATOM    666  HA  VAL A 716      30.295  11.670  17.289  1.00 29.33           H
ATOM    667  HB  VAL A 716      32.684  12.306  15.883  1.00 27.14           H
ATOM    668 HG11 VAL A 716      33.843  12.100  17.913  1.00 31.64           H
ATOM    669 HG12 VAL A 716      32.884  13.352  17.956  1.00 31.64           H
ATOM    670 HG13 VAL A 716      32.461  12.003  18.686  1.00 31.64           H
ATOM    671 HG21 VAL A 716      33.431  10.122  16.497  1.00 26.44           H
ATOM    672 HG22 VAL A 716      32.056   9.862  17.248  1.00 26.44           H
ATOM    673 HG23 VAL A 716      32.083  10.033  15.666  1.00 26.44           H
ATOM    674  N   LYS A 717      30.824  14.654  16.275  1.00 22.01           N
ATOM    675  CA  LYS A 717      30.663  16.055  16.677  1.00 25.82           C
ATOM    676  C   LYS A 717      29.205  16.387  16.935  1.00 25.14           C
ATOM    677  O   LYS A 717      28.892  17.103  17.887  1.00 24.71           O
ATOM    678  CB  LYS A 717      31.247  16.980  15.602  1.00 28.06           C
ATOM    679  CG  LYS A 717      32.748  16.809  15.400  1.00 29.64           C
ATOM    680  CD  LYS A 717      33.261  17.689  14.223  1.00 27.18           C
ATOM    681  CE  LYS A 717      34.701  17.386  13.868  1.00 42.08           C
ATOM    682  NZ  LYS A 717      35.165  18.237  12.728  1.00 46.60           N1+
ATOM    683  H   LYS A 717      31.092  14.529  15.467  1.00 26.41           H
ATOM    684  HA  LYS A 717      31.134  16.205  17.514  1.00 30.99           H
ATOM    685  HB2 LYS A 717      30.797  16.817  14.760  1.00 33.68           H
ATOM    686  HB3 LYS A 717      31.091  17.894  15.880  1.00 33.68           H
ATOM    687  HG2 LYS A 717      33.212  17.079  16.209  1.00 35.56           H
ATOM    688  HG3 LYS A 717      32.942  15.880  15.201  1.00 35.56           H
ATOM    689  HD2 LYS A 717      32.724  17.527  13.434  1.00 32.62           H
ATOM    690  HD3 LYS A 717      33.208  18.622  14.472  1.00 32.62           H
ATOM    691  HE2 LYS A 717      35.258  17.573  14.640  1.00 50.50           H
ATOM    692  HE3 LYS A 717      34.789  16.455  13.611  1.00 50.50           H
ATOM    693  HZ1 LYS A 717      36.022  18.064  12.555  1.00 55.92           H
ATOM    694  HZ2 LYS A 717      34.682  18.066  12.001  1.00 55.92           H
ATOM    695  HZ3 LYS A 717      35.080  19.099  12.940  1.00 55.92           H
ATOM    696  N   TRP A 718      28.293  15.837  16.122  1.00 24.35           N
ATOM    697  CA  TRP A 718      26.857  15.975  16.374  1.00 23.23           C
ATOM    698  C   TRP A 718      26.481  15.483  17.766  1.00 24.47           C
ATOM    699  O   TRP A 718      25.886  16.217  18.577  1.00 21.97           O
ATOM    700  CB  TRP A 718      26.076  15.198  15.301  1.00 22.79           C
ATOM    701  CG  TRP A 718      24.629  15.070  15.568  1.00 22.60           C
ATOM    702  CD1 TRP A 718      23.712  16.033  15.463  1.00 19.36           C
ATOM    703  CD2 TRP A 718      23.927  13.872  15.976  1.00 22.95           C
ATOM    704  NE1 TRP A 718      22.459  15.544  15.761  1.00 20.68           N
ATOM    705  CE2 TRP A 718      22.567  14.214  16.092  1.00 25.19           C
ATOM    706  CE3 TRP A 718      24.322  12.566  16.261  1.00 20.36           C
ATOM    707  CZ2 TRP A 718      21.603  13.310  16.489  1.00 20.85           C
ATOM    708  CZ3 TRP A 718      23.323  11.617  16.628  1.00 20.86           C
ATOM    709  CH2 TRP A 718      22.001  11.997  16.756  1.00 24.84           C
ATOM    710  H   TRP A 718      28.482  15.380  15.420  1.00 29.23           H
ATOM    711  HA  TRP A 718      26.609  16.914  16.306  1.00 27.88           H
ATOM    712  HB2 TRP A 718      26.168  15.654  14.450  1.00 27.35           H
ATOM    713  HB3 TRP A 718      26.442  14.303  15.232  1.00 27.35           H
ATOM    714  HD1 TRP A 718      23.890  16.907  15.205  1.00 23.23           H
ATOM    715  HE1 TRP A 718      21.733  16.007  15.769  1.00 24.82           H
ATOM    716  HE3 TRP A 718      25.215  12.322  16.177  1.00 24.43           H
ATOM    717  HZ2 TRP A 718      20.711  13.570  16.549  1.00 25.02           H
ATOM    718  HZ3 TRP A 718      23.569  10.743  16.827  1.00 25.04           H
ATOM    719  HH2 TRP A 718      21.370  11.361  17.010  1.00 29.81           H
ATOM    720  N   ALA A 719      26.815  14.225  18.065  1.00 21.02           N
ATOM    721  CA  ALA A 719      26.381  13.613  19.300  1.00 19.62           C
ATOM    722  C   ALA A 719      26.947  14.326  20.523  1.00 22.46           C
ATOM    723  O   ALA A 719      26.258  14.482  21.541  1.00 23.89           O
ATOM    724  CB  ALA A 719      26.793  12.129  19.288  1.00 26.64           C
ATOM    725  H   ALA A 719      27.280  13.704  17.560  1.00 25.23           H
ATOM    726  HA  ALA A 719      25.422  13.664  19.360  1.00 23.55           H
ATOM    727  HB1 ALA A 719      26.515  11.710  20.121  1.00 31.97           H
ATOM    728  HB2 ALA A 719      26.371  11.696  18.527  1.00 31.97           H
ATOM    729  HB3 ALA A 719      27.758  12.076  19.199  1.00 31.97           H
ATOM    730  N   LYS A 720      28.201  14.744  20.461  1.00 22.87           N
ATOM    731  CA  LYS A 720      28.802  15.366  21.631  1.00 27.07           C
ATOM    732  C   LYS A 720      28.215  16.741  21.907  1.00 25.48           C
ATOM    733  O   LYS A 720      28.382  17.260  23.013  1.00 30.54           O
ATOM    734  CB  LYS A 720      30.325  15.420  21.461  1.00 28.53           C
ATOM    735  CG  LYS A 720      30.996  14.063  21.782  1.00 27.67           C
ATOM    736  CD  LYS A 720      32.500  14.103  21.579  1.00 34.06           C
ATOM    737  CE  LYS A 720      33.207  12.720  21.783  1.00 38.15           C
ATOM    738  NZ  LYS A 720      33.281  12.323  23.215  1.00 40.47           N1+
ATOM    739  H   LYS A 720      28.704  14.691  19.768  1.00 27.44           H
ATOM    740  HA  LYS A 720      28.622  14.811  22.405  1.00 32.48           H
ATOM    741  HB2 LYS A 720      30.557  15.659  20.551  1.00 34.24           H
ATOM    742  HB3 LYS A 720      30.687  16.080  22.075  1.00 34.24           H
ATOM    743  HG2 LYS A 720      30.812  13.823  22.704  1.00 33.20           H
ATOM    744  HG3 LYS A 720      30.632  13.396  21.181  1.00 33.20           H
ATOM    745  HD2 LYS A 720      32.680  14.404  20.674  1.00 40.87           H
ATOM    746  HD3 LYS A 720      32.883  14.728  22.215  1.00 40.87           H
ATOM    747  HE2 LYS A 720      32.728  12.034  21.292  1.00 45.79           H
ATOM    748  HE3 LYS A 720      34.119  12.786  21.454  1.00 45.79           H
ATOM    749  HZ1 LYS A 720      33.601  11.495  23.275  1.00 48.56           H
ATOM    750  HZ2 LYS A 720      33.819  12.876  23.658  1.00 48.56           H
ATOM    751  HZ3 LYS A 720      32.471  12.348  23.581  1.00 48.56           H
ATOM    752  N   ALA A 721      27.477  17.295  20.962  1.00 19.56           N
ATOM    753  CA  ALA A 721      26.827  18.583  21.118  1.00 24.40           C
ATOM    754  C   ALA A 721      25.357  18.461  21.496  1.00 28.51           C
ATOM    755  O   ALA A 721      24.678  19.484  21.641  1.00 23.46           O
ATOM    756  CB  ALA A 721      26.988  19.340  19.814  1.00 23.38           C
ATOM    757  H   ALA A 721      27.344  16.936  20.191  1.00 23.47           H
ATOM    758  HA  ALA A 721      27.264  19.094  21.813  1.00 29.29           H
ATOM    759  HB1 ALA A 721      26.599  20.223  19.909  1.00 28.06           H
ATOM    760  HB2 ALA A 721      27.935  19.410  19.627  1.00 28.06           H
ATOM    761  HB3 ALA A 721      26.550  18.850  19.100  1.00 28.06           H
ATOM    762  N   LEU A 722      24.843  17.224  21.618  1.00 23.80           N
ATOM    763  CA  LEU A 722      23.456  16.991  21.964  1.00 21.68           C
ATOM    764  C   LEU A 722      23.183  17.358  23.419  1.00 23.29           C
ATOM    765  O   LEU A 722      24.013  17.088  24.292  1.00 24.73           O
ATOM    766  CB  LEU A 722      23.126  15.508  21.778  1.00 25.06           C
ATOM    767  CG  LEU A 722      22.078  14.901  20.862  1.00 34.85           C
ATOM    768  CD1 LEU A 722      21.540  15.833  19.826  1.00 29.21           C
ATOM    769  CD2 LEU A 722      22.680  13.590  20.255  1.00 27.50           C
ATOM    770  H   LEU A 722      25.295  16.502  21.500  1.00 28.56           H
ATOM    771  HA  LEU A 722      22.893  17.526  21.390  1.00 26.01           H
ATOM    772  HB2 LEU A 722      23.952  15.092  21.496  1.00 30.08           H
ATOM    773  HB3 LEU A 722      22.892  15.176  22.658  1.00 30.08           H
ATOM    774  HG  LEU A 722      21.320  14.632  21.410  1.00 41.82           H
ATOM    775 HD11 LEU A 722      20.791  15.409  19.379  1.00 35.06           H
ATOM    776 HD12 LEU A 722      21.236  16.649  20.251  1.00 35.06           H
ATOM    777 HD13 LEU A 722      22.255  16.017  19.201  1.00 35.06           H
ATOM    778 HD21 LEU A 722      21.989  13.131  19.752  1.00 33.00           H
ATOM    779 HD22 LEU A 722      23.408  13.830  19.670  1.00 33.00           H
ATOM    780 HD23 LEU A 722      23.001  13.028  20.978  1.00 33.00           H
ATOM    781  N   PRO A 723      22.016  17.909  23.730  1.00 22.55           N
ATOM    782  CA  PRO A 723      21.672  18.147  25.128  1.00 26.49           C
ATOM    783  C   PRO A 723      21.871  16.901  25.972  1.00 29.49           C
ATOM    784  O   PRO A 723      21.363  15.814  25.656  1.00 24.23           O
ATOM    785  CB  PRO A 723      20.209  18.589  25.071  1.00 23.19           C
ATOM    786  CG  PRO A 723      20.057  19.198  23.712  1.00 26.03           C
ATOM    787  CD  PRO A 723      20.924  18.326  22.831  1.00 25.87           C
ATOM    788  HA  PRO A 723      22.200  18.871  25.494  1.00 31.79           H
ATOM    789  HB2 PRO A 723      19.629  17.822  25.180  1.00 27.84           H
ATOM    790  HB3 PRO A 723      20.042  19.247  25.764  1.00 27.84           H
ATOM    791  HG2 PRO A 723      19.127  19.173  23.437  1.00 31.23           H
ATOM    792  HG3 PRO A 723      20.385  20.113  23.722  1.00 31.23           H
ATOM    793  HD2 PRO A 723      20.423  17.554  22.525  1.00 31.05           H
ATOM    794  HD3 PRO A 723      21.280  18.832  22.089  1.00 31.05           H
ATOM    795  N   GLY A 724      22.646  17.056  27.050  1.00 23.31           N
ATOM    796  CA  GLY A 724      22.817  16.003  28.031  1.00 27.02           C
ATOM    797  C   GLY A 724      23.802  14.910  27.660  1.00 30.94           C
ATOM    798  O   GLY A 724      24.127  14.090  28.532  1.00 31.90           O
ATOM    799  H   GLY A 724      23.099  17.763  27.221  1.00 27.98           H
ATOM    800  HA2 GLY A 724      23.121  16.395  28.863  1.00 32.43           H
ATOM    801  HA3 GLY A 724      21.959  15.579  28.200  1.00 32.43           H
ATOM    802  N   PHE A 725      24.313  14.872  26.413  1.00 23.03           N
ATOM    803  CA  PHE A 725      25.126  13.724  26.011  1.00 24.79           C
ATOM    804  C   PHE A 725      26.391  13.621  26.851  1.00 29.36           C
ATOM    805  O   PHE A 725      26.822  12.517  27.213  1.00 24.89           O
ATOM    806  CB  PHE A 725      25.496  13.802  24.524  1.00 27.11           C
ATOM    807  CG  PHE A 725      26.177  12.573  24.012  1.00 28.38           C
ATOM    808  CD1 PHE A 725      25.459  11.419  23.756  1.00 29.08           C
ATOM    809  CD2 PHE A 725      27.537  12.559  23.797  1.00 23.11           C
ATOM    810  CE1 PHE A 725      26.098  10.267  23.289  1.00 27.82           C
ATOM    811  CE2 PHE A 725      28.160  11.436  23.337  1.00 30.21           C
ATOM    812  CZ  PHE A 725      27.439  10.281  23.084  1.00 25.54           C
ATOM    813  H   PHE A 725      24.206  15.478  25.810  1.00 27.64           H
ATOM    814  HA  PHE A 725      24.617  12.910  26.152  1.00 29.75           H
ATOM    815  HB2 PHE A 725      24.691  13.933  24.002  1.00 32.53           H
ATOM    816  HB3 PHE A 725      26.109  14.538  24.372  1.00 32.53           H
ATOM    817  HD1 PHE A 725      24.541  11.410  23.903  1.00 34.89           H
ATOM    818  HD2 PHE A 725      28.037  13.326  23.964  1.00 27.73           H
ATOM    819  HE1 PHE A 725      25.610   9.495  23.117  1.00 33.38           H
ATOM    820  HE2 PHE A 725      29.081  11.452  23.197  1.00 36.25           H
ATOM    821  HZ  PHE A 725      27.868   9.517  22.768  1.00 30.66           H
ATOM    822  N   ARG A 726      27.028  14.754  27.134  1.00 28.96           N
ATOM    823  CA  ARG A 726      28.233  14.760  27.956  1.00 35.07           C
ATOM    824  C   ARG A 726      27.986  14.370  29.412  1.00 30.14           C
ATOM    825  O   ARG A 726      28.957  14.220  30.149  1.00 30.60           O
ATOM    826  CB  ARG A 726      28.874  16.146  27.915  1.00 35.39           C
ATOM    827  CG  ARG A 726      29.269  16.628  26.537  1.00 43.61           C
ATOM    828  CD  ARG A 726      30.677  16.241  26.203  1.00 47.19           C
ATOM    829  NE  ARG A 726      31.266  17.041  25.114  1.00 50.06           N
ATOM    830  CZ  ARG A 726      32.480  16.819  24.610  1.00 52.64           C
ATOM    831  NH1 ARG A 726      32.926  17.561  23.610  1.00 51.81           N
ATOM    832  NH2 ARG A 726      33.250  15.841  25.098  1.00 50.94           N1+
ATOM    833  H   ARG A 726      26.794  15.528  26.849  1.00 34.75           H
ATOM    834  HA  ARG A 726      28.871  14.128  27.583  1.00 42.09           H
ATOM    835  HB2 ARG A 726      28.234  16.783  28.269  1.00 42.47           H
ATOM    836  HB3 ARG A 726      29.662  16.141  28.476  1.00 42.47           H
ATOM    837  HG2 ARG A 726      28.672  16.259  25.872  1.00 52.34           H
ATOM    838  HG3 ARG A 726      29.229  17.601  26.528  1.00 52.34           H
ATOM    839  HD2 ARG A 726      31.231  16.354  26.989  1.00 56.63           H
ATOM    840  HD3 ARG A 726      30.677  15.310  25.927  1.00 56.63           H
ATOM    841  HE  ARG A 726      30.789  17.665  24.760  1.00 60.07           H
ATOM    842 HH11 ARG A 726      32.435  18.193  23.294  1.00 62.17           H
ATOM    843 HH12 ARG A 726      33.714  17.428  23.292  1.00 62.17           H
ATOM    844 HH21 ARG A 726      32.966  15.349  25.745  1.00 61.13           H
ATOM    845 HH22 ARG A 726      34.036  15.709  24.773  1.00 61.13           H
ATOM    846  N   ASN A 727      26.740  14.189  29.855  1.00 31.37           N
ATOM    847  CA  ASN A 727      26.559  13.595  31.170  1.00 26.88           C
ATOM    848  C   ASN A 727      26.957  12.124  31.189  1.00 32.63           C
ATOM    849  O   ASN A 727      27.217  11.594  32.264  1.00 30.98           O
ATOM    850  CB  ASN A 727      25.111  13.708  31.663  1.00 32.35           C
ATOM    851  CG  ASN A 727      24.610  15.160  31.719  1.00 42.53           C
ATOM    852  OD1 ASN A 727      25.413  16.102  31.673  1.00 44.85           O
ATOM    853  ND2 ASN A 727      23.280  15.343  31.825  1.00 34.50           N
ATOM    854  H   ASN A 727      26.019  14.385  29.435  1.00 37.65           H
ATOM    855  HA  ASN A 727      27.135  14.061  31.789  1.00 32.26           H
ATOM    856  HB2 ASN A 727      24.540  13.216  31.053  1.00 38.82           H
ATOM    857  HB3 ASN A 727      25.052  13.325  32.556  1.00 38.82           H
ATOM    858 HD21 ASN A 727      22.959  16.137  31.887  1.00 41.40           H
ATOM    859 HD22 ASN A 727      22.747  14.669  31.838  1.00 41.40           H
ATOM    860  N   LEU A 728      27.019  11.469  30.030  1.00 31.18           N
ATOM    861  CA  LEU A 728      27.433  10.068  29.946  1.00 31.82           C
ATOM    862  C   LEU A 728      28.928   9.931  30.209  1.00 31.15           C
ATOM    863  O   LEU A 728      29.740  10.780  29.828  1.00 28.08           O
ATOM    864  CB  LEU A 728      27.114   9.488  28.557  1.00 28.60           C
ATOM    865  CG  LEU A 728      25.650   9.371  28.091  1.00 30.88           C
ATOM    866  CD1 LEU A 728      25.579   8.896  26.669  1.00 32.12           C
ATOM    867  CD2 LEU A 728      24.800   8.404  28.961  1.00 35.98           C
ATOM    868  H   LEU A 728      26.827  11.819  29.275  1.00 37.42           H
ATOM    869  HA  LEU A 728      26.958   9.544  30.609  1.00 38.19           H
ATOM    870  HB2 LEU A 728      27.569  10.038  27.900  1.00 34.32           H
ATOM    871  HB3 LEU A 728      27.496   8.597  28.524  1.00 34.32           H
ATOM    872  HG  LEU A 728      25.239  10.250  28.131  1.00 37.05           H
ATOM    873 HD11 LEU A 728      24.646   8.872  26.399  1.00 38.55           H
ATOM    874 HD12 LEU A 728      26.074   9.505  26.097  1.00 38.55           H
ATOM    875 HD13 LEU A 728      25.960   8.004  26.618  1.00 38.55           H
ATOM    876 HD21 LEU A 728      23.903   8.372  28.593  1.00 43.18           H
ATOM    877 HD22 LEU A 728      25.197   7.518  28.946  1.00 43.18           H
ATOM    878 HD23 LEU A 728      24.776   8.740  29.873  1.00 43.18           H
ATOM    879  N   HIS A 729      29.300   8.817  30.825  1.00 33.01           N
ATOM    880  CA  HIS A 729      30.706   8.494  30.966  1.00 33.53           C
ATOM    881  C   HIS A 729      31.390   8.527  29.605  1.00 33.87           C
ATOM    882  O   HIS A 729      30.803   8.144  28.590  1.00 31.66           O
ATOM    883  CB  HIS A 729      30.835   7.106  31.621  1.00 40.42           C
ATOM    884  CG  HIS A 729      32.241   6.700  31.926  1.00 40.19           C
ATOM    885  ND1 HIS A 729      33.157   6.393  30.944  1.00 42.93           N
ATOM    886  CD2 HIS A 729      32.885   6.539  33.106  1.00 40.93           C
ATOM    887  CE1 HIS A 729      34.315   6.079  31.506  1.00 43.75           C
ATOM    888  NE2 HIS A 729      34.175   6.168  32.816  1.00 45.11           N
ATOM    889  H   HIS A 729      28.765   8.235  31.162  1.00 39.62           H
ATOM    890  HA  HIS A 729      31.135   9.158  31.524  1.00 40.24           H
ATOM    891  HB2 HIS A 729      30.464   6.445  31.019  1.00 48.50           H
ATOM    892  HB3 HIS A 729      30.333   7.105  32.452  1.00 48.50           H
ATOM    893  HD2 HIS A 729      32.528   6.679  33.950  1.00 49.12           H
ATOM    894  HE1 HIS A 729      35.092   5.837  31.057  1.00 52.50           H
ATOM    895  HE2 HIS A 729      34.787   6.003  33.395  1.00 54.13           H
ATOM    896  N   VAL A 730      32.650   8.973  29.594  1.00 31.96           N
ATOM    897  CA  VAL A 730      33.382   9.203  28.348  1.00 34.25           C
ATOM    898  C   VAL A 730      33.423   7.935  27.504  1.00 35.20           C
ATOM    899  O   VAL A 730      33.224   7.953  26.277  1.00 32.33           O
ATOM    900  CB  VAL A 730      34.806   9.684  28.669  1.00 39.46           C
ATOM    901  CG1 VAL A 730      35.524  10.101  27.409  1.00 40.21           C
ATOM    902  CG2 VAL A 730      34.757  10.832  29.650  1.00 47.69           C
ATOM    903  H   VAL A 730      33.106   9.121  30.303  1.00 38.36           H
ATOM    904  HA  VAL A 730      32.939   9.895  27.832  1.00 41.10           H
ATOM    905  HB  VAL A 730      35.303   8.958  29.082  1.00 47.35           H
ATOM    906 HG11 VAL A 730      36.412  10.411  27.648  1.00 48.25           H
ATOM    907 HG12 VAL A 730      35.598   9.337  26.818  1.00 48.25           H
ATOM    908 HG13 VAL A 730      35.026  10.811  26.980  1.00 48.25           H
ATOM    909 HG21 VAL A 730      35.667  11.139  29.797  1.00 57.23           H
ATOM    910 HG22 VAL A 730      34.217  11.545  29.275  1.00 57.23           H
ATOM    911 HG23 VAL A 730      34.379  10.530  30.491  1.00 57.23           H
ATOM    912  N   ASP A 731      33.728   6.813  28.142  1.00 38.30           N
ATOM    913  CA  ASP A 731      33.756   5.571  27.390  1.00 37.07           C
ATOM    914  C   ASP A 731      32.366   5.174  26.909  1.00 33.62           C
ATOM    915  O   ASP A 731      32.245   4.546  25.850  1.00 33.06           O
ATOM    916  CB  ASP A 731      34.371   4.470  28.231  1.00 40.59           C
ATOM    917  CG  ASP A 731      35.827   4.771  28.652  1.00 44.78           C
ATOM    918  OD1 ASP A 731      36.300   4.133  29.618  1.00 45.14           O
ATOM    919  OD2 ASP A 731      36.489   5.635  28.042  1.00 45.15           O1-
ATOM    920  H   ASP A 731      33.937   6.747  28.967  1.00 45.97           H
ATOM    921  HA  ASP A 731      34.311   5.692  26.606  1.00 44.49           H
ATOM    922  HB2 ASP A 731      33.841   4.389  29.039  1.00 48.71           H
ATOM    923  HB3 ASP A 731      34.351   3.638  27.730  1.00 48.71           H
ATOM    924  N   ASP A 732      31.303   5.546  27.641  1.00 30.31           N
ATOM    925  CA  ASP A 732      29.970   5.181  27.185  1.00 32.99           C
ATOM    926  C   ASP A 732      29.582   6.008  25.975  1.00 33.79           C
ATOM    927  O   ASP A 732      28.776   5.557  25.144  1.00 25.19           O
ATOM    928  CB  ASP A 732      28.924   5.382  28.268  1.00 27.67           C
ATOM    929  CG  ASP A 732      29.017   4.361  29.362  1.00 34.19           C
ATOM    930  OD1 ASP A 732      29.589   3.276  29.126  1.00 27.62           O
ATOM    931  OD2 ASP A 732      28.467   4.635  30.445  1.00 32.70           O1-
ATOM    932  H   ASP A 732      31.328   6.002  28.365  1.00 36.37           H
ATOM    933  HA  ASP A 732      29.976   4.252  26.927  1.00 39.59           H
ATOM    934  HB2 ASP A 732      29.027   6.263  28.656  1.00 33.20           H
ATOM    935  HB3 ASP A 732      28.044   5.304  27.867  1.00 33.20           H
ATOM    936  N   GLN A 733      30.143   7.222  25.890  1.00 30.98           N
ATOM    937  CA  GLN A 733      29.838   8.138  24.803  1.00 28.39           C
ATOM    938  C   GLN A 733      30.293   7.547  23.486  1.00 27.62           C
ATOM    939  O   GLN A 733      29.517   7.446  22.534  1.00 26.28           O
ATOM    940  CB  GLN A 733      30.535   9.493  25.035  1.00 25.25           C
ATOM    941  CG  GLN A 733      30.038  10.243  26.216  1.00 28.08           C
ATOM    942  CD  GLN A 733      30.663  11.629  26.301  1.00 28.13           C
ATOM    943  OE1 GLN A 733      31.005  12.218  25.288  1.00 30.35           O
ATOM    944  NE2 GLN A 733      30.835  12.124  27.501  1.00 31.08           N
ATOM    945  H   GLN A 733      30.706   7.538  26.459  1.00 37.18           H
ATOM    946  HA  GLN A 733      28.881   8.277  24.759  1.00 34.08           H
ATOM    947  HB2 GLN A 733      31.486   9.345  25.160  1.00 30.30           H
ATOM    948  HB3 GLN A 733      30.399  10.047  24.250  1.00 30.30           H
ATOM    949  HG2 GLN A 733      29.077  10.339  26.156  1.00 33.70           H
ATOM    950  HG3 GLN A 733      30.273   9.751  27.013  1.00 33.70           H
ATOM    951 HE21 GLN A 733      30.566  11.683  28.187  1.00 37.30           H
ATOM    952 HE22 GLN A 733      31.212  12.889  27.601  1.00 37.30           H
ATOM    953  N   MET A 734      31.552   7.109  23.435  1.00 24.14           N
ATOM    954  CA  MET A 734      32.103   6.578  22.203  1.00 28.27           C
ATOM    955  C   MET A 734      31.402   5.281  21.830  1.00 26.96           C
ATOM    956  O   MET A 734      31.142   5.025  20.651  1.00 22.92           O
ATOM    957  CB  MET A 734      33.606   6.350  22.366  1.00 33.34           C
ATOM    958  CG  MET A 734      34.281   5.556  21.231  1.00 41.72           C
ATOM    959  SD  MET A 734      35.929   4.822  21.646  1.00 67.34           S
ATOM    960  CE  MET A 734      35.518   3.108  22.018  1.00 50.39           C
ATOM    961  H   MET A 734      32.094   7.096  24.100  1.00 28.96           H
ATOM    962  HA  MET A 734      31.970   7.219  21.494  1.00 33.92           H
ATOM    963  HB2 MET A 734      34.041   7.213  22.428  1.00 40.01           H
ATOM    964  HB3 MET A 734      33.747   5.851  23.186  1.00 40.01           H
ATOM    965  HG2 MET A 734      33.708   4.824  20.963  1.00 50.07           H
ATOM    966  HG3 MET A 734      34.404   6.165  20.484  1.00 50.07           H
ATOM    967  HE1 MET A 734      36.334   2.639  22.259  1.00 60.47           H
ATOM    968  HE2 MET A 734      34.888   3.083  22.756  1.00 60.47           H
ATOM    969  HE3 MET A 734      35.124   2.699  21.232  1.00 60.47           H
ATOM    970  N   ALA A 735      31.071   4.475  22.831  1.00 25.14           N
ATOM    971  CA  ALA A 735      30.466   3.180  22.571  1.00 30.21           C
ATOM    972  C   ALA A 735      29.094   3.360  21.946  1.00 24.63           C
ATOM    973  O   ALA A 735      28.788   2.756  20.921  1.00 22.97           O
ATOM    974  CB  ALA A 735      30.372   2.379  23.866  1.00 26.50           C
ATOM    975  H   ALA A 735      31.162   4.664  23.667  1.00 30.17           H
ATOM    976  HA  ALA A 735      31.012   2.675  21.943  1.00 36.26           H
ATOM    977  HB1 ALA A 735      29.889   1.554  23.695  1.00 31.80           H
ATOM    978  HB2 ALA A 735      31.269   2.184  24.168  1.00 31.80           H
ATOM    979  HB3 ALA A 735      29.892   2.907  24.527  1.00 31.80           H
ATOM    980  N   VAL A 736      28.258   4.185  22.571  1.00 20.81           N
ATOM    981  CA  VAL A 736      26.924   4.482  22.070  1.00 23.69           C
ATOM    982  C   VAL A 736      26.968   4.979  20.625  1.00 23.97           C
ATOM    983  O   VAL A 736      26.154   4.547  19.777  1.00 23.35           O
ATOM    984  CB  VAL A 736      26.266   5.476  23.052  1.00 28.96           C
ATOM    985  CG1 VAL A 736      25.142   6.233  22.497  1.00 32.83           C
ATOM    986  CG2 VAL A 736      25.809   4.661  24.268  1.00 32.53           C
ATOM    987  H   VAL A 736      28.438   4.581  23.313  1.00 24.97           H
ATOM    988  HA  VAL A 736      26.401   3.666  22.091  1.00 28.43           H
ATOM    989  HB  VAL A 736      26.931   6.126  23.341  1.00 34.76           H
ATOM    990 HG11 VAL A 736      24.757   6.784  23.197  1.00 39.40           H
ATOM    991 HG12 VAL A 736      25.443   6.796  21.769  1.00 39.40           H
ATOM    992 HG13 VAL A 736      24.480   5.598  22.180  1.00 39.40           H
ATOM    993 HG21 VAL A 736      25.340   5.247  24.881  1.00 39.03           H
ATOM    994 HG22 VAL A 736      25.223   3.950  23.971  1.00 39.03           H
ATOM    995 HG23 VAL A 736      26.591   4.282  24.701  1.00 39.03           H
ATOM    996  N   ILE A 737      27.916   5.889  20.316  1.00 20.13           N
ATOM    997  CA  ILE A 737      28.063   6.387  18.947  1.00 22.56           C
ATOM    998  C   ILE A 737      28.427   5.256  17.994  1.00 26.08           C
ATOM    999  O   ILE A 737      27.899   5.169  16.881  1.00 24.19           O
ATOM   1000  CB  ILE A 737      29.109   7.507  18.874  1.00 22.69           C
ATOM   1001  CG1 ILE A 737      28.619   8.776  19.600  1.00 22.06           C
ATOM   1002  CG2 ILE A 737      29.388   7.797  17.422  1.00 21.57           C
ATOM   1003  CD1 ILE A 737      29.778   9.732  19.981  1.00 25.23           C
ATOM   1004  H   ILE A 737      28.458   6.247  20.881  1.00 24.15           H
ATOM   1005  HA  ILE A 737      27.217   6.755  18.649  1.00 27.08           H
ATOM   1006  HB  ILE A 737      29.926   7.196  19.294  1.00 27.23           H
ATOM   1007 HG12 ILE A 737      28.002   9.256  19.026  1.00 26.48           H
ATOM   1008 HG13 ILE A 737      28.158   8.526  20.415  1.00 26.48           H
ATOM   1009 HG21 ILE A 737      29.924   8.604  17.366  1.00 25.88           H
ATOM   1010 HG22 ILE A 737      29.869   7.067  17.008  1.00 25.88           H
ATOM   1011 HG23 ILE A 737      28.540   7.935  16.972  1.00 25.88           H
ATOM   1012 HD11 ILE A 737      29.427  10.438  20.547  1.00 30.28           H
ATOM   1013 HD12 ILE A 737      30.463   9.240  20.460  1.00 30.28           H
ATOM   1014 HD13 ILE A 737      30.149  10.116  19.169  1.00 30.28           H
ATOM   1015  N   GLN A 738      29.398   4.432  18.370  1.00 21.11           N
ATOM   1016  CA  GLN A 738      29.838   3.385  17.455  1.00 21.81           C
ATOM   1017  C   GLN A 738      28.747   2.336  17.244  1.00 21.66           C
ATOM   1018  O   GLN A 738      28.568   1.838  16.121  1.00 22.76           O
ATOM   1019  CB  GLN A 738      31.113   2.755  17.970  1.00 22.87           C
ATOM   1020  CG  GLN A 738      32.271   3.697  17.923  1.00 25.69           C
ATOM   1021  CD  GLN A 738      33.518   3.116  18.522  1.00 29.29           C
ATOM   1022  OE1 GLN A 738      33.464   2.317  19.440  1.00 32.56           O
ATOM   1023  NE2 GLN A 738      34.653   3.602  18.068  1.00 40.92           N
ATOM   1024  H   GLN A 738      29.806   4.456  19.124  1.00 25.34           H
ATOM   1025  HA  GLN A 738      30.040   3.784  16.598  1.00 26.17           H
ATOM   1026  HB2 GLN A 738      30.983   2.474  18.886  1.00 27.44           H
ATOM   1027  HB3 GLN A 738      31.336   1.991  17.416  1.00 27.44           H
ATOM   1028  HG2 GLN A 738      32.474   3.934  17.003  1.00 30.83           H
ATOM   1029  HG3 GLN A 738      32.042   4.492  18.430  1.00 30.83           H
ATOM   1030 HE21 GLN A 738      34.652   4.172  17.426  1.00 49.11           H
ATOM   1031 HE22 GLN A 738      35.397   3.337  18.409  1.00 49.11           H
ATOM   1032  N   TYR A 739      28.015   1.987  18.301  1.00 22.52           N
ATOM   1033  CA  TYR A 739      26.980   0.963  18.152  1.00 22.41           C
ATOM   1034  C   TYR A 739      25.834   1.480  17.312  1.00 22.12           C
ATOM   1035  O   TYR A 739      25.221   0.714  16.582  1.00 22.45           O
ATOM   1036  CB  TYR A 739      26.410   0.514  19.503  1.00 20.91           C
ATOM   1037  CG  TYR A 739      27.398  -0.134  20.456  1.00 21.99           C
ATOM   1038  CD1 TYR A 739      28.381  -0.969  19.984  1.00 24.95           C
ATOM   1039  CD2 TYR A 739      27.308   0.068  21.821  1.00 22.40           C
ATOM   1040  CE1 TYR A 739      29.268  -1.563  20.844  1.00 29.63           C
ATOM   1041  CE2 TYR A 739      28.198  -0.516  22.695  1.00 23.95           C
ATOM   1042  CZ  TYR A 739      29.173  -1.325  22.197  1.00 30.22           C
ATOM   1043  OH  TYR A 739      30.082  -1.920  23.045  1.00 33.84           O
ATOM   1044  H   TYR A 739      28.092   2.316  19.089  1.00 27.02           H
ATOM   1045  HA  TYR A 739      27.352   0.194  17.695  1.00 26.89           H
ATOM   1046  HB2 TYR A 739      26.026   1.288  19.948  1.00 25.09           H
ATOM   1047  HB3 TYR A 739      25.704  -0.132  19.331  1.00 25.09           H
ATOM   1048  HD1 TYR A 739      28.452  -1.120  19.068  1.00 29.94           H
ATOM   1049  HD2 TYR A 739      26.643   0.623  22.156  1.00 26.89           H
ATOM   1050  HE1 TYR A 739      29.943  -2.115  20.512  1.00 35.56           H
ATOM   1051  HE2 TYR A 739      28.133  -0.364  23.610  1.00 28.74           H
ATOM   1052  HH  TYR A 739      29.955  -1.646  23.831  1.00 40.61           H
ATOM   1053  N   SER A 740      25.517   2.772  17.416  1.00 22.07           N
ATOM   1054  CA  SER A 740      24.329   3.304  16.757  1.00 23.96           C
ATOM   1055  C   SER A 740      24.635   3.901  15.398  1.00 22.44           C
ATOM   1056  O   SER A 740      23.704   4.265  14.687  1.00 19.74           O
ATOM   1057  CB  SER A 740      23.637   4.355  17.646  1.00 21.42           C
ATOM   1058  OG  SER A 740      24.453   5.531  17.829  1.00 29.40           O
ATOM   1059  H   SER A 740      25.970   3.345  17.864  1.00 26.49           H
ATOM   1060  HA  SER A 740      23.704   2.571  16.607  1.00 28.75           H
ATOM   1061  HB2 SER A 740      22.833   4.629  17.182  1.00 25.71           H
ATOM   1062  HB3 SER A 740      23.395   3.967  18.505  1.00 25.71           H
ATOM   1063  HG  SER A 740      25.086   5.370  18.351  1.00 35.28           H
ATOM   1064  N   LEU A 741      25.905   3.950  15.006  1.00 20.63           N
ATOM   1065  CA  LEU A 741      26.280   4.614  13.775  1.00 22.99           C
ATOM   1066  C   LEU A 741      25.492   4.080  12.581  1.00 23.25           C
ATOM   1067  O   LEU A 741      24.974   4.895  11.799  1.00 20.57           O
ATOM   1068  CB  LEU A 741      27.794   4.487  13.537  1.00 22.31           C
ATOM   1069  CG  LEU A 741      28.380   5.011  12.230  1.00 19.55           C
ATOM   1070  CD1 LEU A 741      28.340   6.503  12.250  1.00 25.35           C
ATOM   1071  CD2 LEU A 741      29.830   4.552  11.955  1.00 22.41           C
ATOM   1072  H   LEU A 741      26.564   3.616  15.435  1.00 24.76           H
ATOM   1073  HA  LEU A 741      26.074   5.555  13.865  1.00 27.59           H
ATOM   1074  HB2 LEU A 741      28.245   4.965  14.246  1.00 26.77           H
ATOM   1075  HB3 LEU A 741      28.032   3.550  13.583  1.00 26.77           H
ATOM   1076  HG  LEU A 741      27.828   4.716  11.504  1.00 23.46           H
ATOM   1077 HD11 LEU A 741      28.721   6.850  11.428  1.00 30.42           H
ATOM   1078 HD12 LEU A 741      27.416   6.789  12.335  1.00 30.42           H
ATOM   1079 HD13 LEU A 741      28.852   6.814  13.015  1.00 30.42           H
ATOM   1080 HD21 LEU A 741      30.118   4.903  11.096  1.00 26.89           H
ATOM   1081 HD22 LEU A 741      30.417   4.881  12.653  1.00 26.89           H
ATOM   1082 HD23 LEU A 741      29.853   3.584  11.938  1.00 26.89           H
ATOM   1083  N   MET A 742      25.432   2.724  12.376  1.00 18.06           N
ATOM   1084  CA  MET A 742      24.946   2.242  11.045  1.00 22.37           C
ATOM   1085  C   MET A 742      23.520   2.785  10.790  1.00 20.32           C
ATOM   1086  O   MET A 742      22.945   3.356   9.879  1.00 22.30           O
ATOM   1087  CB  MET A 742      24.900   0.700  11.094  1.00 19.10           C
ATOM   1088  CG  MET A 742      24.307   0.199   9.782  1.00 18.10           C
ATOM   1089  SD  MET A 742      25.474   0.569   8.411  1.00 24.16           S
ATOM   1090  CE  MET A 742      26.713  -0.791   8.611  1.00 20.86           C
ATOM   1091  H   MET A 742      26.009   2.068  12.952  1.00 21.67           H
ATOM   1092  HA  MET A 742      25.620   2.613  10.217  1.00 26.85           H
ATOM   1093  HB2 MET A 742      25.922   0.287  11.257  1.00 22.92           H
ATOM   1094  HB3 MET A 742      24.307   0.336  11.956  1.00 22.92           H
ATOM   1095  HG2 MET A 742      24.118  -0.889   9.833  1.00 21.72           H
ATOM   1096  HG3 MET A 742      23.345   0.678   9.522  1.00 21.72           H
ATOM   1097  HE1 MET A 742      27.465  -0.682   7.816  1.00 25.04           H
ATOM   1098  HE2 MET A 742      27.225  -0.725   9.577  1.00 25.04           H
ATOM   1099  HE3 MET A 742      26.248  -1.771   8.504  1.00 25.04           H
ATOM   1100  N   GLY A 743      22.768   2.608  11.919  1.00 19.33           N
ATOM   1101  CA  GLY A 743      21.349   3.026  12.006  1.00 18.16           C
ATOM   1102  C   GLY A 743      21.099   4.532  11.916  1.00 22.93           C
ATOM   1103  O   GLY A 743      20.156   4.987  11.257  1.00 18.35           O
ATOM   1104  H   GLY A 743      23.053   2.261  12.638  1.00 23.20           H
ATOM   1105  HA2 GLY A 743      20.851   2.600  11.299  1.00 21.80           H
ATOM   1106  HA3 GLY A 743      20.991   2.725  12.858  1.00 21.80           H
ATOM   1107  N   LEU A 744      21.915   5.333  12.610  1.00 18.57           N
ATOM   1108  CA  LEU A 744      21.894   6.779  12.401  1.00 20.98           C
ATOM   1109  C   LEU A 744      22.113   7.110  10.936  1.00 22.85           C
ATOM   1110  O   LEU A 744      21.382   7.937  10.386  1.00 22.28           O
ATOM   1111  CB  LEU A 744      22.961   7.464  13.248  1.00 20.07           C
ATOM   1112  CG  LEU A 744      22.698   7.478  14.738  1.00 23.20           C
ATOM   1113  CD1 LEU A 744      23.919   7.894  15.446  1.00 22.57           C
ATOM   1114  CD2 LEU A 744      21.561   8.438  15.058  1.00 23.24           C
ATOM   1115  H   LEU A 744      22.488   5.056  13.187  1.00 22.29           H
ATOM   1116  HA  LEU A 744      21.029   7.123  12.657  1.00 25.18           H
ATOM   1117  HB2 LEU A 744      23.804   7.010  13.098  1.00 24.08           H
ATOM   1118  HB3 LEU A 744      23.029   8.386  12.954  1.00 24.08           H
ATOM   1119  HG  LEU A 744      22.449   6.589  15.030  1.00 27.84           H
ATOM   1120 HD11 LEU A 744      23.711   7.981  16.387  1.00 27.09           H
ATOM   1121 HD12 LEU A 744      24.600   7.215  15.315  1.00 27.09           H
ATOM   1122 HD13 LEU A 744      24.216   8.744  15.086  1.00 27.09           H
ATOM   1123 HD21 LEU A 744      21.428   8.453  16.020  1.00 27.89           H
ATOM   1124 HD22 LEU A 744      21.804   9.325  14.748  1.00 27.89           H
ATOM   1125 HD23 LEU A 744      20.752   8.138  14.610  1.00 27.89           H
ATOM   1126  N   MET A 745      23.111   6.456  10.281  1.00 21.37           N
ATOM   1127  CA  MET A 745      23.440   6.783   8.890  1.00 25.64           C
ATOM   1128  C   MET A 745      22.256   6.353   7.967  1.00 22.87           C
ATOM   1129  O   MET A 745      21.921   7.091   7.025  1.00 24.75           O
ATOM   1130  CB  MET A 745      24.754   6.115   8.467  1.00 24.96           C
ATOM   1131  CG  MET A 745      25.986   6.650   9.221  1.00 20.85           C
ATOM   1132  SD  MET A 745      27.440   6.045   8.312  1.00 31.79           S
ATOM   1133  CE  MET A 745      27.286   4.314   8.607  1.00 31.00           C
ATOM   1134  H   MET A 745      23.703   5.742  10.750  1.00 25.64           H
ATOM   1135  HA  MET A 745      23.536   7.908   8.802  1.00 30.77           H
ATOM   1136  HB2 MET A 745      24.674   5.013   8.613  1.00 29.95           H
ATOM   1137  HB3 MET A 745      24.898   6.275   7.376  1.00 29.95           H
ATOM   1138  HG2 MET A 745      26.039   7.753   9.216  1.00 25.02           H
ATOM   1139  HG3 MET A 745      26.020   6.321  10.274  1.00 25.02           H
ATOM   1140  HE1 MET A 745      28.128   3.787   8.114  1.00 37.20           H
ATOM   1141  HE2 MET A 745      27.361   4.101   9.686  1.00 37.20           H
ATOM   1142  HE3 MET A 745      26.365   3.876   8.206  1.00 37.20           H
ATOM   1143  N   VAL A 746      21.559   5.213   8.257  1.00 22.41           N
ATOM   1144  CA  VAL A 746      20.507   4.648   7.380  1.00 23.48           C
ATOM   1145  C   VAL A 746      19.316   5.628   7.298  1.00 23.43           C
ATOM   1146  O   VAL A 746      18.678   6.053   6.359  1.00 23.39           O
ATOM   1147  CB  VAL A 746      20.022   3.295   7.993  1.00 22.23           C
ATOM   1148  CG1 VAL A 746      18.628   2.960   7.443  1.00 29.36           C
ATOM   1149  CG2 VAL A 746      21.033   2.235   7.611  1.00 21.79           C
ATOM   1150  H   VAL A 746      21.758   4.661   9.116  1.00 26.89           H
ATOM   1151  HA  VAL A 746      20.907   4.488   6.345  1.00 28.18           H
ATOM   1152  HB  VAL A 746      19.960   3.379   9.110  1.00 26.68           H
ATOM   1153 HG11 VAL A 746      18.307   1.961   7.768  1.00 35.24           H
ATOM   1154 HG12 VAL A 746      17.843   3.648   7.779  1.00 35.24           H
ATOM   1155 HG13 VAL A 746      18.630   2.949   6.347  1.00 35.24           H
ATOM   1156 HG21 VAL A 746      20.760   1.245   7.995  1.00 26.15           H
ATOM   1157 HG22 VAL A 746      21.127   2.124   6.522  1.00 26.15           H
ATOM   1158 HG23 VAL A 746      22.037   2.448   8.014  1.00 26.15           H
ATOM   1159  N   PHE A 747      18.959   6.033   8.553  1.00 20.83           N
ATOM   1160  CA  PHE A 747      17.825   6.925   8.860  1.00 23.53           C
ATOM   1161  C   PHE A 747      18.013   8.291   8.221  1.00 21.15           C
ATOM   1162  O   PHE A 747      17.122   8.798   7.529  1.00 23.01           O
ATOM   1163  CB  PHE A 747      17.668   7.076  10.384  1.00 23.03           C
ATOM   1164  CG  PHE A 747      16.355   7.638  10.827  1.00 21.98           C
ATOM   1165  CD1 PHE A 747      15.171   6.908  10.671  1.00 22.87           C
ATOM   1166  CD2 PHE A 747      16.291   8.912  11.435  1.00 23.88           C
ATOM   1167  CE1 PHE A 747      13.967   7.432  11.078  1.00 24.52           C
ATOM   1168  CE2 PHE A 747      15.103   9.425  11.881  1.00 22.73           C
ATOM   1169  CZ  PHE A 747      13.919   8.693  11.705  1.00 24.57           C
ATOM   1170  H   PHE A 747      19.383   5.807   9.255  1.00 25.00           H
ATOM   1171  HA  PHE A 747      17.022   6.521   8.503  1.00 28.24           H
ATOM   1172  HB2 PHE A 747      17.785   6.216  10.810  1.00 27.64           H
ATOM   1173  HB3 PHE A 747      18.351   7.688  10.701  1.00 27.64           H
ATOM   1174  HD1 PHE A 747      15.193   6.071  10.266  1.00 27.45           H
ATOM   1175  HD2 PHE A 747      17.072   9.403  11.566  1.00 28.65           H
ATOM   1176  HE1 PHE A 747      13.188   6.937  10.970  1.00 29.43           H
ATOM   1177  HE2 PHE A 747      15.080  10.267  12.276  1.00 27.28           H
ATOM   1178  HZ  PHE A 747      13.100   9.043  11.985  1.00 29.48           H
ATOM   1179  N   ALA A 748      19.182   8.900   8.416  1.00 23.62           N
ATOM   1180  CA  ALA A 748      19.467  10.152   7.729  1.00 24.13           C
ATOM   1181  C   ALA A 748      19.506   9.974   6.214  1.00 23.45           C
ATOM   1182  O   ALA A 748      19.026  10.860   5.495  1.00 22.67           O
ATOM   1183  CB  ALA A 748      20.773  10.760   8.214  1.00 25.53           C
ATOM   1184  H   ALA A 748      19.815   8.615   8.927  1.00 28.34           H
ATOM   1185  HA  ALA A 748      18.763  10.784   7.933  1.00 28.96           H
ATOM   1186  HB1 ALA A 748      20.912  11.602   7.756  1.00 30.63           H
ATOM   1187  HB2 ALA A 748      20.707  10.906   9.169  1.00 30.63           H
ATOM   1188  HB3 ALA A 748      21.498  10.146   8.018  1.00 30.63           H
ATOM   1189  N   MET A 749      20.069   8.850   5.708  1.00 23.11           N
ATOM   1190  CA  MET A 749      20.204   8.644   4.256  1.00 23.93           C
ATOM   1191  C   MET A 749      18.804   8.656   3.623  1.00 23.15           C
ATOM   1192  O   MET A 749      18.474   9.185   2.575  1.00 26.96           O
ATOM   1193  CB  MET A 749      20.894   7.297   4.030  1.00 23.17           C
ATOM   1194  CG  MET A 749      21.282   7.134   2.580  1.00 26.08           C
ATOM   1195  SD  MET A 749      19.924   6.338   1.685  1.00 29.53           S
ATOM   1196  CE  MET A 749      19.954   4.714   2.475  1.00 32.94           C
ATOM   1197  H   MET A 749      20.418   8.087   6.318  1.00 27.73           H
ATOM   1198  HA  MET A 749      20.790   9.479   3.792  1.00 28.72           H
ATOM   1199  HB2 MET A 749      21.791   7.225   4.696  1.00 27.80           H
ATOM   1200  HB3 MET A 749      20.254   6.463   4.400  1.00 27.80           H
ATOM   1201  HG2 MET A 749      21.511   8.094   2.074  1.00 31.30           H
ATOM   1202  HG3 MET A 749      22.186   6.500   2.482  1.00 31.30           H
ATOM   1203  HE1 MET A 749      19.181   4.082   2.013  1.00 39.53           H
ATOM   1204  HE2 MET A 749      20.925   4.229   2.311  1.00 39.53           H
ATOM   1205  HE3 MET A 749      19.747   4.777   3.550  1.00 39.53           H
ATOM   1206  N   GLY A 750      17.911   7.971   4.371  1.00 22.96           N
ATOM   1207  CA  GLY A 750      16.520   7.803   3.967  1.00 25.30           C
ATOM   1208  C   GLY A 750      15.767   9.118   3.948  1.00 29.45           C
ATOM   1209  O   GLY A 750      14.889   9.341   3.099  1.00 25.54           O
ATOM   1210  H   GLY A 750      18.088   7.618   5.128  1.00 27.56           H
ATOM   1211  HA2 GLY A 750      16.473   7.407   3.084  1.00 30.36           H
ATOM   1212  HA3 GLY A 750      16.082   7.211   4.602  1.00 30.36           H
ATOM   1213  N   TRP A 751      16.095  10.011   4.888  1.00 27.80           N
ATOM   1214  CA  TRP A 751      15.535  11.347   4.830  1.00 27.66           C
ATOM   1215  C   TRP A 751      16.122  12.138   3.661  1.00 30.32           C
ATOM   1216  O   TRP A 751      15.336  12.735   2.913  1.00 32.83           O
ATOM   1217  CB  TRP A 751      15.706  12.063   6.171  1.00 24.59           C
ATOM   1218  CG  TRP A 751      15.214  13.496   6.184  1.00 25.98           C
ATOM   1219  CD1 TRP A 751      15.954  14.607   5.911  1.00 29.92           C
ATOM   1220  CD2 TRP A 751      13.902  13.962   6.508  1.00 23.89           C
ATOM   1221  NE1 TRP A 751      15.174  15.737   6.024  1.00 28.75           N
ATOM   1222  CE2 TRP A 751      13.911  15.366   6.375  1.00 28.39           C
ATOM   1223  CE3 TRP A 751      12.701  13.330   6.854  1.00 24.74           C
ATOM   1224  CZ2 TRP A 751      12.794  16.143   6.615  1.00 31.60           C
ATOM   1225  CZ3 TRP A 751      11.584  14.115   7.074  1.00 29.05           C
ATOM   1226  CH2 TRP A 751      11.642  15.501   6.938  1.00 26.28           C
ATOM   1227  H   TRP A 751      16.638   9.874   5.539  1.00 33.37           H
ATOM   1228  HA  TRP A 751      14.587  11.279   4.663  1.00 33.20           H
ATOM   1229  HB2 TRP A 751      15.212  11.577   6.848  1.00 29.51           H
ATOM   1230  HB3 TRP A 751      16.645  12.080   6.402  1.00 29.51           H
ATOM   1231  HD1 TRP A 751      16.857  14.601   5.682  1.00 35.90           H
ATOM   1232  HE1 TRP A 751      15.435  16.541   5.894  1.00 34.50           H
ATOM   1233  HE3 TRP A 751      12.650  12.405   6.932  1.00 29.69           H
ATOM   1234  HZ2 TRP A 751      12.826  17.071   6.524  1.00 37.92           H
ATOM   1235  HZ3 TRP A 751      10.779  13.713   7.313  1.00 34.86           H
ATOM   1236  HH2 TRP A 751      10.877  16.003   7.105  1.00 31.54           H
ATOM   1237  N   ARG A 752      17.468  12.093   3.408  1.00 28.32           N
ATOM   1238  CA  ARG A 752      17.995  12.900   2.300  1.00 25.20           C
ATOM   1239  C   ARG A 752      17.311  12.571   0.966  1.00 32.01           C
ATOM   1240  O   ARG A 752      16.953  13.300   0.074  1.00 36.69           O
ATOM   1241  CB  ARG A 752      19.502  12.610   2.206  1.00 26.65           C
ATOM   1242  CG  ARG A 752      20.173  13.348   3.376  1.00 33.86           C
ATOM   1243  CD  ARG A 752      21.664  13.478   3.096  1.00 32.32           C
ATOM   1244  NE  ARG A 752      22.300  12.157   2.885  1.00 31.89           N
ATOM   1245  CZ  ARG A 752      22.578  11.325   3.955  1.00 26.63           C
ATOM   1246  NH1 ARG A 752      22.451  11.709   5.265  1.00 25.15           N
ATOM   1247  NH2 ARG A 752      23.111  10.103   3.684  1.00 24.97           N1+
ATOM   1248  H   ARG A 752      18.087  11.396   3.851  1.00 33.99           H
ATOM   1249  HA  ARG A 752      17.775  13.987   2.504  1.00 30.24           H
ATOM   1250  HB2 ARG A 752      19.695  11.515   2.259  1.00 31.98           H
ATOM   1251  HB3 ARG A 752      19.894  12.937   1.224  1.00 31.98           H
ATOM   1252  HG2 ARG A 752      19.728  14.358   3.506  1.00 40.64           H
ATOM   1253  HG3 ARG A 752      19.968  12.817   4.332  1.00 40.64           H
ATOM   1254  HD2 ARG A 752      21.834  14.060   2.156  1.00 38.78           H
ATOM   1255  HD3 ARG A 752      22.192  14.035   3.907  1.00 38.78           H
ATOM   1256  HE  ARG A 752      22.131  11.710   1.965  1.00 38.27           H
ATOM   1257 HH11 ARG A 752      21.901  12.512   5.533  1.00 30.18           H
ATOM   1258 HH12 ARG A 752      22.803  11.088   6.015  1.00 30.18           H
ATOM   1259 HH21 ARG A 752      23.479   9.855   2.755  1.00 29.96           H
ATOM   1260 HH22 ARG A 752      23.406   9.486   4.473  1.00 29.96           H
ATOM   1261  N   SER A 753      17.168  11.215   0.848  1.00 31.02           N
ATOM   1262  CA  SER A 753      16.603  10.547  -0.330  1.00 33.63           C
ATOM   1263  C   SER A 753      15.154  10.936  -0.525  1.00 36.83           C
ATOM   1264  O   SER A 753      14.713  11.179  -1.654  1.00 33.45           O
ATOM   1265  CB  SER A 753      16.654   9.001  -0.240  1.00 35.31           C
ATOM   1266  OG  SER A 753      17.943   8.386  -0.126  1.00 28.77           O
ATOM   1267  H   SER A 753      17.401  10.665   1.459  1.00 37.23           H
ATOM   1268  HA  SER A 753      17.097  10.828  -1.115  1.00 40.35           H
ATOM   1269  HB2 SER A 753      16.113   8.722   0.513  1.00 42.37           H
ATOM   1270  HB3 SER A 753      16.239   8.663  -1.050  1.00 42.37           H
ATOM   1271  HG  SER A 753      18.353   8.693   0.538  1.00 34.53           H
ATOM   1272  N   PHE A 754      14.385  10.948   0.563  1.00 34.86           N
ATOM   1273  CA  PHE A 754      12.994  11.354   0.476  1.00 34.04           C
ATOM   1274  C   PHE A 754      12.885  12.797  -0.000  1.00 37.84           C
ATOM   1275  O   PHE A 754      12.090  13.103  -0.899  1.00 41.20           O
ATOM   1276  CB  PHE A 754      12.317  11.165   1.830  1.00 34.64           C
ATOM   1277  CG  PHE A 754      11.024  11.879   1.943  1.00 40.25           C
ATOM   1278  CD1 PHE A 754       9.936  11.461   1.186  1.00 42.06           C
ATOM   1279  CD2 PHE A 754      10.887  12.981   2.778  1.00 40.85           C
ATOM   1280  CE1 PHE A 754       8.744  12.131   1.258  1.00 42.82           C
ATOM   1281  CE2 PHE A 754       9.679  13.656   2.860  1.00 43.08           C
ATOM   1282  CZ  PHE A 754       8.611  13.226   2.095  1.00 39.19           C
ATOM   1283  H   PHE A 754      14.647  10.740   1.354  1.00 41.84           H
ATOM   1284  HA  PHE A 754      12.535  10.795  -0.165  1.00 40.85           H
ATOM   1285  HB2 PHE A 754      12.140  10.219   1.950  1.00 41.57           H
ATOM   1286  HB3 PHE A 754      12.902  11.484   2.532  1.00 41.57           H
ATOM   1287  HD1 PHE A 754      10.020  10.726   0.617  1.00 50.48           H
ATOM   1288  HD2 PHE A 754      11.611  13.271   3.285  1.00 49.02           H
ATOM   1289  HE1 PHE A 754       8.021  11.837   0.751  1.00 51.39           H
ATOM   1290  HE2 PHE A 754       9.588  14.393   3.421  1.00 51.70           H
ATOM   1291  HZ  PHE A 754       7.796  13.669   2.146  1.00 47.03           H
ATOM   1292  N   THR A 755      13.721  13.683   0.547  1.00 34.68           N
ATOM   1293  CA  THR A 755      13.653  15.110   0.264  1.00 43.28           C
ATOM   1294  C   THR A 755      14.349  15.494  -1.028  1.00 43.16           C
ATOM   1295  O   THR A 755      14.053  16.556  -1.573  1.00 43.64           O
ATOM   1296  CB  THR A 755      14.297  15.929   1.384  1.00 38.39           C
ATOM   1297  OG1 THR A 755      15.709  15.724   1.348  1.00 44.20           O
ATOM   1298  CG2 THR A 755      13.768  15.537   2.740  1.00 37.24           C
ATOM   1299  H   THR A 755      14.348  13.470   1.089  1.00 41.62           H
ATOM   1300  HA  THR A 755      12.723  15.371   0.195  1.00 51.94           H
ATOM   1301  HB  THR A 755      14.105  16.870   1.245  1.00 46.07           H
ATOM   1302  HG1 THR A 755      16.060  16.035   2.045  1.00 53.05           H
ATOM   1303 HG21 THR A 755      14.226  16.050   3.423  1.00 44.69           H
ATOM   1304 HG22 THR A 755      12.817  15.726   2.794  1.00 44.69           H
ATOM   1305 HG23 THR A 755      13.908  14.595   2.912  1.00 44.69           H
ATOM   1306  N   ASN A 756      15.269  14.669  -1.530  1.00 47.84           N
ATOM   1307  CA  ASN A 756      16.037  15.053  -2.708  1.00 53.94           C
ATOM   1308  C   ASN A 756      15.452  14.421  -3.964  1.00 55.01           C
ATOM   1309  O   ASN A 756      14.958  15.121  -4.852  1.00 59.93           O
ATOM   1310  CB  ASN A 756      17.515  14.668  -2.544  1.00 49.72           C
ATOM   1311  CG  ASN A 756      18.304  15.692  -1.735  1.00 52.17           C
ATOM   1312  OD1 ASN A 756      19.201  16.350  -2.265  1.00 56.02           O
ATOM   1313  ND2 ASN A 756      17.959  15.847  -0.460  1.00 49.50           N
ATOM   1314  H   ASN A 756      15.462  13.896  -1.208  1.00 57.41           H
ATOM   1315  HA  ASN A 756      15.998  16.017  -2.812  1.00 64.72           H
ATOM   1316  HB2 ASN A 756      17.580  13.808  -2.103  1.00 59.67           H
ATOM   1317  HB3 ASN A 756      17.922  14.615  -3.424  1.00 59.67           H
ATOM   1318 HD21 ASN A 756      18.426  16.350   0.055  1.00 59.40           H
ATOM   1319 HD22 ASN A 756      17.265  15.448  -0.151  1.00 59.40           H
ATOM   1320  N   VAL A 757      15.505  13.095  -4.045  1.00 55.64           N
ATOM   1321  CA  VAL A 757      15.017  12.363  -5.203  1.00 54.53           C
ATOM   1322  C   VAL A 757      13.652  11.721  -4.936  1.00 54.86           C
ATOM   1323  O   VAL A 757      13.204  10.867  -5.707  1.00 51.26           O
ATOM   1324  CB  VAL A 757      16.067  11.328  -5.651  1.00 55.29           C
ATOM   1325  CG1 VAL A 757      17.358  12.029  -6.097  1.00 54.98           C
ATOM   1326  CG2 VAL A 757      16.404  10.360  -4.525  1.00 54.67           C
ATOM   1327  H   VAL A 757      15.845  12.595  -3.431  1.00 66.77           H
ATOM   1328  HA  VAL A 757      14.903  12.990  -5.934  1.00 65.44           H
ATOM   1329  HB  VAL A 757      15.723  10.819  -6.401  1.00 66.35           H
ATOM   1330 HG11 VAL A 757      18.000  11.352  -6.369  1.00 65.97           H
ATOM   1331 HG12 VAL A 757      17.164  12.618  -6.843  1.00 65.97           H
ATOM   1332 HG13 VAL A 757      17.716  12.539  -5.354  1.00 65.97           H
ATOM   1333 HG21 VAL A 757      17.014   9.685  -4.866  1.00 65.61           H
ATOM   1334 HG22 VAL A 757      16.831  10.850  -3.805  1.00 65.61           H
ATOM   1335 HG23 VAL A 757      15.591   9.938  -4.207  1.00 65.61           H
ATOM   1336  N   ASN A 758      12.978  12.122  -3.856  1.00 56.88           N
ATOM   1337  CA  ASN A 758      11.632  11.640  -3.522  1.00 53.51           C
ATOM   1338  C   ASN A 758      11.578  10.124  -3.338  1.00 52.24           C
ATOM   1339  O   ASN A 758      10.583   9.479  -3.666  1.00 52.98           O
ATOM   1340  CB  ASN A 758      10.629  12.101  -4.579  1.00 62.04           C
ATOM   1341  CG  ASN A 758      10.618  13.618  -4.735  1.00 67.54           C
ATOM   1342  OD1 ASN A 758      11.546  14.213  -5.320  1.00 63.18           O
ATOM   1343  ND2 ASN A 758       9.568  14.258  -4.199  1.00 67.81           N
ATOM   1344  H   ASN A 758      13.285  12.693  -3.290  1.00 68.26           H
ATOM   1345  HA  ASN A 758      11.354  12.032  -2.684  1.00 64.22           H
ATOM   1346  HB2 ASN A 758      10.865  11.707  -5.433  1.00 74.45           H
ATOM   1347  HB3 ASN A 758       9.740  11.822  -4.313  1.00 74.45           H
ATOM   1348 HD21 ASN A 758       9.514  15.114  -4.243  1.00 81.38           H
ATOM   1349 HD22 ASN A 758       8.942  13.810  -3.816  1.00 81.38           H
ATOM   1350  N   SER A 759      12.645   9.551  -2.777  1.00 54.87           N
ATOM   1351  CA  SER A 759      12.809   8.113  -2.565  1.00 53.40           C
ATOM   1352  C   SER A 759      12.918   7.340  -3.873  1.00 53.67           C
ATOM   1353  O   SER A 759      12.829   6.100  -3.878  1.00 55.35           O
ATOM   1354  CB  SER A 759      11.671   7.533  -1.714  1.00 52.13           C
ATOM   1355  OG  SER A 759      11.499   8.283  -0.513  1.00 48.79           O
ATOM   1356  H   SER A 759      13.326  10.003  -2.503  1.00 65.85           H
ATOM   1357  HA  SER A 759      13.637   7.969  -2.079  1.00 64.08           H
ATOM   1358  HB2 SER A 759      10.846   7.569  -2.224  1.00 62.56           H
ATOM   1359  HB3 SER A 759      11.878   6.612  -1.490  1.00 62.56           H
ATOM   1360  HG  SER A 759      12.189   8.234  -0.037  1.00 58.55           H
ATOM   1361  N   ARG A 760      13.114   8.030  -4.992  1.00 54.19           N
ATOM   1362  CA  ARG A 760      13.279   7.336  -6.261  1.00 58.46           C
ATOM   1363  C   ARG A 760      14.510   6.424  -6.220  1.00 53.47           C
ATOM   1364  O   ARG A 760      14.440   5.234  -6.550  1.00 51.43           O
ATOM   1365  CB  ARG A 760      13.380   8.380  -7.380  1.00 53.92           C
ATOM   1366  CG  ARG A 760      13.674   7.770  -8.718  1.00 62.31           C
ATOM   1367  CD  ARG A 760      13.734   8.820  -9.810  1.00 67.49           C
ATOM   1368  NE  ARG A 760      14.089   8.212 -11.092  1.00 68.33           N
ATOM   1369  CZ  ARG A 760      13.303   7.388 -11.785  1.00 72.56           C
ATOM   1370  NH1 ARG A 760      12.092   7.044 -11.325  1.00 69.96           N
ATOM   1371  NH2 ARG A 760      13.737   6.894 -12.945  1.00 70.73           N1+
ATOM   1372  H   ARG A 760      13.162   8.887  -5.045  1.00 65.03           H
ATOM   1373  HA  ARG A 760      12.498   6.785  -6.427  1.00 70.16           H
ATOM   1374  HB2 ARG A 760      12.537   8.859  -7.448  1.00 64.70           H
ATOM   1375  HB3 ARG A 760      14.095   9.003  -7.171  1.00 64.70           H
ATOM   1376  HG2 ARG A 760      14.530   7.316  -8.689  1.00 74.78           H
ATOM   1377  HG3 ARG A 760      12.972   7.138  -8.934  1.00 74.78           H
ATOM   1378  HD2 ARG A 760      12.872   9.257  -9.893  1.00 80.99           H
ATOM   1379  HD3 ARG A 760      14.420   9.469  -9.584  1.00 80.99           H
ATOM   1380  HE  ARG A 760      14.832   8.453 -11.455  1.00 82.00           H
ATOM   1381 HH11 ARG A 760      11.808   7.356 -10.576  1.00 83.95           H
ATOM   1382 HH12 ARG A 760      11.596   6.506 -11.778  1.00 83.95           H
ATOM   1383 HH21 ARG A 760      14.513   7.111 -13.244  1.00 84.88           H
ATOM   1384 HH22 ARG A 760      13.238   6.358 -13.397  1.00 84.88           H
ATOM   1385  N   MET A 761      15.638   6.975  -5.788  1.00 45.12           N
ATOM   1386  CA  MET A 761      16.924   6.311  -5.691  1.00 38.03           C
ATOM   1387  C   MET A 761      17.452   6.495  -4.268  1.00 40.44           C
ATOM   1388  O   MET A 761      16.885   7.264  -3.494  1.00 41.12           O
ATOM   1389  CB  MET A 761      17.881   6.931  -6.698  1.00 45.26           C
ATOM   1390  CG  MET A 761      17.400   6.873  -8.150  1.00 46.55           C
ATOM   1391  SD  MET A 761      18.697   7.493  -9.203  1.00 45.30           S
ATOM   1392  CE  MET A 761      18.472   9.238  -8.911  1.00 48.60           C
ATOM   1393  H   MET A 761      15.682   7.796  -5.539  1.00 54.15           H
ATOM   1394  HA  MET A 761      16.827   5.369  -5.883  1.00 45.64           H
ATOM   1395  HB2 MET A 761      17.997   7.863  -6.458  1.00 54.32           H
ATOM   1396  HB3 MET A 761      18.731   6.482  -6.651  1.00 54.32           H
ATOM   1397  HG2 MET A 761      17.189   5.963  -8.409  1.00 55.86           H
ATOM   1398  HG3 MET A 761      16.629   7.449  -8.257  1.00 55.86           H
ATOM   1399  HE1 MET A 761      19.111   9.734  -9.446  1.00 58.33           H
ATOM   1400  HE2 MET A 761      17.566   9.482  -9.165  1.00 58.33           H
ATOM   1401  HE3 MET A 761      18.609   9.424  -7.970  1.00 58.33           H
ATOM   1402  N   LEU A 762      18.557   5.817  -3.915  1.00 32.01           N
ATOM   1403  CA  LEU A 762      19.199   6.008  -2.612  1.00 27.55           C
ATOM   1404  C   LEU A 762      20.340   7.025  -2.680  1.00 30.21           C
ATOM   1405  O   LEU A 762      21.374   6.782  -3.311  1.00 31.52           O
ATOM   1406  CB  LEU A 762      19.710   4.680  -2.081  1.00 29.52           C
ATOM   1407  CG  LEU A 762      18.605   3.679  -1.755  1.00 33.51           C
ATOM   1408  CD1 LEU A 762      19.239   2.412  -1.241  1.00 31.11           C
ATOM   1409  CD2 LEU A 762      17.633   4.246  -0.718  1.00 34.23           C
ATOM   1410  H   LEU A 762      18.950   5.238  -4.411  1.00 38.41           H
ATOM   1411  HA  LEU A 762      18.552   6.351  -1.981  1.00 33.06           H
ATOM   1412  HB2 LEU A 762      20.271   4.279  -2.760  1.00 35.43           H
ATOM   1413  HB3 LEU A 762      20.229   4.829  -1.275  1.00 35.43           H
ATOM   1414  HG  LEU A 762      18.112   3.463  -2.562  1.00 40.22           H
ATOM   1415 HD11 LEU A 762      18.547   1.774  -1.012  1.00 37.33           H
ATOM   1416 HD12 LEU A 762      19.814   2.047  -1.931  1.00 37.33           H
ATOM   1417 HD13 LEU A 762      19.766   2.630  -0.454  1.00 37.33           H
ATOM   1418 HD21 LEU A 762      17.016   3.540  -0.463  1.00 41.07           H
ATOM   1419 HD22 LEU A 762      18.135   4.541   0.055  1.00 41.07           H
ATOM   1420 HD23 LEU A 762      17.143   4.993  -1.098  1.00 41.07           H
ATOM   1421  N   TYR A 763      20.184   8.116  -1.936  1.00 26.71           N
ATOM   1422  CA  TYR A 763      21.098   9.261  -1.924  1.00 24.00           C
ATOM   1423  C   TYR A 763      22.115   9.152  -0.773  1.00 24.50           C
ATOM   1424  O   TYR A 763      21.995   9.851   0.238  1.00 26.40           O
ATOM   1425  CB  TYR A 763      20.238  10.521  -1.812  1.00 31.15           C
ATOM   1426  CG  TYR A 763      20.821  11.847  -2.239  1.00 38.34           C
ATOM   1427  CD1 TYR A 763      20.705  12.279  -3.565  1.00 41.39           C
ATOM   1428  CD2 TYR A 763      21.455  12.697  -1.328  1.00 40.64           C
ATOM   1429  CE1 TYR A 763      21.232  13.513  -3.977  1.00 40.93           C
ATOM   1430  CE2 TYR A 763      21.976  13.952  -1.743  1.00 38.32           C
ATOM   1431  CZ  TYR A 763      21.848  14.334  -3.070  1.00 40.81           C
ATOM   1432  OH  TYR A 763      22.349  15.539  -3.509  1.00 42.95           O
ATOM   1433  H   TYR A 763      19.516   8.224  -1.408  1.00 32.06           H
ATOM   1434  HA  TYR A 763      21.591   9.301  -2.751  1.00 28.80           H
ATOM   1435  HB2 TYR A 763      19.449  10.382  -2.356  1.00 37.39           H
ATOM   1436  HB3 TYR A 763      19.960  10.611  -0.890  1.00 37.39           H
ATOM   1437  HD1 TYR A 763      20.287  11.726  -4.187  1.00 49.67           H
ATOM   1438  HD2 TYR A 763      21.536  12.442  -0.434  1.00 48.77           H
ATOM   1439  HE1 TYR A 763      21.155  13.785  -4.863  1.00 49.12           H
ATOM   1440  HE2 TYR A 763      22.400  14.514  -1.134  1.00 45.99           H
ATOM   1441  HH  TYR A 763      22.758  15.924  -2.885  1.00 51.55           H
ATOM   1442  N   PHE A 764      23.117   8.242  -0.906  1.00 24.89           N
ATOM   1443  CA  PHE A 764      24.072   8.038   0.204  1.00 26.26           C
ATOM   1444  C   PHE A 764      24.780   9.391   0.524  1.00 26.76           C
ATOM   1445  O   PHE A 764      25.048   9.907   1.596  1.00 23.30           O
ATOM   1446  CB  PHE A 764      25.067   6.972  -0.265  1.00 22.66           C
ATOM   1447  CG  PHE A 764      24.379   5.631  -0.229  1.00 27.32           C
ATOM   1448  CD1 PHE A 764      23.841   5.042  -1.375  1.00 23.25           C
ATOM   1449  CD2 PHE A 764      24.239   5.002   1.013  1.00 22.04           C
ATOM   1450  CE1 PHE A 764      23.185   3.799  -1.266  1.00 23.99           C
ATOM   1451  CE2 PHE A 764      23.653   3.759   1.106  1.00 23.19           C
ATOM   1452  CZ  PHE A 764      23.120   3.145  -0.039  1.00 29.08           C
ATOM   1453  H   PHE A 764      23.055   7.506  -1.633  1.00 29.87           H
ATOM   1454  HA  PHE A 764      23.540   7.708   1.140  1.00 31.51           H
ATOM   1455  HB2 PHE A 764      25.484   7.187  -1.269  1.00 27.20           H
ATOM   1456  HB3 PHE A 764      25.951   6.951   0.412  1.00 27.20           H
ATOM   1457  HD1 PHE A 764      23.916   5.530  -2.346  1.00 27.90           H
ATOM   1458  HD2 PHE A 764      24.629   5.491   1.907  1.00 26.46           H
ATOM   1459  HE1 PHE A 764      22.754   3.349  -2.161  1.00 28.79           H
ATOM   1460  HE2 PHE A 764      23.592   3.252   2.068  1.00 27.83           H
ATOM   1461  HZ  PHE A 764      22.641   2.168   0.044  1.00 34.90           H
ATOM   1462  N   ALA A 765      25.143  10.015  -0.632  1.00 26.38           N
ATOM   1463  CA  ALA A 765      25.839  11.301  -0.795  1.00 27.36           C
ATOM   1464  C   ALA A 765      25.492  11.922  -2.162  1.00 26.06           C
ATOM   1465  O   ALA A 765      25.056  11.221  -3.075  1.00 29.54           O
ATOM   1466  CB  ALA A 765      27.368  11.131  -0.713  1.00 27.66           C
ATOM   1467  H   ALA A 765      24.981   9.661  -1.390  1.00 31.66           H
ATOM   1468  HA  ALA A 765      25.541  11.908  -0.096  1.00 32.83           H
ATOM   1469  HB1 ALA A 765      27.781  12.010  -0.752  1.00 33.20           H
ATOM   1470  HB2 ALA A 765      27.594  10.688   0.124  1.00 33.20           H
ATOM   1471  HB3 ALA A 765      27.669  10.581  -1.462  1.00 33.20           H
ATOM   1472  N   PRO A 766      25.765  13.222  -2.354  1.00 32.14           N
ATOM   1473  CA  PRO A 766      25.550  13.862  -3.676  1.00 32.96           C
ATOM   1474  C   PRO A 766      26.367  13.262  -4.800  1.00 29.58           C
ATOM   1475  O   PRO A 766      25.881  13.189  -5.931  1.00 30.78           O
ATOM   1476  CB  PRO A 766      25.942  15.334  -3.424  1.00 32.09           C
ATOM   1477  CG  PRO A 766      25.707  15.537  -2.025  1.00 32.61           C
ATOM   1478  CD  PRO A 766      26.113  14.214  -1.343  1.00 25.72           C
ATOM   1479  HA  PRO A 766      24.611  13.816  -3.911  1.00 39.55           H
ATOM   1480  HB2 PRO A 766      26.880  15.463  -3.631  1.00 38.51           H
ATOM   1481  HB3 PRO A 766      25.387  15.928  -3.954  1.00 38.51           H
ATOM   1482  HG2 PRO A 766      26.251  16.274  -1.710  1.00 39.14           H
ATOM   1483  HG3 PRO A 766      24.762  15.717  -1.889  1.00 39.14           H
ATOM   1484  HD2 PRO A 766      27.066  14.188  -1.181  1.00 30.86           H
ATOM   1485  HD3 PRO A 766      25.604  14.071  -0.529  1.00 30.86           H
ATOM   1486  N   ASP A 767      27.570  12.772  -4.514  1.00 26.43           N
ATOM   1487  CA  ASP A 767      28.410  12.100  -5.498  1.00 26.68           C
ATOM   1488  C   ASP A 767      28.340  10.582  -5.394  1.00 26.58           C
ATOM   1489  O   ASP A 767      29.210   9.899  -5.941  1.00 28.24           O
ATOM   1490  CB  ASP A 767      29.860  12.537  -5.336  1.00 30.24           C
ATOM   1491  CG  ASP A 767      30.375  12.272  -3.951  1.00 33.50           C
ATOM   1492  OD1 ASP A 767      29.534  11.989  -3.061  1.00 30.35           O
ATOM   1493  OD2 ASP A 767      31.609  12.281  -3.767  1.00 35.33           O1-
ATOM   1494  H   ASP A 767      27.918  12.823  -3.731  1.00 31.72           H
ATOM   1495  HA  ASP A 767      28.116  12.346  -6.387  1.00 32.02           H
ATOM   1496  HB2 ASP A 767      30.417  12.058  -5.969  1.00 36.28           H
ATOM   1497  HB3 ASP A 767      29.923  13.491  -5.485  1.00 36.28           H
ATOM   1498  N   LEU A 768      27.335  10.041  -4.686  1.00 27.55           N
ATOM   1499  CA  LEU A 768      27.153   8.583  -4.621  1.00 28.29           C
ATOM   1500  C   LEU A 768      25.658   8.289  -4.433  1.00 28.67           C
ATOM   1501  O   LEU A 768      25.163   7.977  -3.345  1.00 25.49           O
ATOM   1502  CB  LEU A 768      27.992   7.972  -3.505  1.00 27.63           C
ATOM   1503  CG  LEU A 768      28.053   6.442  -3.461  1.00 30.09           C
ATOM   1504  CD1 LEU A 768      28.779   5.853  -4.653  1.00 27.23           C
ATOM   1505  CD2 LEU A 768      28.739   6.048  -2.145  1.00 24.64           C
ATOM   1506  H   LEU A 768      26.761  10.492  -4.229  1.00 33.06           H
ATOM   1507  HA  LEU A 768      27.444   8.182  -5.455  1.00 33.95           H
ATOM   1508  HB2 LEU A 768      28.903   8.294  -3.587  1.00 33.16           H
ATOM   1509  HB3 LEU A 768      27.620   8.268  -2.656  1.00 33.16           H
ATOM   1510  HG  LEU A 768      27.148   6.097  -3.452  1.00 36.11           H
ATOM   1511 HD11 LEU A 768      28.866   4.896  -4.529  1.00 32.68           H
ATOM   1512 HD12 LEU A 768      28.271   6.035  -5.456  1.00 32.68           H
ATOM   1513 HD13 LEU A 768      29.656   6.263  -4.705  1.00 32.68           H
ATOM   1514 HD21 LEU A 768      28.827   5.079  -2.116  1.00 29.57           H
ATOM   1515 HD22 LEU A 768      29.616   6.462  -2.109  1.00 29.57           H
ATOM   1516 HD23 LEU A 768      28.205   6.352  -1.391  1.00 29.57           H
ATOM   1517  N   VAL A 769      24.932   8.357  -5.543  1.00 30.97           N
ATOM   1518  CA  VAL A 769      23.500   8.083  -5.610  1.00 28.33           C
ATOM   1519  C   VAL A 769      23.333   6.719  -6.271  1.00 27.10           C
ATOM   1520  O   VAL A 769      23.857   6.497  -7.371  1.00 29.46           O
ATOM   1521  CB  VAL A 769      22.774   9.196  -6.399  1.00 29.58           C
ATOM   1522  CG1 VAL A 769      21.253   8.949  -6.445  1.00 34.68           C
ATOM   1523  CG2 VAL A 769      23.053  10.556  -5.770  1.00 27.96           C
ATOM   1524  H   VAL A 769      25.265   8.575  -6.303  1.00 37.16           H
ATOM   1525  HA  VAL A 769      23.123   8.062  -4.717  1.00 34.00           H
ATOM   1526  HB  VAL A 769      23.112   9.217  -7.307  1.00 35.50           H
ATOM   1527 HG11 VAL A 769      20.828   9.652  -6.961  1.00 41.62           H
ATOM   1528 HG12 VAL A 769      21.081   8.087  -6.857  1.00 41.62           H
ATOM   1529 HG13 VAL A 769      20.909   8.956  -5.539  1.00 41.62           H
ATOM   1530 HG21 VAL A 769      22.559  11.234  -6.256  1.00 33.56           H
ATOM   1531 HG22 VAL A 769      22.762  10.548  -4.844  1.00 33.56           H
ATOM   1532 HG23 VAL A 769      24.004  10.739  -5.820  1.00 33.56           H
ATOM   1533  N   PHE A 770      22.618   5.809  -5.614  1.00 22.79           N
ATOM   1534  CA  PHE A 770      22.366   4.475  -6.157  1.00 27.61           C
ATOM   1535  C   PHE A 770      21.089   4.441  -6.999  1.00 30.81           C
ATOM   1536  O   PHE A 770      20.007   4.778  -6.511  1.00 30.64           O
ATOM   1537  CB  PHE A 770      22.245   3.430  -5.056  1.00 27.30           C
ATOM   1538  CG  PHE A 770      23.561   2.878  -4.566  1.00 28.77           C
ATOM   1539  CD1 PHE A 770      24.705   3.602  -4.664  1.00 23.17           C
ATOM   1540  CD2 PHE A 770      23.628   1.605  -3.992  1.00 30.14           C
ATOM   1541  CE1 PHE A 770      25.904   3.111  -4.189  1.00 28.57           C
ATOM   1542  CE2 PHE A 770      24.831   1.089  -3.536  1.00 26.44           C
ATOM   1543  CZ  PHE A 770      25.971   1.847  -3.623  1.00 23.89           C
ATOM   1544  H   PHE A 770      22.271   5.933  -4.841  1.00 27.34           H
ATOM   1545  HA  PHE A 770      23.101   4.215  -6.734  1.00 33.13           H
ATOM   1546  HB2 PHE A 770      21.789   3.822  -4.298  1.00 32.77           H
ATOM   1547  HB3 PHE A 770      21.732   2.684  -5.400  1.00 32.77           H
ATOM   1548  HD1 PHE A 770      24.677   4.455  -5.030  1.00 27.80           H
ATOM   1549  HD2 PHE A 770      22.858   1.089  -3.919  1.00 36.17           H
ATOM   1550  HE1 PHE A 770      26.676   3.626  -4.268  1.00 34.28           H
ATOM   1551  HE2 PHE A 770      24.860   0.240  -3.152  1.00 31.73           H
ATOM   1552  HZ  PHE A 770      26.786   1.515  -3.322  1.00 28.67           H
ATOM   1553  N   ASN A 771      21.218   3.970  -8.236  1.00 23.64           N
ATOM   1554  CA  ASN A 771      20.120   3.573  -9.089  1.00 26.21           C
ATOM   1555  C   ASN A 771      19.974   2.048  -8.987  1.00 27.51           C
ATOM   1556  O   ASN A 771      20.689   1.399  -8.221  1.00 30.37           O
ATOM   1557  CB  ASN A 771      20.392   4.065 -10.501  1.00 28.76           C
ATOM   1558  CG  ASN A 771      21.724   3.581 -11.058  1.00 31.85           C
ATOM   1559  OD1 ASN A 771      22.363   2.664 -10.520  1.00 28.46           O
ATOM   1560  ND2 ASN A 771      22.149   4.202 -12.160  1.00 33.45           N
ATOM   1561  H   ASN A 771      21.987   3.861  -8.610  1.00 28.37           H
ATOM   1562  HA  ASN A 771      19.299   3.983  -8.782  1.00 31.45           H
ATOM   1563  HB2 ASN A 771      19.708   3.759 -11.102  1.00 34.52           H
ATOM   1564  HB3 ASN A 771      20.404   5.034 -10.481  1.00 34.52           H
ATOM   1565 HD21 ASN A 771      22.899   3.986 -12.525  1.00 40.15           H
ATOM   1566 HD22 ASN A 771      21.670   4.827 -12.505  1.00 40.15           H
ATOM   1567  N   GLU A 772      19.103   1.439  -9.798  1.00 29.00           N
ATOM   1568  CA  GLU A 772      18.927  -0.011  -9.692  1.00 32.51           C
ATOM   1569  C   GLU A 772      20.203  -0.768 -10.047  1.00 28.99           C
ATOM   1570  O   GLU A 772      20.523  -1.774  -9.414  1.00 29.63           O
ATOM   1571  CB  GLU A 772      17.753  -0.504 -10.560  1.00 31.91           C
ATOM   1572  CG  GLU A 772      16.364  -0.134 -10.005  1.00 30.51           C
ATOM   1573  CD  GLU A 772      15.649  -1.243  -9.270  1.00 29.42           C
ATOM   1574  OE1 GLU A 772      14.916  -0.907  -8.316  1.00 34.11           O
ATOM   1575  OE2 GLU A 772      15.760  -2.425  -9.671  1.00 29.86           O1-
ATOM   1576  H   GLU A 772      18.624   1.825 -10.393  1.00 34.81           H
ATOM   1577  HA  GLU A 772      18.724  -0.233  -8.771  1.00 39.01           H
ATOM   1578  HB2 GLU A 772      17.837  -0.112 -11.443  1.00 38.30           H
ATOM   1579  HB3 GLU A 772      17.792  -1.470 -10.621  1.00 38.30           H
ATOM   1580  HG2 GLU A 772      16.459   0.603  -9.380  1.00 36.61           H
ATOM   1581  HG3 GLU A 772      15.798   0.135 -10.744  1.00 36.61           H
ATOM   1582  N   TYR A 773      20.950  -0.304 -11.048  1.00 29.37           N
ATOM   1583  CA  TYR A 773      22.168  -1.013 -11.436  1.00 29.55           C
ATOM   1584  C   TYR A 773      23.157  -1.056 -10.279  1.00 27.03           C
ATOM   1585  O   TYR A 773      23.717  -2.108  -9.957  1.00 28.19           O
ATOM   1586  CB  TYR A 773      22.806  -0.331 -12.637  1.00 27.55           C
ATOM   1587  CG  TYR A 773      23.972  -1.087 -13.215  1.00 23.55           C
ATOM   1588  CD1 TYR A 773      23.780  -2.315 -13.864  1.00 31.60           C
ATOM   1589  CD2 TYR A 773      25.237  -0.562 -13.167  1.00 29.30           C
ATOM   1590  CE1 TYR A 773      24.832  -2.987 -14.413  1.00 33.41           C
ATOM   1591  CE2 TYR A 773      26.310  -1.226 -13.718  1.00 27.91           C
ATOM   1592  CZ  TYR A 773      26.103  -2.433 -14.339  1.00 29.53           C
ATOM   1593  OH  TYR A 773      27.152  -3.102 -14.888  1.00 34.80           O
ATOM   1594  H   TYR A 773      20.783   0.408 -11.499  1.00 35.24           H
ATOM   1595  HA  TYR A 773      21.947  -1.924 -11.683  1.00 35.46           H
ATOM   1596  HB2 TYR A 773      22.138  -0.218 -13.332  1.00 33.07           H
ATOM   1597  HB3 TYR A 773      23.134   0.539 -12.362  1.00 33.07           H
ATOM   1598  HD1 TYR A 773      22.926  -2.687 -13.919  1.00 37.92           H
ATOM   1599  HD2 TYR A 773      25.367   0.260 -12.745  1.00 35.16           H
ATOM   1600  HE1 TYR A 773      24.696  -3.805 -14.837  1.00 40.09           H
ATOM   1601  HE2 TYR A 773      27.163  -0.861 -13.669  1.00 33.49           H
ATOM   1602  HH  TYR A 773      27.845  -2.634 -14.825  1.00 41.76           H
ATOM   1603  N   ARG A 774      23.380   0.087  -9.645  1.00 28.27           N
ATOM   1604  CA  ARG A 774      24.306   0.139  -8.513  1.00 26.99           C
ATOM   1605  C   ARG A 774      23.789  -0.685  -7.325  1.00 26.73           C
ATOM   1606  O   ARG A 774      24.565  -1.348  -6.633  1.00 28.22           O
ATOM   1607  CB  ARG A 774      24.536   1.603  -8.140  1.00 29.44           C
ATOM   1608  CG  ARG A 774      25.954   2.096  -8.377  1.00 37.57           C
ATOM   1609  CD  ARG A 774      26.160   3.186  -9.390  1.00 36.97           C
ATOM   1610  NE  ARG A 774      25.996   4.472  -8.825  1.00 35.34           N
ATOM   1611  CZ  ARG A 774      26.785   5.550  -8.974  1.00 36.54           C
ATOM   1612  NH1 ARG A 774      27.898   5.611  -9.681  1.00 36.02           N
ATOM   1613  NH2 ARG A 774      26.404   6.634  -8.357  1.00 27.88           N1+
ATOM   1614  H   ARG A 774      23.014   0.840  -9.853  1.00 33.93           H
ATOM   1615  HA  ARG A 774      25.153  -0.245  -8.787  1.00 32.39           H
ATOM   1616  HB2 ARG A 774      23.945   2.151  -8.677  1.00 35.33           H
ATOM   1617  HB3 ARG A 774      24.329   1.719  -7.198  1.00 35.33           H
ATOM   1618  HG2 ARG A 774      26.271   2.454  -7.533  1.00 45.08           H
ATOM   1619  HG3 ARG A 774      26.510   1.352  -8.650  1.00 45.08           H
ATOM   1620  HD2 ARG A 774      27.068   3.178  -9.672  1.00 44.36           H
ATOM   1621  HD3 ARG A 774      25.542   3.082 -10.132  1.00 44.36           H
ATOM   1622  HE  ARG A 774      25.334   4.548  -8.277  1.00 42.42           H
ATOM   1623 HH11 ARG A 774      28.169   4.913 -10.099  1.00 43.22           H
ATOM   1624 HH12 ARG A 774      28.351   6.340  -9.722  1.00 43.22           H
ATOM   1625 HH21 ARG A 774      25.685   6.628  -7.887  1.00 33.46           H
ATOM   1626 HH22 ARG A 774      26.882   7.343  -8.417  1.00 33.46           H
ATOM   1627  N   MET A 775      22.484  -0.666  -7.073  1.00 23.57           N
ATOM   1628  CA  MET A 775      21.940  -1.560  -6.044  1.00 27.23           C
ATOM   1629  C   MET A 775      22.342  -3.015  -6.310  1.00 29.38           C
ATOM   1630  O   MET A 775      22.781  -3.713  -5.390  1.00 27.89           O
ATOM   1631  CB  MET A 775      20.415  -1.407  -5.949  1.00 26.28           C
ATOM   1632  CG  MET A 775      19.919  -0.067  -5.468  1.00 33.32           C
ATOM   1633  SD  MET A 775      18.135   0.023  -5.635  1.00 34.08           S
ATOM   1634  CE  MET A 775      17.829   1.793  -5.651  1.00 37.78           C
ATOM   1635  H   MET A 775      21.915  -0.154  -7.464  1.00 28.28           H
ATOM   1636  HA  MET A 775      22.304  -1.304  -5.183  1.00 32.68           H
ATOM   1637  HB2 MET A 775      20.037  -1.547  -6.829  1.00 31.54           H
ATOM   1638  HB3 MET A 775      20.073  -2.075  -5.339  1.00 31.54           H
ATOM   1639  HG2 MET A 775      20.151   0.052  -4.535  1.00 39.99           H
ATOM   1640  HG3 MET A 775      20.312   0.637  -6.002  1.00 39.99           H
ATOM   1641  HE1 MET A 775      16.873   1.950  -5.689  1.00 45.34           H
ATOM   1642  HE2 MET A 775      18.201   2.194  -4.848  1.00 45.34           H
ATOM   1643  HE3 MET A 775      18.256   2.174  -6.437  1.00 45.34           H
ATOM   1644  N   HIS A 776      22.275  -3.469  -7.572  1.00 28.96           N
ATOM   1645  CA  HIS A 776      22.678  -4.842  -7.905  1.00 29.21           C
ATOM   1646  C   HIS A 776      24.191  -5.049  -7.803  1.00 29.70           C
ATOM   1647  O   HIS A 776      24.655  -6.056  -7.251  1.00 31.77           O
ATOM   1648  CB  HIS A 776      22.210  -5.214  -9.305  1.00 29.53           C
ATOM   1649  CG  HIS A 776      22.715  -6.554  -9.778  1.00 38.39           C
ATOM   1650  ND1 HIS A 776      23.840  -6.688 -10.564  1.00 37.88           N
ATOM   1651  CD2 HIS A 776      22.258  -7.814  -9.566  1.00 38.33           C
ATOM   1652  CE1 HIS A 776      24.040  -7.967 -10.838  1.00 37.23           C
ATOM   1653  NE2 HIS A 776      23.099  -8.672 -10.239  1.00 38.95           N
ATOM   1654  H   HIS A 776      22.002  -3.006  -8.243  1.00 34.75           H
ATOM   1655  HA  HIS A 776      22.249  -5.446  -7.285  1.00 35.06           H
ATOM   1656  HB2 HIS A 776      22.530  -4.546  -9.926  1.00 35.44           H
ATOM   1657  HB3 HIS A 776      21.238  -5.239  -9.306  1.00 35.44           H
ATOM   1658  HD1 HIS A 776      24.321  -6.035 -10.852  1.00 45.45           H
ATOM   1659  HD2 HIS A 776      21.514  -8.060  -9.075  1.00 46.00           H
ATOM   1660  HE1 HIS A 776      24.733  -8.315 -11.349  1.00 44.68           H
ATOM   1661  N   LYS A 777      24.979  -4.132  -8.366  1.00 28.54           N
ATOM   1662  CA  LYS A 777      26.427  -4.299  -8.418  1.00 31.09           C
ATOM   1663  C   LYS A 777      27.064  -4.234  -7.030  1.00 30.93           C
ATOM   1664  O   LYS A 777      28.148  -4.805  -6.810  1.00 28.77           O
ATOM   1665  CB  LYS A 777      27.042  -3.196  -9.296  1.00 31.96           C
ATOM   1666  CG  LYS A 777      26.665  -3.252 -10.766  1.00 33.10           C
ATOM   1667  CD  LYS A 777      27.154  -4.532 -11.479  1.00 34.68           C
ATOM   1668  CE  LYS A 777      28.663  -4.584 -11.626  1.00 37.96           C
ATOM   1669  NZ  LYS A 777      29.059  -5.908 -12.177  1.00 39.13           N1+
ATOM   1670  H   LYS A 777      24.694  -3.399  -8.717  1.00 34.24           H
ATOM   1671  HA  LYS A 777      26.631  -5.159  -8.808  1.00 37.31           H
ATOM   1672  HB2 LYS A 777      26.746  -2.334  -8.962  1.00 38.36           H
ATOM   1673  HB3 LYS A 777      28.007  -3.248  -9.227  1.00 38.36           H
ATOM   1674  HG2 LYS A 777      25.698  -3.225 -10.835  1.00 39.72           H
ATOM   1675  HG3 LYS A 777      27.053  -2.488 -11.220  1.00 39.72           H
ATOM   1676  HD2 LYS A 777      26.878  -5.312 -10.977  1.00 41.62           H
ATOM   1677  HD3 LYS A 777      26.771  -4.563 -12.371  1.00 41.62           H
ATOM   1678  HE2 LYS A 777      28.958  -3.891 -12.234  1.00 45.56           H
ATOM   1679  HE3 LYS A 777      29.073  -4.476 -10.755  1.00 45.56           H
ATOM   1680  HZ1 LYS A 777      29.867  -6.133 -11.880  1.00 46.96           H
ATOM   1681  HZ2 LYS A 777      28.473  -6.527 -11.924  1.00 46.96           H
ATOM   1682  HZ3 LYS A 777      29.076  -5.874 -13.066  1.00 46.96           H
ATOM   1683  N   SER A 778      26.431  -3.512  -6.104  1.00 28.43           N
ATOM   1684  CA  SER A 778      26.917  -3.441  -4.728  1.00 32.38           C
ATOM   1685  C   SER A 778      26.666  -4.738  -3.962  1.00 27.90           C
ATOM   1686  O   SER A 778      27.172  -4.882  -2.848  1.00 26.12           O
ATOM   1687  CB  SER A 778      26.234  -2.306  -3.978  1.00 27.38           C
ATOM   1688  OG  SER A 778      24.858  -2.623  -3.756  1.00 27.99           O
ATOM   1689  H   SER A 778      25.708  -3.065  -6.244  1.00 34.11           H
ATOM   1690  HA  SER A 778      27.872  -3.264  -4.731  1.00 38.86           H
ATOM   1691  HB2 SER A 778      26.670  -2.188  -3.119  1.00 32.86           H
ATOM   1692  HB3 SER A 778      26.305  -1.487  -4.488  1.00 32.86           H
ATOM   1693  HG  SER A 778      24.471  -2.765  -4.487  1.00 33.59           H
ATOM   1694  N   ARG A 779      25.877  -5.656  -4.513  1.00 25.53           N
ATOM   1695  CA  ARG A 779      25.497  -6.895  -3.833  1.00 29.94           C
ATOM   1696  C   ARG A 779      24.728  -6.609  -2.533  1.00 32.41           C
ATOM   1697  O   ARG A 779      24.685  -7.451  -1.640  1.00 30.08           O
ATOM   1698  CB  ARG A 779      26.734  -7.779  -3.603  1.00 25.56           C
ATOM   1699  CG  ARG A 779      27.566  -8.001  -4.902  1.00 32.95           C
ATOM   1700  CD  ARG A 779      28.789  -8.859  -4.672  1.00 33.93           C
ATOM   1701  NE  ARG A 779      29.718  -8.803  -5.795  1.00 35.38           N
ATOM   1702  CZ  ARG A 779      30.909  -9.398  -5.818  1.00 39.57           C
ATOM   1703  NH1 ARG A 779      31.314 -10.117  -4.788  1.00 39.06           N
ATOM   1704  NH2 ARG A 779      31.697  -9.275  -6.882  1.00 40.92           N1+
ATOM   1705  H   ARG A 779      25.539  -5.582  -5.300  1.00 30.64           H
ATOM   1706  HA  ARG A 779      24.893  -7.397  -4.399  1.00 35.93           H
ATOM   1707  HB2 ARG A 779      27.312  -7.347  -2.957  1.00 30.67           H
ATOM   1708  HB3 ARG A 779      26.461  -8.642  -3.265  1.00 30.67           H
ATOM   1709  HG2 ARG A 779      27.015  -8.445  -5.567  1.00 39.54           H
ATOM   1710  HG3 ARG A 779      27.870  -7.144  -5.239  1.00 39.54           H
ATOM   1711  HD2 ARG A 779      29.253  -8.543  -3.882  1.00 40.71           H
ATOM   1712  HD3 ARG A 779      28.516  -9.780  -4.549  1.00 40.71           H
ATOM   1713  HE  ARG A 779      29.484  -8.348  -6.487  1.00 42.46           H
ATOM   1714 HH11 ARG A 779      30.813 -10.201  -4.094  1.00 46.88           H
ATOM   1715 HH12 ARG A 779      32.082 -10.503  -4.815  1.00 46.88           H
ATOM   1716 HH21 ARG A 779      31.439  -8.812  -7.558  1.00 49.10           H
ATOM   1717 HH22 ARG A 779      32.461  -9.670  -6.898  1.00 49.10           H
ATOM   1718  N   MET A 780      24.076  -5.434  -2.456  1.00 26.67           N
ATOM   1719  CA  MET A 780      23.274  -4.990  -1.319  1.00 30.91           C
ATOM   1720  C   MET A 780      21.825  -4.747  -1.731  1.00 28.04           C
ATOM   1721  O   MET A 780      21.127  -3.884  -1.166  1.00 24.60           O
ATOM   1722  CB  MET A 780      23.857  -3.708  -0.721  1.00 31.26           C
ATOM   1723  CG  MET A 780      25.338  -3.766  -0.402  1.00 33.69           C
ATOM   1724  SD  MET A 780      25.996  -2.141   0.102  1.00 34.94           S
ATOM   1725  CE  MET A 780      25.057  -1.967   1.607  1.00 29.72           C
ATOM   1726  H   MET A 780      24.097  -4.850  -3.085  1.00 32.01           H
ATOM   1727  HA  MET A 780      23.286  -5.680  -0.636  1.00 37.09           H
ATOM   1728  HB2 MET A 780      23.707  -2.979  -1.338  1.00 37.52           H
ATOM   1729  HB3 MET A 780      23.393  -3.530   0.109  1.00 37.52           H
ATOM   1730  HG2 MET A 780      25.472  -4.384   0.334  1.00 40.43           H
ATOM   1731  HG3 MET A 780      25.819  -4.070  -1.189  1.00 40.43           H
ATOM   1732  HE1 MET A 780      25.339  -1.161   2.061  1.00 35.67           H
ATOM   1733  HE2 MET A 780      24.111  -1.917   1.400  1.00 35.67           H
ATOM   1734  HE3 MET A 780      25.234  -2.744   2.163  1.00 35.67           H
ATOM   1735  N   TYR A 781      21.373  -5.445  -2.763  1.00 24.37           N
ATOM   1736  CA  TYR A 781      20.134  -5.019  -3.400  1.00 25.72           C
ATOM   1737  C   TYR A 781      18.960  -5.133  -2.420  1.00 26.53           C
ATOM   1738  O   TYR A 781      18.147  -4.216  -2.300  1.00 25.09           O
ATOM   1739  CB  TYR A 781      19.908  -5.825  -4.684  1.00 26.21           C
ATOM   1740  CG  TYR A 781      18.706  -5.415  -5.452  1.00 29.42           C
ATOM   1741  CD1 TYR A 781      17.425  -5.697  -5.003  1.00 23.54           C
ATOM   1742  CD2 TYR A 781      18.840  -4.755  -6.652  1.00 33.67           C
ATOM   1743  CE1 TYR A 781      16.329  -5.290  -5.711  1.00 26.80           C
ATOM   1744  CE2 TYR A 781      17.731  -4.373  -7.377  1.00 30.21           C
ATOM   1745  CZ  TYR A 781      16.497  -4.633  -6.906  1.00 26.62           C
ATOM   1746  OH  TYR A 781      15.417  -4.230  -7.662  1.00 27.15           O
ATOM   1747  H   TYR A 781      21.740  -6.146  -3.099  1.00 29.25           H
ATOM   1748  HA  TYR A 781      20.214  -4.083  -3.651  1.00 30.87           H
ATOM   1749  HB2 TYR A 781      20.669  -5.680  -5.265  1.00 31.46           H
ATOM   1750  HB3 TYR A 781      19.823  -6.770  -4.473  1.00 31.46           H
ATOM   1751  HD1 TYR A 781      17.308  -6.130  -4.191  1.00 28.24           H
ATOM   1752  HD2 TYR A 781      19.695  -4.570  -6.975  1.00 40.41           H
ATOM   1753  HE1 TYR A 781      15.472  -5.482  -5.401  1.00 32.16           H
ATOM   1754  HE2 TYR A 781      17.830  -3.921  -8.185  1.00 36.25           H
ATOM   1755  HH  TYR A 781      15.684  -3.868  -8.373  1.00 32.58           H
ATOM   1756  N   SER A 782      18.864  -6.254  -1.710  1.00 23.62           N
ATOM   1757  CA  SER A 782      17.740  -6.448  -0.788  1.00 27.73           C
ATOM   1758  C   SER A 782      17.772  -5.435   0.351  1.00 26.84           C
ATOM   1759  O   SER A 782      16.733  -4.874   0.737  1.00 26.79           O
ATOM   1760  CB  SER A 782      17.744  -7.888  -0.257  1.00 28.32           C
ATOM   1761  OG  SER A 782      18.927  -8.161   0.474  1.00 36.78           O
ATOM   1762  H   SER A 782      19.420  -6.909  -1.755  1.00 28.35           H
ATOM   1763  HA  SER A 782      16.911  -6.316  -1.270  1.00 33.27           H
ATOM   1764  HB2 SER A 782      16.989  -8.024   0.333  1.00 33.98           H
ATOM   1765  HB3 SER A 782      17.697  -8.499  -1.005  1.00 33.98           H
ATOM   1766  HG  SER A 782      19.583  -8.263  -0.043  1.00 44.13           H
ATOM   1767  N   GLN A 783      18.955  -5.132   0.870  1.00 26.90           N
ATOM   1768  CA  GLN A 783      19.030  -4.090   1.887  1.00 26.27           C
ATOM   1769  C   GLN A 783      18.612  -2.739   1.319  1.00 26.29           C
ATOM   1770  O   GLN A 783      17.938  -1.942   1.993  1.00 24.63           O
ATOM   1771  CB  GLN A 783      20.447  -4.051   2.446  1.00 30.22           C
ATOM   1772  CG  GLN A 783      20.826  -5.333   3.222  1.00 28.25           C
ATOM   1773  CD  GLN A 783      21.570  -6.305   2.408  1.00 32.83           C
ATOM   1774  OE1 GLN A 783      21.387  -6.406   1.197  1.00 32.23           O
ATOM   1775  NE2 GLN A 783      22.473  -7.040   3.062  1.00 45.25           N
ATOM   1776  H   GLN A 783      19.702  -5.499   0.661  1.00 32.28           H
ATOM   1777  HA  GLN A 783      18.430  -4.302   2.614  1.00 31.53           H
ATOM   1778  HB2 GLN A 783      21.070  -3.950   1.711  1.00 36.27           H
ATOM   1779  HB3 GLN A 783      20.521  -3.296   3.050  1.00 36.27           H
ATOM   1780  HG2 GLN A 783      21.388  -5.092   3.974  1.00 33.90           H
ATOM   1781  HG3 GLN A 783      20.021  -5.773   3.534  1.00 33.90           H
ATOM   1782 HE21 GLN A 783      22.609  -6.905   3.899  1.00 54.31           H
ATOM   1783 HE22 GLN A 783      22.923  -7.644   2.643  1.00 54.31           H
ATOM   1784  N   CYS A 784      19.029  -2.452   0.076  1.00 27.72           N
ATOM   1785  CA  CYS A 784      18.659  -1.177  -0.535  1.00 27.51           C
ATOM   1786  C   CYS A 784      17.156  -1.066  -0.703  1.00 21.36           C
ATOM   1787  O   CYS A 784      16.595   0.025  -0.550  1.00 25.59           O
ATOM   1788  CB  CYS A 784      19.346  -0.992  -1.883  1.00 23.44           C
ATOM   1789  SG  CYS A 784      21.129  -0.659  -1.741  1.00 26.75           S
ATOM   1790  H   CYS A 784      19.529  -2.964  -0.407  1.00 33.27           H
ATOM   1791  HA  CYS A 784      18.952  -0.455   0.040  1.00 33.02           H
ATOM   1792  HB2 CYS A 784      19.237  -1.796  -2.413  1.00 28.13           H
ATOM   1793  HB3 CYS A 784      18.935  -0.248  -2.342  1.00 28.13           H
ATOM   1794  HG  CYS A 784      21.758  -1.605  -1.352  1.00 32.10           H
ATOM   1795  N   VAL A 785      16.489  -2.183  -1.027  1.00 30.56           N
ATOM   1796  CA  VAL A 785      15.033  -2.166  -1.126  1.00 27.74           C
ATOM   1797  C   VAL A 785      14.427  -1.775   0.224  1.00 26.41           C
ATOM   1798  O   VAL A 785      13.571  -0.902   0.310  1.00 27.16           O
ATOM   1799  CB  VAL A 785      14.487  -3.527  -1.593  1.00 27.58           C
ATOM   1800  CG1 VAL A 785      12.957  -3.530  -1.469  1.00 27.65           C
ATOM   1801  CG2 VAL A 785      14.915  -3.887  -3.023  1.00 26.51           C
ATOM   1802  H   VAL A 785      16.850  -2.955  -1.179  1.00 36.68           H
ATOM   1803  HA  VAL A 785      14.772  -1.498  -1.777  1.00 33.28           H
ATOM   1804  HB  VAL A 785      14.837  -4.219  -1.013  1.00 33.09           H
ATOM   1805 HG11 VAL A 785      12.620  -4.384  -1.780  1.00 33.19           H
ATOM   1806 HG12 VAL A 785      12.688  -3.408  -0.546  1.00 33.19           H
ATOM   1807 HG13 VAL A 785      12.599  -2.813  -2.014  1.00 33.19           H
ATOM   1808 HG21 VAL A 785      14.568  -4.768  -3.232  1.00 31.82           H
ATOM   1809 HG22 VAL A 785      14.553  -3.229  -3.636  1.00 31.82           H
ATOM   1810 HG23 VAL A 785      15.881  -3.893  -3.073  1.00 31.82           H
ATOM   1811  N   ARG A 786      14.840  -2.438   1.295  1.00 28.93           N
ATOM   1812  CA  ARG A 786      14.325  -2.067   2.618  1.00 29.77           C
ATOM   1813  C   ARG A 786      14.610  -0.599   2.935  1.00 25.44           C
ATOM   1814  O   ARG A 786      13.748   0.111   3.467  1.00 30.65           O
ATOM   1815  CB  ARG A 786      14.927  -3.000   3.676  1.00 30.25           C
ATOM   1816  CG  ARG A 786      14.607  -4.470   3.444  1.00 31.18           C
ATOM   1817  CD  ARG A 786      15.096  -5.349   4.590  1.00 39.79           C
ATOM   1818  NE  ARG A 786      14.295  -5.142   5.787  1.00 44.93           N
ATOM   1819  CZ  ARG A 786      14.389  -5.866   6.898  1.00 46.56           C
ATOM   1820  NH1 ARG A 786      15.256  -6.869   6.989  1.00 40.73           N
ATOM   1821  NH2 ARG A 786      13.603  -5.575   7.922  1.00 44.40           N1+
ATOM   1822  H   ARG A 786      15.394  -3.098   1.285  1.00 34.71           H
ATOM   1823  HA  ARG A 786      13.362  -2.180   2.630  1.00 35.73           H
ATOM   1824  HB2 ARG A 786      15.890  -2.907   3.664  1.00 36.30           H
ATOM   1825  HB3 ARG A 786      14.586  -2.764   4.551  1.00 36.30           H
ATOM   1826  HG2 ARG A 786      13.648  -4.585   3.357  1.00 37.42           H
ATOM   1827  HG3 ARG A 786      15.060  -4.761   2.638  1.00 37.42           H
ATOM   1828  HD2 ARG A 786      15.026  -6.284   4.337  1.00 47.74           H
ATOM   1829  HD3 ARG A 786      16.017  -5.122   4.796  1.00 47.74           H
ATOM   1830  HE  ARG A 786      13.726  -4.497   5.778  1.00 53.92           H
ATOM   1831 HH11 ARG A 786      15.773  -7.058   6.328  1.00 48.87           H
ATOM   1832 HH12 ARG A 786      15.308  -7.327   7.714  1.00 48.87           H
ATOM   1833 HH21 ARG A 786      13.039  -4.930   7.856  1.00 53.28           H
ATOM   1834 HH22 ARG A 786      13.650  -6.038   8.646  1.00 53.28           H
ATOM   1835  N   MET A 787      15.801  -0.109   2.571  1.00 25.77           N
ATOM   1836  CA  MET A 787      16.132   1.280   2.848  1.00 27.24           C
ATOM   1837  C   MET A 787      15.262   2.219   2.045  1.00 29.09           C
ATOM   1838  O   MET A 787      14.845   3.269   2.549  1.00 26.80           O
ATOM   1839  CB  MET A 787      17.610   1.542   2.578  1.00 28.07           C
ATOM   1840  CG  MET A 787      18.521   1.019   3.712  1.00 29.08           C
ATOM   1841  SD  MET A 787      20.287   1.469   3.539  1.00 28.52           S
ATOM   1842  CE  MET A 787      20.831   0.294   2.382  1.00 28.80           C
ATOM   1843  H   MET A 787      16.419  -0.560   2.172  1.00 30.93           H
ATOM   1844  HA  MET A 787      15.971   1.467   3.789  1.00 32.69           H
ATOM   1845  HB2 MET A 787      17.868   1.112   1.749  1.00 33.69           H
ATOM   1846  HB3 MET A 787      17.743   2.500   2.504  1.00 33.69           H
ATOM   1847  HG2 MET A 787      18.202   1.378   4.554  1.00 34.90           H
ATOM   1848  HG3 MET A 787      18.468   0.052   3.722  1.00 34.90           H
ATOM   1849  HE1 MET A 787      21.776   0.434   2.221  1.00 34.56           H
ATOM   1850  HE2 MET A 787      20.676  -0.594   2.744  1.00 34.56           H
ATOM   1851  HE3 MET A 787      20.331   0.418   1.563  1.00 34.56           H
ATOM   1852  N   ARG A 788      14.927   1.843   0.807  1.00 30.39           N
ATOM   1853  CA  ARG A 788      14.037   2.703   0.053  1.00 32.05           C
ATOM   1854  C   ARG A 788      12.637   2.658   0.653  1.00 22.83           C
ATOM   1855  O   ARG A 788      11.988   3.696   0.742  1.00 32.01           O
ATOM   1856  CB  ARG A 788      14.072   2.345  -1.444  1.00 36.97           C
ATOM   1857  CG  ARG A 788      13.396   1.057  -1.834  1.00 46.34           C
ATOM   1858  CD  ARG A 788      13.686   0.651  -3.317  1.00 51.74           C
ATOM   1859  NE  ARG A 788      13.642   1.770  -4.259  1.00 54.17           N
ATOM   1860  CZ  ARG A 788      14.145   1.717  -5.499  1.00 60.02           C
ATOM   1861  NH1 ARG A 788      14.726   0.607  -5.934  1.00 53.38           N
ATOM   1862  NH2 ARG A 788      14.080   2.777  -6.313  1.00 59.89           N1+
ATOM   1863  H   ARG A 788      15.187   1.130   0.408  1.00 36.47           H
ATOM   1864  HA  ARG A 788      14.360   3.612   0.136  1.00 38.46           H
ATOM   1865  HB2 ARG A 788      13.636   3.057  -1.937  1.00 44.37           H
ATOM   1866  HB3 ARG A 788      15.001   2.278  -1.729  1.00 44.37           H
ATOM   1867  HG2 ARG A 788      13.760   0.365  -1.284  1.00 55.61           H
ATOM   1868  HG3 ARG A 788      12.435   1.131  -1.700  1.00 55.61           H
ATOM   1869  HD2 ARG A 788      14.579   0.272  -3.357  1.00 62.09           H
ATOM   1870  HD3 ARG A 788      13.036  -0.015  -3.599  1.00 62.09           H
ATOM   1871  HE  ARG A 788      13.265   2.500  -4.000  1.00 65.00           H
ATOM   1872 HH11 ARG A 788      14.779  -0.082  -5.421  1.00 64.06           H
ATOM   1873 HH12 ARG A 788      15.051   0.574  -6.729  1.00 64.06           H
ATOM   1874 HH21 ARG A 788      13.704   3.503  -6.050  1.00 71.87           H
ATOM   1875 HH22 ARG A 788      14.405   2.724  -7.106  1.00 71.87           H
ATOM   1876  N   HIS A 789      12.191   1.482   1.143  1.00 29.04           N
ATOM   1877  CA  HIS A 789      10.920   1.398   1.876  1.00 31.56           C
ATOM   1878  C   HIS A 789      10.909   2.384   3.049  1.00 30.84           C
ATOM   1879  O   HIS A 789       9.944   3.131   3.253  1.00 30.55           O
ATOM   1880  CB  HIS A 789      10.679  -0.020   2.429  1.00 31.24           C
ATOM   1881  CG  HIS A 789      10.420  -1.092   1.408  1.00 35.68           C
ATOM   1882  ND1 HIS A 789      10.116  -0.835   0.087  1.00 39.44           N
ATOM   1883  CD2 HIS A 789      10.390  -2.443   1.548  1.00 32.60           C
ATOM   1884  CE1 HIS A 789       9.938  -1.986  -0.547  1.00 39.63           C
ATOM   1885  NE2 HIS A 789      10.101  -2.974   0.316  1.00 38.87           N
ATOM   1886  H   HIS A 789      12.606   0.726   1.065  1.00 34.85           H
ATOM   1887  HA  HIS A 789      10.184   1.630   1.286  1.00 37.87           H
ATOM   1888  HB2 HIS A 789       9.916  -0.005   3.024  1.00 37.50           H
ATOM   1889  HB3 HIS A 789      11.463  -0.297   2.924  1.00 37.50           H
ATOM   1890  HD1 HIS A 789      10.063  -0.055  -0.273  1.00 47.33           H
ATOM   1891  HD2 HIS A 789      10.558  -2.924   2.324  1.00 39.12           H
ATOM   1892  HE1 HIS A 789       9.727  -2.081  -1.431  1.00 47.55           H
ATOM   1893  N   LEU A 790      11.946   2.333   3.881  1.00 29.33           N
ATOM   1894  CA  LEU A 790      12.057   3.284   4.994  1.00 31.46           C
ATOM   1895  C   LEU A 790      11.984   4.716   4.479  1.00 31.69           C
ATOM   1896  O   LEU A 790      11.220   5.537   4.991  1.00 28.18           O
ATOM   1897  CB  LEU A 790      13.366   3.039   5.752  1.00 33.48           C
ATOM   1898  CG  LEU A 790      13.618   3.709   7.106  1.00 34.14           C
ATOM   1899  CD1 LEU A 790      15.132   3.731   7.335  1.00 36.19           C
ATOM   1900  CD2 LEU A 790      13.063   5.092   7.190  1.00 39.53           C
ATOM   1901  H   LEU A 790      12.584   1.758   3.827  1.00 35.19           H
ATOM   1902  HA  LEU A 790      11.325   3.153   5.613  1.00 37.75           H
ATOM   1903  HB2 LEU A 790      13.460   2.084   5.883  1.00 40.18           H
ATOM   1904  HB3 LEU A 790      14.083   3.343   5.177  1.00 40.18           H
ATOM   1905  HG  LEU A 790      13.207   3.183   7.811  1.00 40.97           H
ATOM   1906 HD11 LEU A 790      15.317   4.095   8.213  1.00 43.43           H
ATOM   1907 HD12 LEU A 790      15.478   2.826   7.277  1.00 43.43           H
ATOM   1908 HD13 LEU A 790      15.544   4.285   6.657  1.00 43.43           H
ATOM   1909 HD21 LEU A 790      13.293   5.468   8.054  1.00 47.43           H
ATOM   1910 HD22 LEU A 790      13.446   5.631   6.482  1.00 47.43           H
ATOM   1911 HD23 LEU A 790      12.099   5.054   7.106  1.00 47.43           H
ATOM   1912  N   SER A 791      12.733   5.016   3.420  1.00 32.68           N
ATOM   1913  CA  SER A 791      12.702   6.357   2.865  1.00 31.10           C
ATOM   1914  C   SER A 791      11.288   6.767   2.498  1.00 32.73           C
ATOM   1915  O   SER A 791      10.876   7.909   2.752  1.00 33.66           O
ATOM   1916  CB  SER A 791      13.609   6.451   1.650  1.00 28.94           C
ATOM   1917  OG  SER A 791      13.576   7.785   1.155  1.00 38.79           O
ATOM   1918  H   SER A 791      13.261   4.469   3.019  1.00 39.22           H
ATOM   1919  HA  SER A 791      13.029   6.981   3.533  1.00 37.33           H
ATOM   1920  HB2 SER A 791      14.515   6.219   1.899  1.00 34.73           H
ATOM   1921  HB3 SER A 791      13.284   5.849   0.966  1.00 34.73           H
ATOM   1922  HG  SER A 791      13.882   8.313   1.732  1.00 46.55           H
ATOM   1923  N   GLN A 792      10.511   5.836   1.948  1.00 32.34           N
ATOM   1924  CA  GLN A 792       9.155   6.162   1.520  1.00 33.14           C
ATOM   1925  C   GLN A 792       8.240   6.392   2.707  1.00 31.25           C
ATOM   1926  O   GLN A 792       7.297   7.183   2.613  1.00 35.66           O
ATOM   1927  CB  GLN A 792       8.623   5.049   0.617  1.00 35.84           C
ATOM   1928  CG  GLN A 792       9.378   4.936  -0.720  1.00 38.11           C
ATOM   1929  CD  GLN A 792       9.109   3.611  -1.433  1.00 42.97           C
ATOM   1930  OE1 GLN A 792       9.095   2.548  -0.815  1.00 47.34           O
ATOM   1931  NE2 GLN A 792       8.864   3.679  -2.733  1.00 47.06           N
ATOM   1932  H   GLN A 792      10.744   5.020   1.813  1.00 38.80           H
ATOM   1933  HA  GLN A 792       9.186   6.979   1.003  1.00 39.77           H
ATOM   1934  HB2 GLN A 792       8.720   4.204   1.081  1.00 43.01           H
ATOM   1935  HB3 GLN A 792       7.689   5.214   0.427  1.00 43.01           H
ATOM   1936  HG2 GLN A 792       9.096   5.653  -1.310  1.00 45.73           H
ATOM   1937  HG3 GLN A 792      10.331   5.002  -0.556  1.00 45.73           H
ATOM   1938 HE21 GLN A 792       8.855   4.442  -3.129  1.00 56.48           H
ATOM   1939 HE22 GLN A 792       8.704   2.958  -3.176  1.00 56.48           H
ATOM   1940  N   GLU A 793       8.523   5.763   3.841  1.00 32.99           N
ATOM   1941  CA  GLU A 793       7.728   6.018   5.039  1.00 32.60           C
ATOM   1942  C   GLU A 793       7.759   7.490   5.444  1.00 34.54           C
ATOM   1943  O   GLU A 793       6.768   8.003   5.983  1.00 31.60           O
ATOM   1944  CB  GLU A 793       8.220   5.123   6.187  1.00 37.63           C
ATOM   1945  CG  GLU A 793       7.862   3.629   6.058  1.00 37.83           C
ATOM   1946  CD  GLU A 793       6.403   3.335   6.417  1.00 45.04           C
ATOM   1947  OE1 GLU A 793       5.530   3.536   5.566  1.00 47.34           O
ATOM   1948  OE2 GLU A 793       6.115   2.940   7.572  1.00 52.85           O1-
ATOM   1949  H   GLU A 793       9.153   5.187   3.939  1.00 39.59           H
ATOM   1950  HA  GLU A 793       6.805   5.783   4.859  1.00 39.12           H
ATOM   1951  HB2 GLU A 793       9.189   5.175   6.234  1.00 45.16           H
ATOM   1952  HB3 GLU A 793       7.834   5.446   7.017  1.00 45.16           H
ATOM   1953  HG2 GLU A 793       8.014   3.339   5.146  1.00 45.40           H
ATOM   1954  HG3 GLU A 793       8.422   3.119   6.662  1.00 45.40           H
ATOM   1955  N   PHE A 794       8.875   8.194   5.210  1.00 31.38           N
ATOM   1956  CA  PHE A 794       8.916   9.616   5.547  1.00 31.19           C
ATOM   1957  C   PHE A 794       7.807  10.369   4.824  1.00 34.01           C
ATOM   1958  O   PHE A 794       7.226  11.319   5.371  1.00 30.92           O
ATOM   1959  CB  PHE A 794      10.299  10.215   5.213  1.00 29.08           C
ATOM   1960  CG  PHE A 794      11.388   9.769   6.158  1.00 28.17           C
ATOM   1961  CD1 PHE A 794      11.349  10.169   7.491  1.00 29.29           C
ATOM   1962  CD2 PHE A 794      12.418   8.936   5.755  1.00 24.20           C
ATOM   1963  CE1 PHE A 794      12.320   9.765   8.385  1.00 27.04           C
ATOM   1964  CE2 PHE A 794      13.413   8.547   6.656  1.00 28.53           C
ATOM   1965  CZ  PHE A 794      13.346   8.956   7.975  1.00 26.36           C
ATOM   1966  H   PHE A 794       9.599   7.878   4.867  1.00 37.66           H
ATOM   1967  HA  PHE A 794       8.775   9.716   6.501  1.00 37.44           H
ATOM   1968  HB2 PHE A 794      10.546   9.968   4.311  1.00 34.90           H
ATOM   1969  HB3 PHE A 794      10.238  11.177   5.287  1.00 34.90           H
ATOM   1970  HD1 PHE A 794      10.658  10.719   7.782  1.00 35.15           H
ATOM   1971  HD2 PHE A 794      12.468   8.656   4.870  1.00 29.05           H
ATOM   1972  HE1 PHE A 794      12.283  10.045   9.269  1.00 32.45           H
ATOM   1973  HE2 PHE A 794      14.106   7.988   6.384  1.00 34.24           H
ATOM   1974  HZ  PHE A 794      14.000   8.688   8.579  1.00 31.63           H
ATOM   1975  N   GLY A 795       7.504   9.972   3.586  1.00 36.52           N
ATOM   1976  CA  GLY A 795       6.401  10.585   2.859  1.00 39.61           C
ATOM   1977  C   GLY A 795       5.039  10.088   3.313  1.00 36.64           C
ATOM   1978  O   GLY A 795       4.139  10.887   3.588  1.00 38.43           O
ATOM   1979  H   GLY A 795       7.919   9.359   3.150  1.00 43.82           H
ATOM   1980  HA2 GLY A 795       6.428  11.548   2.964  1.00 47.53           H
ATOM   1981  HA3 GLY A 795       6.492  10.385   1.914  1.00 47.53           H
ATOM   1982  N   TRP A 796       4.875   8.771   3.386  1.00 32.58           N
ATOM   1983  CA  TRP A 796       3.576   8.197   3.739  1.00 35.47           C
ATOM   1984  C   TRP A 796       3.116   8.656   5.120  1.00 42.85           C
ATOM   1985  O   TRP A 796       1.917   8.893   5.343  1.00 34.17           O
ATOM   1986  CB  TRP A 796       3.651   6.685   3.678  1.00 40.25           C
ATOM   1987  CG  TRP A 796       3.871   6.108   2.247  1.00 46.40           C
ATOM   1988  CD1 TRP A 796       3.302   6.548   1.069  1.00 48.95           C
ATOM   1989  CD2 TRP A 796       4.702   4.986   1.890  1.00 46.82           C
ATOM   1990  NE1 TRP A 796       3.727   5.756   0.010  1.00 50.07           N
ATOM   1991  CE2 TRP A 796       4.588   4.800   0.488  1.00 47.58           C
ATOM   1992  CE3 TRP A 796       5.525   4.115   2.622  1.00 49.44           C
ATOM   1993  CZ2 TRP A 796       5.284   3.789  -0.197  1.00 51.67           C
ATOM   1994  CZ3 TRP A 796       6.217   3.100   1.938  1.00 50.79           C
ATOM   1995  CH2 TRP A 796       6.083   2.946   0.543  1.00 49.64           C
ATOM   1996  H   TRP A 796       5.494   8.194   3.232  1.00 39.09           H
ATOM   1997  HA  TRP A 796       2.913   8.486   3.094  1.00 42.56           H
ATOM   1998  HB2 TRP A 796       4.389   6.396   4.234  1.00 48.30           H
ATOM   1999  HB3 TRP A 796       2.824   6.321   4.030  1.00 48.30           H
ATOM   2000  HD1 TRP A 796       2.708   7.261   0.995  1.00 58.75           H
ATOM   2001  HE1 TRP A 796       3.502   5.857  -0.816  1.00 60.09           H
ATOM   2002  HE3 TRP A 796       5.615   4.211   3.540  1.00 59.33           H
ATOM   2003  HZ2 TRP A 796       5.195   3.681  -1.118  1.00 62.00           H
ATOM   2004  HZ3 TRP A 796       6.769   2.517   2.415  1.00 60.95           H
ATOM   2005  HH2 TRP A 796       6.553   2.265   0.109  1.00 59.57           H
ATOM   2006  N   LEU A 797       4.046   8.763   6.071  1.00 35.39           N
ATOM   2007  CA  LEU A 797       3.703   9.239   7.398  1.00 33.71           C
ATOM   2008  C   LEU A 797       3.759  10.759   7.508  1.00 30.47           C
ATOM   2009  O   LEU A 797       3.423  11.299   8.564  1.00 33.02           O
ATOM   2010  CB  LEU A 797       4.630   8.601   8.441  1.00 33.15           C
ATOM   2011  CG  LEU A 797       4.561   7.084   8.589  1.00 33.82           C
ATOM   2012  CD1 LEU A 797       5.637   6.571   9.507  1.00 38.35           C
ATOM   2013  CD2 LEU A 797       3.197   6.622   9.075  1.00 34.25           C
ATOM   2014  H   LEU A 797       4.874   8.559   5.968  1.00 42.47           H
ATOM   2015  HA  LEU A 797       2.799   8.962   7.604  1.00 40.46           H
ATOM   2016  HB2 LEU A 797       5.544   8.818   8.198  1.00 39.79           H
ATOM   2017  HB3 LEU A 797       4.429   8.988   9.306  1.00 39.79           H
ATOM   2018  HG  LEU A 797       4.714   6.683   7.720  1.00 40.58           H
ATOM   2019 HD11 LEU A 797       5.596   5.602   9.535  1.00 46.03           H
ATOM   2020 HD12 LEU A 797       6.499   6.860   9.167  1.00 46.03           H
ATOM   2021 HD13 LEU A 797       5.490   6.938  10.393  1.00 46.03           H
ATOM   2022 HD21 LEU A 797       3.214   5.656   9.166  1.00 41.10           H
ATOM   2023 HD22 LEU A 797       3.001   7.039   9.927  1.00 41.10           H
ATOM   2024 HD23 LEU A 797       2.537   6.882   8.419  1.00 41.10           H
ATOM   2025  N   GLN A 798       4.161  11.466   6.455  1.00 30.84           N
ATOM   2026  CA  GLN A 798       4.242  12.925   6.486  1.00 30.60           C
ATOM   2027  C   GLN A 798       5.108  13.417   7.651  1.00 32.18           C
ATOM   2028  O   GLN A 798       4.773  14.375   8.362  1.00 32.04           O
ATOM   2029  CB  GLN A 798       2.835  13.550   6.556  1.00 35.29           C
ATOM   2030  CG  GLN A 798       1.869  13.129   5.373  1.00 45.14           C
ATOM   2031  CD  GLN A 798       0.746  14.172   5.058  1.00 52.23           C
ATOM   2032  OE1 GLN A 798       0.063  14.659   5.966  1.00 49.68           O
ATOM   2033  NE2 GLN A 798       0.572  14.512   3.763  1.00 51.53           N
ATOM   2034  H   GLN A 798       4.399  11.120   5.705  1.00 37.01           H
ATOM   2035  HA  GLN A 798       4.670  13.215   5.665  1.00 36.72           H
ATOM   2036  HB2 GLN A 798       2.419  13.297   7.395  1.00 42.35           H
ATOM   2037  HB3 GLN A 798       2.943  14.512   6.526  1.00 42.35           H
ATOM   2038  HG2 GLN A 798       2.399  13.018   4.567  1.00 54.17           H
ATOM   2039  HG3 GLN A 798       1.439  12.290   5.601  1.00 54.17           H
ATOM   2040 HE21 GLN A 798       1.073  14.172   3.152  1.00 61.84           H
ATOM   2041 HE22 GLN A 798      -0.041  15.076   3.544  1.00 61.84           H
ATOM   2042  N   ILE A 799       6.264  12.777   7.825  1.00 29.37           N
ATOM   2043  CA  ILE A 799       7.182  13.169   8.891  1.00 27.84           C
ATOM   2044  C   ILE A 799       7.652  14.604   8.673  1.00 27.74           C
ATOM   2045  O   ILE A 799       8.160  14.948   7.600  1.00 31.75           O
ATOM   2046  CB  ILE A 799       8.379  12.196   8.934  1.00 28.95           C
ATOM   2047  CG1 ILE A 799       7.929  10.716   9.050  1.00 28.16           C
ATOM   2048  CG2 ILE A 799       9.282  12.574  10.052  1.00 27.77           C
ATOM   2049  CD1 ILE A 799       7.197  10.346  10.301  1.00 28.29           C
ATOM   2050  H   ILE A 799       6.538  12.122   7.346  1.00 35.24           H
ATOM   2051  HA  ILE A 799       6.735  13.129   9.750  1.00 33.42           H
ATOM   2052  HB  ILE A 799       8.883  12.283   8.111  1.00 34.75           H
ATOM   2053 HG12 ILE A 799       7.362  10.496   8.295  1.00 33.80           H
ATOM   2054 HG13 ILE A 799       8.721  10.156   9.026  1.00 33.80           H
ATOM   2055 HG21 ILE A 799      10.018  11.943  10.079  1.00 33.33           H
ATOM   2056 HG22 ILE A 799       9.619  13.470   9.909  1.00 33.33           H
ATOM   2057 HG23 ILE A 799       8.784  12.538  10.883  1.00 33.33           H
ATOM   2058 HD11 ILE A 799       7.011   9.394  10.280  1.00 33.96           H
ATOM   2059 HD12 ILE A 799       7.751  10.545  11.072  1.00 33.96           H
ATOM   2060 HD13 ILE A 799       6.366  10.842  10.349  1.00 33.96           H
ATOM   2061  N   THR A 800       7.553  15.428   9.713  1.00 25.68           N
ATOM   2062  CA  THR A 800       8.066  16.790   9.714  1.00 30.21           C
ATOM   2063  C   THR A 800       9.567  16.814  10.008  1.00 28.67           C
ATOM   2064  O   THR A 800      10.120  15.871  10.595  1.00 26.37           O
ATOM   2065  CB  THR A 800       7.336  17.628  10.757  1.00 30.79           C
ATOM   2066  OG1 THR A 800       7.623  17.133  12.073  1.00 28.03           O
ATOM   2067  CG2 THR A 800       5.792  17.600  10.537  1.00 32.61           C
ATOM   2068  H   THR A 800       7.179  15.212  10.455  1.00 30.82           H
ATOM   2069  HA  THR A 800       7.902  17.192   8.846  1.00 36.25           H
ATOM   2070  HB  THR A 800       7.624  18.554  10.690  1.00 36.95           H
ATOM   2071  HG1 THR A 800       8.159  17.637  12.475  1.00 33.63           H
ATOM   2072 HG21 THR A 800       5.350  18.172  11.182  1.00 39.14           H
ATOM   2073 HG22 THR A 800       5.577  17.919   9.647  1.00 39.14           H
ATOM   2074 HG23 THR A 800       5.445  16.699  10.638  1.00 39.14           H
ATOM   2075  N   PRO A 801      10.251  17.902   9.625  1.00 32.33           N
ATOM   2076  CA  PRO A 801      11.686  18.016   9.972  1.00 28.91           C
ATOM   2077  C   PRO A 801      11.959  17.918  11.469  1.00 28.91           C
ATOM   2078  O   PRO A 801      12.979  17.350  11.887  1.00 28.45           O
ATOM   2079  CB  PRO A 801      12.074  19.397   9.403  1.00 31.89           C
ATOM   2080  CG  PRO A 801      11.025  19.661   8.302  1.00 32.26           C
ATOM   2081  CD  PRO A 801       9.768  19.050   8.803  1.00 29.07           C
ATOM   2082  HA  PRO A 801      12.197  17.340   9.508  1.00 34.70           H
ATOM   2083  HB2 PRO A 801      12.005  20.068  10.101  1.00 38.27           H
ATOM   2084  HB3 PRO A 801      12.969  19.369   9.034  1.00 38.27           H
ATOM   2085  HG2 PRO A 801      10.915  20.613   8.163  1.00 38.71           H
ATOM   2086  HG3 PRO A 801      11.303  19.216   7.486  1.00 38.71           H
ATOM   2087  HD2 PRO A 801       9.284  19.690   9.352  1.00 34.88           H
ATOM   2088  HD3 PRO A 801       9.227  18.748   8.058  1.00 34.88           H
ATOM   2089  N   GLN A 802      11.077  18.475  12.289  1.00 23.81           N
ATOM   2090  CA  GLN A 802      11.225  18.374  13.735  1.00 30.01           C
ATOM   2091  C   GLN A 802      11.013  16.946  14.240  1.00 30.68           C
ATOM   2092  O   GLN A 802      11.696  16.507  15.172  1.00 25.03           O
ATOM   2093  CB  GLN A 802      10.254  19.307  14.436  1.00 34.22           C
ATOM   2094  CG  GLN A 802      10.288  20.764  14.000  1.00 40.70           C
ATOM   2095  CD  GLN A 802       9.786  20.938  12.590  1.00 44.32           C
ATOM   2096  OE1 GLN A 802      10.502  21.466  11.733  1.00 48.40           O
ATOM   2097  NE2 GLN A 802       8.584  20.436  12.319  1.00 44.34           N
ATOM   2098  H   GLN A 802      10.381  18.883  12.020  1.00 28.57           H
ATOM   2099  HA  GLN A 802      12.130  18.644  13.965  1.00 36.01           H
ATOM   2100  HB2 GLN A 802       9.353  18.949  14.424  1.00 41.06           H
ATOM   2101  HB3 GLN A 802      10.601  19.360  15.323  1.00 41.06           H
ATOM   2102  HG2 GLN A 802       9.713  21.277  14.591  1.00 48.84           H
ATOM   2103  HG3 GLN A 802      11.199  21.100  14.045  1.00 48.84           H
ATOM   2104 HE21 GLN A 802       8.142  20.027  12.932  1.00 53.22           H
ATOM   2105 HE22 GLN A 802       8.244  20.532  11.536  1.00 53.22           H
ATOM   2106  N   GLU A 803      10.045  16.209  13.690  1.00 27.93           N
ATOM   2107  CA  GLU A 803       9.918  14.810  14.105  1.00 26.90           C
ATOM   2108  C   GLU A 803      11.164  14.046  13.714  1.00 24.09           C
ATOM   2109  O   GLU A 803      11.704  13.244  14.503  1.00 23.55           O
ATOM   2110  CB  GLU A 803       8.663  14.172  13.481  1.00 25.65           C
ATOM   2111  CG  GLU A 803       7.330  14.711  14.090  1.00 32.37           C
ATOM   2112  CD  GLU A 803       6.103  14.339  13.254  1.00 33.73           C
ATOM   2113  OE1 GLU A 803       6.295  14.100  12.037  1.00 29.43           O
ATOM   2114  OE2 GLU A 803       4.966  14.275  13.810  1.00 34.74           O1-
ATOM   2115  H   GLU A 803       9.485  16.479  13.103  1.00 33.52           H
ATOM   2116  HA  GLU A 803       9.834  14.766  15.071  1.00 32.29           H
ATOM   2117  HB2 GLU A 803       8.658  14.333  12.521  1.00 30.78           H
ATOM   2118  HB3 GLU A 803       8.685  13.219  13.641  1.00 30.78           H
ATOM   2119  HG2 GLU A 803       7.211  14.363  14.988  1.00 38.84           H
ATOM   2120  HG3 GLU A 803       7.370  15.682  14.116  1.00 38.84           H
ATOM   2121  N   PHE A 804      11.628  14.279  12.482  1.00 23.00           N
ATOM   2122  CA  PHE A 804      12.808  13.605  12.001  1.00 22.80           C
ATOM   2123  C   PHE A 804      13.990  13.863  12.926  1.00 23.57           C
ATOM   2124  O   PHE A 804      14.703  12.925  13.294  1.00 21.10           O
ATOM   2125  CB  PHE A 804      13.147  14.026  10.575  1.00 22.35           C
ATOM   2126  CG  PHE A 804      14.531  13.681  10.177  1.00 23.33           C
ATOM   2127  CD1 PHE A 804      14.846  12.391   9.805  1.00 22.38           C
ATOM   2128  CD2 PHE A 804      15.540  14.629  10.217  1.00 23.22           C
ATOM   2129  CE1 PHE A 804      16.117  12.049   9.474  1.00 25.84           C
ATOM   2130  CE2 PHE A 804      16.844  14.263   9.857  1.00 25.79           C
ATOM   2131  CZ  PHE A 804      17.117  12.970   9.519  1.00 24.12           C
ATOM   2132  H   PHE A 804      11.275  14.820  11.916  1.00 27.61           H
ATOM   2133  HA  PHE A 804      12.623  12.655  12.005  1.00 27.36           H
ATOM   2134  HB2 PHE A 804      12.542  13.563   9.973  1.00 26.82           H
ATOM   2135  HB3 PHE A 804      13.043  14.986  10.484  1.00 26.82           H
ATOM   2136  HD1 PHE A 804      14.180  11.743   9.790  1.00 26.85           H
ATOM   2137  HD2 PHE A 804      15.347  15.504  10.472  1.00 27.87           H
ATOM   2138  HE1 PHE A 804      16.315  11.173   9.228  1.00 31.01           H
ATOM   2139  HE2 PHE A 804      17.537  14.886   9.881  1.00 30.95           H
ATOM   2140  HZ  PHE A 804      17.979  12.723   9.273  1.00 28.95           H
ATOM   2141  N   LEU A 805      14.176  15.115  13.369  1.00 21.77           N
ATOM   2142  CA  LEU A 805      15.344  15.450  14.175  1.00 25.40           C
ATOM   2143  C   LEU A 805      15.253  14.812  15.550  1.00 18.58           C
ATOM   2144  O   LEU A 805      16.246  14.266  16.044  1.00 20.60           O
ATOM   2145  CB  LEU A 805      15.512  16.985  14.308  1.00 25.26           C
ATOM   2146  CG  LEU A 805      15.960  17.771  13.076  1.00 19.80           C
ATOM   2147  CD1 LEU A 805      15.883  19.235  13.372  1.00 28.01           C
ATOM   2148  CD2 LEU A 805      17.351  17.402  12.659  1.00 25.03           C
ATOM   2149  H   LEU A 805      13.636  15.762  13.233  1.00 26.13           H
ATOM   2150  HA  LEU A 805      16.137  15.095  13.744  1.00 30.49           H
ATOM   2151  HB2 LEU A 805      14.669  17.368  14.589  1.00 30.32           H
ATOM   2152  HB3 LEU A 805      16.174  17.155  14.995  1.00 30.32           H
ATOM   2153  HG  LEU A 805      15.368  17.584  12.332  1.00 23.76           H
ATOM   2154 HD11 LEU A 805      16.165  19.719  12.580  1.00 33.61           H
ATOM   2155 HD12 LEU A 805      14.967  19.462  13.600  1.00 33.61           H
ATOM   2156 HD13 LEU A 805      16.469  19.440  14.120  1.00 33.61           H
ATOM   2157 HD21 LEU A 805      17.596  17.907  11.871  1.00 30.04           H
ATOM   2158 HD22 LEU A 805      17.957  17.608  13.388  1.00 30.04           H
ATOM   2159 HD23 LEU A 805      17.366  16.455  12.456  1.00 30.04           H
ATOM   2160  N   CYS A 806      14.065  14.833  16.178  1.00 23.00           N
ATOM   2161  CA  CYS A 806      13.929  14.188  17.481  1.00 22.04           C
ATOM   2162  C   CYS A 806      14.112  12.682  17.377  1.00 24.17           C
ATOM   2163  O   CYS A 806      14.694  12.076  18.270  1.00 21.90           O
ATOM   2164  CB  CYS A 806      12.575  14.463  18.145  1.00 27.11           C
ATOM   2165  SG  CYS A 806      12.186  16.243  18.344  1.00 42.22           S
ATOM   2166  H   CYS A 806      13.354  15.196  15.877  1.00 27.60           H
ATOM   2167  HA  CYS A 806      14.628  14.538  18.051  1.00 26.45           H
ATOM   2168  HB2 CYS A 806      11.861  14.062  17.627  1.00 32.53           H
ATOM   2169  HB3 CYS A 806      12.595  14.072  19.041  1.00 32.53           H
ATOM   2170  HG  CYS A 806      12.148  16.817  17.298  1.00 50.67           H
ATOM   2171  N   MET A 807      13.520  12.061  16.352  1.00 23.09           N
ATOM   2172  CA  MET A 807      13.647  10.618  16.160  1.00 22.35           C
ATOM   2173  C   MET A 807      15.099  10.221  15.992  1.00 22.98           C
ATOM   2174  O   MET A 807      15.536   9.209  16.539  1.00 21.11           O
ATOM   2175  CB  MET A 807      12.851  10.172  14.927  1.00 24.85           C
ATOM   2176  CG  MET A 807      11.359  10.039  15.215  1.00 30.31           C
ATOM   2177  SD  MET A 807      10.416   9.233  13.914  1.00 31.61           S
ATOM   2178  CE  MET A 807      10.339  10.465  12.744  1.00 22.71           C
ATOM   2179  H   MET A 807      13.037  12.458  15.762  1.00 27.71           H
ATOM   2180  HA  MET A 807      13.286  10.176  16.940  1.00 26.82           H
ATOM   2181  HB2 MET A 807      12.959  10.819  14.212  1.00 29.83           H
ATOM   2182  HB3 MET A 807      13.180   9.307  14.627  1.00 29.83           H
ATOM   2183  HG2 MET A 807      11.240   9.522  16.029  1.00 36.37           H
ATOM   2184  HG3 MET A 807      10.982  10.926  15.328  1.00 36.37           H
ATOM   2185  HE1 MET A 807       9.880  10.123  11.961  1.00 27.26           H
ATOM   2186  HE2 MET A 807       9.848  11.200  13.134  1.00 27.26           H
ATOM   2187  HE3 MET A 807      11.240  10.740  12.512  1.00 27.26           H
ATOM   2188  N   LYS A 808      15.861  11.013  15.241  1.00 20.85           N
ATOM   2189  CA  LYS A 808      17.238  10.646  14.967  1.00 20.42           C
ATOM   2190  C   LYS A 808      18.068  10.755  16.236  1.00 21.42           C
ATOM   2191  O   LYS A 808      18.970   9.937  16.472  1.00 20.65           O
ATOM   2192  CB  LYS A 808      17.817  11.528  13.866  1.00 19.58           C
ATOM   2193  CG  LYS A 808      19.250  11.161  13.493  1.00 20.30           C
ATOM   2194  CD  LYS A 808      19.649  11.643  12.078  1.00 21.56           C
ATOM   2195  CE  LYS A 808      19.588  13.148  11.925  1.00 24.28           C
ATOM   2196  NZ  LYS A 808      20.534  13.848  12.887  1.00 20.20           N1+
ATOM   2197  H   LYS A 808      15.612  11.760  14.893  1.00 25.02           H
ATOM   2198  HA  LYS A 808      17.264   9.732  14.653  1.00 24.50           H
ATOM   2199  HB2 LYS A 808      17.272  11.437  13.072  1.00 23.50           H
ATOM   2200  HB3 LYS A 808      17.800  12.448  14.162  1.00 23.50           H
ATOM   2201  HG2 LYS A 808      19.865  11.534  14.145  1.00 24.36           H
ATOM   2202  HG3 LYS A 808      19.326  10.195  13.499  1.00 24.36           H
ATOM   2203  HD2 LYS A 808      20.558  11.365  11.888  1.00 25.87           H
ATOM   2204  HD3 LYS A 808      19.039  11.262  11.429  1.00 25.87           H
ATOM   2205  HE2 LYS A 808      19.843  13.387  11.021  1.00 29.14           H
ATOM   2206  HE3 LYS A 808      18.682  13.447  12.100  1.00 29.14           H
ATOM   2207  HZ1 LYS A 808      20.671  14.682  12.619  1.00 24.24           H
ATOM   2208  HZ2 LYS A 808      20.185  13.862  13.706  1.00 24.24           H
ATOM   2209  HZ3 LYS A 808      21.322  13.434  12.908  1.00 24.24           H
ATOM   2210  N   ALA A 809      17.787  11.771  17.054  1.00 22.08           N
ATOM   2211  CA  ALA A 809      18.439  11.886  18.352  1.00 20.07           C
ATOM   2212  C   ALA A 809      18.117  10.672  19.210  1.00 22.05           C
ATOM   2213  O   ALA A 809      19.014  10.058  19.795  1.00 24.36           O
ATOM   2214  CB  ALA A 809      18.022  13.160  19.056  1.00 21.59           C
ATOM   2215  H   ALA A 809      17.215  12.389  16.879  1.00 26.50           H
ATOM   2216  HA  ALA A 809      19.399  11.935  18.213  1.00 24.09           H
ATOM   2217  HB1 ALA A 809      18.517  13.223  19.885  1.00 25.91           H
ATOM   2218  HB2 ALA A 809      18.239  13.914  18.486  1.00 25.91           H
ATOM   2219  HB3 ALA A 809      17.073  13.136  19.239  1.00 25.91           H
ATOM   2220  N   LEU A 810      16.838  10.286  19.268  1.00 23.07           N
ATOM   2221  CA  LEU A 810      16.444   9.064  19.984  1.00 21.78           C
ATOM   2222  C   LEU A 810      17.184   7.824  19.491  1.00 23.56           C
ATOM   2223  O   LEU A 810      17.532   6.941  20.286  1.00 25.76           O
ATOM   2224  CB  LEU A 810      14.946   8.834  19.853  1.00 24.78           C
ATOM   2225  CG  LEU A 810      14.153   8.606  21.134  1.00 35.15           C
ATOM   2226  CD1 LEU A 810      12.898   7.829  20.810  1.00 32.18           C
ATOM   2227  CD2 LEU A 810      14.923   7.895  22.255  1.00 26.52           C
ATOM   2228  H   LEU A 810      16.191  10.722  18.910  1.00 27.69           H
ATOM   2229  HA  LEU A 810      16.671   9.196  20.911  1.00 26.14           H
ATOM   2230  HB2 LEU A 810      14.550   9.588  19.393  1.00 29.74           H
ATOM   2231  HB3 LEU A 810      14.834   8.040  19.316  1.00 29.74           H
ATOM   2232  HG  LEU A 810      13.880   9.476  21.471  1.00 42.18           H
ATOM   2233 HD11 LEU A 810      12.413   7.675  21.630  1.00 38.61           H
ATOM   2234 HD12 LEU A 810      12.355   8.354  20.201  1.00 38.61           H
ATOM   2235 HD13 LEU A 810      13.139   6.984  20.405  1.00 38.61           H
ATOM   2236 HD21 LEU A 810      14.318   7.789  23.004  1.00 31.83           H
ATOM   2237 HD22 LEU A 810      15.206   7.027  21.939  1.00 31.83           H
ATOM   2238 HD23 LEU A 810      15.685   8.421  22.534  1.00 31.83           H
ATOM   2239  N   LEU A 811      17.432   7.727  18.186  1.00 26.52           N
ATOM   2240  CA  LEU A 811      18.139   6.559  17.656  1.00 25.97           C
ATOM   2241  C   LEU A 811      19.535   6.409  18.238  1.00 26.18           C
ATOM   2242  O   LEU A 811      20.047   5.285  18.325  1.00 25.45           O
ATOM   2243  CB  LEU A 811      18.278   6.662  16.142  1.00 28.31           C
ATOM   2244  CG  LEU A 811      17.284   6.058  15.205  1.00 28.81           C
ATOM   2245  CD1 LEU A 811      17.676   6.443  13.771  1.00 27.22           C
ATOM   2246  CD2 LEU A 811      17.321   4.538  15.407  1.00 26.41           C
ATOM   2247  H   LEU A 811      17.204   8.310  17.598  1.00 31.83           H
ATOM   2248  HA  LEU A 811      17.639   5.762  17.881  1.00 31.16           H
ATOM   2249  HB2 LEU A 811      18.311   7.609  15.925  1.00 33.98           H
ATOM   2250  HB3 LEU A 811      19.122   6.248  15.907  1.00 33.98           H
ATOM   2251  HG  LEU A 811      16.399   6.404  15.404  1.00 34.58           H
ATOM   2252 HD11 LEU A 811      16.992   6.122  13.159  1.00 32.67           H
ATOM   2253 HD12 LEU A 811      17.750   7.410  13.703  1.00 32.67           H
ATOM   2254 HD13 LEU A 811      18.530   6.030  13.562  1.00 32.67           H
ATOM   2255 HD21 LEU A 811      16.667   4.127  14.822  1.00 31.70           H
ATOM   2256 HD22 LEU A 811      18.210   4.220  15.194  1.00 31.70           H
ATOM   2257 HD23 LEU A 811      17.106   4.330  16.329  1.00 31.70           H
ATOM   2258  N   LEU A 812      20.187   7.521  18.612  1.00 21.84           N
ATOM   2259  CA  LEU A 812      21.514   7.401  19.212  1.00 19.95           C
ATOM   2260  C   LEU A 812      21.431   6.656  20.525  1.00 23.49           C
ATOM   2261  O   LEU A 812      22.384   5.984  20.917  1.00 22.44           O
ATOM   2262  CB  LEU A 812      22.137   8.789  19.420  1.00 23.01           C
ATOM   2263  CG  LEU A 812      23.422   8.931  20.233  1.00 20.37           C
ATOM   2264  CD1 LEU A 812      24.603   8.213  19.522  1.00 19.59           C
ATOM   2265  CD2 LEU A 812      23.665  10.434  20.408  1.00 22.74           C
ATOM   2266  H   LEU A 812      19.878   8.323  18.545  1.00 26.21           H
ATOM   2267  HA  LEU A 812      22.090   6.894  18.618  1.00 23.95           H
ATOM   2268  HB2 LEU A 812      22.340   9.149  18.543  1.00 27.62           H
ATOM   2269  HB3 LEU A 812      21.468   9.344  19.855  1.00 27.62           H
ATOM   2270  HG  LEU A 812      23.321   8.540  21.114  1.00 24.44           H
ATOM   2271 HD11 LEU A 812      25.401   8.300  20.069  1.00 23.51           H
ATOM   2272 HD12 LEU A 812      24.386   7.271  19.427  1.00 23.51           H
ATOM   2273 HD13 LEU A 812      24.754   8.621  18.653  1.00 23.51           H
ATOM   2274 HD21 LEU A 812      24.486  10.564  20.905  1.00 27.28           H
ATOM   2275 HD22 LEU A 812      23.740  10.836  19.532  1.00 27.28           H
ATOM   2276 HD23 LEU A 812      22.915  10.817  20.892  1.00 27.28           H
ATOM   2277  N   PHE A 813      20.290   6.756  21.206  1.00 23.05           N
ATOM   2278  CA  PHE A 813      20.079   6.120  22.502  1.00 21.70           C
ATOM   2279  C   PHE A 813      19.289   4.826  22.393  1.00 24.07           C
ATOM   2280  O   PHE A 813      18.556   4.485  23.321  1.00 21.82           O
ATOM   2281  CB  PHE A 813      19.372   7.092  23.435  1.00 24.39           C
ATOM   2282  CG  PHE A 813      20.114   8.383  23.576  1.00 24.59           C
ATOM   2283  CD1 PHE A 813      21.367   8.409  24.171  1.00 27.47           C
ATOM   2284  CD2 PHE A 813      19.604   9.543  23.057  1.00 24.78           C
ATOM   2285  CE1 PHE A 813      22.071   9.604  24.284  1.00 29.89           C
ATOM   2286  CE2 PHE A 813      20.302  10.724  23.157  1.00 23.09           C
ATOM   2287  CZ  PHE A 813      21.538  10.751  23.769  1.00 29.22           C
ATOM   2288  H   PHE A 813      19.605   7.195  20.919  1.00 27.66           H
ATOM   2289  HA  PHE A 813      20.944   5.913  22.889  1.00 26.04           H
ATOM   2290  HB2 PHE A 813      18.489   7.290  23.084  1.00 29.27           H
ATOM   2291  HB3 PHE A 813      19.297   6.683  24.309  1.00 29.27           H
ATOM   2292  HD1 PHE A 813      21.730   7.625  24.521  1.00 32.97           H
ATOM   2293  HD2 PHE A 813      18.768   9.528  22.645  1.00 29.74           H
ATOM   2294  HE1 PHE A 813      22.906   9.621  24.694  1.00 35.87           H
ATOM   2295  HE2 PHE A 813      19.938  11.509  22.814  1.00 27.71           H
ATOM   2296  HZ  PHE A 813      22.004  11.552  23.844  1.00 35.07           H
ATOM   2297  N   SER A 814      19.465   4.056  21.299  1.00 23.74           N
ATOM   2298  CA  SER A 814      18.596   2.897  21.085  1.00 22.59           C
ATOM   2299  C   SER A 814      19.318   1.566  20.981  1.00 22.56           C
ATOM   2300  O   SER A 814      18.686   0.589  20.580  1.00 22.51           O
ATOM   2301  CB  SER A 814      17.747   3.096  19.826  1.00 25.69           C
ATOM   2302  OG  SER A 814      16.840   4.163  20.054  1.00 30.38           O
ATOM   2303  H   SER A 814      20.059   4.179  20.682  1.00 28.49           H
ATOM   2304  HA  SER A 814      17.990   2.832  21.839  1.00 27.11           H
ATOM   2305  HB2 SER A 814      18.311   3.314  19.077  1.00 30.83           H
ATOM   2306  HB3 SER A 814      17.252   2.284  19.634  1.00 30.83           H
ATOM   2307  HG  SER A 814      17.258   4.887  20.151  1.00 36.46           H
ATOM   2308  N   ILE A 815      20.599   1.478  21.341  1.00 21.00           N
ATOM   2309  CA  ILE A 815      21.310   0.203  21.294  1.00 21.12           C
ATOM   2310  C   ILE A 815      22.409   0.204  22.346  1.00 24.08           C
ATOM   2311  O   ILE A 815      23.225   1.127  22.404  1.00 22.12           O
ATOM   2312  CB  ILE A 815      21.832  -0.081  19.871  1.00 21.76           C
ATOM   2313  CG1 ILE A 815      22.633  -1.373  19.791  1.00 26.14           C
ATOM   2314  CG2 ILE A 815      22.589   1.116  19.305  1.00 23.13           C
ATOM   2315  CD1 ILE A 815      22.898  -1.761  18.347  1.00 32.46           C
ATOM   2316  H   ILE A 815      21.073   2.144  21.603  1.00 25.20           H
ATOM   2317  HA  ILE A 815      20.695  -0.515  21.514  1.00 25.34           H
ATOM   2318  HB  ILE A 815      21.051  -0.210  19.308  1.00 26.11           H
ATOM   2319 HG12 ILE A 815      23.486  -1.267  20.243  1.00 31.37           H
ATOM   2320 HG13 ILE A 815      22.113  -2.080  20.207  1.00 31.37           H
ATOM   2321 HG21 ILE A 815      22.867   0.924  18.397  1.00 27.76           H
ATOM   2322 HG22 ILE A 815      22.002   1.885  19.309  1.00 27.76           H
ATOM   2323 HG23 ILE A 815      23.367   1.290  19.857  1.00 27.76           H
ATOM   2324 HD11 ILE A 815      23.386  -2.602  18.328  1.00 38.96           H
ATOM   2325 HD12 ILE A 815      22.052  -1.857  17.882  1.00 38.96           H
ATOM   2326 HD13 ILE A 815      23.429  -1.067  17.927  1.00 38.96           H
ATOM   2327  N   ILE A 816      22.449  -0.852  23.163  1.00 23.14           N
ATOM   2328  CA  ILE A 816      23.351  -0.896  24.319  1.00 26.92           C
ATOM   2329  C   ILE A 816      23.710  -2.330  24.700  1.00 26.78           C
ATOM   2330  O   ILE A 816      22.937  -3.253  24.417  1.00 23.05           O
ATOM   2331  CB  ILE A 816      22.748  -0.219  25.565  1.00 27.61           C
ATOM   2332  CG1 ILE A 816      21.449  -0.936  25.946  1.00 27.22           C
ATOM   2333  CG2 ILE A 816      22.544   1.335  25.375  1.00 27.70           C
ATOM   2334  CD1 ILE A 816      20.812  -0.408  27.197  1.00 37.14           C
ATOM   2335  H   ILE A 816      21.969  -1.555  23.061  1.00 27.77           H
ATOM   2336  HA  ILE A 816      24.161  -0.427  24.076  1.00 32.30           H
ATOM   2337  HB  ILE A 816      23.373  -0.343  26.295  1.00 33.13           H
ATOM   2338 HG12 ILE A 816      20.812  -0.830  25.223  1.00 32.66           H
ATOM   2339 HG13 ILE A 816      21.622  -1.877  26.095  1.00 32.66           H
ATOM   2340 HG21 ILE A 816      22.247   1.721  26.215  1.00 33.25           H
ATOM   2341 HG22 ILE A 816      23.384   1.741  25.105  1.00 33.25           H
ATOM   2342 HG23 ILE A 816      21.874   1.484  24.688  1.00 33.25           H
ATOM   2343 HD11 ILE A 816      20.003  -0.917  27.366  1.00 44.57           H
ATOM   2344 HD12 ILE A 816      21.429  -0.502  27.940  1.00 44.57           H
ATOM   2345 HD13 ILE A 816      20.593   0.531  27.072  1.00 44.57           H
ATOM   2346  N   PRO A 817      24.812  -2.527  25.428  1.00 27.98           N
ATOM   2347  CA  PRO A 817      25.164  -3.865  25.921  1.00 29.21           C
ATOM   2348  C   PRO A 817      24.099  -4.418  26.841  1.00 26.48           C
ATOM   2349  O   PRO A 817      23.551  -3.706  27.678  1.00 26.75           O
ATOM   2350  CB  PRO A 817      26.469  -3.631  26.688  1.00 25.73           C
ATOM   2351  CG  PRO A 817      26.951  -2.303  26.237  1.00 31.62           C
ATOM   2352  CD  PRO A 817      25.743  -1.510  25.931  1.00 30.10           C
ATOM   2353  HA  PRO A 817      25.318  -4.473  25.184  1.00 35.05           H
ATOM   2354  HB2 PRO A 817      26.282  -3.619  27.640  1.00 30.88           H
ATOM   2355  HB3 PRO A 817      27.108  -4.327  26.466  1.00 30.88           H
ATOM   2356  HG2 PRO A 817      27.464  -1.877  26.942  1.00 37.95           H
ATOM   2357  HG3 PRO A 817      27.488  -2.411  25.434  1.00 37.95           H
ATOM   2358  HD2 PRO A 817      25.405  -1.102  26.742  1.00 36.12           H
ATOM   2359  HD3 PRO A 817      25.933  -0.846  25.252  1.00 36.12           H
ATOM   2360  N   VAL A 818      23.818  -5.714  26.686  1.00 31.12           N
ATOM   2361  CA  VAL A 818      22.898  -6.395  27.606  1.00 33.21           C
ATOM   2362  C   VAL A 818      23.395  -6.248  29.043  1.00 30.58           C
ATOM   2363  O   VAL A 818      22.607  -6.074  29.972  1.00 32.46           O
ATOM   2364  CB  VAL A 818      22.738  -7.881  27.213  1.00 36.79           C
ATOM   2365  CG1 VAL A 818      21.908  -8.638  28.262  1.00 41.56           C
ATOM   2366  CG2 VAL A 818      22.096  -8.036  25.829  1.00 39.46           C
ATOM   2367  H   VAL A 818      24.148  -6.213  26.067  1.00 37.35           H
ATOM   2368  HA  VAL A 818      22.024  -5.978  27.550  1.00 39.86           H
ATOM   2369  HB  VAL A 818      23.617  -8.297  27.182  1.00 44.15           H
ATOM   2370 HG11 VAL A 818      21.791  -9.554  27.964  1.00 49.88           H
ATOM   2371 HG12 VAL A 818      22.365  -8.625  29.116  1.00 49.88           H
ATOM   2372 HG13 VAL A 818      21.042  -8.207  28.341  1.00 49.88           H
ATOM   2373 HG21 VAL A 818      22.009  -8.980  25.627  1.00 47.35           H
ATOM   2374 HG22 VAL A 818      21.221  -7.619  25.821  1.00 47.35           H
ATOM   2375 HG23 VAL A 818      22.671  -7.618  25.170  1.00 47.35           H
ATOM   2376  N   ASP A 819      24.700  -6.299  29.246  1.00 35.21           N
ATOM   2377  CA  ASP A 819      25.253  -6.179  30.594  1.00 37.52           C
ATOM   2378  C   ASP A 819      25.383  -4.725  31.059  1.00 35.43           C
ATOM   2379  O   ASP A 819      25.939  -4.492  32.130  1.00 39.67           O
ATOM   2380  CB  ASP A 819      26.630  -6.835  30.677  1.00 36.67           C
ATOM   2381  CG  ASP A 819      26.564  -8.359  30.641  1.00 49.52           C
ATOM   2382  OD1 ASP A 819      27.623  -9.006  30.783  1.00 49.83           O
ATOM   2383  OD2 ASP A 819      25.460  -8.913  30.461  1.00 50.58           O1-
ATOM   2384  H   ASP A 819      25.289  -6.389  28.624  1.00 42.26           H
ATOM   2385  HA  ASP A 819      24.670  -6.642  31.216  1.00 45.03           H
ATOM   2386  HB2 ASP A 819      27.171  -6.533  29.931  1.00 44.01           H
ATOM   2387  HB3 ASP A 819      27.045  -6.580  31.515  1.00 44.01           H
ATOM   2388  N   GLY A 820      24.921  -3.757  30.280  1.00 38.49           N
ATOM   2389  CA  GLY A 820      24.901  -2.361  30.689  1.00 30.78           C
ATOM   2390  C   GLY A 820      26.167  -1.598  30.325  1.00 31.35           C
ATOM   2391  O   GLY A 820      27.243  -2.161  30.096  1.00 29.96           O
ATOM   2392  H   GLY A 820      24.599  -3.893  29.496  1.00 46.19           H
ATOM   2393  HA2 GLY A 820      24.154  -1.917  30.257  1.00 36.94           H
ATOM   2394  HA3 GLY A 820      24.776  -2.306  31.651  1.00 36.94           H
ATOM   2395  N   LEU A 821      26.027  -0.277  30.317  1.00 28.94           N
ATOM   2396  CA  LEU A 821      27.125   0.649  30.119  1.00 33.29           C
ATOM   2397  C   LEU A 821      27.851   0.886  31.444  1.00 29.88           C
ATOM   2398  O   LEU A 821      27.394   0.469  32.507  1.00 34.99           O
ATOM   2399  CB  LEU A 821      26.580   1.967  29.565  1.00 35.80           C
ATOM   2400  CG  LEU A 821      25.902   1.892  28.197  1.00 31.51           C
ATOM   2401  CD1 LEU A 821      25.060   3.162  27.939  1.00 29.06           C
ATOM   2402  CD2 LEU A 821      26.930   1.707  27.150  1.00 28.44           C
ATOM   2403  H   LEU A 821      25.273   0.122  30.426  1.00 34.73           H
ATOM   2404  HA  LEU A 821      27.757   0.292  29.478  1.00 39.95           H
ATOM   2405  HB2 LEU A 821      25.924   2.312  30.191  1.00 42.97           H
ATOM   2406  HB3 LEU A 821      27.307   2.594  29.485  1.00 42.97           H
ATOM   2407  HG  LEU A 821      25.310   1.123  28.165  1.00 37.81           H
ATOM   2408 HD11 LEU A 821      24.635   3.091  27.069  1.00 34.87           H
ATOM   2409 HD12 LEU A 821      24.382   3.237  28.630  1.00 34.87           H
ATOM   2410 HD13 LEU A 821      25.644   3.939  27.955  1.00 34.87           H
ATOM   2411 HD21 LEU A 821      26.494   1.702  26.285  1.00 34.13           H
ATOM   2412 HD22 LEU A 821      27.572   2.433  27.202  1.00 34.13           H
ATOM   2413 HD23 LEU A 821      27.375   0.860  27.306  1.00 34.13           H
ATOM   2414  N   LYS A 822      28.976   1.592  31.384  1.00 33.86           N
ATOM   2415  CA  LYS A 822      29.644   1.985  32.617  1.00 34.11           C
ATOM   2416  C   LYS A 822      28.667   2.656  33.573  1.00 40.64           C
ATOM   2417  O   LYS A 822      28.566   2.283  34.748  1.00 38.30           O
ATOM   2418  CB  LYS A 822      30.811   2.915  32.316  1.00 41.81           C
ATOM   2419  CG  LYS A 822      31.871   2.337  31.397  1.00 43.58           C
ATOM   2420  CD  LYS A 822      32.744   1.332  32.097  1.00 51.40           C
ATOM   2421  CE  LYS A 822      33.804   0.730  31.131  1.00 51.63           C
ATOM   2422  NZ  LYS A 822      34.686   1.773  30.524  1.00 52.62           N1+
ATOM   2423  H   LYS A 822      29.364   1.845  30.661  1.00 40.64           H
ATOM   2424  HA  LYS A 822      29.996   1.195  33.046  1.00 40.93           H
ATOM   2425  HB2 LYS A 822      30.462   3.715  31.892  1.00 50.17           H
ATOM   2426  HB3 LYS A 822      31.245   3.154  33.151  1.00 50.17           H
ATOM   2427  HG2 LYS A 822      31.447   1.899  30.645  1.00 52.30           H
ATOM   2428  HG3 LYS A 822      32.443   3.059  31.090  1.00 52.30           H
ATOM   2429  HD2 LYS A 822      33.203   1.775  32.828  1.00 61.68           H
ATOM   2430  HD3 LYS A 822      32.186   0.612  32.433  1.00 61.68           H
ATOM   2431  HE2 LYS A 822      34.367   0.109  31.620  1.00 61.95           H
ATOM   2432  HE3 LYS A 822      33.349   0.272  30.406  1.00 61.95           H
ATOM   2433  HZ1 LYS A 822      35.523   1.474  30.469  1.00 63.14           H
ATOM   2434  HZ2 LYS A 822      34.399   1.980  29.706  1.00 63.14           H
ATOM   2435  HZ3 LYS A 822      34.676   2.509  31.028  1.00 63.14           H
ATOM   2436  N   ASN A 823      27.937   3.661  33.084  1.00 45.07           N
ATOM   2437  CA  ASN A 823      26.928   4.385  33.858  1.00 41.70           C
ATOM   2438  C   ASN A 823      25.568   4.257  33.176  1.00 31.01           C
ATOM   2439  O   ASN A 823      25.113   5.159  32.484  1.00 27.71           O
ATOM   2440  CB  ASN A 823      27.342   5.813  34.000  1.00 44.85           C
ATOM   2441  CG  ASN A 823      28.504   5.978  34.939  1.00 54.42           C
ATOM   2442  OD1 ASN A 823      29.608   5.479  34.673  1.00 55.02           O
ATOM   2443  ND2 ASN A 823      28.271   6.675  36.056  1.00 55.97           N
ATOM   2444  H   ASN A 823      28.020   3.955  32.282  1.00 54.09           H
ATOM   2445  HA  ASN A 823      26.855   3.991  34.743  1.00 50.04           H
ATOM   2446  HB2 ASN A 823      27.619   6.144  33.133  1.00 53.83           H
ATOM   2447  HB3 ASN A 823      26.608   6.350  34.331  1.00 53.83           H
ATOM   2448 HD21 ASN A 823      28.917   6.836  36.600  1.00 67.17           H
ATOM   2449 HD22 ASN A 823      27.480   6.963  36.230  1.00 67.17           H
ATOM   2450  N   GLN A 824      24.895   3.151  33.435  1.00 27.48           N
ATOM   2451  CA  GLN A 824      23.620   2.862  32.801  1.00 34.08           C
ATOM   2452  C   GLN A 824      22.494   3.754  33.305  1.00 32.51           C
ATOM   2453  O   GLN A 824      21.545   4.018  32.559  1.00 31.75           O
ATOM   2454  CB  GLN A 824      23.238   1.405  33.040  1.00 29.96           C
ATOM   2455  CG  GLN A 824      22.003   0.974  32.270  1.00 29.01           C
ATOM   2456  CD  GLN A 824      22.202   1.060  30.792  1.00 30.13           C
ATOM   2457  OE1 GLN A 824      23.272   0.705  30.262  1.00 34.29           O
ATOM   2458  NE2 GLN A 824      21.169   1.536  30.095  1.00 31.22           N
ATOM   2459  H   GLN A 824      25.166   2.543  33.972  1.00 32.98           H
ATOM   2460  HA  GLN A 824      23.709   3.001  31.844  1.00 40.90           H
ATOM   2461  HB2 GLN A 824      23.979   0.841  32.764  1.00 35.96           H
ATOM   2462  HB3 GLN A 824      23.059   1.286  33.983  1.00 35.96           H
ATOM   2463  HG2 GLN A 824      21.814   0.047  32.476  1.00 34.81           H
ATOM   2464  HG3 GLN A 824      21.243   1.527  32.517  1.00 34.81           H
ATOM   2465 HE21 GLN A 824      20.437   1.754  30.496  1.00 37.47           H
ATOM   2466 HE22 GLN A 824      21.238   1.633  29.242  1.00 37.47           H
ATOM   2467  N   LYS A 825      22.532   4.170  34.570  1.00 33.66           N
ATOM   2468  CA  LYS A 825      21.448   5.002  35.095  1.00 34.35           C
ATOM   2469  C   LYS A 825      21.388   6.353  34.392  1.00 32.51           C
ATOM   2470  O   LYS A 825      20.302   6.842  34.050  1.00 31.48           O
ATOM   2471  CB  LYS A 825      21.611   5.201  36.612  1.00 34.73           C
ATOM   2472  CG  LYS A 825      21.406   3.904  37.378  1.00 39.74           C
ATOM   2473  CD  LYS A 825      21.511   4.037  38.888  1.00 42.89           C
ATOM   2474  CE  LYS A 825      21.164   2.712  39.561  1.00 42.57           C
ATOM   2475  NZ  LYS A 825      21.104   2.864  41.046  1.00 49.27           N1+
ATOM   2476  H   LYS A 825      23.157   3.983  35.129  1.00 40.39           H
ATOM   2477  HA  LYS A 825      20.607   4.550  34.936  1.00 41.22           H
ATOM   2478  HB2 LYS A 825      22.506   5.524  36.791  1.00 41.68           H
ATOM   2479  HB3 LYS A 825      20.962   5.853  36.925  1.00 41.68           H
ATOM   2480  HG2 LYS A 825      20.524   3.559  37.171  1.00 47.69           H
ATOM   2481  HG3 LYS A 825      22.085   3.272  37.095  1.00 47.69           H
ATOM   2482  HD2 LYS A 825      22.421   4.277  39.130  1.00 51.47           H
ATOM   2483  HD3 LYS A 825      20.888   4.711  39.200  1.00 51.47           H
ATOM   2484  HE2 LYS A 825      20.305   2.399  39.241  1.00 51.08           H
ATOM   2485  HE3 LYS A 825      21.856   2.063  39.352  1.00 51.08           H
ATOM   2486  HZ1 LYS A 825      20.964   2.076  41.434  1.00 59.13           H
ATOM   2487  HZ2 LYS A 825      21.874   3.199  41.344  1.00 59.13           H
ATOM   2488  HZ3 LYS A 825      20.447   3.422  41.269  1.00 59.13           H
ATOM   2489  N   PHE A 826      22.538   6.972  34.176  1.00 30.55           N
ATOM   2490  CA  PHE A 826      22.572   8.221  33.422  1.00 33.18           C
ATOM   2491  C   PHE A 826      22.030   8.028  32.003  1.00 29.56           C
ATOM   2492  O   PHE A 826      21.284   8.872  31.494  1.00 31.13           O
ATOM   2493  CB  PHE A 826      23.992   8.780  33.351  1.00 33.29           C
ATOM   2494  CG  PHE A 826      24.533   9.339  34.653  1.00 46.11           C
ATOM   2495  CD1 PHE A 826      23.702   9.864  35.629  1.00 46.66           C
ATOM   2496  CD2 PHE A 826      25.914   9.360  34.876  1.00 48.65           C
ATOM   2497  CE1 PHE A 826      24.227  10.378  36.808  1.00 45.91           C
ATOM   2498  CE2 PHE A 826      26.436   9.864  36.049  1.00 47.85           C
ATOM   2499  CZ  PHE A 826      25.587  10.382  37.016  1.00 47.62           C
ATOM   2500  H   PHE A 826      23.299   6.691  34.455  1.00 36.66           H
ATOM   2501  HA  PHE A 826      22.010   8.870  33.862  1.00 39.82           H
ATOM   2502  HB2 PHE A 826      24.582   8.064  33.066  1.00 39.95           H
ATOM   2503  HB3 PHE A 826      24.005   9.502  32.701  1.00 39.95           H
ATOM   2504  HD1 PHE A 826      22.782   9.871  35.497  1.00 56.00           H
ATOM   2505  HD2 PHE A 826      26.490   9.009  34.235  1.00 58.38           H
ATOM   2506  HE1 PHE A 826      23.661  10.728  37.457  1.00 55.09           H
ATOM   2507  HE2 PHE A 826      27.357   9.860  36.186  1.00 57.42           H
ATOM   2508  HZ  PHE A 826      25.935  10.725  37.809  1.00 57.15           H
ATOM   2509  N   PHE A 827      22.475   6.973  31.315  1.00 26.50           N
ATOM   2510  CA  PHE A 827      21.939   6.678  29.988  1.00 27.90           C
ATOM   2511  C   PHE A 827      20.427   6.541  30.013  1.00 27.30           C
ATOM   2512  O   PHE A 827      19.736   7.076  29.140  1.00 23.87           O
ATOM   2513  CB  PHE A 827      22.516   5.394  29.438  1.00 25.26           C
ATOM   2514  CG  PHE A 827      21.936   4.992  28.108  1.00 25.63           C
ATOM   2515  CD1 PHE A 827      22.608   5.306  26.955  1.00 23.27           C
ATOM   2516  CD2 PHE A 827      20.735   4.297  28.022  1.00 25.10           C
ATOM   2517  CE1 PHE A 827      22.115   4.940  25.744  1.00 24.22           C
ATOM   2518  CE2 PHE A 827      20.223   3.940  26.819  1.00 27.59           C
ATOM   2519  CZ  PHE A 827      20.905   4.249  25.668  1.00 23.74           C
ATOM   2520  H   PHE A 827      23.076   6.427  31.594  1.00 31.80           H
ATOM   2521  HA  PHE A 827      22.157   7.403  29.386  1.00 33.48           H
ATOM   2522  HB2 PHE A 827      23.475   5.492  29.336  1.00 30.31           H
ATOM   2523  HB3 PHE A 827      22.319   4.680  30.060  1.00 30.31           H
ATOM   2524  HD1 PHE A 827      23.419   5.757  27.004  1.00 27.93           H
ATOM   2525  HD2 PHE A 827      20.267   4.082  28.798  1.00 30.12           H
ATOM   2526  HE1 PHE A 827      22.588   5.163  24.973  1.00 29.07           H
ATOM   2527  HE2 PHE A 827      19.417   3.476  26.774  1.00 33.11           H
ATOM   2528  HZ  PHE A 827      20.558   4.004  24.839  1.00 28.50           H
ATOM   2529  N   ASP A 828      19.902   5.762  30.973  1.00 26.16           N
ATOM   2530  CA  ASP A 828      18.460   5.526  31.057  1.00 27.10           C
ATOM   2531  C   ASP A 828      17.699   6.834  31.248  1.00 25.61           C
ATOM   2532  O   ASP A 828      16.646   7.047  30.636  1.00 27.60           O
ATOM   2533  CB  ASP A 828      18.122   4.548  32.202  1.00 31.47           C
ATOM   2534  CG  ASP A 828      18.611   3.133  31.947  1.00 32.60           C
ATOM   2535  OD1 ASP A 828      18.935   2.776  30.800  1.00 33.70           O
ATOM   2536  OD2 ASP A 828      18.705   2.370  32.911  1.00 34.98           O1-
ATOM   2537  H   ASP A 828      20.359   5.380  31.585  1.00 31.39           H
ATOM   2538  HA  ASP A 828      18.166   5.132  30.220  1.00 32.52           H
ATOM   2539  HB2 ASP A 828      18.527   4.861  33.027  1.00 37.77           H
ATOM   2540  HB3 ASP A 828      17.158   4.496  32.307  1.00 37.77           H
ATOM   2541  N   GLU A 829      18.186   7.679  32.145  1.00 27.45           N
ATOM   2542  CA  GLU A 829      17.628   9.015  32.337  1.00 29.17           C
ATOM   2543  C   GLU A 829      17.587   9.800  31.028  1.00 29.16           C
ATOM   2544  O   GLU A 829      16.564  10.399  30.651  1.00 27.26           O
ATOM   2545  CB  GLU A 829      18.496   9.777  33.339  1.00 35.94           C
ATOM   2546  CG  GLU A 829      17.835  10.123  34.613  1.00 44.77           C
ATOM   2547  CD  GLU A 829      16.703  11.040  34.406  1.00 44.13           C
ATOM   2548  OE1 GLU A 829      16.877  12.032  33.665  1.00 51.91           O
ATOM   2549  OE2 GLU A 829      15.643  10.756  34.991  1.00 47.04           O1-
ATOM   2550  H   GLU A 829      18.847   7.494  32.661  1.00 32.94           H
ATOM   2551  HA  GLU A 829      16.727   8.928  32.688  1.00 35.01           H
ATOM   2552  HB2 GLU A 829      19.267   9.229  33.557  1.00 43.13           H
ATOM   2553  HB3 GLU A 829      18.790  10.608  32.936  1.00 43.13           H
ATOM   2554  HG2 GLU A 829      17.498   9.313  35.029  1.00 53.72           H
ATOM   2555  HG3 GLU A 829      18.473  10.567  35.194  1.00 53.72           H
ATOM   2556  N   LEU A 830      18.717   9.853  30.353  1.00 26.50           N
ATOM   2557  CA  LEU A 830      18.815  10.637  29.136  1.00 27.41           C
ATOM   2558  C   LEU A 830      17.866  10.100  28.069  1.00 25.78           C
ATOM   2559  O   LEU A 830      17.149  10.871  27.420  1.00 25.25           O
ATOM   2560  CB  LEU A 830      20.256  10.611  28.667  1.00 29.56           C
ATOM   2561  CG  LEU A 830      20.658  11.618  27.610  1.00 33.29           C
ATOM   2562  CD1 LEU A 830      20.343  13.007  28.076  1.00 33.23           C
ATOM   2563  CD2 LEU A 830      22.159  11.449  27.316  1.00 34.99           C
ATOM   2564  H   LEU A 830      19.438   9.442  30.576  1.00 31.80           H
ATOM   2565  HA  LEU A 830      18.568  11.550  29.337  1.00 32.90           H
ATOM   2566  HB2 LEU A 830      20.813  10.783  29.442  1.00 35.48           H
ATOM   2567  HB3 LEU A 830      20.450   9.727  28.317  1.00 35.48           H
ATOM   2568  HG  LEU A 830      20.149  11.443  26.802  1.00 39.95           H
ATOM   2569 HD11 LEU A 830      20.620  13.633  27.390  1.00 39.87           H
ATOM   2570 HD12 LEU A 830      19.389  13.093  28.224  1.00 39.87           H
ATOM   2571 HD13 LEU A 830      20.822  13.180  28.899  1.00 39.87           H
ATOM   2572 HD21 LEU A 830      22.422  12.092  26.635  1.00 41.98           H
ATOM   2573 HD22 LEU A 830      22.660  11.606  28.131  1.00 41.98           H
ATOM   2574 HD23 LEU A 830      22.326  10.546  27.002  1.00 41.98           H
ATOM   2575  N   ARG A 831      17.869   8.775  27.852  1.00 28.76           N
ATOM   2576  CA  ARG A 831      16.954   8.186  26.885  1.00 25.28           C
ATOM   2577  C   ARG A 831      15.517   8.575  27.200  1.00 24.21           C
ATOM   2578  O   ARG A 831      14.741   8.939  26.310  1.00 24.19           O
ATOM   2579  CB  ARG A 831      17.089   6.656  26.866  1.00 28.04           C
ATOM   2580  CG  ARG A 831      16.062   5.955  25.932  1.00 29.66           C
ATOM   2581  CD  ARG A 831      16.218   4.378  25.861  1.00 29.90           C
ATOM   2582  NE  ARG A 831      14.945   3.806  25.381  1.00 27.11           N
ATOM   2583  CZ  ARG A 831      14.623   3.683  24.099  1.00 28.08           C
ATOM   2584  NH1 ARG A 831      15.494   4.020  23.160  1.00 28.76           N
ATOM   2585  NH2 ARG A 831      13.435   3.195  23.743  1.00 27.80           N1+
ATOM   2586  H   ARG A 831      18.375   8.213  28.257  1.00 34.51           H
ATOM   2587  HA  ARG A 831      17.160   8.530  26.003  1.00 30.34           H
ATOM   2588  HB2 ARG A 831      17.978   6.407  26.568  1.00 33.65           H
ATOM   2589  HB3 ARG A 831      16.941   6.317  27.765  1.00 33.65           H
ATOM   2590  HG2 ARG A 831      15.158   6.155  26.222  1.00 35.59           H
ATOM   2591  HG3 ARG A 831      16.198   6.300  25.035  1.00 35.59           H
ATOM   2592  HD2 ARG A 831      16.928   4.144  25.247  1.00 35.89           H
ATOM   2593  HD3 ARG A 831      16.411   4.018  26.741  1.00 35.89           H
ATOM   2594  HE  ARG A 831      14.378   3.532  25.969  1.00 32.53           H
ATOM   2595 HH11 ARG A 831      16.260   4.342  23.373  1.00 34.52           H
ATOM   2596 HH12 ARG A 831      15.289   3.923  22.329  1.00 34.52           H
ATOM   2597 HH21 ARG A 831      12.863   2.961  24.342  1.00 33.36           H
ATOM   2598 HH22 ARG A 831      13.245   3.095  22.912  1.00 33.36           H
ATOM   2599  N   MET A 832      15.146   8.467  28.468  1.00 27.75           N
ATOM   2600  CA  MET A 832      13.810   8.853  28.878  1.00 26.50           C
ATOM   2601  C   MET A 832      13.511  10.295  28.486  1.00 27.10           C
ATOM   2602  O   MET A 832      12.408  10.594  27.999  1.00 24.82           O
ATOM   2603  CB  MET A 832      13.646   8.657  30.380  1.00 26.65           C
ATOM   2604  CG  MET A 832      12.248   9.037  30.867  1.00 29.94           C
ATOM   2605  SD  MET A 832      12.017   8.905  32.656  1.00 34.00           S
ATOM   2606  CE  MET A 832      13.224  10.093  33.269  1.00 36.27           C
ATOM   2607  H   MET A 832      15.645   8.175  29.104  1.00 33.30           H
ATOM   2608  HA  MET A 832      13.172   8.275  28.435  1.00 31.80           H
ATOM   2609  HB2 MET A 832      13.797   7.722  30.583  1.00 31.98           H
ATOM   2610  HB3 MET A 832      14.299   9.198  30.846  1.00 31.98           H
ATOM   2611  HG2 MET A 832      12.080   9.965  30.637  1.00 35.93           H
ATOM   2612  HG3 MET A 832      11.595   8.472  30.428  1.00 35.93           H
ATOM   2613  HE1 MET A 832      13.190  10.098  34.236  1.00 43.53           H
ATOM   2614  HE2 MET A 832      14.106   9.830  32.971  1.00 43.53           H
ATOM   2615  HE3 MET A 832      13.006  10.973  32.922  1.00 43.53           H
ATOM   2616  N   ASN A 833      14.479  11.205  28.682  1.00 27.13           N
ATOM   2617  CA  ASN A 833      14.249  12.608  28.336  1.00 27.42           C
ATOM   2618  C   ASN A 833      14.054  12.777  26.838  1.00 26.35           C
ATOM   2619  O   ASN A 833      13.208  13.556  26.419  1.00 28.32           O
ATOM   2620  CB  ASN A 833      15.404  13.492  28.832  1.00 27.31           C
ATOM   2621  CG  ASN A 833      15.541  13.453  30.344  1.00 32.25           C
ATOM   2622  OD1 ASN A 833      14.571  13.255  31.060  1.00 31.57           O
ATOM   2623  ND2 ASN A 833      16.750  13.607  30.827  1.00 37.99           N
ATOM   2624  H   ASN A 833      15.261  11.037  28.992  1.00 32.56           H
ATOM   2625  HA  ASN A 833      13.434  12.917  28.769  1.00 32.90           H
ATOM   2626  HB2 ASN A 833      16.240  13.186  28.452  1.00 32.77           H
ATOM   2627  HB3 ASN A 833      15.247  14.409  28.558  1.00 32.77           H
ATOM   2628 HD21 ASN A 833      16.873  13.585  31.676  1.00 45.59           H
ATOM   2629 HD22 ASN A 833      17.411  13.739  30.294  1.00 45.59           H
ATOM   2630  N   TYR A 834      14.812  12.038  26.018  1.00 23.49           N
ATOM   2631  CA  TYR A 834      14.645  12.134  24.567  1.00 23.03           C
ATOM   2632  C   TYR A 834      13.302  11.552  24.125  1.00 27.69           C
ATOM   2633  O   TYR A 834      12.651  12.093  23.219  1.00 29.54           O
ATOM   2634  CB  TYR A 834      15.853  11.478  23.902  1.00 24.49           C
ATOM   2635  CG  TYR A 834      16.984  12.490  23.808  1.00 22.65           C
ATOM   2636  CD1 TYR A 834      17.143  13.235  22.664  1.00 22.78           C
ATOM   2637  CD2 TYR A 834      17.803  12.754  24.879  1.00 27.75           C
ATOM   2638  CE1 TYR A 834      18.087  14.194  22.570  1.00 25.30           C
ATOM   2639  CE2 TYR A 834      18.787  13.723  24.799  1.00 24.33           C
ATOM   2640  CZ  TYR A 834      18.917  14.437  23.627  1.00 27.80           C
ATOM   2641  OH  TYR A 834      19.881  15.414  23.473  1.00 28.95           O
ATOM   2642  H   TYR A 834      15.413  11.485  26.276  1.00 28.19           H
ATOM   2643  HA  TYR A 834      14.650  13.069  24.312  1.00 27.64           H
ATOM   2644  HB2 TYR A 834      16.154  10.727  24.432  1.00 29.39           H
ATOM   2645  HB3 TYR A 834      15.617  11.191  23.003  1.00 29.39           H
ATOM   2646  HD1 TYR A 834      16.580  13.081  21.942  1.00 27.34           H
ATOM   2647  HD2 TYR A 834      17.697  12.265  25.667  1.00 33.30           H
ATOM   2648  HE1 TYR A 834      18.183  14.674  21.777  1.00 30.36           H
ATOM   2649  HE2 TYR A 834      19.348  13.881  25.524  1.00 29.20           H
ATOM   2650  HH  TYR A 834      20.293  15.524  24.196  1.00 34.74           H
ATOM   2651  N   ILE A 835      12.809  10.525  24.818  1.00 27.87           N
ATOM   2652  CA  ILE A 835      11.438  10.081  24.566  1.00 26.73           C
ATOM   2653  C   ILE A 835      10.443  11.193  24.899  1.00 27.24           C
ATOM   2654  O   ILE A 835       9.526  11.472  24.119  1.00 29.25           O
ATOM   2655  CB  ILE A 835      11.141   8.787  25.336  1.00 23.47           C
ATOM   2656  CG1 ILE A 835      12.067   7.689  24.809  1.00 26.07           C
ATOM   2657  CG2 ILE A 835       9.687   8.422  25.166  1.00 28.78           C
ATOM   2658  CD1 ILE A 835      11.858   6.361  25.429  1.00 26.95           C
ATOM   2659  H   ILE A 835      13.232  10.079  25.424  1.00 33.45           H
ATOM   2660  HA  ILE A 835      11.345   9.883  23.621  1.00 32.08           H
ATOM   2661  HB  ILE A 835      11.322   8.935  26.278  1.00 28.17           H
ATOM   2662 HG12 ILE A 835      11.916   7.590  23.859  1.00 31.28           H
ATOM   2663 HG13 ILE A 835      12.985   7.951  24.961  1.00 31.28           H
ATOM   2664 HG21 ILE A 835       9.497   7.596  25.632  1.00 34.54           H
ATOM   2665 HG22 ILE A 835       9.128   9.125  25.524  1.00 34.54           H
ATOM   2666 HG23 ILE A 835       9.511   8.317  24.221  1.00 34.54           H
ATOM   2667 HD11 ILE A 835      12.513   5.747  25.065  1.00 32.34           H
ATOM   2668 HD12 ILE A 835      11.987   6.437  26.388  1.00 32.34           H
ATOM   2669 HD13 ILE A 835      10.962   6.047  25.230  1.00 32.34           H
ATOM   2670  N   LYS A 836      10.610  11.856  26.050  1.00 29.27           N
ATOM   2671  CA  LYS A 836       9.726  12.964  26.391  1.00 33.53           C
ATOM   2672  C   LYS A 836       9.722  14.017  25.289  1.00 28.80           C
ATOM   2673  O   LYS A 836       8.656  14.485  24.889  1.00 31.57           O
ATOM   2674  CB  LYS A 836      10.122  13.603  27.725  1.00 34.39           C
ATOM   2675  CG  LYS A 836       9.938  12.677  28.938  1.00 50.00           C
ATOM   2676  CD  LYS A 836       8.442  12.537  29.346  1.00 52.86           C
ATOM   2677  CE  LYS A 836       7.750  11.312  28.727  1.00 48.89           C
ATOM   2678  NZ  LYS A 836       8.548  10.085  28.838  1.00 45.55           N1+
ATOM   2679  H   LYS A 836      11.216  11.685  26.636  1.00 35.13           H
ATOM   2680  HA  LYS A 836       8.825  12.626  26.475  1.00 40.24           H
ATOM   2681  HB2 LYS A 836      11.053  13.872  27.684  1.00 41.27           H
ATOM   2682  HB3 LYS A 836       9.564  14.385  27.873  1.00 41.27           H
ATOM   2683  HG2 LYS A 836      10.290  11.799  28.723  1.00 60.00           H
ATOM   2684  HG3 LYS A 836      10.425  13.052  29.691  1.00 60.00           H
ATOM   2685  HD2 LYS A 836       8.349  12.452  30.298  1.00 63.43           H
ATOM   2686  HD3 LYS A 836       7.969  13.333  29.058  1.00 63.43           H
ATOM   2687  HE2 LYS A 836       6.904  11.154  29.176  1.00 58.67           H
ATOM   2688  HE3 LYS A 836       7.590  11.482  27.785  1.00 58.67           H
ATOM   2689  HZ1 LYS A 836       8.021   9.409  29.031  1.00 54.66           H
ATOM   2690  HZ2 LYS A 836       8.957   9.911  28.066  1.00 54.66           H
ATOM   2691  HZ3 LYS A 836       9.156  10.163  29.481  1.00 54.66           H
ATOM   2692  N   GLU A 837      10.896  14.371  24.756  1.00 31.83           N
ATOM   2693  CA  GLU A 837      10.941  15.422  23.739  1.00 35.24           C
ATOM   2694  C   GLU A 837      10.174  14.993  22.488  1.00 34.20           C
ATOM   2695  O   GLU A 837       9.522  15.823  21.835  1.00 31.21           O
ATOM   2696  CB  GLU A 837      12.391  15.798  23.388  1.00 30.99           C
ATOM   2697  CG  GLU A 837      13.185  16.423  24.535  1.00 28.68           C
ATOM   2698  CD  GLU A 837      12.594  17.764  24.983  1.00 33.47           C
ATOM   2699  OE1 GLU A 837      13.046  18.261  26.017  1.00 32.68           O
ATOM   2700  OE2 GLU A 837      11.655  18.272  24.327  1.00 31.73           O1-
ATOM   2701  H   GLU A 837      11.658  14.026  24.956  1.00 38.20           H
ATOM   2702  HA  GLU A 837      10.518  16.220  24.089  1.00 42.28           H
ATOM   2703  HB2 GLU A 837      12.864  14.998  23.110  1.00 37.19           H
ATOM   2704  HB3 GLU A 837      12.373  16.440  22.660  1.00 37.19           H
ATOM   2705  HG2 GLU A 837      13.171  15.818  25.296  1.00 34.42           H
ATOM   2706  HG3 GLU A 837      14.100  16.589  24.248  1.00 34.42           H
ATOM   2707  N   LEU A 838      10.227  13.706  22.142  1.00 27.82           N
ATOM   2708  CA  LEU A 838       9.445  13.239  20.993  1.00 32.23           C
ATOM   2709  C   LEU A 838       7.959  13.394  21.283  1.00 32.17           C
ATOM   2710  O   LEU A 838       7.193  13.838  20.421  1.00 28.44           O
ATOM   2711  CB  LEU A 838       9.777  11.787  20.650  1.00 28.26           C
ATOM   2712  CG  LEU A 838       9.056  11.108  19.493  1.00 29.31           C
ATOM   2713  CD1 LEU A 838       9.238  11.867  18.189  1.00 29.47           C
ATOM   2714  CD2 LEU A 838       9.552   9.688  19.337  1.00 30.67           C
ATOM   2715  H   LEU A 838      10.682  13.103  22.554  1.00 33.39           H
ATOM   2716  HA  LEU A 838       9.658  13.781  20.218  1.00 38.68           H
ATOM   2717  HB2 LEU A 838      10.724  11.738  20.455  1.00 33.91           H
ATOM   2718  HB3 LEU A 838       9.590  11.243  21.429  1.00 33.91           H
ATOM   2719  HG  LEU A 838       8.109  11.076  19.697  1.00 35.17           H
ATOM   2720 HD11 LEU A 838       8.774  11.386  17.486  1.00 35.37           H
ATOM   2721 HD12 LEU A 838       8.865  12.756  18.293  1.00 35.37           H
ATOM   2722 HD13 LEU A 838      10.183  11.921  17.984  1.00 35.37           H
ATOM   2723 HD21 LEU A 838       9.093   9.280  18.583  1.00 36.80           H
ATOM   2724 HD22 LEU A 838      10.512   9.698  19.179  1.00 36.80           H
ATOM   2725 HD23 LEU A 838       9.354   9.197  20.150  1.00 36.80           H
ATOM   2726  N   ASP A 839       7.559  13.079  22.517  1.00 32.12           N
ATOM   2727  CA  ASP A 839       6.173  13.204  22.951  1.00 34.38           C
ATOM   2728  C   ASP A 839       5.703  14.646  22.846  1.00 33.87           C
ATOM   2729  O   ASP A 839       4.583  14.906  22.401  1.00 30.14           O
ATOM   2730  CB  ASP A 839       6.059  12.713  24.400  1.00 36.57           C
ATOM   2731  CG  ASP A 839       4.702  12.047  24.729  1.00 44.05           C
ATOM   2732  OD1 ASP A 839       4.309  12.114  25.905  1.00 48.30           O
ATOM   2733  OD2 ASP A 839       4.047  11.433  23.862  1.00 43.27           O1-
ATOM   2734  H   ASP A 839       8.084  12.801  23.139  1.00 38.55           H
ATOM   2735  HA  ASP A 839       5.606  12.658  22.382  1.00 41.26           H
ATOM   2736  HB2 ASP A 839       6.774  12.080  24.580  1.00 43.89           H
ATOM   2737  HB3 ASP A 839       6.143  13.475  24.990  1.00 43.89           H
ATOM   2738  N   ARG A 840       6.555  15.595  23.249  1.00 33.77           N
ATOM   2739  CA  ARG A 840       6.192  17.011  23.212  1.00 37.06           C
ATOM   2740  C   ARG A 840       6.047  17.489  21.786  1.00 33.51           C
ATOM   2741  O   ARG A 840       5.168  18.295  21.475  1.00 37.78           O
ATOM   2742  CB  ARG A 840       7.248  17.853  23.937  1.00 31.09           C
ATOM   2743  CG  ARG A 840       7.248  17.741  25.434  1.00 39.50           C
ATOM   2744  CD  ARG A 840       8.429  18.482  26.038  1.00 45.93           C
ATOM   2745  NE  ARG A 840       8.320  18.552  27.487  1.00 46.83           N
ATOM   2746  CZ  ARG A 840       9.356  18.621  28.315  1.00 50.89           C
ATOM   2747  NH1 ARG A 840      10.603  18.640  27.844  1.00 53.73           N
ATOM   2748  NH2 ARG A 840       9.142  18.670  29.621  1.00 56.95           N1+
ATOM   2749  H   ARG A 840       7.351  15.443  23.532  1.00 40.52           H
ATOM   2750  HA  ARG A 840       5.339  17.146  23.653  1.00 44.48           H
ATOM   2751  HB2 ARG A 840       8.124  17.575  23.628  1.00 37.31           H
ATOM   2752  HB3 ARG A 840       7.106  18.787  23.719  1.00 37.31           H
ATOM   2753  HG2 ARG A 840       6.436  18.144  25.782  1.00 47.40           H
ATOM   2754  HG3 ARG A 840       7.305  16.809  25.692  1.00 47.40           H
ATOM   2755  HD2 ARG A 840       9.240  18.000  25.810  1.00 55.12           H
ATOM   2756  HD3 ARG A 840       8.464  19.383  25.687  1.00 55.12           H
ATOM   2757  HE  ARG A 840       7.548  18.392  27.833  1.00 56.19           H
ATOM   2758 HH11 ARG A 840      10.750  18.618  26.998  1.00 64.48           H
ATOM   2759 HH12 ARG A 840      11.265  18.700  28.388  1.00 64.48           H
ATOM   2760 HH21 ARG A 840       8.336  18.654  29.924  1.00 68.34           H
ATOM   2761 HH22 ARG A 840       9.806  18.722  30.164  1.00 68.34           H
ATOM   2762  N   ILE A 841       6.920  17.026  20.900  1.00 31.60           N
ATOM   2763  CA  ILE A 841       6.817  17.481  19.531  1.00 33.26           C
ATOM   2764  C   ILE A 841       5.522  16.985  18.891  1.00 37.59           C
ATOM   2765  O   ILE A 841       4.841  17.730  18.186  1.00 30.22           O
ATOM   2766  CB  ILE A 841       8.067  17.061  18.770  1.00 31.83           C
ATOM   2767  CG1 ILE A 841       8.292  18.021  17.654  1.00 39.72           C
ATOM   2768  CG2 ILE A 841       7.928  15.692  18.115  1.00 40.15           C
ATOM   2769  CD1 ILE A 841       9.570  17.906  17.199  1.00 47.92           C
ATOM   2770  H   ILE A 841       7.566  16.482  21.065  1.00 37.92           H
ATOM   2771  HA  ILE A 841       6.782  18.452  19.532  1.00 39.91           H
ATOM   2772  HB  ILE A 841       8.822  17.076  19.379  1.00 38.20           H
ATOM   2773 HG12 ILE A 841       7.683  17.821  16.925  1.00 47.67           H
ATOM   2774 HG13 ILE A 841       8.176  18.933  17.967  1.00 47.67           H
ATOM   2775 HG21 ILE A 841       8.784  15.424  17.746  1.00 48.18           H
ATOM   2776 HG22 ILE A 841       7.662  15.056  18.784  1.00 48.18           H
ATOM   2777 HG23 ILE A 841       7.261  15.734  17.412  1.00 48.18           H
ATOM   2778 HD11 ILE A 841       9.693  18.687  16.687  1.00 57.50           H
ATOM   2779 HD12 ILE A 841      10.174  17.917  17.958  1.00 57.50           H
ATOM   2780 HD13 ILE A 841       9.675  17.094  16.673  1.00 57.50           H
ATOM   2781  N   ILE A 842       5.130  15.742  19.167  1.00 34.51           N
ATOM   2782  CA  ILE A 842       3.844  15.249  18.687  1.00 38.49           C
ATOM   2783  C   ILE A 842       2.705  16.102  19.248  1.00 39.87           C
ATOM   2784  O   ILE A 842       1.814  16.544  18.516  1.00 41.13           O
ATOM   2785  CB  ILE A 842       3.702  13.761  19.048  1.00 33.89           C
ATOM   2786  CG1 ILE A 842       4.789  12.980  18.295  1.00 28.84           C
ATOM   2787  CG2 ILE A 842       2.280  13.268  18.758  1.00 35.95           C
ATOM   2788  CD1 ILE A 842       4.875  11.484  18.706  1.00 41.06           C
ATOM   2789  H   ILE A 842       5.578  15.182  19.634  1.00 41.41           H
ATOM   2790  HA  ILE A 842       3.825  15.321  17.722  1.00 46.19           H
ATOM   2791  HB  ILE A 842       3.862  13.659  19.999  1.00 40.67           H
ATOM   2792 HG12 ILE A 842       4.615  13.019  17.342  1.00 34.60           H
ATOM   2793 HG13 ILE A 842       5.657  13.371  18.473  1.00 34.60           H
ATOM   2794 HG21 ILE A 842       2.221  12.327  18.992  1.00 43.15           H
ATOM   2795 HG22 ILE A 842       1.644  13.771  19.288  1.00 43.15           H
ATOM   2796 HG23 ILE A 842       2.092  13.383  17.814  1.00 43.15           H
ATOM   2797 HD11 ILE A 842       5.600  11.062  18.217  1.00 49.28           H
ATOM   2798 HD12 ILE A 842       5.041  11.425  19.661  1.00 49.28           H
ATOM   2799 HD13 ILE A 842       4.034  11.049  18.494  1.00 49.28           H
ATOM   2800  N   ALA A 843       2.723  16.355  20.548  1.00 40.14           N
ATOM   2801  CA  ALA A 843       1.762  17.241  21.175  1.00 43.16           C
ATOM   2802  C   ALA A 843       2.110  18.697  20.883  1.00 42.98           C
ATOM   2803  O   ALA A 843       1.235  19.499  20.574  1.00 49.14           O
ATOM   2804  CB  ALA A 843       1.726  16.991  22.668  1.00 41.76           C
ATOM   2805  H   ALA A 843       3.297  16.026  21.094  1.00 48.16           H
ATOM   2806  HA  ALA A 843       0.879  17.063  20.817  1.00 51.79           H
ATOM   2807  HB1 ALA A 843       2.601  17.185  23.038  1.00 50.11           H
ATOM   2808  HB2 ALA A 843       1.507  16.057  22.811  1.00 50.11           H
ATOM   2809  HB3 ALA A 843       1.058  17.559  23.080  1.00 50.11           H
ATOM   2810  HC  ALA A 843       3.046  19.036  20.931  1.00 51.58           H
ATOM   2811  N   CYS A 852      -2.584  11.966  19.131  1.00 37.22           N
ATOM   2812  CA  CYS A 852      -1.222  11.968  19.642  1.00 41.33           C
ATOM   2813  C   CYS A 852      -0.789  10.532  19.879  1.00 35.61           C
ATOM   2814  O   CYS A 852       0.337  10.205  19.597  1.00 34.56           O
ATOM   2815  CB  CYS A 852      -1.062  12.762  20.945  1.00 35.44           C
ATOM   2816  SG  CYS A 852      -1.115  14.527  20.825  1.00 47.11           S
ATOM   2817  H1  CYS A 852      -2.587  11.569  18.254  1.00 44.67           H
ATOM   2818  H2  CYS A 852      -2.904  12.867  19.076  1.00 44.67           H
ATOM   2819  HA  CYS A 852      -0.633  12.360  18.978  1.00 49.60           H
ATOM   2820  HB2 CYS A 852      -0.192  12.545  21.323  1.00 42.53           H
ATOM   2821  HB3 CYS A 852      -1.758  12.491  21.562  1.00 42.53           H
ATOM   2822  HG  CYS A 852      -2.184  14.851  20.381  1.00 56.53           H
ATOM   2823  N   SER A 853      -1.673   9.699  20.427  1.00 36.75           N
ATOM   2824  CA  SER A 853      -1.347   8.282  20.590  1.00 38.16           C
ATOM   2825  C   SER A 853      -1.078   7.631  19.253  1.00 37.36           C
ATOM   2826  O   SER A 853      -0.123   6.858  19.111  1.00 35.53           O
ATOM   2827  CB  SER A 853      -2.475   7.535  21.294  1.00 41.02           C
ATOM   2828  OG  SER A 853      -2.713   8.151  22.531  1.00 59.56           O
ATOM   2829  H   SER A 853      -2.448   9.929  20.710  1.00 44.10           H
ATOM   2830  HA  SER A 853      -0.548   8.194  21.130  1.00 45.79           H
ATOM   2831  HB2 SER A 853      -3.281   7.567  20.757  1.00 49.23           H
ATOM   2832  HB3 SER A 853      -2.205   6.614  21.439  1.00 49.23           H
ATOM   2833  HG  SER A 853      -3.466   7.928  22.825  1.00 71.48           H
ATOM   2834  N   ARG A 854      -1.893   7.936  18.247  1.00 36.17           N
ATOM   2835  CA  ARG A 854      -1.704   7.256  16.977  1.00 34.77           C
ATOM   2836  C   ARG A 854      -0.346   7.608  16.400  1.00 32.26           C
ATOM   2837  O   ARG A 854       0.373   6.734  15.901  1.00 33.56           O
ATOM   2838  CB  ARG A 854      -2.793   7.617  15.976  1.00 39.33           C
ATOM   2839  CG  ARG A 854      -2.754   6.650  14.739  1.00 46.13           C
ATOM   2840  CD  ARG A 854      -3.521   7.166  13.514  1.00 52.65           C
ATOM   2841  NE  ARG A 854      -4.894   7.567  13.840  1.00 63.48           N
ATOM   2842  CZ  ARG A 854      -5.664   8.317  13.052  1.00 66.19           C
ATOM   2843  NH1 ARG A 854      -5.196   8.749  11.878  1.00 64.92           N
ATOM   2844  NH2 ARG A 854      -6.903   8.632  13.439  1.00 65.35           N1+
ATOM   2845  H   ARG A 854      -2.521   8.520  18.266  1.00 43.40           H
ATOM   2846  HA  ARG A 854      -1.745   6.304  17.127  1.00 41.73           H
ATOM   2847  HB2 ARG A 854      -3.661   7.548  16.404  1.00 47.20           H
ATOM   2848  HB3 ARG A 854      -2.650   8.521  15.663  1.00 47.20           H
ATOM   2849  HG2 ARG A 854      -1.833   6.525  14.467  1.00 55.35           H
ATOM   2850  HG3 ARG A 854      -3.139   5.795  14.989  1.00 55.35           H
ATOM   2851  HD2 ARG A 854      -3.058   7.946  13.166  1.00 63.19           H
ATOM   2852  HD3 ARG A 854      -3.550   6.472  12.835  1.00 63.19           H
ATOM   2853  HE  ARG A 854      -5.193   7.375  14.623  1.00 76.17           H
ATOM   2854 HH11 ARG A 854      -4.400   8.541  11.626  1.00 77.91           H
ATOM   2855 HH12 ARG A 854      -5.695   9.225  11.363  1.00 77.91           H
ATOM   2856 HH21 ARG A 854      -7.200   8.349  14.194  1.00 78.43           H
ATOM   2857 HH22 ARG A 854      -7.409   9.109  12.932  1.00 78.43           H
ATOM   2858  N   ARG A 855       0.009   8.889  16.473  1.00 33.05           N
ATOM   2859  CA  ARG A 855       1.277   9.385  15.953  1.00 30.45           C
ATOM   2860  C   ARG A 855       2.456   8.778  16.688  1.00 31.90           C
ATOM   2861  O   ARG A 855       3.464   8.415  16.070  1.00 32.93           O
ATOM   2862  CB  ARG A 855       1.330  10.899  16.085  1.00 34.28           C
ATOM   2863  CG  ARG A 855       2.480  11.567  15.384  1.00 31.31           C
ATOM   2864  CD  ARG A 855       2.448  11.227  13.949  1.00 28.95           C
ATOM   2865  NE  ARG A 855       3.272  12.116  13.114  1.00 30.93           N
ATOM   2866  CZ  ARG A 855       3.317  12.026  11.795  1.00 32.69           C
ATOM   2867  NH1 ARG A 855       2.595  11.090  11.185  1.00 35.22           N
ATOM   2868  NH2 ARG A 855       4.061  12.854  11.082  1.00 28.55           N1+
ATOM   2869  H   ARG A 855      -0.484   9.498  16.828  1.00 39.66           H
ATOM   2870  HA  ARG A 855       1.349   9.145  15.019  1.00 36.55           H
ATOM   2871  HB2 ARG A 855       0.508  11.270  15.730  1.00 41.14           H
ATOM   2872  HB3 ARG A 855       1.414  11.118  17.026  1.00 41.14           H
ATOM   2873  HG2 ARG A 855       2.395  12.528  15.478  1.00 37.57           H
ATOM   2874  HG3 ARG A 855       3.320  11.267  15.769  1.00 37.57           H
ATOM   2875  HD2 ARG A 855       2.758  10.320  13.821  1.00 34.74           H
ATOM   2876  HD3 ARG A 855       1.531  11.302  13.649  1.00 34.74           H
ATOM   2877  HE  ARG A 855       3.733  12.732  13.498  1.00 37.12           H
ATOM   2878 HH11 ARG A 855       2.107  10.551  11.641  1.00 42.26           H
ATOM   2879 HH12 ARG A 855       2.618  11.021  10.329  1.00 42.26           H
ATOM   2880 HH21 ARG A 855       4.528  13.460  11.468  1.00 34.26           H
ATOM   2881 HH22 ARG A 855       4.082  12.778  10.225  1.00 34.26           H
ATOM   2882  N   PHE A 856       2.361   8.690  18.011  1.00 33.23           N
ATOM   2883  CA  PHE A 856       3.456   8.118  18.769  1.00 32.82           C
ATOM   2884  C   PHE A 856       3.620   6.649  18.418  1.00 30.96           C
ATOM   2885  O   PHE A 856       4.744   6.158  18.282  1.00 31.07           O
ATOM   2886  CB  PHE A 856       3.212   8.297  20.264  1.00 31.84           C
ATOM   2887  CG  PHE A 856       4.386   7.926  21.119  1.00 32.68           C
ATOM   2888  CD1 PHE A 856       5.405   8.847  21.342  1.00 38.24           C
ATOM   2889  CD2 PHE A 856       4.500   6.672  21.670  1.00 34.26           C
ATOM   2890  CE1 PHE A 856       6.498   8.520  22.125  1.00 34.57           C
ATOM   2891  CE2 PHE A 856       5.606   6.348  22.475  1.00 36.23           C
ATOM   2892  CZ  PHE A 856       6.602   7.286  22.688  1.00 28.03           C
ATOM   2893  H   PHE A 856       1.684   8.937  18.479  1.00 39.88           H
ATOM   2894  HA  PHE A 856       4.277   8.577  18.533  1.00 39.39           H
ATOM   2895  HB2 PHE A 856       2.990   9.225  20.435  1.00 38.21           H
ATOM   2896  HB3 PHE A 856       2.479   7.723  20.528  1.00 38.21           H
ATOM   2897  HD1 PHE A 856       5.347   9.697  20.968  1.00 45.89           H
ATOM   2898  HD2 PHE A 856       3.828   6.043  21.534  1.00 41.12           H
ATOM   2899  HE1 PHE A 856       7.165   9.151  22.270  1.00 41.49           H
ATOM   2900  HE2 PHE A 856       5.679   5.500  22.856  1.00 43.48           H
ATOM   2901  HZ  PHE A 856       7.340   7.074  23.211  1.00 33.64           H
ATOM   2902  N   TYR A 857       2.507   5.937  18.257  1.00 28.01           N
ATOM   2903  CA  TYR A 857       2.577   4.563  17.781  1.00 26.92           C
ATOM   2904  C   TYR A 857       3.311   4.490  16.443  1.00 27.95           C
ATOM   2905  O   TYR A 857       4.233   3.688  16.267  1.00 26.19           O
ATOM   2906  CB  TYR A 857       1.176   3.986  17.641  1.00 30.48           C
ATOM   2907  CG  TYR A 857       1.141   2.562  17.132  1.00 34.58           C
ATOM   2908  CD1 TYR A 857       1.341   1.493  17.985  1.00 29.54           C
ATOM   2909  CD2 TYR A 857       0.904   2.300  15.798  1.00 32.56           C
ATOM   2910  CE1 TYR A 857       1.310   0.175  17.527  1.00 32.57           C
ATOM   2911  CE2 TYR A 857       0.860   0.997  15.316  1.00 30.80           C
ATOM   2912  CZ  TYR A 857       1.080  -0.069  16.196  1.00 35.99           C
ATOM   2913  OH  TYR A 857       1.055  -1.374  15.746  1.00 39.18           O
ATOM   2914  H   TYR A 857       1.712   6.225  18.412  1.00 33.61           H
ATOM   2915  HA  TYR A 857       3.061   4.035  18.433  1.00 32.31           H
ATOM   2916  HB2 TYR A 857       0.743   4.004  18.507  1.00 36.57           H
ATOM   2917  HB3 TYR A 857       0.683   4.525  17.006  1.00 36.57           H
ATOM   2918  HD1 TYR A 857       1.500   1.657  18.886  1.00 35.45           H
ATOM   2919  HD2 TYR A 857       0.765   3.017  15.220  1.00 39.08           H
ATOM   2920  HE1 TYR A 857       1.451  -0.529  18.119  1.00 39.09           H
ATOM   2921  HE2 TYR A 857       0.707   0.842  14.411  1.00 36.96           H
ATOM   2922  HH  TYR A 857       0.817  -1.395  14.941  1.00 47.02           H
ATOM   2923  N   GLN A 858       2.912   5.324  15.487  1.00 24.99           N
ATOM   2924  CA  GLN A 858       3.523   5.293  14.154  1.00 29.95           C
ATOM   2925  C   GLN A 858       5.007   5.618  14.189  1.00 28.85           C
ATOM   2926  O   GLN A 858       5.799   5.010  13.454  1.00 27.88           O
ATOM   2927  CB  GLN A 858       2.837   6.304  13.229  1.00 31.79           C
ATOM   2928  CG  GLN A 858       1.347   6.053  12.975  1.00 34.14           C
ATOM   2929  CD  GLN A 858       0.686   7.146  12.157  1.00 38.72           C
ATOM   2930  OE1 GLN A 858       0.942   8.341  12.353  1.00 33.74           O
ATOM   2931  NE2 GLN A 858      -0.167   6.743  11.233  1.00 39.61           N
ATOM   2932  H   GLN A 858       2.295   5.911  15.585  1.00 29.99           H
ATOM   2933  HA  GLN A 858       3.431   4.405  13.778  1.00 35.94           H
ATOM   2934  HB2 GLN A 858       2.935   7.187  13.619  1.00 38.15           H
ATOM   2935  HB3 GLN A 858       3.286   6.278  12.368  1.00 38.15           H
ATOM   2936  HG2 GLN A 858       1.249   5.219  12.490  1.00 40.97           H
ATOM   2937  HG3 GLN A 858       0.886   5.998  13.823  1.00 40.97           H
ATOM   2938 HE21 GLN A 858      -0.282   5.900  11.092  1.00 47.54           H
ATOM   2939 HE22 GLN A 858      -0.601   7.322  10.769  1.00 47.54           H
ATOM   2940  N   LEU A 859       5.391   6.644  14.964  1.00 27.07           N
ATOM   2941  CA  LEU A 859       6.776   7.058  14.940  1.00 28.01           C
ATOM   2942  C   LEU A 859       7.651   6.064  15.669  1.00 24.83           C
ATOM   2943  O   LEU A 859       8.767   5.818  15.228  1.00 28.28           O
ATOM   2944  CB  LEU A 859       6.956   8.459  15.534  1.00 27.94           C
ATOM   2945  CG  LEU A 859       6.220   9.601  14.841  1.00 32.34           C
ATOM   2946  CD1 LEU A 859       6.768  11.000  15.256  1.00 30.64           C
ATOM   2947  CD2 LEU A 859       6.295   9.447  13.400  1.00 29.64           C
ATOM   2948  H   LEU A 859       4.883   7.090  15.495  1.00 32.49           H
ATOM   2949  HA  LEU A 859       7.081   7.068  14.020  1.00 33.61           H
ATOM   2950  HB2 LEU A 859       6.649   8.441  16.455  1.00 33.53           H
ATOM   2951  HB3 LEU A 859       7.905   8.668  15.526  1.00 33.53           H
ATOM   2952  HG  LEU A 859       5.284   9.559  15.087  1.00 38.81           H
ATOM   2953 HD11 LEU A 859       6.261  11.682  14.789  1.00 36.77           H
ATOM   2954 HD12 LEU A 859       6.652  11.096  16.217  1.00 36.77           H
ATOM   2955 HD13 LEU A 859       7.707  11.072  15.025  1.00 36.77           H
ATOM   2956 HD21 LEU A 859       5.890  10.231  12.995  1.00 35.58           H
ATOM   2957 HD22 LEU A 859       7.230   9.384  13.150  1.00 35.58           H
ATOM   2958 HD23 LEU A 859       5.818   8.651  13.127  1.00 35.58           H
ATOM   2959  N   THR A 860       7.170   5.467  16.766  1.00 25.32           N
ATOM   2960  CA  THR A 860       7.964   4.431  17.433  1.00 28.03           C
ATOM   2961  C   THR A 860       8.089   3.156  16.581  1.00 25.01           C
ATOM   2962  O   THR A 860       9.130   2.469  16.620  1.00 21.32           O
ATOM   2963  CB  THR A 860       7.365   4.126  18.805  1.00 27.14           C
ATOM   2964  OG1 THR A 860       5.966   3.816  18.696  1.00 31.96           O
ATOM   2965  CG2 THR A 860       7.515   5.334  19.716  1.00 33.78           C
ATOM   2966  H   THR A 860       6.415   5.635  17.133  1.00 30.39           H
ATOM   2967  HA  THR A 860       8.862   4.787  17.573  1.00 33.64           H
ATOM   2968  HB  THR A 860       7.843   3.386  19.211  1.00 32.57           H
ATOM   2969  HG1 THR A 860       5.514   4.514  18.803  1.00 38.36           H
ATOM   2970 HG21 THR A 860       7.177   5.120  20.599  1.00 40.54           H
ATOM   2971 HG22 THR A 860       8.451   5.587  19.783  1.00 40.54           H
ATOM   2972 HG23 THR A 860       7.015   6.084  19.352  1.00 40.54           H
ATOM   2973  N   LYS A 861       7.038   2.817  15.834  1.00 25.19           N
ATOM   2974  CA  LYS A 861       7.114   1.716  14.871  1.00 24.39           C
ATOM   2975  C   LYS A 861       8.162   2.001  13.799  1.00 25.18           C
ATOM   2976  O   LYS A 861       8.961   1.126  13.455  1.00 23.98           O
ATOM   2977  CB  LYS A 861       5.731   1.522  14.256  1.00 26.66           C
ATOM   2978  CG  LYS A 861       5.288   0.128  14.042  1.00 39.76           C
ATOM   2979  CD  LYS A 861       4.996  -0.651  15.315  1.00 34.82           C
ATOM   2980  CE  LYS A 861       4.616  -2.061  14.926  1.00 41.45           C
ATOM   2981  NZ  LYS A 861       4.641  -3.000  16.070  1.00 41.85           N1+
ATOM   2982  H   LYS A 861       6.274   3.212  15.867  1.00 30.23           H
ATOM   2983  HA  LYS A 861       7.377   0.903  15.327  1.00 29.27           H
ATOM   2984  HB2 LYS A 861       5.076   1.904  14.854  1.00 31.99           H
ATOM   2985  HB3 LYS A 861       5.704   1.985  13.405  1.00 31.99           H
ATOM   2986  HG2 LYS A 861       4.463   0.153  13.532  1.00 47.71           H
ATOM   2987  HG3 LYS A 861       5.975  -0.346  13.544  1.00 47.71           H
ATOM   2988  HD2 LYS A 861       5.794  -0.695  15.865  1.00 41.78           H
ATOM   2989  HD3 LYS A 861       4.260  -0.238  15.791  1.00 41.78           H
ATOM   2990  HE2 LYS A 861       3.720  -2.057  14.553  1.00 49.74           H
ATOM   2991  HE3 LYS A 861       5.248  -2.384  14.262  1.00 49.74           H
ATOM   2992  HZ1 LYS A 861       4.393  -3.809  15.795  1.00 50.22           H
ATOM   2993  HZ2 LYS A 861       5.460  -3.050  16.416  1.00 50.22           H
ATOM   2994  HZ3 LYS A 861       4.074  -2.720  16.696  1.00 50.22           H
ATOM   2995  N   LEU A 862       8.167   3.227  13.253  1.00 22.17           N
ATOM   2996  CA  LEU A 862       9.173   3.637  12.266  1.00 24.69           C
ATOM   2997  C   LEU A 862      10.598   3.520  12.823  1.00 24.64           C
ATOM   2998  O   LEU A 862      11.494   2.949  12.176  1.00 22.73           O
ATOM   2999  CB  LEU A 862       8.883   5.067  11.811  1.00 27.83           C
ATOM   3000  CG  LEU A 862       9.827   5.625  10.746  1.00 23.33           C
ATOM   3001  CD1 LEU A 862       9.650   4.802   9.467  1.00 30.88           C
ATOM   3002  CD2 LEU A 862       9.602   7.146  10.530  1.00 29.41           C
ATOM   3003  H   LEU A 862       7.594   3.838  13.437  1.00 26.60           H
ATOM   3004  HA  LEU A 862       9.111   3.058  11.495  1.00 29.62           H
ATOM   3005  HB2 LEU A 862       7.987   5.093  11.447  1.00 33.40           H
ATOM   3006  HB3 LEU A 862       8.927   5.657  12.580  1.00 33.40           H
ATOM   3007  HG  LEU A 862      10.743   5.509  11.037  1.00 27.99           H
ATOM   3008 HD11 LEU A 862      10.237   5.163   8.783  1.00 37.05           H
ATOM   3009 HD12 LEU A 862       9.885   3.876   9.645  1.00 37.05           H
ATOM   3010 HD13 LEU A 862       8.726   4.846   9.175  1.00 37.05           H
ATOM   3011 HD21 LEU A 862      10.244   7.479   9.883  1.00 35.29           H
ATOM   3012 HD22 LEU A 862       8.700   7.296  10.205  1.00 35.29           H
ATOM   3013 HD23 LEU A 862       9.718   7.610  11.375  1.00 35.29           H
ATOM   3014  N   LEU A 863      10.821   4.034  14.036  1.00 21.33           N
ATOM   3015  CA  LEU A 863      12.129   3.906  14.677  1.00 25.96           C
ATOM   3016  C   LEU A 863      12.541   2.444  14.816  1.00 24.78           C
ATOM   3017  O   LEU A 863      13.673   2.091  14.508  1.00 25.88           O
ATOM   3018  CB  LEU A 863      12.115   4.573  16.051  1.00 24.17           C
ATOM   3019  CG  LEU A 863      12.311   6.101  16.022  1.00 28.79           C
ATOM   3020  CD1 LEU A 863      11.955   6.658  17.331  1.00 29.62           C
ATOM   3021  CD2 LEU A 863      13.769   6.450  15.696  1.00 31.03           C
ATOM   3022  H   LEU A 863      10.240   4.436  14.514  1.00 25.59           H
ATOM   3023  HA  LEU A 863      12.789   4.351  14.127  1.00 31.15           H
ATOM   3024  HB2 LEU A 863      11.262   4.387  16.475  1.00 29.00           H
ATOM   3025  HB3 LEU A 863      12.827   4.191  16.588  1.00 29.00           H
ATOM   3026  HG  LEU A 863      11.734   6.502  15.354  1.00 34.55           H
ATOM   3027 HD11 LEU A 863      12.066   7.621  17.293  1.00 35.54           H
ATOM   3028 HD12 LEU A 863      11.034   6.433  17.531  1.00 35.54           H
ATOM   3029 HD13 LEU A 863      12.543   6.276  18.001  1.00 35.54           H
ATOM   3030 HD21 LEU A 863      13.863   7.415  15.701  1.00 37.24           H
ATOM   3031 HD22 LEU A 863      14.345   6.061  16.371  1.00 37.24           H
ATOM   3032 HD23 LEU A 863      13.997   6.104  14.818  1.00 37.24           H
ATOM   3033  N   ASP A 864      11.646   1.576  15.319  1.00 25.00           N
ATOM   3034  CA  ASP A 864      11.973   0.151  15.421  1.00 25.67           C
ATOM   3035  C   ASP A 864      12.412  -0.420  14.069  1.00 22.70           C
ATOM   3036  O   ASP A 864      13.343  -1.222  13.989  1.00 23.14           O
ATOM   3037  CB  ASP A 864      10.767  -0.625  15.954  1.00 25.43           C
ATOM   3038  CG  ASP A 864      10.544  -0.458  17.447  1.00 29.22           C
ATOM   3039  OD1 ASP A 864      11.407   0.140  18.168  1.00 26.77           O
ATOM   3040  OD2 ASP A 864       9.499  -0.980  17.916  1.00 28.43           O1-
ATOM   3041  H   ASP A 864      10.873   1.789  15.619  1.00 30.00           H
ATOM   3042  HA  ASP A 864      12.709   0.036  16.045  1.00 30.81           H
ATOM   3043  HB2 ASP A 864       9.964  -0.311  15.509  1.00 30.52           H
ATOM   3044  HB3 ASP A 864      10.897  -1.574  15.785  1.00 30.52           H
ATOM   3045  N   SER A 865      11.783   0.016  12.989  1.00 25.34           N
ATOM   3046  CA  SER A 865      12.084  -0.569  11.687  1.00 24.45           C
ATOM   3047  C   SER A 865      13.491  -0.248  11.208  1.00 28.40           C
ATOM   3048  O   SER A 865      13.979  -0.920  10.302  1.00 22.31           O
ATOM   3049  CB  SER A 865      11.068  -0.119  10.661  1.00 23.91           C
ATOM   3050  OG  SER A 865      11.263   1.203  10.275  1.00 26.22           O
ATOM   3051  H   SER A 865      11.200   0.651  12.978  1.00 30.41           H
ATOM   3052  HA  SER A 865      12.020  -1.533  11.758  1.00 29.34           H
ATOM   3053  HB2 SER A 865      11.126  -0.686   9.881  1.00 28.69           H
ATOM   3054  HB3 SER A 865      10.186  -0.186  11.056  1.00 28.69           H
ATOM   3055  HG  SER A 865      11.200   1.702  10.947  1.00 31.46           H
ATOM   3056  N   VAL A 866      14.179   0.717  11.816  1.00 25.30           N
ATOM   3057  CA  VAL A 866      15.564   0.949  11.439  1.00 19.37           C
ATOM   3058  C   VAL A 866      16.422  -0.222  11.855  1.00 22.38           C
ATOM   3059  O   VAL A 866      17.420  -0.544  11.195  1.00 20.40           O
ATOM   3060  CB  VAL A 866      16.075   2.259  12.075  1.00 19.93           C
ATOM   3061  CG1 VAL A 866      17.566   2.445  11.775  1.00 22.97           C
ATOM   3062  CG2 VAL A 866      15.310   3.413  11.557  1.00 21.40           C
ATOM   3063  H   VAL A 866      13.877   1.229  12.431  1.00 30.36           H
ATOM   3064  HA  VAL A 866      15.632   1.023  10.475  1.00 23.24           H
ATOM   3065  HB  VAL A 866      15.961   2.228  13.039  1.00 23.92           H
ATOM   3066 HG11 VAL A 866      17.854   3.288  12.159  1.00 27.57           H
ATOM   3067 HG12 VAL A 866      18.079   1.723  12.170  1.00 27.57           H
ATOM   3068 HG13 VAL A 866      17.685   2.459  10.812  1.00 27.57           H
ATOM   3069 HG21 VAL A 866      15.639   4.221  11.987  1.00 25.68           H
ATOM   3070 HG22 VAL A 866      15.431   3.482  10.597  1.00 25.68           H
ATOM   3071 HG23 VAL A 866      14.375   3.284  11.770  1.00 25.68           H
ATOM   3072  N   GLN A 867      16.095  -0.845  12.990  1.00 20.65           N
ATOM   3073  CA  GLN A 867      17.060  -1.771  13.582  1.00 20.80           C
ATOM   3074  C   GLN A 867      17.259  -3.014  12.743  1.00 19.85           C
ATOM   3075  O   GLN A 867      18.419  -3.382  12.491  1.00 21.27           O
ATOM   3076  CB  GLN A 867      16.668  -2.106  15.014  1.00 23.23           C
ATOM   3077  CG  GLN A 867      16.594  -0.915  15.966  1.00 26.38           C
ATOM   3078  CD  GLN A 867      17.918  -0.202  16.176  1.00 22.01           C
ATOM   3079  OE1 GLN A 867      18.962  -0.728  15.870  1.00 26.99           O
ATOM   3080  NE2 GLN A 867      17.863   1.020  16.715  1.00 26.13           N
ATOM   3081  H   GLN A 867      15.355  -0.750  13.414  1.00 24.78           H
ATOM   3082  HA  GLN A 867      17.916  -1.312  13.618  1.00 24.96           H
ATOM   3083  HB2 GLN A 867      15.794  -2.523  15.016  1.00 27.88           H
ATOM   3084  HB3 GLN A 867      17.332  -2.712  15.380  1.00 27.88           H
ATOM   3085  HG2 GLN A 867      15.954  -0.268  15.628  1.00 31.66           H
ATOM   3086  HG3 GLN A 867      16.300  -1.243  16.829  1.00 31.66           H
ATOM   3087 HE21 GLN A 867      17.106   1.386  16.901  1.00 31.36           H
ATOM   3088 HE22 GLN A 867      18.596   1.444  16.864  1.00 31.36           H
ATOM   3089  N   PRO A 868      16.224  -3.687  12.243  1.00 20.22           N
ATOM   3090  CA  PRO A 868      16.493  -4.861  11.388  1.00 24.60           C
ATOM   3091  C   PRO A 868      17.312  -4.504  10.160  1.00 25.95           C
ATOM   3092  O   PRO A 868      18.134  -5.320   9.705  1.00 23.38           O
ATOM   3093  CB  PRO A 868      15.094  -5.380  11.020  1.00 27.37           C
ATOM   3094  CG  PRO A 868      14.134  -4.735  12.047  1.00 27.73           C
ATOM   3095  CD  PRO A 868      14.792  -3.473  12.532  1.00 21.18           C
ATOM   3096  HA  PRO A 868      16.965  -5.543  11.891  1.00 29.52           H
ATOM   3097  HB2 PRO A 868      14.855  -5.104  10.120  1.00 32.85           H
ATOM   3098  HB3 PRO A 868      15.083  -6.342  11.106  1.00 32.85           H
ATOM   3099  HG2 PRO A 868      13.281  -4.546  11.629  1.00 33.27           H
ATOM   3100  HG3 PRO A 868      14.022  -5.357  12.787  1.00 33.27           H
ATOM   3101  HD2 PRO A 868      14.456  -2.701  12.047  1.00 25.42           H
ATOM   3102  HD3 PRO A 868      14.648  -3.356  13.478  1.00 25.42           H
ATOM   3103  N   ILE A 869      17.130  -3.293   9.622  1.00 24.64           N
ATOM   3104  CA  ILE A 869      17.908  -2.868   8.467  1.00 21.54           C
ATOM   3105  C   ILE A 869      19.363  -2.713   8.852  1.00 20.22           C
ATOM   3106  O   ILE A 869      20.263  -3.193   8.154  1.00 20.94           O
ATOM   3107  CB  ILE A 869      17.387  -1.545   7.887  1.00 21.33           C
ATOM   3108  CG1 ILE A 869      15.965  -1.707   7.373  1.00 25.21           C
ATOM   3109  CG2 ILE A 869      18.327  -1.099   6.811  1.00 21.62           C
ATOM   3110  CD1 ILE A 869      15.328  -0.405   6.911  1.00 31.85           C
ATOM   3111  H   ILE A 869      16.571  -2.710   9.907  1.00 29.57           H
ATOM   3112  HA  ILE A 869      17.850  -3.539   7.780  1.00 25.85           H
ATOM   3113  HB  ILE A 869      17.389  -0.875   8.586  1.00 25.60           H
ATOM   3114 HG12 ILE A 869      15.970  -2.323   6.625  1.00 30.26           H
ATOM   3115 HG13 ILE A 869      15.417  -2.060   8.090  1.00 30.26           H
ATOM   3116 HG21 ILE A 869      17.959  -0.334   6.346  1.00 25.95           H
ATOM   3117 HG22 ILE A 869      19.180  -0.858   7.202  1.00 25.95           H
ATOM   3118 HG23 ILE A 869      18.442  -1.823   6.184  1.00 25.95           H
ATOM   3119 HD11 ILE A 869      14.424  -0.592   6.611  1.00 38.22           H
ATOM   3120 HD12 ILE A 869      15.310   0.219   7.654  1.00 38.22           H
ATOM   3121 HD13 ILE A 869      15.849  -0.032   6.185  1.00 38.22           H
ATOM   3122  N   ALA A 870      19.605  -1.988   9.940  1.00 19.26           N
ATOM   3123  CA  ALA A 870      20.958  -1.800  10.429  1.00 21.79           C
ATOM   3124  C   ALA A 870      21.628  -3.144  10.672  1.00 22.26           C
ATOM   3125  O   ALA A 870      22.803  -3.328  10.357  1.00 20.88           O
ATOM   3126  CB  ALA A 870      20.936  -0.983  11.719  1.00 20.57           C
ATOM   3127  H   ALA A 870      19.001  -1.608  10.415  1.00 23.11           H
ATOM   3128  HA  ALA A 870      21.478  -1.318   9.768  1.00 26.15           H
ATOM   3129  HB1 ALA A 870      21.852  -0.803  11.996  1.00 24.68           H
ATOM   3130  HB2 ALA A 870      20.468  -0.145  11.562  1.00 24.68           H
ATOM   3131  HB3 ALA A 870      20.468  -1.498  12.399  1.00 24.68           H
ATOM   3132  N   ARG A 871      20.906  -4.074  11.275  1.00 21.96           N
ATOM   3133  CA  ARG A 871      21.477  -5.397  11.558  1.00 22.26           C
ATOM   3134  C   ARG A 871      21.956  -6.077  10.287  1.00 24.68           C
ATOM   3135  O   ARG A 871      23.028  -6.705  10.257  1.00 24.98           O
ATOM   3136  CB  ARG A 871      20.417  -6.238  12.265  1.00 21.43           C
ATOM   3137  CG  ARG A 871      20.831  -7.674  12.592  1.00 31.00           C
ATOM   3138  CD  ARG A 871      22.024  -7.757  13.557  1.00 35.14           C
ATOM   3139  NE  ARG A 871      22.122  -9.047  14.317  1.00 46.17           N
ATOM   3140  CZ  ARG A 871      22.129 -10.258  13.758  1.00 45.65           C
ATOM   3141  NH1 ARG A 871      21.993 -10.406  12.453  1.00 50.01           N
ATOM   3142  NH2 ARG A 871      22.257 -11.353  14.490  1.00 42.46           N1+
ATOM   3143  H   ARG A 871      20.098  -3.958  11.545  1.00 26.35           H
ATOM   3144  HA  ARG A 871      22.240  -5.321  12.152  1.00 26.72           H
ATOM   3145  HB2 ARG A 871      20.182  -5.802  13.098  1.00 25.72           H
ATOM   3146  HB3 ARG A 871      19.638  -6.295  11.692  1.00 25.72           H
ATOM   3147  HG2 ARG A 871      20.078  -8.127  13.006  1.00 37.20           H
ATOM   3148  HG3 ARG A 871      21.064  -8.106  11.761  1.00 37.20           H
ATOM   3149  HD2 ARG A 871      22.838  -7.650  13.041  1.00 42.17           H
ATOM   3150  HD3 ARG A 871      21.950  -7.040  14.209  1.00 42.17           H
ATOM   3151  HE  ARG A 871      22.075  -9.015  15.178  1.00 55.41           H
ATOM   3152 HH11 ARG A 871      21.920  -9.736  11.930  1.00 60.01           H
ATOM   3153 HH12 ARG A 871      21.985 -11.199  12.132  1.00 60.01           H
ATOM   3154 HH21 ARG A 871      22.329 -11.299  15.344  1.00 50.96           H
ATOM   3155 HH22 ARG A 871      22.230 -12.122  14.107  1.00 50.96           H
ATOM   3156  N   GLU A 872      21.160  -5.993   9.223  1.00 28.88           N
ATOM   3157  CA  GLU A 872      21.574  -6.619   7.979  1.00 26.71           C
ATOM   3158  C   GLU A 872      22.826  -5.958   7.406  1.00 26.15           C
ATOM   3159  O   GLU A 872      23.693  -6.683   6.899  1.00 22.05           O
ATOM   3160  CB  GLU A 872      20.422  -6.613   6.968  1.00 27.33           C
ATOM   3161  CG  GLU A 872      19.301  -7.617   7.288  1.00 29.41           C
ATOM   3162  CD  GLU A 872      18.313  -7.752   6.120  1.00 43.07           C
ATOM   3163  OE1 GLU A 872      17.351  -8.547   6.236  1.00 48.34           O
ATOM   3164  OE2 GLU A 872      18.506  -7.077   5.081  1.00 40.59           O1-
ATOM   3165  H   GLU A 872      20.400  -5.593   9.195  1.00 34.66           H
ATOM   3166  HA  GLU A 872      21.802  -7.542   8.162  1.00 32.06           H
ATOM   3167  HB2 GLU A 872      20.020  -5.732   6.953  1.00 32.80           H
ATOM   3168  HB3 GLU A 872      20.779  -6.829   6.088  1.00 32.80           H
ATOM   3169  HG2 GLU A 872      19.680  -8.494   7.468  1.00 35.29           H
ATOM   3170  HG3 GLU A 872      18.803  -7.308   8.060  1.00 35.29           H
ATOM   3171  N   LEU A 873      22.952  -4.591   7.477  1.00 22.06           N
ATOM   3172  CA  LEU A 873      24.126  -3.934   6.886  1.00 23.38           C
ATOM   3173  C   LEU A 873      25.374  -4.325   7.650  1.00 17.39           C
ATOM   3174  O   LEU A 873      26.495  -4.499   7.232  1.00 23.69           O
ATOM   3175  CB  LEU A 873      23.892  -2.440   7.001  1.00 20.98           C
ATOM   3176  CG  LEU A 873      22.763  -2.063   6.003  1.00 19.61           C
ATOM   3177  CD1 LEU A 873      22.297  -0.628   6.263  1.00 25.02           C
ATOM   3178  CD2 LEU A 873      23.300  -2.219   4.596  1.00 26.54           C
ATOM   3179  H   LEU A 873      22.156  -4.017   7.742  1.00 26.47           H
ATOM   3180  HA  LEU A 873      24.276  -4.262   5.808  1.00 28.05           H
ATOM   3181  HB2 LEU A 873      23.645  -2.140   8.035  1.00 25.17           H
ATOM   3182  HB3 LEU A 873      24.809  -1.858   6.748  1.00 25.17           H
ATOM   3183  HG  LEU A 873      21.881  -2.734   6.146  1.00 23.54           H
ATOM   3184 HD11 LEU A 873      21.581  -0.304   5.496  1.00 30.03           H
ATOM   3185 HD12 LEU A 873      21.808  -0.537   7.239  1.00 30.03           H
ATOM   3186 HD13 LEU A 873      23.146   0.076   6.254  1.00 30.03           H
ATOM   3187 HD21 LEU A 873      22.566  -1.900   3.844  1.00 31.86           H
ATOM   3188 HD22 LEU A 873      24.204  -1.616   4.441  1.00 31.86           H
ATOM   3189 HD23 LEU A 873      23.546  -3.266   4.352  1.00 31.86           H
ATOM   3190  N   HIS A 874      25.143  -4.481   8.994  1.00 20.17           N
ATOM   3191  CA  HIS A 874      26.187  -4.881   9.946  1.00 20.82           C
ATOM   3192  C   HIS A 874      26.728  -6.266   9.604  1.00 20.59           C
ATOM   3193  O   HIS A 874      27.949  -6.500   9.558  1.00 21.14           O
ATOM   3194  CB  HIS A 874      25.631  -4.975  11.362  1.00 22.25           C
ATOM   3195  CG  HIS A 874      25.606  -3.721  12.163  1.00 18.99           C
ATOM   3196  ND1 HIS A 874      26.560  -2.727  12.081  1.00 28.02           N
ATOM   3197  CD2 HIS A 874      24.736  -3.330  13.122  1.00 20.26           C
ATOM   3198  CE1 HIS A 874      26.273  -1.779  12.955  1.00 17.38           C
ATOM   3199  NE2 HIS A 874      25.173  -2.117  13.601  1.00 26.04           N
ATOM   3200  H   HIS A 874      24.379  -4.367   9.378  1.00 24.21           H
ATOM   3201  HA  HIS A 874      26.908  -4.232   9.942  1.00 24.98           H
ATOM   3202  HB2 HIS A 874      26.176  -5.607  11.851  1.00 26.71           H
ATOM   3203  HB3 HIS A 874      24.728  -5.310  11.315  1.00 26.71           H
ATOM   3204  HD2 HIS A 874      23.992  -3.797  13.401  1.00 24.32           H
ATOM   3205  HE1 HIS A 874      26.757  -1.005  13.088  1.00 20.86           H
ATOM   3206  HE2 HIS A 874      24.788  -1.648  14.208  1.00 31.25           H
ATOM   3207  N   GLN A 875      25.816  -7.214   9.394  1.00 22.29           N
ATOM   3208  CA  GLN A 875      26.211  -8.563   8.990  1.00 22.80           C
ATOM   3209  C   GLN A 875      26.962  -8.528   7.674  1.00 26.29           C
ATOM   3210  O   GLN A 875      27.996  -9.188   7.509  1.00 20.89           O
ATOM   3211  CB  GLN A 875      24.990  -9.483   8.856  1.00 22.32           C
ATOM   3212  CG  GLN A 875      25.385 -10.927   8.500  1.00 26.89           C
ATOM   3213  CD  GLN A 875      26.055 -11.561   9.681  1.00 29.78           C
ATOM   3214  OE1 GLN A 875      25.447 -11.679  10.746  1.00 28.31           O
ATOM   3215  NE2 GLN A 875      27.329 -11.908   9.537  1.00 31.67           N
ATOM   3216  H   GLN A 875      24.965  -7.082   9.465  1.00 26.74           H
ATOM   3217  HA  GLN A 875      26.803  -8.940   9.657  1.00 27.37           H
ATOM   3218  HB2 GLN A 875      24.511  -9.497   9.702  1.00 26.79           H
ATOM   3219  HB3 GLN A 875      24.410  -9.160   8.150  1.00 26.79           H
ATOM   3220  HG2 GLN A 875      24.587 -11.435   8.293  1.00 32.28           H
ATOM   3221  HG3 GLN A 875      25.985 -10.950   7.737  1.00 32.28           H
ATOM   3222 HE21 GLN A 875      27.713 -11.834   8.770  1.00 38.00           H
ATOM   3223 HE22 GLN A 875      27.774 -12.203  10.213  1.00 38.00           H
ATOM   3224  N   PHE A 876      26.433  -7.770   6.716  1.00 23.08           N
ATOM   3225  CA  PHE A 876      27.074  -7.630   5.425  1.00 23.07           C
ATOM   3226  C   PHE A 876      28.460  -6.993   5.540  1.00 20.67           C
ATOM   3227  O   PHE A 876      29.420  -7.509   4.941  1.00 21.44           O
ATOM   3228  CB  PHE A 876      26.141  -6.827   4.498  1.00 23.50           C
ATOM   3229  CG  PHE A 876      26.784  -6.383   3.234  1.00 25.56           C
ATOM   3230  CD1 PHE A 876      27.529  -5.219   3.199  1.00 26.78           C
ATOM   3231  CD2 PHE A 876      26.622  -7.115   2.068  1.00 26.68           C
ATOM   3232  CE1 PHE A 876      28.115  -4.826   2.042  1.00 34.55           C
ATOM   3233  CE2 PHE A 876      27.215  -6.719   0.912  1.00 27.13           C
ATOM   3234  CZ  PHE A 876      27.973  -5.587   0.886  1.00 29.35           C
ATOM   3235  H   PHE A 876      25.698  -7.338   6.794  1.00 27.69           H
ATOM   3236  HA  PHE A 876      27.189  -8.511   5.043  1.00 27.68           H
ATOM   3237  HB2 PHE A 876      25.392  -7.389   4.257  1.00 28.21           H
ATOM   3238  HB3 PHE A 876      25.823  -6.045   4.970  1.00 28.21           H
ATOM   3239  HD1 PHE A 876      27.646  -4.716   3.974  1.00 32.14           H
ATOM   3240  HD2 PHE A 876      26.124  -7.900   2.086  1.00 32.02           H
ATOM   3241  HE1 PHE A 876      28.622  -4.049   2.036  1.00 41.47           H
ATOM   3242  HE2 PHE A 876      27.106  -7.227   0.141  1.00 32.56           H
ATOM   3243  HZ  PHE A 876      28.365  -5.306   0.092  1.00 35.22           H
ATOM   3244  N   THR A 877      28.606  -5.923   6.368  1.00 23.95           N
ATOM   3245  CA  THR A 877      29.873  -5.178   6.435  1.00 22.36           C
ATOM   3246  C   THR A 877      31.036  -6.043   6.949  1.00 19.27           C
ATOM   3247  O   THR A 877      32.203  -6.103   6.670  1.00 22.01           O
ATOM   3248  CB  THR A 877      29.591  -4.000   7.415  1.00 21.61           C
ATOM   3249  OG1 THR A 877      28.762  -3.068   6.696  1.00 23.63           O
ATOM   3250  CG2 THR A 877      30.913  -3.348   7.733  1.00 20.82           C
ATOM   3251  H   THR A 877      27.871  -5.701   7.057  1.00 28.74           H
ATOM   3252  HA  THR A 877      30.147  -4.793   5.415  1.00 26.84           H
ATOM   3253  HB  THR A 877      29.026  -4.316   8.321  1.00 25.93           H
ATOM   3254  HG1 THR A 877      27.855  -3.425   6.547  1.00 28.36           H
ATOM   3255 HG21 THR A 877      30.798  -2.460   8.365  1.00 24.99           H
ATOM   3256 HG22 THR A 877      31.586  -4.026   8.289  1.00 24.99           H
ATOM   3257 HG23 THR A 877      31.445  -3.050   6.818  1.00 24.99           H
ATOM   3258  N   PHE A 878      30.613  -6.752   8.028  1.00 21.50           N
ATOM   3259  CA  PHE A 878      31.459  -7.710   8.765  1.00 24.12           C
ATOM   3260  C   PHE A 878      31.977  -8.797   7.852  1.00 21.22           C
ATOM   3261  O   PHE A 878      33.190  -9.031   7.768  1.00 24.22           O
ATOM   3262  CB  PHE A 878      30.701  -8.396   9.908  1.00 19.13           C
ATOM   3263  CG  PHE A 878      31.541  -9.481  10.614  1.00 23.32           C
ATOM   3264  CD1 PHE A 878      32.534  -9.100  11.485  1.00 20.57           C
ATOM   3265  CD2 PHE A 878      31.344 -10.849  10.378  1.00 25.69           C
ATOM   3266  CE1 PHE A 878      33.337 -10.026  12.123  1.00 24.19           C
ATOM   3267  CE2 PHE A 878      32.109 -11.797  11.025  1.00 23.28           C
ATOM   3268  CZ  PHE A 878      33.137 -11.382  11.904  1.00 24.15           C
ATOM   3269  H   PHE A 878      29.839  -6.678   8.375  1.00 25.81           H
ATOM   3270  HA  PHE A 878      32.220  -7.249   9.158  1.00 28.94           H
ATOM   3271  HB2 PHE A 878      30.444  -7.735  10.569  1.00 22.96           H
ATOM   3272  HB3 PHE A 878      29.910  -8.831   9.553  1.00 22.96           H
ATOM   3273  HD1 PHE A 878      32.671  -8.192  11.633  1.00 24.68           H
ATOM   3274  HD2 PHE A 878      30.672 -11.131   9.794  1.00 30.83           H
ATOM   3275  HE1 PHE A 878      33.996  -9.739  12.711  1.00 29.03           H
ATOM   3276  HE2 PHE A 878      31.969 -12.704  10.859  1.00 27.94           H
ATOM   3277  HZ  PHE A 878      33.671 -12.007  12.341  1.00 28.99           H
ATOM   3278  N   ASP A 879      31.053  -9.521   7.203  1.00 23.10           N
ATOM   3279  CA  ASP A 879      31.479 -10.541   6.245  1.00 26.38           C
ATOM   3280  C   ASP A 879      32.378  -9.934   5.194  1.00 24.68           C
ATOM   3281  O   ASP A 879      33.399 -10.526   4.816  1.00 24.25           O
ATOM   3282  CB  ASP A 879      30.276 -11.228   5.582  1.00 25.14           C
ATOM   3283  CG  ASP A 879      29.410 -11.996   6.587  1.00 25.94           C
ATOM   3284  OD1 ASP A 879      29.916 -12.394   7.655  1.00 32.22           O
ATOM   3285  OD2 ASP A 879      28.219 -12.197   6.295  1.00 29.38           O1-
ATOM   3286  H   ASP A 879      30.196  -9.444   7.301  1.00 27.72           H
ATOM   3287  HA  ASP A 879      31.989 -11.211   6.718  1.00 31.66           H
ATOM   3288  HB2 ASP A 879      29.717 -10.552   5.172  1.00 30.17           H
ATOM   3289  HB3 ASP A 879      30.596 -11.849   4.907  1.00 30.17           H
ATOM   3290  N   LEU A 880      32.053  -8.714   4.750  1.00 24.99           N
ATOM   3291  CA  LEU A 880      32.883  -8.059   3.749  1.00 26.29           C
ATOM   3292  C   LEU A 880      34.284  -7.765   4.293  1.00 23.62           C
ATOM   3293  O   LEU A 880      35.280  -7.943   3.588  1.00 25.11           O
ATOM   3294  CB  LEU A 880      32.217  -6.776   3.274  1.00 23.27           C
ATOM   3295  CG  LEU A 880      32.988  -6.058   2.189  1.00 21.62           C
ATOM   3296  CD1 LEU A 880      33.159  -6.936   0.944  1.00 28.67           C
ATOM   3297  CD2 LEU A 880      32.201  -4.811   1.810  1.00 25.53           C
ATOM   3298  H   LEU A 880      31.375  -8.254   5.009  1.00 29.98           H
ATOM   3299  HA  LEU A 880      32.973  -8.649   2.990  1.00 31.56           H
ATOM   3300  HB2 LEU A 880      31.330  -6.979   2.936  1.00 27.93           H
ATOM   3301  HB3 LEU A 880      32.147  -6.162   4.021  1.00 27.93           H
ATOM   3302  HG  LEU A 880      33.864  -5.807   2.519  1.00 25.95           H
ATOM   3303 HD11 LEU A 880      33.607  -6.426   0.251  1.00 34.40           H
ATOM   3304 HD12 LEU A 880      33.691  -7.714   1.167  1.00 34.40           H
ATOM   3305 HD13 LEU A 880      32.278  -7.214   0.640  1.00 34.40           H
ATOM   3306 HD21 LEU A 880      32.551  -4.445   0.980  1.00 30.63           H
ATOM   3307 HD22 LEU A 880      31.280  -5.092   1.701  1.00 30.63           H
ATOM   3308 HD23 LEU A 880      32.260  -4.152   2.522  1.00 30.63           H
ATOM   3309  N   LEU A 881      34.383  -7.302   5.534  1.00 21.77           N
ATOM   3310  CA  LEU A 881      35.688  -6.983   6.068  1.00 25.06           C
ATOM   3311  C   LEU A 881      36.556  -8.236   6.099  1.00 26.25           C
ATOM   3312  O   LEU A 881      37.706  -8.218   5.647  1.00 22.73           O
ATOM   3313  CB  LEU A 881      35.551  -6.380   7.468  1.00 23.38           C
ATOM   3314  CG  LEU A 881      36.915  -6.110   8.123  1.00 27.43           C
ATOM   3315  CD1 LEU A 881      37.663  -4.963   7.445  1.00 26.23           C
ATOM   3316  CD2 LEU A 881      36.797  -5.841   9.599  1.00 27.38           C
ATOM   3317  H   LEU A 881      33.727  -7.182   6.074  1.00 26.13           H
ATOM   3318  HA  LEU A 881      36.111  -6.338   5.482  1.00 30.07           H
ATOM   3319  HB2 LEU A 881      35.087  -5.533   7.392  1.00 28.06           H
ATOM   3320  HB3 LEU A 881      35.043  -6.968   8.040  1.00 28.06           H
ATOM   3321  HG  LEU A 881      37.470  -6.896   8.033  1.00 32.92           H
ATOM   3322 HD11 LEU A 881      38.511  -4.841   7.899  1.00 31.48           H
ATOM   3323 HD12 LEU A 881      37.820  -5.188   6.516  1.00 31.48           H
ATOM   3324 HD13 LEU A 881      37.132  -4.155   7.506  1.00 31.48           H
ATOM   3325 HD21 LEU A 881      37.686  -5.716   9.964  1.00 32.86           H
ATOM   3326 HD22 LEU A 881      36.275  -5.038   9.732  1.00 32.86           H
ATOM   3327 HD23 LEU A 881      36.361  -6.597  10.016  1.00 32.86           H
ATOM   3328  N   ILE A 882      35.999  -9.337   6.618  1.00 23.59           N
ATOM   3329  CA  ILE A 882      36.738 -10.606   6.708  1.00 27.21           C
ATOM   3330  C   ILE A 882      37.287 -11.018   5.351  1.00 26.35           C
ATOM   3331  O   ILE A 882      38.404 -11.529   5.255  1.00 28.18           O
ATOM   3332  CB  ILE A 882      35.854 -11.708   7.331  1.00 20.66           C
ATOM   3333  CG1 ILE A 882      35.377 -11.285   8.737  1.00 21.61           C
ATOM   3334  CG2 ILE A 882      36.616 -13.054   7.402  1.00 28.46           C
ATOM   3335  CD1 ILE A 882      36.503 -10.888   9.686  1.00 22.11           C
ATOM   3336  H   ILE A 882      35.201  -9.363   6.938  1.00 28.31           H
ATOM   3337  HA  ILE A 882      37.504 -10.485   7.288  1.00 32.66           H
ATOM   3338  HB  ILE A 882      35.073 -11.835   6.770  1.00 24.79           H
ATOM   3339 HG12 ILE A 882      34.781 -10.529   8.654  1.00 25.94           H
ATOM   3340 HG13 ILE A 882      34.898 -12.027   9.139  1.00 25.94           H
ATOM   3341 HG21 ILE A 882      36.048 -13.724   7.811  1.00 34.16           H
ATOM   3342 HG22 ILE A 882      36.845 -13.332   6.501  1.00 34.16           H
ATOM   3343 HG23 ILE A 882      37.422 -12.943   7.931  1.00 34.16           H
ATOM   3344 HD11 ILE A 882      36.119 -10.650  10.542  1.00 26.53           H
ATOM   3345 HD12 ILE A 882      37.095 -11.645   9.791  1.00 26.53           H
ATOM   3346 HD13 ILE A 882      36.995 -10.138   9.322  1.00 26.53           H
ATOM   3347  N   LYS A 883      36.537 -10.794   4.277  1.00 28.88           N
ATOM   3348  CA  LYS A 883      36.979 -11.231   2.955  1.00 29.22           C
ATOM   3349  C   LYS A 883      37.478 -10.081   2.087  1.00 30.28           C
ATOM   3350  O   LYS A 883      37.679 -10.265   0.886  1.00 29.80           O
ATOM   3351  CB  LYS A 883      35.865 -11.991   2.239  1.00 33.07           C
ATOM   3352  CG  LYS A 883      34.807 -11.113   1.656  1.00 33.48           C
ATOM   3353  CD  LYS A 883      33.635 -11.973   1.149  1.00 38.78           C
ATOM   3354  CE  LYS A 883      32.525 -11.091   0.582  1.00 41.20           C
ATOM   3355  NZ  LYS A 883      31.431 -11.931   0.057  1.00 51.04           N1+
ATOM   3356  H   LYS A 883      35.785 -10.384   4.288  1.00 34.66           H
ATOM   3357  HA  LYS A 883      37.719 -11.846   3.065  1.00 35.06           H
ATOM   3358  HB2 LYS A 883      36.264 -12.494   1.512  1.00 39.68           H
ATOM   3359  HB3 LYS A 883      35.446 -12.599   2.869  1.00 39.68           H
ATOM   3360  HG2 LYS A 883      34.473 -10.528   2.355  1.00 40.18           H
ATOM   3361  HG3 LYS A 883      35.162 -10.589   0.920  1.00 40.18           H
ATOM   3362  HD2 LYS A 883      33.946 -12.565   0.443  1.00 46.54           H
ATOM   3363  HD3 LYS A 883      33.272 -12.497   1.881  1.00 46.54           H
ATOM   3364  HE2 LYS A 883      32.160 -10.524   1.281  1.00 49.44           H
ATOM   3365  HE3 LYS A 883      32.880 -10.554  -0.143  1.00 49.44           H
ATOM   3366  HZ1 LYS A 883      30.803 -11.409  -0.299  1.00 61.25           H
ATOM   3367  HZ2 LYS A 883      31.743 -12.479  -0.570  1.00 61.25           H
ATOM   3368  HZ3 LYS A 883      31.075 -12.413   0.714  1.00 61.25           H
ATOM   3369  N   SER A 884      37.742  -8.919   2.682  1.00 26.41           N
ATOM   3370  CA  SER A 884      38.007  -7.724   1.887  1.00 30.46           C
ATOM   3371  C   SER A 884      39.267  -7.867   1.064  1.00 37.06           C
ATOM   3372  O   SER A 884      39.349  -7.328  -0.048  1.00 37.44           O
ATOM   3373  CB  SER A 884      38.135  -6.505   2.776  1.00 25.91           C
ATOM   3374  OG  SER A 884      39.177  -6.693   3.710  1.00 29.94           O
ATOM   3375  H   SER A 884      37.778  -8.807   3.534  1.00 31.70           H
ATOM   3376  HA  SER A 884      37.268  -7.576   1.277  1.00 36.55           H
ATOM   3377  HB2 SER A 884      38.337  -5.740   2.216  1.00 31.09           H
ATOM   3378  HB3 SER A 884      37.308  -6.357   3.255  1.00 31.09           H
ATOM   3379  HG  SER A 884      39.012  -7.348   4.205  1.00 35.93           H
ATOM   3380  N   HIS A 885      40.255  -8.591   1.581  1.00 31.76           N
ATOM   3381  CA  HIS A 885      41.506  -8.730   0.854  1.00 38.04           C
ATOM   3382  C   HIS A 885      41.347  -9.515  -0.441  1.00 41.05           C
ATOM   3383  O   HIS A 885      42.200  -9.392  -1.327  1.00 48.11           O
ATOM   3384  CB  HIS A 885      42.557  -9.401   1.750  1.00 41.44           C
ATOM   3385  CG  HIS A 885      42.160 -10.760   2.259  1.00 47.41           C
ATOM   3386  ND1 HIS A 885      40.977 -11.000   2.939  1.00 43.66           N
ATOM   3387  CD2 HIS A 885      42.811 -11.949   2.217  1.00 50.12           C
ATOM   3388  CE1 HIS A 885      40.906 -12.281   3.259  1.00 48.29           C
ATOM   3389  NE2 HIS A 885      42.006 -12.882   2.829  1.00 49.27           N
ATOM   3390  H   HIS A 885      40.221  -8.989   2.338  1.00 38.11           H
ATOM   3391  HA  HIS A 885      41.829  -7.842   0.634  1.00 45.65           H
ATOM   3392  HB2 HIS A 885      42.710  -8.822   2.516  1.00 49.73           H
ATOM   3393  HB3 HIS A 885      43.381  -9.494   1.249  1.00 49.73           H
ATOM   3394  HD2 HIS A 885      43.639 -12.108   1.822  1.00 60.15           H
ATOM   3395  HE1 HIS A 885      40.207 -12.691   3.715  1.00 57.96           H
ATOM   3396  HE2 HIS A 885      42.195 -13.713   2.930  1.00 59.12           H
ATOM   3397  N   MET A 886      40.293 -10.327  -0.560  1.00 43.36           N
ATOM   3398  CA  MET A 886      40.060 -11.188  -1.721  1.00 42.11           C
ATOM   3399  C   MET A 886      39.162 -10.546  -2.769  1.00 42.18           C
ATOM   3400  O   MET A 886      39.126 -11.017  -3.907  1.00 43.48           O
ATOM   3401  CB  MET A 886      39.411 -12.515  -1.290  1.00 43.59           C
ATOM   3402  CG  MET A 886      40.325 -13.473  -0.528  1.00 52.53           C
ATOM   3403  SD  MET A 886      41.667 -14.137  -1.551  1.00 66.84           S
ATOM   3404  CE  MET A 886      43.032 -13.098  -0.992  1.00 56.78           C
ATOM   3405  H   MET A 886      39.675 -10.384   0.036  1.00 52.03           H
ATOM   3406  HA  MET A 886      40.911 -11.393  -2.136  1.00 50.53           H
ATOM   3407  HB2 MET A 886      38.652 -12.321  -0.721  1.00 52.31           H
ATOM   3408  HB3 MET A 886      39.104 -12.976  -2.087  1.00 52.31           H
ATOM   3409  HG2 MET A 886      40.722 -12.999   0.221  1.00 63.03           H
ATOM   3410  HG3 MET A 886      39.801 -14.222  -0.202  1.00 63.03           H
ATOM   3411  HE1 MET A 886      43.813 -13.260  -1.544  1.00 68.13           H
ATOM   3412  HE2 MET A 886      42.773 -12.164  -1.057  1.00 68.13           H
ATOM   3413  HE3 MET A 886      43.234 -13.318  -0.068  1.00 68.13           H
ATOM   3414  N   VAL A 887      38.432  -9.487  -2.415  1.00 35.95           N
ATOM   3415  CA  VAL A 887      37.511  -8.824  -3.316  1.00 36.66           C
ATOM   3416  C   VAL A 887      37.931  -7.376  -3.587  1.00 39.26           C
ATOM   3417  O   VAL A 887      37.152  -6.584  -4.129  1.00 37.34           O
ATOM   3418  CB  VAL A 887      36.065  -8.897  -2.780  1.00 30.19           C
ATOM   3419  CG1 VAL A 887      35.554 -10.363  -2.840  1.00 33.40           C
ATOM   3420  CG2 VAL A 887      35.993  -8.371  -1.355  1.00 31.26           C
ATOM   3421  H   VAL A 887      38.467  -9.127  -1.635  1.00 43.14           H
ATOM   3422  HA  VAL A 887      37.509  -9.300  -4.160  1.00 44.00           H
ATOM   3423  HB  VAL A 887      35.482  -8.357  -3.336  1.00 36.23           H
ATOM   3424 HG11 VAL A 887      34.644 -10.402  -2.498  1.00 40.09           H
ATOM   3425 HG12 VAL A 887      35.572 -10.664  -3.761  1.00 40.09           H
ATOM   3426 HG13 VAL A 887      36.133 -10.917  -2.294  1.00 40.09           H
ATOM   3427 HG21 VAL A 887      35.071  -8.388  -1.062  1.00 37.51           H
ATOM   3428 HG22 VAL A 887      36.528  -8.926  -0.771  1.00 37.51           H
ATOM   3429 HG23 VAL A 887      36.326  -7.462  -1.332  1.00 37.51           H
ATOM   3430  N   SER A 888      39.154  -7.019  -3.214  1.00 35.12           N
ATOM   3431  CA  SER A 888      39.735  -5.718  -3.542  1.00 31.05           C
ATOM   3432  C   SER A 888      38.924  -4.549  -2.964  1.00 31.57           C
ATOM   3433  O   SER A 888      38.822  -3.486  -3.574  1.00 34.23           O
ATOM   3434  CB  SER A 888      39.878  -5.578  -5.053  1.00 37.21           C
ATOM   3435  OG  SER A 888      40.716  -6.597  -5.551  1.00 46.81           O
ATOM   3436  H   SER A 888      39.677  -7.529  -2.762  1.00 42.14           H
ATOM   3437  HA  SER A 888      40.627  -5.684  -3.166  1.00 37.26           H
ATOM   3438  HB2 SER A 888      39.007  -5.659  -5.469  1.00 44.66           H
ATOM   3439  HB3 SER A 888      40.264  -4.711  -5.259  1.00 44.66           H
ATOM   3440  HG  SER A 888      40.778  -6.529  -6.387  1.00 56.17           H
ATOM   3441  N   VAL A 889      38.370  -4.722  -1.763  1.00 30.54           N
ATOM   3442  CA  VAL A 889      37.638  -3.658  -1.085  1.00 32.28           C
ATOM   3443  C   VAL A 889      38.525  -3.125   0.021  1.00 32.76           C
ATOM   3444  O   VAL A 889      39.078  -3.906   0.789  1.00 31.93           O
ATOM   3445  CB  VAL A 889      36.305  -4.165  -0.517  1.00 31.12           C
ATOM   3446  CG1 VAL A 889      35.705  -3.170   0.501  1.00 28.15           C
ATOM   3447  CG2 VAL A 889      35.318  -4.426  -1.647  1.00 27.89           C
ATOM   3448  H   VAL A 889      38.413  -5.451  -1.308  1.00 36.65           H
ATOM   3449  HA  VAL A 889      37.455  -2.935  -1.705  1.00 38.74           H
ATOM   3450  HB  VAL A 889      36.476  -4.999  -0.052  1.00 37.35           H
ATOM   3451 HG11 VAL A 889      34.841  -3.509   0.786  1.00 33.78           H
ATOM   3452 HG12 VAL A 889      36.289  -3.080   1.271  1.00 33.78           H
ATOM   3453 HG13 VAL A 889      35.588  -2.311   0.065  1.00 33.78           H
ATOM   3454 HG21 VAL A 889      34.481  -4.738  -1.270  1.00 33.48           H
ATOM   3455 HG22 VAL A 889      35.173  -3.607  -2.142  1.00 33.48           H
ATOM   3456 HG23 VAL A 889      35.689  -5.108  -2.231  1.00 33.48           H
ATOM   3457  N   ASP A 890      38.620  -1.804   0.138  1.00 33.93           N
ATOM   3458  CA  ASP A 890      39.485  -1.159   1.121  1.00 32.82           C
ATOM   3459  C   ASP A 890      38.641  -0.646   2.275  1.00 30.24           C
ATOM   3460  O   ASP A 890      37.629   0.021   2.019  1.00 29.25           O
ATOM   3461  CB  ASP A 890      40.216   0.014   0.460  1.00 38.26           C
ATOM   3462  CG  ASP A 890      40.908  -0.400  -0.814  1.00 48.29           C
ATOM   3463  OD1 ASP A 890      40.331  -0.183  -1.913  1.00 53.42           O
ATOM   3464  OD2 ASP A 890      42.006  -1.000  -0.710  1.00 49.39           O1-
ATOM   3465  H   ASP A 890      38.182  -1.247  -0.350  1.00 40.72           H
ATOM   3466  HA  ASP A 890      40.137  -1.795   1.464  1.00 39.39           H
ATOM   3467  HB2 ASP A 890      39.557   0.687   0.234  1.00 45.91           H
ATOM   3468  HB3 ASP A 890      40.871   0.388   1.070  1.00 45.91           H
ATOM   3469  N   PHE A 891      39.065  -0.905   3.531  1.00 31.60           N
ATOM   3470  CA  PHE A 891      38.356  -0.299   4.656  1.00 29.57           C
ATOM   3471  C   PHE A 891      39.395   0.630   5.266  1.00 28.70           C
ATOM   3472  O   PHE A 891      40.492   0.286   5.660  1.00 29.19           O
ATOM   3473  CB  PHE A 891      37.993  -1.329   5.719  1.00 26.62           C
ATOM   3474  CG  PHE A 891      36.761  -2.063   5.279  1.00 23.17           C
ATOM   3475  CD1 PHE A 891      36.863  -3.101   4.347  1.00 24.54           C
ATOM   3476  CD2 PHE A 891      35.519  -1.698   5.796  1.00 23.90           C
ATOM   3477  CE1 PHE A 891      35.745  -3.880   4.064  1.00 27.32           C
ATOM   3478  CE2 PHE A 891      34.389  -2.446   5.461  1.00 25.53           C
ATOM   3479  CZ  PHE A 891      34.511  -3.577   4.650  1.00 24.22           C
ATOM   3480  H   PHE A 891      39.977  -1.357   3.763  1.00 37.92           H
ATOM   3481  HA  PHE A 891      37.431   0.214   4.272  1.00 35.49           H
ATOM   3482  HB2 PHE A 891      38.839  -2.032   5.896  1.00 31.94           H
ATOM   3483  HB3 PHE A 891      37.845  -0.835   6.704  1.00 31.94           H
ATOM   3484  HD1 PHE A 891      37.827  -3.333   3.883  1.00 29.45           H
ATOM   3485  HD2 PHE A 891      35.429  -0.847   6.472  1.00 28.68           H
ATOM   3486  HE1 PHE A 891      35.845  -4.754   3.414  1.00 32.78           H
ATOM   3487  HE2 PHE A 891      33.413  -2.150   5.840  1.00 30.64           H
ATOM   3488  HZ  PHE A 891      33.655  -4.232   4.503  1.00 29.07           H
ATOM   3489  N   PRO A 892      38.962   1.898   5.446  1.00 25.64           N
ATOM   3490  CA  PRO A 892      39.714   2.849   6.273  1.00 30.66           C
ATOM   3491  C   PRO A 892      39.865   2.366   7.705  1.00 34.94           C
ATOM   3492  O   PRO A 892      39.108   1.522   8.200  1.00 30.37           O
ATOM   3493  CB  PRO A 892      38.866   4.144   6.227  1.00 32.05           C
ATOM   3494  CG  PRO A 892      37.913   3.973   5.143  1.00 31.46           C
ATOM   3495  CD  PRO A 892      37.678   2.499   5.023  1.00 27.82           C
ATOM   3496  HA  PRO A 892      40.588   3.023   5.895  1.00 36.79           H
ATOM   3497  HB2 PRO A 892      38.380   4.237   7.062  1.00 38.46           H
ATOM   3498  HB3 PRO A 892      39.429   4.920   6.083  1.00 38.46           H
ATOM   3499  HG2 PRO A 892      37.085   4.426   5.359  1.00 37.75           H
ATOM   3500  HG3 PRO A 892      38.292   4.331   4.325  1.00 37.75           H
ATOM   3501  HD2 PRO A 892      36.965   2.223   5.618  1.00 33.39           H
ATOM   3502  HD3 PRO A 892      37.485   2.276   4.099  1.00 33.39           H
ATOM   3503  N   GLU A 893      40.835   2.978   8.398  1.00 36.61           N
ATOM   3504  CA  GLU A 893      41.308   2.446   9.680  1.00 39.86           C
ATOM   3505  C   GLU A 893      40.191   2.398  10.701  1.00 35.58           C
ATOM   3506  O   GLU A 893      39.983   1.371  11.366  1.00 36.28           O
ATOM   3507  CB  GLU A 893      42.480   3.299  10.202  1.00 47.48           C
ATOM   3508  CG  GLU A 893      42.845   3.125  11.705  1.00 55.30           C
ATOM   3509  CD  GLU A 893      43.195   4.457  12.390  1.00 58.50           C
ATOM   3510  OE1 GLU A 893      44.208   5.106  12.008  1.00 58.04           O
ATOM   3511  OE2 GLU A 893      42.433   4.855  13.308  1.00 60.16           O1-
ATOM   3512  H   GLU A 893      41.233   3.693   8.144  1.00 43.94           H
ATOM   3513  HA  GLU A 893      41.626   1.540   9.551  1.00 47.83           H
ATOM   3514  HB2 GLU A 893      43.271   3.095   9.678  1.00 56.97           H
ATOM   3515  HB3 GLU A 893      42.266   4.228  10.093  1.00 56.97           H
ATOM   3516  HG2 GLU A 893      42.100   2.752  12.198  1.00 66.36           H
ATOM   3517  HG3 GLU A 893      43.614   2.538  11.782  1.00 66.36           H
ATOM   3518  N   MET A 894      39.469   3.505  10.859  1.00 34.35           N
ATOM   3519  CA  MET A 894      38.455   3.545  11.899  1.00 34.02           C
ATOM   3520  C   MET A 894      37.283   2.630  11.579  1.00 31.63           C
ATOM   3521  O   MET A 894      36.651   2.128  12.521  1.00 28.89           O
ATOM   3522  CB  MET A 894      37.941   4.966  12.149  1.00 38.12           C
ATOM   3523  CG  MET A 894      38.563   5.700  13.373  1.00 43.28           C
ATOM   3524  SD  MET A 894      38.540   4.809  14.955  1.00 53.28           S
ATOM   3525  CE  MET A 894      37.036   5.367  15.792  1.00 50.87           C
ATOM   3526  H   MET A 894      39.549   4.220  10.394  1.00 41.22           H
ATOM   3527  HA  MET A 894      38.867   3.233  12.713  1.00 40.83           H
ATOM   3528  HB2 MET A 894      38.132   5.500  11.366  1.00 45.75           H
ATOM   3529  HB3 MET A 894      36.982   4.927  12.294  1.00 45.75           H
ATOM   3530  HG2 MET A 894      39.492   5.890  13.169  1.00 51.93           H
ATOM   3531  HG3 MET A 894      38.088   6.536  13.502  1.00 51.93           H
ATOM   3532  HE1 MET A 894      36.951   4.893  16.635  1.00 61.05           H
ATOM   3533  HE2 MET A 894      37.099   6.322  15.957  1.00 61.05           H
ATOM   3534  HE3 MET A 894      36.267   5.178  15.231  1.00 61.05           H
ATOM   3535  N   MET A 895      36.881   2.490  10.285  1.00 28.31           N
ATOM   3536  CA  MET A 895      35.654   1.695  10.059  1.00 24.51           C
ATOM   3537  C   MET A 895      35.967   0.246  10.502  1.00 26.95           C
ATOM   3538  O   MET A 895      35.271  -0.514  11.142  1.00 25.81           O
ATOM   3539  CB  MET A 895      35.275   1.844   8.603  1.00 27.85           C
ATOM   3540  CG  MET A 895      35.036   3.335   8.317  1.00 31.14           C
ATOM   3541  SD  MET A 895      34.226   4.231   9.785  1.00 42.45           S
ATOM   3542  CE  MET A 895      32.723   3.379   9.240  1.00 16.82           C
ATOM   3543  H   MET A 895      37.200   3.171   9.553  1.00 33.97           H
ATOM   3544  HA  MET A 895      34.841   2.035  10.770  1.00 29.41           H
ATOM   3545  HB2 MET A 895      36.078   1.467   7.929  1.00 33.42           H
ATOM   3546  HB3 MET A 895      34.374   1.238   8.355  1.00 33.42           H
ATOM   3547  HG2 MET A 895      35.989   3.896   8.116  1.00 37.36           H
ATOM   3548  HG3 MET A 895      34.392   3.469   7.434  1.00 37.36           H
ATOM   3549  HE1 MET A 895      31.881   3.732   9.826  1.00 20.18           H
ATOM   3550  HE2 MET A 895      32.560   3.572   8.180  1.00 20.18           H
ATOM   3551  HE3 MET A 895      32.833   2.304   9.361  1.00 20.18           H
ATOM   3552  N   ALA A 896      37.219  -0.132  10.098  1.00 27.23           N
ATOM   3553  CA  ALA A 896      37.797  -1.469  10.304  1.00 24.74           C
ATOM   3554  C   ALA A 896      37.954  -1.794  11.776  1.00 29.23           C
ATOM   3555  O   ALA A 896      37.728  -2.935  12.200  1.00 23.58           O
ATOM   3556  CB  ALA A 896      39.173  -1.586   9.647  1.00 27.00           C
ATOM   3557  H   ALA A 896      37.765   0.390   9.695  1.00 32.68           H
ATOM   3558  HA  ALA A 896      37.228  -2.144   9.900  1.00 29.70           H
ATOM   3559  HB1 ALA A 896      39.529  -2.471   9.816  1.00 32.40           H
ATOM   3560  HB2 ALA A 896      39.087  -1.454   8.692  1.00 32.40           H
ATOM   3561  HB3 ALA A 896      39.766  -0.919  10.030  1.00 32.40           H
ATOM   3562  N   GLU A 897      38.369  -0.808  12.566  1.00 27.50           N
ATOM   3563  CA  GLU A 897      38.329  -0.969  14.007  1.00 26.41           C
ATOM   3564  C   GLU A 897      36.902  -1.145  14.504  1.00 30.12           C
ATOM   3565  O   GLU A 897      36.655  -2.054  15.311  1.00 26.73           O
ATOM   3566  CB  GLU A 897      38.982   0.221  14.715  1.00 32.51           C
ATOM   3567  CG  GLU A 897      38.968   0.082  16.263  1.00 35.63           C
ATOM   3568  CD  GLU A 897      39.369   1.384  17.014  1.00 48.77           C
ATOM   3569  OE1 GLU A 897      40.529   1.827  16.864  1.00 54.18           O
ATOM   3570  OE2 GLU A 897      38.532   1.952  17.765  1.00 45.50           O1-
ATOM   3571  H   GLU A 897      38.656  -0.046  12.290  1.00 33.01           H
ATOM   3572  HA  GLU A 897      38.814  -1.777  14.242  1.00 31.70           H
ATOM   3573  HB2 GLU A 897      39.906   0.287  14.435  1.00 39.01           H
ATOM   3574  HB3 GLU A 897      38.505   1.033  14.479  1.00 39.01           H
ATOM   3575  HG2 GLU A 897      38.089  -0.181  16.570  1.00 42.76           H
ATOM   3576  HG3 GLU A 897      39.618  -0.595  16.505  1.00 42.76           H
ATOM   3577  N   ILE A 898      35.940  -0.282  14.076  1.00 25.19           N
ATOM   3578  CA  ILE A 898      34.593  -0.484  14.632  1.00 27.03           C
ATOM   3579  C   ILE A 898      34.022  -1.866  14.174  1.00 21.87           C
ATOM   3580  O   ILE A 898      33.281  -2.520  14.891  1.00 23.33           O
ATOM   3581  CB  ILE A 898      33.702   0.688  14.131  1.00 29.04           C
ATOM   3582  CG1 ILE A 898      34.242   1.967  14.815  1.00 28.81           C
ATOM   3583  CG2 ILE A 898      32.235   0.399  14.442  1.00 21.10           C
ATOM   3584  CD1 ILE A 898      33.484   3.209  14.359  1.00 27.88           C
ATOM   3585  H   ILE A 898      36.107   0.497  13.415  1.00 30.23           H
ATOM   3586  HA  ILE A 898      34.650  -0.507  15.755  1.00 32.43           H
ATOM   3587  HB  ILE A 898      33.825   0.774  13.018  1.00 34.85           H
ATOM   3588 HG12 ILE A 898      34.183   1.869  15.913  1.00 34.57           H
ATOM   3589 HG13 ILE A 898      35.326   2.095  14.566  1.00 34.57           H
ATOM   3590 HG21 ILE A 898      31.571   1.206  14.120  1.00 25.32           H
ATOM   3591 HG22 ILE A 898      31.889  -0.508  13.935  1.00 25.32           H
ATOM   3592 HG23 ILE A 898      32.079   0.250  15.517  1.00 25.32           H
ATOM   3593 HD11 ILE A 898      33.887   4.105  14.846  1.00 33.45           H
ATOM   3594 HD12 ILE A 898      33.613   3.364  13.275  1.00 33.45           H
ATOM   3595 HD13 ILE A 898      32.415   3.128  14.578  1.00 33.45           H
ATOM   3596  N   ILE A 899      34.275  -2.300  12.882  1.00 22.95           N
ATOM   3597  CA  ILE A 899      33.568  -3.496  12.346  1.00 20.27           C
ATOM   3598  C   ILE A 899      34.011  -4.753  13.136  1.00 24.21           C
ATOM   3599  O   ILE A 899      33.336  -5.747  13.337  1.00 26.10           O
ATOM   3600  CB  ILE A 899      33.843  -3.714  10.845  1.00 20.13           C
ATOM   3601  CG1 ILE A 899      33.206  -2.532  10.051  1.00 20.39           C
ATOM   3602  CG2 ILE A 899      33.268  -5.056  10.382  1.00 18.76           C
ATOM   3603  CD1 ILE A 899      33.856  -2.342   8.676  1.00 23.18           C
ATOM   3604  H   ILE A 899      35.030  -1.893  12.306  1.00 27.54           H
ATOM   3605  HA  ILE A 899      32.464  -3.372  12.502  1.00 24.32           H
ATOM   3606  HB  ILE A 899      34.949  -3.724  10.673  1.00 24.16           H
ATOM   3607 HG12 ILE A 899      32.120  -2.692   9.941  1.00 24.47           H
ATOM   3608 HG13 ILE A 899      33.338  -1.595  10.637  1.00 24.47           H
ATOM   3609 HG21 ILE A 899      33.454  -5.215   9.315  1.00 22.51           H
ATOM   3610 HG22 ILE A 899      33.719  -5.907  10.905  1.00 22.51           H
ATOM   3611 HG23 ILE A 899      32.188  -5.111  10.554  1.00 22.51           H
ATOM   3612 HD11 ILE A 899      33.370  -1.552   8.098  1.00 27.82           H
ATOM   3613 HD12 ILE A 899      34.908  -2.040   8.766  1.00 27.82           H
ATOM   3614 HD13 ILE A 899      33.831  -3.259   8.073  1.00 27.82           H
ATOM   3615  N   SER A 900      35.328  -4.716  13.531  1.00 22.88           N
ATOM   3616  CA  SER A 900      36.028  -5.849  14.150  1.00 27.10           C
ATOM   3617  C   SER A 900      35.994  -5.840  15.687  1.00 28.46           C
ATOM   3618  O   SER A 900      36.151  -6.905  16.289  1.00 23.95           O
ATOM   3619  CB  SER A 900      37.492  -5.921  13.648  1.00 28.25           C
ATOM   3620  OG  SER A 900      38.348  -4.860  14.132  1.00 28.84           O
ATOM   3621  H   SER A 900      35.836  -4.034  13.443  1.00 27.46           H
ATOM   3622  HA  SER A 900      35.602  -6.673  13.855  1.00 32.52           H
ATOM   3623  HB2 SER A 900      37.852  -6.765  13.961  1.00 33.91           H
ATOM   3624  HB3 SER A 900      37.495  -5.919  12.676  1.00 33.91           H
ATOM   3625  HG  SER A 900      38.097  -4.119  13.822  1.00 34.61           H
ATOM   3626  N   VAL A 901      35.731  -4.700  16.345  1.00 24.15           N
ATOM   3627  CA  VAL A 901      35.721  -4.600  17.807  1.00 25.13           C
ATOM   3628  C   VAL A 901      34.300  -4.442  18.343  1.00 24.56           C
ATOM   3629  O   VAL A 901      33.891  -5.125  19.295  1.00 25.37           O
ATOM   3630  CB  VAL A 901      36.606  -3.425  18.290  1.00 28.29           C
ATOM   3631  CG1 VAL A 901      36.412  -3.164  19.791  1.00 30.52           C
ATOM   3632  CG2 VAL A 901      38.024  -3.676  17.989  1.00 20.49           C
ATOM   3633  H   VAL A 901      35.539  -3.966  15.947  1.00 28.98           H
ATOM   3634  HA  VAL A 901      36.088  -5.415  18.185  1.00 30.16           H
ATOM   3635  HB  VAL A 901      36.338  -2.616  17.819  1.00 33.95           H
ATOM   3636 HG11 VAL A 901      37.049  -2.487  20.063  1.00 36.62           H
ATOM   3637 HG12 VAL A 901      35.510  -2.851  19.968  1.00 36.62           H
ATOM   3638 HG13 VAL A 901      36.585  -3.979  20.284  1.00 36.62           H
ATOM   3639 HG21 VAL A 901      38.558  -2.952  18.344  1.00 24.59           H
ATOM   3640 HG22 VAL A 901      38.279  -4.514  18.397  1.00 24.59           H
ATOM   3641 HG23 VAL A 901      38.130  -3.725  17.028  1.00 24.59           H
ATOM   3642  N   GLN A 902      33.535  -3.532  17.749  1.00 25.70           N
ATOM   3643  CA  GLN A 902      32.175  -3.248  18.193  1.00 22.84           C
ATOM   3644  C   GLN A 902      31.131  -4.090  17.468  1.00 22.37           C
ATOM   3645  O   GLN A 902      30.204  -4.586  18.114  1.00 24.71           O
ATOM   3646  CB  GLN A 902      31.811  -1.743  17.999  1.00 22.32           C
ATOM   3647  CG  GLN A 902      32.812  -0.725  18.516  1.00 27.31           C
ATOM   3648  CD  GLN A 902      33.134  -0.910  19.953  1.00 35.08           C
ATOM   3649  OE1 GLN A 902      32.480  -1.694  20.669  1.00 32.90           O
ATOM   3650  NE2 GLN A 902      34.229  -0.269  20.382  1.00 48.43           N
ATOM   3651  H   GLN A 902      33.787  -3.068  17.072  1.00 30.84           H
ATOM   3652  HA  GLN A 902      32.122  -3.458  19.133  1.00 27.41           H
ATOM   3653  HB2 GLN A 902      31.696  -1.572  17.054  1.00 26.78           H
ATOM   3654  HB3 GLN A 902      30.972  -1.567  18.458  1.00 26.78           H
ATOM   3655  HG2 GLN A 902      33.636  -0.807  18.015  1.00 32.77           H
ATOM   3656  HG3 GLN A 902      32.454   0.169  18.400  1.00 32.77           H
ATOM   3657 HE21 GLN A 902      34.739   0.141  19.816  1.00 58.12           H
ATOM   3658 HE22 GLN A 902      34.463  -0.305  21.209  1.00 58.12           H
ATOM   3659  N   VAL A 903      31.220  -4.257  16.146  1.00 21.57           N
ATOM   3660  CA  VAL A 903      30.097  -4.854  15.419  1.00 22.28           C
ATOM   3661  C   VAL A 903      29.952  -6.331  15.796  1.00 20.22           C
ATOM   3662  O   VAL A 903      28.825  -6.833  15.795  1.00 22.49           O
ATOM   3663  CB  VAL A 903      30.247  -4.685  13.898  1.00 24.59           C
ATOM   3664  CG1 VAL A 903      29.270  -5.618  13.081  1.00 25.70           C
ATOM   3665  CG2 VAL A 903      30.046  -3.169  13.463  1.00 24.71           C
ATOM   3666  H   VAL A 903      31.906  -4.072  15.661  1.00 25.89           H
ATOM   3667  HA  VAL A 903      29.285  -4.403  15.688  1.00 26.74           H
ATOM   3668  HB  VAL A 903      31.149  -4.950  13.667  1.00 29.51           H
ATOM   3669 HG11 VAL A 903      29.441  -5.488  12.134  1.00 30.84           H
ATOM   3670 HG12 VAL A 903      29.442  -6.547  13.306  1.00 30.84           H
ATOM   3671 HG13 VAL A 903      28.343  -5.394  13.280  1.00 30.84           H
ATOM   3672 HG21 VAL A 903      30.197  -3.092  12.508  1.00 29.65           H
ATOM   3673 HG22 VAL A 903      29.142  -2.889  13.680  1.00 29.65           H
ATOM   3674 HG23 VAL A 903      30.688  -2.625  13.942  1.00 29.65           H
ATOM   3675  N   PRO A 904      31.026  -7.059  16.136  1.00 22.96           N
ATOM   3676  CA  PRO A 904      30.845  -8.479  16.547  1.00 21.48           C
ATOM   3677  C   PRO A 904      30.144  -8.617  17.877  1.00 22.36           C
ATOM   3678  O   PRO A 904      29.486  -9.636  18.107  1.00 23.59           O
ATOM   3679  CB  PRO A 904      32.283  -9.024  16.574  1.00 21.21           C
ATOM   3680  CG  PRO A 904      33.033  -8.073  15.623  1.00 20.62           C
ATOM   3681  CD  PRO A 904      32.466  -6.744  16.009  1.00 19.20           C
ATOM   3682  HA  PRO A 904      30.336  -8.955  15.874  1.00 25.78           H
ATOM   3683  HB2 PRO A 904      32.650  -8.982  17.472  1.00 25.46           H
ATOM   3684  HB3 PRO A 904      32.308  -9.927  16.227  1.00 25.46           H
ATOM   3685  HG2 PRO A 904      33.990  -8.107  15.778  1.00 24.75           H
ATOM   3686  HG3 PRO A 904      32.817  -8.288  14.701  1.00 24.75           H
ATOM   3687  HD2 PRO A 904      32.834  -6.466  16.865  1.00 23.05           H
ATOM   3688  HD3 PRO A 904      32.627  -6.077  15.332  1.00 23.05           H
ATOM   3689  N   LYS A 905      30.196  -7.582  18.727  1.00 21.72           N
ATOM   3690  CA  LYS A 905      29.429  -7.572  19.960  1.00 21.42           C
ATOM   3691  C   LYS A 905      27.947  -7.542  19.662  1.00 23.30           C
ATOM   3692  O   LYS A 905      27.140  -8.140  20.375  1.00 24.27           O
ATOM   3693  CB  LYS A 905      29.829  -6.351  20.808  1.00 26.86           C
ATOM   3694  CG  LYS A 905      31.289  -6.386  21.280  1.00 26.25           C
ATOM   3695  CD  LYS A 905      31.619  -5.168  22.178  1.00 32.63           C
ATOM   3696  CE  LYS A 905      33.133  -4.937  22.415  1.00 33.69           C
ATOM   3697  NZ  LYS A 905      33.381  -3.498  22.896  1.00 43.00           N1+
ATOM   3698  H   LYS A 905      30.652  -6.866  18.589  1.00 26.07           H
ATOM   3699  HA  LYS A 905      29.615  -8.378  20.464  1.00 25.70           H
ATOM   3700  HB2 LYS A 905      29.704  -5.553  20.273  1.00 32.24           H
ATOM   3701  HB3 LYS A 905      29.256  -6.293  21.590  1.00 32.24           H
ATOM   3702  HG2 LYS A 905      31.433  -7.197  21.792  1.00 31.50           H
ATOM   3703  HG3 LYS A 905      31.874  -6.372  20.509  1.00 31.50           H
ATOM   3704  HD2 LYS A 905      31.269  -4.368  21.751  1.00 39.16           H
ATOM   3705  HD3 LYS A 905      31.197  -5.294  23.042  1.00 39.16           H
ATOM   3706  HE2 LYS A 905      33.446  -5.549  23.099  1.00 40.43           H
ATOM   3707  HE3 LYS A 905      33.625  -5.074  21.591  1.00 40.43           H
ATOM   3708  HZ1 LYS A 905      34.254  -3.366  23.026  1.00 51.60           H
ATOM   3709  HZ2 LYS A 905      33.088  -2.913  22.291  1.00 51.60           H
ATOM   3710  HZ3 LYS A 905      32.953  -3.351  23.663  1.00 51.60           H
ATOM   3711  N   ILE A 906      27.562  -6.803  18.634  1.00 23.78           N
ATOM   3712  CA  ILE A 906      26.174  -6.842  18.193  1.00 22.35           C
ATOM   3713  C   ILE A 906      25.853  -8.212  17.574  1.00 21.84           C
ATOM   3714  O   ILE A 906      24.884  -8.852  17.938  1.00 23.11           O
ATOM   3715  CB  ILE A 906      25.910  -5.693  17.201  1.00 25.45           C
ATOM   3716  CG1 ILE A 906      26.214  -4.327  17.844  1.00 23.55           C
ATOM   3717  CG2 ILE A 906      24.482  -5.774  16.730  1.00 24.02           C
ATOM   3718  CD1 ILE A 906      26.116  -3.142  16.895  1.00 25.41           C
ATOM   3719  H   ILE A 906      28.083  -6.286  18.177  1.00 28.53           H
ATOM   3720  HA  ILE A 906      25.588  -6.713  18.957  1.00 26.82           H
ATOM   3721  HB  ILE A 906      26.500  -5.797  16.435  1.00 30.55           H
ATOM   3722 HG12 ILE A 906      25.574  -4.170  18.554  1.00 28.27           H
ATOM   3723 HG13 ILE A 906      27.113  -4.332  18.204  1.00 28.27           H
ATOM   3724 HG21 ILE A 906      24.292  -5.023  16.146  1.00 28.83           H
ATOM   3725 HG22 ILE A 906      24.369  -6.602  16.243  1.00 28.83           H
ATOM   3726 HG23 ILE A 906      23.901  -5.771  17.504  1.00 28.83           H
ATOM   3727 HD11 ILE A 906      26.325  -2.334  17.391  1.00 30.50           H
ATOM   3728 HD12 ILE A 906      26.757  -3.262  16.180  1.00 30.50           H
ATOM   3729 HD13 ILE A 906      25.219  -3.082  16.532  1.00 30.50           H
ATOM   3730  N   LEU A 907      26.644  -8.664  16.602  1.00 21.85           N
ATOM   3731  CA  LEU A 907      26.306  -9.918  15.922  1.00 21.37           C
ATOM   3732  C   LEU A 907      26.375 -11.135  16.854  1.00 22.22           C
ATOM   3733  O   LEU A 907      25.711 -12.150  16.604  1.00 22.51           O
ATOM   3734  CB  LEU A 907      27.232 -10.074  14.708  1.00 26.06           C
ATOM   3735  CG  LEU A 907      27.158  -8.925  13.674  1.00 25.57           C
ATOM   3736  CD1 LEU A 907      28.142  -9.179  12.540  1.00 20.16           C
ATOM   3737  CD2 LEU A 907      25.751  -8.708  13.066  1.00 26.09           C
ATOM   3738  H   LEU A 907      27.356  -8.277  16.321  1.00 26.23           H
ATOM   3739  HA  LEU A 907      25.393  -9.857  15.603  1.00 25.65           H
ATOM   3740  HB2 LEU A 907      28.148 -10.126  15.021  1.00 31.27           H
ATOM   3741  HB3 LEU A 907      27.005 -10.899  14.251  1.00 31.27           H
ATOM   3742  HG  LEU A 907      27.423  -8.100  14.106  1.00 30.68           H
ATOM   3743 HD11 LEU A 907      28.039  -8.475  11.881  1.00 24.19           H
ATOM   3744 HD12 LEU A 907      29.048  -9.180  12.888  1.00 24.19           H
ATOM   3745 HD13 LEU A 907      27.946 -10.037  12.134  1.00 24.19           H
ATOM   3746 HD21 LEU A 907      25.801  -7.974  12.435  1.00 31.31           H
ATOM   3747 HD22 LEU A 907      25.462  -9.508  12.602  1.00 31.31           H
ATOM   3748 HD23 LEU A 907      25.129  -8.494  13.779  1.00 31.31           H
ATOM   3749  N   SER A 908      27.086 -11.052  17.966  1.00 21.82           N
ATOM   3750  CA  SER A 908      27.129 -12.159  18.929  1.00 26.45           C
ATOM   3751  C   SER A 908      26.120 -12.007  20.065  1.00 26.10           C
ATOM   3752  O   SER A 908      26.054 -12.878  20.955  1.00 26.12           O
ATOM   3753  CB  SER A 908      28.534 -12.284  19.518  1.00 21.04           C
ATOM   3754  OG  SER A 908      28.755 -11.234  20.460  1.00 23.22           O
ATOM   3755  H   SER A 908      27.554 -10.369  18.194  1.00 26.18           H
ATOM   3756  HA  SER A 908      26.927 -12.981  18.462  1.00 31.75           H
ATOM   3757  HB2 SER A 908      28.610 -13.141  19.965  1.00 25.25           H
ATOM   3758  HB3 SER A 908      29.183 -12.223  18.800  1.00 25.25           H
ATOM   3759  HG  SER A 908      28.796 -10.498  20.063  1.00 27.87           H
ATOM   3760  N   GLY A 909      25.317 -10.941  20.051  1.00 22.05           N
ATOM   3761  CA  GLY A 909      24.243 -10.797  21.006  1.00 22.20           C
ATOM   3762  C   GLY A 909      24.626 -10.136  22.309  1.00 21.84           C
ATOM   3763  O   GLY A 909      23.789 -10.067  23.206  1.00 26.58           O
ATOM   3764  H   GLY A 909      25.367 -10.305  19.484  1.00 26.46           H
ATOM   3765  HA2 GLY A 909      23.514 -10.300  20.603  1.00 26.64           H
ATOM   3766  HA3 GLY A 909      23.900 -11.676  21.213  1.00 26.64           H
ATOM   3767  N   LYS A 910      25.856  -9.613  22.426  1.00 22.60           N
ATOM   3768  CA  LYS A 910      26.281  -8.898  23.628  1.00 24.48           C
ATOM   3769  C   LYS A 910      25.742  -7.480  23.663  1.00 27.51           C
ATOM   3770  O   LYS A 910      25.567  -6.913  24.754  1.00 27.80           O
ATOM   3771  CB  LYS A 910      27.796  -8.826  23.701  1.00 24.89           C
ATOM   3772  CG  LYS A 910      28.472 -10.155  23.939  1.00 27.17           C
ATOM   3773  CD  LYS A 910      29.967  -9.925  24.000  1.00 30.00           C
ATOM   3774  CE  LYS A 910      30.666 -10.944  24.839  1.00 37.25           C
ATOM   3775  NZ  LYS A 910      32.116 -10.628  25.004  1.00 39.13           N1+
ATOM   3776  H   LYS A 910      26.466  -9.658  21.815  1.00 27.12           H
ATOM   3777  HA  LYS A 910      25.954  -9.357  24.414  1.00 29.38           H
ATOM   3778  HB2 LYS A 910      28.124  -8.470  22.860  1.00 29.87           H
ATOM   3779  HB3 LYS A 910      28.037  -8.237  24.433  1.00 29.87           H
ATOM   3780  HG2 LYS A 910      28.175 -10.520  24.788  1.00 32.61           H
ATOM   3781  HG3 LYS A 910      28.273 -10.764  23.213  1.00 32.61           H
ATOM   3782  HD2 LYS A 910      30.338  -9.969  23.104  1.00 36.01           H
ATOM   3783  HD3 LYS A 910      30.142  -9.053  24.387  1.00 36.01           H
ATOM   3784  HE2 LYS A 910      30.259 -10.964  25.720  1.00 44.70           H
ATOM   3785  HE3 LYS A 910      30.591 -11.813  24.415  1.00 44.70           H
ATOM   3786  HZ1 LYS A 910      32.514 -11.265  25.484  1.00 46.96           H
ATOM   3787  HZ2 LYS A 910      32.513 -10.579  24.209  1.00 46.96           H
ATOM   3788  HZ3 LYS A 910      32.212  -9.848  25.424  1.00 46.96           H
ATOM   3789  N   VAL A 911      25.464  -6.916  22.490  1.00 22.32           N
ATOM   3790  CA  VAL A 911      24.895  -5.572  22.347  1.00 22.44           C
ATOM   3791  C   VAL A 911      23.645  -5.693  21.518  1.00 24.62           C
ATOM   3792  O   VAL A 911      23.696  -6.233  20.414  1.00 22.84           O
ATOM   3793  CB  VAL A 911      25.894  -4.620  21.679  1.00 22.52           C
ATOM   3794  CG1 VAL A 911      25.273  -3.274  21.341  1.00 24.32           C
ATOM   3795  CG2 VAL A 911      27.071  -4.426  22.611  1.00 26.63           C
ATOM   3796  H   VAL A 911      25.605  -7.302  21.738  1.00 26.79           H
ATOM   3797  HA  VAL A 911      24.651  -5.212  23.211  1.00 26.92           H
ATOM   3798  HB  VAL A 911      26.210  -5.024  20.857  1.00 27.02           H
ATOM   3799 HG11 VAL A 911      25.951  -2.733  20.907  1.00 29.19           H
ATOM   3800 HG12 VAL A 911      24.518  -3.397  20.743  1.00 29.19           H
ATOM   3801 HG13 VAL A 911      24.983  -2.842  22.160  1.00 29.19           H
ATOM   3802 HG21 VAL A 911      27.674  -3.776  22.212  1.00 31.96           H
ATOM   3803 HG22 VAL A 911      26.759  -4.101  23.472  1.00 31.96           H
ATOM   3804 HG23 VAL A 911      27.527  -5.276  22.721  1.00 31.96           H
ATOM   3805  N   LYS A 912      22.537  -5.160  22.029  1.00 23.30           N
ATOM   3806  CA  LYS A 912      21.239  -5.314  21.409  1.00 24.00           C
ATOM   3807  C   LYS A 912      20.465  -3.996  21.324  1.00 25.56           C
ATOM   3808  O   LYS A 912      20.549  -3.142  22.218  1.00 24.24           O
ATOM   3809  CB  LYS A 912      20.407  -6.330  22.185  1.00 25.90           C
ATOM   3810  CG  LYS A 912      21.087  -7.679  22.272  1.00 32.52           C
ATOM   3811  CD  LYS A 912      20.140  -8.853  22.177  1.00 41.11           C
ATOM   3812  CE  LYS A 912      19.162  -8.888  23.285  1.00 44.88           C
ATOM   3813  NZ  LYS A 912      18.444 -10.237  23.258  1.00 53.66           N1+
ATOM   3814  H   LYS A 912      22.517  -4.696  22.753  1.00 27.97           H
ATOM   3815  HA  LYS A 912      21.376  -5.668  20.520  1.00 28.80           H
ATOM   3816  HB2 LYS A 912      20.243  -6.008  23.084  1.00 31.08           H
ATOM   3817  HB3 LYS A 912      19.563  -6.450  21.726  1.00 31.08           H
ATOM   3818  HG2 LYS A 912      21.720  -7.758  21.540  1.00 39.03           H
ATOM   3819  HG3 LYS A 912      21.552  -7.737  23.122  1.00 39.03           H
ATOM   3820  HD2 LYS A 912      19.653  -8.819  21.338  1.00 49.33           H
ATOM   3821  HD3 LYS A 912      20.657  -9.675  22.231  1.00 49.33           H
ATOM   3822  HE2 LYS A 912      19.628  -8.784  24.131  1.00 53.86           H
ATOM   3823  HE3 LYS A 912      18.512  -8.179  23.161  1.00 53.86           H
ATOM   3824  HZ1 LYS A 912      17.822 -10.268  23.896  1.00 64.39           H
ATOM   3825  HZ2 LYS A 912      18.049 -10.351  22.467  1.00 64.39           H
ATOM   3826  HZ3 LYS A 912      19.025 -10.899  23.384  1.00 64.39           H
ATOM   3827  N   PRO A 913      19.683  -3.846  20.269  1.00 22.81           N
ATOM   3828  CA  PRO A 913      18.810  -2.670  20.155  1.00 23.34           C
ATOM   3829  C   PRO A 913      17.732  -2.693  21.217  1.00 30.01           C
ATOM   3830  O   PRO A 913      17.308  -3.751  21.688  1.00 22.06           O
ATOM   3831  CB  PRO A 913      18.194  -2.812  18.756  1.00 23.74           C
ATOM   3832  CG  PRO A 913      18.283  -4.206  18.417  1.00 26.80           C
ATOM   3833  CD  PRO A 913      19.513  -4.777  19.140  1.00 25.62           C
ATOM   3834  HA  PRO A 913      19.306  -1.845  20.204  1.00 28.01           H
ATOM   3835  HB2 PRO A 913      17.266  -2.539  18.788  1.00 28.48           H
ATOM   3836  HB3 PRO A 913      18.698  -2.271  18.128  1.00 28.48           H
ATOM   3837  HG2 PRO A 913      17.489  -4.653  18.746  1.00 32.17           H
ATOM   3838  HG3 PRO A 913      18.364  -4.296  17.457  1.00 32.17           H
ATOM   3839  HD2 PRO A 913      19.347  -5.674  19.464  1.00 30.75           H
ATOM   3840  HD3 PRO A 913      20.288  -4.748  18.557  1.00 30.75           H
ATOM   3841  N   ILE A 914      17.271  -1.497  21.546  1.00 22.73           N
ATOM   3842  CA  ILE A 914      16.123  -1.259  22.417  1.00 25.71           C
ATOM   3843  C   ILE A 914      14.922  -1.044  21.498  1.00 25.78           C
ATOM   3844  O   ILE A 914      14.768   0.013  20.902  1.00 27.47           O
ATOM   3845  CB  ILE A 914      16.341  -0.043  23.333  1.00 26.78           C
ATOM   3846  CG1 ILE A 914      17.579  -0.208  24.227  1.00 27.69           C
ATOM   3847  CG2 ILE A 914      15.150   0.121  24.228  1.00 29.59           C
ATOM   3848  CD1 ILE A 914      18.097   1.111  24.918  1.00 27.59           C
ATOM   3849  H   ILE A 914      17.622  -0.771  21.251  1.00 27.28           H
ATOM   3850  HA  ILE A 914      15.950  -2.034  22.973  1.00 30.86           H
ATOM   3851  HB  ILE A 914      16.447   0.748  22.783  1.00 32.14           H
ATOM   3852 HG12 ILE A 914      17.385  -0.860  24.918  1.00 33.23           H
ATOM   3853 HG13 ILE A 914      18.308  -0.529  23.672  1.00 33.23           H
ATOM   3854 HG21 ILE A 914      15.291   0.898  24.789  1.00 35.51           H
ATOM   3855 HG22 ILE A 914      14.352   0.248  23.694  1.00 35.51           H
ATOM   3856 HG23 ILE A 914      15.062  -0.674  24.775  1.00 35.51           H
ATOM   3857 HD11 ILE A 914      18.890   0.899  25.432  1.00 33.11           H
ATOM   3858 HD12 ILE A 914      18.315   1.779  24.251  1.00 33.11           H
ATOM   3859 HD13 ILE A 914      17.401   1.445  25.506  1.00 33.11           H
ATOM   3860  N   TYR A 915      14.066  -2.048  21.362  1.00 23.19           N
ATOM   3861  CA  TYR A 915      12.835  -1.866  20.613  1.00 26.30           C
ATOM   3862  C   TYR A 915      11.739  -1.270  21.492  1.00 28.18           C
ATOM   3863  O   TYR A 915      11.660  -1.547  22.684  1.00 28.93           O
ATOM   3864  CB  TYR A 915      12.346  -3.207  20.050  1.00 25.78           C
ATOM   3865  CG  TYR A 915      13.211  -3.767  18.945  1.00 25.49           C
ATOM   3866  CD1 TYR A 915      14.216  -4.668  19.214  1.00 30.29           C
ATOM   3867  CD2 TYR A 915      13.017  -3.384  17.636  1.00 27.81           C
ATOM   3868  CE1 TYR A 915      15.006  -5.193  18.189  1.00 32.21           C
ATOM   3869  CE2 TYR A 915      13.802  -3.904  16.612  1.00 31.22           C
ATOM   3870  CZ  TYR A 915      14.799  -4.790  16.904  1.00 28.82           C
ATOM   3871  OH  TYR A 915      15.593  -5.272  15.900  1.00 36.01           O
ATOM   3872  H   TYR A 915      14.181  -2.834  21.687  1.00 27.84           H
ATOM   3873  HA  TYR A 915      12.990  -1.258  19.874  1.00 31.56           H
ATOM   3874  HB2 TYR A 915      12.338  -3.850  20.776  1.00 30.94           H
ATOM   3875  HB3 TYR A 915      11.450  -3.082  19.703  1.00 30.94           H
ATOM   3876  HD1 TYR A 915      14.360  -4.940  20.093  1.00 36.35           H
ATOM   3877  HD2 TYR A 915      12.338  -2.778  17.437  1.00 33.38           H
ATOM   3878  HE1 TYR A 915      15.693  -5.792  18.383  1.00 38.65           H
ATOM   3879  HE2 TYR A 915      13.668  -3.632  15.732  1.00 37.46           H
ATOM   3880  HH  TYR A 915      15.400  -4.898  15.173  1.00 43.21           H
ATOM   3881  N   PHE A 916      10.854  -0.482  20.874  1.00 25.94           N
ATOM   3882  CA  PHE A 916       9.656  -0.051  21.585  1.00 24.04           C
ATOM   3883  C   PHE A 916       8.627  -1.169  21.676  1.00 30.60           C
ATOM   3884  O   PHE A 916       8.105  -1.455  22.762  1.00 29.82           O
ATOM   3885  CB  PHE A 916       9.041   1.168  20.913  1.00 27.33           C
ATOM   3886  CG  PHE A 916       9.599   2.444  21.399  1.00 29.25           C
ATOM   3887  CD1 PHE A 916       9.163   2.990  22.584  1.00 26.95           C
ATOM   3888  CD2 PHE A 916      10.594   3.073  20.686  1.00 32.65           C
ATOM   3889  CE1 PHE A 916       9.695   4.188  23.051  1.00 29.68           C
ATOM   3890  CE2 PHE A 916      11.126   4.263  21.132  1.00 33.05           C
ATOM   3891  CZ  PHE A 916      10.681   4.813  22.318  1.00 33.37           C
ATOM   3892  H   PHE A 916      10.928  -0.198  20.065  1.00 31.13           H
ATOM   3893  HA  PHE A 916       9.902   0.189  22.487  1.00 28.86           H
ATOM   3894  HB2 PHE A 916       9.193   1.128  19.959  1.00 32.80           H
ATOM   3895  HB3 PHE A 916       8.091   1.186  21.103  1.00 32.80           H
ATOM   3896  HD1 PHE A 916       8.495   2.563  23.070  1.00 32.35           H
ATOM   3897  HD2 PHE A 916      10.892   2.704  19.885  1.00 39.18           H
ATOM   3898  HE1 PHE A 916       9.391   4.563  23.845  1.00 35.62           H
ATOM   3899  HE2 PHE A 916      11.792   4.687  20.638  1.00 39.67           H
ATOM   3900  HZ  PHE A 916      11.042   5.617  22.618  1.00 40.05           H
ATOM   3901  N   HIS A 917       8.356  -1.821  20.550  1.00 27.08           N
ATOM   3902  CA  HIS A 917       7.307  -2.837  20.424  1.00 33.71           C
ATOM   3903  C   HIS A 917       7.857  -4.249  20.374  1.00 36.04           C
ATOM   3904  O   HIS A 917       8.963  -4.439  19.876  1.00 36.77           O
ATOM   3905  CB  HIS A 917       6.499  -2.572  19.163  1.00 32.08           C
ATOM   3906  CG  HIS A 917       5.917  -1.200  19.120  1.00 29.16           C
ATOM   3907  ND1 HIS A 917       4.709  -0.892  19.701  1.00 28.22           N
ATOM   3908  CD2 HIS A 917       6.378  -0.052  18.568  1.00 26.81           C
ATOM   3909  CE1 HIS A 917       4.449   0.388  19.511  1.00 30.07           C
ATOM   3910  NE2 HIS A 917       5.446   0.922  18.830  1.00 29.03           N
ATOM   3911  OXT HIS A 917       7.187  -5.205  20.768  1.00 35.57           O1-
ATOM   3912  H   HIS A 917       8.784  -1.689  19.818  1.00 32.49           H
ATOM   3913  HA  HIS A 917       6.705  -2.782  21.182  1.00 40.46           H
ATOM   3914  HB2 HIS A 917       5.773  -3.214  19.108  1.00 38.50           H
ATOM   3915  HB3 HIS A 917       7.081  -2.671  18.396  1.00 38.50           H
ATOM   3916  HD2 HIS A 917       7.175   0.057  18.103  1.00 32.18           H
ATOM   3917  HE1 HIS A 917       3.692   0.839  19.809  1.00 36.08           H
ATOM   3918  HE2 HIS A 917       5.502   1.746  18.582  1.00 34.83           H
TER
HETATM 3919  O1  SO4 A 402      33.186  -6.726 -10.077  1.00 39.65           O1-
HETATM 3920  O2  SO4 A 402      31.089  -5.643  -9.831  1.00 45.47           O1-
HETATM 3921  O3  SO4 A 402      31.556  -6.743 -11.800  1.00 45.92           O1-
HETATM 3922  O4  SO4 A 402      31.214  -8.015  -9.765  1.00 39.62           O1-
HETATM 3923  S   SO4 A 402      31.774  -6.815 -10.363  1.00 38.46           S2+
HETATM 3924  C1  198 A 501      27.638   3.298   4.481  1.00 25.90           C
HETATM 3925  C10 198 A 501      28.460   0.988   4.923  1.00 24.15           C
HETATM 3926  C11 198 A 501      29.721   0.118   4.672  1.00 27.96           C
HETATM 3927  C12 198 A 501      29.295  -1.076   3.838  1.00 23.77           C
HETATM 3928  C13 198 A 501      30.338  -0.215   6.018  1.00 24.24           C
HETATM 3929  C15 198 A 501      30.410   0.939   8.569  1.00 23.74           C
HETATM 3930  C16 198 A 501      29.183   1.487   8.945  1.00 28.30           C
HETATM 3931  C17 198 A 501      28.723   1.351  10.260  1.00 28.70           C
HETATM 3932  C18 198 A 501      29.537   0.675  11.158  1.00 29.21           C
HETATM 3933  C19 198 A 501      30.782   0.129  10.821  1.00 27.64           C
HETATM 3934  C2  198 A 501      26.282   3.045   4.808  1.00 19.64           C
HETATM 3935  C20 198 A 501      31.200   0.263   9.506  1.00 24.16           C
HETATM 3936  C3  198 A 501      25.363   4.090   4.724  1.00 21.73           C
HETATM 3937  C4  198 A 501      25.788   5.397   4.428  1.00 23.29           C
HETATM 3938  C5  198 A 501      27.159   5.670   4.250  1.00 25.43           C
HETATM 3939  C6  198 A 501      28.074   4.626   4.227  1.00 28.59           C
HETATM 3940  C7  198 A 501      23.932   3.768   5.036  1.00 29.00           C
HETATM 3941  C8  198 A 501      24.907   6.516   4.321  1.00 28.86           C
HETATM 3942  F18 198 A 501      29.128   0.518  12.413  1.00 36.26           F
HETATM 3943  F7A 198 A 501      23.519   2.536   4.701  1.00 26.30           F
HETATM 3944  F7B 198 A 501      23.675   3.885   6.344  1.00 28.59           F
HETATM 3945  F7C 198 A 501      23.005   4.550   4.473  1.00 28.96           F
HETATM 3946  N8  198 A 501      24.272   7.473   4.178  1.00 22.68           N
HETATM 3947  N9  198 A 501      28.542   2.233   4.265  1.00 21.84           N
HETATM 3948  O10 198 A 501      27.530   0.620   5.618  1.00 25.51           O
HETATM 3949  O11 198 A 501      30.586   0.943   3.888  1.00 25.10           O
HETATM 3950  O14 198 A 501      30.348   2.367   6.524  1.00 32.64           O1-
HETATM 3951  O15 198 A 501      32.441   0.909   7.006  1.00 26.25           O1-
HETATM 3952  S14 198 A 501      31.017   1.139   6.971  1.00 27.41           S2+
HETATM 3953  H2  198 A 501      25.991   2.032   5.109  1.00 23.57           H
HETATM 3954  H11 198 A 501      31.437   0.443   3.575  1.00 30.13           H
HETATM 3955  H16 198 A 501      28.578   2.053   8.224  1.00 33.96           H
HETATM 3956  H17 198 A 501      27.767   1.777  10.563  1.00 34.44           H
HETATM 3957  H19 198 A 501      31.421  -0.347  11.577  1.00 33.17           H
HETATM 3958  H20 198 A 501      32.179  -0.144   9.206  1.00 29.00           H
HETATM 3959  H5  198 A 501      27.505   6.705   4.133  1.00 30.52           H
HETATM 3960  H6  198 A 501      29.146   4.823   4.045  1.00 34.31           H
HETATM 3961  HN9 198 A 501      29.522   2.532   3.981  1.00 26.21           H
HETATM 3962 H121 198 A 501      30.159  -1.718   3.610  1.00 28.53           H
HETATM 3963 H122 198 A 501      28.857  -0.782   2.882  1.00 28.53           H
HETATM 3964 H123 198 A 501      28.560  -1.696   4.371  1.00 28.53           H
HETATM 3965 H131 198 A 501      29.592  -0.813   6.597  1.00 29.09           H
HETATM 3966 H132 198 A 501      31.134  -0.985   5.858  1.00 29.09           H
HETATM 3967  O   HOH A 101      26.851   0.832  14.115  1.00 23.26           O
HETATM 3968  H1  HOH A 101      27.733   1.083  14.458  1.00 27.92           H
HETATM 3969  H2  HOH A 101      26.333   0.638  14.909  1.00 27.92           H
HETATM 3970  O   HOH A 102      20.193  17.300  14.928  1.00 23.44           O
HETATM 3971  H1  HOH A 102      20.172  17.075  14.119  1.00 28.13           H
HETATM 3972  H2  HOH A 102      19.803  18.040  14.988  1.00 28.13           H
HETATM 3973  O   HOH A 103      27.638  20.530  23.763  1.00 25.09           O
HETATM 3974  H1  HOH A 103      27.493  20.908  23.027  1.00 30.11           H
HETATM 3975  H2  HOH A 103      26.905  20.210  24.017  1.00 30.11           H
HETATM 3976  O   HOH A 104       8.564  -1.469  13.281  1.00 26.39           O
HETATM 3977  H1  HOH A 104       8.221  -1.564  14.042  1.00 31.67           H
HETATM 3978  H2  HOH A 104       8.720  -0.652  13.179  1.00 31.67           H
HETATM 3979  O   HOH A 105      22.302  -4.304  14.380  1.00 26.78           O
HETATM 3980  H1  HOH A 105      21.699  -3.895  14.796  1.00 32.14           H
HETATM 3981  H2  HOH A 105      22.963  -4.332  14.894  1.00 32.14           H
HETATM 3982  O   HOH A 106      22.321   3.611  22.449  1.00 22.87           O
HETATM 3983  H1  HOH A 106      22.798   2.923  22.496  1.00 27.44           H
HETATM 3984  H2  HOH A 106      22.741   4.148  21.957  1.00 27.44           H
HETATM 3985  O   HOH A 107      23.225   0.778  14.387  1.00 24.86           O
HETATM 3986  H1  HOH A 107      23.626   0.643  15.113  1.00 29.84           H
HETATM 3987  H2  HOH A 107      22.441   1.003  14.578  1.00 29.84           H
HETATM 3988  O   HOH A 108      23.575   9.320   6.516  1.00 24.68           O
HETATM 3989  H1  HOH A 108      24.508   9.005   6.603  1.00 29.62           H
HETATM 3990  H2  HOH A 108      23.003   8.527   6.620  1.00 29.62           H
HETATM 3991  O   HOH A 109      23.623  19.426  28.042  1.00 29.61           O
HETATM 3992  H1  HOH A 109      24.446  19.595  28.115  1.00 35.54           H
HETATM 3993  H2  HOH A 109      23.206  20.062  28.390  1.00 35.54           H
HETATM 3994  O   HOH A 110      26.551  11.885   2.757  1.00 26.63           O
HETATM 3995  H1  HOH A 110      26.922  12.469   2.284  1.00 31.96           H
HETATM 3996  H2  HOH A 110      26.221  11.323   2.229  1.00 31.96           H
HETATM 3997  O   HOH A 111      26.546   9.148  -7.873  1.00 31.75           O
HETATM 3998  H1  HOH A 111      27.376   9.259  -7.942  1.00 38.11           H
HETATM 3999  H2  HOH A 111      26.188   9.905  -7.899  1.00 38.11           H
HETATM 4000  O   HOH A 112      15.271   2.398  17.065  1.00 29.73           O
HETATM 4001  H1  HOH A 112      14.731   1.843  17.380  1.00 35.68           H
HETATM 4002  H2  HOH A 112      15.144   2.412  16.235  1.00 35.68           H
HETATM 4003  O   HOH A 113      34.678  14.095  15.003  1.00 29.38           O
HETATM 4004  H1  HOH A 113      34.030  14.119  14.463  1.00 35.26           H
HETATM 4005  H2  HOH A 113      34.853  13.283  15.145  1.00 35.26           H
HETATM 4006  O   HOH A 114      19.010  14.779  15.156  1.00 23.97           O
HETATM 4007  H1  HOH A 114      18.237  14.735  15.478  1.00 28.77           H
HETATM 4008  H2  HOH A 114      19.248  15.584  15.205  1.00 28.77           H
HETATM 4009  O   HOH A 115      20.781   1.073  15.077  1.00 26.46           O
HETATM 4010  H1  HOH A 115      20.944   1.523  15.768  1.00 31.76           H
HETATM 4011  H2  HOH A 115      20.224   0.486  15.306  1.00 31.76           H
HETATM 4012  O   HOH A 116      22.329  -7.801  -4.394  1.00 32.90           O
HETATM 4013  H1  HOH A 116      22.610  -7.984  -5.167  1.00 39.48           H
HETATM 4014  H2  HOH A 116      22.651  -8.379  -3.873  1.00 39.48           H
HETATM 4015  O   HOH A 117      26.176   1.251  35.503  1.00 43.98           O
HETATM 4016  H1  HOH A 117      26.111   0.419  35.394  1.00 52.78           H
HETATM 4017  H2  HOH A 117      26.974   1.455  35.334  1.00 52.78           H
HETATM 4018  O   HOH A 118      18.606  26.615  15.681  1.00 29.05           O
HETATM 4019  H1  HOH A 118      18.806  25.931  16.125  1.00 34.86           H
HETATM 4020  H2  HOH A 118      17.924  26.425  15.230  1.00 34.86           H
HETATM 4021  O   HOH A 119      20.412  -8.565  -2.301  1.00 31.61           O
HETATM 4022  H1  HOH A 119      20.773  -9.082  -2.858  1.00 37.93           H
HETATM 4023  H2  HOH A 119      20.338  -8.993  -1.582  1.00 37.93           H
HETATM 4024  O   HOH A 120      17.452  -7.997  10.508  1.00 25.66           O
HETATM 4025  H1  HOH A 120      17.368  -7.285  10.065  1.00 30.80           H
HETATM 4026  H2  HOH A 120      18.258  -8.233  10.443  1.00 30.80           H
HETATM 4027  O   HOH A 121      10.512  18.477  21.917  1.00 34.37           O
HETATM 4028  H1  HOH A 121      10.716  18.525  22.731  1.00 41.24           H
HETATM 4029  H2  HOH A 121      10.109  17.745  21.816  1.00 41.24           H
HETATM 4030  O   HOH A 122      23.001  12.353  12.979  1.00 33.03           O
HETATM 4031  H1  HOH A 122      23.339  12.597  13.707  1.00 39.64           H
HETATM 4032  H2  HOH A 122      23.606  12.417  12.396  1.00 39.64           H
HETATM 4033  O   HOH A 123      25.742  21.951  21.983  1.00 24.05           O
HETATM 4034  H1  HOH A 123      25.389  21.259  21.668  1.00 28.86           H
HETATM 4035  H2  HOH A 123      25.439  22.054  22.760  1.00 28.86           H
HETATM 4036  O   HOH A 124       7.007   1.320  10.184  1.00 42.28           O
HETATM 4037  H1  HOH A 124       6.930   1.884  10.803  1.00 50.74           H
HETATM 4038  H2  HOH A 124       6.887   1.736   9.465  1.00 50.74           H
HETATM 4039  O   HOH A 125      16.444  16.650  26.853  1.00 40.37           O
HETATM 4040  H1  HOH A 125      15.774  17.162  26.881  1.00 48.45           H
HETATM 4041  H2  HOH A 125      16.399  16.239  26.125  1.00 48.45           H
HETATM 4042  O   HOH A 126      26.453  17.885  24.906  1.00 34.75           O
HETATM 4043  H1  HOH A 126      27.043  17.810  24.312  1.00 41.70           H
HETATM 4044  H2  HOH A 126      25.741  17.574  24.580  1.00 41.70           H
HETATM 4045  O   HOH A 127      19.082 -10.032  10.078  1.00 39.80           O
HETATM 4046  H1  HOH A 127      18.964 -10.355   9.310  1.00 47.76           H
HETATM 4047  H2  HOH A 127      18.374 -10.177  10.508  1.00 47.76           H
HETATM 4048  O   HOH A 128      33.314 -13.305   5.133  1.00 23.15           O
HETATM 4049  H1  HOH A 128      32.962 -13.461   5.884  1.00 27.79           H
HETATM 4050  H2  HOH A 128      33.499 -12.483   5.106  1.00 27.79           H
HETATM 4051  O   HOH A 129       0.797   5.985  21.468  1.00 44.13           O
HETATM 4052  H1  HOH A 129       0.520   6.341  20.760  1.00 52.96           H
HETATM 4053  H2  HOH A 129       1.093   5.226  21.261  1.00 52.96           H
HETATM 4054  O   HOH A 130      35.815   4.398  -9.045  1.00 46.39           O
HETATM 4055  H1  HOH A 130      35.360   5.103  -9.095  1.00 55.67           H
HETATM 4056  H2  HOH A 130      36.133   4.370  -8.267  1.00 55.67           H
HETATM 4057  O   HOH A 131      25.059   5.850  35.749  1.00 39.98           O
HETATM 4058  H1  HOH A 131      24.893   6.441  36.323  1.00 47.98           H
HETATM 4059  H2  HOH A 131      24.989   5.106  36.133  1.00 47.98           H
HETATM 4060  O   HOH A 132      37.678   2.904   1.362  1.00 32.51           O
HETATM 4061  H1  HOH A 132      37.047   2.938   0.807  1.00 39.01           H
HETATM 4062  H2  HOH A 132      37.903   2.095   1.427  1.00 39.01           H
HETATM 4063  O   HOH A 133       5.253  18.709  29.562  1.00 46.64           O
HETATM 4064  H1  HOH A 133       4.793  18.307  30.138  1.00 55.98           H
HETATM 4065  H2  HOH A 133       4.869  19.443  29.418  1.00 55.98           H
HETATM 4066  O   HOH A 134       7.759  14.611  31.996  1.00 51.31           O
HETATM 4067  H1  HOH A 134       8.178  13.885  31.979  1.00 61.58           H
HETATM 4068  H2  HOH A 134       7.319  14.619  32.713  1.00 61.58           H
HETATM 4069  O   HOH A 135      33.227  16.748  19.006  1.00 42.59           O
HETATM 4070  H1  HOH A 135      33.787  16.237  18.641  1.00 51.11           H
HETATM 4071  H2  HOH A 135      33.558  17.522  18.985  1.00 51.11           H
HETATM 4072  O   HOH A 136       3.050  15.580  12.493  1.00 36.72           O
HETATM 4073  H1  HOH A 136       3.501  16.191  12.136  1.00 44.07           H
HETATM 4074  H2  HOH A 136       3.550  15.205  13.055  1.00 44.07           H
HETATM 4075  O   HOH A 137      32.265  14.595  28.333  1.00 39.97           O
HETATM 4076  H1  HOH A 137      31.795  14.831  28.991  1.00 47.97           H
HETATM 4077  H2  HOH A 137      33.067  14.656  28.571  1.00 47.97           H
HETATM 4078  O   HOH A 138      14.255   4.037  18.886  1.00 39.28           O
HETATM 4079  H1  HOH A 138      14.762   4.574  19.289  1.00 47.14           H
HETATM 4080  H2  HOH A 138      14.642   3.826  18.169  1.00 47.14           H
HETATM 4081  O   HOH A 139      40.104   7.368   4.844  1.00 34.95           O
HETATM 4082  H1  HOH A 139      40.699   6.837   4.577  1.00 41.95           H
HETATM 4083  H2  HOH A 139      39.489   7.356   4.274  1.00 41.95           H
HETATM 4084  O   HOH A 140      27.310  19.202  13.216  1.00 40.74           O
HETATM 4085  H1  HOH A 140      26.515  18.947  13.326  1.00 48.89           H
HETATM 4086  H2  HOH A 140      27.296  19.755  12.583  1.00 48.89           H
HETATM 4087  O   HOH A 141      22.964 -11.451  11.155  1.00 34.67           O
HETATM 4088  H1  HOH A 141      23.783 -11.597  11.048  1.00 41.61           H
HETATM 4089  H2  HOH A 141      22.564 -11.773  10.494  1.00 41.61           H
HETATM 4090  O   HOH A 142       7.454   8.184  28.944  1.00 35.55           O
HETATM 4091  H1  HOH A 142       6.636   8.236  29.139  1.00 42.66           H
HETATM 4092  H2  HOH A 142       7.658   7.374  28.996  1.00 42.66           H
HETATM 4093  O   HOH A 143      12.730  -4.486  -6.674  1.00 34.94           O
HETATM 4094  H1  HOH A 143      13.434  -4.599  -7.117  1.00 41.93           H
HETATM 4095  H2  HOH A 143      12.685  -3.667  -6.486  1.00 41.93           H
HETATM 4096  O   HOH A 144      29.425  -9.466   2.524  1.00 38.13           O
HETATM 4097  H1  HOH A 144      29.454  -8.942   3.183  1.00 45.76           H
HETATM 4098  H2  HOH A 144      28.819 -10.025   2.691  1.00 45.76           H
HETATM 4099  O   HOH A 145      13.940   2.793  21.011  1.00 37.63           O
HETATM 4100  H1  HOH A 145      14.143   1.980  21.071  1.00 45.16           H
HETATM 4101  H2  HOH A 145      14.383   3.112  20.375  1.00 45.16           H
HETATM 4102  O   HOH A 146      12.262  -1.703  -7.373  1.00 44.57           O
HETATM 4103  H1  HOH A 146      12.079  -2.403  -7.800  1.00 53.49           H
HETATM 4104  H2  HOH A 146      13.093  -1.700  -7.248  1.00 53.49           H
HETATM 4105  O   HOH A 147      26.544  -7.227  27.233  1.00 37.67           O
HETATM 4106  H1  HOH A 147      26.275  -7.407  26.457  1.00 45.20           H
HETATM 4107  H2  HOH A 147      26.306  -7.863  27.723  1.00 45.20           H
HETATM 4108  O   HOH A 148      39.855  -2.252  21.549  1.00 48.30           O
HETATM 4109  H1  HOH A 148      39.889  -1.535  21.111  1.00 57.97           H
HETATM 4110  H2  HOH A 148      40.557  -2.678  21.370  1.00 57.97           H
HETATM 4111  O   HOH A 149      17.793  -8.400  19.016  1.00 45.06           O
HETATM 4112  H1  HOH A 149      16.987  -8.342  18.785  1.00 54.07           H
HETATM 4113  H2  HOH A 149      18.253  -8.170  18.353  1.00 54.07           H
HETATM 4114  O   HOH A 150      28.812  -7.181  -7.964  1.00 30.39           O
HETATM 4115  H1  HOH A 150      29.419  -7.327  -8.522  1.00 36.47           H
HETATM 4116  H2  HOH A 150      28.733  -6.347  -7.903  1.00 36.47           H
HETATM 4117  O   HOH A 151      13.986   0.910  18.241  1.00 35.22           O
HETATM 4118  H1  HOH A 151      13.152   0.946  18.146  1.00 42.27           H
HETATM 4119  H2  HOH A 151      14.134   0.436  18.919  1.00 42.27           H
HETATM 4120  O   HOH A 152      18.692  -3.962  24.767  1.00 41.74           O
HETATM 4121  H1  HOH A 152      19.506  -3.886  24.562  1.00 50.09           H
HETATM 4122  H2  HOH A 152      18.249  -3.912  24.056  1.00 50.09           H
HETATM 4123  O   HOH A 153      14.264   4.296 -13.002  1.00 39.00           O
HETATM 4124  H1  HOH A 153      14.988   4.042 -13.347  1.00 46.80           H
HETATM 4125  H2  HOH A 153      14.182   3.881 -12.278  1.00 46.80           H
HETATM 4126  O   HOH A 154      30.784   4.381 -10.484  1.00 38.08           O
HETATM 4127  H1  HOH A 154      31.316   4.286 -11.126  1.00 45.70           H
HETATM 4128  H2  HOH A 154      30.155   3.836 -10.607  1.00 45.70           H
HETATM 4129  O   HOH A 155      26.970   6.798  30.915  1.00 34.67           O
HETATM 4130  H1  HOH A 155      26.393   6.498  31.447  1.00 41.61           H
HETATM 4131  H2  HOH A 155      27.456   6.148  30.693  1.00 41.61           H
HETATM 4132  O   HOH A 156      17.049  -7.863  13.281  1.00 32.23           O
HETATM 4133  H1  HOH A 156      16.916  -7.966  12.454  1.00 38.68           H
HETATM 4134  H2  HOH A 156      16.540  -8.404  13.677  1.00 38.68           H
HETATM 4135  O   HOH A 157      29.174  -9.338  -0.144  1.00 43.30           O
HETATM 4136  H1  HOH A 157      29.121  -8.933   0.589  1.00 51.97           H
HETATM 4137  H2  HOH A 157      28.391  -9.552  -0.360  1.00 51.97           H
HETATM 4138  O   HOH A 158      21.591  -9.955   9.243  1.00 38.26           O
HETATM 4139  H1  HOH A 158      20.785  -9.958   9.483  1.00 45.91           H
HETATM 4140  H2  HOH A 158      21.600 -10.142   8.423  1.00 45.91           H
HETATM 4141  O   HOH A 159      26.029 -13.622  12.785  1.00 35.15           O
HETATM 4142  H1  HOH A 159      25.862 -13.007  12.233  1.00 42.18           H
HETATM 4143  H2  HOH A 159      26.085 -13.256  13.542  1.00 42.18           H
HETATM 4144  O   HOH A 160      41.279  -2.430   3.697  1.00 37.72           O
HETATM 4145  H1  HOH A 160      41.313  -3.059   3.142  1.00 45.26           H
HETATM 4146  H2  HOH A 160      41.988  -2.462   4.151  1.00 45.26           H
HETATM 4147  O   HOH A 161      34.485  -5.618  -8.055  1.00 33.08           O
HETATM 4148  H1  HOH A 161      35.221  -5.999  -7.917  1.00 39.70           H
HETATM 4149  H2  HOH A 161      34.112  -6.030  -8.684  1.00 39.70           H
HETATM 4150  O   HOH A 162      24.658  10.809   9.152  1.00 39.95           O
HETATM 4151  H1  HOH A 162      25.495  10.751   9.092  1.00 47.94           H
HETATM 4152  H2  HOH A 162      24.341  10.447   8.463  1.00 47.94           H
HETATM 4153  O   HOH A 163      21.927  11.679  32.179  1.00 39.15           O
HETATM 4154  H1  HOH A 163      21.538  11.035  31.806  1.00 46.99           H
HETATM 4155  H2  HOH A 163      21.395  11.985  32.752  1.00 46.99           H
HETATM 4156  O   HOH A 164       9.139  21.161  21.610  1.00 45.25           O
HETATM 4157  H1  HOH A 164       8.312  21.026  21.678  1.00 54.30           H
HETATM 4158  H2  HOH A 164       9.511  20.407  21.639  1.00 54.30           H
HETATM 4159  O   HOH A 165      33.163  -0.028  23.784  1.00 41.09           O
HETATM 4160  H1  HOH A 165      32.897   0.058  22.992  1.00 49.31           H
HETATM 4161  H2  HOH A 165      33.427   0.730  24.033  1.00 49.31           H
HETATM 4162  O   HOH A 166       8.139  -2.491  15.932  1.00 33.33           O
HETATM 4163  H1  HOH A 166       8.523  -2.011  16.506  1.00 40.00           H
HETATM 4164  H2  HOH A 166       8.695  -3.078  15.708  1.00 40.00           H
HETATM 4165  O   HOH A 167      25.557 -14.964  16.765  1.00 30.58           O
HETATM 4166  H1  HOH A 167      25.820 -15.083  15.975  1.00 36.69           H
HETATM 4167  H2  HOH A 167      25.281 -14.171  16.820  1.00 36.69           H
HETATM 4168  O   HOH A 168      25.021  14.275   3.184  1.00 34.34           O
HETATM 4169  H1  HOH A 168      24.873  14.420   4.000  1.00 41.22           H
HETATM 4170  H2  HOH A 168      25.333  13.498   3.130  1.00 41.22           H
HETATM 4171  O   HOH A 169      34.204  14.213   7.168  1.00 37.40           O
HETATM 4172  H1  HOH A 169      33.781  13.616   7.582  1.00 44.89           H
HETATM 4173  H2  HOH A 169      34.982  14.217   7.490  1.00 44.89           H
HETATM 4174  O   HOH A 170      35.573  -7.443  -6.178  1.00 34.75           O
HETATM 4175  H1  HOH A 170      36.274  -7.317  -5.732  1.00 41.70           H
HETATM 4176  H2  HOH A 170      35.117  -6.744  -6.110  1.00 41.70           H
HETATM 4177  O   HOH A 171      10.513  -3.342  13.219  1.00 35.95           O
HETATM 4178  H1  HOH A 171       9.980  -2.704  13.077  1.00 43.14           H
HETATM 4179  H2  HOH A 171      10.298  -3.955  12.688  1.00 43.14           H
HETATM 4180  O   HOH A 172       2.823  15.543   9.637  1.00 36.03           O
HETATM 4181  H1  HOH A 172       3.393  15.103   9.202  1.00 43.23           H
HETATM 4182  H2  HOH A 172       2.897  15.314  10.442  1.00 43.23           H
HETATM 4183  O   HOH A 173      20.331  -3.145  15.116  1.00 41.06           O
HETATM 4184  H1  HOH A 173      19.848  -2.582  15.509  1.00 49.27           H
HETATM 4185  H2  HOH A 173      20.030  -3.214  14.334  1.00 49.27           H
HETATM 4186  O   HOH A 174      37.334   3.420  19.134  1.00 46.00           O
HETATM 4187  H1  HOH A 174      37.790   2.982  18.581  1.00 55.21           H
HETATM 4188  H2  HOH A 174      37.854   3.647  19.753  1.00 55.21           H
HETATM 4189  O   HOH A 175      24.610  14.881   5.631  1.00 38.09           O
HETATM 4190  H1  HOH A 175      25.145  15.479   5.882  1.00 45.71           H
HETATM 4191  H2  HOH A 175      24.003  14.844   6.208  1.00 45.71           H
HETATM 4192  O   HOH A 176      35.882   3.733  -5.455  1.00 37.73           O
HETATM 4193  H1  HOH A 176      36.013   4.206  -4.771  1.00 45.28           H
HETATM 4194  H2  HOH A 176      35.152   3.332  -5.337  1.00 45.28           H
HETATM 4195  O   HOH A 177      18.065  17.310  28.036  1.00 43.13           O
HETATM 4196  H1  HOH A 177      17.671  17.416  28.771  1.00 51.76           H
HETATM 4197  H2  HOH A 177      17.559  16.854  27.552  1.00 51.76           H
HETATM 4198  O   HOH A 178      -2.537   4.021  19.119  1.00 48.31           O
HETATM 4199  H1  HOH A 178      -2.715   3.351  19.593  1.00 57.97           H
HETATM 4200  H2  HOH A 178      -1.783   4.299  19.363  1.00 57.97           H
HETATM 4201  O   HOH A 179      11.046  -3.153  24.910  1.00 39.37           O
HETATM 4202  H1  HOH A 179      10.221  -3.180  24.824  1.00 47.24           H
HETATM 4203  H2  HOH A 179      11.334  -2.746  24.234  1.00 47.24           H
HETATM 4204  O   HOH A 180      31.119 -14.429   3.497  1.00 39.95           O
HETATM 4205  H1  HOH A 180      31.582 -14.929   3.991  1.00 47.95           H
HETATM 4206  H2  HOH A 180      30.432 -14.221   3.934  1.00 47.95           H
HETATM 4207  O   HOH A 181      36.134   8.612  11.093  1.00 35.10           O
HETATM 4208  H1  HOH A 181      36.646   8.059  10.724  1.00 42.12           H
HETATM 4209  H2  HOH A 181      35.505   8.762  10.558  1.00 42.12           H
HETATM 4210  O   HOH A 182      35.864  15.250  23.227  1.00 48.54           O
HETATM 4211  H1  HOH A 182      36.492  14.955  23.703  1.00 58.25           H
HETATM 4212  H2  HOH A 182      36.213  15.515  22.509  1.00 58.25           H
HETATM 4213  O   HOH A 183      41.043   5.621   9.175  1.00 48.21           O
HETATM 4214  H1  HOH A 183      40.248   5.880   9.270  1.00 57.85           H
HETATM 4215  H2  HOH A 183      41.534   6.284   9.336  1.00 57.85           H
HETATM 4216  O   HOH A 184       4.702   3.516  11.175  1.00 41.87           O
HETATM 4217  H1  HOH A 184       5.049   4.119  11.647  1.00 50.25           H
HETATM 4218  H2  HOH A 184       4.977   3.636  10.390  1.00 50.25           H
HETATM 4219  O   HOH A 185      28.618  -4.212  29.405  1.00 45.34           O
HETATM 4220  H1  HOH A 185      28.225  -3.540  29.722  1.00 54.41           H
HETATM 4221  H2  HOH A 185      28.914  -4.651  30.057  1.00 54.41           H
HETATM 4222  O   HOH A 186      30.986   1.366  27.512  1.00 39.18           O
HETATM 4223  H1  HOH A 186      31.368   1.894  26.981  1.00 47.02           H
HETATM 4224  H2  HOH A 186      30.651   1.840  28.119  1.00 47.02           H
HETATM 4225  O   HOH A 187      11.591   0.436  -7.956  1.00 47.35           O
HETATM 4226  H1  HOH A 187      12.106   0.483  -8.617  1.00 56.83           H
HETATM 4227  H2  HOH A 187      11.665  -0.338  -7.644  1.00 56.83           H
HETATM 4228  O   HOH A 188       4.466   9.464  -0.149  1.00 48.61           O
HETATM 4229  H1  HOH A 188       3.829   9.954   0.098  1.00 58.34           H
HETATM 4230  H2  HOH A 188       4.506   8.826   0.398  1.00 58.34           H
HETATM 4231  O   HOH A 189      26.200  12.483   7.377  1.00 41.65           O
HETATM 4232  H1  HOH A 189      25.636  12.558   7.996  1.00 49.98           H
HETATM 4233  H2  HOH A 189      25.922  12.953   6.738  1.00 49.98           H
HETATM 4234  O   HOH A 190      34.331   9.851  23.915  1.00 46.32           O
HETATM 4235  H1  HOH A 190      34.038   9.290  24.468  1.00 55.59           H
HETATM 4236  H2  HOH A 190      35.094   9.588  23.680  1.00 55.59           H
HETATM 4237  O   HOH A 191      31.517  12.390  31.318  1.00 39.91           O
HETATM 4238  H1  HOH A 191      30.991  11.997  30.793  1.00 47.89           H
HETATM 4239  H2  HOH A 191      31.047  12.658  31.963  1.00 47.89           H
HETATM 4240  O   HOH A 192      38.047  12.741  -1.826  1.00 39.46           O
HETATM 4241  H1  HOH A 192      38.476  13.448  -1.982  1.00 47.35           H
HETATM 4242  H2  HOH A 192      38.168  12.232  -2.482  1.00 47.35           H
HETATM 4243  O   HOH A 193      12.649  -2.795   8.562  1.00 37.81           O
HETATM 4244  H1  HOH A 193      13.251  -2.480   9.056  1.00 45.38           H
HETATM 4245  H2  HOH A 193      12.009  -2.252   8.577  1.00 45.38           H
HETATM 4246  O   HOH A 194      20.408  -9.871  18.889  1.00 47.56           O
HETATM 4247  H1  HOH A 194      20.753  -9.117  19.036  1.00 57.07           H
HETATM 4248  H2  HOH A 194      19.579  -9.784  19.004  1.00 57.07           H
HETATM 4249  O   HOH A 195      36.060  -3.296  23.324  1.00 41.22           O
HETATM 4250  H1  HOH A 195      36.309  -3.202  24.121  1.00 49.46           H
HETATM 4251  H2  HOH A 195      36.748  -3.490  22.879  1.00 49.46           H
HETATM 4252  O   HOH A 196       4.581  -4.672  21.055  1.00 49.59           O
HETATM 4253  H1  HOH A 196       5.366  -4.969  21.035  1.00 59.51           H
HETATM 4254  H2  HOH A 196       4.506  -4.223  21.764  1.00 59.51           H
HETATM 4255  O   HOH A 197      22.793  -8.310  -0.028  1.00 40.77           O
HETATM 4256  H1  HOH A 197      22.306  -7.752   0.370  1.00 48.92           H
HETATM 4257  H2  HOH A 197      23.321  -7.868  -0.513  1.00 48.92           H
HETATM 4258  O   HOH A 198      14.694  -8.517   2.693  1.00 47.79           O
HETATM 4259  H1  HOH A 198      15.420  -8.095   2.694  1.00 57.35           H
HETATM 4260  H2  HOH A 198      14.872  -9.301   2.939  1.00 57.35           H
HETATM 4261  O   HOH A 199      32.331 -12.974  -1.945  1.00 47.39           O
HETATM 4262  H1  HOH A 199      33.163 -13.099  -1.903  1.00 56.87           H
HETATM 4263  H2  HOH A 199      32.060 -13.395  -2.619  1.00 56.87           H
HETATM 4264  O   HOH A 200      -4.718  11.475  17.847  1.00 41.28           O
HETATM 4265  H1  HOH A 200      -5.205  12.025  17.440  1.00 49.54           H
HETATM 4266  H2  HOH A 200      -4.848  11.599  18.670  1.00 49.54           H
HETATM 4267  O   HOH A 201       9.619  12.098  31.822  1.00 47.43           O
HETATM 4268  H1  HOH A 201       9.751  11.471  32.366  1.00 56.92           H
HETATM 4269  H2  HOH A 201      10.145  12.719  32.028  1.00 56.92           H
HETATM 4270  O   HOH A 202      38.012   9.812   5.773  1.00 41.12           O
HETATM 4271  H1  HOH A 202      38.703   9.355   5.923  1.00 49.35           H
HETATM 4272  H2  HOH A 202      37.917   9.835   4.938  1.00 49.35           H
HETATM 4273  O   HOH A 203      24.862   3.480  36.888  1.00 43.77           O
HETATM 4274  H1  HOH A 203      25.094   2.734  36.574  1.00 52.53           H
HETATM 4275  H2  HOH A 203      25.516   3.776  37.323  1.00 52.53           H
HETATM 4276  O   HOH A 204      32.309  16.003   2.404  1.00 40.92           O
HETATM 4277  H1  HOH A 204      33.116  16.222   2.376  1.00 49.10           H
HETATM 4278  H2  HOH A 204      31.893  16.633   2.777  1.00 49.10           H
HETATM 4279  O   HOH A 205      22.187  -7.594  18.543  1.00 37.17           O
HETATM 4280  H1  HOH A 205      22.527  -7.072  19.103  1.00 44.61           H
HETATM 4281  H2  HOH A 205      22.719  -8.242  18.459  1.00 44.61           H
HETATM 4282  O   HOH A 206      25.825  21.722   4.156  1.00 41.61           O
HETATM 4283  H1  HOH A 206      25.389  22.250   4.643  1.00 49.94           H
HETATM 4284  H2  HOH A 206      26.440  22.169   3.803  1.00 49.94           H
HETATM 4285  O   HOH A 207      14.244  30.364  18.136  1.00 45.26           O
HETATM 4286  H1  HOH A 207      14.149  30.802  17.424  1.00 54.31           H
HETATM 4287  H2  HOH A 207      14.330  29.560  17.908  1.00 54.31           H
HETATM 4288  O   HOH A 208      34.494  -9.938  -6.344  1.00 43.13           O
HETATM 4289  H1  HOH A 208      35.029 -10.415  -6.785  1.00 51.75           H
HETATM 4290  H2  HOH A 208      34.739  -9.141  -6.449  1.00 51.75           H
HETATM 4291  O   HOH A 209      15.628   7.748  35.029  1.00 39.16           O
HETATM 4292  H1  HOH A 209      15.380   8.549  34.990  1.00 47.00           H
HETATM 4293  H2  HOH A 209      16.176   7.699  35.664  1.00 47.00           H
HETATM 4294  O   HOH A 210      42.439   4.971   7.205  1.00 45.51           O
HETATM 4295  H1  HOH A 210      42.764   5.615   6.777  1.00 54.62           H
HETATM 4296  H2  HOH A 210      41.956   5.307   7.804  1.00 54.62           H
HETATM 4297  O   HOH A 211      18.642  -0.384  32.594  1.00 43.30           O
HETATM 4298  H1  HOH A 211      18.753  -0.419  31.761  1.00 51.96           H
HETATM 4299  H2  HOH A 211      18.596   0.431  32.794  1.00 51.96           H
HETATM 4300  O   HOH A 212      25.737  -9.717  -0.866  1.00 43.87           O
HETATM 4301  H1  HOH A 212      25.136 -10.211  -1.187  1.00 52.64           H
HETATM 4302  H2  HOH A 212      25.408  -8.945  -0.813  1.00 52.64           H
HETATM 4303  O   HOH A 213      35.004  15.222  17.652  1.00 42.09           O
HETATM 4304  H1  HOH A 213      35.685  14.884  18.012  1.00 50.51           H
HETATM 4305  H2  HOH A 213      35.003  14.964  16.853  1.00 50.51           H
HETATM 4306  O   HOH A 214      33.229  12.473  -6.002  1.00 42.59           O
HETATM 4307  H1  HOH A 214      32.772  12.506  -5.298  1.00 51.11           H
HETATM 4308  H2  HOH A 214      33.257  11.667  -6.239  1.00 51.11           H
HETATM 4309  O   HOH A 215       7.791  14.150   5.151  1.00 46.12           O
HETATM 4310  H1  HOH A 215       7.748  13.309   5.161  1.00 55.34           H
HETATM 4311  H2  HOH A 215       7.835  14.396   5.952  1.00 55.34           H
HETATM 4312  O   HOH A 216      12.354  -8.439   5.224  1.00 47.54           O
HETATM 4313  H1  HOH A 216      12.853  -8.550   4.557  1.00 57.05           H
HETATM 4314  H2  HOH A 216      11.611  -8.780   5.026  1.00 57.05           H
HETATM 4315  O   HOH A 217      24.858  -8.759  -7.068  1.00 39.52           O
HETATM 4316  H1  HOH A 217      24.568  -7.971  -7.083  1.00 47.43           H
HETATM 4317  H2  HOH A 217      24.578  -9.133  -7.768  1.00 47.43           H
HETATM 4318  O   HOH A 218       9.993  14.921  -1.438  1.00 47.86           O
HETATM 4319  H1  HOH A 218      10.589  14.371  -1.216  1.00 57.44           H
HETATM 4320  H2  HOH A 218      10.305  15.370  -2.076  1.00 57.44           H
HETATM 4321  O   HOH A 219       6.374  18.616  13.989  1.00 39.48           O
HETATM 4322  H1  HOH A 219       6.340  19.347  13.580  1.00 47.38           H
HETATM 4323  H2  HOH A 219       7.018  18.188  13.664  1.00 47.38           H
HETATM 4324  O   HOH A 221      17.632 -10.915   7.899  1.00 46.34           O
HETATM 4325  H1  HOH A 221      17.532 -10.186   7.491  1.00 55.61           H
HETATM 4326  H2  HOH A 221      17.605 -11.521   7.316  1.00 55.61           H
HETATM 4327  O   HOH A 222      38.277   0.051  -6.654  1.00 44.77           O
HETATM 4328  H1  HOH A 222      38.388   0.782  -6.253  1.00 53.72           H
HETATM 4329  H2  HOH A 222      38.534  -0.551  -6.127  1.00 53.72           H
HETATM 4330  O   HOH A 223      15.722  14.227  37.568  1.00 44.74           O
HETATM 4331  H1  HOH A 223      15.444  13.442  37.459  1.00 53.69           H
HETATM 4332  H2  HOH A 223      16.035  14.481  36.833  1.00 53.69           H
HETATM 4333  O   HOH A 224      21.358  25.909  11.837  1.00 47.11           O
HETATM 4334  H1  HOH A 224      20.583  26.006  12.154  1.00 56.53           H
HETATM 4335  H2  HOH A 224      21.553  25.094  11.905  1.00 56.53           H
HETATM 4336  O   HOH A 225      12.201  22.723  21.636  1.00 39.82           O
HETATM 4337  H1  HOH A 225      12.124  23.340  22.203  1.00 47.79           H
HETATM 4338  H2  HOH A 225      11.453  22.343  21.588  1.00 47.79           H
HETATM 4339  O   HOH A 226      19.870   2.758  17.651  1.00 36.23           O
HETATM 4340  H1  HOH A 226      20.156   2.341  18.322  1.00 43.48           H
HETATM 4341  H2  HOH A 226      19.884   3.575  17.845  1.00 43.48           H
HETATM 4342  O   HOH A 227      35.309   7.285  -2.141  1.00 42.82           O
HETATM 4343  H1  HOH A 227      35.283   7.387  -2.975  1.00 51.39           H
HETATM 4344  H2  HOH A 227      34.936   7.956  -1.799  1.00 51.39           H
HETATM 4345  O   HOH A 228      21.084  19.120   6.773  1.00 41.51           O
HETATM 4346  H1  HOH A 228      20.885  19.489   7.501  1.00 49.81           H
HETATM 4347  H2  HOH A 228      21.858  18.805   6.865  1.00 49.81           H
HETATM 4348  O   HOH A 229      47.359   4.514  14.751  1.00 55.78           O
HETATM 4349  H1  HOH A 229      47.103   4.981  14.101  1.00 66.94           H
HETATM 4350  H2  HOH A 229      46.675   4.133  15.058  1.00 66.94           H
HETATM 4351  O   HOH A 230      13.500  21.937  11.648  1.00 39.62           O
HETATM 4352  H1  HOH A 230      14.216  22.099  11.238  1.00 47.55           H
HETATM 4353  H2  HOH A 230      13.544  22.336  12.384  1.00 47.55           H
HETATM 4354  O   HOH A 231      17.322  -7.609   2.853  1.00 47.84           O
HETATM 4355  H1  HOH A 231      17.559  -7.423   3.639  1.00 57.41           H
HETATM 4356  H2  HOH A 231      18.020  -7.802   2.429  1.00 57.41           H
HETATM 4357  O   HOH A 232      22.105 -11.211   6.936  1.00 42.96           O
HETATM 4358  H1  HOH A 232      22.673 -11.057   6.336  1.00 51.56           H
HETATM 4359  H2  HOH A 232      22.013 -12.047   6.969  1.00 51.56           H
HETATM 4360  O   HOH A 233      17.877   6.570  35.393  1.00 43.84           O
HETATM 4361  H1  HOH A 233      18.679   6.561  35.139  1.00 52.61           H
HETATM 4362  H2  HOH A 233      17.408   6.634  34.698  1.00 52.61           H
HETATM 4363  O   HOH A 234      44.717 -10.462  -1.037  1.00 51.27           O
HETATM 4364  H1  HOH A 234      43.961 -10.095  -1.034  1.00 61.53           H
HETATM 4365  H2  HOH A 234      45.284  -9.840  -1.029  1.00 61.53           H
HETATM 4366  O   HOH A 235      22.768   7.465 -10.108  1.00 41.78           O
HETATM 4367  H1  HOH A 235      23.075   8.228 -10.290  1.00 50.13           H
HETATM 4368  H2  HOH A 235      23.129   7.227  -9.388  1.00 50.13           H
TER
END
