# Supplementary material for: High-throughput quantum-mechanics/molecular-mechanics (ONIOM) macromolecular crystallographic refinement with PHENIX/DivCon: the impact of mixed Hamiltonian methods on ligand and protein structure
Source: Acta Crystallogr D Struct Biol. 2018 Oct 29;74(Pt 11):1063–77. doi: 10.1107/S2059798318012913 (PMC6213575; doi:10.1107/S2059798318012913)
Supplement: Supplementary file 3 [file d-74-01063-sup3.gz › results_regionQM/2BM2-H_refine_001.pdb]

REMARK Date 2017-01-11 Time 19:33:39 EST -0500 (1484181219.39 s)
REMARK PHENIX refinement
REMARK 
REMARK ****************** INPUT FILES AND LABELS ******************************
REMARK Reflections:
REMARK   file name      : 2BM2.sf
REMARK   labels         : ['r2bm2sf,wavelength_id=1,_refln.F_meas_au,_refln.F_meas_sigma_au']
REMARK R-free flags:
REMARK   file name      : 2BM2.sf
REMARK   label          : r2bm2sf,wavelength_id=1,_refln.status
REMARK   test_flag_value: 0
REMARK Model file name(s): 
REMARK   /scratch/oleg/2711210.gondor.quantumbioinc.com/2BM2-H.pdb
REMARK 
REMARK ******************** REFINEMENT SUMMARY: QUICK FACTS *******************
REMARK Start: r_work = 0.1969 r_free = 0.2469 bonds = 0.016 angles = 1.787
REMARK Final: r_work = 0.1792 r_free = 0.2392 bonds = 0.015 angles = 1.649
REMARK ************************************************************************
REMARK 
REMARK ****************** REFINEMENT STATISTICS STEP BY STEP ******************
REMARK leading digit, like 1_, means number of macro-cycle                     
REMARK 0    : statistics at the very beginning when nothing is done yet        
REMARK 1_bss: bulk solvent correction and/or (anisotropic) scaling             
REMARK 1_xyz: refinement of coordinates                                        
REMARK 1_adp: refinement of ADPs (Atomic Displacement Parameters)              
REMARK 1_occ: refinement of occupancies                                        
REMARK ------------------------------------------------------------------------
REMARK  stage       r-work r-free bonds angles b_min b_max b_ave n_water shift
REMARK       0    : 0.2834 0.3280 0.016  1.79   9.5  91.4  37.1 1131      0.000
REMARK       1_bss: 0.1969 0.2469 0.016  1.79   9.5  91.4  37.1 1131      0.000
REMARK 1_settarget: 0.1969 0.2469 0.016  1.79   9.5  91.4  37.1 1131      0.000
REMARK       1_nqh: 0.1970 0.2469 0.016  1.79   9.5  91.4  37.1 1131      0.003
REMARK    1_weight: 0.1970 0.2469 0.016  1.79   9.5  91.4  37.1 1131      0.003
REMARK    1_checkH: 0.1976 0.2473 0.016  1.79   9.5  91.4  37.1 1131      0.423
REMARK    1_xyzrec: 0.1913 0.2488 0.015  1.61   9.5  91.4  37.1 1131      0.495
REMARK    1_checkH: 0.1913 0.2488 0.015  1.61   9.5  91.4  37.1 1131      0.495
REMARK       1_adp: 0.1810 0.2452 0.015  1.61  15.1  88.3  37.3 1131      0.495
REMARK   1_regHadp: 0.1806 0.2441 0.015  1.61  15.1  88.3  37.3 1131      0.495
REMARK       2_bss: 0.1801 0.2438 0.015  1.61  16.5  89.6  38.6 1131      0.495
REMARK 2_settarget: 0.1801 0.2438 0.015  1.61  16.5  89.6  38.6 1131      0.495
REMARK 2_updatecdl: 0.1801 0.2438 0.015  1.62  16.5  89.6  38.6 1131      0.495
REMARK       2_nqh: 0.1801 0.2438 0.015  1.62  16.5  89.6  38.6 1131      0.495
REMARK    2_weight: 0.1801 0.2438 0.015  1.62  16.5  89.6  38.6 1131      0.495
REMARK    2_checkH: 0.1801 0.2438 0.015  1.62  16.5  89.6  38.6 1131      0.495
REMARK    2_xyzrec: 0.1798 0.2419 0.015  1.62  16.5  89.6  38.6 1131      0.495
REMARK    2_checkH: 0.1798 0.2420 0.015  1.62  16.5  89.6  38.6 1131      0.495
REMARK       2_adp: 0.1808 0.2397 0.015  1.62  14.8  86.2  38.2 1131      0.495
REMARK   2_regHadp: 0.1812 0.2396 0.015  1.62  14.8  86.2  38.2 1131      0.495
REMARK       3_bss: 0.1811 0.2395 0.015  1.62  16.0  87.3  39.3 1131      0.495
REMARK 3_settarget: 0.1811 0.2395 0.015  1.62  16.0  87.3  39.3 1131      0.495
REMARK 3_updatecdl: 0.1811 0.2395 0.015  1.62  16.0  87.3  39.3 1131      0.495
REMARK       3_nqh: 0.1811 0.2395 0.015  1.62  16.0  87.3  39.3 1131      0.495
REMARK    3_weight: 0.1811 0.2395 0.015  1.62  16.0  87.3  39.3 1131      0.495
REMARK    3_checkH: 0.1811 0.2395 0.015  1.62  16.0  87.3  39.3 1131      0.496
REMARK    3_xyzrec: 0.1792 0.2393 0.015  1.65  16.0  87.3  39.3 1131      0.505
REMARK    3_checkH: 0.1792 0.2393 0.015  1.65  16.0  87.3  39.3 1131      0.505
REMARK       3_adp: 0.1792 0.2393 0.015  1.65  16.0  87.3  39.3 1131      0.505
REMARK   3_regHadp: 0.1792 0.2393 0.015  1.65  16.0  87.3  39.3 1131      0.505
REMARK         end: 0.1792 0.2392 0.015  1.65  16.2  87.6  39.6 1131      0.505
REMARK ------------------------------------------------------------------------
REMARK MODEL CONTENT.
REMARK  ELEMENT        ATOM RECORD COUNT   OCCUPANCY SUM
REMARK        C                     5000         4953.00
REMARK        H                     8262         8178.00
REMARK        O                     1643         1635.00
REMARK        N                     1360         1352.00
REMARK        S                       48           48.00
REMARK      O1-                       94           91.00
REMARK    TOTAL                    16407        16257.00
REMARK -----------------------------------------------------------------------
REMARK r_free_flags.md5.hexdigest e7082824d7f852987a363e0f550cd93d
REMARK 
REMARK ---------------------------------------------------------------
REMARK  Atom Name   Residue Name    Residue ID     Chain     Charge  
REMARK ---------------------------------------------------------------
REMARK      C1           PM2           3211          A       0.0102  
REMARK     C10           PM2           3211          A      -0.0772  
REMARK     C11           PM2           3211          A       0.6385  
REMARK     C13           PM2           3211          A      -0.0537  
REMARK     C15           PM2           3211          A      -0.0755  
REMARK     C16           PM2           3211          A      -0.3473  
REMARK     C17           PM2           3211          A      -0.2401  
REMARK     C18           PM2           3211          A      -0.0337  
REMARK     C19           PM2           3211          A       0.0189  
REMARK      C2           PM2           3211          A      -0.2078  
REMARK     C20           PM2           3211          A      -0.0587  
REMARK     C22           PM2           3211          A      -0.2499  
REMARK     C23           PM2           3211          A       0.016   
REMARK     C24           PM2           3211          A      -0.3133  
REMARK     C25           PM2           3211          A       0.1001  
REMARK     C26           PM2           3211          A      -0.2351  
REMARK     C27           PM2           3211          A      -0.2271  
REMARK     C28           PM2           3211          A      -0.0995  
REMARK     C29           PM2           3211          A      -0.1012  
REMARK      C3           PM2           3211          A      -0.2403  
REMARK     C30           PM2           3211          A      -0.2444  
REMARK      C4           PM2           3211          A       0.113   
REMARK      C5           PM2           3211          A      -0.0989  
REMARK      C6           PM2           3211          A      -0.2548  
REMARK      C7           PM2           3211          A      -0.1747  
REMARK      C9           PM2           3211          A      -0.3309  
REMARK     N14           PM2           3211          A      -0.4078  
REMARK     N21           PM2           3211          A      -0.3479  
REMARK      N8           PM2           3211          A      -0.5538  
REMARK     O12           PM2           3211          A      -0.5964  
REMARK      H2           PM2           3211          A       0.1944  
REMARK      H3           PM2           3211          A       0.1396  
REMARK     H13           PM2           3211          A       0.1081  
REMARK     H18           PM2           3211          A       0.1769  
REMARK     H19           PM2           3211          A       0.179   
REMARK     H23           PM2           3211          A       0.2043  
REMARK     H26           PM2           3211          A       0.1809  
REMARK     H27           PM2           3211          A       0.1605  
REMARK     H28           PM2           3211          A       0.1767  
REMARK     H29           PM2           3211          A       0.1371  
REMARK     H30           PM2           3211          A       0.1335  
REMARK      H5           PM2           3211          A       0.1419  
REMARK      H6           PM2           3211          A       0.1483  
REMARK     H10           PM2           3211          A       0.1351  
REMARK     H10           PM2           3211          A       0.1356  
REMARK     H15           PM2           3211          A       0.1577  
REMARK     H15           PM2           3211          A       0.104   
REMARK     H16           PM2           3211          A       0.1474  
REMARK     H16           PM2           3211          A       0.1893  
REMARK     H22           PM2           3211          A       0.1668  
REMARK     H22           PM2           3211          A       0.1384  
REMARK     H24           PM2           3211          A       0.1624  
REMARK     H24           PM2           3211          A       0.1785  
REMARK     H7C           PM2           3211          A       0.1254  
REMARK     H7C           PM2           3211          A       0.1661  
REMARK     H8N           PM2           3211          A       0.2233  
REMARK     H8N           PM2           3211          A       0.2468  
REMARK     H9C           PM2           3211          A       0.1455  
REMARK     H9C           PM2           3211          A       0.1739  
REMARK      C1           PM2           3211          B       0.0265  
REMARK     C10           PM2           3211          B      -0.0816  
REMARK     C11           PM2           3211          B       0.6232  
REMARK     C13           PM2           3211          B      -0.0639  
REMARK     C15           PM2           3211          B      -0.0902  
REMARK     C16           PM2           3211          B      -0.3264  
REMARK     C17           PM2           3211          B      -0.2315  
REMARK     C18           PM2           3211          B      -0.0419  
REMARK     C19           PM2           3211          B       0.0299  
REMARK      C2           PM2           3211          B      -0.2236  
REMARK     C20           PM2           3211          B      -0.0629  
REMARK     C22           PM2           3211          B      -0.2577  
REMARK     C23           PM2           3211          B       0.0019  
REMARK     C24           PM2           3211          B      -0.2987  
REMARK     C25           PM2           3211          B       0.0721  
REMARK     C26           PM2           3211          B      -0.2277  
REMARK     C27           PM2           3211          B      -0.2473  
REMARK     C28           PM2           3211          B      -0.0805  
REMARK     C29           PM2           3211          B      -0.1061  
REMARK      C3           PM2           3211          B      -0.2596  
REMARK     C30           PM2           3211          B      -0.2241  
REMARK      C4           PM2           3211          B       0.1058  
REMARK      C5           PM2           3211          B       -0.097  
REMARK      C6           PM2           3211          B      -0.2615  
REMARK      C7           PM2           3211          B      -0.1848  
REMARK      C9           PM2           3211          B      -0.3148  
REMARK     N14           PM2           3211          B      -0.3587  
REMARK     N21           PM2           3211          B      -0.3359  
REMARK      N8           PM2           3211          B      -0.5419  
REMARK     O12           PM2           3211          B      -0.6362  
REMARK      H2           PM2           3211          B       0.1976  
REMARK      H3           PM2           3211          B       0.1419  
REMARK     H13           PM2           3211          B       0.1265  
REMARK     H18           PM2           3211          B       0.1894  
REMARK     H19           PM2           3211          B       0.1892  
REMARK     H23           PM2           3211          B       0.1747  
REMARK     H26           PM2           3211          B       0.179   
REMARK     H27           PM2           3211          B       0.1566  
REMARK     H28           PM2           3211          B       0.1845  
REMARK     H29           PM2           3211          B       0.1449  
REMARK     H30           PM2           3211          B       0.157   
REMARK      H5           PM2           3211          B       0.1443  
REMARK      H6           PM2           3211          B       0.1598  
REMARK     H10           PM2           3211          B       0.1355  
REMARK     H10           PM2           3211          B       0.1555  
REMARK     H15           PM2           3211          B       0.149   
REMARK     H15           PM2           3211          B       0.1574  
REMARK     H16           PM2           3211          B       0.1486  
REMARK     H16           PM2           3211          B       0.1731  
REMARK     H22           PM2           3211          B       0.174   
REMARK     H22           PM2           3211          B       0.1355  
REMARK     H24           PM2           3211          B       0.1668  
REMARK     H24           PM2           3211          B       0.1426  
REMARK     H7C           PM2           3211          B       0.138   
REMARK     H7C           PM2           3211          B       0.1565  
REMARK     H8N           PM2           3211          B       0.2236  
REMARK     H8N           PM2           3211          B       0.2433  
REMARK     H9C           PM2           3211          B       0.1447  
REMARK     H9C           PM2           3211          B       0.1496  
REMARK      C1           PM2           3211          C       0.0134  
REMARK     C10           PM2           3211          C      -0.0802  
REMARK     C11           PM2           3211          C       0.6328  
REMARK     C13           PM2           3211          C      -0.0616  
REMARK     C15           PM2           3211          C      -0.0866  
REMARK     C16           PM2           3211          C      -0.3308  
REMARK     C17           PM2           3211          C      -0.2466  
REMARK     C18           PM2           3211          C      -0.0563  
REMARK     C19           PM2           3211          C       0.0221  
REMARK      C2           PM2           3211          C      -0.2123  
REMARK     C20           PM2           3211          C      -0.0429  
REMARK     C22           PM2           3211          C      -0.2631  
REMARK     C23           PM2           3211          C       0.0061  
REMARK     C24           PM2           3211          C      -0.2977  
REMARK     C25           PM2           3211          C       0.0714  
REMARK     C26           PM2           3211          C      -0.2324  
REMARK     C27           PM2           3211          C       -0.243  
REMARK     C28           PM2           3211          C      -0.0766  
REMARK     C29           PM2           3211          C      -0.1261  
REMARK      C3           PM2           3211          C       -0.238  
REMARK     C30           PM2           3211          C      -0.2087  
REMARK      C4           PM2           3211          C       0.0996  
REMARK      C5           PM2           3211          C      -0.1061  
REMARK      C6           PM2           3211          C      -0.2367  
REMARK      C7           PM2           3211          C      -0.1826  
REMARK      C9           PM2           3211          C      -0.3258  
REMARK     N14           PM2           3211          C      -0.3789  
REMARK     N21           PM2           3211          C      -0.3156  
REMARK      N8           PM2           3211          C      -0.5472  
REMARK     O12           PM2           3211          C      -0.6429  
REMARK      H2           PM2           3211          C       0.1854  
REMARK      H3           PM2           3211          C       0.1335  
REMARK     H13           PM2           3211          C       0.1237  
REMARK     H18           PM2           3211          C       0.1882  
REMARK     H19           PM2           3211          C       0.1685  
REMARK     H23           PM2           3211          C       0.1857  
REMARK     H26           PM2           3211          C       0.1813  
REMARK     H27           PM2           3211          C       0.1524  
REMARK     H28           PM2           3211          C       0.1932  
REMARK     H29           PM2           3211          C       0.1378  
REMARK     H30           PM2           3211          C       0.1561  
REMARK      H5           PM2           3211          C       0.1406  
REMARK      H6           PM2           3211          C       0.1678  
REMARK     H10           PM2           3211          C       0.1382  
REMARK     H10           PM2           3211          C       0.1436  
REMARK     H15           PM2           3211          C       0.1394  
REMARK     H15           PM2           3211          C       0.1352  
REMARK     H16           PM2           3211          C       0.1555  
REMARK     H16           PM2           3211          C       0.1787  
REMARK     H22           PM2           3211          C       0.1724  
REMARK     H22           PM2           3211          C       0.1422  
REMARK     H24           PM2           3211          C       0.1641  
REMARK     H24           PM2           3211          C       0.1616  
REMARK     H7C           PM2           3211          C       0.1262  
REMARK     H7C           PM2           3211          C       0.1633  
REMARK     H8N           PM2           3211          C       0.2333  
REMARK     H8N           PM2           3211          C       0.2401  
REMARK     H9C           PM2           3211          C       0.1467  
REMARK     H9C           PM2           3211          C       0.1631  
REMARK      C1           PM2           3211          D       0.0305  
REMARK     C10           PM2           3211          D      -0.0765  
REMARK     C11           PM2           3211          D       0.6338  
REMARK     C13           PM2           3211          D      -0.0616  
REMARK     C15           PM2           3211          D      -0.0881  
REMARK     C16           PM2           3211          D      -0.3301  
REMARK     C17           PM2           3211          D      -0.2255  
REMARK     C18           PM2           3211          D      -0.0395  
REMARK     C19           PM2           3211          D       0.0377  
REMARK      C2           PM2           3211          D      -0.2234  
REMARK     C20           PM2           3211          D      -0.0434  
REMARK     C22           PM2           3211          D      -0.2616  
REMARK     C23           PM2           3211          D       -0.012  
REMARK     C24           PM2           3211          D      -0.2936  
REMARK     C25           PM2           3211          D       0.0847  
REMARK     C26           PM2           3211          D      -0.2271  
REMARK     C27           PM2           3211          D      -0.2395  
REMARK     C28           PM2           3211          D      -0.0841  
REMARK     C29           PM2           3211          D      -0.1126  
REMARK      C3           PM2           3211          D      -0.2412  
REMARK     C30           PM2           3211          D      -0.2148  
REMARK      C4           PM2           3211          D       0.0991  
REMARK      C5           PM2           3211          D      -0.0925  
REMARK      C6           PM2           3211          D      -0.2515  
REMARK      C7           PM2           3211          D      -0.1844  
REMARK      C9           PM2           3211          D      -0.3245  
REMARK     N14           PM2           3211          D      -0.3976  
REMARK     N21           PM2           3211          D      -0.3192  
REMARK      N8           PM2           3211          D       -0.544  
REMARK     O12           PM2           3211          D      -0.6095  
REMARK      H2           PM2           3211          D       0.1864  
REMARK      H3           PM2           3211          D       0.1394  
REMARK     H13           PM2           3211          D       0.1255  
REMARK     H18           PM2           3211          D       0.179   
REMARK     H19           PM2           3211          D       0.1719  
REMARK     H23           PM2           3211          D       0.1575  
REMARK     H26           PM2           3211          D       0.1779  
REMARK     H27           PM2           3211          D       0.1556  
REMARK     H28           PM2           3211          D       0.195   
REMARK     H29           PM2           3211          D       0.1339  
REMARK     H30           PM2           3211          D       0.1374  
REMARK      H5           PM2           3211          D       0.1473  
REMARK      H6           PM2           3211          D       0.1554  
REMARK     H10           PM2           3211          D       0.1533  
REMARK     H10           PM2           3211          D       0.1333  
REMARK     H15           PM2           3211          D       0.1387  
REMARK     H15           PM2           3211          D       0.131   
REMARK     H16           PM2           3211          D       0.1494  
REMARK     H16           PM2           3211          D       0.1761  
REMARK     H22           PM2           3211          D       0.1716  
REMARK     H22           PM2           3211          D       0.137   
REMARK     H24           PM2           3211          D       0.1673  
REMARK     H24           PM2           3211          D       0.1443  
REMARK     H7C           PM2           3211          D       0.1165  
REMARK     H7C           PM2           3211          D       0.1627  
REMARK     H8N           PM2           3211          D       0.2274  
REMARK     H8N           PM2           3211          D       0.2424  
REMARK     H9C           PM2           3211          D       0.1551  
REMARK     H9C           PM2           3211          D       0.1568  
REMARK ---------------------------------------------------------------
REMARK IF THIS FILE IS FOR PDB DEPOSITION: REMOVE ALL FROM THIS LINE UP.
REMARK   3
REMARK   3 REFINEMENT.
REMARK   3   PROGRAM     : PHENIX (1.11.1_2575: ???)
REMARK   3   AUTHORS     : Adams,Afonine,Bunkoczi,Burnley,Chen,Dar,Davis,
REMARK   3               : Draizen,Echols,Gildea,Gros,Grosse-Kunstleve,Headd,
REMARK   3               : Hintze,Hung,Ioerger,Liebschner,McCoy,McKee,Moriarty,
REMARK   3               : Oeffner,Poon,Read,Richardson,Richardson,Sacchettini,
REMARK   3               : Sauter,Sobolev,Storoni,Terwilliger,Williams,Zwart
REMARK   3
REMARK   3  REFINEMENT TARGET : ML
REMARK   3  
REMARK   3  DATA USED IN REFINEMENT.
REMARK   3   RESOLUTION RANGE HIGH (ANGSTROMS) : 2.200   
REMARK   3   RESOLUTION RANGE LOW  (ANGSTROMS) : 19.755  
REMARK   3   MIN(FOBS/SIGMA_FOBS)              : 1.37  
REMARK   3   COMPLETENESS FOR RANGE        (%) : 90.85 
REMARK   3   NUMBER OF REFLECTIONS             : 51822     
REMARK   3   NUMBER OF REFLECTIONS (NON-ANOMALOUS) : 51822     
REMARK   3  
REMARK   3  FIT TO DATA USED IN REFINEMENT.
REMARK   3   R VALUE     (WORKING + TEST SET) : 0.1835
REMARK   3   R VALUE            (WORKING SET) : 0.1792
REMARK   3   FREE R VALUE                     : 0.2392
REMARK   3   FREE R VALUE TEST SET SIZE   (%) : 7.06  
REMARK   3   FREE R VALUE TEST SET COUNT      : 3661      
REMARK   3  
REMARK   3  FIT TO DATA USED IN REFINEMENT (IN BINS).
REMARK   3   BIN  RESOLUTION RANGE  COMPL.    NWORK NFREE   RWORK  RFREE  CCWORK CCFREE
REMARK   3     1 19.7558 -  6.4445    0.81     1677   116  0.1512 0.1970   0.938  0.900
REMARK   3     2  6.4445 -  5.1450    0.84     1747   118  0.1472 0.1710   0.935  0.927
REMARK   3     3  5.1450 -  4.5034    0.86     1783   118  0.1232 0.1584   0.955  0.936
REMARK   3     4  4.5034 -  4.0956    0.87     1771   143  0.1237 0.1525   0.954  0.939
REMARK   3     5  4.0956 -  3.8043    0.88     1810   130  0.1325 0.1543   0.948  0.919
REMARK   3     6  3.8043 -  3.5814    0.88     1780   156  0.1541 0.2138   0.924  0.867
REMARK   3     7  3.5814 -  3.4030    0.90     1826   145  0.1563 0.1922   0.920  0.850
REMARK   3     8  3.4030 -  3.2556    0.90     1816   151  0.1831 0.2639   0.908  0.750
REMARK   3     9  3.2556 -  3.1307    0.90     1843   144  0.1962 0.3061   0.880  0.706
REMARK   3    10  3.1307 -  3.0231    0.90     1851   133  0.2054 0.2629   0.869  0.782
REMARK   3    11  3.0231 -  2.9289    0.91     1862   132  0.2162 0.2732   0.864  0.734
REMARK   3    12  2.9289 -  2.8454    0.92     1874   139  0.2256 0.3322   0.852  0.678
REMARK   3    13  2.8454 -  2.7707    0.92     1866   142  0.2219 0.3179   0.857  0.666
REMARK   3    14  2.7707 -  2.7033    0.92     1886   144  0.2095 0.2760   0.870  0.767
REMARK   3    15  2.7033 -  2.6420    0.92     1809   156  0.2164 0.3210   0.874  0.738
REMARK   3    16  2.6420 -  2.5859    0.93     1898   157  0.2213 0.2979   0.868  0.724
REMARK   3    17  2.5859 -  2.5342    0.93     1916   137  0.2237 0.2883   0.866  0.740
REMARK   3    18  2.5342 -  2.4865    0.93     1861   151  0.2251 0.3527   0.854  0.673
REMARK   3    19  2.4865 -  2.4422    0.93     1918   136  0.2190 0.2839   0.867  0.788
REMARK   3    20  2.4422 -  2.4009    0.93     1907   138  0.2207 0.3193   0.870  0.693
REMARK   3    21  2.4009 -  2.3622    0.94     1928   136  0.2251 0.3039   0.857  0.718
REMARK   3    22  2.3622 -  2.3259    0.94     1895   141  0.2439 0.3309   0.844  0.621
REMARK   3    23  2.3259 -  2.2918    0.94     1912   154  0.2440 0.3338   0.842  0.723
REMARK   3    24  2.2918 -  2.2595    0.94     1900   154  0.2376 0.3168   0.848  0.701
REMARK   3    25  2.2595 -  2.2290    0.95     1927   153  0.2542 0.3309   0.815  0.643
REMARK   3    26  2.2290 -  2.2001    0.94     1898   137  0.2720 0.3409   0.799  0.577
REMARK   3  
REMARK   3  BULK SOLVENT MODELLING.
REMARK   3   METHOD USED        : FLAT BULK SOLVENT MODEL
REMARK   3   SOLVENT RADIUS     : 1.11    
REMARK   3   SHRINKAGE RADIUS   : 0.90    
REMARK   3   GRID STEP FACTOR   : 4.00    
REMARK   3  
REMARK   3  ERROR ESTIMATES.
REMARK   3   COORDINATE ERROR (MAXIMUM-LIKELIHOOD BASED)     : 0.31    
REMARK   3   PHASE ERROR (DEGREES, MAXIMUM-LIKELIHOOD BASED) : 27.11   
REMARK   3  
REMARK   3  STRUCTURE FACTORS CALCULATION ALGORITHM : FFT
REMARK   3  
REMARK   3  RESTRAINTS LIBRARY
REMARK   3    GEOSTD + MON.LIB. + CDL v1.2
REMARK   3  
REMARK   3  DEVIATIONS FROM IDEAL VALUES.
REMARK   3                 RMSD     MAX  COUNT
REMARK   3   BOND      :  0.015   0.141   8056
REMARK   3   ANGLE     :  1.649  15.305  11052
REMARK   3   CHIRALITY :  0.078   0.347   1152
REMARK   3   PLANARITY :  0.009   0.063   1430
REMARK   3   DIHEDRAL  : 17.504 170.169   4652
REMARK   3   MIN NONBONDED DISTANCE : 2.054 
REMARK   3  
REMARK   3  MOLPROBITY STATISTICS.
REMARK   3   ALL-ATOM CLASHSCORE : 11.12
REMARK   3   RAMACHANDRAN PLOT:
REMARK   3     OUTLIERS : 0.42  %
REMARK   3     ALLOWED  : 6.77  %
REMARK   3     FAVORED  : 92.81 %
REMARK   3   ROTAMER OUTLIERS : 13.04 %
REMARK   3   CBETA DEVIATIONS : 0
REMARK   3   PEPTIDE PLANE:
REMARK   3     CIS-PROLINE     : 8
REMARK   3     CIS-GENERAL     : 0
REMARK   3     TWISTED PROLINE : 0
REMARK   3     TWISTED GENERAL : 1
REMARK   3  
REMARK   3  ATOMIC DISPLACEMENT PARAMETERS.
REMARK   3   WILSON B : 33.85
REMARK   3   RMS(B_ISO_OR_EQUIVALENT_BONDED) : 5.30
REMARK   3   ATOMS          NUMBER OF ATOMS
REMARK   3                    ISO.  ANISO. 
REMARK   3    ALL         :  16407       0
REMARK   3    ALL (NO H)  :   8145       0
REMARK   3    SOLVENT     :    377       0
REMARK   3    NON-SOLVENT :   7768       0
REMARK   3    HYDROGENS   :   8262       0
REMARK   3
REMARK   3
REMARK   3   OTHER REFINEMENT REMARKS:
REMARK   3   XRAY REFINEMENT USING QUANTUM MECHANICAL FUNCTIONAL
REMARK   3   PROGRAM      :QuantumBio DivCon 6 build-7.1.1-b4015.17
REMARK   3   AUTHORS      :BORBULEVYCH O.Y., PLUMLEY J., 
REMARK   3                :MARTIN, R.I., WESTERHOFF L.M. 
REMARK   3
REMARK   3   REFERENCE     :BORBULEVYCH O.Y., PLUMLEY J.A.,
REMARK   3                 :MARTIN, R.I., MERZ, K.M.,  WESTERHOFF L.M.
REMARK   3                 :ACTA CRYSTLLOGRAPHICA SECTION D, 2014, 
REMARK   3                 :V. D70, pp. 1233-1247
REMARK   3   QM METHOD(HAMILTONIAN): PM6
REMARK   3   REGION QM REFINEMENT: 
REMARK   3      MAIN/BUFFER QM REGION RADII (A): 3.0 / 2.5
REMARK   3      LIGAND / STRAIN ENERGY: PM2_A_3211 / 2.27 KCAL/MOLE
REMARK   3      LIGAND / STRAIN ENERGY: PM2_B_3211 / 1.96 KCAL/MOLE
REMARK   3      LIGAND / STRAIN ENERGY: PM2_C_3211 / 1.38 KCAL/MOLE
REMARK   3      LIGAND / STRAIN ENERGY: PM2_D_3211 / 1.41 KCAL/MOLE
REMARK   3
HELIX    1   1 ALA A   56  VAL A   59  1               Generated by MOE    4
HELIX    2   2 LEU A   61  ALA A   63  5               Generated by MOE    3
HELIX    3   3 ASN A  165  HIS A  173  1               Generated by MOE    9
HELIX    4   4 THR A  232  TYR A  234  5               Generated by MOE    3
HELIX    5   5 LEU A  235  HIS A  239  1               Generated by MOE    5
HELIX    6   6 ALA B   56  VAL B   59  1               Generated by MOE    4
HELIX    7   7 LEU B   61  ALA B   63  5               Generated by MOE    3
HELIX    8   8 ASN B  165  LYS B  171  1               Generated by MOE    7
HELIX    9   9 VAL B  231  TYR B  234  5               Generated by MOE    4
HELIX   10  10 LEU B  235  HIS B  239  1               Generated by MOE    5
HELIX   11  11 ALA C   56  CYS C   58  5               Generated by MOE    3
HELIX   12  12 LEU C   61  ALA C   63  5               Generated by MOE    3
HELIX   13  13 ASN C  165  HIS C  173  1               Generated by MOE    9
HELIX   14  14 THR C  232  TYR C  234  5               Generated by MOE    3
HELIX   15  15 LEU C  235  TYR C  241  1               Generated by MOE    7
HELIX   16  16 ALA D   56  VAL D   59  1               Generated by MOE    4
HELIX   17  17 LEU D   61  ALA D   63  5               Generated by MOE    3
HELIX   18  18 ASN D  165  TYR D  172  1               Generated by MOE    8
HELIX   19  19 VAL D  231  TYR D  234  5               Generated by MOE    4
HELIX   20  20 LEU D  235  TYR D  241  1               Generated by MOE    7
SHEET    1       GLN A  20  GLU A  21                  Generated by MOE
SHEET    2       GLN A  30  VAL A  35                  Generated by MOE
SHEET    3       MET A  39  HIS A  48                  Generated by MOE
SHEET    4       TRP A  51  THR A  54                  Generated by MOE
SHEET    5       LEU A  64  GLN A  67                  Generated by MOE
SHEET    6       VAL A  85  VAL A  90                  Generated by MOE
SHEET    7       ALA A 104  LEU A 108                  Generated by MOE
SHEET    8       CYS A 136  GLY A 140                  Generated by MOE
SHEET    9       LYS A 156  VAL A 160                  Generated by MOE
SHEET   10       ILE A 162  MET A 163                  Generated by MOE
SHEET   11       MET A 180  ALA A 183                  Generated by MOE
SHEET   12       PRO A 198  VAL A 203                  Generated by MOE
SHEET   13       THR A 206  TRP A 207                  Generated by MOE
SHEET   14       LEU A 208  LEU A 208                  Generated by MOE
SHEET   15       GLN A 209  TRP A 215                  Generated by MOE
SHEET   16       GLY A 226  ARG A 230                  Generated by MOE
SHEET   17       GLN B  20  GLU B  21                  Generated by MOE
SHEET   18       GLN B  30  VAL B  35                  Generated by MOE
SHEET   19       MET B  39  HIS B  48                  Generated by MOE
SHEET   20       TRP B  51  THR B  54                  Generated by MOE
SHEET   21       LEU B  64  GLN B  67                  Generated by MOE
SHEET   22       LEU B  83  VAL B  90                  Generated by MOE
SHEET   23       ALA B 104  LEU B 108                  Generated by MOE
SHEET   24       CYS B 136  GLY B 140                  Generated by MOE
SHEET   25       LYS B 156  LYS B 159                  Generated by MOE
SHEET   26       ILE B 162  MET B 163                  Generated by MOE
SHEET   27       MET B 180  ALA B 183                  Generated by MOE
SHEET   28       PRO B 198  VAL B 203                  Generated by MOE
SHEET   29       THR B 206  TRP B 207                  Generated by MOE
SHEET   30       LEU B 208  LEU B 208                  Generated by MOE
SHEET   31       GLN B 209  TRP B 215                  Generated by MOE
SHEET   32       GLY B 226  ARG B 230                  Generated by MOE
SHEET   33       GLN C  20  GLU C  21                  Generated by MOE
SHEET   34       GLN C  30  VAL C  35                  Generated by MOE
SHEET   35       MET C  39  HIS C  48                  Generated by MOE
SHEET   36       TRP C  51  THR C  54                  Generated by MOE
SHEET   37       LEU C  64  GLN C  67                  Generated by MOE
SHEET   38       LEU C  83  VAL C  90                  Generated by MOE
SHEET   39       ALA C 104  LEU C 108                  Generated by MOE
SHEET   40       CYS C 136  GLY C 140                  Generated by MOE
SHEET   41       LYS C 156  VAL C 160                  Generated by MOE
SHEET   42       ILE C 162  MET C 163                  Generated by MOE
SHEET   43       MET C 180  ALA C 183                  Generated by MOE
SHEET   44       PRO C 198  VAL C 203                  Generated by MOE
SHEET   45       THR C 206  TRP C 207                  Generated by MOE
SHEET   46       LEU C 208  LEU C 208                  Generated by MOE
SHEET   47       GLN C 209  TRP C 215                  Generated by MOE
SHEET   48       GLY C 226  ARG C 230                  Generated by MOE
SHEET   49       GLN D  20  GLU D  21                  Generated by MOE
SHEET   50       GLN D  30  VAL D  35                  Generated by MOE
SHEET   51       MET D  39  HIS D  48                  Generated by MOE
SHEET   52       TRP D  51  THR D  54                  Generated by MOE
SHEET   53       LEU D  64  LEU D  68                  Generated by MOE
SHEET   54       VAL D  85  VAL D  90                  Generated by MOE
SHEET   55       ALA D 104  LEU D 108                  Generated by MOE
SHEET   56       CYS D 136  GLY D 140                  Generated by MOE
SHEET   57       LYS D 156  LYS D 159                  Generated by MOE
SHEET   58       ILE D 162  MET D 163                  Generated by MOE
SHEET   59       MET D 180  ALA D 183                  Generated by MOE
SHEET   60       PRO D 198  LYS D 202                  Generated by MOE
SHEET   61       TRP D 207  TRP D 207                  Generated by MOE
SHEET   62       LEU D 208  LEU D 208                  Generated by MOE
SHEET   63       GLN D 209  TRP D 215                  Generated by MOE
SHEET   64       GLY D 226  ARG D 230                  Generated by MOE
SSBOND   1 CYS A   42    CYS A   58 
SSBOND   2 CYS A  136    CYS A  201 
SSBOND   3 CYS A  168    CYS A  182 
SSBOND   4 CYS A  191    CYS A  220 
SSBOND   5 CYS B   42    CYS B   58 
SSBOND   6 CYS B  136    CYS B  201 
SSBOND   7 CYS B  168    CYS B  182 
SSBOND   8 CYS B  191    CYS B  220 
SSBOND   9 CYS C   42    CYS C   58 
SSBOND  10 CYS C  136    CYS C  201 
SSBOND  11 CYS C  168    CYS C  182 
SSBOND  12 CYS C  191    CYS C  220 
SSBOND  13 CYS D   42    CYS D   58 
SSBOND  14 CYS D  136    CYS D  201 
SSBOND  15 CYS D  168    CYS D  182 
SSBOND  16 CYS D  191    CYS D  220 
CRYST1   82.000   82.000  171.190  90.00  90.00  90.00 P 41
SCALE1      0.012195  0.000000  0.000000        0.00000
SCALE2      0.000000  0.012195  0.000000        0.00000
SCALE3      0.000000  0.000000  0.005841        0.00000
ATOM      1  N   ILE A  16      14.731  84.167  82.532  1.00 33.88           N1+
ATOM      2  CA  ILE A  16      14.070  83.555  81.343  1.00 30.50           C
ATOM      3  C   ILE A  16      14.594  84.253  80.105  1.00 25.94           C
ATOM      4  O   ILE A  16      14.615  85.497  80.027  1.00 30.78           O
ATOM      5  CB  ILE A  16      12.515  83.632  81.450  1.00 28.23           C
ATOM      6  CG1 ILE A  16      12.025  82.699  82.579  1.00 34.85           C
ATOM      7  CG2 ILE A  16      11.884  83.304  80.146  1.00 29.05           C
ATOM      8  CD1 ILE A  16      11.978  81.182  82.209  1.00 31.12           C
ATOM      9  H1  ILE A  16      15.627  84.090  82.449  1.00 40.59           H
ATOM     10  H2  ILE A  16      14.459  83.743  83.278  1.00 40.59           H
ATOM     11  H3  ILE A  16      14.512  85.036  82.581  1.00 40.59           H
ATOM     12  HA  ILE A  16      14.327  82.621  81.288  1.00 36.54           H
ATOM     13  HB  ILE A  16      12.262  84.542  81.676  1.00 33.82           H
ATOM     14 HG12 ILE A  16      11.125  82.962  82.832  1.00 41.76           H
ATOM     15 HG13 ILE A  16      12.610  82.794  83.351  1.00 41.76           H
ATOM     16 HG21 ILE A  16      12.161  83.963  79.491  1.00 34.81           H
ATOM     17 HG22 ILE A  16      12.182  82.419  79.875  1.00 34.81           H
ATOM     18 HG23 ILE A  16      10.917  83.336  80.256  1.00 34.81           H
ATOM     19 HD11 ILE A  16      11.372  81.053  81.459  1.00 37.28           H
ATOM     20 HD12 ILE A  16      12.872  80.884  81.966  1.00 37.28           H
ATOM     21 HD13 ILE A  16      11.649  80.689  82.984  1.00 37.28           H
ATOM     22  N   VAL A  17      15.084  83.471  79.168  1.00 30.71           N
ATOM     23  CA  VAL A  17      15.559  83.995  77.898  1.00 34.05           C
ATOM     24  C   VAL A  17      14.426  83.877  76.900  1.00 36.43           C
ATOM     25  O   VAL A  17      13.882  82.786  76.696  1.00 31.49           O
ATOM     26  CB  VAL A  17      16.793  83.229  77.402  1.00 27.35           C
ATOM     27  CG1 VAL A  17      17.098  83.668  76.021  1.00 26.06           C
ATOM     28  CG2 VAL A  17      17.996  83.460  78.328  1.00 31.16           C
ATOM     29  H   VAL A  17      15.186  82.622  79.266  1.00 36.79           H
ATOM     30  HA  VAL A  17      15.804  84.932  78.006  1.00 40.80           H
ATOM     31  HB  VAL A  17      16.607  82.272  77.390  1.00 32.76           H
ATOM     32 HG11 VAL A  17      17.902  83.208  75.726  1.00 31.22           H
ATOM     33 HG12 VAL A  17      16.355  83.448  75.435  1.00 31.22           H
ATOM     34 HG13 VAL A  17      17.244  84.629  76.028  1.00 31.22           H
ATOM     35 HG21 VAL A  17      18.755  82.970  77.967  1.00 37.34           H
ATOM     36 HG22 VAL A  17      18.207  84.411  78.360  1.00 37.34           H
ATOM     37 HG23 VAL A  17      17.786  83.131  79.220  1.00 37.34           H
ATOM     38  N   GLY A  18      14.116  84.973  76.238  1.00 35.94           N
ATOM     39  CA  GLY A  18      13.006  84.967  75.328  1.00 36.32           C
ATOM     40  C   GLY A  18      11.686  84.987  76.070  1.00 29.61           C
ATOM     41  O   GLY A  18      11.592  85.315  77.257  1.00 36.52           O
ATOM     42  H   GLY A  18      14.534  85.722  76.303  1.00 43.08           H
ATOM     43  HA2 GLY A  18      13.063  85.730  74.731  1.00 43.53           H
ATOM     44  HA3 GLY A  18      13.041  84.152  74.808  1.00 43.53           H
ATOM     45  N   GLY A  19      10.635  84.630  75.347  1.00 46.70           N
ATOM     46  CA  GLY A  19       9.356  84.677  76.037  1.00 47.75           C
ATOM     47  C   GLY A  19       8.865  86.099  76.362  1.00 45.39           C
ATOM     48  O   GLY A  19       9.186  87.096  75.695  1.00 49.62           O
ATOM     49  H   GLY A  19      10.626  84.354  74.524  1.00 55.98           H
ATOM     50  HA2 GLY A  19       8.692  84.211  75.508  1.00 57.24           H
ATOM     51  HA3 GLY A  19       9.453  84.182  76.874  1.00 57.24           H
ATOM     52  N   GLN A  20       8.054  86.177  77.413  1.00 40.75           N
ATOM     53  CA  GLN A  20       7.410  87.436  77.730  1.00 44.96           C
ATOM     54  C   GLN A  20       7.032  87.486  79.198  1.00 41.03           C
ATOM     55  O   GLN A  20       7.087  86.487  79.934  1.00 32.91           O
ATOM     56  CB  GLN A  20       6.147  87.662  76.878  1.00 48.19           C
ATOM     57  CG  GLN A  20       6.406  88.448  75.605  0.00 44.69           C
ATOM     58  CD  GLN A  20       5.130  88.848  74.896  0.00 41.87           C
ATOM     59  OE1 GLN A  20       4.271  89.518  75.468  0.00 43.90           O
ATOM     60  NE2 GLN A  20       4.996  88.434  73.642  0.00 41.32           N
ATOM     61  H   GLN A  20       7.845  85.523  77.936  1.00 48.84           H
ATOM     62  HA  GLN A  20       8.035  88.160  77.540  1.00 53.90           H
ATOM     63  HB2 GLN A  20       5.769  86.807  76.619  1.00 57.77           H
ATOM     64  HB3 GLN A  20       5.496  88.161  77.401  1.00 57.77           H
ATOM     65  HG2 GLN A  20       6.887  89.259  75.833  0.00 53.57           H
ATOM     66  HG3 GLN A  20       6.933  87.907  74.997  0.00 53.57           H
ATOM     67 HE21 GLN A  20       5.616  87.962  73.278  0.00 49.53           H
ATOM     68 HE22 GLN A  20       4.290  88.636  73.195  0.00 49.53           H
ATOM     69  N   GLU A  21       6.603  88.675  79.601  1.00 40.28           N
ATOM     70  CA  GLU A  21       6.096  88.832  80.945  1.00 45.25           C
ATOM     71  C   GLU A  21       4.826  87.995  81.043  1.00 39.15           C
ATOM     72  O   GLU A  21       4.101  87.829  80.061  1.00 36.72           O
ATOM     73  CB  GLU A  21       5.863  90.318  81.274  1.00 36.79           C
ATOM     74  CG  GLU A  21       5.053  90.544  82.586  1.00 49.82           C
ATOM     75  CD  GLU A  21       4.859  92.036  82.980  1.00 64.58           C
ATOM     76  OE1 GLU A  21       5.581  92.925  82.434  1.00 68.54           O
ATOM     77  OE2 GLU A  21       3.984  92.304  83.854  1.00 60.39           O1-
ATOM     78  H   GLU A  21       6.602  89.395  79.123  1.00 48.28           H
ATOM     79  HA  GLU A  21       6.753  88.487  81.574  1.00 54.24           H
ATOM     80  HB2 GLU A  21       6.722  90.758  81.374  1.00 44.09           H
ATOM     81  HB3 GLU A  21       5.376  90.724  80.543  1.00 44.09           H
ATOM     82  HG2 GLU A  21       4.177  90.138  82.503  1.00 59.72           H
ATOM     83  HG3 GLU A  21       5.530  90.102  83.304  1.00 59.72           H
ATOM     84  N   ALA A  22       4.617  87.395  82.206  1.00 38.42           N
ATOM     85  CA  ALA A  22       3.500  86.489  82.317  1.00 46.41           C
ATOM     86  C   ALA A  22       2.236  87.230  82.766  1.00 43.93           C
ATOM     87  O   ALA A  22       2.297  88.133  83.606  1.00 47.43           O
ATOM     88  CB  ALA A  22       3.819  85.367  83.306  1.00 45.24           C
ATOM     89  H   ALA A  22       5.099  87.478  82.918  1.00 46.05           H
ATOM     90  HA  ALA A  22       3.370  86.095  81.435  1.00 55.63           H
ATOM     91  HB1 ALA A  22       3.042  84.797  83.389  1.00 54.24           H
ATOM     92  HB2 ALA A  22       4.561  84.848  82.945  1.00 54.24           H
ATOM     93  HB3 ALA A  22       4.061  85.743  84.168  1.00 54.24           H
ATOM     94  N   PRO A  23       1.090  86.890  82.212  1.00 44.33           N
ATOM     95  CA  PRO A  23      -0.157  87.465  82.724  1.00 53.44           C
ATOM     96  C   PRO A  23      -0.324  87.137  84.199  1.00 52.73           C
ATOM     97  O   PRO A  23       0.223  86.152  84.713  1.00 50.84           O
ATOM     98  CB  PRO A  23      -1.243  86.792  81.873  1.00 53.98           C
ATOM     99  CG  PRO A  23      -0.539  86.238  80.645  1.00 48.04           C
ATOM    100  CD  PRO A  23       0.891  85.995  81.058  1.00 43.85           C
ATOM    101  HA  PRO A  23      -0.170  88.430  82.593  1.00 64.07           H
ATOM    102  HB2 PRO A  23      -1.648  86.078  82.386  1.00 64.71           H
ATOM    103  HB3 PRO A  23      -1.905  87.450  81.619  1.00 64.71           H
ATOM    104  HG2 PRO A  23      -0.958  85.402  80.374  1.00 57.59           H
ATOM    105  HG3 PRO A  23      -0.582  86.885  79.921  1.00 57.59           H
ATOM    106  HD2 PRO A  23       1.016  85.072  81.331  1.00 52.56           H
ATOM    107  HD3 PRO A  23       1.494  86.238  80.337  1.00 52.56           H
ATOM    108  N   ARG A  24      -1.128  87.966  84.874  1.00 52.99           N
ATOM    109  CA  ARG A  24      -1.340  87.823  86.317  1.00 56.21           C
ATOM    110  C   ARG A  24      -2.109  86.547  86.692  1.00 49.74           C
ATOM    111  O   ARG A  24      -1.973  86.057  87.823  1.00 40.24           O
ATOM    112  CB  ARG A  24      -2.080  89.049  86.866  1.00 62.25           C
ATOM    113  CG  ARG A  24      -1.725  90.405  86.205  1.00 71.46           C
ATOM    114  CD  ARG A  24      -1.291  91.477  87.234  1.00 77.33           C
ATOM    115  NE  ARG A  24      -1.453  92.852  86.724  1.00 86.79           N
ATOM    116  CZ  ARG A  24      -0.483  93.766  86.586  1.00 84.61           C
ATOM    117  NH1 ARG A  24       0.754  93.509  86.932  1.00 79.28           N
ATOM    118  NH2 ARG A  24      -0.755  94.966  86.107  1.00 79.56           N1+
ATOM    119  H   ARG A  24      -1.558  88.627  84.510  1.00 63.53           H
ATOM    120  HA  ARG A  24      -0.465  87.799  86.744  1.00 67.39           H
ATOM    121  HB2 ARG A  24      -3.030  88.901  86.756  1.00 74.65           H
ATOM    122  HB3 ARG A  24      -1.872  89.124  87.809  1.00 74.65           H
ATOM    123  HG2 ARG A  24      -1.002  90.285  85.573  1.00 85.69           H
ATOM    124  HG3 ARG A  24      -2.514  90.733  85.746  1.00 85.69           H
ATOM    125  HD2 ARG A  24      -1.833  91.381  88.034  1.00 92.73           H
ATOM    126  HD3 ARG A  24      -0.358  91.321  87.445  1.00 92.73           H
ATOM    127  HE  ARG A  24      -2.243  93.079  86.471  1.00104.09           H
ATOM    128 HH11 ARG A  24       0.913  92.744  87.242  1.00 95.08           H
ATOM    129 HH12 ARG A  24       1.381  94.104  86.848  1.00 95.08           H
ATOM    130 HH21 ARG A  24      -1.556  95.173  85.871  1.00 95.41           H
ATOM    131 HH22 ARG A  24      -0.118  95.539  86.034  1.00 95.41           H
ATOM    132  N   SER A  25      -2.884  85.975  85.768  1.00 51.93           N
ATOM    133  CA  SER A  25      -3.639  84.764  86.086  1.00 55.56           C
ATOM    134  C   SER A  25      -2.776  83.486  86.046  1.00 60.63           C
ATOM    135  O   SER A  25      -2.985  82.563  86.853  1.00 57.62           O
ATOM    136  CB  SER A  25      -4.822  84.657  85.123  1.00 54.10           C
ATOM    137  OG  SER A  25      -4.403  84.473  83.777  1.00 48.09           O
ATOM    138  H   SER A  25      -2.985  86.273  84.960  1.00 62.26           H
ATOM    139  HA  SER A  25      -3.987  84.857  86.992  1.00 66.62           H
ATOM    140  HB2 SER A  25      -5.390  83.927  85.411  1.00 64.87           H
ATOM    141  HB3 SER A  25      -5.312  85.494  85.179  1.00 64.87           H
ATOM    142  HG  SER A  25      -5.080  84.406  83.281  1.00 57.65           H
ATOM    143  N   LYS A  26      -1.806  83.402  85.130  1.00 52.73           N
ATOM    144  CA  LYS A  26      -1.092  82.146  84.935  1.00 49.36           C
ATOM    145  C   LYS A  26       0.024  81.981  85.963  1.00 45.12           C
ATOM    146  O   LYS A  26       0.584  82.953  86.487  1.00 40.87           O
ATOM    147  CB  LYS A  26      -0.524  82.053  83.517  1.00 46.96           C
ATOM    148  CG  LYS A  26      -1.544  82.343  82.411  1.00 44.72           C
ATOM    149  CD  LYS A  26      -1.677  81.268  81.353  1.00 51.84           C
ATOM    150  CE  LYS A  26      -1.966  81.898  79.951  1.00 64.31           C
ATOM    151  NZ  LYS A  26      -3.189  81.362  79.255  1.00 57.38           N1+
ATOM    152  H   LYS A  26      -1.547  84.044  84.608  1.00 63.22           H
ATOM    153  HA  LYS A  26      -1.713  81.406  85.043  1.00 59.18           H
ATOM    154  HB2 LYS A  26       0.199  82.695  83.429  1.00 56.30           H
ATOM    155  HB3 LYS A  26      -0.185  81.152  83.379  1.00 56.30           H
ATOM    156  HG2 LYS A  26      -2.417  82.449  82.817  1.00 53.60           H
ATOM    157  HG3 LYS A  26      -1.287  83.166  81.966  1.00 53.60           H
ATOM    158  HD2 LYS A  26      -0.847  80.766  81.301  1.00 62.15           H
ATOM    159  HD3 LYS A  26      -2.414  80.681  81.589  1.00 62.15           H
ATOM    160  HE2 LYS A  26      -2.076  82.856  80.044  1.00 77.12           H
ATOM    161  HE3 LYS A  26      -1.202  81.720  79.380  1.00 77.12           H
ATOM    162  HZ1 LYS A  26      -3.282  81.743  78.457  1.00 68.79           H
ATOM    163  HZ2 LYS A  26      -3.098  80.483  79.143  1.00 68.79           H
ATOM    164  HZ3 LYS A  26      -3.915  81.519  79.742  1.00 68.79           H
ATOM    165  N   TRP A  27       0.310  80.710  86.269  1.00 50.93           N
ATOM    166  CA  TRP A  27       1.399  80.243  87.125  1.00 44.67           C
ATOM    167  C   TRP A  27       1.131  80.532  88.602  1.00 44.08           C
ATOM    168  O   TRP A  27       1.946  81.143  89.304  1.00 39.02           O
ATOM    169  CB  TRP A  27       2.719  80.855  86.646  1.00 37.31           C
ATOM    170  CG  TRP A  27       2.821  81.008  85.159  1.00 31.61           C
ATOM    171  CD1 TRP A  27       3.134  82.161  84.473  1.00 35.99           C
ATOM    172  CD2 TRP A  27       2.595  79.996  84.166  1.00 35.04           C
ATOM    173  NE1 TRP A  27       3.107  81.921  83.109  1.00 38.40           N
ATOM    174  CE2 TRP A  27       2.781  80.604  82.898  1.00 31.93           C
ATOM    175  CE3 TRP A  27       2.259  78.632  84.223  1.00 37.91           C
ATOM    176  CZ2 TRP A  27       2.671  79.891  81.706  1.00 40.20           C
ATOM    177  CZ3 TRP A  27       2.128  77.927  83.036  1.00 36.60           C
ATOM    178  CH2 TRP A  27       2.334  78.557  81.792  1.00 45.36           C
ATOM    179  H   TRP A  27      -0.132  80.046  85.925  1.00 61.06           H
ATOM    180  HA  TRP A  27       1.471  79.277  87.033  1.00 53.55           H
ATOM    181  HB2 TRP A  27       2.829  81.728  87.049  1.00 44.71           H
ATOM    182  HB3 TRP A  27       3.442  80.266  86.907  1.00 44.71           H
ATOM    183  HD1 TRP A  27       3.316  82.985  84.871  1.00 43.13           H
ATOM    184  HE1 TRP A  27       3.278  82.503  82.494  1.00 46.02           H
ATOM    185  HE3 TRP A  27       2.128  78.213  85.042  1.00 45.44           H
ATOM    186  HZ2 TRP A  27       2.798  80.305  80.880  1.00 48.18           H
ATOM    187  HZ3 TRP A  27       1.905  77.025  83.059  1.00 43.86           H
ATOM    188  HH2 TRP A  27       2.238  78.065  81.011  1.00 54.37           H
ATOM    189  N   PRO A  28       0.018  80.041  89.129  1.00 46.97           N
ATOM    190  CA  PRO A  28      -0.325  80.350  90.528  1.00 53.14           C
ATOM    191  C   PRO A  28       0.631  79.762  91.523  1.00 45.36           C
ATOM    192  O   PRO A  28       0.622  80.194  92.685  1.00 52.02           O
ATOM    193  CB  PRO A  28      -1.726  79.748  90.692  1.00 55.45           C
ATOM    194  CG  PRO A  28      -1.771  78.656  89.658  1.00 58.41           C
ATOM    195  CD  PRO A  28      -0.931  79.116  88.496  1.00 53.75           C
ATOM    196  HA  PRO A  28      -0.362  81.311  90.665  1.00 63.71           H
ATOM    197  HB2 PRO A  28      -1.825  79.387  91.584  1.00 66.48           H
ATOM    198  HB3 PRO A  28      -2.401  80.424  90.519  1.00 66.48           H
ATOM    199  HG2 PRO A  28      -1.410  77.837  90.036  1.00 70.03           H
ATOM    200  HG3 PRO A  28      -2.687  78.535  89.368  1.00 70.03           H
ATOM    201  HD2 PRO A  28      -0.450  78.371  88.098  1.00 64.45           H
ATOM    202  HD3 PRO A  28      -1.475  79.583  87.835  1.00 64.45           H
ATOM    203  N   TRP A  29       1.456  78.807  91.098  1.00 47.34           N
ATOM    204  CA  TRP A  29       2.349  78.059  91.987  1.00 44.75           C
ATOM    205  C   TRP A  29       3.725  78.691  92.142  1.00 40.26           C
ATOM    206  O   TRP A  29       4.438  78.366  93.104  1.00 37.93           O
ATOM    207  CB  TRP A  29       2.506  76.624  91.466  1.00 37.99           C
ATOM    208  CG  TRP A  29       2.705  76.538  89.989  1.00 33.72           C
ATOM    209  CD1 TRP A  29       3.857  76.778  89.317  1.00 37.02           C
ATOM    210  CD2 TRP A  29       1.735  76.169  88.998  1.00 37.58           C
ATOM    211  NE1 TRP A  29       3.674  76.601  87.977  1.00 34.76           N
ATOM    212  CE2 TRP A  29       2.373  76.230  87.754  1.00 37.69           C
ATOM    213  CE3 TRP A  29       0.389  75.789  89.045  1.00 41.12           C
ATOM    214  CZ2 TRP A  29       1.717  75.931  86.565  1.00 40.97           C
ATOM    215  CZ3 TRP A  29      -0.263  75.505  87.860  1.00 41.60           C
ATOM    216  CH2 TRP A  29       0.401  75.571  86.640  1.00 41.71           C
ATOM    217  H   TRP A  29       1.496  78.559  90.272  1.00 56.75           H
ATOM    218  HA  TRP A  29       1.951  78.008  92.870  1.00 53.64           H
ATOM    219  HB2 TRP A  29       3.274  76.224  91.898  1.00 45.53           H
ATOM    220  HB3 TRP A  29       1.708  76.117  91.686  1.00 45.53           H
ATOM    221  HD1 TRP A  29       4.658  77.042  89.706  1.00 44.37           H
ATOM    222  HE1 TRP A  29       4.279  76.713  87.379  1.00 41.66           H
ATOM    223  HE3 TRP A  29      -0.058  75.752  89.854  1.00 49.29           H
ATOM    224  HZ2 TRP A  29       2.161  75.972  85.750  1.00 49.10           H
ATOM    225  HZ3 TRP A  29      -1.158  75.262  87.872  1.00 49.86           H
ATOM    226  HH2 TRP A  29      -0.061  75.370  85.856  1.00 49.99           H
ATOM    227  N   GLN A  30       4.113  79.575  91.221  1.00 44.46           N
ATOM    228  CA  GLN A  30       5.441  80.182  91.249  1.00 35.97           C
ATOM    229  C   GLN A  30       5.722  80.859  92.585  1.00 40.66           C
ATOM    230  O   GLN A  30       4.897  81.608  93.112  1.00 39.75           O
ATOM    231  CB  GLN A  30       5.575  81.196  90.116  1.00 41.54           C
ATOM    232  CG  GLN A  30       7.009  81.852  89.970  1.00 43.98           C
ATOM    233  CD  GLN A  30       8.090  80.893  89.432  1.00 37.00           C
ATOM    234  OE1 GLN A  30       7.874  80.141  88.473  1.00 36.51           O
ATOM    235  NE2 GLN A  30       9.256  80.940  90.046  1.00 36.52           N
ATOM    236  H   GLN A  30       3.620  79.829  90.557  1.00 53.30           H
ATOM    237  HA  GLN A  30       6.107  79.487  91.116  1.00 43.10           H
ATOM    238  HB2 GLN A  30       5.357  80.748  89.287  1.00 49.79           H
ATOM    239  HB3 GLN A  30       4.935  81.910  90.279  1.00 49.79           H
ATOM    240  HG2 GLN A  30       6.947  82.591  89.346  1.00 52.72           H
ATOM    241  HG3 GLN A  30       7.308  82.181  90.836  1.00 52.72           H
ATOM    242 HE21 GLN A  30       9.372  81.475  90.716  1.00 43.77           H
ATOM    243 HE22 GLN A  30       9.899  80.438  89.780  1.00 43.77           H
ATOM    244  N   VAL A  31       6.919  80.603  93.119  1.00 37.60           N
ATOM    245  CA  VAL A  31       7.386  81.262  94.331  1.00 42.28           C
ATOM    246  C   VAL A  31       8.820  81.744  94.112  1.00 42.19           C
ATOM    247  O   VAL A  31       9.538  81.284  93.215  1.00 33.88           O
ATOM    248  CB  VAL A  31       7.297  80.357  95.575  1.00 42.07           C
ATOM    249  CG1 VAL A  31       5.981  79.516  95.550  1.00 46.02           C
ATOM    250  CG2 VAL A  31       8.486  79.465  95.693  1.00 43.66           C
ATOM    251  H   VAL A  31       7.492  80.055  92.782  1.00 45.07           H
ATOM    252  HA  VAL A  31       6.815  82.030  94.505  1.00 50.68           H
ATOM    253  HB  VAL A  31       7.282  80.914  96.367  1.00 50.42           H
ATOM    254 HG11 VAL A  31       5.952  78.938  96.329  1.00 55.16           H
ATOM    255 HG12 VAL A  31       5.216  80.114  95.547  1.00 55.16           H
ATOM    256 HG13 VAL A  31       5.974  78.968  94.750  1.00 55.16           H
ATOM    257 HG21 VAL A  31       8.357  78.880  96.454  1.00 52.33           H
ATOM    258 HG22 VAL A  31       8.531  78.944  94.882  1.00 52.33           H
ATOM    259 HG23 VAL A  31       9.297  79.987  95.809  1.00 52.33           H
ATOM    260  N   SER A  32       9.209  82.714  94.938  1.00 38.80           N
ATOM    261  CA  SER A  32      10.539  83.288  94.939  1.00 39.87           C
ATOM    262  C   SER A  32      11.184  82.969  96.270  1.00 37.89           C
ATOM    263  O   SER A  32      10.564  83.114  97.325  1.00 42.81           O
ATOM    264  CB  SER A  32      10.507  84.807  94.744  1.00 35.21           C
ATOM    265  OG  SER A  32      11.729  85.405  95.195  1.00 41.20           O
ATOM    266  H   SER A  32       8.697  83.074  95.531  1.00 46.50           H
ATOM    267  HA  SER A  32      11.067  82.891  94.223  1.00 47.79           H
ATOM    268  HB2 SER A  32      10.389  84.996  93.798  1.00 42.19           H
ATOM    269  HB3 SER A  32       9.754  85.164  95.247  1.00 42.19           H
ATOM    270  HG  SER A  32      12.389  85.000  94.883  1.00 49.39           H
ATOM    271  N   LEU A  33      12.427  82.555  96.209  1.00 30.02           N
ATOM    272  CA  LEU A  33      13.210  82.299  97.412  1.00 35.38           C
ATOM    273  C   LEU A  33      14.054  83.523  97.722  1.00 30.55           C
ATOM    274  O   LEU A  33      14.608  84.134  96.812  1.00 33.06           O
ATOM    275  CB  LEU A  33      14.106  81.068  97.230  1.00 31.26           C
ATOM    276  CG  LEU A  33      13.512  79.678  97.471  1.00 40.31           C
ATOM    277  CD1 LEU A  33      12.109  79.537  96.945  1.00 37.91           C
ATOM    278  CD2 LEU A  33      14.376  78.617  96.847  1.00 36.47           C
ATOM    279  H   LEU A  33      12.849  82.416  95.469  1.00 35.97           H
ATOM    280  HA  LEU A  33      12.614  82.140  98.154  1.00 42.40           H
ATOM    281  HB2 LEU A  33      14.451  81.069  96.322  1.00 37.46           H
ATOM    282  HB3 LEU A  33      14.843  81.163  97.852  1.00 37.46           H
ATOM    283  HG  LEU A  33      13.493  79.516  98.432  1.00 48.32           H
ATOM    284 HD11 LEU A  33      11.792  78.641  97.125  1.00 45.43           H
ATOM    285 HD12 LEU A  33      11.537  80.182  97.385  1.00 45.43           H
ATOM    286 HD13 LEU A  33      12.127  79.697  95.990  1.00 45.43           H
ATOM    287 HD21 LEU A  33      13.984  77.752  97.023  1.00 43.71           H
ATOM    288 HD22 LEU A  33      14.414  78.774  95.896  1.00 43.71           H
ATOM    289 HD23 LEU A  33      15.267  78.664  97.225  1.00 43.71           H
ATOM    290  N   ARG A  34      14.204  83.843  99.009  1.00 33.07           N
ATOM    291  CA  ARG A  34      14.852  85.078  99.409  1.00 33.34           C
ATOM    292  C   ARG A  34      15.864  84.865 100.524  1.00 35.21           C
ATOM    293  O   ARG A  34      15.594  84.163 101.499  1.00 33.62           O
ATOM    294  CB  ARG A  34      13.823  86.136  99.876  1.00 43.78           C
ATOM    295  CG  ARG A  34      12.630  86.401  98.899  1.00 35.75           C
ATOM    296  CD  ARG A  34      13.029  87.214  97.623  1.00 33.60           C
ATOM    297  NE  ARG A  34      11.857  87.706  96.893  1.00 33.57           N
ATOM    298  CZ  ARG A  34      11.160  88.809  97.214  1.00 37.55           C
ATOM    299  NH1 ARG A  34      11.508  89.562  98.243  1.00 24.60           N
ATOM    300  NH2 ARG A  34      10.085  89.154  96.512  1.00 36.48           N1+
ATOM    301  H   ARG A  34      13.947  83.356  99.674  1.00 39.62           H
ATOM    302  HA  ARG A  34      15.339  85.415  98.645  1.00 39.96           H
ATOM    303  HB2 ARG A  34      13.466  85.859 100.738  1.00 52.48           H
ATOM    304  HB3 ARG A  34      14.300  86.976  99.988  1.00 52.48           H
ATOM    305  HG2 ARG A  34      12.260  85.552  98.611  1.00 42.85           H
ATOM    306  HG3 ARG A  34      11.950  86.905  99.369  1.00 42.85           H
ATOM    307  HD2 ARG A  34      13.574  87.975  97.871  1.00 40.27           H
ATOM    308  HD3 ARG A  34      13.506  86.615  97.029  1.00 40.27           H
ATOM    309  HE  ARG A  34      11.624  87.271  96.192  1.00 40.23           H
ATOM    310 HH11 ARG A  34      12.190  89.342  98.721  1.00 29.47           H
ATOM    311 HH12 ARG A  34      11.048  90.260  98.436  1.00 29.47           H
ATOM    312 HH21 ARG A  34       9.844  88.676  95.830  1.00 43.72           H
ATOM    313 HH22 ARG A  34       9.647  89.872  96.723  1.00 43.72           H
ATOM    314  N   VAL A  35      17.028  85.512 100.374  1.00 35.53           N
ATOM    315  CA  VAL A  35      18.102  85.515 101.366  1.00 36.25           C
ATOM    316  C   VAL A  35      18.225  86.919 101.967  1.00 39.94           C
ATOM    317  O   VAL A  35      18.086  87.917 101.255  1.00 36.51           O
ATOM    318  CB  VAL A  35      19.433  85.077 100.725  1.00 33.37           C
ATOM    319  CG1 VAL A  35      19.712  85.857  99.486  1.00 37.05           C
ATOM    320  CG2 VAL A  35      20.614  85.207 101.701  1.00 44.01           C
ATOM    321  H   VAL A  35      17.228  85.977  99.671  1.00 42.58           H
ATOM    322  HA  VAL A  35      17.877  84.879 102.061  1.00 43.45           H
ATOM    323  HB  VAL A  35      19.367  84.145 100.477  1.00 39.99           H
ATOM    324 HG11 VAL A  35      20.560  85.551  99.123  1.00 44.41           H
ATOM    325 HG12 VAL A  35      19.001  85.700  98.841  1.00 44.41           H
ATOM    326 HG13 VAL A  35      19.763  86.803  99.717  1.00 44.41           H
ATOM    327 HG21 VAL A  35      21.421  84.902 101.252  1.00 52.75           H
ATOM    328 HG22 VAL A  35      20.711  86.137 101.961  1.00 52.75           H
ATOM    329 HG23 VAL A  35      20.450  84.655 102.485  1.00 52.75           H
ATOM    330  N   HIS A  36      18.488  87.003 103.273  1.00 44.79           N
ATOM    331  CA  HIS A  36      18.569  88.317 103.892  1.00 51.84           C
ATOM    332  C   HIS A  36      19.916  88.954 103.615  1.00 54.28           C
ATOM    333  O   HIS A  36      20.960  88.310 103.695  1.00 51.01           O
ATOM    334  CB  HIS A  36      18.349  88.284 105.408  1.00 62.40           C
ATOM    335  CG  HIS A  36      18.137  89.657 106.001  1.00 73.26           C
ATOM    336  ND1 HIS A  36      17.030  90.434 105.701  1.00 70.86           N
ATOM    337  CD2 HIS A  36      18.910  90.409 106.828  1.00 74.15           C
ATOM    338  CE1 HIS A  36      17.115  91.590 106.340  1.00 76.56           C
ATOM    339  NE2 HIS A  36      18.245  91.601 107.030  1.00 78.11           N
ATOM    340  H   HIS A  36      18.606  86.340 103.811  1.00 53.69           H
ATOM    341  HA  HIS A  36      17.881  88.887 103.500  1.00 62.15           H
ATOM    342  HB2 HIS A  36      19.123  87.877 105.835  1.00 74.83           H
ATOM    343  HB3 HIS A  36      17.563  87.754 105.595  1.00 74.83           H
ATOM    344  HD1 HIS A  36      16.379  90.200 105.184  1.00 84.97           H
ATOM    345  HD2 HIS A  36      19.733  90.159 107.201  1.00 88.92           H
ATOM    346  HE1 HIS A  36      16.477  92.277 106.305  1.00 91.81           H
ATOM    347  N   GLY A  37      19.865  90.238 103.298  1.00 57.72           N
ATOM    348  CA  GLY A  37      21.017  91.063 103.097  1.00 51.03           C
ATOM    349  C   GLY A  37      20.514  92.479 103.234  1.00 56.58           C
ATOM    350  O   GLY A  37      19.542  92.724 103.962  1.00 60.50           O
ATOM    351  H   GLY A  37      19.127  90.680 103.214  1.00 69.20           H
ATOM    352  HA2 GLY A  37      21.679  90.888 103.779  1.00 61.17           H
ATOM    353  HA3 GLY A  37      21.387  90.911 102.217  1.00 61.17           H
ATOM    354  N   PRO A  37A     21.114  93.434 102.515  1.00 56.65           N
ATOM    355  CA  PRO A  37A     20.528  94.787 102.478  1.00 53.51           C
ATOM    356  C   PRO A  37A     19.055  94.750 102.255  1.00 47.04           C
ATOM    357  O   PRO A  37A     18.325  95.647 102.690  1.00 49.77           O
ATOM    358  CB  PRO A  37A     21.242  95.451 101.291  1.00 59.70           C
ATOM    359  CG  PRO A  37A     22.541  94.739 101.184  1.00 49.90           C
ATOM    360  CD  PRO A  37A     22.266  93.308 101.600  1.00 54.12           C
ATOM    361  HA  PRO A  37A     20.712  95.275 103.297  1.00 64.16           H
ATOM    362  HB2 PRO A  37A     20.711  95.331 100.485  1.00 71.59           H
ATOM    363  HB3 PRO A  37A     21.375  96.393 101.476  1.00 71.59           H
ATOM    364  HG2 PRO A  37A     22.849  94.776 100.265  1.00 59.82           H
ATOM    365  HG3 PRO A  37A     23.184  95.150 101.780  1.00 59.82           H
ATOM    366  HD2 PRO A  37A     22.014  92.782 100.824  1.00 64.89           H
ATOM    367  HD3 PRO A  37A     23.036  92.928 102.056  1.00 64.89           H
ATOM    368  N   TYR A  37B     18.594  93.710 101.571  1.00 55.02           N
ATOM    369  CA  TYR A  37B     17.188  93.472 101.344  1.00 41.95           C
ATOM    370  C   TYR A  37B     17.019  91.980 101.169  1.00 40.85           C
ATOM    371  O   TYR A  37B     17.996  91.263 100.962  1.00 34.80           O
ATOM    372  CB  TYR A  37B     16.687  94.235 100.116  1.00 39.32           C
ATOM    373  CG  TYR A  37B     17.337  93.846  98.807  1.00 39.97           C
ATOM    374  CD1 TYR A  37B     18.600  94.287  98.466  1.00 36.96           C
ATOM    375  CD2 TYR A  37B     16.669  93.045  97.905  1.00 33.22           C
ATOM    376  CE1 TYR A  37B     19.158  93.943  97.267  1.00 36.30           C
ATOM    377  CE2 TYR A  37B     17.214  92.723  96.721  1.00 34.77           C
ATOM    378  CZ  TYR A  37B     18.450  93.153  96.411  1.00 28.29           C
ATOM    379  OH  TYR A  37B     18.938  92.787  95.221  1.00 32.30           O
ATOM    380  H   TYR A  37B     19.097  93.097 101.216  1.00 65.97           H
ATOM    381  HA  TYR A  37B     16.676  93.742 102.122  1.00 50.28           H
ATOM    382  HB2 TYR A  37B     15.734  94.085 100.027  1.00 47.13           H
ATOM    383  HB3 TYR A  37B     16.860  95.172 100.252  1.00 47.13           H
ATOM    384  HD1 TYR A  37B     19.073  94.826  99.053  1.00 44.29           H
ATOM    385  HD2 TYR A  37B     15.814  92.750  98.110  1.00 39.81           H
ATOM    386  HE1 TYR A  37B     20.003  94.239  97.039  1.00 43.51           H
ATOM    387  HE2 TYR A  37B     16.746  92.189  96.129  1.00 41.67           H
ATOM    388  HH  TYR A  37B     19.681  92.396  95.339  1.00 38.70           H
ATOM    389  N   TRP A  38      15.767  91.514 101.264  1.00 40.65           N
ATOM    390  CA  TRP A  38      15.467  90.100 101.077  1.00 41.47           C
ATOM    391  C   TRP A  38      15.561  89.793  99.584  1.00 39.15           C
ATOM    392  O   TRP A  38      14.579  89.886  98.839  1.00 34.87           O
ATOM    393  CB  TRP A  38      14.092  89.750 101.668  1.00 40.76           C
ATOM    394  CG  TRP A  38      14.135  89.633 103.161  1.00 44.03           C
ATOM    395  CD1 TRP A  38      13.782  90.591 104.063  1.00 40.50           C
ATOM    396  CD2 TRP A  38      14.593  88.506 103.935  1.00 46.60           C
ATOM    397  NE1 TRP A  38      13.975  90.135 105.338  1.00 39.53           N
ATOM    398  CE2 TRP A  38      14.466  88.860 105.295  1.00 45.42           C
ATOM    399  CE3 TRP A  38      15.091  87.236 103.610  1.00 42.71           C
ATOM    400  CZ2 TRP A  38      14.828  88.002 106.331  1.00 46.87           C
ATOM    401  CZ3 TRP A  38      15.436  86.369 104.641  1.00 39.81           C
ATOM    402  CH2 TRP A  38      15.300  86.755 105.986  1.00 49.14           C
ATOM    403  H   TRP A  38      15.073  91.999 101.443  1.00 48.73           H
ATOM    404  HA  TRP A  38      16.138  89.569 101.532  1.00 49.71           H
ATOM    405  HB2 TRP A  38      13.441  90.440 101.444  1.00 48.85           H
ATOM    406  HB3 TRP A  38      13.806  88.891 101.322  1.00 48.85           H
ATOM    407  HD1 TRP A  38      13.449  91.429 103.844  1.00 48.54           H
ATOM    408  HE1 TRP A  38      13.808  90.572 106.054  1.00 47.38           H
ATOM    409  HE3 TRP A  38      15.179  86.982 102.723  1.00 51.19           H
ATOM    410  HZ2 TRP A  38      14.729  88.257 107.220  1.00 56.19           H
ATOM    411  HZ3 TRP A  38      15.769  85.523 104.439  1.00 47.72           H
ATOM    412  HH2 TRP A  38      15.545  86.161 106.657  1.00 58.91           H
ATOM    413  N   MET A  39      16.778  89.504  99.129  1.00 39.83           N
ATOM    414  CA  MET A  39      17.058  89.385  97.712  1.00 35.20           C
ATOM    415  C   MET A  39      16.612  88.034  97.170  1.00 34.89           C
ATOM    416  O   MET A  39      16.782  86.999  97.820  1.00 37.37           O
ATOM    417  CB  MET A  39      18.555  89.585  97.487  1.00 34.59           C
ATOM    418  CG  MET A  39      18.926  89.712  96.017  1.00 47.41           C
ATOM    419  SD  MET A  39      20.697  89.931  95.743  1.00 48.24           S
ATOM    420  CE  MET A  39      21.298  88.423  96.509  1.00 49.57           C
ATOM    421  H   MET A  39      17.488  89.422  99.624  1.00 47.74           H
ATOM    422  HA  MET A  39      16.580  90.082  97.233  1.00 42.19           H
ATOM    423  HB2 MET A  39      18.837  90.384  97.961  1.00 41.45           H
ATOM    424  HB3 MET A  39      19.007  88.813  97.855  1.00 41.45           H
ATOM    425  HG2 MET A  39      18.666  88.902  95.550  1.00 56.84           H
ATOM    426  HG3 MET A  39      18.460  90.475  95.636  1.00 56.84           H
ATOM    427  HE1 MET A  39      22.263  88.383  96.424  1.00 59.43           H
ATOM    428  HE2 MET A  39      21.054  88.425  97.445  1.00 59.43           H
ATOM    429  HE3 MET A  39      20.889  87.671  96.050  1.00 59.43           H
ATOM    430  N   HIS A  40      16.010  88.061  95.985  1.00 35.21           N
ATOM    431  CA  HIS A  40      15.643  86.837  95.289  1.00 33.19           C
ATOM    432  C   HIS A  40      16.877  86.054  94.857  1.00 40.15           C
ATOM    433  O   HIS A  40      17.870  86.636  94.391  1.00 33.89           O
ATOM    434  CB  HIS A  40      14.795  87.184  94.075  1.00 35.35           C
ATOM    435  CG  HIS A  40      14.615  86.065  93.095  1.00 35.01           C
ATOM    436  ND1 HIS A  40      13.518  85.231  93.112  1.00 29.84           N
ATOM    437  CD2 HIS A  40      15.359  85.680  92.032  1.00 30.52           C
ATOM    438  CE1 HIS A  40      13.615  84.353  92.124  1.00 30.44           C
ATOM    439  NE2 HIS A  40      14.718  84.612  91.446  1.00 31.32           N
ATOM    440  H   HIS A  40      15.799  88.786  95.563  1.00 42.20           H
ATOM    441  HA  HIS A  40      15.118  86.287  95.887  1.00 39.78           H
ATOM    442  HB2 HIS A  40      15.189  87.935  93.606  1.00 42.36           H
ATOM    443  HB3 HIS A  40      13.902  87.413  94.399  1.00 42.36           H
ATOM    444  HD2 HIS A  40      16.161  86.062  91.753  1.00 36.56           H
ATOM    445  HE1 HIS A  40      13.015  83.668  91.914  1.00 36.47           H
ATOM    446  HE2 HIS A  40      14.992  84.174  90.758  1.00 37.53           H
ATOM    447  N   PHE A  41      16.819  84.713  94.988  1.00 34.14           N
ATOM    448  CA  PHE A  41      17.953  83.958  94.463  1.00 37.13           C
ATOM    449  C   PHE A  41      17.600  82.700  93.694  1.00 33.98           C
ATOM    450  O   PHE A  41      18.457  82.198  92.950  1.00 36.70           O
ATOM    451  CB  PHE A  41      18.948  83.606  95.583  1.00 38.52           C
ATOM    452  CG  PHE A  41      18.421  82.698  96.649  1.00 37.86           C
ATOM    453  CD1 PHE A  41      17.865  83.218  97.804  1.00 33.00           C
ATOM    454  CD2 PHE A  41      18.537  81.327  96.524  1.00 38.35           C
ATOM    455  CE1 PHE A  41      17.426  82.399  98.801  1.00 35.79           C
ATOM    456  CE2 PHE A  41      18.088  80.504  97.503  1.00 24.54           C
ATOM    457  CZ  PHE A  41      17.522  81.012  98.637  1.00 32.53           C
ATOM    458  H   PHE A  41      16.180  84.253  95.343  1.00 40.91           H
ATOM    459  HA  PHE A  41      18.413  84.531  93.834  1.00 44.50           H
ATOM    460  HB2 PHE A  41      19.707  83.166  95.181  1.00 46.16           H
ATOM    461  HB3 PHE A  41      19.217  84.435  96.008  1.00 46.16           H
ATOM    462  HD1 PHE A  41      17.805  84.137  97.903  1.00 39.55           H
ATOM    463  HD2 PHE A  41      18.907  80.963  95.755  1.00 45.96           H
ATOM    464  HE1 PHE A  41      17.043  82.766  99.566  1.00 42.89           H
ATOM    465  HE2 PHE A  41      18.156  79.592  97.391  1.00 29.39           H
ATOM    466  HZ  PHE A  41      17.216  80.437  99.305  1.00 38.98           H
ATOM    467  N   CYS A  42      16.372  82.225  93.769  1.00 40.83           N
ATOM    468  CA  CYS A  42      15.977  81.034  93.044  1.00 33.39           C
ATOM    469  C   CYS A  42      14.463  81.022  92.960  1.00 32.05           C
ATOM    470  O   CYS A  42      13.777  81.733  93.692  1.00 34.25           O
ATOM    471  CB  CYS A  42      16.493  79.783  93.749  1.00 37.08           C
ATOM    472  SG  CYS A  42      18.149  79.191  93.228  1.00 33.70           S
ATOM    473  H   CYS A  42      15.730  82.572  94.231  1.00 48.94           H
ATOM    474  HA  CYS A  42      16.353  81.051  92.148  1.00 40.01           H
ATOM    475  HB2 CYS A  42      16.552  79.982  94.697  1.00 44.44           H
ATOM    476  HB3 CYS A  42      15.849  79.067  93.614  1.00 44.44           H
ATOM    477  N   GLY A  43      13.967  80.241  92.009  1.00 32.28           N
ATOM    478  CA  GLY A  43      12.569  79.932  91.912  1.00 39.60           C
ATOM    479  C   GLY A  43      12.180  78.746  92.797  1.00 39.81           C
ATOM    480  O   GLY A  43      12.987  78.173  93.524  1.00 28.69           O
ATOM    481  H   GLY A  43      14.445  79.880  91.389  1.00 38.68           H
ATOM    482  HA2 GLY A  43      12.043  80.713  92.152  1.00 47.46           H
ATOM    483  HA3 GLY A  43      12.388  79.694  90.990  1.00 47.46           H
ATOM    484  N   GLY A  44      10.901  78.401  92.720  1.00 32.90           N
ATOM    485  CA  GLY A  44      10.325  77.333  93.510  1.00 31.11           C
ATOM    486  C   GLY A  44       8.857  77.209  93.138  1.00 38.48           C
ATOM    487  O   GLY A  44       8.314  78.021  92.377  1.00 36.67           O
ATOM    488  H   GLY A  44      10.341  78.774  92.185  1.00 39.43           H
ATOM    489  HA2 GLY A  44      10.785  76.498  93.333  1.00 37.27           H
ATOM    490  HA3 GLY A  44      10.404  77.558  94.446  1.00 37.27           H
ATOM    491  N   SER A  45       8.208  76.192  93.696  1.00 39.39           N
ATOM    492  CA  SER A  45       6.820  75.950  93.327  1.00 36.49           C
ATOM    493  C   SER A  45       6.034  75.317  94.468  1.00 38.02           C
ATOM    494  O   SER A  45       6.495  74.389  95.138  1.00 42.10           O
ATOM    495  CB  SER A  45       6.747  75.096  92.066  1.00 33.44           C
ATOM    496  OG  SER A  45       7.051  73.739  92.309  1.00 38.67           O
ATOM    497  H   SER A  45       8.534  75.638  94.266  1.00 47.21           H
ATOM    498  HA  SER A  45       6.410  76.809  93.122  1.00 43.74           H
ATOM    499  HB2 SER A  45       5.839  75.153  91.727  1.00 40.08           H
ATOM    500  HB3 SER A  45       7.356  75.466  91.402  1.00 40.08           H
ATOM    501  HG  SER A  45       7.118  73.347  91.564  1.00 46.34           H
ATOM    502  N   LEU A  46       4.855  75.864  94.712  1.00 45.49           N
ATOM    503  CA  LEU A  46       3.958  75.284  95.691  1.00 44.03           C
ATOM    504  C   LEU A  46       3.421  73.962  95.164  1.00 44.70           C
ATOM    505  O   LEU A  46       2.732  73.928  94.138  1.00 41.89           O
ATOM    506  CB  LEU A  46       2.809  76.244  95.954  1.00 50.38           C
ATOM    507  CG  LEU A  46       2.651  76.935  97.295  1.00 48.19           C
ATOM    508  CD1 LEU A  46       1.165  77.159  97.519  1.00 50.18           C
ATOM    509  CD2 LEU A  46       3.295  76.163  98.403  1.00 51.07           C
ATOM    510  H   LEU A  46       4.559  76.575  94.321  1.00 54.53           H
ATOM    511  HA  LEU A  46       4.470  75.099  96.495  1.00 52.77           H
ATOM    512  HB2 LEU A  46       2.874  76.949  95.291  1.00 60.40           H
ATOM    513  HB3 LEU A  46       1.987  75.755  95.802  1.00 60.40           H
ATOM    514  HG  LEU A  46       3.071  77.800  97.255  1.00 57.78           H
ATOM    515 HD11 LEU A  46       1.030  77.591  98.375  1.00 60.17           H
ATOM    516 HD12 LEU A  46       0.804  77.712  96.807  1.00 60.17           H
ATOM    517 HD13 LEU A  46       0.730  76.296  97.517  1.00 60.17           H
ATOM    518 HD21 LEU A  46       3.118  76.603  99.249  1.00 61.23           H
ATOM    519 HD22 LEU A  46       2.919  75.273  98.391  1.00 61.23           H
ATOM    520 HD23 LEU A  46       4.253  76.121  98.248  1.00 61.23           H
ATOM    521  N   ILE A  47       3.750  72.867  95.843  1.00 51.18           N
ATOM    522  CA  ILE A  47       3.221  71.550  95.480  1.00 46.82           C
ATOM    523  C   ILE A  47       2.213  71.070  96.496  1.00 44.97           C
ATOM    524  O   ILE A  47       1.439  70.149  96.211  1.00 54.97           O
ATOM    525  CB  ILE A  47       4.350  70.510  95.303  1.00 48.97           C
ATOM    526  CG1 ILE A  47       5.171  70.364  96.583  1.00 49.75           C
ATOM    527  CG2 ILE A  47       5.285  70.913  94.158  1.00 46.84           C
ATOM    528  CD1 ILE A  47       6.045  69.113  96.579  1.00 47.67           C
ATOM    529  H   ILE A  47       4.283  72.868  96.528  1.00 61.36           H
ATOM    530  HA  ILE A  47       2.762  71.627  94.633  1.00 56.13           H
ATOM    531  HB  ILE A  47       3.952  69.654  95.087  1.00 58.71           H
ATOM    532 HG12 ILE A  47       5.755  71.136  96.665  1.00 59.64           H
ATOM    533 HG13 ILE A  47       4.573  70.319  97.346  1.00 59.64           H
ATOM    534 HG21 ILE A  47       5.982  70.247  94.068  1.00 56.15           H
ATOM    535 HG22 ILE A  47       4.777  70.962  93.334  1.00 56.15           H
ATOM    536 HG23 ILE A  47       5.677  71.779  94.357  1.00 56.15           H
ATOM    537 HD11 ILE A  47       6.544  69.086  97.407  1.00 57.14           H
ATOM    538 HD12 ILE A  47       5.473  68.334  96.502  1.00 57.14           H
ATOM    539 HD13 ILE A  47       6.661  69.143  95.832  1.00 57.14           H
ATOM    540  N   HIS A  48       2.138  71.732  97.629  1.00 50.16           N
ATOM    541  CA  HIS A  48       1.236  71.408  98.708  1.00 52.28           C
ATOM    542  C   HIS A  48       1.044  72.693  99.493  1.00 54.73           C
ATOM    543  O   HIS A  48       1.914  73.578  99.439  1.00 50.06           O
ATOM    544  CB  HIS A  48       1.826  70.311  99.591  1.00 49.95           C
ATOM    545  CG  HIS A  48       0.902  69.862 100.667  1.00 56.59           C
ATOM    546  ND1 HIS A  48       0.759  70.543 101.858  1.00 57.48           N
ATOM    547  CD2 HIS A  48       0.053  68.807 100.725  1.00 61.60           C
ATOM    548  CE1 HIS A  48      -0.135  69.921 102.606  1.00 61.57           C
ATOM    549  NE2 HIS A  48      -0.569  68.859 101.945  1.00 59.09           N
ATOM    550  H   HIS A  48       2.606  72.427  97.807  1.00 60.14           H
ATOM    551  HA  HIS A  48       0.390  71.101  98.339  1.00 62.68           H
ATOM    552  HB2 HIS A  48       2.640  70.646 100.013  1.00 59.89           H
ATOM    553  HB3 HIS A  48       2.036  69.545  99.033  1.00 59.89           H
ATOM    554  HD2 HIS A  48      -0.077  68.159 100.068  1.00 73.87           H
ATOM    555  HE1 HIS A  48      -0.406  70.172 103.460  1.00 73.82           H
ATOM    556  HE2 HIS A  48      -1.155  68.292 102.229  1.00 70.86           H
ATOM    557  N   PRO A  49      -0.099  72.867 100.175  1.00 57.80           N
ATOM    558  CA  PRO A  49      -0.314  74.123 100.888  1.00 52.57           C
ATOM    559  C   PRO A  49       0.839  74.445 101.808  1.00 45.16           C
ATOM    560  O   PRO A  49       1.075  75.617 102.094  1.00 46.86           O
ATOM    561  CB  PRO A  49      -1.630  73.860 101.632  1.00 49.57           C
ATOM    562  CG  PRO A  49      -2.392  73.092 100.633  1.00 49.09           C
ATOM    563  CD  PRO A  49      -1.373  72.128 100.049  1.00 58.38           C
ATOM    564  HA  PRO A  49      -0.447  74.859 100.265  1.00 63.03           H
ATOM    565  HB2 PRO A  49      -1.475  73.330 102.430  1.00 59.43           H
ATOM    566  HB3 PRO A  49      -2.078  74.697 101.837  1.00 59.43           H
ATOM    567  HG2 PRO A  49      -3.123  72.619 101.065  1.00 58.85           H
ATOM    568  HG3 PRO A  49      -2.731  73.682  99.942  1.00 58.85           H
ATOM    569  HD2 PRO A  49      -1.356  71.320 100.588  1.00 70.00           H
ATOM    570  HD3 PRO A  49      -1.599  71.933  99.119  1.00 70.00           H
ATOM    571  N   GLN A  50       1.594  73.437 102.236  1.00 44.58           N
ATOM    572  CA  GLN A  50       2.687  73.662 103.182  1.00 48.64           C
ATOM    573  C   GLN A  50       4.088  73.278 102.669  1.00 47.13           C
ATOM    574  O   GLN A  50       5.049  73.322 103.453  1.00 42.49           O
ATOM    575  CB  GLN A  50       2.385  72.907 104.479  1.00 53.38           C
ATOM    576  CG  GLN A  50       3.339  73.234 105.607  1.00 52.06           C
ATOM    577  CD  GLN A  50       2.664  73.250 106.983  1.00 54.14           C
ATOM    578  OE1 GLN A  50       1.645  72.579 107.208  1.00 53.45           O
ATOM    579  NE2 GLN A  50       3.248  74.003 107.917  1.00 48.18           N
ATOM    580  H   GLN A  50       1.483  72.615 101.994  1.00 53.44           H
ATOM    581  HA  GLN A  50       2.707  74.609 103.399  1.00 58.31           H
ATOM    582  HB2 GLN A  50       1.489  73.141 104.765  1.00 64.00           H
ATOM    583  HB3 GLN A  50       2.445  71.953 104.304  1.00 64.00           H
ATOM    584  HG2 GLN A  50       4.038  72.559 105.622  1.00 62.42           H
ATOM    585  HG3 GLN A  50       3.732  74.107 105.443  1.00 62.42           H
ATOM    586 HE21 GLN A  50       3.988  74.405 107.742  1.00 57.76           H
ATOM    587 HE22 GLN A  50       2.889  74.088 108.691  1.00 57.76           H
ATOM    588  N   TRP A  51       4.251  72.930 101.391  1.00 45.24           N
ATOM    589  CA  TRP A  51       5.553  72.501 100.883  1.00 40.39           C
ATOM    590  C   TRP A  51       5.891  73.193  99.565  1.00 38.25           C
ATOM    591  O   TRP A  51       5.068  73.233  98.639  1.00 35.48           O
ATOM    592  CB  TRP A  51       5.601  70.973 100.702  1.00 42.19           C
ATOM    593  CG  TRP A  51       5.605  70.233 101.992  1.00 43.20           C
ATOM    594  CD1 TRP A  51       4.514  69.831 102.693  1.00 43.50           C
ATOM    595  CD2 TRP A  51       6.751  69.789 102.747  1.00 45.89           C
ATOM    596  NE1 TRP A  51       4.898  69.191 103.850  1.00 43.29           N
ATOM    597  CE2 TRP A  51       6.260  69.140 103.906  1.00 46.59           C
ATOM    598  CE3 TRP A  51       8.134  69.886 102.569  1.00 42.75           C
ATOM    599  CZ2 TRP A  51       7.106  68.584 104.878  1.00 48.83           C
ATOM    600  CZ3 TRP A  51       8.964  69.338 103.526  1.00 39.43           C
ATOM    601  CH2 TRP A  51       8.455  68.688 104.665  1.00 45.91           C
ATOM    602  H   TRP A  51       3.623  72.932 100.799  1.00 54.23           H
ATOM    603  HA  TRP A  51       6.238  72.747 101.528  1.00 48.42           H
ATOM    604  HB2 TRP A  51       4.835  70.680 100.179  1.00 50.57           H
ATOM    605  HB3 TRP A  51       6.421  70.739 100.240  1.00 50.57           H
ATOM    606  HD1 TRP A  51       3.637  69.983 102.436  1.00 52.15           H
ATOM    607  HE1 TRP A  51       4.369  68.846 104.433  1.00 51.89           H
ATOM    608  HE3 TRP A  51       8.489  70.317 101.825  1.00 51.24           H
ATOM    609  HZ2 TRP A  51       6.766  68.153 105.630  1.00 58.53           H
ATOM    610  HZ3 TRP A  51       9.881  69.402 103.416  1.00 47.25           H
ATOM    611  HH2 TRP A  51       9.046  68.333 105.293  1.00 55.03           H
ATOM    612  N   VAL A  52       7.104  73.740  99.483  1.00 36.96           N
ATOM    613  CA  VAL A  52       7.644  74.262  98.234  1.00 32.91           C
ATOM    614  C   VAL A  52       8.733  73.311  97.747  1.00 30.46           C
ATOM    615  O   VAL A  52       9.628  72.930  98.514  1.00 32.44           O
ATOM    616  CB  VAL A  52       8.195  75.694  98.397  1.00 41.74           C
ATOM    617  CG1 VAL A  52       8.790  76.196  97.083  1.00 41.06           C
ATOM    618  CG2 VAL A  52       7.106  76.663  98.771  1.00 43.29           C
ATOM    619  H   VAL A  52       7.642  73.826 100.153  1.00 44.29           H
ATOM    620  HA  VAL A  52       6.945  74.300  97.555  1.00 39.43           H
ATOM    621  HB  VAL A  52       8.878  75.726  99.093  1.00 50.03           H
ATOM    622 HG11 VAL A  52       9.127  77.092  97.233  1.00 49.21           H
ATOM    623 HG12 VAL A  52       9.524  75.620  96.807  1.00 49.21           H
ATOM    624 HG13 VAL A  52       8.092  76.213  96.404  1.00 49.21           H
ATOM    625 HG21 VAL A  52       7.486  77.552  98.871  1.00 51.89           H
ATOM    626 HG22 VAL A  52       6.434  76.670  98.063  1.00 51.89           H
ATOM    627 HG23 VAL A  52       6.713  76.376  99.608  1.00 51.89           H
ATOM    628  N   LEU A  53       8.645  72.971  96.462  1.00 30.58           N
ATOM    629  CA  LEU A  53       9.627  72.229  95.683  1.00 27.64           C
ATOM    630  C   LEU A  53      10.612  73.178  94.978  1.00 39.35           C
ATOM    631  O   LEU A  53      10.196  74.052  94.202  1.00 33.19           O
ATOM    632  CB  LEU A  53       8.878  71.390  94.649  1.00 37.22           C
ATOM    633  CG  LEU A  53       9.703  70.541  93.697  1.00 44.69           C
ATOM    634  CD1 LEU A  53      10.445  69.543  94.563  1.00 38.10           C
ATOM    635  CD2 LEU A  53       8.842  69.856  92.634  1.00 39.74           C
ATOM    636  H   LEU A  53       7.968  73.195  95.977  1.00 36.64           H
ATOM    637  HA  LEU A  53      10.120  71.651  96.283  1.00 33.12           H
ATOM    638  HB2 LEU A  53       8.326  70.762  95.142  1.00 44.61           H
ATOM    639  HB3 LEU A  53       8.307  71.974  94.120  1.00 44.61           H
ATOM    640  HG  LEU A  53      10.346  71.107  93.249  1.00 53.58           H
ATOM    641 HD11 LEU A  53      10.932  68.966  93.996  1.00 45.67           H
ATOM    642 HD12 LEU A  53      11.056  70.019  95.147  1.00 45.67           H
ATOM    643 HD13 LEU A  53       9.806  69.027  95.082  1.00 45.67           H
ATOM    644 HD21 LEU A  53       9.415  69.355  92.037  1.00 47.64           H
ATOM    645 HD22 LEU A  53       8.227  69.254  93.076  1.00 47.64           H
ATOM    646 HD23 LEU A  53       8.345  70.521  92.138  1.00 47.64           H
ATOM    647  N   THR A  54      11.909  72.982  95.213  1.00 35.56           N
ATOM    648  CA  THR A  54      12.953  73.761  94.552  1.00 35.39           C
ATOM    649  C   THR A  54      14.130  72.840  94.227  1.00 39.04           C
ATOM    650  O   THR A  54      14.015  71.608  94.309  1.00 30.67           O
ATOM    651  CB  THR A  54      13.402  74.952  95.422  1.00 26.61           C
ATOM    652  OG1 THR A  54      14.257  75.807  94.652  1.00 28.15           O
ATOM    653  CG2 THR A  54      14.151  74.481  96.632  1.00 26.56           C
ATOM    654  H   THR A  54      12.206  72.396  95.762  1.00 42.62           H
ATOM    655  HA  THR A  54      12.599  74.108  93.714  1.00 42.41           H
ATOM    656  HB  THR A  54      12.616  75.434  95.728  1.00 31.87           H
ATOM    657  HG1 THR A  54      13.936  76.576  94.659  1.00 33.73           H
ATOM    658 HG21 THR A  54      14.403  75.244  97.175  1.00 31.82           H
ATOM    659 HG22 THR A  54      13.597  73.883  97.161  1.00 31.82           H
ATOM    660 HG23 THR A  54      14.956  74.011  96.363  1.00 31.82           H
ATOM    661  N   ALA A  55      15.281  73.461  93.888  1.00 26.85           N
ATOM    662  CA  ALA A  55      16.514  72.762  93.534  1.00 31.62           C
ATOM    663  C   ALA A  55      17.469  72.708  94.719  1.00 32.46           C
ATOM    664  O   ALA A  55      17.695  73.709  95.416  1.00 39.71           O
ATOM    665  CB  ALA A  55      17.216  73.438  92.362  1.00 25.87           C
ATOM    666  H   ALA A  55      15.364  74.313  93.850  1.00 32.16           H
ATOM    667  HA  ALA A  55      16.306  71.847  93.262  1.00 37.88           H
ATOM    668  HB1 ALA A  55      18.019  72.942  92.157  1.00 30.98           H
ATOM    669  HB2 ALA A  55      16.630  73.432  91.593  1.00 30.98           H
ATOM    670  HB3 ALA A  55      17.449  74.346  92.601  1.00 30.98           H
ATOM    671  N   ALA A  56      18.032  71.526  94.940  1.00 35.46           N
ATOM    672  CA  ALA A  56      18.994  71.377  96.027  1.00 34.58           C
ATOM    673  C   ALA A  56      20.103  72.409  95.928  1.00 33.14           C
ATOM    674  O   ALA A  56      20.606  72.867  96.964  1.00 28.61           O
ATOM    675  CB  ALA A  56      19.602  69.977  96.028  1.00 32.82           C
ATOM    676  H   ALA A  56      17.879  70.814  94.469  1.00 42.50           H
ATOM    677  HA  ALA A  56      18.535  71.527  96.867  1.00 41.44           H
ATOM    678  HB1 ALA A  56      20.227  69.917  96.767  1.00 39.33           H
ATOM    679  HB2 ALA A  56      18.889  69.320  96.132  1.00 39.33           H
ATOM    680  HB3 ALA A  56      20.072  69.842  95.187  1.00 39.33           H
ATOM    681  N   HIS A  57      20.539  72.748  94.688  1.00 28.47           N
ATOM    682  CA  HIS A  57      21.693  73.638  94.566  1.00 35.15           C
ATOM    683  C   HIS A  57      21.354  75.045  95.011  1.00 34.03           C
ATOM    684  O   HIS A  57      22.263  75.764  95.417  1.00 26.53           O
ATOM    685  CB  HIS A  57      22.314  73.647  93.141  1.00 27.89           C
ATOM    686  CG  HIS A  57      21.653  74.541  92.123  1.00 27.67           C
ATOM    687  ND1 HIS A  57      20.757  74.058  91.207  1.00 25.33           N
ATOM    688  CD2 HIS A  57      21.864  75.843  91.781  1.00 29.89           C
ATOM    689  CE1 HIS A  57      20.391  75.022  90.374  1.00 32.47           C
ATOM    690  NE2 HIS A  57      21.030  76.124  90.717  1.00 27.55           N
ATOM    691  H   HIS A  57      20.222  72.460  93.926  1.00 34.10           H
ATOM    692  HA  HIS A  57      22.388  73.318  95.161  1.00 42.12           H
ATOM    693  HB2 HIS A  57      22.286  72.740  92.782  1.00 33.42           H
ATOM    694  HB3 HIS A  57      23.246  73.942  93.223  1.00 33.42           H
ATOM    695  HD1 HIS A  57      20.471  73.247  91.195  1.00 30.33           H
ATOM    696  HD2 HIS A  57      22.440  76.439  92.226  1.00 35.81           H
ATOM    697  HE1 HIS A  57      19.762  74.946  89.681  1.00 38.90           H
ATOM    698  N   CYS A  58      20.065  75.408  95.006  1.00 35.68           N
ATOM    699  CA  CYS A  58      19.667  76.716  95.520  1.00 37.25           C
ATOM    700  C   CYS A  58      19.911  76.815  97.018  1.00 33.37           C
ATOM    701  O   CYS A  58      20.284  77.880  97.514  1.00 26.60           O
ATOM    702  CB  CYS A  58      18.202  76.968  95.187  1.00 24.70           C
ATOM    703  SG  CYS A  58      17.845  77.151  93.469  1.00 29.93           S
ATOM    704  H   CYS A  58      19.406  74.919  94.720  1.00 42.76           H
ATOM    705  HA  CYS A  58      20.191  77.406  95.086  1.00 44.64           H
ATOM    706  HB2 CYS A  58      17.723  76.191  95.501  1.00 29.58           H
ATOM    707  HB3 CYS A  58      17.905  77.761  95.672  1.00 29.58           H
ATOM    708  N   VAL A  59      19.745  75.719  97.758  1.00 30.09           N
ATOM    709  CA  VAL A  59      19.891  75.764  99.210  1.00 31.34           C
ATOM    710  C   VAL A  59      21.013  74.849  99.727  1.00 40.21           C
ATOM    711  O   VAL A  59      21.171  74.699 100.948  1.00 37.72           O
ATOM    712  CB  VAL A  59      18.553  75.414  99.889  1.00 41.54           C
ATOM    713  CG1 VAL A  59      17.484  76.475  99.600  1.00 37.16           C
ATOM    714  CG2 VAL A  59      18.091  74.050  99.442  1.00 34.85           C
ATOM    715  H   VAL A  59      19.527  74.953  97.436  1.00 36.06           H
ATOM    716  HA  VAL A  59      20.115  76.671  99.472  1.00 37.55           H
ATOM    717  HB  VAL A  59      18.691  75.378 100.842  1.00 49.80           H
ATOM    718 HG11 VAL A  59      16.660  76.243 100.063  1.00 44.54           H
ATOM    719 HG12 VAL A  59      17.801  77.331  99.914  1.00 44.54           H
ATOM    720 HG13 VAL A  59      17.339  76.512  98.644  1.00 44.54           H
ATOM    721 HG21 VAL A  59      17.258  73.845  99.892  1.00 41.76           H
ATOM    722 HG22 VAL A  59      17.951  74.066  98.482  1.00 41.76           H
ATOM    723 HG23 VAL A  59      18.762  73.392  99.679  1.00 41.76           H
ATOM    724  N   GLY A  60      21.792  74.223  98.829  1.00 37.13           N
ATOM    725  CA  GLY A  60      22.827  73.293  99.241  1.00 41.46           C
ATOM    726  C   GLY A  60      24.100  73.305  98.400  1.00 39.02           C
ATOM    727  O   GLY A  60      24.241  74.145  97.489  1.00 32.71           O
ATOM    728  H   GLY A  60      21.734  74.327  97.968  1.00 44.50           H
ATOM    729  HA2 GLY A  60      23.078  73.517 100.151  1.00 49.69           H
ATOM    730  HA3 GLY A  60      22.458  72.396  99.234  1.00 49.69           H
ATOM    731  N   PRO A  60A     25.032  72.309  98.632  1.00 41.26           N
ATOM    732  CA  PRO A  60A     24.856  71.075  99.460  1.00 32.37           C
ATOM    733  C   PRO A  60A     25.173  71.248 100.966  1.00 32.27           C
ATOM    734  O   PRO A  60A     24.932  70.409 101.820  1.00 32.73           O
ATOM    735  CB  PRO A  60A     25.911  70.093  98.904  1.00 36.22           C
ATOM    736  CG  PRO A  60A     27.021  71.002  98.358  1.00 34.61           C
ATOM    737  CD  PRO A  60A     26.267  72.208  97.783  1.00 34.95           C
ATOM    738  HA  PRO A  60A     23.815  70.688  99.362  1.00 38.79           H
ATOM    739  HB2 PRO A  60A     26.284  69.403  99.684  1.00 43.41           H
ATOM    740  HB3 PRO A  60A     25.478  69.458  98.109  1.00 43.41           H
ATOM    741  HG2 PRO A  60A     27.714  71.313  99.169  1.00 41.47           H
ATOM    742  HG3 PRO A  60A     27.635  70.492  97.593  1.00 41.47           H
ATOM    743  HD2 PRO A  60A     26.848  73.151  97.838  1.00 41.89           H
ATOM    744  HD3 PRO A  60A     25.978  72.047  96.724  1.00 41.89           H
ATOM    745  N   ASP A  60B     25.788  72.430 101.255  1.00 26.91           N
ATOM    746  CA  ASP A  60B     26.194  72.873 102.604  1.00 34.14           C
ATOM    747  C   ASP A  60B     25.021  73.494 103.371  1.00 46.82           C
ATOM    748  O   ASP A  60B     24.170  74.192 102.802  1.00 36.43           O
ATOM    749  CB  ASP A  60B     27.321  73.943 102.604  1.00 42.54           C
ATOM    750  CG  ASP A  60B     28.799  73.365 102.822  1.00 53.69           C
ATOM    751  OD1 ASP A  60B     29.125  72.226 102.411  1.00 52.71           O
ATOM    752  OD2 ASP A  60B     29.658  74.096 103.396  1.00 59.93           O1-
ATOM    753  H   ASP A  60B     25.993  73.015 100.657  1.00 32.23           H
ATOM    754  HA  ASP A  60B     26.515  72.112 103.109  1.00 40.92           H
ATOM    755  HB2 ASP A  60B     27.310  74.462 101.784  1.00 50.99           H
ATOM    756  HB3 ASP A  60B     27.155  74.545 103.357  1.00 50.99           H
ATOM    757  N   VAL A  60C     25.032  73.294 104.695  1.00 39.44           N
ATOM    758  CA  VAL A  60C     23.904  73.668 105.538  1.00 45.60           C
ATOM    759  C   VAL A  60C     23.864  75.176 105.750  1.00 45.54           C
ATOM    760  O   VAL A  60C     24.888  75.819 106.000  1.00 46.30           O
ATOM    761  CB  VAL A  60C     23.975  72.919 106.878  1.00 40.36           C
ATOM    762  CG1 VAL A  60C     22.920  73.445 107.878  1.00 42.51           C
ATOM    763  CG2 VAL A  60C     23.801  71.436 106.629  1.00 38.66           C
ATOM    764  H   VAL A  60C     25.672  72.909 105.124  1.00 47.27           H
ATOM    765  HA  VAL A  60C     23.081  73.393 105.096  1.00 54.66           H
ATOM    766  HB  VAL A  60C     24.849  73.061 107.275  1.00 48.38           H
ATOM    767 HG11 VAL A  60C     23.003  72.949 108.710  1.00 50.96           H
ATOM    768 HG12 VAL A  60C     23.073  74.387 108.057  1.00 50.96           H
ATOM    769 HG13 VAL A  60C     22.034  73.309 107.498  1.00 50.96           H
ATOM    770 HG21 VAL A  60C     23.851  70.966 107.478  1.00 46.34           H
ATOM    771 HG22 VAL A  60C     22.938  71.285 106.200  1.00 46.34           H
ATOM    772 HG23 VAL A  60C     24.516  71.135 106.047  1.00 46.34           H
ATOM    773  N   LYS A  60D     22.664  75.736 105.656  1.00 40.70           N
ATOM    774  CA  LYS A  60D     22.450  77.167 105.753  1.00 55.21           C
ATOM    775  C   LYS A  60D     21.460  77.496 106.871  1.00 52.25           C
ATOM    776  O   LYS A  60D     20.576  76.700 107.200  1.00 44.60           O
ATOM    777  CB  LYS A  60D     21.915  77.730 104.411  1.00 62.36           C
ATOM    778  CG  LYS A  60D     22.426  77.035 103.126  1.00 64.70           C
ATOM    779  CD  LYS A  60D     23.458  77.899 102.359  1.00 58.74           C
ATOM    780  CE  LYS A  60D     24.310  77.076 101.372  1.00 57.86           C
ATOM    781  NZ  LYS A  60D     25.730  76.789 101.896  1.00 53.29           N1+
ATOM    782  H   LYS A  60D     21.942  75.300 105.491  1.00 48.79           H
ATOM    783  HA  LYS A  60D     23.301  77.596 105.955  1.00 66.19           H
ATOM    784  HB2 LYS A  60D     20.946  77.689 104.410  1.00 74.77           H
ATOM    785  HB3 LYS A  60D     22.206  78.655 104.350  1.00 74.77           H
ATOM    786  HG2 LYS A  60D     22.858  76.198 103.351  1.00 77.59           H
ATOM    787  HG3 LYS A  60D     21.671  76.869 102.538  1.00 77.59           H
ATOM    788  HD2 LYS A  60D     22.983  78.575 101.850  1.00 70.43           H
ATOM    789  HD3 LYS A  60D     24.061  78.319 102.995  1.00 70.43           H
ATOM    790  HE2 LYS A  60D     23.866  76.223 101.225  1.00 69.37           H
ATOM    791  HE3 LYS A  60D     24.376  77.559 100.530  1.00 69.37           H
ATOM    792  HZ1 LYS A  60D     26.213  76.360 101.279  1.00 63.89           H
ATOM    793  HZ2 LYS A  60D     26.141  77.552 102.095  1.00 63.89           H
ATOM    794  HZ3 LYS A  60D     25.694  76.291 102.634  1.00 63.89           H
ATOM    795  N   ASP A  60E     21.619  78.697 107.436  1.00 59.08           N
ATOM    796  CA  ASP A  60E     20.786  79.182 108.536  1.00 59.63           C
ATOM    797  C   ASP A  60E     19.341  79.425 108.072  1.00 52.43           C
ATOM    798  O   ASP A  60E     19.092  80.188 107.134  1.00 52.20           O
ATOM    799  CB  ASP A  60E     21.402  80.467 109.102  1.00 65.77           C
ATOM    800  CG  ASP A  60E     20.841  80.855 110.459  1.00 68.57           C
ATOM    801  OD1 ASP A  60E     21.483  81.700 111.132  1.00 72.17           O
ATOM    802  OD2 ASP A  60E     19.784  80.304 110.857  1.00 73.04           O1-
ATOM    803  H   ASP A  60E     22.236  79.258 107.205  1.00 70.84           H
ATOM    804  HA  ASP A  60E     20.784  78.515 109.245  1.00 71.50           H
ATOM    805  HB2 ASP A  60E     22.359  80.331 109.222  1.00 78.86           H
ATOM    806  HB3 ASP A  60E     21.247  81.199 108.487  1.00 78.86           H
ATOM    807  N   LEU A  61      18.388  78.785 108.746  1.00 45.02           N
ATOM    808  CA  LEU A  61      16.986  78.941 108.382  1.00 51.18           C
ATOM    809  C   LEU A  61      16.479  80.361 108.603  1.00 47.55           C
ATOM    810  O   LEU A  61      15.564  80.812 107.899  1.00 43.71           O
ATOM    811  CB  LEU A  61      16.145  77.976 109.198  1.00 54.39           C
ATOM    812  CG  LEU A  61      15.533  76.742 108.548  1.00 56.36           C
ATOM    813  CD1 LEU A  61      14.231  76.453 109.291  1.00 53.68           C
ATOM    814  CD2 LEU A  61      15.261  76.917 107.064  1.00 58.75           C
ATOM    815  H   LEU A  61      18.523  78.243 109.403  1.00 53.97           H
ATOM    816  HA  LEU A  61      16.901  78.763 107.439  1.00 61.35           H
ATOM    817  HB2 LEU A  61      16.707  77.647 109.917  1.00 65.21           H
ATOM    818  HB3 LEU A  61      15.411  78.488 109.574  1.00 65.21           H
ATOM    819  HG  LEU A  61      16.131  75.986 108.660  1.00 67.58           H
ATOM    820 HD11 LEU A  61      13.795  75.694 108.878  1.00 64.36           H
ATOM    821 HD12 LEU A  61      14.424  76.264 110.223  1.00 64.36           H
ATOM    822 HD13 LEU A  61      13.664  77.235 109.225  1.00 64.36           H
ATOM    823 HD21 LEU A  61      14.846  76.114 106.711  1.00 70.44           H
ATOM    824 HD22 LEU A  61      14.668  77.679 106.954  1.00 70.44           H
ATOM    825 HD23 LEU A  61      16.099  77.081 106.612  1.00 70.44           H
ATOM    826  N   ALA A  62      17.045  81.071 109.578  1.00 45.54           N
ATOM    827  CA  ALA A  62      16.648  82.444 109.841  1.00 48.95           C
ATOM    828  C   ALA A  62      17.000  83.365 108.696  1.00 54.03           C
ATOM    829  O   ALA A  62      16.549  84.520 108.697  1.00 48.23           O
ATOM    830  CB  ALA A  62      17.314  82.961 111.122  1.00 59.76           C
ATOM    831  H   ALA A  62      17.659  80.769 110.110  1.00 54.60           H
ATOM    832  HA  ALA A  62      15.684  82.470 109.960  1.00 58.69           H
ATOM    833  HB1 ALA A  62      17.018  83.872 111.272  1.00 71.66           H
ATOM    834  HB2 ALA A  62      17.035  82.398 111.864  1.00 71.66           H
ATOM    835  HB3 ALA A  62      18.282  82.934 111.029  1.00 71.66           H
ATOM    836  N   ALA A  63      17.784  82.867 107.737  1.00 49.35           N
ATOM    837  CA  ALA A  63      18.263  83.638 106.603  1.00 51.60           C
ATOM    838  C   ALA A  63      17.392  83.457 105.375  1.00 37.17           C
ATOM    839  O   ALA A  63      17.675  84.062 104.341  1.00 37.06           O
ATOM    840  CB  ALA A  63      19.714  83.225 106.272  1.00 41.52           C
ATOM    841  H   ALA A  63      18.067  82.044 107.724  1.00 59.16           H
ATOM    842  HA  ALA A  63      18.258  84.583 106.837  1.00 61.87           H
ATOM    843  HB1 ALA A  63      20.031  83.736 105.512  1.00 49.77           H
ATOM    844  HB2 ALA A  63      20.265  83.413 107.044  1.00 49.77           H
ATOM    845  HB3 ALA A  63      19.752  82.275 106.073  1.00 49.77           H
ATOM    846  N   LEU A  64      16.358  82.627 105.454  1.00 42.60           N
ATOM    847  CA  LEU A  64      15.581  82.272 104.274  1.00 39.25           C
ATOM    848  C   LEU A  64      14.106  82.593 104.474  1.00 42.25           C
ATOM    849  O   LEU A  64      13.560  82.520 105.584  1.00 43.50           O
ATOM    850  CB  LEU A  64      15.763  80.763 103.899  1.00 37.92           C
ATOM    851  CG  LEU A  64      14.810  80.090 102.903  1.00 43.26           C
ATOM    852  CD1 LEU A  64      15.035  80.538 101.475  1.00 40.08           C
ATOM    853  CD2 LEU A  64      14.957  78.562 103.016  1.00 48.50           C
ATOM    854  H   LEU A  64      16.092  82.234 106.181  1.00 51.06           H
ATOM    855  HA  LEU A  64      15.897  82.812 103.531  1.00 47.05           H
ATOM    856  HB2 LEU A  64      16.643  80.672 103.497  1.00 45.45           H
ATOM    857  HB3 LEU A  64      15.743  80.241 104.715  1.00 45.45           H
ATOM    858  HG  LEU A  64      13.895  80.320 103.135  1.00 51.85           H
ATOM    859 HD11 LEU A  64      14.390  80.097 100.900  1.00 48.04           H
ATOM    860 HD12 LEU A  64      14.922  81.500 101.418  1.00 48.04           H
ATOM    861 HD13 LEU A  64      15.935  80.290 101.214  1.00 48.04           H
ATOM    862 HD21 LEU A  64      14.319  78.147 102.417  1.00 58.14           H
ATOM    863 HD22 LEU A  64      15.861  78.311 102.767  1.00 58.14           H
ATOM    864 HD23 LEU A  64      14.770  78.290 103.927  1.00 58.14           H
ATOM    865  N   ARG A  65      13.474  82.957 103.359  1.00 39.48           N
ATOM    866  CA  ARG A  65      12.087  83.345 103.339  1.00 38.78           C
ATOM    867  C   ARG A  65      11.540  83.004 101.970  1.00 40.73           C
ATOM    868  O   ARG A  65      12.298  82.901 101.007  1.00 38.71           O
ATOM    869  CB  ARG A  65      11.938  84.833 103.617  1.00 30.86           C
ATOM    870  CG  ARG A  65      10.600  85.151 104.135  1.00 48.32           C
ATOM    871  CD  ARG A  65      10.643  85.858 105.503  1.00 47.64           C
ATOM    872  NE  ARG A  65      11.653  85.292 106.372  1.00 44.99           N
ATOM    873  CZ  ARG A  65      11.755  85.564 107.654  1.00 38.88           C
ATOM    874  NH1 ARG A  65      10.880  86.392 108.219  1.00 54.48           N
ATOM    875  NH2 ARG A  65      12.717  84.979 108.350  1.00 36.06           N1+
ATOM    876  H   ARG A  65      13.839  83.002 102.580  1.00 47.32           H
ATOM    877  HA  ARG A  65      11.617  82.836 104.015  1.00 46.48           H
ATOM    878  HB2 ARG A  65      12.629  85.129 104.230  1.00 36.97           H
ATOM    879  HB3 ARG A  65      12.038  85.287 102.769  1.00 36.97           H
ATOM    880  HG2 ARG A  65      10.169  85.708 103.479  1.00 57.93           H
ATOM    881  HG3 ARG A  65      10.088  84.334 104.232  1.00 57.93           H
ATOM    882  HD2 ARG A  65      10.866  86.792 105.384  1.00 57.11           H
ATOM    883  HD3 ARG A  65       9.773  85.761 105.936  1.00 57.11           H
ATOM    884  HE  ARG A  65      12.214  84.727 106.043  1.00 53.93           H
ATOM    885 HH11 ARG A  65      10.249  86.754 107.741  1.00 65.32           H
ATOM    886 HH12 ARG A  65      10.939  86.564 109.066  1.00 65.32           H
ATOM    887 HH21 ARG A  65      13.273  84.446 107.957  1.00 43.21           H
ATOM    888 HH22 ARG A  65      12.798  85.142 109.187  1.00 43.21           H
ATOM    889  N   VAL A  66      10.215  82.833 101.887  1.00 38.46           N
ATOM    890  CA  VAL A  66       9.529  82.446 100.656  1.00 37.17           C
ATOM    891  C   VAL A  66       8.485  83.488 100.315  1.00 36.81           C
ATOM    892  O   VAL A  66       7.844  84.059 101.202  1.00 47.37           O
ATOM    893  CB  VAL A  66       8.843  81.061 100.778  1.00 39.30           C
ATOM    894  CG1 VAL A  66       7.754  80.875  99.671  1.00 41.70           C
ATOM    895  CG2 VAL A  66       9.888  79.936 100.725  1.00 33.19           C
ATOM    896  H   VAL A  66       9.680  82.931 102.560  1.00 46.10           H
ATOM    897  HA  VAL A  66      10.175  82.425  99.932  1.00 44.54           H
ATOM    898  HB  VAL A  66       8.394  81.011 101.638  1.00 47.10           H
ATOM    899 HG11 VAL A  66       7.371  79.988  99.754  1.00 49.98           H
ATOM    900 HG12 VAL A  66       7.050  81.534  99.769  1.00 49.98           H
ATOM    901 HG13 VAL A  66       8.176  80.972  98.803  1.00 49.98           H
ATOM    902 HG21 VAL A  66       9.436  79.088 100.799  1.00 39.77           H
ATOM    903 HG22 VAL A  66      10.343  79.987  99.875  1.00 39.77           H
ATOM    904 HG23 VAL A  66      10.525  80.043 101.452  1.00 39.77           H
ATOM    905  N   GLN A  67       8.271  83.679  99.020  1.00 37.49           N
ATOM    906  CA  GLN A  67       7.333  84.658  98.480  1.00 41.01           C
ATOM    907  C   GLN A  67       6.449  83.948  97.475  1.00 42.54           C
ATOM    908  O   GLN A  67       6.961  83.339  96.528  1.00 41.32           O
ATOM    909  CB  GLN A  67       8.057  85.806  97.765  1.00 40.35           C
ATOM    910  CG  GLN A  67       7.722  87.197  98.259  1.00 54.01           C
ATOM    911  CD  GLN A  67       6.326  87.646  97.951  1.00 37.52           C
ATOM    912  OE1 GLN A  67       5.700  88.254  98.782  1.00 39.57           O
ATOM    913  NE2 GLN A  67       5.856  87.391  96.747  1.00 42.75           N
ATOM    914  H   GLN A  67       8.698  83.254  98.413  1.00 44.93           H
ATOM    915  HA  GLN A  67       6.789  85.023  99.194  1.00 49.15           H
ATOM    916  HB2 GLN A  67       9.013  85.694  97.861  1.00 48.36           H
ATOM    917  HB3 GLN A  67       7.823  85.773  96.823  1.00 48.36           H
ATOM    918  HG2 GLN A  67       7.801  87.210  99.221  1.00 64.75           H
ATOM    919  HG3 GLN A  67       8.343  87.834  97.864  1.00 64.75           H
ATOM    920 HE21 GLN A  67       6.371  87.070  96.144  1.00 51.24           H
ATOM    921 HE22 GLN A  67       5.036  87.581  96.554  1.00 51.24           H
ATOM    922  N   LEU A  68       5.136  84.039  97.659  1.00 36.77           N
ATOM    923  CA  LEU A  68       4.229  83.387  96.737  1.00 38.33           C
ATOM    924  C   LEU A  68       4.022  84.261  95.520  1.00 42.83           C
ATOM    925  O   LEU A  68       4.536  85.392  95.444  1.00 46.64           O
ATOM    926  CB  LEU A  68       2.900  83.085  97.426  1.00 44.80           C
ATOM    927  CG  LEU A  68       3.039  82.342  98.765  1.00 47.60           C
ATOM    928  CD1 LEU A  68       1.663  82.120  99.454  1.00 50.85           C
ATOM    929  CD2 LEU A  68       3.793  81.031  98.566  1.00 35.56           C
ATOM    930  H   LEU A  68       4.751  84.471  98.298  1.00 44.06           H
ATOM    931  HA  LEU A  68       4.626  82.551  96.436  1.00 45.94           H
ATOM    932  HB2 LEU A  68       2.442  83.923  97.603  1.00 53.71           H
ATOM    933  HB3 LEU A  68       2.362  82.532  96.833  1.00 53.71           H
ATOM    934  HG  LEU A  68       3.567  82.884  99.368  1.00 57.06           H
ATOM    935 HD11 LEU A  68       1.803  81.668 100.301  1.00 60.96           H
ATOM    936 HD12 LEU A  68       1.231  82.970  99.604  1.00 60.96           H
ATOM    937 HD13 LEU A  68       1.114  81.571  98.872  1.00 60.96           H
ATOM    938 HD21 LEU A  68       3.887  80.571  99.421  1.00 42.62           H
ATOM    939 HD22 LEU A  68       3.297  80.481  97.943  1.00 42.62           H
ATOM    940 HD23 LEU A  68       4.671  81.220  98.198  1.00 42.62           H
ATOM    941  N   ARG A  69       3.273  83.713  94.548  1.00 38.95           N
ATOM    942  CA  ARG A  69       3.039  84.367  93.256  1.00 42.82           C
ATOM    943  C   ARG A  69       2.979  85.883  93.410  1.00 50.13           C
ATOM    944  O   ARG A  69       2.077  86.412  94.069  1.00 44.65           O
ATOM    945  CB  ARG A  69       1.752  83.845  92.610  1.00 47.61           C
ATOM    946  CG  ARG A  69       1.337  84.535  91.277  1.00 52.23           C
ATOM    947  CD  ARG A  69       2.192  84.006  90.154  1.00 51.24           C
ATOM    948  NE  ARG A  69       1.762  84.325  88.794  1.00 47.27           N
ATOM    949  CZ  ARG A  69       1.796  85.541  88.264  1.00 48.70           C
ATOM    950  NH1 ARG A  69       2.195  86.582  89.003  1.00 51.24           N
ATOM    951  NH2 ARG A  69       1.431  85.714  86.998  1.00 43.91           N1+
ATOM    952  H   ARG A  69       2.908  82.930  94.610  1.00 46.68           H
ATOM    953  HA  ARG A  69       3.774  84.156  92.658  1.00 51.33           H
ATOM    954  HB2 ARG A  69       1.871  82.900  92.427  1.00 57.07           H
ATOM    955  HB3 ARG A  69       1.026  83.962  93.240  1.00 57.07           H
ATOM    956  HG2 ARG A  69       0.408  84.347  91.079  1.00 62.62           H
ATOM    957  HG3 ARG A  69       1.485  85.490  91.343  1.00 62.62           H
ATOM    958  HD2 ARG A  69       3.092  84.351  90.260  1.00 61.43           H
ATOM    959  HD3 ARG A  69       2.191  83.045  90.231  1.00 61.43           H
ATOM    960  HE  ARG A  69       1.455  83.687  88.303  1.00 56.66           H
ATOM    961 HH11 ARG A  69       2.442  86.460  89.828  1.00 61.43           H
ATOM    962 HH12 ARG A  69       2.209  87.376  88.657  1.00 61.43           H
ATOM    963 HH21 ARG A  69       1.169  85.047  86.516  1.00 52.64           H
ATOM    964 HH22 ARG A  69       1.432  86.504  86.663  1.00 52.64           H
ATOM    965  N   GLU A  70       3.960  86.577  92.823  1.00 56.77           N
ATOM    966  CA  GLU A  70       4.101  88.036  92.901  1.00 52.54           C
ATOM    967  C   GLU A  70       4.370  88.561  91.498  1.00 47.58           C
ATOM    968  O   GLU A  70       5.291  88.092  90.824  1.00 50.91           O
ATOM    969  CB  GLU A  70       5.246  88.388  93.848  1.00 52.80           C
ATOM    970  CG  GLU A  70       5.689  89.828  93.891  1.00 53.40           C
ATOM    971  CD  GLU A  70       6.713  90.066  94.987  1.00 48.13           C
ATOM    972  OE1 GLU A  70       7.788  89.593  94.862  1.00 52.07           O
ATOM    973  OE2 GLU A  70       6.385  90.773  96.058  1.00 44.35           O
ATOM    974  H   GLU A  70       4.604  86.209  92.375  1.00 68.07           H
ATOM    975  HA  GLU A  70       3.284  88.437  93.241  1.00 62.99           H
ATOM    976  HB2 GLU A  70       6.021  87.861  93.584  1.00 63.30           H
ATOM    977  HB3 GLU A  70       4.963  88.147  94.739  1.00 63.30           H
ATOM    978  HG2 GLU A  70       4.925  90.399  94.063  1.00 64.03           H
ATOM    979  HG3 GLU A  70       6.102  90.065  93.040  1.00 64.03           H
ATOM    980  HE2 GLU A  70       7.157  90.816  96.608  1.00 53.16           H
ATOM    981  N   GLN A  71       3.559  89.493  91.026  1.00 42.35           N
ATOM    982  CA  GLN A  71       3.687  89.847  89.619  1.00 39.41           C
ATOM    983  C   GLN A  71       5.009  90.545  89.322  1.00 45.24           C
ATOM    984  O   GLN A  71       5.636  90.284  88.289  1.00 40.22           O
ATOM    985  CB  GLN A  71       2.545  90.726  89.201  1.00 41.27           C
ATOM    986  CG  GLN A  71       2.489  90.947  87.722  1.00 40.44           C
ATOM    987  CD  GLN A  71       2.206  89.720  86.896  1.00 43.91           C
ATOM    988  OE1 GLN A  71       1.993  88.627  87.414  1.00 51.03           O
ATOM    989  NE2 GLN A  71       2.181  89.901  85.590  1.00 45.46           N
ATOM    990  H   GLN A  71       2.932  89.885  91.463  1.00 50.77           H
ATOM    991  HA  GLN A  71       3.652  89.037  89.089  1.00 47.23           H
ATOM    992  HB2 GLN A  71       1.711  90.326  89.492  1.00 49.47           H
ATOM    993  HB3 GLN A  71       2.676  91.592  89.621  1.00 49.47           H
ATOM    994  HG2 GLN A  71       1.743  91.497  87.581  1.00 48.48           H
ATOM    995  HG3 GLN A  71       3.305  91.371  87.411  1.00 48.48           H
ATOM    996 HE21 GLN A  71       2.278  90.688  85.264  1.00 54.50           H
ATOM    997 HE22 GLN A  71       2.053  89.227  85.071  1.00 54.50           H
ATOM    998  N   HIS A  72       5.426  91.453  90.200  1.00 40.18           N
ATOM    999  CA  HIS A  72       6.688  92.174  90.077  1.00 40.68           C
ATOM   1000  C   HIS A  72       7.451  91.981  91.379  1.00 44.16           C
ATOM   1001  O   HIS A  72       6.916  92.277  92.450  1.00 40.94           O
ATOM   1002  CB  HIS A  72       6.444  93.669  89.828  1.00 41.07           C
ATOM   1003  CG  HIS A  72       5.614  93.971  88.616  1.00 41.12           C
ATOM   1004  ND1 HIS A  72       6.152  94.076  87.348  1.00 48.18           N
ATOM   1005  CD2 HIS A  72       4.289  94.218  88.485  1.00 39.71           C
ATOM   1006  CE1 HIS A  72       5.193  94.359  86.484  1.00 44.49           C
ATOM   1007  NE2 HIS A  72       4.050  94.448  87.149  1.00 32.04           N
ATOM   1008  H   HIS A  72       4.977  91.664  90.909  1.00 48.16           H
ATOM   1009  HA  HIS A  72       7.215  91.808  89.345  1.00 48.76           H
ATOM   1010  HB2 HIS A  72       7.298  94.128  89.730  1.00 49.23           H
ATOM   1011  HB3 HIS A  72       5.956  94.023  90.590  1.00 49.23           H
ATOM   1012  HD1 HIS A  72       6.986  93.965  87.147  1.00 57.76           H
ATOM   1013  HD2 HIS A  72       3.652  94.216  89.178  1.00 47.59           H
ATOM   1014  HE1 HIS A  72       5.313  94.477  85.563  1.00 53.34           H
ATOM   1015  N   LEU A  73       8.684  91.475  91.314  1.00 42.52           N
ATOM   1016  CA  LEU A  73       9.395  91.238  92.570  1.00 39.00           C
ATOM   1017  C   LEU A  73       9.525  92.531  93.378  1.00 38.84           C
ATOM   1018  O   LEU A  73       9.567  93.639  92.831  1.00 40.82           O
ATOM   1019  CB  LEU A  73      10.793  90.666  92.342  1.00 40.26           C
ATOM   1020  CG  LEU A  73      11.009  89.258  91.812  1.00 40.19           C
ATOM   1021  CD1 LEU A  73      12.420  89.189  91.221  1.00 35.04           C
ATOM   1022  CD2 LEU A  73      10.834  88.223  92.910  1.00 39.62           C
ATOM   1023  H   LEU A  73       9.107  91.272  90.589  1.00 50.97           H
ATOM   1024  HA  LEU A  73       8.894  90.590  93.092  1.00 46.74           H
ATOM   1025  HB2 LEU A  73      11.249  91.257  91.725  1.00 48.26           H
ATOM   1026  HB3 LEU A  73      11.255  90.687  93.198  1.00 48.26           H
ATOM   1027  HG  LEU A  73      10.361  89.082  91.112  1.00 48.17           H
ATOM   1028 HD11 LEU A  73      12.587  88.291  90.896  1.00 41.99           H
ATOM   1029 HD12 LEU A  73      12.477  89.812  90.480  1.00 41.99           H
ATOM   1030 HD13 LEU A  73      13.066  89.423  91.909  1.00 41.99           H
ATOM   1031 HD21 LEU A  73      10.971  87.337  92.538  1.00 47.49           H
ATOM   1032 HD22 LEU A  73      11.500  88.408  93.591  1.00 47.49           H
ATOM   1033 HD23 LEU A  73       9.942  88.291  93.284  1.00 47.49           H
ATOM   1034  N   TYR A  74       9.631  92.357  94.696  1.00 33.29           N
ATOM   1035  CA  TYR A  74       9.844  93.410  95.689  1.00 40.39           C
ATOM   1036  C   TYR A  74       8.608  94.294  95.880  1.00 42.34           C
ATOM   1037  O   TYR A  74       8.320  94.661  97.021  1.00 49.01           O
ATOM   1038  CB  TYR A  74      11.110  94.203  95.341  1.00 39.02           C
ATOM   1039  CG  TYR A  74      12.276  93.258  95.104  1.00 29.31           C
ATOM   1040  CD1 TYR A  74      12.736  92.431  96.121  1.00 32.69           C
ATOM   1041  CD2 TYR A  74      12.865  93.147  93.865  1.00 31.47           C
ATOM   1042  CE1 TYR A  74      13.743  91.551  95.914  1.00 37.01           C
ATOM   1043  CE2 TYR A  74      13.905  92.254  93.653  1.00 33.96           C
ATOM   1044  CZ  TYR A  74      14.328  91.468  94.664  1.00 27.31           C
ATOM   1045  OH  TYR A  74      15.337  90.580  94.444  1.00 35.89           O
ATOM   1046  H   TYR A  74       9.581  91.578  95.061  1.00 39.89           H
ATOM   1047  HA  TYR A  74      10.011  92.987  96.546  1.00 48.41           H
ATOM   1048  HB2 TYR A  74      10.960  94.711  94.532  1.00 46.77           H
ATOM   1049  HB3 TYR A  74      11.325  94.791  96.083  1.00 46.77           H
ATOM   1050  HD1 TYR A  74      12.340  92.473  96.961  1.00 39.17           H
ATOM   1051  HD2 TYR A  74      12.571  93.684  93.163  1.00 37.71           H
ATOM   1052  HE1 TYR A  74      14.038  91.006  96.611  1.00 44.35           H
ATOM   1053  HE2 TYR A  74      14.306  92.178  92.824  1.00 40.69           H
ATOM   1054  HH  TYR A  74      15.589  90.597  93.643  1.00 43.01           H
ATOM   1055  N   TYR A  75       7.842  94.563  94.805  1.00 34.02           N
ATOM   1056  CA  TYR A  75       6.654  95.418  94.804  1.00 43.09           C
ATOM   1057  C   TYR A  75       5.771  95.281  96.045  1.00 50.24           C
ATOM   1058  O   TYR A  75       5.661  96.215  96.843  1.00 60.37           O
ATOM   1059  CB  TYR A  75       5.801  95.127  93.567  0.00 49.44           C
ATOM   1060  CG  TYR A  75       4.490  95.876  93.550  0.00 53.95           C
ATOM   1061  CD1 TYR A  75       4.456  97.263  93.568  0.00 56.77           C
ATOM   1062  CD2 TYR A  75       3.290  95.192  93.510  0.00 55.07           C
ATOM   1063  CE1 TYR A  75       3.255  97.945  93.550  0.00 57.81           C
ATOM   1064  CE2 TYR A  75       2.086  95.861  93.491  0.00 57.38           C
ATOM   1065  CZ  TYR A  75       2.072  97.240  93.511  0.00 57.65           C
ATOM   1066  OH  TYR A  75       0.871  97.910  93.492  0.00 58.04           O
ATOM   1067  H   TYR A  75       8.013  94.267  94.017  1.00 40.77           H
ATOM   1068  HA  TYR A  75       6.951  96.338  94.749  1.00 51.65           H
ATOM   1069  HB2 TYR A  75       6.282  95.369  92.768  0.00 59.27           H
ATOM   1070  HB3 TYR A  75       5.607  94.178  93.549  0.00 59.27           H
ATOM   1071  HD1 TYR A  75       5.253  97.742  93.596  0.00 68.06           H
ATOM   1072  HD2 TYR A  75       3.300  94.262  93.497  0.00 66.02           H
ATOM   1073  HE1 TYR A  75       3.243  98.873  93.564  0.00 69.32           H
ATOM   1074  HE2 TYR A  75       1.290  95.384  93.465  0.00 68.80           H
ATOM   1075  HH  TYR A  75       0.236  97.360  93.470  0.00 69.59           H
ATOM   1076  N   GLN A  79       5.113  94.155  96.222  1.00 51.35           N
ATOM   1077  CA  GLN A  79       4.222  93.969  97.369  1.00 56.38           C
ATOM   1078  C   GLN A  79       4.582  92.667  98.110  1.00 54.54           C
ATOM   1079  O   GLN A  79       3.830  91.686  98.096  1.00 58.09           O
ATOM   1080  CB  GLN A  79       2.760  93.982  96.890  1.00 63.92           C
ATOM   1081  CG  GLN A  79       1.911  95.108  97.480  1.00 61.25           C
ATOM   1082  CD  GLN A  79       0.909  94.588  98.495  0.00 66.68           C
ATOM   1083  OE1 GLN A  79       1.042  94.825  99.696  0.00 69.67           O
ATOM   1084  NE2 GLN A  79      -0.096  93.865  98.015  0.00 66.13           N
ATOM   1085  H   GLN A  79       5.144  93.485  95.675  1.00 61.57           H
ATOM   1086  HA  GLN A  79       4.358  94.703  97.994  1.00 67.60           H
ATOM   1087  HB2 GLN A  79       2.743  94.066  95.920  1.00 76.64           H
ATOM   1088  HB3 GLN A  79       2.346  93.147  97.147  1.00 76.64           H
ATOM   1089  HG2 GLN A  79       2.488  95.739  97.937  1.00 73.44           H
ATOM   1090  HG3 GLN A  79       1.427  95.554  96.767  1.00 73.44           H
ATOM   1091 HE21 GLN A  79      -0.148  93.710  97.171  0.00 79.30           H
ATOM   1092 HE22 GLN A  79      -0.692  93.548  98.548  0.00 79.30           H
ATOM   1093  N   ASP A  80       5.738  92.664  98.773  1.00 45.46           N
ATOM   1094  CA  ASP A  80       6.238  91.443  99.382  1.00 50.54           C
ATOM   1095  C   ASP A  80       5.378  91.028 100.576  1.00 55.47           C
ATOM   1096  O   ASP A  80       4.941  91.867 101.366  1.00 49.97           O
ATOM   1097  CB  ASP A  80       7.689  91.619  99.844  1.00 45.00           C
ATOM   1098  CG  ASP A  80       8.700  91.538  98.698  1.00 33.33           C
ATOM   1099  OD1 ASP A  80       8.322  91.400  97.527  1.00 38.97           O
ATOM   1100  OD2 ASP A  80       9.893  91.615  98.979  1.00 36.40           O1-
ATOM   1101  H   ASP A  80       6.255  93.344  98.878  1.00 54.49           H
ATOM   1102  HA  ASP A  80       6.213  90.726  98.721  1.00 60.59           H
ATOM   1103  HB2 ASP A  80       7.780  92.480 100.283  1.00 53.94           H
ATOM   1104  HB3 ASP A  80       7.902  90.908 100.470  1.00 53.94           H
ATOM   1105  N   GLN A  81       5.214  89.695 100.736  1.00 47.53           N
ATOM   1106  CA  GLN A  81       4.541  89.054 101.855  1.00 57.78           C
ATOM   1107  C   GLN A  81       5.378  87.818 102.214  1.00 52.28           C
ATOM   1108  O   GLN A  81       5.005  86.683 101.906  1.00 51.74           O
ATOM   1109  CB  GLN A  81       3.108  88.655 101.498  1.00 66.36           C
ATOM   1110  CG  GLN A  81       2.023  89.280 102.359  1.00 74.99           C
ATOM   1111  CD  GLN A  81       0.761  89.571 101.564  1.00 80.48           C
ATOM   1112  OE1 GLN A  81       0.155  90.632 101.710  1.00 85.23           O
ATOM   1113  NE2 GLN A  81       0.374  88.636 100.696  1.00 86.72           N
ATOM   1114  H   GLN A  81       5.545  89.115 100.191  1.00 56.98           H
ATOM   1115  HA  GLN A  81       4.534  89.659 102.617  1.00 69.28           H
ATOM   1116  HB2 GLN A  81       2.955  88.901 100.570  1.00 79.57           H
ATOM   1117  HB3 GLN A  81       3.024  87.691 101.592  1.00 79.57           H
ATOM   1118  HG2 GLN A  81       1.787  88.654 103.061  1.00 89.94           H
ATOM   1119  HG3 GLN A  81       2.355  90.110 102.740  1.00 89.94           H
ATOM   1120 HE21 GLN A  81       0.827  87.898 100.616  1.00104.00           H
ATOM   1121 HE22 GLN A  81      -0.319  88.780 100.195  1.00104.00           H
ATOM   1122  N   LEU A  82       6.500  88.067 102.881  1.00 43.47           N
ATOM   1123  CA  LEU A  82       7.550  87.074 103.084  1.00 49.95           C
ATOM   1124  C   LEU A  82       7.173  85.968 104.093  1.00 48.26           C
ATOM   1125  O   LEU A  82       6.702  86.246 105.197  1.00 50.37           O
ATOM   1126  CB  LEU A  82       8.802  87.838 103.535  1.00 48.59           C
ATOM   1127  CG  LEU A  82       9.919  88.163 102.520  1.00 47.97           C
ATOM   1128  CD1 LEU A  82       9.338  88.295 101.133  1.00 43.05           C
ATOM   1129  CD2 LEU A  82      10.689  89.417 102.934  1.00 32.16           C
ATOM   1130  H   LEU A  82       6.709  88.849 103.195  1.00 52.11           H
ATOM   1131  HA  LEU A  82       7.736  86.627 102.243  1.00 59.89           H
ATOM   1132  HB2 LEU A  82       8.515  88.698 103.887  1.00 58.25           H
ATOM   1133  HB3 LEU A  82       9.189  87.352 104.260  1.00 58.25           H
ATOM   1134  HG  LEU A  82      10.565  87.442 102.488  1.00 57.51           H
ATOM   1135 HD11 LEU A  82      10.038  88.568 100.521  1.00 51.60           H
ATOM   1136 HD12 LEU A  82       8.990  87.433 100.862  1.00 51.60           H
ATOM   1137 HD13 LEU A  82       8.631  88.958 101.160  1.00 51.60           H
ATOM   1138 HD21 LEU A  82      11.364  89.607 102.260  1.00 38.54           H
ATOM   1139 HD22 LEU A  82      10.064  90.149 102.993  1.00 38.54           H
ATOM   1140 HD23 LEU A  82      11.108  89.266 103.800  1.00 38.54           H
ATOM   1141  N   LEU A  83       7.417  84.695 103.732  1.00 49.96           N
ATOM   1142  CA  LEU A  83       6.983  83.603 104.611  1.00 49.52           C
ATOM   1143  C   LEU A  83       8.139  82.832 105.234  1.00 46.67           C
ATOM   1144  O   LEU A  83       9.061  82.411 104.530  1.00 48.68           O
ATOM   1145  CB  LEU A  83       6.108  82.647 103.849  1.00 43.03           C
ATOM   1146  CG  LEU A  83       4.840  83.302 103.348  1.00 52.61           C
ATOM   1147  CD1 LEU A  83       4.237  82.487 102.258  1.00 52.33           C
ATOM   1148  CD2 LEU A  83       3.861  83.451 104.517  1.00 58.04           C
ATOM   1149  H   LEU A  83       7.794  84.447 102.999  1.00 59.90           H
ATOM   1150  HA  LEU A  83       6.437  83.998 105.307  1.00 59.36           H
ATOM   1151  HB2 LEU A  83       6.593  82.310 103.084  1.00 51.58           H
ATOM   1152  HB3 LEU A  83       5.856  81.925 104.446  1.00 51.58           H
ATOM   1153  HG  LEU A  83       5.041  84.180 102.995  1.00 63.07           H
ATOM   1154 HD11 LEU A  83       3.424  82.918 101.948  1.00 62.74           H
ATOM   1155 HD12 LEU A  83       4.874  82.410 101.533  1.00 62.74           H
ATOM   1156 HD13 LEU A  83       4.038  81.607 102.615  1.00 62.74           H
ATOM   1157 HD21 LEU A  83       3.047  83.867 104.194  1.00 69.59           H
ATOM   1158 HD22 LEU A  83       3.667  82.572 104.876  1.00 69.59           H
ATOM   1159 HD23 LEU A  83       4.265  83.999 105.206  1.00 69.59           H
ATOM   1160  N   PRO A  84       8.095  82.586 106.535  1.00 49.34           N
ATOM   1161  CA  PRO A  84       9.155  81.817 107.204  1.00 52.98           C
ATOM   1162  C   PRO A  84       9.132  80.347 106.803  1.00 47.41           C
ATOM   1163  O   PRO A  84       8.165  79.839 106.238  1.00 45.35           O
ATOM   1164  CB  PRO A  84       8.815  81.983 108.681  1.00 56.12           C
ATOM   1165  CG  PRO A  84       7.277  82.167 108.662  1.00 63.05           C
ATOM   1166  CD  PRO A  84       7.005  82.971 107.443  1.00 57.29           C
ATOM   1167  HA  PRO A  84      10.030  82.201 107.035  1.00 63.52           H
ATOM   1168  HB2 PRO A  84       9.052  81.179 109.164  1.00 67.29           H
ATOM   1169  HB3 PRO A  84       9.258  82.761 109.053  1.00 67.29           H
ATOM   1170  HG2 PRO A  84       6.836  81.312 108.576  1.00 75.61           H
ATOM   1171  HG3 PRO A  84       6.972  82.631 109.457  1.00 75.61           H
ATOM   1172  HD2 PRO A  84       6.147  82.717 107.054  1.00 68.69           H
ATOM   1173  HD3 PRO A  84       7.050  83.922 107.639  1.00 68.69           H
ATOM   1174  N   VAL A  85      10.211  79.647 107.135  1.00 41.89           N
ATOM   1175  CA  VAL A  85      10.365  78.239 106.770  1.00 46.47           C
ATOM   1176  C   VAL A  85      10.764  77.435 108.002  1.00 48.07           C
ATOM   1177  O   VAL A  85      11.617  77.873 108.780  1.00 49.03           O
ATOM   1178  CB  VAL A  85      11.405  78.070 105.638  1.00 55.75           C
ATOM   1179  CG1 VAL A  85      12.084  76.687 105.680  1.00 53.88           C
ATOM   1180  CG2 VAL A  85      10.741  78.289 104.269  1.00 45.29           C
ATOM   1181  H   VAL A  85      10.875  79.975 107.576  1.00 50.21           H
ATOM   1182  HA  VAL A  85       9.516  77.898 106.442  1.00 55.71           H
ATOM   1183  HB  VAL A  85      12.097  78.741 105.747  1.00 66.85           H
ATOM   1184 HG11 VAL A  85      12.708  76.626 104.939  1.00 64.60           H
ATOM   1185 HG12 VAL A  85      12.571  76.580 106.512  1.00 64.60           H
ATOM   1186 HG13 VAL A  85      11.405  76.000 105.592  1.00 64.60           H
ATOM   1187 HG21 VAL A  85      11.413  78.185 103.579  1.00 54.29           H
ATOM   1188 HG22 VAL A  85      10.042  77.625 104.154  1.00 54.29           H
ATOM   1189 HG23 VAL A  85      10.364  79.180 104.230  1.00 54.29           H
ATOM   1190  N   SER A  86      10.149  76.250 108.174  1.00 50.96           N
ATOM   1191  CA  SER A  86      10.459  75.348 109.289  1.00 52.52           C
ATOM   1192  C   SER A  86      11.500  74.312 108.927  1.00 51.14           C
ATOM   1193  O   SER A  86      12.375  74.017 109.742  1.00 50.43           O
ATOM   1194  CB  SER A  86       9.210  74.599 109.791  1.00 46.56           C
ATOM   1195  OG  SER A  86       8.346  74.192 108.738  1.00 51.96           O
ATOM   1196  H   SER A  86       9.543  75.936 107.640  1.00 61.09           H
ATOM   1197  HA  SER A  86      10.813  75.871 110.026  1.00 62.96           H
ATOM   1198  HB2 SER A  86       9.496  73.807 110.278  1.00 55.82           H
ATOM   1199  HB3 SER A  86       8.718  75.182 110.381  1.00 55.82           H
ATOM   1200  HG  SER A  86       7.721  74.745 108.616  1.00 62.30           H
ATOM   1201  N   ARG A  87      11.425  73.740 107.734  1.00 49.51           N
ATOM   1202  CA  ARG A  87      12.320  72.650 107.396  1.00 57.17           C
ATOM   1203  C   ARG A  87      12.896  72.815 105.998  1.00 51.59           C
ATOM   1204  O   ARG A  87      12.192  73.220 105.065  1.00 46.29           O
ATOM   1205  CB  ARG A  87      11.578  71.302 107.506  1.00 58.92           C
ATOM   1206  CG  ARG A  87      12.257  70.310 108.446  1.00 71.62           C
ATOM   1207  CD  ARG A  87      12.710  69.070 107.724  1.00 80.61           C
ATOM   1208  NE  ARG A  87      11.732  68.001 107.862  1.00 84.97           N
ATOM   1209  CZ  ARG A  87      12.031  66.761 108.217  1.00 87.13           C
ATOM   1210  NH1 ARG A  87      13.289  66.405 108.468  1.00 85.47           N
ATOM   1211  NH2 ARG A  87      11.058  65.872 108.310  1.00 82.39           N1+
ATOM   1212  H   ARG A  87      10.849  73.942 107.115  1.00 59.35           H
ATOM   1213  HA  ARG A  87      13.070  72.654 108.010  1.00 68.55           H
ATOM   1214  HB2 ARG A  87      10.680  71.464 107.842  1.00 70.64           H
ATOM   1215  HB3 ARG A  87      11.526  70.908 106.620  1.00 70.64           H
ATOM   1216  HG2 ARG A  87      13.046  70.713 108.842  1.00 85.88           H
ATOM   1217  HG3 ARG A  87      11.630  70.041 109.136  1.00 85.88           H
ATOM   1218  HD2 ARG A  87      12.813  69.265 106.782  1.00 96.68           H
ATOM   1219  HD3 ARG A  87      13.561  68.785 108.093  1.00 96.68           H
ATOM   1220  HE  ARG A  87      10.909  68.172 107.660  1.00101.90           H
ATOM   1221 HH11 ARG A  87      13.933  66.985 108.407  1.00102.51           H
ATOM   1222 HH12 ARG A  87      13.464  65.587 108.695  1.00102.51           H
ATOM   1223 HH21 ARG A  87      10.240  66.107 108.139  1.00 98.82           H
ATOM   1224 HH22 ARG A  87      11.243  65.057 108.534  1.00 98.82           H
ATOM   1225  N   ILE A  88      14.175  72.450 105.863  1.00 54.52           N
ATOM   1226  CA  ILE A  88      14.874  72.367 104.581  1.00 50.57           C
ATOM   1227  C   ILE A  88      15.263  70.914 104.408  1.00 43.75           C
ATOM   1228  O   ILE A  88      16.076  70.385 105.182  1.00 44.64           O
ATOM   1229  CB  ILE A  88      16.111  73.289 104.519  1.00 45.30           C
ATOM   1230  CG1 ILE A  88      15.707  74.705 104.141  1.00 43.83           C
ATOM   1231  CG2 ILE A  88      17.124  72.817 103.467  1.00 42.90           C
ATOM   1232  CD1 ILE A  88      16.760  75.691 104.408  1.00 42.30           C
ATOM   1233  H   ILE A  88      14.672  72.196 106.523  1.00 65.37           H
ATOM   1234  HA  ILE A  88      14.270  72.605 103.857  1.00 60.63           H
ATOM   1235  HB  ILE A  88      16.524  73.311 105.396  1.00 54.31           H
ATOM   1236 HG12 ILE A  88      15.517  74.733 103.191  1.00 52.54           H
ATOM   1237 HG13 ILE A  88      14.920  74.968 104.644  1.00 52.54           H
ATOM   1238 HG21 ILE A  88      17.876  73.425 103.471  1.00 51.43           H
ATOM   1239 HG22 ILE A  88      17.436  71.926 103.682  1.00 51.43           H
ATOM   1240 HG23 ILE A  88      16.703  72.830 102.592  1.00 51.43           H
ATOM   1241 HD11 ILE A  88      16.428  76.568 104.161  1.00 50.71           H
ATOM   1242 HD12 ILE A  88      16.980  75.661 105.351  1.00 50.71           H
ATOM   1243 HD13 ILE A  88      17.542  75.482 103.880  1.00 50.71           H
ATOM   1244  N   ILE A  89      14.703  70.273 103.390  1.00 39.80           N
ATOM   1245  CA  ILE A  89      15.028  68.881 103.084  1.00 41.79           C
ATOM   1246  C   ILE A  89      15.705  68.824 101.717  1.00 42.81           C
ATOM   1247  O   ILE A  89      15.101  69.187 100.694  1.00 37.90           O
ATOM   1248  CB  ILE A  89      13.777  67.992 103.116  1.00 46.07           C
ATOM   1249  CG1 ILE A  89      13.062  68.199 104.455  1.00 49.07           C
ATOM   1250  CG2 ILE A  89      14.180  66.532 102.872  1.00 47.57           C
ATOM   1251  CD1 ILE A  89      11.889  67.317 104.677  1.00 46.31           C
ATOM   1252  H   ILE A  89      14.130  70.629 102.849  1.00 47.71           H
ATOM   1253  HA  ILE A  89      15.650  68.546 103.751  1.00 50.09           H
ATOM   1254  HB  ILE A  89      13.173  68.268 102.408  1.00 55.23           H
ATOM   1255 HG12 ILE A  89      13.691  68.023 105.173  1.00 58.83           H
ATOM   1256 HG13 ILE A  89      12.748  69.114 104.508  1.00 58.83           H
ATOM   1257 HG21 ILE A  89      13.387  65.975 102.881  1.00 57.03           H
ATOM   1258 HG22 ILE A  89      14.613  66.464 102.009  1.00 57.03           H
ATOM   1259 HG23 ILE A  89      14.793  66.256 103.574  1.00 57.03           H
ATOM   1260 HD11 ILE A  89      11.479  67.525 105.526  1.00 55.51           H
ATOM   1261 HD12 ILE A  89      11.250  67.452 103.961  1.00 55.51           H
ATOM   1262 HD13 ILE A  89      12.204  66.407 104.681  1.00 55.51           H
ATOM   1263  N   VAL A  90      16.945  68.344 101.695  1.00 42.51           N
ATOM   1264  CA  VAL A  90      17.717  68.209 100.467  1.00 40.14           C
ATOM   1265  C   VAL A  90      17.963  66.733 100.177  1.00 36.30           C
ATOM   1266  O   VAL A  90      18.309  65.963 101.082  1.00 36.97           O
ATOM   1267  CB  VAL A  90      19.036  68.974 100.578  1.00 45.37           C
ATOM   1268  CG1 VAL A  90      19.858  68.766  99.313  1.00 39.88           C
ATOM   1269  CG2 VAL A  90      18.702  70.447 100.855  1.00 39.53           C
ATOM   1270  H   VAL A  90      17.372  68.093 102.403  1.00 50.95           H
ATOM   1271  HA  VAL A  90      17.202  68.574  99.726  1.00 48.11           H
ATOM   1272  HB  VAL A  90      19.537  68.620 101.333  1.00 54.39           H
ATOM   1273 HG11 VAL A  90      20.668  69.294  99.376  1.00 47.80           H
ATOM   1274 HG12 VAL A  90      20.083  67.829  99.214  1.00 47.80           H
ATOM   1275 HG13 VAL A  90      19.327  69.062  98.559  1.00 47.80           H
ATOM   1276 HG21 VAL A  90      19.518  70.959 100.926  1.00 47.38           H
ATOM   1277 HG22 VAL A  90      18.158  70.784 100.129  1.00 47.38           H
ATOM   1278 HG23 VAL A  90      18.207  70.510 101.686  1.00 47.38           H
ATOM   1279  N   HIS A  91      17.771  66.332  98.927  1.00 28.98           N
ATOM   1280  CA  HIS A  91      18.047  64.956  98.581  1.00 36.23           C
ATOM   1281  C   HIS A  91      19.472  64.593  99.024  1.00 42.18           C
ATOM   1282  O   HIS A  91      20.421  65.342  98.742  1.00 30.58           O
ATOM   1283  CB  HIS A  91      17.856  64.717  97.088  1.00 35.72           C
ATOM   1284  CG  HIS A  91      17.699  63.269  96.739  1.00 35.22           C
ATOM   1285  ND1 HIS A  91      18.764  62.396  96.706  1.00 39.01           N
ATOM   1286  CD2 HIS A  91      16.597  62.533  96.434  1.00 44.29           C
ATOM   1287  CE1 HIS A  91      18.331  61.190  96.365  1.00 41.26           C
ATOM   1288  NE2 HIS A  91      17.018  61.244  96.205  1.00 42.21           N
ATOM   1289  H   HIS A  91      17.475  66.812  98.273  1.00 34.72           H
ATOM   1290  HA  HIS A  91      17.403  64.392  99.044  1.00 43.42           H
ATOM   1291  HB2 HIS A  91      18.626  65.066  96.607  1.00 42.81           H
ATOM   1292  HB3 HIS A  91      17.044  65.175  96.799  1.00 42.81           H
ATOM   1293  HD2 HIS A  91      15.715  62.836  96.383  1.00 53.09           H
ATOM   1294  HE1 HIS A  91      18.856  60.423  96.267  1.00 49.45           H
ATOM   1295  HE2 HIS A  91      16.513  60.581  95.987  1.00 50.59           H
ATOM   1296  N   PRO A  92      19.647  63.500  99.764  1.00 43.67           N
ATOM   1297  CA  PRO A  92      20.977  63.148 100.296  1.00 41.72           C
ATOM   1298  C   PRO A  92      22.024  62.834  99.241  1.00 39.87           C
ATOM   1299  O   PRO A  92      23.225  62.905  99.539  1.00 36.09           O
ATOM   1300  CB  PRO A  92      20.680  61.908 101.145  1.00 37.44           C
ATOM   1301  CG  PRO A  92      19.430  61.313 100.505  1.00 43.83           C
ATOM   1302  CD  PRO A  92      18.611  62.551 100.203  1.00 38.81           C
ATOM   1303  HA  PRO A  92      21.297  63.863 100.873  1.00 50.01           H
ATOM   1304  HB2 PRO A  92      21.422  61.297 101.086  1.00 44.88           H
ATOM   1305  HB3 PRO A  92      20.515  62.175 102.058  1.00 44.88           H
ATOM   1306  HG2 PRO A  92      19.665  60.843  99.691  1.00 52.54           H
ATOM   1307  HG3 PRO A  92      18.975  60.728 101.127  1.00 52.54           H
ATOM   1308  HD2 PRO A  92      17.974  62.385  99.490  1.00 46.52           H
ATOM   1309  HD3 PRO A  92      18.179  62.885 101.006  1.00 46.52           H
ATOM   1310  N   GLN A  93      21.624  62.449  98.041  1.00 37.29           N
ATOM   1311  CA  GLN A  93      22.595  62.136  96.999  1.00 42.96           C
ATOM   1312  C   GLN A  93      23.089  63.378  96.225  1.00 42.37           C
ATOM   1313  O   GLN A  93      23.760  63.212  95.194  1.00 37.13           O
ATOM   1314  CB  GLN A  93      21.993  61.097  96.027  1.00 43.76           C
ATOM   1315  CG  GLN A  93      22.077  59.640  96.517  1.00 44.39           C
ATOM   1316  CD  GLN A  93      20.903  58.764  96.077  1.00 63.11           C
ATOM   1317  OE1 GLN A  93      20.467  57.879  96.826  1.00 75.34           O
ATOM   1318  NE2 GLN A  93      20.395  58.990  94.865  1.00 64.07           N
ATOM   1319  H   GLN A  93      20.802  62.332  97.816  1.00 44.70           H
ATOM   1320  HA  GLN A  93      23.374  61.733  97.419  1.00 51.49           H
ATOM   1321  HB2 GLN A  93      21.062  61.313  95.878  1.00 52.46           H
ATOM   1322  HB3 GLN A  93      22.481  61.142  95.192  1.00 52.46           H
ATOM   1323  HG2 GLN A  93      22.889  59.243  96.162  1.00 53.21           H
ATOM   1324  HG3 GLN A  93      22.112  59.636  97.486  1.00 53.21           H
ATOM   1325 HE21 GLN A  93      20.764  59.568  94.351  1.00 76.82           H
ATOM   1326 HE22 GLN A  93      19.692  58.566  94.607  1.00 76.82           H
ATOM   1327  N   PHE A  94      22.835  64.601  96.699  1.00 33.77           N
ATOM   1328  CA  PHE A  94      23.209  65.805  95.939  1.00 48.39           C
ATOM   1329  C   PHE A  94      24.576  66.386  96.371  1.00 22.60           C
ATOM   1330  O   PHE A  94      24.796  66.572  97.571  1.00 27.63           O
ATOM   1331  CB  PHE A  94      22.116  66.886  96.086  1.00 33.51           C
ATOM   1332  CG  PHE A  94      22.552  68.188  95.528  1.00 33.59           C
ATOM   1333  CD1 PHE A  94      22.648  68.355  94.159  1.00 24.85           C
ATOM   1334  CD2 PHE A  94      22.969  69.193  96.357  1.00 33.34           C
ATOM   1335  CE1 PHE A  94      23.110  69.517  93.651  1.00 26.77           C
ATOM   1336  CE2 PHE A  94      23.405  70.342  95.867  1.00 27.47           C
ATOM   1337  CZ  PHE A  94      23.490  70.525  94.497  1.00 27.75           C
ATOM   1338  H   PHE A  94      22.449  64.759  97.463  1.00 40.47           H
ATOM   1339  HA  PHE A  94      23.245  65.575  94.995  1.00 58.01           H
ATOM   1340  HB2 PHE A  94      21.311  66.609  95.614  1.00 40.15           H
ATOM   1341  HB3 PHE A  94      21.901  67.011  97.022  1.00 40.15           H
ATOM   1342  HD1 PHE A  94      22.388  67.669  93.592  1.00 29.76           H
ATOM   1343  HD2 PHE A  94      22.920  69.074  97.275  1.00 39.95           H
ATOM   1344  HE1 PHE A  94      23.148  69.630  92.728  1.00 32.07           H
ATOM   1345  HE2 PHE A  94      23.669  71.010  96.448  1.00 32.91           H
ATOM   1346  HZ  PHE A  94      23.796  71.330  94.151  1.00 33.25           H
ATOM   1347  N   TYR A  95      25.477  66.718  95.417  1.00 25.51           N
ATOM   1348  CA  TYR A  95      26.688  67.430  95.879  1.00 31.50           C
ATOM   1349  C   TYR A  95      26.817  68.595  94.898  1.00 27.46           C
ATOM   1350  O   TYR A  95      26.805  69.772  95.199  1.00 24.08           O
ATOM   1351  CB  TYR A  95      27.904  66.495  95.898  1.00 37.34           C
ATOM   1352  CG  TYR A  95      29.086  67.286  96.376  1.00 29.44           C
ATOM   1353  CD1 TYR A  95      29.119  67.775  97.698  1.00 34.88           C
ATOM   1354  CD2 TYR A  95      30.116  67.598  95.487  1.00 32.42           C
ATOM   1355  CE1 TYR A  95      30.156  68.584  98.129  1.00 31.59           C
ATOM   1356  CE2 TYR A  95      31.181  68.386  95.900  1.00 31.56           C
ATOM   1357  CZ  TYR A  95      31.205  68.884  97.224  1.00 28.80           C
ATOM   1358  OH  TYR A  95      32.265  69.609  97.545  1.00 33.34           O
ATOM   1359  H   TYR A  95      25.240  66.690  94.408  1.00 30.55           H
ATOM   1360  HA  TYR A  95      26.529  67.856  96.918  1.00 37.74           H
ATOM   1361  HB2 TYR A  95      27.703  65.632  96.569  1.00 44.75           H
ATOM   1362  HB3 TYR A  95      28.081  66.051  94.901  1.00 44.75           H
ATOM   1363  HD1 TYR A  95      28.312  67.509  98.382  1.00 41.80           H
ATOM   1364  HD2 TYR A  95      30.091  67.210  94.468  1.00 38.85           H
ATOM   1365  HE1 TYR A  95      30.193  68.980  99.144  1.00 37.85           H
ATOM   1366  HE2 TYR A  95      32.015  68.601  95.245  1.00 37.81           H
ATOM   1367  HH  TYR A  95      32.210  70.131  98.578  1.00 39.95           H
ATOM   1368  N   THR A  96      26.804  68.163  93.576  1.00 23.49           N
ATOM   1369  CA  THR A  96      26.637  69.123  92.502  1.00 30.86           C
ATOM   1370  C   THR A  96      25.557  68.539  91.576  1.00 24.87           C
ATOM   1371  O   THR A  96      25.117  67.414  91.473  1.00 29.23           O
ATOM   1372  CB  THR A  96      27.926  69.355  91.665  1.00 24.45           C
ATOM   1373  OG1 THR A  96      27.950  68.204  90.773  1.00 25.03           O
ATOM   1374  CG2 THR A  96      29.168  69.382  92.531  1.00 24.51           C
ATOM   1375  H   THR A  96      26.877  67.181  93.291  1.00 28.13           H
ATOM   1376  HA  THR A  96      26.327  70.126  92.943  1.00 36.98           H
ATOM   1377  HB  THR A  96      27.835  70.271  91.040  1.00 29.28           H
ATOM   1378  HG1 THR A  96      28.275  68.448  89.885  1.00 29.98           H
ATOM   1379 HG21 THR A  96      30.066  69.588  91.935  1.00 29.36           H
ATOM   1380 HG22 THR A  96      29.088  70.178  93.295  1.00 29.36           H
ATOM   1381 HG23 THR A  96      29.317  68.440  93.078  1.00 29.36           H
ATOM   1382  N   ALA A  97      25.150  69.567  90.746  1.00 24.20           N
ATOM   1383  CA  ALA A  97      24.094  69.471  89.717  1.00 22.22           C
ATOM   1384  C   ALA A  97      24.492  68.641  88.473  1.00 27.95           C
ATOM   1385  O   ALA A  97      23.610  67.965  87.902  1.00 23.25           O
ATOM   1386  CB  ALA A  97      23.629  70.879  89.288  1.00 30.92           C
ATOM   1387  H   ALA A  97      25.490  70.364  90.783  1.00 28.98           H
ATOM   1388  HA  ALA A  97      23.314  69.066  90.105  1.00 26.61           H
ATOM   1389  HB1 ALA A  97      22.905  70.775  88.647  1.00 37.05           H
ATOM   1390  HB2 ALA A  97      23.284  71.387  90.043  1.00 37.05           H
ATOM   1391  HB3 ALA A  97      24.355  71.371  88.866  1.00 37.05           H
ATOM   1392  N   GLN A  98      25.787  68.681  88.026  1.00 25.17           N
ATOM   1393  CA  GLN A  98      26.197  67.878  86.849  1.00 23.27           C
ATOM   1394  C   GLN A  98      26.025  66.348  87.133  1.00 26.49           C
ATOM   1395  O   GLN A  98      25.776  65.510  86.291  1.00 35.20           O
ATOM   1396  CB  GLN A  98      27.657  68.216  86.526  1.00 23.49           C
ATOM   1397  CG  GLN A  98      27.773  69.596  85.880  1.00 20.65           C
ATOM   1398  CD  GLN A  98      27.446  70.702  86.862  1.00 24.61           C
ATOM   1399  OE1 GLN A  98      27.845  70.701  88.028  1.00 29.70           O
ATOM   1400  NE2 GLN A  98      26.655  71.738  86.413  1.00 29.45           N
ATOM   1401  H   GLN A  98      26.516  69.206  88.533  1.00 30.15           H
ATOM   1402  HA  GLN A  98      25.517  68.122  85.982  1.00 27.87           H
ATOM   1403  HB2 GLN A  98      28.284  68.180  87.442  1.00 28.13           H
ATOM   1404  HB3 GLN A  98      28.073  67.453  85.832  1.00 28.13           H
ATOM   1405  HG2 GLN A  98      28.814  69.756  85.512  1.00 24.72           H
ATOM   1406  HG3 GLN A  98      27.134  69.641  84.969  1.00 24.72           H
ATOM   1407 HE21 GLN A  98      26.194  71.726  85.515  1.00 35.28           H
ATOM   1408 HE22 GLN A  98      26.395  72.497  87.046  1.00 35.28           H
ATOM   1409  N   ILE A  99      26.220  66.058  88.467  1.00 24.84           N
ATOM   1410  CA  ILE A  99      26.112  64.743  89.148  1.00 27.01           C
ATOM   1411  C   ILE A  99      24.651  64.312  89.327  1.00 26.75           C
ATOM   1412  O   ILE A  99      24.309  63.139  89.154  1.00 29.47           O
ATOM   1413  CB  ILE A  99      26.784  64.768  90.546  1.00 23.87           C
ATOM   1414  CG1 ILE A  99      28.280  65.067  90.491  1.00 29.16           C
ATOM   1415  CG2 ILE A  99      26.569  63.422  91.286  1.00 25.68           C
ATOM   1416  CD1 ILE A  99      28.955  65.282  91.901  1.00 33.27           C
ATOM   1417  H   ILE A  99      26.464  66.669  89.044  1.00 29.75           H
ATOM   1418  HA  ILE A  99      26.582  64.057  88.637  1.00 32.36           H
ATOM   1419  HB  ILE A  99      26.364  65.457  91.088  1.00 28.59           H
ATOM   1420 HG12 ILE A  99      28.740  64.328  90.060  1.00 34.94           H
ATOM   1421 HG13 ILE A  99      28.408  65.896  89.996  1.00 34.94           H
ATOM   1422 HG21 ILE A  99      26.972  63.467  92.164  1.00 30.76           H
ATOM   1423 HG22 ILE A  99      25.626  63.234  91.385  1.00 30.76           H
ATOM   1424 HG23 ILE A  99      26.986  62.713  90.774  1.00 30.76           H
ATOM   1425 HD11 ILE A  99      29.896  65.491  91.775  1.00 39.87           H
ATOM   1426 HD12 ILE A  99      28.521  66.026  92.364  1.00 39.87           H
ATOM   1427 HD13 ILE A  99      28.882  64.480  92.441  1.00 39.87           H
ATOM   1428  N   GLY A 100      23.806  65.193  89.803  1.00 28.12           N
ATOM   1429  CA  GLY A 100      22.380  64.884  89.788  1.00 28.19           C
ATOM   1430  C   GLY A 100      21.709  65.058  91.143  1.00 22.88           C
ATOM   1431  O   GLY A 100      22.300  65.529  92.119  1.00 24.79           O
ATOM   1432  H   GLY A 100      24.014  65.974  90.129  1.00 33.69           H
ATOM   1433  HA2 GLY A 100      21.945  65.461  89.145  1.00 33.77           H
ATOM   1434  HA3 GLY A 100      22.242  63.974  89.500  1.00 33.77           H
ATOM   1435  N   ALA A 101      20.442  64.650  91.210  1.00 30.19           N
ATOM   1436  CA  ALA A 101      19.660  64.777  92.431  1.00 29.83           C
ATOM   1437  C   ALA A 101      19.491  66.247  92.843  1.00 21.66           C
ATOM   1438  O   ALA A 101      19.406  66.571  94.026  1.00 23.76           O
ATOM   1439  CB  ALA A 101      20.285  63.949  93.566  1.00 31.64           C
ATOM   1440  H   ALA A 101      20.006  64.276  90.566  1.00 36.17           H
ATOM   1441  HA  ALA A 101      18.775  64.409  92.260  1.00 35.75           H
ATOM   1442  HB1 ALA A 101      19.744  64.045  94.367  1.00 37.91           H
ATOM   1443  HB2 ALA A 101      20.331  63.009  93.299  1.00 37.91           H
ATOM   1444  HB3 ALA A 101      21.175  64.290  93.743  1.00 37.91           H
ATOM   1445  N   ASP A 102      19.419  67.155  91.868  1.00 24.91           N
ATOM   1446  CA  ASP A 102      19.203  68.580  92.140  1.00 35.70           C
ATOM   1447  C   ASP A 102      17.712  68.835  92.432  1.00 29.55           C
ATOM   1448  O   ASP A 102      16.959  69.358  91.607  1.00 35.24           O
ATOM   1449  CB  ASP A 102      19.684  69.403  90.964  1.00 36.99           C
ATOM   1450  CG  ASP A 102      20.000  70.859  91.345  1.00 36.61           C
ATOM   1451  OD1 ASP A 102      19.921  71.259  92.554  1.00 27.40           O
ATOM   1452  OD2 ASP A 102      20.377  71.562  90.371  1.00 30.63           O1-
ATOM   1453  H   ASP A 102      19.498  66.980  91.023  1.00 29.83           H
ATOM   1454  HA  ASP A 102      19.747  68.837  92.906  1.00 42.78           H
ATOM   1455  HB2 ASP A 102      20.494  68.996  90.601  1.00 44.33           H
ATOM   1456  HB3 ASP A 102      18.994  69.403  90.282  1.00 44.33           H
ATOM   1457  N   ILE A 103      17.303  68.472  93.646  1.00 27.45           N
ATOM   1458  CA  ILE A 103      15.913  68.569  94.096  1.00 26.24           C
ATOM   1459  C   ILE A 103      15.927  68.759  95.609  1.00 33.53           C
ATOM   1460  O   ILE A 103      16.752  68.169  96.320  1.00 36.72           O
ATOM   1461  CB  ILE A 103      15.074  67.350  93.664  1.00 27.65           C
ATOM   1462  CG1 ILE A 103      13.572  67.620  93.874  1.00 37.41           C
ATOM   1463  CG2 ILE A 103      15.488  66.093  94.432  1.00 31.11           C
ATOM   1464  CD1 ILE A 103      12.878  68.227  92.658  1.00 36.38           C
ATOM   1465  H   ILE A 103      17.834  68.177  94.260  1.00 32.88           H
ATOM   1466  HA  ILE A 103      15.523  69.350  93.691  1.00 31.43           H
ATOM   1467  HB  ILE A 103      15.233  67.200  92.719  1.00 33.12           H
ATOM   1468 HG12 ILE A 103      13.126  66.788  94.085  1.00 44.83           H
ATOM   1469 HG13 ILE A 103      13.474  68.244  94.608  1.00 44.83           H
ATOM   1470 HG21 ILE A 103      14.950  65.356  94.121  1.00 37.27           H
ATOM   1471 HG22 ILE A 103      16.419  65.907  94.249  1.00 37.27           H
ATOM   1472 HG23 ILE A 103      15.360  66.232  95.382  1.00 37.27           H
ATOM   1473 HD11 ILE A 103      11.926  68.182  92.739  1.00 43.60           H
ATOM   1474 HD12 ILE A 103      13.173  69.146  92.565  1.00 43.60           H
ATOM   1475 HD13 ILE A 103      13.126  67.714  91.879  1.00 43.60           H
ATOM   1476  N   ALA A 104      15.087  69.676  96.086  1.00 38.32           N
ATOM   1477  CA  ALA A 104      14.958  69.933  97.512  1.00 35.67           C
ATOM   1478  C   ALA A 104      13.508  70.302  97.827  1.00 35.31           C
ATOM   1479  O   ALA A 104      12.694  70.535  96.931  1.00 40.71           O
ATOM   1480  CB  ALA A 104      15.928  71.024  97.954  1.00 33.81           C
ATOM   1481  H   ALA A 104      14.580  70.180  95.601  1.00 45.92           H
ATOM   1482  HA  ALA A 104      15.191  69.125  97.998  1.00 42.75           H
ATOM   1483  HB1 ALA A 104      15.846  71.160  98.911  1.00 40.52           H
ATOM   1484  HB2 ALA A 104      16.828  70.733  97.741  1.00 40.52           H
ATOM   1485  HB3 ALA A 104      15.720  71.840  97.475  1.00 40.52           H
ATOM   1486  N   LEU A 105      13.190  70.311  99.127  1.00 37.32           N
ATOM   1487  CA  LEU A 105      11.853  70.567  99.653  1.00 39.40           C
ATOM   1488  C   LEU A 105      11.915  71.546 100.803  1.00 33.56           C
ATOM   1489  O   LEU A 105      12.781  71.435 101.671  1.00 36.26           O
ATOM   1490  CB  LEU A 105      11.164  69.299 100.205  1.00 33.50           C
ATOM   1491  CG  LEU A 105      10.728  68.308  99.160  1.00 37.06           C
ATOM   1492  CD1 LEU A 105      10.242  67.050  99.879  1.00 33.70           C
ATOM   1493  CD2 LEU A 105       9.681  68.971  98.240  1.00 37.55           C
ATOM   1494  H   LEU A 105      13.759  70.114  99.746  1.00 44.73           H
ATOM   1495  HA  LEU A 105      11.314  70.956  98.949  1.00 47.22           H
ATOM   1496  HB2 LEU A 105      11.771  68.840 100.806  1.00 40.14           H
ATOM   1497  HB3 LEU A 105      10.372  69.556 100.698  1.00 40.14           H
ATOM   1498  HG  LEU A 105      11.500  68.070  98.624  1.00 44.41           H
ATOM   1499 HD11 LEU A 105       9.955  66.399  99.223  1.00 40.39           H
ATOM   1500 HD12 LEU A 105      10.953  66.679 100.419  1.00 40.39           H
ATOM   1501 HD13 LEU A 105       9.500  67.295 100.449  1.00 40.39           H
ATOM   1502 HD21 LEU A 105       9.403  68.332  97.571  1.00 45.00           H
ATOM   1503 HD22 LEU A 105       8.930  69.253  98.773  1.00 45.00           H
ATOM   1504 HD23 LEU A 105      10.078  69.734  97.805  1.00 45.00           H
ATOM   1505  N   LEU A 106      10.963  72.477 100.817  1.00 40.58           N
ATOM   1506  CA  LEU A 106      10.893  73.511 101.845  1.00 45.24           C
ATOM   1507  C   LEU A 106       9.550  73.424 102.569  1.00 48.27           C
ATOM   1508  O   LEU A 106       8.476  73.472 101.944  1.00 42.04           O
ATOM   1509  CB  LEU A 106      11.105  74.917 101.240  1.00 39.23           C
ATOM   1510  CG  LEU A 106      12.391  75.307 100.457  1.00 36.33           C
ATOM   1511  CD1 LEU A 106      12.424  76.827 100.111  1.00 35.88           C
ATOM   1512  CD2 LEU A 106      13.560  74.966 101.202  1.00 33.08           C
ATOM   1513  H   LEU A 106      10.345  72.536 100.217  1.00 48.64           H
ATOM   1514  HA  LEU A 106      11.593  73.355 102.500  1.00 54.23           H
ATOM   1515  HB2 LEU A 106      10.368  75.072 100.626  1.00 47.02           H
ATOM   1516  HB3 LEU A 106      11.054  75.551 101.976  1.00 47.02           H
ATOM   1517  HG  LEU A 106      12.441  74.807  99.634  1.00 43.54           H
ATOM   1518 HD11 LEU A 106      13.231  77.020  99.612  1.00 43.00           H
ATOM   1519 HD12 LEU A 106      11.645  77.042  99.579  1.00 43.00           H
ATOM   1520 HD13 LEU A 106      12.418  77.327 100.935  1.00 43.00           H
ATOM   1521 HD21 LEU A 106      14.333  75.226 100.683  1.00 39.64           H
ATOM   1522 HD22 LEU A 106      13.536  75.447 102.043  1.00 39.64           H
ATOM   1523 HD23 LEU A 106      13.574  74.008 101.357  1.00 39.64           H
ATOM   1524  N   GLU A 107       9.607  73.295 103.883  1.00 49.94           N
ATOM   1525  CA  GLU A 107       8.398  73.217 104.694  1.00 49.56           C
ATOM   1526  C   GLU A 107       8.108  74.594 105.272  1.00 44.03           C
ATOM   1527  O   GLU A 107       8.862  75.092 106.121  1.00 39.98           O
ATOM   1528  CB  GLU A 107       8.554  72.199 105.811  1.00 48.94           C
ATOM   1529  CG  GLU A 107       7.357  72.137 106.757  1.00 50.25           C
ATOM   1530  CD  GLU A 107       7.518  71.050 107.805  1.00 48.81           C
ATOM   1531  OE1 GLU A 107       8.479  71.124 108.608  1.00 50.97           O
ATOM   1532  OE2 GLU A 107       6.698  70.117 107.794  1.00 43.04           O1-
ATOM   1533  H   GLU A 107      10.346  73.260 104.338  1.00 59.87           H
ATOM   1534  HA  GLU A 107       7.654  72.948 104.128  1.00 59.41           H
ATOM   1535  HB2 GLU A 107       8.659  71.331 105.400  1.00 58.67           H
ATOM   1536  HB3 GLU A 107       9.344  72.424 106.326  1.00 58.67           H
ATOM   1537  HG2 GLU A 107       7.261  72.986 107.212  1.00 60.24           H
ATOM   1538  HG3 GLU A 107       6.558  71.946 106.239  1.00 60.24           H
ATOM   1539  N   LEU A 108       7.008  75.195 104.828  1.00 43.76           N
ATOM   1540  CA  LEU A 108       6.618  76.489 105.369  1.00 48.64           C
ATOM   1541  C   LEU A 108       6.231  76.340 106.837  1.00 48.27           C
ATOM   1542  O   LEU A 108       5.767  75.284 107.276  1.00 54.16           O
ATOM   1543  CB  LEU A 108       5.461  77.072 104.548  1.00 50.32           C
ATOM   1544  CG  LEU A 108       5.773  77.124 103.047  1.00 53.64           C
ATOM   1545  CD1 LEU A 108       4.640  77.760 102.231  1.00 46.83           C
ATOM   1546  CD2 LEU A 108       7.097  77.849 102.796  1.00 50.90           C
ATOM   1547  H   LEU A 108       6.476  74.879 104.223  1.00 52.45           H
ATOM   1548  HA  LEU A 108       7.375  77.096 105.322  1.00 58.32           H
ATOM   1549  HB2 LEU A 108       4.673  76.519 104.674  1.00 60.33           H
ATOM   1550  HB3 LEU A 108       5.284  77.978 104.840  1.00 60.33           H
ATOM   1551  HG  LEU A 108       5.877  76.213 102.727  1.00 64.31           H
ATOM   1552 HD11 LEU A 108       4.873  77.746 101.288  1.00 56.14           H
ATOM   1553 HD12 LEU A 108       3.825  77.253 102.371  1.00 56.14           H
ATOM   1554 HD13 LEU A 108       4.520  78.673 102.534  1.00 56.14           H
ATOM   1555 HD21 LEU A 108       7.264  77.872 101.840  1.00 61.02           H
ATOM   1556 HD22 LEU A 108       7.038  78.749 103.152  1.00 61.02           H
ATOM   1557 HD23 LEU A 108       7.816  77.361 103.233  1.00 61.02           H
ATOM   1558  N   GLU A 109       6.465  77.402 107.611  1.00 53.64           N
ATOM   1559  CA  GLU A 109       6.095  77.385 109.026  1.00 56.54           C
ATOM   1560  C   GLU A 109       4.612  77.103 109.220  1.00 53.34           C
ATOM   1561  O   GLU A 109       4.218  76.579 110.270  1.00 46.09           O
ATOM   1562  CB  GLU A 109       6.457  78.710 109.691  1.00 61.82           C
ATOM   1563  CG  GLU A 109       7.537  78.616 110.780  1.00 65.18           C
ATOM   1564  CD  GLU A 109       7.775  79.957 111.492  1.00 77.21           C
ATOM   1565  OE1 GLU A 109       8.883  80.152 112.050  1.00 79.46           O
ATOM   1566  OE2 GLU A 109       6.862  80.820 111.489  1.00 79.89           O1-
ATOM   1567  H   GLU A 109       6.836  78.135 107.340  1.00 64.31           H
ATOM   1568  HA  GLU A 109       6.598  76.684 109.471  1.00 67.80           H
ATOM   1569  HB2 GLU A 109       6.779  79.312 109.003  1.00 74.13           H
ATOM   1570  HB3 GLU A 109       5.652  79.075 110.098  1.00 74.13           H
ATOM   1571  HG2 GLU A 109       7.275  77.953 111.440  1.00 78.15           H
ATOM   1572  HG3 GLU A 109       8.376  78.362 110.362  1.00 78.15           H
ATOM   1573  N   GLU A 110       3.778  77.417 108.227  1.00 58.82           N
ATOM   1574  CA  GLU A 110       2.363  77.081 108.315  1.00 57.84           C
ATOM   1575  C   GLU A 110       1.768  77.069 106.909  1.00 53.19           C
ATOM   1576  O   GLU A 110       2.359  77.610 105.970  1.00 52.72           O
ATOM   1577  CB  GLU A 110       1.613  78.067 109.229  1.00 63.89           C
ATOM   1578  CG  GLU A 110       1.454  79.431 108.657  1.00 71.36           C
ATOM   1579  CD  GLU A 110       1.970  80.498 109.598  1.00 82.32           C
ATOM   1580  OE1 GLU A 110       2.931  81.224 109.208  1.00 85.16           O
ATOM   1581  OE2 GLU A 110       1.412  80.591 110.725  1.00 81.29           O1-
ATOM   1582  H   GLU A 110       4.006  77.814 107.492  1.00 70.53           H
ATOM   1583  HA  GLU A 110       2.281  76.194 108.700  1.00 69.35           H
ATOM   1584  HB2 GLU A 110       0.730  77.728 109.425  1.00 76.62           H
ATOM   1585  HB3 GLU A 110       2.111  78.162 110.055  1.00 76.62           H
ATOM   1586  HG2 GLU A 110       1.951  79.495 107.828  1.00 85.57           H
ATOM   1587  HG3 GLU A 110       0.512  79.594 108.496  1.00 85.57           H
ATOM   1588  N   PRO A 111       0.611  76.439 106.735  1.00 57.25           N
ATOM   1589  CA  PRO A 111       0.038  76.268 105.397  1.00 53.10           C
ATOM   1590  C   PRO A 111      -0.500  77.552 104.802  1.00 56.79           C
ATOM   1591  O   PRO A 111      -0.975  78.452 105.499  1.00 53.54           O
ATOM   1592  CB  PRO A 111      -1.101  75.273 105.633  1.00 52.38           C
ATOM   1593  CG  PRO A 111      -1.419  75.412 107.089  1.00 53.68           C
ATOM   1594  CD  PRO A 111      -0.094  75.621 107.729  1.00 57.83           C
ATOM   1595  HA  PRO A 111       0.687  75.883 104.784  1.00 63.67           H
ATOM   1596  HB2 PRO A 111      -1.863  75.517 105.089  1.00 62.81           H
ATOM   1597  HB3 PRO A 111      -0.807  74.378 105.431  1.00 62.81           H
ATOM   1598  HG2 PRO A 111      -1.993  76.182 107.235  1.00 64.36           H
ATOM   1599  HG3 PRO A 111      -1.835  74.603 107.418  1.00 64.36           H
ATOM   1600  HD2 PRO A 111      -0.194  76.107 108.558  1.00 69.34           H
ATOM   1601  HD3 PRO A 111       0.362  74.774 107.871  1.00 69.34           H
ATOM   1602  N   VAL A 112      -0.435  77.601 103.476  1.00 56.98           N
ATOM   1603  CA  VAL A 112      -0.894  78.747 102.715  1.00 52.81           C
ATOM   1604  C   VAL A 112      -2.410  78.741 102.688  1.00 58.38           C
ATOM   1605  O   VAL A 112      -3.043  77.688 102.544  1.00 62.39           O
ATOM   1606  CB  VAL A 112      -0.292  78.685 101.295  1.00 52.25           C
ATOM   1607  CG1 VAL A 112      -1.044  79.554 100.302  1.00 57.05           C
ATOM   1608  CG2 VAL A 112       1.189  79.089 101.317  1.00 65.45           C
ATOM   1609  H   VAL A 112      -0.098  76.975 102.990  1.00 68.32           H
ATOM   1610  HA  VAL A 112      -0.586  79.568 103.143  1.00 63.32           H
ATOM   1611  HB  VAL A 112      -0.339  77.773 100.969  1.00 62.64           H
ATOM   1612 HG11 VAL A 112      -0.609  79.486  99.435  1.00 68.41           H
ATOM   1613 HG12 VAL A 112      -1.961  79.250 100.226  1.00 68.41           H
ATOM   1614 HG13 VAL A 112      -1.012  80.475 100.609  1.00 68.41           H
ATOM   1615 HG21 VAL A 112       1.549  79.041 100.415  1.00 78.48           H
ATOM   1616 HG22 VAL A 112       1.268  79.997 101.655  1.00 78.48           H
ATOM   1617 HG23 VAL A 112       1.678  78.479 101.890  1.00 78.48           H
ATOM   1618  N   LYS A 113      -3.005  79.921 102.840  1.00 68.62           N
ATOM   1619  CA  LYS A 113      -4.440  80.060 102.614  1.00 58.76           C
ATOM   1620  C   LYS A 113      -4.696  79.970 101.108  1.00 62.66           C
ATOM   1621  O   LYS A 113      -4.972  80.986 100.459  1.00 62.39           O
ATOM   1622  CB  LYS A 113      -4.950  81.375 103.207  0.00 62.53           C
ATOM   1623  CG  LYS A 113      -6.065  81.206 104.225  0.00 61.74           C
ATOM   1624  CD  LYS A 113      -6.750  82.534 104.499  0.00 58.96           C
ATOM   1625  CE  LYS A 113      -7.434  82.549 105.854  0.00 61.52           C
ATOM   1626  NZ  LYS A 113      -6.448  82.482 106.969  0.00 58.24           N1+
ATOM   1627  H   LYS A 113      -2.599  80.650 103.074  1.00 82.29           H
ATOM   1628  HA  LYS A 113      -4.899  79.327 103.058  1.00 70.45           H
ATOM   1629  HB2 LYS A 113      -4.211  81.811 103.664  0.00 74.98           H
ATOM   1630  HB3 LYS A 113      -5.283  81.944 102.497  0.00 74.98           H
ATOM   1631  HG2 LYS A 113      -6.727  80.586 103.882  0.00 74.04           H
ATOM   1632  HG3 LYS A 113      -5.696  80.871 105.058  0.00 74.04           H
ATOM   1633  HD2 LYS A 113      -6.089  83.243 104.484  0.00 70.69           H
ATOM   1634  HD3 LYS A 113      -7.423  82.689 103.818  0.00 70.69           H
ATOM   1635  HE2 LYS A 113      -7.940  83.371 105.946  0.00 73.77           H
ATOM   1636  HE3 LYS A 113      -8.023  81.781 105.923  0.00 73.77           H
ATOM   1637  HZ1 LYS A 113      -6.872  82.494 107.751  0.00 69.83           H
ATOM   1638  HZ2 LYS A 113      -5.971  81.733 106.910  0.00 69.83           H
ATOM   1639  HZ3 LYS A 113      -5.897  83.180 106.927  0.00 69.83           H
ATOM   1640  N   VAL A 114      -4.581  78.752 100.551  1.00 60.07           N
ATOM   1641  CA  VAL A 114      -4.738  78.469  99.119  1.00 49.27           C
ATOM   1642  C   VAL A 114      -5.895  79.249  98.512  1.00 59.96           C
ATOM   1643  O   VAL A 114      -7.031  79.173  98.996  1.00 68.86           O
ATOM   1644  CB  VAL A 114      -4.958  76.966  98.876  0.00 58.57           C
ATOM   1645  CG1 VAL A 114      -5.137  76.698  97.388  0.00 60.54           C
ATOM   1646  CG2 VAL A 114      -3.811  76.148  99.433  0.00 58.30           C
ATOM   1647  H   VAL A 114      -4.392  78.043 101.015  1.00 72.03           H
ATOM   1648  HA  VAL A 114      -3.921  78.726  98.664  1.00 59.07           H
ATOM   1649  HB  VAL A 114      -5.770  76.696  99.332  0.00 70.23           H
ATOM   1650 HG11 VAL A 114      -5.273  75.748  97.256  0.00 72.59           H
ATOM   1651 HG12 VAL A 114      -5.908  77.185  97.058  0.00 72.59           H
ATOM   1652 HG13 VAL A 114      -4.336  76.991  96.924  0.00 72.59           H
ATOM   1653 HG21 VAL A 114      -3.995  75.215  99.243  0.00 69.90           H
ATOM   1654 HG22 VAL A 114      -2.987  76.422  99.001  0.00 69.90           H
ATOM   1655 HG23 VAL A 114      -3.750  76.283 100.391  0.00 69.90           H
ATOM   1656  N   SER A 115      -5.637  79.976  97.429  1.00 64.95           N
ATOM   1657  CA  SER A 115      -6.665  80.805  96.812  1.00 65.92           C
ATOM   1658  C   SER A 115      -6.689  80.558  95.310  1.00 61.92           C
ATOM   1659  O   SER A 115      -5.906  79.771  94.768  1.00 63.17           O
ATOM   1660  CB  SER A 115      -6.450  82.304  97.114  1.00 67.43           C
ATOM   1661  OG  SER A 115      -5.235  82.796  96.579  1.00 64.74           O
ATOM   1662  H   SER A 115      -4.867  80.019  97.039  1.00 77.88           H
ATOM   1663  HA  SER A 115      -7.528  80.548  97.177  1.00 79.04           H
ATOM   1664  HB2 SER A 115      -7.178  82.810  96.720  1.00 80.86           H
ATOM   1665  HB3 SER A 115      -6.448  82.440  98.076  1.00 80.86           H
ATOM   1666  HG  SER A 115      -5.147  83.610  96.778  1.00 77.63           H
ATOM   1667  N   SER A 116      -7.639  81.229  94.654  1.00 63.40           N
ATOM   1668  CA  SER A 116      -7.811  81.101  93.211  1.00 65.58           C
ATOM   1669  C   SER A 116      -6.592  81.628  92.475  1.00 73.55           C
ATOM   1670  O   SER A 116      -6.225  81.112  91.410  1.00 77.22           O
ATOM   1671  CB  SER A 116      -9.070  81.852  92.769  0.00 68.04           C
ATOM   1672  OG  SER A 116     -10.053  80.962  92.268  0.00 65.29           O
ATOM   1673  H   SER A 116      -8.201  81.769  95.030  1.00 76.02           H
ATOM   1674  HA  SER A 116      -7.925  80.166  92.986  1.00 78.64           H
ATOM   1675  HB2 SER A 116      -9.444  82.324  93.531  0.00 81.59           H
ATOM   1676  HB3 SER A 116      -8.833  82.484  92.071  0.00 81.59           H
ATOM   1677  HG  SER A 116     -10.731  81.393  92.021  0.00 78.30           H
ATOM   1678  N   HIS A 117      -5.938  82.637  93.039  1.00 74.66           N
ATOM   1679  CA  HIS A 117      -4.805  83.259  92.370  1.00 75.01           C
ATOM   1680  C   HIS A 117      -3.491  82.541  92.660  1.00 71.97           C
ATOM   1681  O   HIS A 117      -2.649  82.409  91.761  1.00 68.91           O
ATOM   1682  CB  HIS A 117      -4.697  84.729  92.794  1.00 75.95           C
ATOM   1683  CG  HIS A 117      -3.745  85.516  91.951  1.00 79.29           C
ATOM   1684  ND1 HIS A 117      -2.493  85.899  92.390  1.00 80.68           N
ATOM   1685  CD2 HIS A 117      -3.853  85.965  90.677  1.00 75.42           C
ATOM   1686  CE1 HIS A 117      -1.880  86.572  91.432  1.00 82.57           C
ATOM   1687  NE2 HIS A 117      -2.681  86.622  90.380  1.00 83.22           N
ATOM   1688  H   HIS A 117      -6.139  82.989  93.809  1.00 89.54           H
ATOM   1689  HA  HIS A 117      -4.952  83.236  91.407  1.00 89.96           H
ATOM   1690  HB2 HIS A 117      -4.382  84.770  93.719  1.00 91.08           H
ATOM   1691  HB3 HIS A 117      -5.574  85.151  92.722  1.00 91.08           H
ATOM   1692  HD2 HIS A 117      -4.587  85.854  90.110  1.00 90.45           H
ATOM   1693  HE1 HIS A 117      -1.025  86.946  91.479  1.00 99.03           H
ATOM   1694  HE2 HIS A 117      -2.498  87.009  89.628  1.00 99.80           H
ATOM   1695  N   VAL A 118      -3.303  82.090  93.900  1.00 62.33           N
ATOM   1696  CA  VAL A 118      -2.095  81.394  94.325  1.00 64.26           C
ATOM   1697  C   VAL A 118      -2.504  80.039  94.912  1.00 67.94           C
ATOM   1698  O   VAL A 118      -3.151  79.974  95.969  1.00 62.26           O
ATOM   1699  CB  VAL A 118      -1.281  82.242  95.318  1.00 63.86           C
ATOM   1700  CG1 VAL A 118      -2.138  83.343  95.915  1.00 65.50           C
ATOM   1701  CG2 VAL A 118      -0.629  81.399  96.409  1.00 57.44           C
ATOM   1702  H   VAL A 118      -3.882  82.181  94.537  1.00 74.74           H
ATOM   1703  HA  VAL A 118      -1.541  81.231  93.543  1.00 77.06           H
ATOM   1704  HB  VAL A 118      -0.567  82.674  94.823  1.00 76.58           H
ATOM   1705 HG11 VAL A 118      -1.596  83.852  96.538  1.00 78.54           H
ATOM   1706 HG12 VAL A 118      -2.458  83.929  95.211  1.00 78.54           H
ATOM   1707 HG13 VAL A 118      -2.885  82.936  96.378  1.00 78.54           H
ATOM   1708 HG21 VAL A 118      -0.093  81.984  96.963  1.00 68.87           H
ATOM   1709 HG22 VAL A 118      -1.311  80.978  96.953  1.00 68.87           H
ATOM   1710 HG23 VAL A 118      -0.065  80.732  95.992  1.00 68.87           H
ATOM   1711  N   HIS A 119      -2.124  78.955  94.223  1.00 70.90           N
ATOM   1712  CA  HIS A 119      -2.423  77.600  94.666  1.00 61.68           C
ATOM   1713  C   HIS A 119      -1.388  76.623  94.107  1.00 59.56           C
ATOM   1714  O   HIS A 119      -0.534  76.988  93.294  1.00 52.17           O
ATOM   1715  CB  HIS A 119      -3.834  77.188  94.239  1.00 67.68           C
ATOM   1716  CG  HIS A 119      -4.033  77.126  92.754  1.00 69.61           C
ATOM   1717  ND1 HIS A 119      -3.445  76.160  91.957  1.00 70.92           N
ATOM   1718  CD2 HIS A 119      -4.782  77.896  91.926  1.00 65.20           C
ATOM   1719  CE1 HIS A 119      -3.824  76.338  90.702  1.00 67.27           C
ATOM   1720  NE2 HIS A 119      -4.637  77.382  90.657  1.00 70.44           N
ATOM   1721  H   HIS A 119      -1.683  78.980  93.484  1.00 85.03           H
ATOM   1722  HA  HIS A 119      -2.377  77.576  95.635  1.00 73.96           H
ATOM   1723  HB2 HIS A 119      -4.464  77.843  94.585  1.00 81.16           H
ATOM   1724  HB3 HIS A 119      -4.032  76.304  94.606  1.00 81.16           H
ATOM   1725  HD1 HIS A 119      -2.916  75.532  92.238  1.00 85.04           H
ATOM   1726  HD2 HIS A 119      -5.303  78.636  92.181  1.00 78.19           H
ATOM   1727  HE1 HIS A 119      -3.559  75.814  89.972  1.00 80.67           H
ATOM   1728  N   THR A 120      -1.497  75.356  94.532  1.00 56.45           N
ATOM   1729  CA  THR A 120      -0.452  74.387  94.230  1.00 53.05           C
ATOM   1730  C   THR A 120      -0.507  73.941  92.772  1.00 45.67           C
ATOM   1731  O   THR A 120      -1.503  74.136  92.062  1.00 47.15           O
ATOM   1732  CB  THR A 120      -0.542  73.144  95.124  1.00 47.21           C
ATOM   1733  OG1 THR A 120      -1.676  72.369  94.747  1.00 47.99           O
ATOM   1734  CG2 THR A 120      -0.644  73.503  96.589  1.00 49.03           C
ATOM   1735  H   THR A 120      -2.149  75.043  95.008  1.00 67.69           H
ATOM   1736  HA  THR A 120       0.416  74.797  94.396  1.00 63.61           H
ATOM   1737  HB  THR A 120       0.260  72.606  95.022  1.00 56.59           H
ATOM   1738  HG1 THR A 120      -1.707  71.689  95.232  1.00 57.53           H
ATOM   1739 HG21 THR A 120      -0.684  72.699  97.132  1.00 58.78           H
ATOM   1740 HG22 THR A 120       0.130  74.026  96.855  1.00 58.78           H
ATOM   1741 HG23 THR A 120      -1.443  74.027  96.749  1.00 58.78           H
ATOM   1742  N   VAL A 121       0.619  73.350  92.343  1.00 40.21           N
ATOM   1743  CA  VAL A 121       0.767  72.681  91.062  1.00 38.19           C
ATOM   1744  C   VAL A 121       0.645  71.186  91.300  1.00 33.85           C
ATOM   1745  O   VAL A 121       0.866  70.686  92.407  1.00 41.05           O
ATOM   1746  CB  VAL A 121       2.112  72.991  90.357  1.00 42.77           C
ATOM   1747  CG1 VAL A 121       3.291  72.327  91.098  1.00 37.90           C
ATOM   1748  CG2 VAL A 121       2.074  72.537  88.895  1.00 46.65           C
ATOM   1749  H   VAL A 121       1.341  73.312  92.818  1.00 48.20           H
ATOM   1750  HA  VAL A 121       0.052  72.979  90.476  1.00 45.77           H
ATOM   1751  HB  VAL A 121       2.265  73.943  90.371  1.00 51.27           H
ATOM   1752 HG11 VAL A 121       4.118  72.564  90.653  1.00 45.42           H
ATOM   1753 HG12 VAL A 121       3.306  72.646  92.017  1.00 45.42           H
ATOM   1754 HG13 VAL A 121       3.182  71.363  91.086  1.00 45.42           H
ATOM   1755 HG21 VAL A 121       2.925  72.757  88.487  1.00 55.92           H
ATOM   1756 HG22 VAL A 121       1.947  71.578  88.859  1.00 55.92           H
ATOM   1757 HG23 VAL A 121       1.355  72.992  88.428  1.00 55.92           H
ATOM   1758  N   THR A 122       0.299  70.466  90.230  1.00 45.49           N
ATOM   1759  CA  THR A 122       0.037  69.028  90.271  1.00 54.17           C
ATOM   1760  C   THR A 122       1.289  68.268  89.821  1.00 51.93           C
ATOM   1761  O   THR A 122       1.785  68.475  88.703  1.00 46.98           O
ATOM   1762  CB  THR A 122      -1.151  68.629  89.373  1.00 54.62           C
ATOM   1763  OG1 THR A 122      -2.299  69.453  89.626  1.00 47.17           O
ATOM   1764  CG2 THR A 122      -1.547  67.183  89.645  1.00 56.08           C
ATOM   1765  H   THR A 122       0.190  70.804  89.438  1.00 54.53           H
ATOM   1766  HA  THR A 122      -0.178  68.772  91.185  1.00 64.94           H
ATOM   1767  HB  THR A 122      -0.891  68.695  88.438  1.00 65.49           H
ATOM   1768  HG1 THR A 122      -2.902  69.257  89.066  1.00 56.55           H
ATOM   1769 HG21 THR A 122      -2.289  66.928  89.078  1.00 67.24           H
ATOM   1770 HG22 THR A 122      -0.803  66.581  89.487  1.00 67.24           H
ATOM   1771 HG23 THR A 122      -1.816  67.109  90.574  1.00 67.24           H
ATOM   1772  N   LEU A 123       1.779  67.377  90.687  1.00 44.34           N
ATOM   1773  CA  LEU A 123       2.916  66.537  90.361  1.00 50.16           C
ATOM   1774  C   LEU A 123       2.480  65.374  89.482  1.00 51.42           C
ATOM   1775  O   LEU A 123       1.351  64.904  89.597  1.00 57.99           O
ATOM   1776  CB  LEU A 123       3.560  66.007  91.630  1.00 46.35           C
ATOM   1777  CG  LEU A 123       4.322  67.068  92.417  1.00 39.34           C
ATOM   1778  CD1 LEU A 123       5.365  66.430  93.256  1.00 47.23           C
ATOM   1779  CD2 LEU A 123       4.998  68.065  91.493  1.00 40.43           C
ATOM   1780  H   LEU A 123       1.452  67.241  91.475  1.00 53.15           H
ATOM   1781  HA  LEU A 123       3.545  67.056  89.840  1.00 60.13           H
ATOM   1782  HB2 LEU A 123       2.859  65.657  92.202  1.00 55.56           H
ATOM   1783  HB3 LEU A 123       4.175  65.296  91.391  1.00 55.56           H
ATOM   1784  HG  LEU A 123       3.714  67.541  93.000  1.00 47.15           H
ATOM   1785 HD11 LEU A 123       5.846  67.119  93.744  1.00 56.61           H
ATOM   1786 HD12 LEU A 123       4.943  65.813  93.874  1.00 56.61           H
ATOM   1787 HD13 LEU A 123       5.971  65.951  92.666  1.00 56.61           H
ATOM   1788 HD21 LEU A 123       5.544  68.663  92.027  1.00 48.46           H
ATOM   1789 HD22 LEU A 123       5.554  67.570  90.871  1.00 48.46           H
ATOM   1790 HD23 LEU A 123       4.335  68.581  91.009  1.00 48.46           H
ATOM   1791  N   PRO A 124       3.334  64.917  88.569  1.00 54.68           N
ATOM   1792  CA  PRO A 124       2.878  63.926  87.593  1.00 60.08           C
ATOM   1793  C   PRO A 124       2.846  62.523  88.183  1.00 54.15           C
ATOM   1794  O   PRO A 124       3.222  62.307  89.350  1.00 44.31           O
ATOM   1795  CB  PRO A 124       3.899  64.060  86.441  1.00 54.31           C
ATOM   1796  CG  PRO A 124       5.150  64.621  87.065  1.00 50.86           C
ATOM   1797  CD  PRO A 124       4.723  65.374  88.299  1.00 50.48           C
ATOM   1798  HA  PRO A 124       1.989  64.149  87.269  1.00 72.04           H
ATOM   1799  HB2 PRO A 124       4.077  63.209  86.019  1.00 65.12           H
ATOM   1800  HB3 PRO A 124       3.551  64.688  85.782  1.00 65.12           H
ATOM   1801  HG2 PRO A 124       5.749  63.891  87.289  1.00 60.97           H
ATOM   1802  HG3 PRO A 124       5.570  65.223  86.427  1.00 60.97           H
ATOM   1803  HD2 PRO A 124       5.316  65.147  89.037  1.00 60.52           H
ATOM   1804  HD3 PRO A 124       4.735  66.327  88.106  1.00 60.52           H
ATOM   1805  N   PRO A 125       2.318  61.557  87.423  1.00 60.30           N
ATOM   1806  CA  PRO A 125       2.443  60.152  87.807  1.00 60.09           C
ATOM   1807  C   PRO A 125       3.855  59.676  87.504  1.00 62.97           C
ATOM   1808  O   PRO A 125       4.568  60.277  86.693  1.00 63.81           O
ATOM   1809  CB  PRO A 125       1.415  59.466  86.903  1.00 60.04           C
ATOM   1810  CG  PRO A 125       1.517  60.255  85.624  1.00 59.88           C
ATOM   1811  CD  PRO A 125       1.722  61.692  86.075  1.00 60.93           C
ATOM   1812  HA  PRO A 125       2.212  60.017  88.743  1.00 72.05           H
ATOM   1813  HB2 PRO A 125       1.651  58.536  86.756  1.00 71.99           H
ATOM   1814  HB3 PRO A 125       0.529  59.549  87.281  1.00 71.99           H
ATOM   1815  HG2 PRO A 125       2.274  59.928  85.116  1.00 71.80           H
ATOM   1816  HG3 PRO A 125       0.704  60.176  85.104  1.00 71.80           H
ATOM   1817  HD2 PRO A 125       2.335  62.137  85.471  1.00 73.06           H
ATOM   1818  HD3 PRO A 125       0.871  62.161  86.110  1.00 73.06           H
ATOM   1819  N   ALA A 126       4.265  58.577  88.158  1.00 65.29           N
ATOM   1820  CA  ALA A 126       5.611  58.048  87.889  1.00 68.01           C
ATOM   1821  C   ALA A 126       5.744  57.536  86.458  1.00 65.08           C
ATOM   1822  O   ALA A 126       6.857  57.500  85.915  1.00 56.77           O
ATOM   1823  CB  ALA A 126       5.969  56.933  88.875  1.00 62.03           C
ATOM   1824  H   ALA A 126       3.793  58.134  88.736  1.00 78.29           H
ATOM   1825  HA  ALA A 126       6.254  58.765  88.011  1.00 81.56           H
ATOM   1826  HB1 ALA A 126       6.872  56.629  88.688  1.00 74.38           H
ATOM   1827  HB2 ALA A 126       5.918  57.285  89.777  1.00 74.38           H
ATOM   1828  HB3 ALA A 126       5.339  56.203  88.761  1.00 74.38           H
ATOM   1829  N   SER A 127       4.624  57.180  85.827  1.00 60.80           N
ATOM   1830  CA  SER A 127       4.646  56.680  84.465  1.00 64.39           C
ATOM   1831  C   SER A 127       4.839  57.796  83.430  1.00 64.41           C
ATOM   1832  O   SER A 127       5.235  57.506  82.292  1.00 68.37           O
ATOM   1833  CB  SER A 127       3.338  55.887  84.213  1.00 57.42           C
ATOM   1834  OG  SER A 127       2.517  55.790  85.401  1.00 53.23           O
ATOM   1835  H   SER A 127       3.829  57.222  86.169  1.00 72.91           H
ATOM   1836  HA  SER A 127       5.400  56.072  84.370  1.00 77.21           H
ATOM   1837  HB2 SER A 127       2.831  56.307  83.499  1.00 68.85           H
ATOM   1838  HB3 SER A 127       3.591  54.994  83.932  1.00 68.85           H
ATOM   1839  HG  SER A 127       1.837  55.328  85.239  1.00 63.82           H
ATOM   1840  N   GLU A 128       4.593  59.060  83.794  1.00 62.39           N
ATOM   1841  CA  GLU A 128       4.535  60.118  82.787  1.00 63.68           C
ATOM   1842  C   GLU A 128       5.898  60.375  82.164  1.00 66.07           C
ATOM   1843  O   GLU A 128       6.914  60.464  82.859  1.00 60.68           O
ATOM   1844  CB  GLU A 128       4.021  61.414  83.389  1.00 57.71           C
ATOM   1845  CG  GLU A 128       3.602  62.445  82.356  1.00 64.99           C
ATOM   1846  CD  GLU A 128       2.544  61.923  81.397  1.00 66.56           C
ATOM   1847  OE1 GLU A 128       2.882  61.739  80.205  1.00 53.91           O
ATOM   1848  OE2 GLU A 128       1.390  61.703  81.852  1.00 63.58           O1-
ATOM   1849  H   GLU A 128       4.430  59.327  84.603  1.00 74.82           H
ATOM   1850  HA  GLU A 128       3.923  59.846  82.083  1.00 76.36           H
ATOM   1851  HB2 GLU A 128       3.245  61.215  83.918  1.00 69.19           H
ATOM   1852  HB3 GLU A 128       4.721  61.803  83.939  1.00 69.19           H
ATOM   1853  HG2 GLU A 128       3.227  63.211  82.824  1.00 77.93           H
ATOM   1854  HG3 GLU A 128       4.372  62.722  81.834  1.00 77.93           H
ATOM   1855  N   THR A 129       5.917  60.538  80.845  1.00 67.09           N
ATOM   1856  CA  THR A 129       7.197  60.666  80.173  1.00 67.07           C
ATOM   1857  C   THR A 129       7.452  62.042  79.584  1.00 63.55           C
ATOM   1858  O   THR A 129       8.622  62.429  79.447  1.00 65.41           O
ATOM   1859  CB  THR A 129       7.327  59.599  79.079  1.00 71.09           C
ATOM   1860  OG1 THR A 129       8.633  58.997  79.179  1.00 60.03           O
ATOM   1861  CG2 THR A 129       7.088  60.190  77.663  1.00 70.74           C
ATOM   1862  H   THR A 129       5.221  60.576  80.331  1.00 80.45           H
ATOM   1863  HA  THR A 129       7.899  60.504  80.821  1.00 80.42           H
ATOM   1864  HB  THR A 129       6.649  58.920  79.235  1.00 85.25           H
ATOM   1865  HG1 THR A 129       8.732  58.416  78.585  1.00 71.98           H
ATOM   1866 HG21 THR A 129       7.149  59.484  77.001  1.00 84.83           H
ATOM   1867 HG22 THR A 129       6.201  60.586  77.620  1.00 84.83           H
ATOM   1868 HG23 THR A 129       7.751  60.864  77.444  1.00 84.83           H
ATOM   1869  N   PHE A 130       6.416  62.791  79.247  1.00 55.95           N
ATOM   1870  CA  PHE A 130       6.686  64.131  78.740  1.00 66.40           C
ATOM   1871  C   PHE A 130       7.622  64.057  77.542  1.00 66.54           C
ATOM   1872  O   PHE A 130       8.820  64.358  77.642  1.00 68.72           O
ATOM   1873  CB  PHE A 130       7.281  65.025  79.822  1.00 52.78           C
ATOM   1874  CG  PHE A 130       6.378  65.219  81.005  1.00 58.59           C
ATOM   1875  CD1 PHE A 130       5.221  65.988  80.909  1.00 49.89           C
ATOM   1876  CD2 PHE A 130       6.700  64.654  82.222  1.00 46.42           C
ATOM   1877  CE1 PHE A 130       4.398  66.173  82.028  1.00 52.84           C
ATOM   1878  CE2 PHE A 130       5.896  64.845  83.337  1.00 42.96           C
ATOM   1879  CZ  PHE A 130       4.755  65.596  83.254  1.00 48.44           C
ATOM   1880  H   PHE A 130       5.579  62.565  79.291  1.00 67.08           H
ATOM   1881  HA  PHE A 130       5.869  64.533  78.452  1.00 79.63           H
ATOM   1882  HB2 PHE A 130       8.115  64.649  80.138  1.00 63.28           H
ATOM   1883  HB3 PHE A 130       7.439  65.900  79.433  1.00 63.28           H
ATOM   1884  HD1 PHE A 130       4.993  66.379  80.097  1.00 59.81           H
ATOM   1885  HD2 PHE A 130       7.475  64.151  82.290  1.00 55.65           H
ATOM   1886  HE1 PHE A 130       3.624  66.687  81.963  1.00 63.36           H
ATOM   1887  HE2 PHE A 130       6.127  64.453  84.143  1.00 51.50           H
ATOM   1888  HZ  PHE A 130       4.217  65.703  84.006  1.00 58.07           H
ATOM   1889  N   PRO A 131       7.089  63.683  76.391  1.00 66.23           N
ATOM   1890  CA  PRO A 131       7.915  63.461  75.212  1.00 60.55           C
ATOM   1891  C   PRO A 131       7.979  64.693  74.333  1.00 63.83           C
ATOM   1892  O   PRO A 131       7.166  65.615  74.484  1.00 70.94           O
ATOM   1893  CB  PRO A 131       7.184  62.319  74.504  1.00 64.49           C
ATOM   1894  CG  PRO A 131       5.719  62.589  74.842  1.00 69.47           C
ATOM   1895  CD  PRO A 131       5.701  63.215  76.217  1.00 64.89           C
ATOM   1896  HA  PRO A 131       8.807  63.184  75.475  1.00 72.61           H
ATOM   1897  HB2 PRO A 131       7.340  62.374  73.551  1.00 77.33           H
ATOM   1898  HB3 PRO A 131       7.471  61.466  74.864  1.00 77.33           H
ATOM   1899  HG2 PRO A 131       5.347  63.205  74.189  1.00 83.31           H
ATOM   1900  HG3 PRO A 131       5.222  61.756  74.849  1.00 83.31           H
ATOM   1901  HD2 PRO A 131       5.085  63.964  76.238  1.00 77.81           H
ATOM   1902  HD3 PRO A 131       5.468  62.553  76.890  1.00 77.81           H
ATOM   1903  N   PRO A 132       8.932  64.738  73.392  1.00 66.21           N
ATOM   1904  CA  PRO A 132       9.084  65.898  72.501  1.00 68.52           C
ATOM   1905  C   PRO A 132       7.780  66.448  71.959  1.00 72.54           C
ATOM   1906  O   PRO A 132       6.702  65.911  72.235  1.00 77.51           O
ATOM   1907  CB  PRO A 132       9.949  65.340  71.365  1.00 63.78           C
ATOM   1908  CG  PRO A 132      10.755  64.271  71.996  1.00 65.78           C
ATOM   1909  CD  PRO A 132      10.032  63.774  73.229  1.00 71.01           C
ATOM   1910  HA  PRO A 132       9.568  66.611  72.955  1.00 82.17           H
ATOM   1911  HB2 PRO A 132       9.378  64.979  70.669  1.00 76.48           H
ATOM   1912  HB3 PRO A 132      10.522  66.041  71.020  1.00 76.48           H
ATOM   1913  HG2 PRO A 132      10.863  63.546  71.361  1.00 78.88           H
ATOM   1914  HG3 PRO A 132      11.617  64.632  72.246  1.00 78.88           H
ATOM   1915  HD2 PRO A 132       9.671  62.886  73.081  1.00 85.16           H
ATOM   1916  HD3 PRO A 132      10.621  63.794  74.005  1.00 85.16           H
ATOM   1917  N   GLY A 133       7.864  67.542  71.201  1.00 67.68           N
ATOM   1918  CA  GLY A 133       6.686  68.146  70.615  1.00 65.80           C
ATOM   1919  C   GLY A 133       5.553  68.396  71.590  1.00 61.27           C
ATOM   1920  O   GLY A 133       4.464  68.785  71.158  1.00 61.50           O
ATOM   1921  H   GLY A 133       8.599  67.953  71.010  1.00 81.15           H
ATOM   1922  HA2 GLY A 133       6.935  68.993  70.217  1.00 78.90           H
ATOM   1923  HA3 GLY A 133       6.349  67.572  69.912  1.00 78.90           H
ATOM   1924  N   MET A 134       5.790  68.202  72.897  1.00 62.67           N
ATOM   1925  CA  MET A 134       4.806  68.513  73.926  1.00 63.13           C
ATOM   1926  C   MET A 134       4.742  70.023  74.183  1.00 62.14           C
ATOM   1927  O   MET A 134       5.689  70.756  73.896  1.00 57.34           O
ATOM   1928  CB  MET A 134       5.166  67.808  75.225  1.00 61.60           C
ATOM   1929  CG  MET A 134       4.240  66.725  75.683  1.00 62.40           C
ATOM   1930  SD  MET A 134       3.543  67.107  77.302  1.00 60.46           S
ATOM   1931  CE  MET A 134       3.303  65.498  78.031  1.00 63.82           C
ATOM   1932  H   MET A 134       6.534  67.912  73.228  1.00 75.15           H
ATOM   1933  HA  MET A 134       3.938  68.192  73.632  1.00 75.70           H
ATOM   1934  HB2 MET A 134       6.041  67.411  75.124  1.00 73.87           H
ATOM   1935  HB3 MET A 134       5.188  68.476  75.926  1.00 73.87           H
ATOM   1936  HG2 MET A 134       3.510  66.623  75.056  1.00 74.82           H
ATOM   1937  HG3 MET A 134       4.742  65.904  75.757  1.00 74.82           H
ATOM   1938  HE1 MET A 134       2.956  65.588  78.931  1.00 76.52           H
ATOM   1939  HE2 MET A 134       2.701  64.973  77.482  1.00 76.52           H
ATOM   1940  HE3 MET A 134       4.153  65.063  78.068  1.00 76.52           H
ATOM   1941  N   PRO A 135       3.614  70.516  74.735  1.00 71.49           N
ATOM   1942  CA  PRO A 135       3.520  71.940  75.051  1.00 63.23           C
ATOM   1943  C   PRO A 135       4.069  72.167  76.442  1.00 61.95           C
ATOM   1944  O   PRO A 135       3.374  71.872  77.429  1.00 54.36           O
ATOM   1945  CB  PRO A 135       2.013  72.205  74.974  1.00 60.77           C
ATOM   1946  CG  PRO A 135       1.408  70.941  75.559  1.00 65.56           C
ATOM   1947  CD  PRO A 135       2.407  69.801  75.210  1.00 72.35           C
ATOM   1948  HA  PRO A 135       3.995  72.480  74.395  1.00 75.82           H
ATOM   1949  HB2 PRO A 135       1.774  72.976  75.506  1.00 72.87           H
ATOM   1950  HB3 PRO A 135       1.744  72.314  74.051  1.00 72.87           H
ATOM   1951  HG2 PRO A 135       1.313  71.031  76.521  1.00 78.62           H
ATOM   1952  HG3 PRO A 135       0.540  70.772  75.156  1.00 78.62           H
ATOM   1953  HD2 PRO A 135       2.604  69.290  76.012  1.00 86.77           H
ATOM   1954  HD3 PRO A 135       2.046  69.231  74.510  1.00 86.77           H
ATOM   1955  N   CYS A 136       5.318  72.640  76.545  1.00 51.65           N
ATOM   1956  CA  CYS A 136       5.916  72.874  77.852  1.00 50.59           C
ATOM   1957  C   CYS A 136       6.400  74.315  77.995  1.00 48.08           C
ATOM   1958  O   CYS A 136       6.787  74.963  77.011  1.00 46.31           O
ATOM   1959  CB  CYS A 136       7.052  71.880  78.090  1.00 51.15           C
ATOM   1960  SG  CYS A 136       6.472  70.132  78.117  1.00 52.89           S
ATOM   1961  H   CYS A 136       5.839  72.814  75.875  1.00 61.92           H
ATOM   1962  HA  CYS A 136       5.250  72.728  78.542  1.00 60.65           H
ATOM   1963  HB2 CYS A 136       7.703  71.981  77.377  1.00 61.33           H
ATOM   1964  HB3 CYS A 136       7.463  72.076  78.947  1.00 61.33           H
ATOM   1965  N   TRP A 137       6.357  74.801  79.252  1.00 46.54           N
ATOM   1966  CA  TRP A 137       6.643  76.188  79.629  1.00 46.58           C
ATOM   1967  C   TRP A 137       7.553  76.270  80.848  1.00 46.65           C
ATOM   1968  O   TRP A 137       7.405  75.486  81.796  1.00 39.11           O
ATOM   1969  CB  TRP A 137       5.354  76.942  79.974  1.00 50.89           C
ATOM   1970  CG  TRP A 137       4.478  77.135  78.789  1.00 50.92           C
ATOM   1971  CD1 TRP A 137       3.697  76.195  78.190  1.00 53.92           C
ATOM   1972  CD2 TRP A 137       4.303  78.336  78.039  1.00 52.94           C
ATOM   1973  NE1 TRP A 137       3.066  76.729  77.101  1.00 60.78           N
ATOM   1974  CE2 TRP A 137       3.413  78.048  76.991  1.00 55.63           C
ATOM   1975  CE3 TRP A 137       4.820  79.620  78.144  1.00 48.47           C
ATOM   1976  CZ2 TRP A 137       3.012  79.004  76.071  1.00 58.78           C
ATOM   1977  CZ3 TRP A 137       4.430  80.562  77.225  1.00 50.38           C
ATOM   1978  CH2 TRP A 137       3.538  80.253  76.203  1.00 57.40           C
ATOM   1979  H   TRP A 137       6.131  74.317  79.933  1.00 55.79           H
ATOM   1980  HA  TRP A 137       7.091  76.630  78.886  1.00 55.84           H
ATOM   1981  HB2 TRP A 137       4.866  76.440  80.651  1.00 61.01           H
ATOM   1982  HB3 TRP A 137       5.591  77.821  80.317  1.00 61.01           H
ATOM   1983  HD1 TRP A 137       3.620  75.310  78.459  1.00 64.65           H
ATOM   1984  HE1 TRP A 137       2.519  76.308  76.589  1.00 72.88           H
ATOM   1985  HE3 TRP A 137       5.414  79.827  78.824  1.00 58.11           H
ATOM   1986  HZ2 TRP A 137       2.420  78.796  75.387  1.00 70.48           H
ATOM   1987  HZ3 TRP A 137       4.765  81.427  77.287  1.00 60.40           H
ATOM   1988  HH2 TRP A 137       3.293  80.917  75.597  1.00 68.82           H
ATOM   1989  N   VAL A 138       8.458  77.256  80.845  1.00 38.74           N
ATOM   1990  CA  VAL A 138       9.267  77.578  82.021  1.00 42.62           C
ATOM   1991  C   VAL A 138       9.064  79.044  82.408  1.00 29.90           C
ATOM   1992  O   VAL A 138       8.964  79.922  81.545  1.00 34.01           O
ATOM   1993  CB  VAL A 138      10.766  77.245  81.796  1.00 34.59           C
ATOM   1994  CG1 VAL A 138      11.369  78.046  80.667  1.00 36.47           C
ATOM   1995  CG2 VAL A 138      11.553  77.413  83.066  1.00 31.80           C
ATOM   1996  H   VAL A 138       8.622  77.763  80.164  1.00 46.44           H
ATOM   1997  HA  VAL A 138       8.959  77.039  82.767  1.00 51.09           H
ATOM   1998  HB  VAL A 138      10.836  76.311  81.552  1.00 41.45           H
ATOM   1999 HG11 VAL A 138      12.308  77.810  80.564  1.00 43.71           H
ATOM   2000 HG12 VAL A 138      10.880  77.846  79.852  1.00 43.71           H
ATOM   2001 HG13 VAL A 138      11.285  78.984  80.884  1.00 43.71           H
ATOM   2002 HG21 VAL A 138      12.475  77.202  82.868  1.00 38.10           H
ATOM   2003 HG22 VAL A 138      11.487  78.330  83.377  1.00 38.10           H
ATOM   2004 HG23 VAL A 138      11.210  76.797  83.730  1.00 38.10           H
ATOM   2005  N   THR A 139       9.009  79.297  83.716  1.00 34.64           N
ATOM   2006  CA  THR A 139       8.696  80.606  84.283  1.00 35.79           C
ATOM   2007  C   THR A 139       9.702  80.996  85.369  1.00 32.34           C
ATOM   2008  O   THR A 139      10.135  80.154  86.165  1.00 33.12           O
ATOM   2009  CB  THR A 139       7.280  80.629  84.899  1.00 37.33           C
ATOM   2010  OG1 THR A 139       7.196  79.735  86.019  1.00 36.81           O
ATOM   2011  CG2 THR A 139       6.200  80.265  83.875  1.00 40.35           C
ATOM   2012  H   THR A 139       9.133  78.700  84.327  1.00 41.51           H
ATOM   2013  HA  THR A 139       8.724  81.271  83.578  1.00 42.90           H
ATOM   2014  HB  THR A 139       7.101  81.528  85.206  1.00 44.74           H
ATOM   2015  HG1 THR A 139       7.667  80.045  86.641  1.00 44.11           H
ATOM   2016 HG21 THR A 139       5.326  80.343  84.279  1.00 48.37           H
ATOM   2017 HG22 THR A 139       6.255  80.852  83.107  1.00 48.37           H
ATOM   2018 HG23 THR A 139       6.333  79.356  83.573  1.00 48.37           H
ATOM   2019  N   GLY A 140      10.032  82.278  85.444  1.00 31.46           N
ATOM   2020  CA  GLY A 140      10.857  82.753  86.538  1.00 38.00           C
ATOM   2021  C   GLY A 140      11.299  84.193  86.380  1.00 31.48           C
ATOM   2022  O   GLY A 140      11.020  84.865  85.378  1.00 27.17           O
ATOM   2023  H   GLY A 140       9.776  82.886  84.897  1.00 37.69           H
ATOM   2024  HA2 GLY A 140      10.378  82.674  87.380  1.00 45.55           H
ATOM   2025  HA3 GLY A 140      11.659  82.210  86.583  1.00 45.55           H
ATOM   2026  N   TRP A 141      12.028  84.637  87.401  1.00 26.73           N
ATOM   2027  CA  TRP A 141      12.587  85.986  87.471  1.00 37.61           C
ATOM   2028  C   TRP A 141      14.099  86.033  87.227  1.00 32.63           C
ATOM   2029  O   TRP A 141      14.779  86.954  87.706  1.00 30.13           O
ATOM   2030  CB  TRP A 141      12.295  86.596  88.836  1.00 35.88           C
ATOM   2031  CG  TRP A 141      10.855  86.833  89.115  1.00 40.28           C
ATOM   2032  CD1 TRP A 141      10.073  87.871  88.644  1.00 40.14           C
ATOM   2033  CD2 TRP A 141      10.025  86.061  89.974  1.00 36.55           C
ATOM   2034  NE1 TRP A 141       8.812  87.767  89.159  1.00 42.89           N
ATOM   2035  CE2 TRP A 141       8.748  86.662  89.969  1.00 43.92           C
ATOM   2036  CE3 TRP A 141      10.225  84.909  90.733  1.00 39.02           C
ATOM   2037  CZ2 TRP A 141       7.683  86.153  90.701  1.00 40.61           C
ATOM   2038  CZ3 TRP A 141       9.164  84.396  91.460  1.00 45.27           C
ATOM   2039  CH2 TRP A 141       7.906  85.024  91.439  1.00 43.14           C
ATOM   2040  H   TRP A 141      12.199  84.160  88.101  1.00 32.02           H
ATOM   2041  HA  TRP A 141      12.174  86.549  86.793  1.00 45.07           H
ATOM   2042  HB2 TRP A 141      12.635  85.998  89.527  1.00 43.01           H
ATOM   2043  HB3 TRP A 141      12.747  87.454  88.894  1.00 43.01           H
ATOM   2044  HD1 TRP A 141      10.357  88.548  88.070  1.00 48.11           H
ATOM   2045  HE1 TRP A 141       8.163  88.301  88.989  1.00 51.42           H
ATOM   2046  HE3 TRP A 141      11.053  84.501  90.748  1.00 46.76           H
ATOM   2047  HZ2 TRP A 141       6.850  86.558  90.687  1.00 48.68           H
ATOM   2048  HZ3 TRP A 141       9.288  83.628  91.975  1.00 54.27           H
ATOM   2049  HH2 TRP A 141       7.210  84.663  91.932  1.00 51.71           H
ATOM   2050  N   GLY A 142      14.641  85.061  86.498  1.00 36.09           N
ATOM   2051  CA  GLY A 142      16.065  84.983  86.256  1.00 26.42           C
ATOM   2052  C   GLY A 142      16.535  85.891  85.141  1.00 28.29           C
ATOM   2053  O   GLY A 142      15.763  86.598  84.510  1.00 29.74           O
ATOM   2054  H   GLY A 142      14.200  84.405  86.162  1.00 43.26           H
ATOM   2055  HA2 GLY A 142      16.514  85.236  87.070  1.00 31.64           H
ATOM   2056  HA3 GLY A 142      16.320  84.069  86.045  1.00 31.64           H
ATOM   2057  N   ASP A 143      17.854  85.854  84.911  1.00 31.71           N
ATOM   2058  CA  ASP A 143      18.495  86.608  83.846  1.00 31.37           C
ATOM   2059  C   ASP A 143      17.831  86.359  82.499  1.00 32.31           C
ATOM   2060  O   ASP A 143      17.435  85.238  82.164  1.00 30.28           O
ATOM   2061  CB  ASP A 143      19.993  86.250  83.734  1.00 36.63           C
ATOM   2062  CG  ASP A 143      20.791  86.525  85.026  1.00 33.99           C
ATOM   2063  OD1 ASP A 143      21.924  85.988  85.168  1.00 44.34           O
ATOM   2064  OD2 ASP A 143      20.287  87.248  85.902  1.00 37.29           O1-
ATOM   2065  H   ASP A 143      18.399  85.384  85.376  1.00 38.00           H
ATOM   2066  HA  ASP A 143      18.417  87.559  84.049  1.00 37.59           H
ATOM   2067  HB2 ASP A 143      20.079  85.312  83.478  1.00 43.90           H
ATOM   2068  HB3 ASP A 143      20.372  86.805  83.038  1.00 43.90           H
ATOM   2069  N   VAL A 144      17.748  87.432  81.708  1.00 32.39           N
ATOM   2070  CA  VAL A 144      17.168  87.370  80.368  1.00 31.93           C
ATOM   2071  C   VAL A 144      18.186  86.989  79.314  1.00 39.48           C
ATOM   2072  O   VAL A 144      17.815  86.758  78.156  1.00 40.84           O
ATOM   2073  CB  VAL A 144      16.561  88.728  79.985  1.00 38.18           C
ATOM   2074  CG1 VAL A 144      15.479  89.106  81.000  1.00 42.77           C
ATOM   2075  CG2 VAL A 144      17.674  89.791  79.900  1.00 35.44           C
ATOM   2076  H   VAL A 144      18.043  88.214  81.931  1.00 38.82           H
ATOM   2077  HA  VAL A 144      16.458  86.717  80.374  1.00 38.26           H
ATOM   2078  HB  VAL A 144      16.150  88.652  79.108  1.00 45.76           H
ATOM   2079 HG11 VAL A 144      15.099  89.970  80.756  1.00 51.27           H
ATOM   2080 HG12 VAL A 144      14.789  88.419  80.995  1.00 51.27           H
ATOM   2081 HG13 VAL A 144      15.882  89.168  81.882  1.00 51.27           H
ATOM   2082 HG21 VAL A 144      17.295  90.650  79.656  1.00 42.47           H
ATOM   2083 HG22 VAL A 144      18.107  89.860  80.766  1.00 42.47           H
ATOM   2084 HG23 VAL A 144      18.322  89.523  79.229  1.00 42.47           H
ATOM   2085  N   ASP A 145      19.462  86.938  79.674  1.00 38.67           N
ATOM   2086  CA  ASP A 145      20.498  86.411  78.813  1.00 34.20           C
ATOM   2087  C   ASP A 145      21.728  86.192  79.687  1.00 40.56           C
ATOM   2088  O   ASP A 145      21.727  86.479  80.893  1.00 34.24           O
ATOM   2089  CB  ASP A 145      20.789  87.344  77.647  1.00 38.73           C
ATOM   2090  CG  ASP A 145      21.141  86.596  76.364  1.00 41.59           C
ATOM   2091  OD1 ASP A 145      20.545  86.864  75.303  1.00 53.82           O
ATOM   2092  OD2 ASP A 145      22.010  85.710  76.411  1.00 47.59           O1-
ATOM   2093  H   ASP A 145      19.754  87.173  80.454  1.00 46.35           H
ATOM   2094  HA  ASP A 145      20.210  85.552  78.453  1.00 40.98           H
ATOM   2095  HB2 ASP A 145      19.992  87.867  77.501  1.00 46.42           H
ATOM   2096  HB3 ASP A 145      21.531  87.919  77.897  1.00 46.42           H
ATOM   2097  N   ASN A 146      22.773  85.636  79.080  1.00 34.92           N
ATOM   2098  CA  ASN A 146      23.990  85.384  79.830  1.00 42.03           C
ATOM   2099  C   ASN A 146      24.523  86.715  80.308  1.00 42.07           C
ATOM   2100  O   ASN A 146      24.707  87.638  79.507  1.00 39.04           O
ATOM   2101  CB  ASN A 146      25.020  84.674  78.961  1.00 35.40           C
ATOM   2102  CG  ASN A 146      24.515  83.370  78.438  1.00 33.29           C
ATOM   2103  OD1 ASN A 146      24.516  82.378  79.141  1.00 31.69           O
ATOM   2104  ND2 ASN A 146      24.108  83.353  77.193  1.00 34.65           N
ATOM   2105  H   ASN A 146      22.805  85.389  78.252  1.00 41.85           H
ATOM   2106  HA  ASN A 146      23.798  84.811  80.597  1.00 50.39           H
ATOM   2107  HB2 ASN A 146      25.241  85.229  78.202  1.00 42.42           H
ATOM   2108  HB3 ASN A 146      25.826  84.503  79.485  1.00 42.42           H
ATOM   2109 HD21 ASN A 146      23.806  82.608  76.866  1.00 41.53           H
ATOM   2110 HD22 ASN A 146      24.168  84.065  76.706  1.00 41.53           H
ATOM   2111  N   ASP A 147      24.673  86.841  81.621  1.00 42.92           N
ATOM   2112  CA  ASP A 147      25.107  88.097  82.222  1.00 49.54           C
ATOM   2113  C   ASP A 147      24.213  89.261  81.798  1.00 48.93           C
ATOM   2114  O   ASP A 147      24.672  90.295  81.309  1.00 58.52           O
ATOM   2115  CB  ASP A 147      26.559  88.371  81.871  1.00 55.58           C
ATOM   2116  CG  ASP A 147      27.341  88.735  83.069  1.00 66.94           C
ATOM   2117  OD1 ASP A 147      27.487  87.833  83.920  1.00 72.51           O
ATOM   2118  OD2 ASP A 147      27.759  89.913  83.178  1.00 74.96           O1-
ATOM   2119  H   ASP A 147      24.496  86.214  82.195  1.00 51.45           H
ATOM   2120  HA  ASP A 147      25.046  88.016  83.190  1.00 59.40           H
ATOM   2121  HB2 ASP A 147      26.946  87.565  81.492  1.00 66.64           H
ATOM   2122  HB3 ASP A 147      26.609  89.095  81.232  1.00 66.64           H
ATOM   2123  N   GLU A 149      22.913  89.085  82.002  1.00 45.18           N
ATOM   2124  CA  GLU A 149      21.942  90.133  81.701  1.00 49.67           C
ATOM   2125  C   GLU A 149      20.783  89.899  82.663  1.00 40.39           C
ATOM   2126  O   GLU A 149      19.980  88.965  82.476  1.00 31.96           O
ATOM   2127  CB  GLU A 149      21.508  90.073  80.248  1.00 53.95           C
ATOM   2128  CG  GLU A 149      21.437  91.399  79.533  1.00 59.37           C
ATOM   2129  CD  GLU A 149      21.170  91.213  78.030  1.00 71.00           C
ATOM   2130  OE1 GLU A 149      20.092  91.667  77.561  1.00 71.63           O
ATOM   2131  OE2 GLU A 149      22.021  90.587  77.327  1.00 61.81           O1-
ATOM   2132  H   GLU A 149      22.560  88.371  82.336  1.00 54.16           H
ATOM   2133  HA  GLU A 149      22.328  91.008  81.874  1.00 59.55           H
ATOM   2134  HB2 GLU A 149      22.138  89.512  79.767  1.00 64.68           H
ATOM   2135  HB3 GLU A 149      20.622  89.683  80.228  1.00 64.68           H
ATOM   2136  HG2 GLU A 149      20.707  91.920  79.915  1.00 71.19           H
ATOM   2137  HG3 GLU A 149      22.278  91.869  79.645  1.00 71.19           H
ATOM   2138  N   ARG A 150      20.741  90.712  83.711  1.00 36.03           N
ATOM   2139  CA  ARG A 150      19.746  90.536  84.756  1.00 40.43           C
ATOM   2140  C   ARG A 150      18.381  90.976  84.250  1.00 36.53           C
ATOM   2141  O   ARG A 150      18.269  91.800  83.331  1.00 33.23           O
ATOM   2142  CB  ARG A 150      20.119  91.343  86.002  1.00 41.55           C
ATOM   2143  CG  ARG A 150      21.568  91.234  86.441  1.00 45.80           C
ATOM   2144  CD  ARG A 150      21.774  90.403  87.716  1.00 53.13           C
ATOM   2145  NE  ARG A 150      22.200  89.025  87.436  1.00 64.82           N
ATOM   2146  CZ  ARG A 150      23.128  88.351  88.130  1.00 67.92           C
ATOM   2147  NH1 ARG A 150      23.765  88.929  89.152  1.00 65.77           N
ATOM   2148  NH2 ARG A 150      23.441  87.096  87.787  1.00 66.26           N1+
ATOM   2149  H   ARG A 150      21.287  91.372  83.842  1.00 43.18           H
ATOM   2150  HA  ARG A 150      19.701  89.593  85.008  1.00 48.46           H
ATOM   2151  HB2 ARG A 150      19.937  92.279  85.840  1.00 49.80           H
ATOM   2152  HB3 ARG A 150      19.571  91.036  86.741  1.00 49.80           H
ATOM   2153  HG2 ARG A 150      22.081  90.813  85.742  1.00 54.90           H
ATOM   2154  HG3 ARG A 150      21.917  92.121  86.614  1.00 54.90           H
ATOM   2155  HD2 ARG A 150      22.458  90.836  88.247  1.00 63.69           H
ATOM   2156  HD3 ARG A 150      20.941  90.366  88.216  1.00 63.69           H
ATOM   2157  HE  ARG A 150      21.788  88.606  86.808  1.00 77.73           H
ATOM   2158 HH11 ARG A 150      23.579  89.741  89.381  1.00 78.87           H
ATOM   2159 HH12 ARG A 150      24.365  88.495  89.590  1.00 78.87           H
ATOM   2160 HH21 ARG A 150      23.036  86.708  87.128  1.00 79.46           H
ATOM   2161 HH22 ARG A 150      24.045  86.668  88.239  1.00 79.46           H
ATOM   2162  N   LEU A 151      17.340  90.394  84.838  1.00 38.34           N
ATOM   2163  CA  LEU A 151      15.996  90.856  84.552  1.00 30.82           C
ATOM   2164  C   LEU A 151      15.873  92.314  85.014  1.00 34.12           C
ATOM   2165  O   LEU A 151      16.116  92.612  86.202  1.00 30.96           O
ATOM   2166  CB  LEU A 151      14.989  89.977  85.253  1.00 31.08           C
ATOM   2167  CG  LEU A 151      13.513  90.436  85.195  1.00 35.41           C
ATOM   2168  CD1 LEU A 151      12.783  90.041  83.878  1.00 27.66           C
ATOM   2169  CD2 LEU A 151      12.782  89.898  86.409  1.00 31.66           C
ATOM   2170  H   LEU A 151      17.386  89.735  85.407  1.00 45.95           H
ATOM   2171  HA  LEU A 151      15.841  90.760  83.596  1.00 36.92           H
ATOM   2172  HB2 LEU A 151      15.032  89.104  84.832  1.00 37.24           H
ATOM   2173  HB3 LEU A 151      15.258  89.901  86.179  1.00 37.24           H
ATOM   2174  HG  LEU A 151      13.478  91.406  85.256  1.00 42.43           H
ATOM   2175 HD11 LEU A 151      11.870  90.346  83.923  1.00 33.13           H
ATOM   2176 HD12 LEU A 151      13.236  90.446  83.118  1.00 33.13           H
ATOM   2177 HD13 LEU A 151      12.788  89.078  83.790  1.00 33.13           H
ATOM   2178 HD21 LEU A 151      11.860  90.199  86.391  1.00 37.94           H
ATOM   2179 HD22 LEU A 151      12.807  88.927  86.371  1.00 37.94           H
ATOM   2180 HD23 LEU A 151      13.219  90.209  87.219  1.00 37.94           H
ATOM   2181  N   PRO A 152      15.563  93.247  84.130  1.00 35.41           N
ATOM   2182  CA  PRO A 152      15.590  94.653  84.543  1.00 34.18           C
ATOM   2183  C   PRO A 152      14.441  94.957  85.484  1.00 35.12           C
ATOM   2184  O   PRO A 152      13.404  94.271  85.487  1.00 35.02           O
ATOM   2185  CB  PRO A 152      15.454  95.431  83.222  1.00 37.03           C
ATOM   2186  CG  PRO A 152      15.673  94.410  82.122  1.00 38.59           C
ATOM   2187  CD  PRO A 152      15.261  93.098  82.693  1.00 28.09           C
ATOM   2188  HA  PRO A 152      16.442  94.848  84.964  1.00 40.95           H
ATOM   2189  HB2 PRO A 152      14.581  95.836  83.157  1.00 44.38           H
ATOM   2190  HB3 PRO A 152      16.138  96.106  83.191  1.00 44.38           H
ATOM   2191  HG2 PRO A 152      15.120  94.623  81.352  1.00 46.26           H
ATOM   2192  HG3 PRO A 152      16.604  94.385  81.870  1.00 46.26           H
ATOM   2193  HD2 PRO A 152      14.312  92.954  82.558  1.00 33.66           H
ATOM   2194  HD3 PRO A 152      15.796  92.400  82.282  1.00 33.66           H
ATOM   2195  N   PRO A 152A     14.579  95.993  86.301  1.00 46.05           N
ATOM   2196  CA  PRO A 152A     13.451  96.438  87.085  1.00 32.40           C
ATOM   2197  C   PRO A 152A     12.319  96.856  86.144  1.00 32.75           C
ATOM   2198  O   PRO A 152A     12.574  97.219  84.985  1.00 23.15           O
ATOM   2199  CB  PRO A 152A     14.009  97.632  87.871  1.00 35.92           C
ATOM   2200  CG  PRO A 152A     15.532  97.573  87.661  1.00 26.34           C
ATOM   2201  CD  PRO A 152A     15.687  96.976  86.338  1.00 32.65           C
ATOM   2202  HA  PRO A 152A     13.145  95.740  87.687  1.00 38.83           H
ATOM   2203  HB2 PRO A 152A     13.647  98.459  87.521  1.00 43.04           H
ATOM   2204  HB3 PRO A 152A     13.798  97.536  88.814  1.00 43.04           H
ATOM   2205  HG2 PRO A 152A     15.917  98.464  87.670  1.00 31.55           H
ATOM   2206  HG3 PRO A 152A     15.940  97.014  88.334  1.00 31.55           H
ATOM   2207  HD2 PRO A 152A     15.556  97.643  85.642  1.00 39.12           H
ATOM   2208  HD3 PRO A 152A     16.559  96.550  86.264  1.00 39.12           H
ATOM   2209  N   PRO A 152B     11.064  96.731  86.594  1.00 33.60           N
ATOM   2210  CA  PRO A 152B     10.569  96.319  87.919  1.00 42.59           C
ATOM   2211  C   PRO A 152B     10.358  94.802  88.108  1.00 40.26           C
ATOM   2212  O   PRO A 152B      9.515  94.388  88.924  1.00 37.51           O
ATOM   2213  CB  PRO A 152B      9.230  97.063  88.024  1.00 37.01           C
ATOM   2214  CG  PRO A 152B      8.723  97.054  86.632  1.00 32.32           C
ATOM   2215  CD  PRO A 152B      9.954  97.123  85.707  1.00 37.14           C
ATOM   2216  HA  PRO A 152B     11.168  96.649  88.606  1.00 51.05           H
ATOM   2217  HB2 PRO A 152B      8.640  96.570  88.609  1.00 44.35           H
ATOM   2218  HB3 PRO A 152B      9.364  97.970  88.347  1.00 44.35           H
ATOM   2219  HG2 PRO A 152B      8.225  96.233  86.481  1.00 38.73           H
ATOM   2220  HG3 PRO A 152B      8.157  97.832  86.493  1.00 38.73           H
ATOM   2221  HD2 PRO A 152B      9.869  96.499  84.965  1.00 44.51           H
ATOM   2222  HD3 PRO A 152B     10.070  98.036  85.387  1.00 44.51           H
ATOM   2223  N   PHE A 153      11.129  94.007  87.385  1.00 36.81           N
ATOM   2224  CA  PHE A 153      11.249  92.561  87.592  1.00 34.41           C
ATOM   2225  C   PHE A 153       9.942  91.782  87.515  1.00 30.50           C
ATOM   2226  O   PHE A 153       9.482  91.218  88.516  1.00 27.26           O
ATOM   2227  CB  PHE A 153      11.848  92.254  88.958  1.00 37.22           C
ATOM   2228  CG  PHE A 153      12.959  93.144  89.352  1.00 32.09           C
ATOM   2229  CD1 PHE A 153      14.199  93.085  88.714  1.00 30.48           C
ATOM   2230  CD2 PHE A 153      12.784  94.001  90.400  1.00 35.34           C
ATOM   2231  CE1 PHE A 153      15.259  93.914  89.097  1.00 34.26           C
ATOM   2232  CE2 PHE A 153      13.805  94.818  90.813  1.00 41.22           C
ATOM   2233  CZ  PHE A 153      15.053  94.804  90.171  1.00 39.72           C
ATOM   2234  H   PHE A 153      11.640  94.292  86.759  1.00 44.12           H
ATOM   2235  HA  PHE A 153      11.832  92.222  86.898  1.00 41.24           H
ATOM   2236  HB2 PHE A 153      11.162  92.307  89.641  1.00 44.60           H
ATOM   2237  HB3 PHE A 153      12.200  91.353  88.904  1.00 44.60           H
ATOM   2238  HD1 PHE A 153      14.311  92.505  88.002  1.00 36.52           H
ATOM   2239  HD2 PHE A 153      11.962  94.019  90.829  1.00 42.36           H
ATOM   2240  HE1 PHE A 153      16.081  93.877  88.648  1.00 41.06           H
ATOM   2241  HE2 PHE A 153      13.653  95.394  91.519  1.00 49.40           H
ATOM   2242  HZ  PHE A 153      15.731  95.375  90.470  1.00 47.61           H
ATOM   2243  N   PRO A 154       9.334  91.691  86.355  1.00 23.90           N
ATOM   2244  CA  PRO A 154       8.081  90.966  86.249  1.00 34.36           C
ATOM   2245  C   PRO A 154       8.358  89.497  86.014  1.00 39.12           C
ATOM   2246  O   PRO A 154       9.335  89.126  85.368  1.00 31.33           O
ATOM   2247  CB  PRO A 154       7.433  91.611  85.022  1.00 39.46           C
ATOM   2248  CG  PRO A 154       8.642  91.926  84.121  1.00 33.95           C
ATOM   2249  CD  PRO A 154       9.782  92.206  85.051  1.00 33.64           C
ATOM   2250  HA  PRO A 154       7.534  91.088  87.037  1.00 41.18           H
ATOM   2251  HB2 PRO A 154       6.839  90.977  84.603  1.00 47.29           H
ATOM   2252  HB3 PRO A 154       6.966  92.419  85.286  1.00 47.29           H
ATOM   2253  HG2 PRO A 154       8.852  91.167  83.553  1.00 40.68           H
ATOM   2254  HG3 PRO A 154       8.449  92.712  83.581  1.00 40.68           H
ATOM   2255  HD2 PRO A 154      10.565  91.722  84.756  1.00 40.31           H
ATOM   2256  HD3 PRO A 154       9.936  93.166  85.107  1.00 40.31           H
ATOM   2257  N   LEU A 155       7.478  88.665  86.566  1.00 37.58           N
ATOM   2258  CA  LEU A 155       7.522  87.218  86.315  1.00 38.35           C
ATOM   2259  C   LEU A 155       7.492  86.935  84.822  1.00 34.55           C
ATOM   2260  O   LEU A 155       6.586  87.383  84.118  1.00 31.06           O
ATOM   2261  CB  LEU A 155       6.342  86.529  87.004  1.00 39.80           C
ATOM   2262  CG  LEU A 155       6.489  85.072  87.441  1.00 45.48           C
ATOM   2263  CD1 LEU A 155       5.097  84.308  87.471  1.00 33.23           C
ATOM   2264  CD2 LEU A 155       7.514  84.363  86.590  1.00 34.24           C
ATOM   2265  H   LEU A 155       6.859  88.921  87.105  1.00 45.03           H
ATOM   2266  HA  LEU A 155       8.352  86.863  86.682  1.00 45.96           H
ATOM   2267  HB2 LEU A 155       6.109  87.027  87.805  1.00 47.71           H
ATOM   2268  HB3 LEU A 155       5.593  86.542  86.385  1.00 47.71           H
ATOM   2269  HG  LEU A 155       6.837  85.066  88.346  1.00 54.52           H
ATOM   2270 HD11 LEU A 155       5.238  83.408  87.799  1.00 39.82           H
ATOM   2271 HD12 LEU A 155       4.499  84.765  88.081  1.00 39.82           H
ATOM   2272 HD13 LEU A 155       4.717  84.291  86.575  1.00 39.82           H
ATOM   2273 HD21 LEU A 155       7.586  83.449  86.897  1.00 41.03           H
ATOM   2274 HD22 LEU A 155       7.211  84.383  85.669  1.00 41.03           H
ATOM   2275 HD23 LEU A 155       8.383  84.790  86.677  1.00 41.03           H
ATOM   2276  N   LYS A 156       8.494  86.209  84.318  1.00 31.67           N
ATOM   2277  CA  LYS A 156       8.550  85.948  82.893  1.00 26.52           C
ATOM   2278  C   LYS A 156       8.197  84.501  82.603  1.00 38.43           C
ATOM   2279  O   LYS A 156       8.194  83.634  83.488  1.00 31.05           O
ATOM   2280  CB  LYS A 156       9.924  86.285  82.320  1.00 31.14           C
ATOM   2281  CG  LYS A 156      10.055  87.563  81.468  1.00 30.93           C
ATOM   2282  CD  LYS A 156      11.487  87.706  80.987  1.00 30.84           C
ATOM   2283  CE  LYS A 156      11.547  87.385  79.482  1.00 38.83           C
ATOM   2284  NZ  LYS A 156      12.947  87.360  78.894  1.00 35.81           N1+
ATOM   2285  H   LYS A 156       9.153  85.874  84.774  1.00 37.95           H
ATOM   2286  HA  LYS A 156       7.893  86.495  82.442  1.00 31.77           H
ATOM   2287  HB2 LYS A 156      10.527  86.390  83.073  1.00 37.31           H
ATOM   2288  HB3 LYS A 156      10.196  85.540  81.761  1.00 37.31           H
ATOM   2289  HG2 LYS A 156       9.494  87.489  80.678  1.00 37.06           H
ATOM   2290  HG3 LYS A 156       9.819  88.347  81.991  1.00 37.06           H
ATOM   2291  HD2 LYS A 156      11.800  88.614  81.146  1.00 36.95           H
ATOM   2292  HD3 LYS A 156      12.053  87.074  81.463  1.00 36.95           H
ATOM   2293  HE2 LYS A 156      11.151  86.511  79.328  1.00 46.54           H
ATOM   2294  HE3 LYS A 156      11.033  88.057  79.006  1.00 46.54           H
ATOM   2295  HZ1 LYS A 156      12.921  87.078  78.049  1.00 42.91           H
ATOM   2296  HZ2 LYS A 156      13.302  88.175  78.917  1.00 42.91           H
ATOM   2297  HZ3 LYS A 156      13.468  86.811  79.365  1.00 42.91           H
ATOM   2298  N   GLN A 157       7.840  84.266  81.344  1.00 39.89           N
ATOM   2299  CA  GLN A 157       7.438  82.942  80.904  1.00 36.99           C
ATOM   2300  C   GLN A 157       7.916  82.734  79.479  1.00 42.03           C
ATOM   2301  O   GLN A 157       7.960  83.680  78.683  1.00 35.09           O
ATOM   2302  CB  GLN A 157       5.910  82.763  80.989  1.00 37.83           C
ATOM   2303  CG  GLN A 157       5.203  83.011  79.691  1.00 38.15           C
ATOM   2304  CD  GLN A 157       3.705  83.292  79.848  1.00 42.05           C
ATOM   2305  OE1 GLN A 157       3.138  83.232  80.939  1.00 44.79           O
ATOM   2306  NE2 GLN A 157       3.066  83.595  78.735  1.00 43.90           N
ATOM   2307  H   GLN A 157       7.819  84.867  80.724  1.00 47.81           H
ATOM   2308  HA  GLN A 157       7.865  82.291  81.480  1.00 44.33           H
ATOM   2309  HB2 GLN A 157       5.713  81.855  81.267  1.00 45.34           H
ATOM   2310  HB3 GLN A 157       5.554  83.385  81.641  1.00 45.34           H
ATOM   2311  HG2 GLN A 157       5.607  83.761  79.232  1.00 45.72           H
ATOM   2312  HG3 GLN A 157       5.299  82.210  79.159  1.00 45.72           H
ATOM   2313 HE21 GLN A 157       3.490  83.605  77.988  1.00 52.62           H
ATOM   2314 HE22 GLN A 157       2.231  83.802  78.763  1.00 52.62           H
ATOM   2315  N   VAL A 158       8.237  81.478  79.150  1.00 33.36           N
ATOM   2316  CA  VAL A 158       8.637  81.138  77.791  1.00 34.83           C
ATOM   2317  C   VAL A 158       8.253  79.687  77.494  1.00 44.97           C
ATOM   2318  O   VAL A 158       8.362  78.798  78.353  1.00 46.19           O
ATOM   2319  CB  VAL A 158      10.143  81.361  77.588  1.00 32.75           C
ATOM   2320  CG1 VAL A 158      10.907  80.250  78.267  1.00 27.91           C
ATOM   2321  CG2 VAL A 158      10.470  81.440  76.102  1.00 31.67           C
ATOM   2322  H   VAL A 158       8.230  80.804  79.689  1.00 39.97           H
ATOM   2323  HA  VAL A 158       8.165  81.716  77.176  1.00 41.74           H
ATOM   2324  HB  VAL A 158      10.387  82.201  78.009  1.00 39.25           H
ATOM   2325 HG11 VAL A 158      11.857  80.423  78.175  1.00 33.43           H
ATOM   2326 HG12 VAL A 158      10.663  80.223  79.205  1.00 33.43           H
ATOM   2327 HG13 VAL A 158      10.691  79.406  77.845  1.00 33.43           H
ATOM   2328 HG21 VAL A 158      11.422  81.591  76.008  1.00 37.95           H
ATOM   2329 HG22 VAL A 158      10.219  80.601  75.681  1.00 37.95           H
ATOM   2330 HG23 VAL A 158       9.978  82.171  75.702  1.00 37.95           H
ATOM   2331  N   LYS A 159       7.803  79.452  76.264  1.00 41.47           N
ATOM   2332  CA  LYS A 159       7.434  78.110  75.825  1.00 46.99           C
ATOM   2333  C   LYS A 159       8.656  77.420  75.241  1.00 35.25           C
ATOM   2334  O   LYS A 159       9.221  77.886  74.240  1.00 39.35           O
ATOM   2335  CB  LYS A 159       6.307  78.163  74.792  1.00 50.43           C
ATOM   2336  CG  LYS A 159       6.007  76.847  74.053  1.00 48.06           C
ATOM   2337  CD  LYS A 159       5.887  77.130  72.534  1.00 55.04           C
ATOM   2338  CE  LYS A 159       5.182  76.005  71.786  1.00 63.47           C
ATOM   2339  NZ  LYS A 159       3.825  75.716  72.376  1.00 60.84           N1+
ATOM   2340  H   LYS A 159       7.684  80.063  75.661  1.00 49.71           H
ATOM   2341  HA  LYS A 159       7.119  77.600  76.591  1.00 56.33           H
ATOM   2342  HB2 LYS A 159       5.491  78.421  75.247  1.00 60.46           H
ATOM   2343  HB3 LYS A 159       6.530  78.832  74.128  1.00 60.46           H
ATOM   2344  HG2 LYS A 159       6.710  76.196  74.199  1.00 57.62           H
ATOM   2345  HG3 LYS A 159       5.160  76.494  74.370  1.00 57.62           H
ATOM   2346  HD2 LYS A 159       5.366  77.939  72.405  1.00 65.99           H
ATOM   2347  HD3 LYS A 159       6.775  77.244  72.152  1.00 65.99           H
ATOM   2348  HE2 LYS A 159       5.055  76.274  70.862  1.00 76.11           H
ATOM   2349  HE3 LYS A 159       5.719  75.198  71.831  1.00 76.11           H
ATOM   2350  HZ1 LYS A 159       3.233  75.577  71.726  1.00 72.95           H
ATOM   2351  HZ2 LYS A 159       3.862  74.988  72.888  1.00 72.95           H
ATOM   2352  HZ3 LYS A 159       3.554  76.405  72.873  1.00 72.95           H
ATOM   2353  N   VAL A 160       9.025  76.288  75.832  1.00 38.60           N
ATOM   2354  CA  VAL A 160      10.231  75.593  75.384  1.00 48.74           C
ATOM   2355  C   VAL A 160       9.956  74.209  74.816  1.00 41.91           C
ATOM   2356  O   VAL A 160       9.140  73.458  75.345  1.00 39.84           O
ATOM   2357  CB  VAL A 160      11.267  75.470  76.510  1.00 43.84           C
ATOM   2358  CG1 VAL A 160      12.066  76.803  76.667  1.00 44.64           C
ATOM   2359  CG2 VAL A 160      10.605  75.064  77.786  1.00 41.22           C
ATOM   2360  H   VAL A 160       8.610  75.903  76.490  1.00 46.26           H
ATOM   2361  HA  VAL A 160      10.619  76.145  74.695  1.00 58.43           H
ATOM   2362  HB  VAL A 160      11.893  74.772  76.263  1.00 52.55           H
ATOM   2363 HG11 VAL A 160      12.715  76.718  77.383  1.00 53.52           H
ATOM   2364 HG12 VAL A 160      12.524  76.983  75.832  1.00 53.52           H
ATOM   2365 HG13 VAL A 160      11.453  77.529  76.862  1.00 53.52           H
ATOM   2366 HG21 VAL A 160      11.294  74.986  78.465  1.00 49.40           H
ATOM   2367 HG22 VAL A 160       9.965  75.750  78.040  1.00 49.40           H
ATOM   2368 HG23 VAL A 160      10.154  74.214  77.642  1.00 49.40           H
ATOM   2369  N   PRO A 161      10.675  73.837  73.760  1.00 43.91           N
ATOM   2370  CA  PRO A 161      10.555  72.522  73.134  1.00 48.25           C
ATOM   2371  C   PRO A 161      11.390  71.498  73.887  1.00 48.42           C
ATOM   2372  O   PRO A 161      12.606  71.663  74.050  1.00 44.49           O
ATOM   2373  CB  PRO A 161      11.110  72.766  71.729  1.00 48.98           C
ATOM   2374  CG  PRO A 161      12.182  73.813  71.972  1.00 53.14           C
ATOM   2375  CD  PRO A 161      11.716  74.656  73.106  1.00 47.25           C
ATOM   2376  HA  PRO A 161       9.626  72.241  73.091  1.00 57.84           H
ATOM   2377  HB2 PRO A 161      11.502  71.957  71.372  1.00 58.72           H
ATOM   2378  HB3 PRO A 161      10.418  73.108  71.143  1.00 58.72           H
ATOM   2379  HG2 PRO A 161      13.024  73.381  72.196  1.00 63.71           H
ATOM   2380  HG3 PRO A 161      12.277  74.370  71.181  1.00 63.71           H
ATOM   2381  HD2 PRO A 161      12.459  74.826  73.712  1.00 56.64           H
ATOM   2382  HD3 PRO A 161      11.326  75.481  72.766  1.00 56.64           H
ATOM   2383  N   ILE A 162      10.729  70.432  74.334  1.00 40.69           N
ATOM   2384  CA  ILE A 162      11.432  69.324  74.975  1.00 52.21           C
ATOM   2385  C   ILE A 162      12.266  68.564  73.941  1.00 54.44           C
ATOM   2386  O   ILE A 162      11.925  68.490  72.745  1.00 50.96           O
ATOM   2387  CB  ILE A 162      10.442  68.387  75.694  1.00 53.49           C
ATOM   2388  CG1 ILE A 162       9.890  69.064  76.957  1.00 51.04           C
ATOM   2389  CG2 ILE A 162      11.114  67.045  76.038  1.00 59.62           C
ATOM   2390  CD1 ILE A 162       9.101  68.127  77.895  1.00 51.68           C
ATOM   2391  H   ILE A 162       9.873  70.338  74.279  1.00 48.77           H
ATOM   2392  HA  ILE A 162      12.035  69.684  75.648  1.00 62.59           H
ATOM   2393  HB  ILE A 162       9.701  68.207  75.096  1.00 64.13           H
ATOM   2394 HG12 ILE A 162      10.630  69.432  77.462  1.00 61.19           H
ATOM   2395 HG13 ILE A 162       9.294  69.781  76.695  1.00 61.19           H
ATOM   2396 HG21 ILE A 162      10.476  66.464  76.477  1.00 71.49           H
ATOM   2397 HG22 ILE A 162      11.419  66.610  75.228  1.00 71.49           H
ATOM   2398 HG23 ILE A 162      11.866  67.216  76.628  1.00 71.49           H
ATOM   2399 HD11 ILE A 162       8.772  68.629  78.652  1.00 61.96           H
ATOM   2400 HD12 ILE A 162       8.362  67.733  77.410  1.00 61.96           H
ATOM   2401 HD13 ILE A 162       9.686  67.425  78.213  1.00 61.96           H
ATOM   2402  N   MET A 163      13.390  68.006  74.413  1.00 46.84           N
ATOM   2403  CA  MET A 163      14.294  67.196  73.608  1.00 48.16           C
ATOM   2404  C   MET A 163      14.538  65.868  74.318  1.00 53.32           C
ATOM   2405  O   MET A 163      14.647  65.833  75.546  1.00 59.15           O
ATOM   2406  CB  MET A 163      15.594  67.927  73.396  1.00 47.99           C
ATOM   2407  CG  MET A 163      16.448  67.372  72.296  1.00 62.98           C
ATOM   2408  SD  MET A 163      18.064  68.217  72.157  1.00 59.83           S
ATOM   2409  CE  MET A 163      17.520  69.888  71.742  1.00 72.52           C
ATOM   2410  H   MET A 163      13.658  68.095  75.232  1.00 56.16           H
ATOM   2411  HA  MET A 163      13.889  67.032  72.741  1.00 57.74           H
ATOM   2412  HB2 MET A 163      15.387  68.845  73.169  1.00 57.53           H
ATOM   2413  HB3 MET A 163      16.105  67.888  74.222  1.00 57.53           H
ATOM   2414  HG2 MET A 163      16.605  66.431  72.476  1.00 75.51           H
ATOM   2415  HG3 MET A 163      15.969  67.466  71.455  1.00 75.51           H
ATOM   2416  HE1 MET A 163      18.302  70.451  71.622  1.00 86.97           H
ATOM   2417  HE2 MET A 163      17.003  69.870  70.920  1.00 86.97           H
ATOM   2418  HE3 MET A 163      16.972  70.234  72.467  1.00 86.97           H
ATOM   2419  N   GLU A 164      14.584  64.773  73.557  1.00 54.72           N
ATOM   2420  CA  GLU A 164      14.859  63.460  74.143  1.00 44.90           C
ATOM   2421  C   GLU A 164      16.201  63.475  74.855  1.00 36.78           C
ATOM   2422  O   GLU A 164      17.152  64.106  74.395  1.00 43.14           O
ATOM   2423  CB  GLU A 164      14.892  62.377  73.058  1.00 49.42           C
ATOM   2424  CG  GLU A 164      13.734  61.385  73.067  1.00 64.50           C
ATOM   2425  CD  GLU A 164      13.847  60.333  71.942  1.00 70.70           C
ATOM   2426  OE1 GLU A 164      14.752  59.462  72.011  1.00 72.56           O
ATOM   2427  OE2 GLU A 164      13.031  60.383  70.987  1.00 68.65           O1-
ATOM   2428  H   GLU A 164      14.460  64.767  72.700  1.00 65.60           H
ATOM   2429  HA  GLU A 164      14.162  63.234  74.781  1.00 53.83           H
ATOM   2430  HB2 GLU A 164      14.890  62.808  72.190  1.00 59.25           H
ATOM   2431  HB3 GLU A 164      15.713  61.867  73.157  1.00 59.25           H
ATOM   2432  HG2 GLU A 164      13.738  60.917  73.918  1.00 77.34           H
ATOM   2433  HG3 GLU A 164      12.896  61.867  72.950  1.00 77.34           H
ATOM   2434  N   ASN A 165      16.297  62.726  75.955  1.00 37.24           N
ATOM   2435  CA  ASN A 165      17.538  62.716  76.731  1.00 39.35           C
ATOM   2436  C   ASN A 165      18.743  62.304  75.889  1.00 40.36           C
ATOM   2437  O   ASN A 165      19.836  62.850  76.053  1.00 28.04           O
ATOM   2438  CB  ASN A 165      17.419  61.797  77.937  1.00 31.68           C
ATOM   2439  CG  ASN A 165      16.918  62.507  79.163  1.00 38.41           C
ATOM   2440  OD1 ASN A 165      15.989  63.324  79.101  1.00 39.68           O
ATOM   2441  ND2 ASN A 165      17.495  62.175  80.296  1.00 34.48           N
ATOM   2442  H   ASN A 165      15.672  62.213  76.261  1.00 44.63           H
ATOM   2443  HA  ASN A 165      17.696  63.615  77.057  1.00 47.17           H
ATOM   2444  HB2 ASN A 165      16.786  61.094  77.727  1.00 37.96           H
ATOM   2445  HB3 ASN A 165      18.287  61.427  78.133  1.00 37.96           H
ATOM   2446 HD21 ASN A 165      17.236  62.547  81.033  1.00 41.31           H
ATOM   2447 HD22 ASN A 165      18.138  61.598  80.286  1.00 41.31           H
ATOM   2448  N   HIS A 166      18.571  61.372  74.957  1.00 42.10           N
ATOM   2449  CA  HIS A 166      19.752  60.928  74.231  1.00 42.35           C
ATOM   2450  C   HIS A 166      20.149  61.883  73.107  1.00 36.94           C
ATOM   2451  O   HIS A 166      21.340  61.991  72.819  1.00 40.11           O
ATOM   2452  CB  HIS A 166      19.561  59.481  73.734  1.00 51.41           C
ATOM   2453  CG  HIS A 166      19.008  59.349  72.342  1.00 55.62           C
ATOM   2454  ND1 HIS A 166      17.668  59.101  72.096  1.00 64.57           N
ATOM   2455  CD2 HIS A 166      19.619  59.361  71.129  1.00 57.30           C
ATOM   2456  CE1 HIS A 166      17.472  58.999  70.790  1.00 60.71           C
ATOM   2457  NE2 HIS A 166      18.641  59.143  70.182  1.00 62.49           N
ATOM   2458  H   HIS A 166      17.826  60.996  74.734  1.00 50.46           H
ATOM   2459  HA  HIS A 166      20.497  60.914  74.850  1.00 50.76           H
ATOM   2460  HB2 HIS A 166      18.975  59.002  74.355  1.00 61.64           H
ATOM   2461  HB3 HIS A 166      20.437  59.062  73.726  1.00 61.64           H
ATOM   2462  HD1 HIS A 166      17.055  59.037  72.708  1.00 77.43           H
ATOM   2463  HD2 HIS A 166      20.535  59.507  70.964  1.00 68.71           H
ATOM   2464  HE1 HIS A 166      16.648  58.844  70.379  1.00 72.80           H
ATOM   2465  N   ILE A 167      19.190  62.558  72.455  1.00 42.75           N
ATOM   2466  CA  ILE A 167      19.505  63.606  71.464  1.00 44.89           C
ATOM   2467  C   ILE A 167      20.195  64.789  72.148  1.00 34.26           C
ATOM   2468  O   ILE A 167      21.047  65.467  71.558  1.00 35.05           O
ATOM   2469  CB  ILE A 167      18.218  64.085  70.737  1.00 46.95           C
ATOM   2470  CG1 ILE A 167      17.550  62.990  69.864  1.00 53.90           C
ATOM   2471  CG2 ILE A 167      18.502  65.293  69.862  1.00 34.12           C
ATOM   2472  CD1 ILE A 167      18.497  62.368  68.794  1.00 50.16           C
ATOM   2473  H   ILE A 167      18.344  62.416  72.557  1.00 51.25           H
ATOM   2474  HA  ILE A 167      20.118  63.245  70.800  1.00 53.81           H
ATOM   2475  HB  ILE A 167      17.572  64.354  71.413  1.00 56.29           H
ATOM   2476 HG12 ILE A 167      17.224  62.278  70.432  1.00 64.62           H
ATOM   2477 HG13 ILE A 167      16.804  63.391  69.390  1.00 64.62           H
ATOM   2478 HG21 ILE A 167      17.678  65.568  69.431  1.00 40.89           H
ATOM   2479 HG22 ILE A 167      18.828  66.021  70.410  1.00 40.89           H
ATOM   2480 HG23 ILE A 167      19.166  65.056  69.195  1.00 40.89           H
ATOM   2481 HD11 ILE A 167      18.009  61.712  68.274  1.00 60.13           H
ATOM   2482 HD12 ILE A 167      18.830  63.068  68.212  1.00 60.13           H
ATOM   2483 HD13 ILE A 167      19.244  61.943  69.242  1.00 60.13           H
ATOM   2484  N   CYS A 168      19.782  65.081  73.379  1.00 36.84           N
ATOM   2485  CA  CYS A 168      20.359  66.179  74.140  1.00 43.01           C
ATOM   2486  C   CYS A 168      21.792  65.853  74.526  1.00 36.09           C
ATOM   2487  O   CYS A 168      22.692  66.688  74.369  1.00 41.04           O
ATOM   2488  CB  CYS A 168      19.502  66.447  75.388  1.00 40.25           C
ATOM   2489  SG  CYS A 168      19.935  67.936  76.306  1.00 40.75           S
ATOM   2490  H   CYS A 168      19.168  64.640  73.807  1.00 44.15           H
ATOM   2491  HA  CYS A 168      20.365  66.981  73.593  1.00 51.56           H
ATOM   2492  HB2 CYS A 168      18.572  66.531  75.119  1.00 48.24           H
ATOM   2493  HB3 CYS A 168      19.601  65.691  75.996  1.00 48.24           H
ATOM   2494  N   ASP A 169      22.016  64.633  75.038  1.00 38.01           N
ATOM   2495  CA  ASP A 169      23.368  64.156  75.331  1.00 37.64           C
ATOM   2496  C   ASP A 169      24.282  64.306  74.114  1.00 36.93           C
ATOM   2497  O   ASP A 169      25.418  64.795  74.212  1.00 37.80           O
ATOM   2498  CB  ASP A 169      23.298  62.687  75.802  1.00 39.25           C
ATOM   2499  CG  ASP A 169      24.541  62.251  76.608  1.00 35.95           C
ATOM   2500  OD1 ASP A 169      24.831  62.862  77.661  1.00 38.32           O
ATOM   2501  OD2 ASP A 169      25.220  61.277  76.215  1.00 45.39           O1-
ATOM   2502  H   ASP A 169      21.390  64.064  75.225  1.00 45.56           H
ATOM   2503  HA  ASP A 169      23.728  64.685  76.061  1.00 45.11           H
ATOM   2504  HB2 ASP A 169      22.523  62.563  76.379  1.00 47.04           H
ATOM   2505  HB3 ASP A 169      23.221  62.104  75.033  1.00 47.04           H
ATOM   2506  N   ALA A 170      23.801  63.902  72.948  1.00 31.36           N
ATOM   2507  CA  ALA A 170      24.619  64.056  71.755  1.00 32.80           C
ATOM   2508  C   ALA A 170      24.995  65.511  71.554  1.00 30.85           C
ATOM   2509  O   ALA A 170      26.150  65.830  71.279  1.00 29.24           O
ATOM   2510  CB  ALA A 170      23.885  63.523  70.521  1.00 33.32           C
ATOM   2511  H   ALA A 170      23.024  63.557  72.829  1.00 37.57           H
ATOM   2512  HA  ALA A 170      25.434  63.546  71.881  1.00 39.30           H
ATOM   2513  HB1 ALA A 170      24.446  63.622  69.736  1.00 39.92           H
ATOM   2514  HB2 ALA A 170      23.664  62.591  70.654  1.00 39.92           H
ATOM   2515  HB3 ALA A 170      23.070  64.033  70.406  1.00 39.92           H
ATOM   2516  N   LYS A 171      24.019  66.419  71.670  1.00 36.49           N
ATOM   2517  CA  LYS A 171      24.314  67.827  71.427  1.00 34.24           C
ATOM   2518  C   LYS A 171      25.370  68.335  72.389  1.00 34.18           C
ATOM   2519  O   LYS A 171      26.307  69.054  71.994  1.00 25.95           O
ATOM   2520  CB  LYS A 171      23.040  68.655  71.525  1.00 36.41           C
ATOM   2521  CG  LYS A 171      22.308  68.825  70.160  1.00 42.96           C
ATOM   2522  CD  LYS A 171      22.098  67.480  69.431  1.00 54.58           C
ATOM   2523  CE  LYS A 171      23.137  67.209  68.307  1.00 56.85           C
ATOM   2524  NZ  LYS A 171      23.215  65.756  67.827  1.00 48.03           N1+
ATOM   2525  H   LYS A 171      23.194  66.244  71.861  1.00 43.74           H
ATOM   2526  HA  LYS A 171      24.686  67.920  70.543  1.00 41.03           H
ATOM   2527  HB2 LYS A 171      22.433  68.227  72.149  1.00 43.64           H
ATOM   2528  HB3 LYS A 171      23.282  69.536  71.858  1.00 43.64           H
ATOM   2529  HG2 LYS A 171      21.431  69.221  70.314  1.00 51.49           H
ATOM   2530  HG3 LYS A 171      22.835  69.397  69.580  1.00 51.49           H
ATOM   2531  HD2 LYS A 171      22.159  66.760  70.076  1.00 65.44           H
ATOM   2532  HD3 LYS A 171      21.216  67.483  69.027  1.00 65.44           H
ATOM   2533  HE2 LYS A 171      22.919  67.766  67.542  1.00 68.16           H
ATOM   2534  HE3 LYS A 171      24.013  67.443  68.644  1.00 68.16           H
ATOM   2535  HZ1 LYS A 171      24.068  65.515  67.720  1.00 57.58           H
ATOM   2536  HZ2 LYS A 171      22.831  65.216  68.426  1.00 57.58           H
ATOM   2537  HZ3 LYS A 171      22.788  65.670  67.055  1.00 57.58           H
ATOM   2538  N   TYR A 172      25.284  67.882  73.637  1.00 32.42           N
ATOM   2539  CA  TYR A 172      26.228  68.292  74.650  1.00 33.38           C
ATOM   2540  C   TYR A 172      27.633  67.765  74.392  1.00 35.12           C
ATOM   2541  O   TYR A 172      28.588  68.349  74.922  1.00 26.53           O
ATOM   2542  CB  TYR A 172      25.732  67.869  76.034  1.00 35.93           C
ATOM   2543  CG  TYR A 172      25.068  69.019  76.741  1.00 28.53           C
ATOM   2544  CD1 TYR A 172      23.804  69.470  76.370  1.00 30.24           C
ATOM   2545  CD2 TYR A 172      25.722  69.664  77.756  1.00 26.83           C
ATOM   2546  CE1 TYR A 172      23.224  70.560  77.011  1.00 29.58           C
ATOM   2547  CE2 TYR A 172      25.174  70.733  78.401  1.00 27.13           C
ATOM   2548  CZ  TYR A 172      23.942  71.193  78.036  1.00 29.48           C
ATOM   2549  OH  TYR A 172      23.472  72.254  78.768  1.00 32.26           O
ATOM   2550  H   TYR A 172      24.699  67.321  73.923  1.00 38.85           H
ATOM   2551  HA  TYR A 172      26.271  69.254  74.640  1.00 40.00           H
ATOM   2552  HB2 TYR A 172      25.092  67.149  75.946  1.00 43.06           H
ATOM   2553  HB3 TYR A 172      26.493  67.573  76.568  1.00 43.06           H
ATOM   2554  HD1 TYR A 172      23.361  69.056  75.671  1.00 36.23           H
ATOM   2555  HD2 TYR A 172      26.563  69.364  77.997  1.00 32.14           H
ATOM   2556  HE1 TYR A 172      22.384  70.857  76.750  1.00 35.44           H
ATOM   2557  HE2 TYR A 172      25.634  71.151  79.088  1.00 32.50           H
ATOM   2558  HH  TYR A 172      22.639  72.302  78.695  1.00 38.65           H
ATOM   2559  N   HIS A 173      27.790  66.723  73.554  1.00 31.45           N
ATOM   2560  CA  HIS A 173      29.118  66.204  73.208  1.00 30.42           C
ATOM   2561  C   HIS A 173      29.724  66.932  72.015  1.00 27.82           C
ATOM   2562  O   HIS A 173      30.946  66.915  71.840  1.00 30.97           O
ATOM   2563  CB  HIS A 173      29.048  64.694  72.920  1.00 30.90           C
ATOM   2564  CG  HIS A 173      28.947  63.857  74.159  1.00 25.07           C
ATOM   2565  ND1 HIS A 173      27.766  63.685  74.850  1.00 36.00           N1+
ATOM   2566  CD2 HIS A 173      29.885  63.151  74.835  1.00 28.75           C
ATOM   2567  CE1 HIS A 173      27.981  62.895  75.890  1.00 25.52           C
ATOM   2568  NE2 HIS A 173      29.256  62.571  75.908  1.00 33.68           N
ATOM   2569  H   HIS A 173      27.142  66.310  73.161  1.00 37.69           H
ATOM   2570  HA  HIS A 173      29.720  66.321  73.963  1.00 36.45           H
ATOM   2571  HB2 HIS A 173      29.852  64.418  72.439  1.00 37.02           H
ATOM   2572  HB3 HIS A 173      28.259  64.510  72.371  1.00 37.02           H
ATOM   2573  HD1 HIS A 173      26.995  64.034  74.629  1.00 43.14           H
ATOM   2574  HD2 HIS A 173      30.796  63.073  74.617  1.00 34.44           H
ATOM   2575  HE1 HIS A 173      27.348  62.620  76.519  1.00 30.56           H
ATOM   2576  HE2 HIS A 173      29.627  62.056  76.496  1.00 40.36           H
ATOM   2577  N   LEU A 173A     28.895  67.613  71.222  1.00 31.59           N
ATOM   2578  CA  LEU A 173A     29.408  68.469  70.166  1.00 27.55           C
ATOM   2579  C   LEU A 173A     30.281  69.593  70.735  1.00 34.54           C
ATOM   2580  O   LEU A 173A     29.821  70.406  71.555  1.00 28.35           O
ATOM   2581  CB  LEU A 173A     28.261  69.059  69.392  1.00 34.14           C
ATOM   2582  CG  LEU A 173A     27.404  68.110  68.570  1.00 29.60           C
ATOM   2583  CD1 LEU A 173A     26.167  68.889  68.129  1.00 27.53           C
ATOM   2584  CD2 LEU A 173A     28.180  67.674  67.398  1.00 27.80           C
ATOM   2585  H   LEU A 173A     28.022  67.615  71.288  1.00 37.86           H
ATOM   2586  HA  LEU A 173A     29.933  67.929  69.555  1.00 33.01           H
ATOM   2587  HB2 LEU A 173A     27.677  69.502  70.031  1.00 40.92           H
ATOM   2588  HB3 LEU A 173A     28.634  69.714  68.782  1.00 40.92           H
ATOM   2589  HG  LEU A 173A     27.149  67.333  69.101  1.00 35.47           H
ATOM   2590 HD11 LEU A 173A     25.597  68.318  67.592  1.00 32.97           H
ATOM   2591 HD12 LEU A 173A     25.698  69.181  68.922  1.00 32.97           H
ATOM   2592 HD13 LEU A 173A     26.447  69.658  67.605  1.00 32.97           H
ATOM   2593 HD21 LEU A 173A     27.626  67.073  66.879  1.00 33.30           H
ATOM   2594 HD22 LEU A 173A     28.395  68.451  66.859  1.00 33.30           H
ATOM   2595 HD23 LEU A 173A     28.982  67.225  67.698  1.00 33.30           H
ATOM   2596  N   GLY A 173B     31.539  69.628  70.283  1.00 29.60           N
ATOM   2597  CA  GLY A 173B     32.500  70.616  70.734  1.00 41.71           C
ATOM   2598  C   GLY A 173B     33.110  70.306  72.079  1.00 33.29           C
ATOM   2599  O   GLY A 173B     33.674  71.201  72.709  1.00 25.61           O
ATOM   2600  H   GLY A 173B     31.872  69.061  69.722  1.00 35.47           H
ATOM   2601  HA2 GLY A 173B     33.222  70.693  70.083  1.00 49.99           H
ATOM   2602  HA3 GLY A 173B     32.054  71.473  70.801  1.00 49.99           H
ATOM   2603  N   ALA A 173C     33.012  69.056  72.542  1.00 35.53           N
ATOM   2604  CA  ALA A 173C     33.537  68.696  73.842  1.00 34.92           C
ATOM   2605  C   ALA A 173C     34.496  67.516  73.729  1.00 31.90           C
ATOM   2606  O   ALA A 173C     34.494  66.747  72.763  1.00 34.34           O
ATOM   2607  CB  ALA A 173C     32.405  68.404  74.815  1.00 31.31           C
ATOM   2608  H   ALA A 173C     32.648  68.396  72.117  1.00 42.58           H
ATOM   2609  HA  ALA A 173C     34.043  69.446  74.199  1.00 41.85           H
ATOM   2610  HB1 ALA A 173C     32.778  68.181  75.681  1.00 37.52           H
ATOM   2611  HB2 ALA A 173C     31.871  69.207  74.899  1.00 37.52           H
ATOM   2612  HB3 ALA A 173C     31.867  67.680  74.465  1.00 37.52           H
ATOM   2613  N   TYR A 173D     35.375  67.435  74.722  1.00 33.12           N
ATOM   2614  CA  TYR A 173D     36.345  66.347  74.781  1.00 30.59           C
ATOM   2615  C   TYR A 173D     35.768  65.054  75.356  1.00 32.29           C
ATOM   2616  O   TYR A 173D     36.314  63.981  75.097  1.00 36.39           O
ATOM   2617  CB  TYR A 173D     37.534  66.774  75.633  1.00 33.38           C
ATOM   2618  CG  TYR A 173D     38.475  67.703  74.918  1.00 33.91           C
ATOM   2619  CD1 TYR A 173D     38.966  67.401  73.674  1.00 37.11           C
ATOM   2620  CD2 TYR A 173D     38.848  68.892  75.473  1.00 30.82           C
ATOM   2621  CE1 TYR A 173D     39.831  68.265  73.019  1.00 34.32           C
ATOM   2622  CE2 TYR A 173D     39.713  69.721  74.855  1.00 32.25           C
ATOM   2623  CZ  TYR A 173D     40.200  69.426  73.621  1.00 29.39           C
ATOM   2624  OH  TYR A 173D     41.047  70.306  72.988  1.00 29.80           O
ATOM   2625  H   TYR A 173D     35.428  68.014  75.364  1.00 39.69           H
ATOM   2626  HA  TYR A 173D     36.647  66.173  73.874  1.00 36.65           H
ATOM   2627  HB2 TYR A 173D     37.204  67.221  76.431  1.00 40.00           H
ATOM   2628  HB3 TYR A 173D     38.031  65.982  75.880  1.00 40.00           H
ATOM   2629  HD1 TYR A 173D     38.715  66.609  73.275  1.00 44.47           H
ATOM   2630  HD2 TYR A 173D     38.532  69.104  76.316  1.00 36.93           H
ATOM   2631  HE1 TYR A 173D     40.159  68.043  72.182  1.00 41.13           H
ATOM   2632  HE2 TYR A 173D     39.943  70.516  75.263  1.00 38.64           H
ATOM   2633  HH  TYR A 173D     41.228  70.028  72.215  1.00 35.70           H
ATOM   2634  N   THR A 173E     34.707  65.164  76.164  1.00 27.46           N
ATOM   2635  CA  THR A 173E     34.091  64.037  76.860  1.00 30.59           C
ATOM   2636  C   THR A 173E     33.699  62.902  75.907  1.00 28.24           C
ATOM   2637  O   THR A 173E     33.142  63.132  74.834  1.00 27.67           O
ATOM   2638  CB  THR A 173E     32.869  64.561  77.615  1.00 36.82           C
ATOM   2639  OG1 THR A 173E     33.248  65.731  78.354  1.00 25.48           O
ATOM   2640  CG2 THR A 173E     32.314  63.537  78.579  1.00 30.49           C
ATOM   2641  H   THR A 173E     34.351  65.920  76.369  1.00 32.90           H
ATOM   2642  HA  THR A 173E     34.716  63.703  77.524  1.00 36.65           H
ATOM   2643  HB  THR A 173E     32.180  64.793  76.975  1.00 44.13           H
ATOM   2644  HG1 THR A 173E     33.821  65.524  78.941  1.00 30.51           H
ATOM   2645 HG21 THR A 173E     31.527  63.881  79.023  1.00 36.53           H
ATOM   2646 HG22 THR A 173E     32.072  62.734  78.090  1.00 36.53           H
ATOM   2647 HG23 THR A 173E     32.984  63.323  79.246  1.00 36.53           H
ATOM   2648  N   GLY A 173F     33.994  61.671  76.325  1.00 32.17           N
ATOM   2649  CA  GLY A 173F     33.756  60.518  75.466  1.00 31.55           C
ATOM   2650  C   GLY A 173F     32.281  60.380  75.113  1.00 30.27           C
ATOM   2651  O   GLY A 173F     31.394  60.672  75.916  1.00 24.29           O
ATOM   2652  H   GLY A 173F     34.336  61.478  77.094  1.00 38.55           H
ATOM   2653  HA2 GLY A 173F     34.284  60.599  74.661  1.00 37.81           H
ATOM   2654  HA3 GLY A 173F     34.035  59.717  75.924  1.00 37.81           H
ATOM   2655  N   ASP A 173G     32.032  59.952  73.879  1.00 33.01           N
ATOM   2656  CA  ASP A 173G     30.676  59.776  73.382  1.00 38.82           C
ATOM   2657  C   ASP A 173G     29.870  58.872  74.294  1.00 40.04           C
ATOM   2658  O   ASP A 173G     28.680  59.115  74.514  1.00 39.87           O
ATOM   2659  CB  ASP A 173G     30.707  59.180  71.973  1.00 44.49           C
ATOM   2660  CG  ASP A 173G     31.103  60.195  70.916  1.00 49.50           C
ATOM   2661  OD1 ASP A 173G     31.718  59.806  69.890  1.00 49.18           O
ATOM   2662  OD2 ASP A 173G     30.849  61.396  71.133  1.00 43.14           O1-
ATOM   2663  H   ASP A 173G     32.639  59.738  73.309  1.00 39.55           H
ATOM   2664  HA  ASP A 173G     30.242  60.642  73.331  1.00 46.53           H
ATOM   2665  HB2 ASP A 173G     31.366  58.466  71.944  1.00 53.33           H
ATOM   2666  HB3 ASP A 173G     29.830  58.836  71.780  1.00 53.33           H
ATOM   2667  N   ASP A 173H     30.499  57.801  74.796  1.00 44.97           N
ATOM   2668  CA  ASP A 173H     29.902  56.805  75.682  1.00 42.07           C
ATOM   2669  C   ASP A 173H     29.798  57.272  77.136  1.00 37.51           C
ATOM   2670  O   ASP A 173H     29.336  56.518  78.003  1.00 42.06           O
ATOM   2671  CB  ASP A 173H     30.725  55.514  75.609  1.00 46.96           C
ATOM   2672  CG  ASP A 173H     32.199  55.740  75.999  1.00 63.22           C
ATOM   2673  OD1 ASP A 173H     32.795  56.723  75.474  1.00 59.58           O
ATOM   2674  OD2 ASP A 173H     32.747  54.963  76.836  1.00 68.10           O1-
ATOM   2675  H   ASP A 173H     31.324  57.620  74.594  1.00 53.91           H
ATOM   2676  HA  ASP A 173H     29.010  56.603  75.353  1.00 50.43           H
ATOM   2677  HB2 ASP A 173H     30.340  54.863  76.209  1.00 56.30           H
ATOM   2678  HB3 ASP A 173H     30.699  55.176  74.697  1.00 56.30           H
ATOM   2679  N   VAL A 173I     30.195  58.499  77.433  1.00 40.57           N
ATOM   2680  CA  VAL A 173I     30.099  59.028  78.782  1.00 33.83           C
ATOM   2681  C   VAL A 173I     28.912  59.978  78.837  1.00 35.15           C
ATOM   2682  O   VAL A 173I     28.860  60.970  78.101  1.00 35.07           O
ATOM   2683  CB  VAL A 173I     31.391  59.734  79.195  1.00 39.27           C
ATOM   2684  CG1 VAL A 173I     31.243  60.263  80.616  1.00 31.10           C
ATOM   2685  CG2 VAL A 173I     32.590  58.787  79.070  1.00 39.66           C
ATOM   2686  H   VAL A 173I     30.532  59.056  76.862  1.00 48.63           H
ATOM   2687  HA  VAL A 173I     29.951  58.295  79.403  1.00 40.54           H
ATOM   2688  HB  VAL A 173I     31.540  60.482  78.595  1.00 47.06           H
ATOM   2689 HG11 VAL A 173I     32.060  60.725  80.861  1.00 37.26           H
ATOM   2690 HG12 VAL A 173I     30.491  60.869  80.653  1.00 37.26           H
ATOM   2691 HG13 VAL A 173I     31.086  59.515  81.212  1.00 37.26           H
ATOM   2692 HG21 VAL A 173I     33.383  59.274  79.336  1.00 47.54           H
ATOM   2693 HG22 VAL A 173I     32.464  58.013  79.643  1.00 47.54           H
ATOM   2694 HG23 VAL A 173I     32.673  58.510  78.144  1.00 47.54           H
ATOM   2695  N   ARG A 174      27.989  59.699  79.742  1.00 38.52           N
ATOM   2696  CA  ARG A 174      26.724  60.415  79.818  1.00 43.44           C
ATOM   2697  C   ARG A 174      26.969  61.776  80.473  1.00 35.86           C
ATOM   2698  O   ARG A 174      27.552  61.848  81.563  1.00 29.62           O
ATOM   2699  CB  ARG A 174      25.717  59.590  80.622  1.00 43.85           C
ATOM   2700  CG  ARG A 174      24.622  58.868  79.841  1.00 54.92           C
ATOM   2701  CD  ARG A 174      23.874  57.899  80.811  1.00 68.93           C
ATOM   2702  NE  ARG A 174      22.928  56.921  80.270  1.00 73.51           N
ATOM   2703  CZ  ARG A 174      23.035  56.164  79.185  1.00 79.13           C
ATOM   2704  NH1 ARG A 174      24.099  56.126  78.391  1.00 79.69           N
ATOM   2705  NH2 ARG A 174      21.993  55.387  78.924  1.00 84.30           N1+
ATOM   2706  H   ARG A 174      28.086  59.093  80.344  1.00 46.17           H
ATOM   2707  HA  ARG A 174      26.361  60.535  78.918  1.00 52.07           H
ATOM   2708  HB2 ARG A 174      26.216  58.902  81.091  1.00 52.57           H
ATOM   2709  HB3 ARG A 174      25.295  60.166  81.274  1.00 52.57           H
ATOM   2710  HG2 ARG A 174      23.982  59.529  79.537  1.00 65.85           H
ATOM   2711  HG3 ARG A 174      24.991  58.377  79.093  1.00 65.85           H
ATOM   2712  HD2 ARG A 174      24.465  57.463  81.450  1.00 82.66           H
ATOM   2713  HD3 ARG A 174      23.277  58.472  81.326  1.00 82.66           H
ATOM   2714  HE  ARG A 174      22.574  56.462  80.898  1.00 88.16           H
ATOM   2715 HH11 ARG A 174      24.795  56.605  78.527  1.00 95.57           H
ATOM   2716 HH12 ARG A 174      24.077  55.597  77.714  1.00 95.57           H
ATOM   2717 HH21 ARG A 174      21.302  55.418  79.452  1.00101.11           H
ATOM   2718 HH22 ARG A 174      21.989  54.865  78.230  1.00101.11           H
ATOM   2719  N   ILE A 175      26.566  62.847  79.794  1.00 33.37           N
ATOM   2720  CA  ILE A 175      26.508  64.182  80.394  1.00 29.60           C
ATOM   2721  C   ILE A 175      25.105  64.499  80.888  1.00 30.34           C
ATOM   2722  O   ILE A 175      24.915  64.888  82.042  1.00 27.38           O
ATOM   2723  CB  ILE A 175      26.973  65.254  79.390  1.00 36.52           C
ATOM   2724  CG1 ILE A 175      28.451  65.145  79.107  1.00 32.23           C
ATOM   2725  CG2 ILE A 175      26.689  66.653  79.961  1.00 40.51           C
ATOM   2726  CD1 ILE A 175      28.902  66.042  77.904  1.00 38.95           C
ATOM   2727  H   ILE A 175      26.309  62.822  78.970  1.00 39.99           H
ATOM   2728  HA  ILE A 175      27.107  64.215  81.166  1.00 35.46           H
ATOM   2729  HB  ILE A 175      26.488  65.131  78.562  1.00 43.76           H
ATOM   2730 HG12 ILE A 175      28.923  65.440  79.901  1.00 38.62           H
ATOM   2731 HG13 ILE A 175      28.670  64.229  78.901  1.00 38.62           H
ATOM   2732 HG21 ILE A 175      26.972  67.312  79.311  1.00 48.55           H
ATOM   2733 HG22 ILE A 175      25.734  66.771  80.118  1.00 48.55           H
ATOM   2734 HG23 ILE A 175      27.189  66.756  80.790  1.00 48.55           H
ATOM   2735 HD11 ILE A 175      29.853  65.934  77.763  1.00 46.68           H
ATOM   2736 HD12 ILE A 175      28.427  65.772  77.102  1.00 46.68           H
ATOM   2737 HD13 ILE A 175      28.713  66.969  78.094  1.00 46.68           H
ATOM   2738  N   VAL A 176      24.104  64.361  80.021  1.00 28.38           N
ATOM   2739  CA  VAL A 176      22.702  64.492  80.425  1.00 29.66           C
ATOM   2740  C   VAL A 176      22.257  63.176  81.065  1.00 33.64           C
ATOM   2741  O   VAL A 176      21.914  62.219  80.364  1.00 43.00           O
ATOM   2742  CB  VAL A 176      21.815  64.847  79.237  1.00 31.30           C
ATOM   2743  CG1 VAL A 176      20.389  65.017  79.696  1.00 30.58           C
ATOM   2744  CG2 VAL A 176      22.361  66.036  78.498  1.00 32.59           C
ATOM   2745  H   VAL A 176      24.214  64.190  79.181  1.00 34.00           H
ATOM   2746  HA  VAL A 176      22.625  65.208  81.085  1.00 35.54           H
ATOM   2747  HB  VAL A 176      21.839  64.104  78.622  1.00 37.51           H
ATOM   2748 HG11 VAL A 176      19.830  65.194  78.920  1.00 36.64           H
ATOM   2749 HG12 VAL A 176      20.098  64.196  80.123  1.00 36.64           H
ATOM   2750 HG13 VAL A 176      20.351  65.755  80.330  1.00 36.64           H
ATOM   2751 HG21 VAL A 176      21.794  66.194  77.728  1.00 39.06           H
ATOM   2752 HG22 VAL A 176      22.359  66.803  79.088  1.00 39.06           H
ATOM   2753 HG23 VAL A 176      23.264  65.836  78.199  1.00 39.06           H
ATOM   2754  N   ARG A 177      22.216  63.140  82.397  1.00 34.17           N
ATOM   2755  CA  ARG A 177      22.004  61.895  83.133  1.00 34.05           C
ATOM   2756  C   ARG A 177      20.525  61.535  83.135  1.00 32.83           C
ATOM   2757  O   ARG A 177      19.668  62.302  82.663  1.00 35.21           O
ATOM   2758  CB  ARG A 177      22.540  62.001  84.578  1.00 35.79           C
ATOM   2759  CG  ARG A 177      23.781  62.876  84.749  1.00 35.35           C
ATOM   2760  CD  ARG A 177      25.048  62.134  84.739  1.00 37.34           C
ATOM   2761  NE  ARG A 177      25.411  61.763  86.099  1.00 43.84           N
ATOM   2762  CZ  ARG A 177      26.641  61.554  86.536  1.00 37.12           C
ATOM   2763  NH1 ARG A 177      27.682  61.723  85.725  1.00 41.63           N
ATOM   2764  NH2 ARG A 177      26.824  61.183  87.795  1.00 37.87           N1+
ATOM   2765  H   ARG A 177      22.307  63.835  82.900  1.00 40.94           H
ATOM   2766  HA  ARG A 177      22.474  61.182  82.683  1.00 40.81           H
ATOM   2767  HB2 ARG A 177      21.845  62.373  85.144  1.00 42.89           H
ATOM   2768  HB3 ARG A 177      22.766  61.117  84.901  1.00 42.89           H
ATOM   2769  HG2 ARG A 177      23.848  63.530  84.042  1.00 42.37           H
ATOM   2770  HG3 ARG A 177      23.729  63.324  85.613  1.00 42.37           H
ATOM   2771  HD2 ARG A 177      24.925  61.322  84.226  1.00 44.75           H
ATOM   2772  HD3 ARG A 177      25.752  62.677  84.356  1.00 44.75           H
ATOM   2773  HE  ARG A 177      24.768  61.648  86.658  1.00 52.55           H
ATOM   2774 HH11 ARG A 177      27.554  61.955  84.905  1.00 49.90           H
ATOM   2775 HH12 ARG A 177      28.484  61.595  86.015  1.00 49.90           H
ATOM   2776 HH21 ARG A 177      26.146  61.083  88.320  1.00 45.38           H
ATOM   2777 HH22 ARG A 177      27.629  61.060  88.093  1.00 45.38           H
ATOM   2778  N   ASP A 178      20.225  60.360  83.683  1.00 33.95           N
ATOM   2779  CA  ASP A 178      18.898  59.744  83.524  1.00 37.18           C
ATOM   2780  C   ASP A 178      17.824  60.351  84.428  1.00 33.77           C
ATOM   2781  O   ASP A 178      16.627  60.268  84.119  1.00 29.83           O
ATOM   2782  CB  ASP A 178      19.004  58.249  83.810  1.00 41.92           C
ATOM   2783  CG  ASP A 178      19.266  57.440  82.555  1.00 50.15           C
ATOM   2784  OD1 ASP A 178      19.667  58.034  81.523  1.00 43.80           O
ATOM   2785  OD2 ASP A 178      19.068  56.199  82.614  1.00 48.48           O1-
ATOM   2786  H   ASP A 178      20.790  59.881  84.118  1.00 40.68           H
ATOM   2787  HA  ASP A 178      18.608  59.866  82.606  1.00 44.56           H
ATOM   2788  HB2 ASP A 178      19.755  58.096  84.410  1.00 50.25           H
ATOM   2789  HB3 ASP A 178      18.182  57.942  84.228  1.00 50.25           H
ATOM   2790  N   ASP A 179      18.219  60.925  85.555  1.00 29.61           N
ATOM   2791  CA  ASP A 179      17.318  61.698  86.378  1.00 35.94           C
ATOM   2792  C   ASP A 179      17.189  63.158  85.901  1.00 37.15           C
ATOM   2793  O   ASP A 179      16.754  64.020  86.685  1.00 37.88           O
ATOM   2794  CB  ASP A 179      17.806  61.660  87.826  1.00 43.93           C
ATOM   2795  CG  ASP A 179      19.161  62.367  88.015  1.00 34.88           C
ATOM   2796  OD1 ASP A 179      19.322  63.077  89.018  1.00 30.49           O
ATOM   2797  OD2 ASP A 179      20.046  62.227  87.149  1.00 31.94           O1-
ATOM   2798  H   ASP A 179      19.032  60.913  85.868  1.00 35.47           H
ATOM   2799  HA  ASP A 179      16.441  61.279  86.332  1.00 43.07           H
ATOM   2800  HB2 ASP A 179      17.144  62.102  88.380  1.00 52.66           H
ATOM   2801  HB3 ASP A 179      17.902  60.737  88.103  1.00 52.66           H
ATOM   2802  N   MET A 180      17.578  63.453  84.657  1.00 40.57           N
ATOM   2803  CA  MET A 180      17.520  64.802  84.102  1.00 39.65           C
ATOM   2804  C   MET A 180      16.649  64.831  82.855  1.00 34.60           C
ATOM   2805  O   MET A 180      16.359  63.795  82.256  1.00 37.21           O
ATOM   2806  CB  MET A 180      18.916  65.316  83.726  1.00 29.90           C
ATOM   2807  CG  MET A 180      19.853  65.413  84.915  1.00 29.26           C
ATOM   2808  SD  MET A 180      21.547  65.810  84.456  1.00 28.94           S
ATOM   2809  CE  MET A 180      22.222  65.503  86.061  1.00 29.67           C
ATOM   2810  H   MET A 180      17.890  62.872  84.090  1.00 48.63           H
ATOM   2811  HA  MET A 180      17.143  65.401  84.772  1.00 47.53           H
ATOM   2812  HB2 MET A 180      19.305  64.700  83.085  1.00 35.82           H
ATOM   2813  HB3 MET A 180      18.828  66.194  83.320  1.00 35.82           H
ATOM   2814  HG2 MET A 180      19.520  66.094  85.526  1.00 35.06           H
ATOM   2815  HG3 MET A 180      19.865  64.562  85.377  1.00 35.06           H
ATOM   2816  HE1 MET A 180      23.178  65.658  86.037  1.00 35.55           H
ATOM   2817  HE2 MET A 180      21.797  66.089  86.713  1.00 35.55           H
ATOM   2818  HE3 MET A 180      22.046  64.578  86.298  1.00 35.55           H
ATOM   2819  N   LEU A 181      16.281  66.062  82.459  1.00 40.21           N
ATOM   2820  CA  LEU A 181      15.407  66.363  81.333  1.00 35.96           C
ATOM   2821  C   LEU A 181      15.866  67.640  80.620  1.00 34.09           C
ATOM   2822  O   LEU A 181      16.264  68.618  81.262  1.00 30.77           O
ATOM   2823  CB  LEU A 181      13.954  66.529  81.826  1.00 38.61           C
ATOM   2824  CG  LEU A 181      12.769  66.777  80.876  1.00 41.15           C
ATOM   2825  CD1 LEU A 181      11.468  66.716  81.655  1.00 41.07           C
ATOM   2826  CD2 LEU A 181      12.802  68.116  80.227  1.00 39.67           C
ATOM   2827  H   LEU A 181      16.522  66.778  82.881  1.00 48.20           H
ATOM   2828  HA  LEU A 181      15.433  65.622  80.713  1.00 43.09           H
ATOM   2829  HB2 LEU A 181      13.726  65.746  82.354  1.00 46.28           H
ATOM   2830  HB3 LEU A 181      13.963  67.296  82.415  1.00 46.28           H
ATOM   2831  HG  LEU A 181      12.764  66.093  80.187  1.00 49.32           H
ATOM   2832 HD11 LEU A 181      10.728  66.849  81.045  1.00 49.23           H
ATOM   2833 HD12 LEU A 181      11.394  65.858  82.098  1.00 49.23           H
ATOM   2834 HD13 LEU A 181      11.475  67.429  82.313  1.00 49.23           H
ATOM   2835 HD21 LEU A 181      11.998  68.214  79.694  1.00 47.55           H
ATOM   2836 HD22 LEU A 181      12.825  68.792  80.921  1.00 47.55           H
ATOM   2837 HD23 LEU A 181      13.570  68.191  79.656  1.00 47.55           H
ATOM   2838  N   CYS A 182      15.754  67.636  79.299  1.00 30.73           N
ATOM   2839  CA  CYS A 182      16.216  68.715  78.438  1.00 41.22           C
ATOM   2840  C   CYS A 182      15.067  69.453  77.769  1.00 40.49           C
ATOM   2841  O   CYS A 182      14.111  68.835  77.291  1.00 32.56           O
ATOM   2842  CB  CYS A 182      17.156  68.189  77.355  1.00 44.95           C
ATOM   2843  SG  CYS A 182      18.808  67.788  78.002  1.00 40.27           S
ATOM   2844  H   CYS A 182      15.398  66.988  78.863  1.00 36.82           H
ATOM   2845  HA  CYS A 182      16.711  69.350  78.983  1.00 49.41           H
ATOM   2846  HB2 CYS A 182      16.786  67.378  76.953  1.00 53.89           H
ATOM   2847  HB3 CYS A 182      17.268  68.867  76.666  1.00 53.89           H
ATOM   2848  N   ALA A 183      15.188  70.785  77.726  1.00 36.26           N
ATOM   2849  CA  ALA A 183      14.245  71.660  77.042  1.00 33.51           C
ATOM   2850  C   ALA A 183      14.925  72.982  76.739  1.00 41.13           C
ATOM   2851  O   ALA A 183      15.713  73.494  77.567  1.00 29.77           O
ATOM   2852  CB  ALA A 183      12.995  71.926  77.874  1.00 38.84           C
ATOM   2853  H   ALA A 183      15.832  71.206  78.095  1.00 43.46           H
ATOM   2854  HA  ALA A 183      13.968  71.246  76.205  1.00 40.16           H
ATOM   2855  HB1 ALA A 183      12.405  72.508  77.371  1.00 46.55           H
ATOM   2856  HB2 ALA A 183      12.556  71.080  78.061  1.00 46.55           H
ATOM   2857  HB3 ALA A 183      13.266  72.358  78.701  1.00 46.55           H
ATOM   2858  N   GLY A 184      14.589  73.532  75.571  1.00 31.86           N
ATOM   2859  CA  GLY A 184      15.044  74.839  75.161  1.00 37.19           C
ATOM   2860  C   GLY A 184      15.940  74.794  73.941  1.00 40.77           C
ATOM   2861  O   GLY A 184      16.378  73.738  73.474  1.00 40.86           O
ATOM   2862  H   GLY A 184      14.073  73.161  74.981  1.00 38.18           H
ATOM   2863  HA2 GLY A 184      14.279  75.395  74.951  1.00 44.57           H
ATOM   2864  HA3 GLY A 184      15.539  75.240  75.886  1.00 44.57           H
ATOM   2865  N   ASN A 185      16.204  76.003  73.441  1.00 29.92           N
ATOM   2866  CA  ASN A 185      17.004  76.206  72.258  1.00 31.80           C
ATOM   2867  C   ASN A 185      17.725  77.553  72.381  1.00 33.36           C
ATOM   2868  O   ASN A 185      17.755  78.172  73.449  1.00 36.59           O
ATOM   2869  CB  ASN A 185      16.144  76.120  70.997  1.00 33.19           C
ATOM   2870  CG  ASN A 185      15.079  77.153  70.972  1.00 36.57           C
ATOM   2871  OD1 ASN A 185      15.206  78.165  71.617  1.00 38.69           O
ATOM   2872  ND2 ASN A 185      14.019  76.906  70.252  1.00 41.34           N
ATOM   2873  H   ASN A 185      15.928  76.733  73.793  1.00 35.85           H
ATOM   2874  HA  ASN A 185      17.662  75.497  72.219  1.00 38.11           H
ATOM   2875  HB2 ASN A 185      16.712  76.281  70.236  1.00 39.77           H
ATOM   2876  HB3 ASN A 185      15.739  75.251  70.950  1.00 39.77           H
ATOM   2877 HD21 ASN A 185      13.351  77.462  70.262  1.00 49.55           H
ATOM   2878 HD22 ASN A 185      13.997  76.195  69.781  1.00 49.55           H
ATOM   2879  N   THR A 186      18.365  77.980  71.298  1.00 35.82           N
ATOM   2880  CA  THR A 186      19.186  79.183  71.330  1.00 38.52           C
ATOM   2881  C   THR A 186      18.349  80.457  71.325  1.00 40.61           C
ATOM   2882  O   THR A 186      18.907  81.559  71.237  1.00 34.57           O
ATOM   2883  CB  THR A 186      20.134  79.211  70.142  1.00 32.10           C
ATOM   2884  OG1 THR A 186      19.388  79.588  68.977  1.00 40.89           O
ATOM   2885  CG2 THR A 186      20.802  77.863  69.953  1.00 36.89           C
ATOM   2886  H   THR A 186      18.353  77.575  70.540  1.00 42.92           H
ATOM   2887  HA  THR A 186      19.722  79.160  72.142  1.00 46.17           H
ATOM   2888  HB  THR A 186      20.836  79.859  70.306  1.00 38.46           H
ATOM   2889  HG1 THR A 186      19.885  79.590  68.303  1.00 49.01           H
ATOM   2890 HG21 THR A 186      21.416  77.911  69.206  1.00 44.21           H
ATOM   2891 HG22 THR A 186      21.300  77.619  70.754  1.00 44.21           H
ATOM   2892 HG23 THR A 186      20.141  77.176  69.768  1.00 44.21           H
ATOM   2893  N   ARG A 187      17.031  80.294  71.413  1.00 39.90           N
ATOM   2894  CA  ARG A 187      16.071  81.385  71.458  1.00 44.60           C
ATOM   2895  C   ARG A 187      15.174  81.368  72.697  1.00 31.97           C
ATOM   2896  O   ARG A 187      14.485  82.361  72.928  1.00 33.71           O
ATOM   2897  CB  ARG A 187      15.181  81.334  70.193  1.00 41.06           C
ATOM   2898  CG  ARG A 187      14.973  82.624  69.395  1.00 54.59           C
ATOM   2899  CD  ARG A 187      16.222  83.085  68.634  1.00 63.87           C
ATOM   2900  NE  ARG A 187      16.729  84.381  69.113  1.00 71.61           N
ATOM   2901  CZ  ARG A 187      18.021  84.692  69.256  1.00 76.95           C
ATOM   2902  NH1 ARG A 187      18.972  83.798  68.976  1.00 67.59           N
ATOM   2903  NH2 ARG A 187      18.366  85.905  69.692  1.00 69.49           N1+
ATOM   2904  H   ARG A 187      16.651  79.515  71.447  1.00 47.82           H
ATOM   2905  HA  ARG A 187      16.558  82.227  71.454  1.00 53.46           H
ATOM   2906  HB2 ARG A 187      15.590  80.706  69.580  1.00 49.21           H
ATOM   2907  HB3 ARG A 187      14.301  81.011  70.449  1.00 49.21           H
ATOM   2908  HG2 ARG A 187      14.274  82.467  68.738  1.00 65.46           H
ATOM   2909  HG3 ARG A 187      14.711  83.328  70.005  1.00 65.46           H
ATOM   2910  HD2 ARG A 187      16.912  82.414  68.739  1.00 76.58           H
ATOM   2911  HD3 ARG A 187      15.989  83.187  67.695  1.00 76.58           H
ATOM   2912  HE  ARG A 187      16.149  84.991  69.297  1.00 85.88           H
ATOM   2913 HH11 ARG A 187      18.758  83.005  68.693  1.00 81.06           H
ATOM   2914 HH12 ARG A 187      19.806  84.011  69.082  1.00 81.06           H
ATOM   2915 HH21 ARG A 187      17.760  86.488  69.881  1.00 83.34           H
ATOM   2916 HH22 ARG A 187      19.197  86.107  69.795  1.00 83.34           H
ATOM   2917  N   ARG A 188      15.116  80.257  73.464  1.00 35.03           N
ATOM   2918  CA  ARG A 188      14.253  80.138  74.643  1.00 33.76           C
ATOM   2919  C   ARG A 188      14.929  79.331  75.750  1.00 29.69           C
ATOM   2920  O   ARG A 188      15.338  78.200  75.479  1.00 33.73           O
ATOM   2921  CB  ARG A 188      12.933  79.458  74.263  1.00 35.13           C
ATOM   2922  CG  ARG A 188      12.606  79.327  72.769  1.00 35.81           C
ATOM   2923  CD  ARG A 188      11.547  80.279  72.363  1.00 45.02           C
ATOM   2924  NE  ARG A 188      10.701  79.789  71.258  1.00 52.51           N
ATOM   2925  CZ  ARG A 188       9.380  79.953  71.217  1.00 62.10           C
ATOM   2926  NH1 ARG A 188       8.739  80.558  72.222  1.00 57.42           N
ATOM   2927  NH2 ARG A 188       8.694  79.503  70.181  1.00 69.77           N1+
ATOM   2928  H   ARG A 188      15.540  79.526  73.298  1.00 41.98           H
ATOM   2929  HA  ARG A 188      14.051  81.032  74.975  1.00 40.45           H
ATOM   2930  HB2 ARG A 188      12.935  78.568  74.632  1.00 42.10           H
ATOM   2931  HB3 ARG A 188      12.214  79.967  74.662  1.00 42.10           H
ATOM   2932  HG2 ARG A 188      13.375  79.484  72.206  1.00 42.91           H
ATOM   2933  HG3 ARG A 188      12.260  78.438  72.612  1.00 42.91           H
ATOM   2934  HD2 ARG A 188      10.983  80.460  73.127  1.00 53.97           H
ATOM   2935  HD3 ARG A 188      11.979  81.097  72.063  1.00 53.97           H
ATOM   2936  HE  ARG A 188      11.082  79.398  70.590  1.00 62.95           H
ATOM   2937 HH11 ARG A 188       9.175  80.861  72.908  1.00 68.85           H
ATOM   2938 HH12 ARG A 188       7.879  80.650  72.180  1.00 68.85           H
ATOM   2939 HH21 ARG A 188       9.098  79.109  69.532  1.00 83.67           H
ATOM   2940 HH22 ARG A 188       7.840  79.596  70.159  1.00 83.67           H
ATOM   2941  N   ASP A 189      15.040  79.855  76.999  1.00 36.99           N
ATOM   2942  CA  ASP A 189      15.782  78.975  77.940  1.00 33.58           C
ATOM   2943  C   ASP A 189      15.538  79.565  79.315  1.00 35.65           C
ATOM   2944  O   ASP A 189      15.156  80.739  79.473  1.00 33.38           O
ATOM   2945  CB  ASP A 189      17.259  78.907  77.552  1.00 36.23           C
ATOM   2946  CG  ASP A 189      18.008  77.690  78.145  1.00 29.05           C
ATOM   2947  OD1 ASP A 189      19.202  77.587  77.778  1.00 32.45           O
ATOM   2948  OD2 ASP A 189      17.420  76.927  78.938  1.00 25.33           O1-
ATOM   2949  H   ASP A 189      14.757  80.796  77.283  1.00 44.33           H
ATOM   2950  HA  ASP A 189      15.352  77.919  77.876  1.00 40.24           H
ATOM   2951  HB2 ASP A 189      17.347  78.787  76.449  1.00 43.42           H
ATOM   2952  HB3 ASP A 189      17.802  79.829  77.808  1.00 43.42           H
ATOM   2953  N   SER A 190      15.649  78.666  80.344  1.00 28.05           N
ATOM   2954  CA  SER A 190      15.790  79.219  81.698  1.00 26.12           C
ATOM   2955  C   SER A 190      17.219  79.781  81.780  1.00 26.21           C
ATOM   2956  O   SER A 190      18.038  79.654  80.882  1.00 30.25           O
ATOM   2957  CB  SER A 190      15.481  78.121  82.719  1.00 31.11           C
ATOM   2958  OG  SER A 190      16.301  77.006  82.267  1.00 38.13           O
ATOM   2959  H   SER A 190      16.182  77.768  80.174  1.00 33.60           H
ATOM   2960  HA  SER A 190      15.071  80.054  81.843  1.00 31.28           H
ATOM   2961  HB2 SER A 190      15.730  78.466  83.725  1.00 37.28           H
ATOM   2962  HB3 SER A 190      14.429  77.807  82.676  1.00 37.28           H
ATOM   2963  HG  SER A 190      16.268  76.246  82.922  1.00 45.70           H
ATOM   2964  N   CYS A 191      17.484  80.559  82.882  1.00 29.59           N
ATOM   2965  CA  CYS A 191      18.869  81.050  83.040  1.00 28.87           C
ATOM   2966  C   CYS A 191      19.034  81.218  84.543  1.00 26.82           C
ATOM   2967  O   CYS A 191      18.128  81.038  85.353  1.00 30.80           O
ATOM   2968  CB  CYS A 191      19.093  82.384  82.299  1.00 30.27           C
ATOM   2969  SG  CYS A 191      20.827  82.822  81.957  1.00 39.47           S
ATOM   2970  H   CYS A 191      16.760  80.865  83.571  1.00 35.46           H
ATOM   2971  HA  CYS A 191      19.575  80.252  82.639  1.00 34.59           H
ATOM   2972  HB2 CYS A 191      18.545  82.357  81.337  1.00 36.26           H
ATOM   2973  HB3 CYS A 191      18.697  83.239  82.885  1.00 36.26           H
ATOM   2974  N   GLN A 192      20.310  81.603  84.900  1.00 28.53           N
ATOM   2975  CA  GLN A 192      20.560  82.044  86.270  1.00 27.54           C
ATOM   2976  C   GLN A 192      19.460  83.099  86.612  1.00 29.05           C
ATOM   2977  O   GLN A 192      19.076  84.064  85.997  1.00 27.30           O
ATOM   2978  CB  GLN A 192      21.947  82.654  86.477  1.00 44.87           C
ATOM   2979  CG  GLN A 192      23.026  81.882  85.716  1.00 43.43           C
ATOM   2980  CD  GLN A 192      24.383  82.318  86.220  1.00 52.21           C
ATOM   2981  OE1 GLN A 192      24.558  83.002  87.211  1.00 59.35           O
ATOM   2982  NE2 GLN A 192      25.455  81.926  85.410  1.00 46.69           N
ATOM   2983  H   GLN A 192      21.019  81.826  84.198  1.00 34.17           H
ATOM   2984  HA  GLN A 192      20.461  81.134  86.931  1.00 32.99           H
ATOM   2985  HB2 GLN A 192      21.967  83.723  86.171  1.00 53.78           H
ATOM   2986  HB3 GLN A 192      22.188  82.668  87.564  1.00 53.78           H
ATOM   2987  HG2 GLN A 192      22.902  80.780  85.836  1.00 52.06           H
ATOM   2988  HG3 GLN A 192      22.944  82.077  84.626  1.00 52.06           H
ATOM   2989 HE21 GLN A 192      25.379  81.167  84.739  1.00 55.97           H
ATOM   2990 HE22 GLN A 192      26.397  82.138  85.709  1.00 55.97           H
ATOM   2991  N   GLY A 193      18.960  82.709  87.835  1.00 27.23           N
ATOM   2992  CA  GLY A 193      17.887  83.271  88.627  1.00 36.95           C
ATOM   2993  C   GLY A 193      16.611  82.445  88.627  1.00 32.37           C
ATOM   2994  O   GLY A 193      15.813  82.538  89.584  1.00 33.36           O
ATOM   2995  H   GLY A 193      19.289  82.042  88.258  1.00 32.62           H
ATOM   2996  HA2 GLY A 193      18.176  83.289  89.557  1.00 44.28           H
ATOM   2997  HA3 GLY A 193      17.719  84.174  88.348  1.00 44.28           H
ATOM   2998  N   ASP A 194      16.416  81.636  87.578  1.00 29.62           N
ATOM   2999  CA  ASP A 194      15.251  80.764  87.417  1.00 30.98           C
ATOM   3000  C   ASP A 194      15.397  79.384  88.075  1.00 32.20           C
ATOM   3001  O   ASP A 194      14.399  78.654  88.148  1.00 30.48           O
ATOM   3002  CB  ASP A 194      14.974  80.540  85.926  1.00 32.53           C
ATOM   3003  CG  ASP A 194      14.698  81.843  85.157  1.00 29.86           C
ATOM   3004  OD1 ASP A 194      13.983  82.726  85.700  1.00 32.31           O
ATOM   3005  OD2 ASP A 194      15.178  81.964  83.999  1.00 26.76           O1-
ATOM   3006  H   ASP A 194      16.978  81.580  86.914  1.00 35.49           H
ATOM   3007  HA  ASP A 194      14.474  81.205  87.803  1.00 37.12           H
ATOM   3008  HB2 ASP A 194      15.762  80.128  85.528  1.00 38.97           H
ATOM   3009  HB3 ASP A 194      14.202  79.953  85.833  1.00 38.97           H
ATOM   3010  N   SER A 195      16.600  79.028  88.558  1.00 26.01           N
ATOM   3011  CA  SER A 195      16.882  77.728  89.166  1.00 33.66           C
ATOM   3012  C   SER A 195      15.883  77.401  90.266  1.00 34.02           C
ATOM   3013  O   SER A 195      15.542  78.253  91.073  1.00 37.27           O
ATOM   3014  CB  SER A 195      18.293  77.728  89.756  1.00 25.23           C
ATOM   3015  OG  SER A 195      19.288  77.975  88.777  1.00 31.08           O
ATOM   3016  H   SER A 195      17.284  79.552  88.557  1.00 31.16           H
ATOM   3017  HA  SER A 195      16.841  77.024  88.505  1.00 40.33           H
ATOM   3018  HB2 SER A 195      18.360  78.404  90.445  1.00 30.22           H
ATOM   3019  HB3 SER A 195      18.424  76.866  90.166  1.00 30.22           H
ATOM   3020  HG  SER A 195      20.026  77.993  89.169  1.00 37.24           H
ATOM   3021  N   GLY A 196      15.455  76.143  90.330  1.00 31.75           N
ATOM   3022  CA  GLY A 196      14.468  75.727  91.302  1.00 35.72           C
ATOM   3023  C   GLY A 196      13.026  75.971  90.890  1.00 34.83           C
ATOM   3024  O   GLY A 196      12.123  75.376  91.474  1.00 29.94           O
ATOM   3025  H   GLY A 196      15.725  75.517  89.814  1.00 38.05           H
ATOM   3026  HA2 GLY A 196      14.590  74.775  91.459  1.00 42.81           H
ATOM   3027  HA3 GLY A 196      14.635  76.195  92.140  1.00 42.81           H
ATOM   3028  N   GLY A 197      12.798  76.808  89.892  1.00 33.89           N
ATOM   3029  CA  GLY A 197      11.480  77.074  89.394  1.00 38.84           C
ATOM   3030  C   GLY A 197      10.930  75.925  88.577  1.00 41.21           C
ATOM   3031  O   GLY A 197      11.602  74.919  88.331  1.00 36.98           O
ATOM   3032  H   GLY A 197      13.421  77.238  89.483  1.00 40.61           H
ATOM   3033  HA2 GLY A 197      10.878  77.279  90.123  1.00 46.55           H
ATOM   3034  HA3 GLY A 197      11.527  77.836  88.803  1.00 46.55           H
ATOM   3035  N   PRO A 198       9.716  76.086  88.104  1.00 40.64           N
ATOM   3036  CA  PRO A 198       9.046  74.961  87.465  1.00 30.25           C
ATOM   3037  C   PRO A 198       9.083  74.994  85.951  1.00 38.53           C
ATOM   3038  O   PRO A 198       9.052  76.036  85.273  1.00 37.48           O
ATOM   3039  CB  PRO A 198       7.603  75.083  87.986  1.00 41.43           C
ATOM   3040  CG  PRO A 198       7.384  76.554  88.136  1.00 39.01           C
ATOM   3041  CD  PRO A 198       8.791  77.210  88.307  1.00 41.58           C
ATOM   3042  HA  PRO A 198       9.418  74.121  87.787  1.00 36.25           H
ATOM   3043  HB2 PRO A 198       6.976  74.718  87.341  1.00 49.66           H
ATOM   3044  HB3 PRO A 198       7.507  74.632  88.838  1.00 49.66           H
ATOM   3045  HG2 PRO A 198       6.926  76.897  87.352  1.00 46.76           H
ATOM   3046  HG3 PRO A 198       6.848  76.722  88.928  1.00 46.76           H
ATOM   3047  HD2 PRO A 198       8.932  77.879  87.621  1.00 49.84           H
ATOM   3048  HD3 PRO A 198       8.892  77.590  89.198  1.00 49.84           H
ATOM   3049  N   LEU A 199       9.088  73.764  85.452  1.00 38.42           N
ATOM   3050  CA  LEU A 199       8.840  73.403  84.071  1.00 34.58           C
ATOM   3051  C   LEU A 199       7.545  72.593  84.119  1.00 44.38           C
ATOM   3052  O   LEU A 199       7.489  71.546  84.789  1.00 41.25           O
ATOM   3053  CB  LEU A 199      10.005  72.586  83.503  1.00 36.25           C
ATOM   3054  CG  LEU A 199       9.863  71.943  82.127  1.00 44.97           C
ATOM   3055  CD1 LEU A 199      10.131  72.946  81.034  1.00 42.83           C
ATOM   3056  CD2 LEU A 199      10.784  70.760  81.987  1.00 41.73           C
ATOM   3057  H   LEU A 199       9.212  73.062  85.945  1.00 46.04           H
ATOM   3058  HA  LEU A 199       8.723  74.209  83.544  1.00 41.44           H
ATOM   3059  HB2 LEU A 199      10.791  73.152  83.474  1.00 43.45           H
ATOM   3060  HB3 LEU A 199      10.153  71.859  84.131  1.00 43.45           H
ATOM   3061  HG  LEU A 199       8.958  71.618  82.028  1.00 53.90           H
ATOM   3062 HD11 LEU A 199      10.033  72.506  80.175  1.00 51.34           H
ATOM   3063 HD12 LEU A 199       9.499  73.676  81.117  1.00 51.34           H
ATOM   3064 HD13 LEU A 199      11.035  73.278  81.144  1.00 51.34           H
ATOM   3065 HD21 LEU A 199      10.659  70.376  81.105  1.00 50.01           H
ATOM   3066 HD22 LEU A 199      11.699  71.067  82.084  1.00 50.01           H
ATOM   3067 HD23 LEU A 199      10.577  70.105  82.676  1.00 50.01           H
ATOM   3068  N   VAL A 200       6.487  73.124  83.487  1.00 39.92           N
ATOM   3069  CA  VAL A 200       5.145  72.545  83.519  1.00 43.00           C
ATOM   3070  C   VAL A 200       4.726  72.199  82.097  1.00 43.67           C
ATOM   3071  O   VAL A 200       5.075  72.888  81.131  1.00 52.03           O
ATOM   3072  CB  VAL A 200       4.076  73.478  84.158  1.00 40.91           C
ATOM   3073  CG1 VAL A 200       4.344  73.667  85.612  1.00 37.74           C
ATOM   3074  CG2 VAL A 200       4.018  74.841  83.433  1.00 48.74           C
ATOM   3075  H   VAL A 200       6.525  73.856  83.025  1.00 47.84           H
ATOM   3076  HA  VAL A 200       5.179  71.731  84.043  1.00 51.55           H
ATOM   3077  HB  VAL A 200       3.202  73.062  84.070  1.00 49.03           H
ATOM   3078 HG11 VAL A 200       3.666  74.251  85.982  1.00 45.23           H
ATOM   3079 HG12 VAL A 200       4.308  72.798  86.044  1.00 45.23           H
ATOM   3080 HG13 VAL A 200       5.223  74.062  85.727  1.00 45.23           H
ATOM   3081 HG21 VAL A 200       3.335  75.397  83.848  1.00 58.43           H
ATOM   3082 HG22 VAL A 200       4.883  75.270  83.515  1.00 58.43           H
ATOM   3083 HG23 VAL A 200       3.815  74.704  82.491  1.00 58.43           H
ATOM   3084  N   CYS A 201       3.961  71.118  81.978  1.00 41.57           N
ATOM   3085  CA  CYS A 201       3.480  70.642  80.694  1.00 52.24           C
ATOM   3086  C   CYS A 201       1.999  70.358  80.835  1.00 54.39           C
ATOM   3087  O   CYS A 201       1.574  69.746  81.824  1.00 48.74           O
ATOM   3088  CB  CYS A 201       4.244  69.395  80.221  1.00 47.66           C
ATOM   3089  SG  CYS A 201       6.082  69.646  80.079  1.00 43.82           S
ATOM   3090  H   CYS A 201       3.697  70.624  82.641  1.00 49.83           H
ATOM   3091  HA  CYS A 201       3.593  71.344  80.037  1.00 62.63           H
ATOM   3092  HB2 CYS A 201       4.084  68.674  80.849  1.00 57.13           H
ATOM   3093  HB3 CYS A 201       3.913  69.156  79.338  1.00 57.13           H
ATOM   3094  N   LYS A 202       1.217  70.873  79.882  1.00 49.71           N
ATOM   3095  CA  LYS A 202      -0.217  70.612  79.846  1.00 59.16           C
ATOM   3096  C   LYS A 202      -0.435  69.244  79.212  1.00 55.42           C
ATOM   3097  O   LYS A 202      -0.132  69.030  78.030  1.00 53.00           O
ATOM   3098  CB  LYS A 202      -0.954  71.693  79.074  1.00 60.03           C
ATOM   3099  CG  LYS A 202      -2.423  71.746  79.430  1.00 63.18           C
ATOM   3100  CD  LYS A 202      -3.079  73.038  78.907  1.00 73.89           C
ATOM   3101  CE  LYS A 202      -3.667  73.904  80.035  1.00 71.32           C
ATOM   3102  NZ  LYS A 202      -5.040  74.359  79.675  1.00 70.35           N1+
ATOM   3103  H   LYS A 202       1.497  71.377  79.235  1.00 59.59           H
ATOM   3104  HA  LYS A 202      -0.562  70.601  80.755  1.00 70.94           H
ATOM   3105  HB2 LYS A 202      -0.551  72.555  79.270  1.00 71.98           H
ATOM   3106  HB3 LYS A 202      -0.878  71.494  78.126  1.00 71.98           H
ATOM   3107  HG2 LYS A 202      -2.871  70.986  79.023  1.00 75.76           H
ATOM   3108  HG3 LYS A 202      -2.513  71.706  80.397  1.00 75.76           H
ATOM   3109  HD2 LYS A 202      -2.404  73.563  78.448  1.00 88.61           H
ATOM   3110  HD3 LYS A 202      -3.793  72.812  78.291  1.00 88.61           H
ATOM   3111  HE2 LYS A 202      -3.707  73.401  80.865  1.00 85.53           H
ATOM   3112  HE3 LYS A 202      -3.115  74.691  80.149  1.00 85.53           H
ATOM   3113  HZ1 LYS A 202      -5.375  74.849  80.336  1.00 84.36           H
ATOM   3114  HZ2 LYS A 202      -5.004  74.853  78.937  1.00 84.36           H
ATOM   3115  HZ3 LYS A 202      -5.571  73.659  79.532  1.00 84.36           H
ATOM   3116  N   VAL A 203      -0.901  68.307  80.020  1.00 55.66           N
ATOM   3117  CA  VAL A 203      -1.120  66.930  79.594  1.00 62.28           C
ATOM   3118  C   VAL A 203      -2.615  66.664  79.690  1.00 60.18           C
ATOM   3119  O   VAL A 203      -3.206  66.779  80.774  1.00 57.70           O
ATOM   3120  CB  VAL A 203      -0.316  65.937  80.445  1.00 48.85           C
ATOM   3121  CG1 VAL A 203      -0.262  64.610  79.758  1.00 54.00           C
ATOM   3122  CG2 VAL A 203       1.093  66.464  80.689  1.00 60.48           C
ATOM   3123  H   VAL A 203      -1.083  68.443  80.856  1.00 66.74           H
ATOM   3124  HA  VAL A 203      -0.834  66.828  78.671  1.00 74.68           H
ATOM   3125  HB  VAL A 203      -0.748  65.818  81.304  1.00 58.56           H
ATOM   3126 HG11 VAL A 203       0.235  63.990  80.316  1.00 64.74           H
ATOM   3127 HG12 VAL A 203      -1.165  64.287  79.624  1.00 64.74           H
ATOM   3128 HG13 VAL A 203       0.182  64.723  78.903  1.00 64.74           H
ATOM   3129 HG21 VAL A 203       1.617  65.779  81.138  1.00 72.53           H
ATOM   3130 HG22 VAL A 203       1.493  66.687  79.837  1.00 72.53           H
ATOM   3131 HG23 VAL A 203       1.039  67.257  81.243  1.00 72.53           H
ATOM   3132  N   ASN A 204      -3.225  66.363  78.549  1.00 60.02           N
ATOM   3133  CA  ASN A 204      -4.654  66.070  78.467  1.00 68.58           C
ATOM   3134  C   ASN A 204      -5.451  66.978  79.409  1.00 62.93           C
ATOM   3135  O   ASN A 204      -6.049  66.534  80.391  1.00 61.12           O
ATOM   3136  CB  ASN A 204      -4.915  64.586  78.777  1.00 70.79           C
ATOM   3137  CG  ASN A 204      -4.064  63.628  77.893  1.00 76.29           C
ATOM   3138  OD1 ASN A 204      -4.085  63.700  76.645  1.00 73.06           O
ATOM   3139  ND2 ASN A 204      -3.299  62.743  78.554  1.00 74.75           N
ATOM   3140  H   ASN A 204      -2.823  66.316  77.786  1.00 71.97           H
ATOM   3141  HA  ASN A 204      -4.957  66.247  77.561  1.00 82.24           H
ATOM   3142  HB2 ASN A 204      -4.688  64.423  79.712  1.00 84.89           H
ATOM   3143  HB3 ASN A 204      -5.858  64.390  78.630  1.00 84.89           H
ATOM   3144 HD21 ASN A 204      -2.792  62.196  78.118  1.00 89.64           H
ATOM   3145 HD22 ASN A 204      -3.313  62.724  79.426  1.00 89.64           H
ATOM   3146  N   GLY A 205      -5.430  68.278  79.106  1.00 59.20           N
ATOM   3147  CA  GLY A 205      -6.178  69.240  79.891  1.00 60.58           C
ATOM   3148  C   GLY A 205      -5.706  69.487  81.307  1.00 66.71           C
ATOM   3149  O   GLY A 205      -6.463  70.074  82.090  1.00 61.27           O
ATOM   3150  H   GLY A 205      -4.998  68.626  78.444  1.00 70.98           H
ATOM   3151  HA2 GLY A 205      -6.184  70.094  79.423  1.00 72.64           H
ATOM   3152  HA3 GLY A 205      -7.093  68.925  79.953  1.00 72.64           H
ATOM   3153  N   THR A 206      -4.483  69.080  81.679  1.00 67.89           N
ATOM   3154  CA  THR A 206      -3.996  69.372  83.025  1.00 69.15           C
ATOM   3155  C   THR A 206      -2.523  69.772  83.023  1.00 67.86           C
ATOM   3156  O   THR A 206      -1.708  69.230  82.269  1.00 60.91           O
ATOM   3157  CB  THR A 206      -4.192  68.189  83.964  1.00 63.34           C
ATOM   3158  OG1 THR A 206      -5.554  67.764  83.897  1.00 70.01           O
ATOM   3159  CG2 THR A 206      -3.863  68.597  85.400  1.00 55.85           C
ATOM   3160  H   THR A 206      -3.929  68.630  81.183  1.00 81.41           H
ATOM   3161  HA  THR A 206      -4.505  70.110  83.397  1.00 82.92           H
ATOM   3162  HB  THR A 206      -3.608  67.460  83.702  1.00 75.95           H
ATOM   3163  HG1 THR A 206      -5.680  67.128  84.432  1.00 83.96           H
ATOM   3164 HG21 THR A 206      -4.000  67.847  85.997  1.00 66.97           H
ATOM   3165 HG22 THR A 206      -2.933  68.861  85.464  1.00 66.97           H
ATOM   3166 HG23 THR A 206      -4.427  69.338  85.676  1.00 66.97           H
ATOM   3167  N   TRP A 207      -2.204  70.727  83.895  1.00 63.06           N
ATOM   3168  CA  TRP A 207      -0.847  71.214  84.067  1.00 58.99           C
ATOM   3169  C   TRP A 207      -0.087  70.309  85.037  1.00 51.33           C
ATOM   3170  O   TRP A 207      -0.483  70.174  86.199  1.00 53.92           O
ATOM   3171  CB  TRP A 207      -0.885  72.652  84.587  1.00 60.91           C
ATOM   3172  CG  TRP A 207      -1.211  73.735  83.539  1.00 69.46           C
ATOM   3173  CD1 TRP A 207      -2.301  74.560  83.537  1.00 68.04           C
ATOM   3174  CD2 TRP A 207      -0.427  74.121  82.381  1.00 65.44           C
ATOM   3175  NE1 TRP A 207      -2.248  75.415  82.467  1.00 66.04           N
ATOM   3176  CE2 TRP A 207      -1.117  75.163  81.737  1.00 66.69           C
ATOM   3177  CE3 TRP A 207       0.777  73.684  81.832  1.00 65.32           C
ATOM   3178  CZ2 TRP A 207      -0.636  75.777  80.566  1.00 62.67           C
ATOM   3179  CZ3 TRP A 207       1.247  74.284  80.667  1.00 60.74           C
ATOM   3180  CH2 TRP A 207       0.543  75.321  80.049  1.00 62.54           C
ATOM   3181  H   TRP A 207      -2.775  71.134  84.399  1.00 75.62           H
ATOM   3182  HA  TRP A 207      -0.400  71.202  83.204  1.00 70.73           H
ATOM   3183  HB2 TRP A 207      -1.565  72.702  85.282  1.00 73.04           H
ATOM   3184  HB3 TRP A 207      -0.018  72.863  84.964  1.00 73.04           H
ATOM   3185  HD1 TRP A 207      -2.976  74.551  84.174  1.00 81.59           H
ATOM   3186  HE1 TRP A 207      -2.833  76.009  82.277  1.00 79.20           H
ATOM   3187  HE3 TRP A 207       1.246  72.994  82.233  1.00 78.33           H
ATOM   3188  HZ2 TRP A 207      -1.101  76.464  80.154  1.00 75.15           H
ATOM   3189  HZ3 TRP A 207       2.047  73.991  80.295  1.00 72.84           H
ATOM   3190  HH2 TRP A 207       0.886  75.704  79.272  1.00 74.99           H
ATOM   3191  N   LEU A 208       1.019  69.719  84.568  1.00 50.93           N
ATOM   3192  CA  LEU A 208       1.855  68.816  85.360  1.00 52.20           C
ATOM   3193  C   LEU A 208       3.301  69.301  85.401  1.00 44.87           C
ATOM   3194  O   LEU A 208       3.890  69.557  84.348  1.00 45.83           O
ATOM   3195  CB  LEU A 208       1.840  67.412  84.754  1.00 52.22           C
ATOM   3196  CG  LEU A 208       0.537  66.644  84.803  1.00 48.97           C
ATOM   3197  CD1 LEU A 208       0.671  65.380  83.965  1.00 52.55           C
ATOM   3198  CD2 LEU A 208       0.258  66.314  86.223  1.00 51.75           C
ATOM   3199  H   LEU A 208       1.319  69.827  83.763  1.00 61.06           H
ATOM   3200  HA  LEU A 208       1.513  68.772  86.267  1.00 62.58           H
ATOM   3201  HB2 LEU A 208       2.075  67.493  83.817  1.00 62.60           H
ATOM   3202  HB3 LEU A 208       2.510  66.874  85.209  1.00 62.60           H
ATOM   3203  HG  LEU A 208      -0.188  67.187  84.458  1.00 58.71           H
ATOM   3204 HD11 LEU A 208      -0.152  64.871  84.009  1.00 63.00           H
ATOM   3205 HD12 LEU A 208       0.846  65.632  83.055  1.00 63.00           H
ATOM   3206 HD13 LEU A 208       1.407  64.852  84.306  1.00 63.00           H
ATOM   3207 HD21 LEU A 208      -0.558  65.798  86.279  1.00 62.04           H
ATOM   3208 HD22 LEU A 208       1.000  65.789  86.551  1.00 62.04           H
ATOM   3209 HD23 LEU A 208       0.175  67.127  86.741  1.00 62.04           H
ATOM   3210  N   GLN A 209       3.902  69.335  86.601  1.00 41.72           N
ATOM   3211  CA  GLN A 209       5.293  69.765  86.755  1.00 41.72           C
ATOM   3212  C   GLN A 209       6.227  68.645  86.318  1.00 43.20           C
ATOM   3213  O   GLN A 209       6.399  67.657  87.051  1.00 37.39           O
ATOM   3214  CB  GLN A 209       5.628  70.169  88.189  1.00 38.64           C
ATOM   3215  CG  GLN A 209       6.411  71.485  88.205  1.00 51.28           C
ATOM   3216  CD  GLN A 209       7.381  71.674  89.369  1.00 49.27           C
ATOM   3217  OE1 GLN A 209       6.964  72.038  90.466  1.00 46.40           O
ATOM   3218  NE2 GLN A 209       8.695  71.525  89.102  1.00 43.81           N
ATOM   3219  H   GLN A 209       3.529  69.094  87.343  1.00 50.01           H
ATOM   3220  HA  GLN A 209       5.441  70.524  86.171  1.00 50.01           H
ATOM   3221  HB2 GLN A 209       4.801  70.283  88.684  1.00 46.32           H
ATOM   3222  HB3 GLN A 209       6.184  69.480  88.594  1.00 46.32           H
ATOM   3223  HG2 GLN A 209       6.921  71.565  87.383  1.00 61.48           H
ATOM   3224  HG3 GLN A 209       5.766  72.211  88.258  1.00 61.48           H
ATOM   3225 HE21 GLN A 209       8.941  71.306  88.310  1.00 52.51           H
ATOM   3226 HE22 GLN A 209       9.287  71.651  89.716  1.00 52.51           H
ATOM   3227  N   ALA A 210       6.848  68.833  85.137  1.00 37.13           N
ATOM   3228  CA  ALA A 210       7.779  67.878  84.527  1.00 41.01           C
ATOM   3229  C   ALA A 210       9.196  67.999  85.079  1.00 40.13           C
ATOM   3230  O   ALA A 210       9.952  67.019  85.068  1.00 38.95           O
ATOM   3231  CB  ALA A 210       7.831  68.087  83.007  1.00 43.51           C
ATOM   3232  H   ALA A 210       6.735  69.543  84.650  1.00 44.50           H
ATOM   3233  HA  ALA A 210       7.457  66.976  84.689  1.00 49.15           H
ATOM   3234  HB1 ALA A 210       8.451  67.448  82.623  1.00 52.15           H
ATOM   3235  HB2 ALA A 210       6.944  67.952  82.630  1.00 52.15           H
ATOM   3236  HB3 ALA A 210       8.137  68.988  82.815  1.00 52.15           H
ATOM   3237  N   GLY A 211       9.590  69.186  85.534  1.00 44.86           N
ATOM   3238  CA  GLY A 211      10.932  69.344  86.055  1.00 43.65           C
ATOM   3239  C   GLY A 211      11.061  70.542  86.966  1.00 46.44           C
ATOM   3240  O   GLY A 211      10.084  71.239  87.270  1.00 39.49           O
ATOM   3241  H   GLY A 211       9.108  69.905  85.555  1.00 53.77           H
ATOM   3242  HA2 GLY A 211      11.174  68.556  86.557  1.00 52.33           H
ATOM   3243  HA3 GLY A 211      11.554  69.439  85.318  1.00 52.33           H
ATOM   3244  N   VAL A 212      12.311  70.762  87.402  1.00 44.48           N
ATOM   3245  CA  VAL A 212      12.716  71.946  88.163  1.00 41.80           C
ATOM   3246  C   VAL A 212      13.995  72.536  87.523  1.00 39.94           C
ATOM   3247  O   VAL A 212      14.932  71.776  87.214  1.00 36.70           O
ATOM   3248  CB  VAL A 212      12.886  71.567  89.653  1.00 39.85           C
ATOM   3249  CG1 VAL A 212      13.680  70.361  89.784  1.00 43.47           C
ATOM   3250  CG2 VAL A 212      13.545  72.653  90.445  1.00 38.82           C
ATOM   3251  H   VAL A 212      12.954  70.204  87.268  1.00 53.32           H
ATOM   3252  HA  VAL A 212      12.003  72.598  88.112  1.00 50.11           H
ATOM   3253  HB  VAL A 212      12.009  71.374  90.043  1.00 47.76           H
ATOM   3254 HG11 VAL A 212      13.788  70.165  90.727  1.00 52.11           H
ATOM   3255 HG12 VAL A 212      13.230  69.624  89.341  1.00 52.11           H
ATOM   3256 HG13 VAL A 212      14.546  70.528  89.384  1.00 52.11           H
ATOM   3257 HG21 VAL A 212      13.624  72.356  91.366  1.00 46.52           H
ATOM   3258 HG22 VAL A 212      14.417  72.856  90.078  1.00 46.52           H
ATOM   3259 HG23 VAL A 212      12.975  73.427  90.394  1.00 46.52           H
ATOM   3260  N   VAL A 213      14.034  73.886  87.298  1.00 35.34           N
ATOM   3261  CA  VAL A 213      15.268  74.463  86.750  1.00 38.33           C
ATOM   3262  C   VAL A 213      16.460  74.009  87.643  1.00 32.08           C
ATOM   3263  O   VAL A 213      16.562  74.157  88.848  1.00 32.74           O
ATOM   3264  CB  VAL A 213      15.131  75.998  86.661  1.00 34.77           C
ATOM   3265  CG1 VAL A 213      16.396  76.583  86.037  1.00 31.44           C
ATOM   3266  CG2 VAL A 213      13.887  76.361  85.847  1.00 35.24           C
ATOM   3267  H   VAL A 213      13.339  74.524  87.711  1.00 42.35           H
ATOM   3268  HA  VAL A 213      15.410  74.043  85.714  1.00 45.94           H
ATOM   3269  HB  VAL A 213      15.000  76.422  87.687  1.00 41.67           H
ATOM   3270 HG11 VAL A 213      16.351  77.678  86.002  1.00 37.67           H
ATOM   3271 HG12 VAL A 213      17.302  76.335  86.608  1.00 37.67           H
ATOM   3272 HG13 VAL A 213      16.561  76.218  85.021  1.00 37.67           H
ATOM   3273 HG21 VAL A 213      13.737  77.449  85.862  1.00 42.23           H
ATOM   3274 HG22 VAL A 213      13.958  76.033  84.806  1.00 42.23           H
ATOM   3275 HG23 VAL A 213      12.975  75.912  86.255  1.00 42.23           H
ATOM   3276  N   SER A 214      17.434  73.390  86.887  1.00 30.81           N
ATOM   3277  CA  SER A 214      18.713  72.841  87.400  1.00 34.56           C
ATOM   3278  C   SER A 214      19.965  73.433  86.753  1.00 32.30           C
ATOM   3279  O   SER A 214      20.622  74.170  87.484  1.00 25.45           O
ATOM   3280  CB  SER A 214      18.847  71.301  87.283  1.00 31.37           C
ATOM   3281  OG  SER A 214      19.978  70.830  88.054  1.00 24.96           O
ATOM   3282  H   SER A 214      17.366  73.290  86.034  1.00 36.91           H
ATOM   3283  HA  SER A 214      18.782  73.067  88.343  1.00 41.41           H
ATOM   3284  HB2 SER A 214      18.037  70.866  87.602  1.00 37.59           H
ATOM   3285  HB3 SER A 214      19.027  71.080  86.350  1.00 37.59           H
ATOM   3286  HG  SER A 214      19.862  71.006  88.866  1.00 29.90           H
ATOM   3287  N   TRP A 215      20.361  73.126  85.476  1.00 27.75           N
ATOM   3288  CA  TRP A 215      21.663  73.665  85.031  1.00 25.87           C
ATOM   3289  C   TRP A 215      21.690  73.629  83.487  1.00 28.30           C
ATOM   3290  O   TRP A 215      20.706  73.419  82.802  1.00 28.45           O
ATOM   3291  CB  TRP A 215      22.852  72.888  85.663  1.00 23.87           C
ATOM   3292  CG  TRP A 215      22.969  71.474  85.228  1.00 26.93           C
ATOM   3293  CD1 TRP A 215      22.148  70.448  85.681  1.00 22.32           C
ATOM   3294  CD2 TRP A 215      23.906  70.901  84.290  1.00 28.10           C
ATOM   3295  NE1 TRP A 215      22.503  69.247  85.055  1.00 28.37           N
ATOM   3296  CE2 TRP A 215      23.589  69.501  84.208  1.00 26.02           C
ATOM   3297  CE3 TRP A 215      24.969  71.401  83.505  1.00 30.78           C
ATOM   3298  CZ2 TRP A 215      24.313  68.608  83.395  1.00 27.40           C
ATOM   3299  CZ3 TRP A 215      25.677  70.519  82.708  1.00 28.38           C
ATOM   3300  CH2 TRP A 215      25.353  69.138  82.657  1.00 24.73           C
ATOM   3301  H   TRP A 215      19.799  72.596  84.777  1.00 33.24           H
ATOM   3302  HA  TRP A 215      21.739  74.744  85.371  1.00 30.99           H
ATOM   3303  HB2 TRP A 215      23.793  73.432  85.445  1.00 28.59           H
ATOM   3304  HB3 TRP A 215      22.730  72.934  86.771  1.00 28.59           H
ATOM   3305  HD1 TRP A 215      21.338  70.507  86.395  1.00 26.73           H
ATOM   3306  HE1 TRP A 215      22.082  68.350  85.225  1.00 33.99           H
ATOM   3307  HE3 TRP A 215      25.209  72.463  83.514  1.00 36.88           H
ATOM   3308  HZ2 TRP A 215      24.043  67.555  83.353  1.00 32.82           H
ATOM   3309  HZ3 TRP A 215      26.500  70.866  82.075  1.00 34.00           H
ATOM   3310  HH2 TRP A 215      25.943  68.488  82.006  1.00 29.62           H
ATOM   3311  N   GLY A 216      22.931  73.938  82.969  1.00 28.07           N
ATOM   3312  CA  GLY A 216      23.260  73.885  81.534  1.00 29.93           C
ATOM   3313  C   GLY A 216      24.591  74.607  81.391  1.00 21.75           C
ATOM   3314  O   GLY A 216      25.219  75.036  82.359  1.00 22.04           O
ATOM   3315  H   GLY A 216      23.754  74.000  83.581  1.00 33.63           H
ATOM   3316  HA2 GLY A 216      23.322  72.828  81.168  1.00 35.85           H
ATOM   3317  HA3 GLY A 216      22.452  74.360  80.903  1.00 35.85           H
ATOM   3318  N   GLU A 217      25.086  74.680  80.103  1.00 26.36           N
ATOM   3319  CA  GLU A 217      26.315  75.452  79.801  1.00 21.31           C
ATOM   3320  C   GLU A 217      25.818  76.807  79.243  1.00 28.07           C
ATOM   3321  O   GLU A 217      25.398  76.961  78.101  1.00 29.68           O
ATOM   3322  CB  GLU A 217      27.193  74.712  78.782  1.00 24.10           C
ATOM   3323  CG  GLU A 217      27.952  73.548  79.426  1.00 27.96           C
ATOM   3324  CD  GLU A 217      28.723  72.702  78.405  1.00 33.97           C
ATOM   3325  OE1 GLU A 217      29.209  73.261  77.378  1.00 33.41           O
ATOM   3326  OE2 GLU A 217      28.850  71.467  78.609  1.00 27.81           O1-
ATOM   3327  H   GLU A 217      24.473  74.471  79.308  1.00 31.57           H
ATOM   3328  HA  GLU A 217      26.896  75.611  80.760  1.00 25.51           H
ATOM   3329  HB2 GLU A 217      26.577  74.352  77.937  1.00 28.86           H
ATOM   3330  HB3 GLU A 217      27.918  75.422  78.325  1.00 28.86           H
ATOM   3331  HG2 GLU A 217      28.676  73.931  80.172  1.00 33.50           H
ATOM   3332  HG3 GLU A 217      27.262  72.904  80.000  1.00 33.50           H
ATOM   3333  N   GLY A 219      25.863  77.863  80.145  1.00 30.13           N
ATOM   3334  CA  GLY A 219      25.241  79.151  79.800  1.00 21.99           C
ATOM   3335  C   GLY A 219      23.720  78.971  79.640  1.00 31.87           C
ATOM   3336  O   GLY A 219      23.082  78.058  80.119  1.00 31.90           O
ATOM   3337  H   GLY A 219      26.158  77.728  81.126  1.00 36.10           H
ATOM   3338  HA2 GLY A 219      25.449  79.900  80.603  1.00 26.33           H
ATOM   3339  HA3 GLY A 219      25.691  79.552  78.864  1.00 26.33           H
ATOM   3340  N   CYS A 220      23.122  80.039  78.959  1.00 31.40           N
ATOM   3341  CA  CYS A 220      21.679  80.037  78.638  1.00 36.67           C
ATOM   3342  C   CYS A 220      21.535  80.338  77.122  1.00 31.41           C
ATOM   3343  O   CYS A 220      22.239  81.198  76.600  1.00 33.40           O
ATOM   3344  CB  CYS A 220      20.967  81.144  79.426  1.00 32.44           C
ATOM   3345  SG  CYS A 220      21.723  81.182  81.077  1.00 31.61           S
ATOM   3346  H   CYS A 220      23.679  80.700  78.416  1.00 37.62           H
ATOM   3347  HA  CYS A 220      21.252  79.016  78.899  1.00 43.94           H
ATOM   3348  HB2 CYS A 220      21.071  82.133  78.940  1.00 38.88           H
ATOM   3349  HB3 CYS A 220      19.889  80.903  79.530  1.00 38.88           H
ATOM   3350  N   ALA A 221      20.584  79.601  76.447  1.00 31.50           N
ATOM   3351  CA  ALA A 221      20.274  79.776  75.015  1.00 31.30           C
ATOM   3352  C   ALA A 221      21.499  79.817  74.060  1.00 38.36           C
ATOM   3353  O   ALA A 221      21.514  80.393  72.976  1.00 31.83           O
ATOM   3354  CB  ALA A 221      19.459  81.045  74.786  1.00 33.97           C
ATOM   3355  H   ALA A 221      20.117  78.760  76.926  1.00 37.75           H
ATOM   3356  HA  ALA A 221      19.678  78.865  74.717  1.00 37.51           H
ATOM   3357  HB1 ALA A 221      19.262  81.212  73.719  1.00 40.70           H
ATOM   3358  HB2 ALA A 221      18.510  81.010  75.329  1.00 40.70           H
ATOM   3359  HB3 ALA A 221      20.025  81.925  75.132  1.00 40.70           H
ATOM   3360  N   GLN A 221A     22.547  79.016  74.462  1.00 26.17           N
ATOM   3361  CA  GLN A 221A     23.759  78.825  73.682  1.00 36.60           C
ATOM   3362  C   GLN A 221A     23.601  77.672  72.680  1.00 31.39           C
ATOM   3363  O   GLN A 221A     22.925  76.680  72.956  1.00 34.45           O
ATOM   3364  CB  GLN A 221A     24.972  78.505  74.586  1.00 42.87           C
ATOM   3365  CG  GLN A 221A     25.279  79.535  75.666  1.00 43.00           C
ATOM   3366  CD  GLN A 221A     26.457  80.441  75.334  1.00 57.75           C
ATOM   3367  OE1 GLN A 221A     26.418  81.233  74.360  1.00 55.17           O
ATOM   3368  NE2 GLN A 221A     27.524  80.340  76.163  1.00 67.48           N
ATOM   3369  H   GLN A 221A     22.537  78.563  75.190  1.00 31.35           H
ATOM   3370  HA  GLN A 221A     23.928  79.671  73.236  1.00 43.86           H
ATOM   3371  HB2 GLN A 221A     24.818  77.665  75.048  1.00 51.39           H
ATOM   3372  HB3 GLN A 221A     25.769  78.414  74.035  1.00 51.39           H
ATOM   3373  HG2 GLN A 221A     24.508  80.104  75.792  1.00 51.54           H
ATOM   3374  HG3 GLN A 221A     25.493  79.064  76.492  1.00 51.54           H
ATOM   3375 HE21 GLN A 221A     27.508  79.795  76.846  1.00 80.92           H
ATOM   3376 HE22 GLN A 221A     28.231  80.822  76.017  1.00 80.92           H
ATOM   3377  N   PRO A 222      24.287  77.775  71.553  1.00 31.61           N
ATOM   3378  CA  PRO A 222      24.240  76.713  70.547  1.00 36.39           C
ATOM   3379  C   PRO A 222      24.592  75.342  71.106  1.00 36.10           C
ATOM   3380  O   PRO A 222      25.639  75.144  71.731  1.00 32.01           O
ATOM   3381  CB  PRO A 222      25.281  77.167  69.515  1.00 36.65           C
ATOM   3382  CG  PRO A 222      25.496  78.639  69.783  1.00 33.90           C
ATOM   3383  CD  PRO A 222      25.297  78.802  71.227  1.00 33.47           C
ATOM   3384  HA  PRO A 222      23.356  76.687  70.148  1.00 43.61           H
ATOM   3385  HB2 PRO A 222      26.102  76.683  69.654  1.00 43.93           H
ATOM   3386  HB3 PRO A 222      24.941  77.037  68.622  1.00 43.93           H
ATOM   3387  HG2 PRO A 222      26.397  78.905  69.526  1.00 40.62           H
ATOM   3388  HG3 PRO A 222      24.830  79.155  69.303  1.00 40.62           H
ATOM   3389  HD2 PRO A 222      26.127  78.630  71.701  1.00 40.11           H
ATOM   3390  HD3 PRO A 222      24.963  79.697  71.408  1.00 40.11           H
ATOM   3391  N   ASN A 223      23.713  74.387  70.830  1.00 32.75           N
ATOM   3392  CA  ASN A 223      23.893  72.982  71.170  1.00 40.05           C
ATOM   3393  C   ASN A 223      23.888  72.727  72.673  1.00 36.10           C
ATOM   3394  O   ASN A 223      24.462  71.731  73.103  1.00 31.57           O
ATOM   3395  CB  ASN A 223      25.189  72.411  70.549  1.00 34.19           C
ATOM   3396  CG  ASN A 223      25.137  72.379  69.019  1.00 37.69           C
ATOM   3397  OD1 ASN A 223      24.094  72.086  68.413  1.00 29.08           O
ATOM   3398  ND2 ASN A 223      26.268  72.703  68.384  1.00 29.36           N
ATOM   3399  H   ASN A 223      22.978  74.544  70.422  1.00 39.24           H
ATOM   3400  HA  ASN A 223      23.150  72.490  70.795  1.00 48.01           H
ATOM   3401  HB2 ASN A 223      25.945  72.960  70.818  1.00 40.97           H
ATOM   3402  HB3 ASN A 223      25.331  71.503  70.865  1.00 40.97           H
ATOM   3403 HD21 ASN A 223      26.289  72.705  67.529  1.00 35.18           H
ATOM   3404 HD22 ASN A 223      26.975  72.891  68.833  1.00 35.18           H
ATOM   3405  N   ARG A 224      23.245  73.593  73.485  1.00 33.50           N
ATOM   3406  CA  ARG A 224      23.226  73.453  74.950  1.00 21.62           C
ATOM   3407  C   ARG A 224      21.844  73.788  75.549  1.00 28.98           C
ATOM   3408  O   ARG A 224      21.666  74.791  76.260  1.00 30.46           O
ATOM   3409  CB  ARG A 224      24.333  74.323  75.560  1.00 24.41           C
ATOM   3410  CG  ARG A 224      25.800  73.973  75.051  1.00 31.39           C
ATOM   3411  CD  ARG A 224      26.356  72.578  75.557  1.00 25.18           C
ATOM   3412  NE  ARG A 224      27.807  72.462  75.329  1.00 30.70           N
ATOM   3413  CZ  ARG A 224      28.367  71.954  74.231  1.00 31.04           C
ATOM   3414  NH1 ARG A 224      27.613  71.481  73.265  1.00 26.15           N
ATOM   3415  NH2 ARG A 224      29.692  71.925  74.086  1.00 25.96           N1+
ATOM   3416  H   ARG A 224      22.818  74.283  73.197  1.00 40.14           H
ATOM   3417  HA  ARG A 224      23.423  72.530  75.182  1.00 25.88           H
ATOM   3418  HB2 ARG A 224      24.160  75.247  75.323  1.00 29.23           H
ATOM   3419  HB3 ARG A 224      24.328  74.236  76.526  1.00 29.23           H
ATOM   3420  HG2 ARG A 224      25.819  73.967  74.080  1.00 37.61           H
ATOM   3421  HG3 ARG A 224      26.402  74.663  75.368  1.00 37.61           H
ATOM   3422  HD2 ARG A 224      26.183  72.503  76.509  1.00 30.16           H
ATOM   3423  HD3 ARG A 224      25.904  71.864  75.086  1.00 30.16           H
ATOM   3424  HE  ARG A 224      28.333  72.824  75.907  1.00 36.79           H
ATOM   3425 HH11 ARG A 224      26.756  71.514  73.342  1.00 31.33           H
ATOM   3426 HH12 ARG A 224      27.987  71.157  72.550  1.00 31.33           H
ATOM   3427 HH21 ARG A 224      30.199  72.221  74.711  1.00 31.10           H
ATOM   3428 HH22 ARG A 224      30.039  71.582  73.379  1.00 31.10           H
ATOM   3429  N   PRO A 225      20.864  72.907  75.334  1.00 23.70           N
ATOM   3430  CA  PRO A 225      19.476  73.100  75.837  1.00 34.65           C
ATOM   3431  C   PRO A 225      19.415  73.272  77.347  1.00 28.79           C
ATOM   3432  O   PRO A 225      20.233  72.655  78.048  1.00 31.50           O
ATOM   3433  CB  PRO A 225      18.791  71.796  75.437  1.00 35.12           C
ATOM   3434  CG  PRO A 225      19.672  71.233  74.317  1.00 32.87           C
ATOM   3435  CD  PRO A 225      21.039  71.719  74.496  1.00 32.45           C
ATOM   3436  HA  PRO A 225      19.026  73.839  75.388  1.00 41.53           H
ATOM   3437  HB2 PRO A 225      18.797  71.194  76.201  1.00 42.09           H
ATOM   3438  HB3 PRO A 225      17.878  71.962  75.145  1.00 42.09           H
ATOM   3439  HG2 PRO A 225      19.671  70.264  74.350  1.00 39.38           H
ATOM   3440  HG3 PRO A 225      19.332  71.543  73.467  1.00 39.38           H
ATOM   3441  HD2 PRO A 225      21.583  71.051  74.946  1.00 38.88           H
ATOM   3442  HD3 PRO A 225      21.422  71.968  73.635  1.00 38.88           H
ATOM   3443  N   GLY A 226      18.408  74.003  77.915  1.00 40.03           N
ATOM   3444  CA  GLY A 226      18.352  73.891  79.374  1.00 31.68           C
ATOM   3445  C   GLY A 226      18.016  72.440  79.761  1.00 33.95           C
ATOM   3446  O   GLY A 226      17.267  71.652  79.223  1.00 40.82           O
ATOM   3447  H   GLY A 226      17.606  74.394  77.433  1.00 47.98           H
ATOM   3448  HA2 GLY A 226      19.360  74.185  79.790  1.00 37.96           H
ATOM   3449  HA3 GLY A 226      17.616  74.612  79.785  1.00 37.96           H
ATOM   3450  N   ILE A 227      18.645  72.146  80.952  1.00 31.76           N
ATOM   3451  CA  ILE A 227      18.594  70.867  81.714  1.00 29.34           C
ATOM   3452  C   ILE A 227      17.884  71.028  83.067  1.00 32.40           C
ATOM   3453  O   ILE A 227      18.249  71.875  83.899  1.00 28.51           O
ATOM   3454  CB  ILE A 227      19.996  70.281  81.975  1.00 23.99           C
ATOM   3455  CG1 ILE A 227      20.754  70.065  80.672  1.00 25.74           C
ATOM   3456  CG2 ILE A 227      19.915  68.877  82.713  1.00 34.84           C
ATOM   3457  CD1 ILE A 227      22.288  69.949  80.915  1.00 27.57           C
ATOM   3458  H   ILE A 227      19.156  72.711  81.353  1.00 38.06           H
ATOM   3459  HA  ILE A 227      18.108  70.194  81.208  1.00 35.16           H
ATOM   3460  HB  ILE A 227      20.514  70.885  82.546  1.00 28.73           H
ATOM   3461 HG12 ILE A 227      20.458  69.242  80.251  1.00 30.83           H
ATOM   3462 HG13 ILE A 227      20.585  70.811  80.075  1.00 30.83           H
ATOM   3463 HG21 ILE A 227      20.807  68.503  82.834  1.00 41.75           H
ATOM   3464 HG22 ILE A 227      19.494  68.968  83.581  1.00 41.75           H
ATOM   3465 HG23 ILE A 227      19.384  68.276  82.169  1.00 41.75           H
ATOM   3466 HD11 ILE A 227      22.732  69.848  80.055  1.00 33.03           H
ATOM   3467 HD12 ILE A 227      22.610  70.752  81.343  1.00 33.03           H
ATOM   3468 HD13 ILE A 227      22.487  69.189  81.486  1.00 33.03           H
ATOM   3469  N   TYR A 228      16.947  70.123  83.317  1.00 27.96           N
ATOM   3470  CA  TYR A 228      16.032  70.131  84.439  1.00 30.77           C
ATOM   3471  C   TYR A 228      16.100  68.821  85.219  1.00 29.49           C
ATOM   3472  O   TYR A 228      16.390  67.755  84.678  1.00 33.08           O
ATOM   3473  CB  TYR A 228      14.628  70.319  83.917  1.00 40.38           C
ATOM   3474  CG  TYR A 228      14.446  71.628  83.183  1.00 40.19           C
ATOM   3475  CD1 TYR A 228      14.859  71.786  81.857  1.00 27.21           C
ATOM   3476  CD2 TYR A 228      13.859  72.708  83.827  1.00 34.38           C
ATOM   3477  CE1 TYR A 228      14.682  73.005  81.187  1.00 39.80           C
ATOM   3478  CE2 TYR A 228      13.667  73.898  83.172  1.00 40.12           C
ATOM   3479  CZ  TYR A 228      14.063  74.037  81.882  1.00 39.73           C
ATOM   3480  OH  TYR A 228      13.826  75.247  81.357  1.00 44.41           O
ATOM   3481  H   TYR A 228      16.792  69.465  82.787  1.00 33.49           H
ATOM   3482  HA  TYR A 228      16.239  70.872  85.027  1.00 36.86           H
ATOM   3483  HB2 TYR A 228      14.419  69.603  83.289  1.00 48.40           H
ATOM   3484  HB3 TYR A 228      13.997  70.292  84.656  1.00 48.40           H
ATOM   3485  HD1 TYR A 228      15.258  71.078  81.415  1.00 32.60           H
ATOM   3486  HD2 TYR A 228      13.572  72.619  84.707  1.00 41.20           H
ATOM   3487  HE1 TYR A 228      14.960  73.114  80.300  1.00 47.71           H
ATOM   3488  HE2 TYR A 228      13.274  74.616  83.612  1.00 48.08           H
ATOM   3489  HH  TYR A 228      14.598  75.659  81.442  1.00 53.23           H
ATOM   3490  N   THR A 229      15.797  68.894  86.491  1.00 33.06           N
ATOM   3491  CA  THR A 229      15.650  67.689  87.262  1.00 36.13           C
ATOM   3492  C   THR A 229      14.319  67.048  86.888  1.00 34.52           C
ATOM   3493  O   THR A 229      13.295  67.737  86.832  1.00 38.29           O
ATOM   3494  CB  THR A 229      15.704  68.018  88.746  1.00 32.07           C
ATOM   3495  OG1 THR A 229      16.897  68.773  89.013  1.00 35.59           O
ATOM   3496  CG2 THR A 229      15.679  66.727  89.607  1.00 24.63           C
ATOM   3497  H   THR A 229      15.663  69.622  86.932  1.00 39.61           H
ATOM   3498  HA  THR A 229      16.377  67.075  87.048  1.00 43.30           H
ATOM   3499  HB  THR A 229      14.926  68.528  88.969  1.00 38.42           H
ATOM   3500  HG1 THR A 229      16.938  68.978  89.831  1.00 42.65           H
ATOM   3501 HG21 THR A 229      15.681  66.951  90.554  1.00 29.50           H
ATOM   3502 HG22 THR A 229      14.885  66.214  89.411  1.00 29.50           H
ATOM   3503 HG23 THR A 229      16.451  66.183  89.401  1.00 29.50           H
ATOM   3504  N   ARG A 230      14.343  65.741  86.618  1.00 30.73           N
ATOM   3505  CA  ARG A 230      13.133  64.970  86.320  1.00 30.49           C
ATOM   3506  C   ARG A 230      12.345  64.712  87.585  1.00 41.51           C
ATOM   3507  O   ARG A 230      12.827  64.018  88.490  1.00 30.69           O
ATOM   3508  CB  ARG A 230      13.464  63.635  85.704  1.00 37.92           C
ATOM   3509  CG  ARG A 230      13.754  63.681  84.272  1.00 45.72           C
ATOM   3510  CD  ARG A 230      13.884  62.325  83.741  1.00 41.16           C
ATOM   3511  NE  ARG A 230      12.783  62.065  82.875  1.00 36.89           N
ATOM   3512  CZ  ARG A 230      12.748  62.424  81.607  1.00 34.16           C
ATOM   3513  NH1 ARG A 230      13.777  63.053  81.067  1.00 35.66           N
ATOM   3514  NH2 ARG A 230      11.672  62.144  80.883  1.00 37.71           N1+
ATOM   3515  H   ARG A 230      15.069  65.275  86.598  1.00 36.82           H
ATOM   3516  HA  ARG A 230      12.582  65.465  85.695  1.00 36.53           H
ATOM   3517  HB2 ARG A 230      14.244  63.267  86.152  1.00 45.44           H
ATOM   3518  HB3 ARG A 230      12.698  63.047  85.815  1.00 45.44           H
ATOM   3519  HG2 ARG A 230      13.033  64.128  83.799  1.00 54.80           H
ATOM   3520  HG3 ARG A 230      14.592  64.139  84.138  1.00 54.80           H
ATOM   3521  HD2 ARG A 230      14.701  62.241  83.229  1.00 49.33           H
ATOM   3522  HD3 ARG A 230      13.858  61.676  84.466  1.00 49.33           H
ATOM   3523  HE  ARG A 230      12.118  61.636  83.204  1.00 44.21           H
ATOM   3524 HH11 ARG A 230      14.464  63.243  81.540  1.00 42.74           H
ATOM   3525 HH12 ARG A 230      13.748  63.293  80.240  1.00 42.74           H
ATOM   3526 HH21 ARG A 230      11.010  61.725  81.250  1.00 45.20           H
ATOM   3527 HH22 ARG A 230      11.638  62.372  80.049  1.00 45.20           H
ATOM   3528  N   VAL A 231      11.120  65.238  87.634  1.00 35.18           N
ATOM   3529  CA  VAL A 231      10.309  65.065  88.829  1.00 38.90           C
ATOM   3530  C   VAL A 231       9.857  63.613  88.964  1.00 36.73           C
ATOM   3531  O   VAL A 231       9.796  63.084  90.077  1.00 36.72           O
ATOM   3532  CB  VAL A 231       9.117  66.044  88.809  1.00 43.52           C
ATOM   3533  CG1 VAL A 231       8.251  65.854  90.028  1.00 39.81           C
ATOM   3534  CG2 VAL A 231       9.632  67.472  88.762  1.00 47.03           C
ATOM   3535  H   VAL A 231      10.755  65.685  86.996  1.00 42.16           H
ATOM   3536  HA  VAL A 231      10.854  65.271  89.605  1.00 46.62           H
ATOM   3537  HB  VAL A 231       8.577  65.880  88.015  1.00 52.16           H
ATOM   3538 HG11 VAL A 231       7.520  66.486  89.984  1.00 47.71           H
ATOM   3539 HG12 VAL A 231       7.897  64.950  90.049  1.00 47.71           H
ATOM   3540 HG13 VAL A 231       8.789  66.029  90.815  1.00 47.71           H
ATOM   3541 HG21 VAL A 231       8.883  68.085  88.728  1.00 56.38           H
ATOM   3542 HG22 VAL A 231      10.178  67.647  89.546  1.00 56.38           H
ATOM   3543 HG23 VAL A 231      10.168  67.562  87.962  1.00 56.38           H
ATOM   3544  N   THR A 232       9.531  62.951  87.847  1.00 37.64           N
ATOM   3545  CA  THR A 232       9.115  61.546  87.919  1.00 46.17           C
ATOM   3546  C   THR A 232      10.136  60.712  88.671  1.00 41.63           C
ATOM   3547  O   THR A 232       9.775  59.874  89.496  1.00 47.87           O
ATOM   3548  CB  THR A 232       8.872  60.962  86.520  1.00 43.73           C
ATOM   3549  OG1 THR A 232       9.915  61.332  85.607  1.00 39.62           O
ATOM   3550  CG2 THR A 232       7.546  61.463  85.970  1.00 46.99           C
ATOM   3551  H   THR A 232       9.540  63.280  87.047  1.00 45.11           H
ATOM   3552  HA  THR A 232       8.280  61.489  88.407  1.00 55.35           H
ATOM   3553  HB  THR A 232       8.829  59.991  86.592  1.00 52.42           H
ATOM   3554  HG1 THR A 232      10.474  60.717  85.568  1.00 47.49           H
ATOM   3555 HG21 THR A 232       7.406  61.077  85.095  1.00 56.33           H
ATOM   3556 HG22 THR A 232       6.805  61.227  86.552  1.00 56.33           H
ATOM   3557 HG23 THR A 232       7.574  62.428  85.878  1.00 56.33           H
ATOM   3558  N   TYR A 233      11.416  61.015  88.487  1.00 44.96           N
ATOM   3559  CA  TYR A 233      12.493  60.235  89.103  1.00 42.51           C
ATOM   3560  C   TYR A 233      12.472  60.324  90.622  1.00 39.27           C
ATOM   3561  O   TYR A 233      12.824  59.348  91.294  1.00 39.71           O
ATOM   3562  CB  TYR A 233      13.841  60.727  88.570  1.00 46.57           C
ATOM   3563  CG  TYR A 233      15.019  59.759  88.684  1.00 44.20           C
ATOM   3564  CD1 TYR A 233      15.774  59.689  89.856  1.00 40.64           C
ATOM   3565  CD2 TYR A 233      15.404  58.979  87.605  1.00 41.12           C
ATOM   3566  CE1 TYR A 233      16.851  58.867  89.966  1.00 42.59           C
ATOM   3567  CE2 TYR A 233      16.473  58.143  87.707  1.00 37.26           C
ATOM   3568  CZ  TYR A 233      17.193  58.091  88.898  1.00 39.36           C
ATOM   3569  OH  TYR A 233      18.274  57.264  89.023  1.00 47.89           O
ATOM   3570  H   TYR A 233      11.684  61.677  88.006  1.00 53.90           H
ATOM   3571  HA  TYR A 233      12.388  59.299  88.852  1.00 50.96           H
ATOM   3572  HB2 TYR A 233      13.734  60.945  87.628  1.00 55.83           H
ATOM   3573  HB3 TYR A 233      14.075  61.529  89.067  1.00 55.83           H
ATOM   3574  HD1 TYR A 233      15.537  60.219  90.575  1.00 48.71           H
ATOM   3575  HD2 TYR A 233      14.912  59.017  86.811  1.00 49.28           H
ATOM   3576  HE1 TYR A 233      17.343  58.817  90.754  1.00 51.05           H
ATOM   3577  HE2 TYR A 233      16.711  57.617  86.982  1.00 44.66           H
ATOM   3578  HH  TYR A 233      18.483  56.947  88.274  1.00 57.41           H
ATOM   3579  N   TYR A 234      12.074  61.467  91.190  1.00 39.17           N
ATOM   3580  CA  TYR A 234      12.137  61.646  92.638  1.00 42.46           C
ATOM   3581  C   TYR A 234      10.776  61.660  93.359  1.00 40.92           C
ATOM   3582  O   TYR A 234      10.692  62.135  94.503  1.00 43.32           O
ATOM   3583  CB  TYR A 234      12.918  62.912  92.926  1.00 41.21           C
ATOM   3584  CG  TYR A 234      14.349  62.763  92.492  1.00 43.39           C
ATOM   3585  CD1 TYR A 234      15.275  62.218  93.341  1.00 39.19           C
ATOM   3586  CD2 TYR A 234      14.760  63.139  91.235  1.00 44.01           C
ATOM   3587  CE1 TYR A 234      16.572  62.068  92.974  1.00 41.61           C
ATOM   3588  CE2 TYR A 234      16.069  62.976  90.841  1.00 44.71           C
ATOM   3589  CZ  TYR A 234      16.977  62.426  91.723  1.00 41.40           C
ATOM   3590  OH  TYR A 234      18.299  62.243  91.381  1.00 42.34           O
ATOM   3591  H   TYR A 234      11.775  62.155  90.755  1.00 46.94           H
ATOM   3592  HA  TYR A 234      12.651  60.912  92.999  1.00 50.90           H
ATOM   3593  HB2 TYR A 234      12.518  63.638  92.428  1.00 49.40           H
ATOM   3594  HB3 TYR A 234      12.895  63.088  93.876  1.00 49.40           H
ATOM   3595  HD1 TYR A 234      15.010  61.965  94.194  1.00 46.97           H
ATOM   3596  HD2 TYR A 234      14.142  63.496  90.643  1.00 52.75           H
ATOM   3597  HE1 TYR A 234      17.182  61.700  93.561  1.00 49.88           H
ATOM   3598  HE2 TYR A 234      16.338  63.229  89.989  1.00 53.59           H
ATOM   3599  HH  TYR A 234      18.430  62.471  90.582  1.00 50.75           H
ATOM   3600  N   LEU A 235       9.728  61.085  92.761  1.00 38.14           N
ATOM   3601  CA  LEU A 235       8.432  61.003  93.454  1.00 43.83           C
ATOM   3602  C   LEU A 235       8.522  60.319  94.826  1.00 44.60           C
ATOM   3603  O   LEU A 235       8.019  60.855  95.821  1.00 42.87           O
ATOM   3604  CB  LEU A 235       7.407  60.291  92.564  1.00 37.46           C
ATOM   3605  CG  LEU A 235       6.955  61.135  91.370  1.00 47.95           C
ATOM   3606  CD1 LEU A 235       6.058  60.359  90.417  1.00 49.00           C
ATOM   3607  CD2 LEU A 235       6.259  62.408  91.870  1.00 42.00           C
ATOM   3608  H   LEU A 235       9.725  60.754  91.962  1.00 45.71           H
ATOM   3609  HA  LEU A 235       8.127  61.904  93.640  1.00 52.54           H
ATOM   3610  HB2 LEU A 235       7.811  59.482  92.218  1.00 44.89           H
ATOM   3611  HB3 LEU A 235       6.614  60.086  93.095  1.00 44.89           H
ATOM   3612  HG  LEU A 235       7.739  61.406  90.868  1.00 57.49           H
ATOM   3613 HD11 LEU A 235       5.815  60.930  89.670  1.00 58.75           H
ATOM   3614 HD12 LEU A 235       6.545  59.584  90.092  1.00 58.75           H
ATOM   3615 HD13 LEU A 235       5.264  60.076  90.894  1.00 58.75           H
ATOM   3616 HD21 LEU A 235       5.958  62.914  91.100  1.00 50.35           H
ATOM   3617 HD22 LEU A 235       5.497  62.144  92.410  1.00 50.35           H
ATOM   3618 HD23 LEU A 235       6.863  62.949  92.399  1.00 50.35           H
ATOM   3619  N   ASP A 236       9.117  59.116  94.909  1.00 49.37           N
ATOM   3620  CA  ASP A 236       9.108  58.396  96.187  1.00 38.75           C
ATOM   3621  C   ASP A 236       9.780  59.208  97.263  1.00 35.18           C
ATOM   3622  O   ASP A 236       9.427  59.129  98.447  1.00 37.03           O
ATOM   3623  CB  ASP A 236       9.803  57.039  96.078  1.00 46.57           C
ATOM   3624  CG  ASP A 236       9.200  56.154  95.026  1.00 51.63           C
ATOM   3625  OD1 ASP A 236       9.867  55.210  94.551  1.00 48.45           O
ATOM   3626  OD2 ASP A 236       8.044  56.421  94.660  1.00 64.44           O1-
ATOM   3627  H   ASP A 236       9.495  58.692  94.258  1.00 59.19           H
ATOM   3628  HA  ASP A 236       8.195  58.228  96.460  1.00 46.44           H
ATOM   3629  HB2 ASP A 236      10.725  57.198  95.838  1.00 55.82           H
ATOM   3630  HB3 ASP A 236       9.740  56.579  96.935  1.00 55.82           H
ATOM   3631  N   TRP A 237      10.752  60.003  96.879  1.00 40.05           N
ATOM   3632  CA  TRP A 237      11.402  60.825  97.877  1.00 39.91           C
ATOM   3633  C   TRP A 237      10.504  61.981  98.294  1.00 35.29           C
ATOM   3634  O   TRP A 237      10.397  62.315  99.485  1.00 35.77           O
ATOM   3635  CB  TRP A 237      12.699  61.326  97.305  1.00 38.20           C
ATOM   3636  CG  TRP A 237      13.457  62.122  98.238  1.00 32.54           C
ATOM   3637  CD1 TRP A 237      14.316  61.668  99.225  1.00 34.97           C
ATOM   3638  CD2 TRP A 237      13.490  63.536  98.284  1.00 35.84           C
ATOM   3639  NE1 TRP A 237      14.875  62.733  99.877  1.00 32.75           N
ATOM   3640  CE2 TRP A 237      14.382  63.896  99.324  1.00 40.77           C
ATOM   3641  CE3 TRP A 237      12.854  64.549  97.547  1.00 35.79           C
ATOM   3642  CZ2 TRP A 237      14.649  65.235  99.643  1.00 36.49           C
ATOM   3643  CZ3 TRP A 237      13.125  65.877  97.868  1.00 25.61           C
ATOM   3644  CH2 TRP A 237      14.015  66.201  98.902  1.00 36.55           C
ATOM   3645  H   TRP A 237      11.041  60.083  96.066  1.00 48.00           H
ATOM   3646  HA  TRP A 237      11.595  60.282  98.659  1.00 47.84           H
ATOM   3647  HB2 TRP A 237      13.230  60.564  97.032  1.00 45.79           H
ATOM   3648  HB3 TRP A 237      12.489  61.888  96.536  1.00 45.79           H
ATOM   3649  HD1 TRP A 237      14.490  60.773  99.417  1.00 41.91           H
ATOM   3650  HE1 TRP A 237      15.427  62.685 100.530  1.00 39.24           H
ATOM   3651  HE3 TRP A 237      12.268  64.335  96.856  1.00 42.89           H
ATOM   3652  HZ2 TRP A 237      15.234  65.465 100.331  1.00 43.73           H
ATOM   3653  HZ3 TRP A 237      12.709  66.556  97.387  1.00 30.68           H
ATOM   3654  HH2 TRP A 237      14.177  67.094  99.107  1.00 43.80           H
ATOM   3655  N   ILE A 238       9.849  62.592  97.314  1.00 37.07           N
ATOM   3656  CA  ILE A 238       8.922  63.679  97.587  1.00 35.88           C
ATOM   3657  C   ILE A 238       7.763  63.183  98.442  1.00 41.44           C
ATOM   3658  O   ILE A 238       7.543  63.667  99.556  1.00 45.55           O
ATOM   3659  CB  ILE A 238       8.420  64.286  96.269  1.00 39.50           C
ATOM   3660  CG1 ILE A 238       9.533  65.118  95.607  1.00 32.00           C
ATOM   3661  CG2 ILE A 238       7.197  65.133  96.532  1.00 41.50           C
ATOM   3662  CD1 ILE A 238       9.401  65.242  94.111  1.00 33.34           C
ATOM   3663  H   ILE A 238       9.915  62.386  96.477  1.00 44.43           H
ATOM   3664  HA  ILE A 238       9.398  64.372  98.076  1.00 43.00           H
ATOM   3665  HB  ILE A 238       8.180  63.557  95.665  1.00 47.34           H
ATOM   3666 HG12 ILE A 238       9.513  66.018  95.970  1.00 38.34           H
ATOM   3667 HG13 ILE A 238      10.389  64.703  95.799  1.00 38.34           H
ATOM   3668 HG21 ILE A 238       6.910  65.535  95.698  1.00 49.75           H
ATOM   3669 HG22 ILE A 238       6.483  64.584  96.886  1.00 49.75           H
ATOM   3670 HG23 ILE A 238       7.433  65.826  97.168  1.00 49.75           H
ATOM   3671 HD11 ILE A 238      10.134  65.781  93.774  1.00 39.95           H
ATOM   3672 HD12 ILE A 238       9.441  64.352  93.725  1.00 39.95           H
ATOM   3673 HD13 ILE A 238       8.555  65.662  93.890  1.00 39.95           H
ATOM   3674  N   HIS A 239       7.000  62.208  97.927  1.00 44.82           N
ATOM   3675  CA  HIS A 239       5.856  61.671  98.674  1.00 47.26           C
ATOM   3676  C   HIS A 239       6.234  61.259 100.084  1.00 48.02           C
ATOM   3677  O   HIS A 239       5.385  61.249 100.985  1.00 60.56           O
ATOM   3678  CB  HIS A 239       5.281  60.460  97.970  1.00 40.26           C
ATOM   3679  CG  HIS A 239       4.752  60.756  96.612  1.00 45.87           C
ATOM   3680  ND1 HIS A 239       3.945  61.844  96.351  1.00 40.78           N
ATOM   3681  CD2 HIS A 239       4.906  60.100  95.434  1.00 54.03           C
ATOM   3682  CE1 HIS A 239       3.610  61.834  95.071  1.00 45.86           C
ATOM   3683  NE2 HIS A 239       4.189  60.794  94.491  1.00 56.50           N
ATOM   3684  H   HIS A 239       7.126  61.849  97.151  1.00 53.73           H
ATOM   3685  HA  HIS A 239       5.156  62.343  98.719  1.00 56.65           H
ATOM   3686  HB2 HIS A 239       4.552  60.097  98.505  1.00 48.26           H
ATOM   3687  HB3 HIS A 239       5.984  59.797  97.871  1.00 48.26           H
ATOM   3688  HD2 HIS A 239       5.404  59.323  95.281  1.00 64.78           H
ATOM   3689  HE1 HIS A 239       3.073  62.464  94.638  1.00 54.97           H
ATOM   3690  HE2 HIS A 239       4.127  60.580  93.657  1.00 67.74           H
ATOM   3691  N   HIS A 240       7.482  60.864 100.287  1.00 46.64           N
ATOM   3692  CA  HIS A 240       7.938  60.508 101.615  1.00 46.95           C
ATOM   3693  C   HIS A 240       7.854  61.672 102.604  1.00 54.61           C
ATOM   3694  O   HIS A 240       8.030  61.467 103.819  1.00 52.18           O
ATOM   3695  CB  HIS A 240       9.365  60.015 101.521  1.00 46.21           C
ATOM   3696  CG  HIS A 240       9.897  59.559 102.829  1.00 53.87           C
ATOM   3697  ND1 HIS A 240      10.439  60.433 103.750  1.00 62.60           N
ATOM   3698  CD2 HIS A 240       9.909  58.334 103.408  1.00 63.07           C
ATOM   3699  CE1 HIS A 240      10.814  59.754 104.823  1.00 62.44           C
ATOM   3700  NE2 HIS A 240      10.491  58.481 104.645  1.00 63.47           N
ATOM   3701  H   HIS A 240       8.088  60.798  99.674  1.00 55.91           H
ATOM   3702  HA  HIS A 240       7.384  59.782 101.944  1.00 56.28           H
ATOM   3703  HB2 HIS A 240       9.931  60.742 101.204  1.00 55.39           H
ATOM   3704  HB3 HIS A 240       9.401  59.269 100.892  1.00 55.39           H
ATOM   3705  HD1 HIS A 240      10.545  61.287 103.627  1.00 75.07           H
ATOM   3706  HD2 HIS A 240       9.596  57.536 103.020  1.00 75.63           H
ATOM   3707  HE1 HIS A 240      11.223  60.116 105.583  1.00 74.87           H
ATOM   3708  N   TYR A 241       7.602  62.885 102.118  1.00 45.67           N
ATOM   3709  CA  TYR A 241       7.556  64.062 102.985  1.00 52.74           C
ATOM   3710  C   TYR A 241       6.245  64.821 102.797  1.00 48.61           C
ATOM   3711  O   TYR A 241       5.569  65.183 103.768  1.00 50.58           O
ATOM   3712  CB  TYR A 241       8.739  64.985 102.685  1.00 50.14           C
ATOM   3713  CG  TYR A 241      10.082  64.403 103.049  1.00 48.96           C
ATOM   3714  CD1 TYR A 241      10.482  64.356 104.375  1.00 51.77           C
ATOM   3715  CD2 TYR A 241      10.954  63.909 102.077  1.00 40.93           C
ATOM   3716  CE1 TYR A 241      11.708  63.844 104.735  1.00 42.93           C
ATOM   3717  CE2 TYR A 241      12.181  63.393 102.441  1.00 47.58           C
ATOM   3718  CZ  TYR A 241      12.548  63.366 103.776  1.00 41.48           C
ATOM   3719  OH  TYR A 241      13.741  62.858 104.176  1.00 45.51           O
ATOM   3720  H   TYR A 241       7.459  63.055 101.280  1.00 54.75           H
ATOM   3721  HA  TYR A 241       7.624  63.782 103.915  1.00 63.23           H
ATOM   3722  HB2 TYR A 241       8.756  65.183 101.736  1.00 60.11           H
ATOM   3723  HB3 TYR A 241       8.628  65.803 103.197  1.00 60.11           H
ATOM   3724  HD1 TYR A 241       9.911  64.683 105.032  1.00 62.07           H
ATOM   3725  HD2 TYR A 241      10.718  63.930 101.176  1.00 49.06           H
ATOM   3726  HE1 TYR A 241      11.963  63.817 105.622  1.00 51.45           H
ATOM   3727  HE2 TYR A 241      12.754  63.071 101.787  1.00 57.04           H
ATOM   3728  HH  TYR A 241      14.177  62.626 103.498  1.00 54.56           H
ATOM   3729  N   VAL A 242       5.874  65.060 101.548  1.00 41.66           N
ATOM   3730  CA  VAL A 242       4.667  65.829 101.295  1.00 51.56           C
ATOM   3731  C   VAL A 242       3.478  64.881 101.372  1.00 49.89           C
ATOM   3732  O   VAL A 242       3.423  63.888 100.633  1.00 49.21           O
ATOM   3733  CB  VAL A 242       4.734  66.582  99.954  1.00 49.30           C
ATOM   3734  CG1 VAL A 242       6.151  67.166  99.754  1.00 48.22           C
ATOM   3735  CG2 VAL A 242       4.278  65.721  98.771  1.00 54.16           C
ATOM   3736  H   VAL A 242       6.301  64.811 100.840  1.00 49.94           H
ATOM   3737  HA  VAL A 242       4.618  66.508 101.987  1.00 61.82           H
ATOM   3738  HB  VAL A 242       4.119  67.330  99.997  1.00 59.11           H
ATOM   3739 HG11 VAL A 242       6.172  67.672  98.928  1.00 57.81           H
ATOM   3740 HG12 VAL A 242       6.367  67.752 100.499  1.00 57.81           H
ATOM   3741 HG13 VAL A 242       6.794  66.441  99.701  1.00 57.81           H
ATOM   3742 HG21 VAL A 242       4.351  66.246  97.957  1.00 64.94           H
ATOM   3743 HG22 VAL A 242       4.852  64.940  98.719  1.00 64.94           H
ATOM   3744 HG23 VAL A 242       3.350  65.456  98.892  1.00 64.94           H
ATOM   3745  N   PRO A 243       2.508  65.147 102.245  1.00 56.16           N
ATOM   3746  CA  PRO A 243       1.299  64.315 102.327  1.00 60.48           C
ATOM   3747  C   PRO A 243       0.652  64.089 100.949  1.00 52.36           C
ATOM   3748  O   PRO A 243       0.397  65.047 100.239  1.00 58.38           O
ATOM   3749  CB  PRO A 243       0.379  65.129 103.257  1.00 62.50           C
ATOM   3750  CG  PRO A 243       1.283  66.087 104.004  1.00 59.86           C
ATOM   3751  CD  PRO A 243       2.436  66.354 103.094  1.00 58.66           C
ATOM   3752  HA  PRO A 243       1.509  63.458 102.736  1.00 72.52           H
ATOM   3753  HB2 PRO A 243      -0.267  65.622 102.730  1.00 74.95           H
ATOM   3754  HB3 PRO A 243      -0.060  64.532 103.881  1.00 74.95           H
ATOM   3755  HG2 PRO A 243       0.813  66.914 104.197  1.00 71.78           H
ATOM   3756  HG3 PRO A 243       1.602  65.673 104.822  1.00 71.78           H
ATOM   3757  HD2 PRO A 243       2.264  67.142 102.550  1.00 70.34           H
ATOM   3758  HD3 PRO A 243       3.253  66.455 103.614  1.00 70.34           H
ATOM   3759  N   LYS A 244       0.388  62.839 100.577  1.00 48.92           N
ATOM   3760  H1  LYS A 244       0.051  62.555  99.723  1.00 58.65           H
ATOM   3761  H2  LYS A 244       0.728  62.081 101.055  1.00 58.65           H
TER
ATOM   3762  N   ILE B  16      50.389 104.718  78.583  1.00 27.40           N1+
ATOM   3763  CA  ILE B  16      50.932 105.212  77.300  1.00 27.61           C
ATOM   3764  C   ILE B  16      50.127 104.547  76.177  1.00 33.67           C
ATOM   3765  O   ILE B  16      50.096 103.319  76.094  1.00 30.22           O
ATOM   3766  CB  ILE B  16      52.456 104.924  77.180  1.00 24.81           C
ATOM   3767  CG1 ILE B  16      53.246 105.669  78.262  1.00 29.50           C
ATOM   3768  CG2 ILE B  16      52.980 105.298  75.817  1.00 25.53           C
ATOM   3769  CD1 ILE B  16      53.315 107.198  78.094  1.00 33.22           C
ATOM   3770  H1  ILE B  16      50.065 105.408  79.051  1.00 32.82           H
ATOM   3771  H2  ILE B  16      51.051 104.315  79.042  1.00 32.82           H
ATOM   3772  H3  ILE B  16      49.726 104.139  78.417  1.00 32.82           H
ATOM   3773  HA  ILE B  16      50.791 106.172  77.247  1.00 33.07           H
ATOM   3774  HB  ILE B  16      52.609 103.970  77.309  1.00 29.71           H
ATOM   3775 HG12 ILE B  16      54.165 105.348  78.254  1.00 35.34           H
ATOM   3776 HG13 ILE B  16      52.838 105.486  79.128  1.00 35.34           H
ATOM   3777 HG21 ILE B  16      52.522 104.771  75.144  1.00 30.58           H
ATOM   3778 HG22 ILE B  16      52.801 106.243  75.671  1.00 30.58           H
ATOM   3779 HG23 ILE B  16      53.932 105.123  75.792  1.00 30.58           H
ATOM   3780 HD11 ILE B  16      53.758 107.390  77.252  1.00 39.81           H
ATOM   3781 HD12 ILE B  16      52.420 107.580  78.102  1.00 39.81           H
ATOM   3782 HD13 ILE B  16      53.840 107.561  78.829  1.00 39.81           H
ATOM   3783  N   VAL B  17      49.439 105.352  75.357  1.00 33.94           N
ATOM   3784  CA  VAL B  17      48.684 104.853  74.210  1.00 31.65           C
ATOM   3785  C   VAL B  17      49.566 104.982  72.982  1.00 32.68           C
ATOM   3786  O   VAL B  17      50.094 106.066  72.684  1.00 28.41           O
ATOM   3787  CB  VAL B  17      47.360 105.612  74.015  1.00 31.62           C
ATOM   3788  CG1 VAL B  17      46.489 104.881  72.987  1.00 31.30           C
ATOM   3789  CG2 VAL B  17      46.603 105.730  75.337  1.00 26.47           C
ATOM   3790  H   VAL B  17      49.396 106.212  75.447  1.00 40.67           H
ATOM   3791  HA  VAL B  17      48.466 103.913  74.346  1.00 37.92           H
ATOM   3792  HB  VAL B  17      47.541 106.512  73.690  1.00 37.88           H
ATOM   3793 HG11 VAL B  17      45.652 105.352  72.887  1.00 37.51           H
ATOM   3794 HG12 VAL B  17      46.957 104.846  72.143  1.00 37.51           H
ATOM   3795 HG13 VAL B  17      46.316 103.987  73.311  1.00 37.51           H
ATOM   3796 HG21 VAL B  17      45.764 106.196  75.192  1.00 31.71           H
ATOM   3797 HG22 VAL B  17      46.431 104.844  75.693  1.00 31.71           H
ATOM   3798 HG23 VAL B  17      47.158 106.228  75.956  1.00 31.71           H
ATOM   3799  N   GLY B  18      49.711 103.878  72.265  1.00 32.96           N
ATOM   3800  CA  GLY B  18      50.578 103.822  71.097  1.00 38.02           C
ATOM   3801  C   GLY B  18      52.044 103.749  71.502  1.00 30.56           C
ATOM   3802  O   GLY B  18      52.394 103.304  72.594  1.00 34.70           O
ATOM   3803  H   GLY B  18      49.325 103.140  72.462  1.00 39.49           H
ATOM   3804  HA2 GLY B  18      50.342 103.027  70.583  1.00 45.57           H
ATOM   3805  HA3 GLY B  18      50.434 104.598  70.526  1.00 45.57           H
ATOM   3806  N   GLY B  19      52.914 104.179  70.603  1.00 38.81           N
ATOM   3807  CA  GLY B  19      54.328 104.156  70.955  1.00 42.98           C
ATOM   3808  C   GLY B  19      54.873 102.751  71.160  1.00 44.76           C
ATOM   3809  O   GLY B  19      54.482 101.802  70.470  1.00 45.30           O
ATOM   3810  H   GLY B  19      52.724 104.482  69.818  1.00 46.52           H
ATOM   3811  HA2 GLY B  19      54.832 104.598  70.256  1.00 51.52           H
ATOM   3812  HA3 GLY B  19      54.439 104.647  71.782  1.00 51.52           H
ATOM   3813  N   GLN B  20      55.798 102.604  72.113  1.00 34.80           N
ATOM   3814  CA  GLN B  20      56.568 101.365  72.193  1.00 43.86           C
ATOM   3815  C   GLN B  20      57.323 101.262  73.522  1.00 41.91           C
ATOM   3816  O   GLN B  20      57.492 102.250  74.248  1.00 30.37           O
ATOM   3817  CB  GLN B  20      57.556 101.297  71.031  1.00 45.01           C
ATOM   3818  CG  GLN B  20      57.859  99.907  70.569  1.00 61.18           C
ATOM   3819  CD  GLN B  20      58.688  99.927  69.291  1.00 75.05           C
ATOM   3820  OE1 GLN B  20      59.619 100.756  69.146  1.00 67.27           O
ATOM   3821  NE2 GLN B  20      58.337  99.036  68.335  1.00 77.48           N
ATOM   3822  H   GLN B  20      56.001 103.193  72.708  1.00 41.71           H
ATOM   3823  HA  GLN B  20      55.954 100.612  72.119  1.00 52.57           H
ATOM   3824  HB2 GLN B  20      57.211 101.804  70.276  1.00 53.96           H
ATOM   3825  HB3 GLN B  20      58.393 101.686  71.326  1.00 53.96           H
ATOM   3826  HG2 GLN B  20      58.350  99.429  71.258  1.00 73.35           H
ATOM   3827  HG3 GLN B  20      57.020  99.451  70.384  1.00 73.35           H
ATOM   3828 HE21 GLN B  20      57.689  98.480  68.479  1.00 92.92           H
ATOM   3829 HE22 GLN B  20      58.757  99.008  67.585  1.00 92.92           H
ATOM   3830  N   GLU B  21      57.809 100.046  73.814  1.00 30.27           N
ATOM   3831  CA  GLU B  21      58.622  99.845  75.001  1.00 33.86           C
ATOM   3832  C   GLU B  21      59.898 100.644  74.852  1.00 43.16           C
ATOM   3833  O   GLU B  21      60.465 100.737  73.756  1.00 38.65           O
ATOM   3834  CB  GLU B  21      58.964  98.366  75.228  1.00 40.87           C
ATOM   3835  CG  GLU B  21      59.887  98.130  76.444  1.00 49.71           C
ATOM   3836  CD  GLU B  21      60.118  96.652  76.810  1.00 59.73           C
ATOM   3837  OE1 GLU B  21      61.002  96.402  77.663  1.00 52.75           O
ATOM   3838  OE2 GLU B  21      59.418  95.756  76.268  1.00 54.44           O1-
ATOM   3839  H   GLU B  21      57.687  99.345  73.335  1.00 36.26           H
ATOM   3840  HA  GLU B  21      58.141 100.171  75.783  1.00 40.57           H
ATOM   3841  HB2 GLU B  21      58.141  97.871  75.382  1.00 48.99           H
ATOM   3842  HB3 GLU B  21      59.415  98.021  74.443  1.00 48.99           H
ATOM   3843  HG2 GLU B  21      60.759  98.506  76.256  1.00 59.59           H
ATOM   3844  HG3 GLU B  21      59.502  98.576  77.214  1.00 59.59           H
ATOM   3845  N   ALA B  22      60.342 101.220  75.961  1.00 39.28           N
ATOM   3846  CA  ALA B  22      61.483 102.106  75.814  1.00 40.91           C
ATOM   3847  C   ALA B  22      62.807 101.346  75.914  1.00 48.97           C
ATOM   3848  O   ALA B  22      62.925 100.393  76.699  1.00 47.09           O
ATOM   3849  CB  ALA B  22      61.443 103.200  76.869  1.00 45.31           C
ATOM   3850  H   ALA B  22      60.013 101.132  76.757  1.00 47.08           H
ATOM   3851  HA  ALA B  22      61.404 102.532  74.952  1.00 49.03           H
ATOM   3852  HB1 ALA B  22      62.226 103.768  76.786  1.00 54.31           H
ATOM   3853  HB2 ALA B  22      60.651 103.735  76.692  1.00 54.31           H
ATOM   3854  HB3 ALA B  22      61.389 102.813  77.758  1.00 54.31           H
ATOM   3855  N   PRO B  23      63.788 101.803  75.125  1.00 37.73           N
ATOM   3856  CA  PRO B  23      65.165 101.307  75.267  1.00 44.87           C
ATOM   3857  C   PRO B  23      65.722 101.595  76.648  1.00 47.76           C
ATOM   3858  O   PRO B  23      65.444 102.636  77.255  1.00 45.37           O
ATOM   3859  CB  PRO B  23      65.932 102.073  74.183  1.00 47.54           C
ATOM   3860  CG  PRO B  23      64.844 102.407  73.137  1.00 49.45           C
ATOM   3861  CD  PRO B  23      63.583 102.591  73.899  1.00 35.19           C
ATOM   3862  HA  PRO B  23      65.226 100.355  75.083  1.00 53.79           H
ATOM   3863  HB2 PRO B  23      66.324 102.877  74.559  1.00 56.99           H
ATOM   3864  HB3 PRO B  23      66.616 101.504  73.803  1.00 56.99           H
ATOM   3865  HG2 PRO B  23      65.071 103.230  72.674  1.00 59.28           H
ATOM   3866  HG3 PRO B  23      64.744 101.676  72.506  1.00 59.28           H
ATOM   3867  HD2 PRO B  23      63.454 103.527  74.129  1.00 42.17           H
ATOM   3868  HD3 PRO B  23      62.826 102.247  73.391  1.00 42.17           H
ATOM   3869  N   ARG B  24      66.516 100.641  77.135  1.00 46.28           N
ATOM   3870  CA  ARG B  24      67.037 100.682  78.493  1.00 50.80           C
ATOM   3871  C   ARG B  24      67.778 101.974  78.772  1.00 57.36           C
ATOM   3872  O   ARG B  24      67.746 102.465  79.911  1.00 51.63           O
ATOM   3873  CB  ARG B  24      67.920  99.451  78.720  1.00 56.44           C
ATOM   3874  CG  ARG B  24      68.930  99.548  79.858  1.00 70.04           C
ATOM   3875  CD  ARG B  24      68.700  98.471  80.963  1.00 80.47           C
ATOM   3876  NE  ARG B  24      69.451  98.818  82.179  1.00 82.97           N
ATOM   3877  CZ  ARG B  24      70.724  98.496  82.414  1.00 83.36           C
ATOM   3878  NH1 ARG B  24      71.406  97.778  81.530  1.00 80.89           N
ATOM   3879  NH2 ARG B  24      71.316  98.896  83.540  1.00 81.04           N1+
ATOM   3880  H   ARG B  24      66.735  99.930  76.705  1.00 55.48           H
ATOM   3881  HA  ARG B  24      66.320 100.657  79.135  1.00 60.91           H
ATOM   3882  HB2 ARG B  24      67.330  98.709  78.936  1.00 67.67           H
ATOM   3883  HB3 ARG B  24      68.406  99.265  77.902  1.00 67.67           H
ATOM   3884  HG2 ARG B  24      69.819  99.416  79.490  1.00 84.00           H
ATOM   3885  HG3 ARG B  24      68.885 100.414  80.288  1.00 84.00           H
ATOM   3886  HD2 ARG B  24      67.753  98.442  81.190  1.00 96.50           H
ATOM   3887  HD3 ARG B  24      68.997  97.602  80.650  1.00 96.50           H
ATOM   3888  HE  ARG B  24      69.016  99.212  82.812  1.00 99.51           H
ATOM   3889 HH11 ARG B  24      71.025  97.527  80.793  1.00 97.01           H
ATOM   3890 HH12 ARG B  24      72.233  97.571  81.692  1.00 97.01           H
ATOM   3891 HH21 ARG B  24      70.875  99.357  84.121  1.00 97.19           H
ATOM   3892 HH22 ARG B  24      72.132  98.680  83.702  1.00 97.19           H
ATOM   3893  N   SER B  25      68.402 102.564  77.746  1.00 53.39           N
ATOM   3894  CA  SER B  25      69.244 103.746  77.910  1.00 48.92           C
ATOM   3895  C   SER B  25      68.478 105.051  77.801  1.00 42.98           C
ATOM   3896  O   SER B  25      69.088 106.111  77.950  1.00 38.85           O
ATOM   3897  CB  SER B  25      70.349 103.773  76.851  1.00 49.40           C
ATOM   3898  OG  SER B  25      69.765 103.792  75.556  1.00 45.39           O
ATOM   3899  H   SER B  25      68.333 102.310  76.920  1.00 64.01           H
ATOM   3900  HA  SER B  25      69.659 103.716  78.790  1.00 58.64           H
ATOM   3901  HB2 SER B  25      70.889 104.574  76.978  1.00 59.22           H
ATOM   3902  HB3 SER B  25      70.908 102.989  76.953  1.00 59.22           H
ATOM   3903  HG  SER B  25      70.367 103.795  74.968  1.00 54.41           H
ATOM   3904  N   LYS B  26      67.175 105.011  77.526  1.00 43.19           N
ATOM   3905  CA  LYS B  26      66.393 106.232  77.388  1.00 46.77           C
ATOM   3906  C   LYS B  26      65.645 106.529  78.695  1.00 43.08           C
ATOM   3907  O   LYS B  26      65.326 105.633  79.494  1.00 34.17           O
ATOM   3908  CB  LYS B  26      65.421 106.145  76.181  1.00 45.57           C
ATOM   3909  CG  LYS B  26      66.099 105.936  74.741  1.00 39.16           C
ATOM   3910  CD  LYS B  26      65.874 107.124  73.748  1.00 50.20           C
ATOM   3911  CE  LYS B  26      64.665 106.926  72.776  1.00 55.05           C
ATOM   3912  NZ  LYS B  26      64.458 108.074  71.790  1.00 49.51           N1+
ATOM   3913  H   LYS B  26      66.716 104.290  77.409  1.00 51.77           H
ATOM   3914  HA  LYS B  26      66.997 106.981  77.214  1.00 56.07           H
ATOM   3915  HB2 LYS B  26      64.816 105.399  76.325  1.00 54.63           H
ATOM   3916  HB3 LYS B  26      64.914 106.969  76.134  1.00 54.63           H
ATOM   3917  HG2 LYS B  26      67.056 105.817  74.846  1.00 46.93           H
ATOM   3918  HG3 LYS B  26      65.723 105.144  74.330  1.00 46.93           H
ATOM   3919  HD2 LYS B  26      65.707 107.927  74.266  1.00 60.19           H
ATOM   3920  HD3 LYS B  26      66.674 107.240  73.210  1.00 60.19           H
ATOM   3921  HE2 LYS B  26      64.813 106.112  72.263  1.00 66.00           H
ATOM   3922  HE3 LYS B  26      63.853 106.834  73.298  1.00 66.00           H
ATOM   3923  HZ1 LYS B  26      63.770 107.890  71.253  1.00 59.35           H
ATOM   3924  HZ2 LYS B  26      64.297 108.834  72.225  1.00 59.35           H
ATOM   3925  HZ3 LYS B  26      65.192 108.176  71.296  1.00 59.35           H
ATOM   3926  N   TRP B  27      65.449 107.826  78.934  1.00 33.83           N
ATOM   3927  CA  TRP B  27      64.686 108.362  80.056  1.00 32.18           C
ATOM   3928  C   TRP B  27      65.224 107.941  81.418  1.00 32.50           C
ATOM   3929  O   TRP B  27      64.464 107.452  82.272  1.00 27.54           O
ATOM   3930  CB  TRP B  27      63.220 107.966  79.937  1.00 29.81           C
ATOM   3931  CG  TRP B  27      62.782 107.741  78.524  1.00 28.55           C
ATOM   3932  CD1 TRP B  27      62.336 106.587  78.005  1.00 29.60           C
ATOM   3933  CD2 TRP B  27      62.759 108.698  77.449  1.00 36.17           C
ATOM   3934  NE1 TRP B  27      62.014 106.744  76.695  1.00 33.97           N
ATOM   3935  CE2 TRP B  27      62.294 108.029  76.318  1.00 29.49           C
ATOM   3936  CE3 TRP B  27      63.088 110.048  77.338  1.00 29.67           C
ATOM   3937  CZ2 TRP B  27      62.111 108.671  75.095  1.00 31.79           C
ATOM   3938  CZ3 TRP B  27      62.933 110.659  76.129  1.00 31.88           C
ATOM   3939  CH2 TRP B  27      62.454 109.973  75.019  1.00 28.72           C
ATOM   3940  H   TRP B  27      65.764 108.444  78.425  1.00 40.54           H
ATOM   3941  HA  TRP B  27      64.726 109.329  79.998  1.00 38.55           H
ATOM   3942  HB2 TRP B  27      63.059 107.159  80.448  1.00 35.72           H
ATOM   3943  HB3 TRP B  27      62.689 108.692  80.288  1.00 35.72           H
ATOM   3944  HD1 TRP B  27      62.249 105.789  78.480  1.00 35.46           H
ATOM   3945  HE1 TRP B  27      61.715 106.111  76.186  1.00 40.71           H
ATOM   3946  HE3 TRP B  27      63.412 110.511  78.071  1.00 35.55           H
ATOM   3947  HZ2 TRP B  27      61.792 108.215  74.356  1.00 38.09           H
ATOM   3948  HZ3 TRP B  27      63.151 111.559  76.042  1.00 38.20           H
ATOM   3949  HH2 TRP B  27      62.350 110.413  74.208  1.00 34.41           H
ATOM   3950  N   PRO B  28      66.504 108.235  81.680  1.00 33.95           N
ATOM   3951  CA  PRO B  28      67.106 108.010  83.014  1.00 34.48           C
ATOM   3952  C   PRO B  28      66.469 108.755  84.205  1.00 37.30           C
ATOM   3953  O   PRO B  28      66.792 108.412  85.364  1.00 29.51           O
ATOM   3954  CB  PRO B  28      68.549 108.496  82.816  1.00 38.25           C
ATOM   3955  CG  PRO B  28      68.450 109.447  81.678  1.00 39.02           C
ATOM   3956  CD  PRO B  28      67.436 108.879  80.756  1.00 37.46           C
ATOM   3957  HA  PRO B  28      67.103 107.061  83.209  1.00 41.32           H
ATOM   3958  HB2 PRO B  28      68.850 108.954  83.615  1.00 45.84           H
ATOM   3959  HB3 PRO B  28      69.127 107.749  82.602  1.00 45.84           H
ATOM   3960  HG2 PRO B  28      68.155 110.312  82.002  1.00 46.77           H
ATOM   3961  HG3 PRO B  28      69.306 109.514  81.232  1.00 46.77           H
ATOM   3962  HD2 PRO B  28      66.990 109.600  80.280  1.00 44.89           H
ATOM   3963  HD3 PRO B  28      67.822 108.231  80.145  1.00 44.89           H
ATOM   3964  N   TRP B  29      65.585 109.735  83.971  1.00 37.61           N
ATOM   3965  CA  TRP B  29      64.908 110.482  85.033  1.00 31.89           C
ATOM   3966  C   TRP B  29      63.548 109.899  85.458  1.00 31.66           C
ATOM   3967  O   TRP B  29      63.067 110.220  86.540  1.00 33.77           O
ATOM   3968  CB  TRP B  29      64.729 111.941  84.567  1.00 34.45           C
ATOM   3969  CG  TRP B  29      64.197 112.038  83.165  1.00 36.60           C
ATOM   3970  CD1 TRP B  29      62.909 111.867  82.772  1.00 31.03           C
ATOM   3971  CD2 TRP B  29      64.940 112.334  81.982  1.00 31.27           C
ATOM   3972  NE1 TRP B  29      62.797 112.039  81.413  1.00 31.06           N
ATOM   3973  CE2 TRP B  29      64.031 112.332  80.910  1.00 26.93           C
ATOM   3974  CE3 TRP B  29      66.275 112.629  81.735  1.00 35.00           C
ATOM   3975  CZ2 TRP B  29      64.411 112.557  79.618  1.00 30.98           C
ATOM   3976  CZ3 TRP B  29      66.661 112.880  80.440  1.00 35.43           C
ATOM   3977  CH2 TRP B  29      65.726 112.849  79.394  1.00 35.62           C
ATOM   3978  H   TRP B  29      65.347 109.975  83.185  1.00 45.07           H
ATOM   3979  HA  TRP B  29      65.459 110.479  85.832  1.00 38.21           H
ATOM   3980  HB2 TRP B  29      64.125 112.414  85.166  1.00 41.28           H
ATOM   3981  HB3 TRP B  29      65.592 112.381  84.581  1.00 41.28           H
ATOM   3982  HD1 TRP B  29      62.221 111.657  83.348  1.00 37.18           H
ATOM   3983  HE1 TRP B  29      62.070 111.962  80.954  1.00 37.21           H
ATOM   3984  HE3 TRP B  29      66.896 112.635  82.430  1.00 41.94           H
ATOM   3985  HZ2 TRP B  29      63.783 112.552  78.938  1.00 37.13           H
ATOM   3986  HZ3 TRP B  29      67.557 113.060  80.249  1.00 42.46           H
ATOM   3987  HH2 TRP B  29      66.004 113.021  78.524  1.00 42.69           H
ATOM   3988  N   GLN B  30      62.912 109.073  84.646  1.00 30.13           N
ATOM   3989  CA  GLN B  30      61.607 108.521  84.996  1.00 34.79           C
ATOM   3990  C   GLN B  30      61.617 107.833  86.355  1.00 34.90           C
ATOM   3991  O   GLN B  30      62.553 107.099  86.675  1.00 38.96           O
ATOM   3992  CB  GLN B  30      61.175 107.500  83.931  1.00 39.58           C
ATOM   3993  CG  GLN B  30      59.834 106.794  84.238  1.00 41.98           C
ATOM   3994  CD  GLN B  30      58.619 107.680  83.937  1.00 39.14           C
ATOM   3995  OE1 GLN B  30      58.562 108.350  82.897  1.00 30.10           O
ATOM   3996  NE2 GLN B  30      57.634 107.674  84.854  1.00 38.77           N
ATOM   3997  H   GLN B  30      63.218 108.801  83.891  1.00 36.10           H
ATOM   3998  HA  GLN B  30      60.957 109.248  85.017  1.00 41.69           H
ATOM   3999  HB2 GLN B  30      61.054 107.967  83.089  1.00 47.43           H
ATOM   4000  HB3 GLN B  30      61.867 106.823  83.830  1.00 47.43           H
ATOM   4001  HG2 GLN B  30      59.775 105.990  83.695  1.00 50.32           H
ATOM   4002  HG3 GLN B  30      59.801 106.545  85.176  1.00 50.32           H
ATOM   4003 HE21 GLN B  30      57.709 107.187  85.564  1.00 46.47           H
ATOM   4004 HE22 GLN B  30      56.918 108.131  84.725  1.00 46.47           H
ATOM   4005  N   VAL B  31      60.543 108.027  87.147  1.00 26.78           N
ATOM   4006  CA  VAL B  31      60.365 107.272  88.378  1.00 31.96           C
ATOM   4007  C   VAL B  31      58.908 106.834  88.498  1.00 27.65           C
ATOM   4008  O   VAL B  31      58.015 107.313  87.788  1.00 26.18           O
ATOM   4009  CB  VAL B  31      60.799 108.037  89.666  1.00 34.02           C
ATOM   4010  CG1 VAL B  31      62.090 108.852  89.466  1.00 34.32           C
ATOM   4011  CG2 VAL B  31      59.685 108.923  90.219  1.00 29.64           C
ATOM   4012  H   VAL B  31      59.916 108.590  87.004  1.00 32.08           H
ATOM   4013  HA  VAL B  31      60.922 106.481  88.326  1.00 38.30           H
ATOM   4014  HB  VAL B  31      61.007 107.386  90.355  1.00 40.77           H
ATOM   4015 HG11 VAL B  31      62.297 109.320  90.294  1.00 41.13           H
ATOM   4016 HG12 VAL B  31      62.828 108.261  89.240  1.00 41.13           H
ATOM   4017 HG13 VAL B  31      61.938 109.496  88.758  1.00 41.13           H
ATOM   4018 HG21 VAL B  31      60.015 109.395  90.997  1.00 35.52           H
ATOM   4019 HG22 VAL B  31      59.447 109.551  89.523  1.00 35.52           H
ATOM   4020 HG23 VAL B  31      58.920 108.386  90.476  1.00 35.52           H
ATOM   4021  N   SER B  32      58.684 105.910  89.438  1.00 25.86           N
ATOM   4022  CA  SER B  32      57.381 105.348  89.702  1.00 33.01           C
ATOM   4023  C   SER B  32      57.087 105.552  91.171  1.00 29.67           C
ATOM   4024  O   SER B  32      57.947 105.313  92.022  1.00 32.45           O
ATOM   4025  CB  SER B  32      57.333 103.857  89.304  1.00 32.71           C
ATOM   4026  OG  SER B  32      56.396 103.102  90.064  1.00 31.51           O
ATOM   4027  H   SER B  32      59.296 105.588  89.948  1.00 30.98           H
ATOM   4028  HA  SER B  32      56.723 105.840  89.183  1.00 39.55           H
ATOM   4029  HB2 SER B  32      57.062 103.818  88.375  1.00 39.20           H
ATOM   4030  HB3 SER B  32      58.212 103.477  89.416  1.00 39.20           H
ATOM   4031  HG  SER B  32      55.694 103.542  90.138  1.00 37.75           H
ATOM   4032  N   LEU B  33      55.880 106.024  91.458  1.00 29.10           N
ATOM   4033  CA  LEU B  33      55.439 106.210  92.828  1.00 27.13           C
ATOM   4034  C   LEU B  33      54.630 105.004  93.275  1.00 31.05           C
ATOM   4035  O   LEU B  33      53.743 104.530  92.556  1.00 35.22           O
ATOM   4036  CB  LEU B  33      54.604 107.477  92.987  1.00 27.99           C
ATOM   4037  CG  LEU B  33      55.150 108.718  92.315  1.00 31.05           C
ATOM   4038  CD1 LEU B  33      54.267 109.918  92.640  1.00 28.54           C
ATOM   4039  CD2 LEU B  33      56.576 108.965  92.809  1.00 27.32           C
ATOM   4040  H   LEU B  33      55.295 106.239  90.858  1.00 34.87           H
ATOM   4041  HA  LEU B  33      56.215 106.292  93.399  1.00 32.49           H
ATOM   4042  HB2 LEU B  33      53.724 107.308  92.613  1.00 33.53           H
ATOM   4043  HB3 LEU B  33      54.516 107.673  93.935  1.00 33.53           H
ATOM   4044  HG  LEU B  33      55.155 108.586  91.355  1.00 37.21           H
ATOM   4045 HD11 LEU B  33      54.627 110.706  92.209  1.00 34.19           H
ATOM   4046 HD12 LEU B  33      53.373 109.750  92.307  1.00 34.19           H
ATOM   4047 HD13 LEU B  33      54.244 110.040  93.600  1.00 34.19           H
ATOM   4048 HD21 LEU B  33      56.906 109.775  92.397  1.00 32.72           H
ATOM   4049 HD22 LEU B  33      56.545 109.073  93.767  1.00 32.72           H
ATOM   4050 HD23 LEU B  33      57.143 108.214  92.584  1.00 32.72           H
ATOM   4051  N   ARG B  34      54.905 104.545  94.487  1.00 28.58           N
ATOM   4052  CA  ARG B  34      54.351 103.307  95.004  1.00 31.18           C
ATOM   4053  C   ARG B  34      53.607 103.599  96.292  1.00 31.30           C
ATOM   4054  O   ARG B  34      54.104 104.370  97.132  1.00 31.57           O
ATOM   4055  CB  ARG B  34      55.470 102.282  95.274  1.00 36.39           C
ATOM   4056  CG  ARG B  34      56.358 101.896  94.051  1.00 31.52           C
ATOM   4057  CD  ARG B  34      55.513 101.231  92.898  1.00 29.90           C
ATOM   4058  NE  ARG B  34      56.359 100.750  91.795  1.00 33.09           N
ATOM   4059  CZ  ARG B  34      57.329  99.829  91.903  1.00 36.38           C
ATOM   4060  NH1 ARG B  34      57.569  99.266  93.063  1.00 31.45           N
ATOM   4061  NH2 ARG B  34      58.061  99.476  90.850  1.00 27.55           N1+
ATOM   4062  H   ARG B  34      55.437 104.937  95.047  1.00 34.24           H
ATOM   4063  HA  ARG B  34      53.732 102.929  94.360  1.00 37.36           H
ATOM   4064  HB2 ARG B  34      56.059 102.626  95.970  1.00 43.61           H
ATOM   4065  HB3 ARG B  34      55.041 101.465  95.590  1.00 43.61           H
ATOM   4066  HG2 ARG B  34      56.810 102.685  93.705  1.00 37.76           H
ATOM   4067  HG3 ARG B  34      57.025 101.261  94.350  1.00 37.76           H
ATOM   4068  HD2 ARG B  34      54.999 100.493  93.241  1.00 35.82           H
ATOM   4069  HD3 ARG B  34      54.922 101.910  92.538  1.00 35.82           H
ATOM   4070  HE  ARG B  34      56.243 101.112  91.024  1.00 39.65           H
ATOM   4071 HH11 ARG B  34      57.107  99.484  93.759  1.00 37.69           H
ATOM   4072 HH12 ARG B  34      58.194  98.678  93.107  1.00 37.69           H
ATOM   4073 HH21 ARG B  34      57.920  99.830  90.079  1.00 33.00           H
ATOM   4074 HH22 ARG B  34      58.669  98.885  90.937  1.00 33.00           H
ATOM   4075  N   VAL B  35      52.386 102.997  96.436  1.00 25.87           N
ATOM   4076  CA  VAL B  35      51.573 103.091  97.663  1.00 28.35           C
ATOM   4077  C   VAL B  35      51.682 101.772  98.435  1.00 34.23           C
ATOM   4078  O   VAL B  35      51.761 100.694  97.856  1.00 25.94           O
ATOM   4079  CB  VAL B  35      50.076 103.396  97.397  1.00 29.04           C
ATOM   4080  CG1 VAL B  35      49.762 104.884  97.378  1.00 41.73           C
ATOM   4081  CG2 VAL B  35      49.565 102.702  96.094  1.00 31.06           C
ATOM   4082  H   VAL B  35      52.021 102.535  95.802  1.00 30.99           H
ATOM   4083  HA  VAL B  35      51.925 103.799  98.222  1.00 33.96           H
ATOM   4084  HB  VAL B  35      49.575 103.032  98.142  1.00 34.80           H
ATOM   4085 HG11 VAL B  35      48.816 105.004  97.202  1.00 50.02           H
ATOM   4086 HG12 VAL B  35      49.990 105.279  98.232  1.00 50.02           H
ATOM   4087 HG13 VAL B  35      50.266 105.301  96.677  1.00 50.02           H
ATOM   4088 HG21 VAL B  35      48.616 102.875  95.968  1.00 37.21           H
ATOM   4089 HG22 VAL B  35      50.069 103.057  95.348  1.00 37.21           H
ATOM   4090 HG23 VAL B  35      49.721 101.746  96.162  1.00 37.21           H
ATOM   4091  N   HIS B  36      51.645 101.847  99.761  1.00 38.16           N
ATOM   4092  CA  HIS B  36      51.716 100.628 100.547  1.00 39.87           C
ATOM   4093  C   HIS B  36      50.419  99.844 100.429  1.00 35.86           C
ATOM   4094  O   HIS B  36      49.337 100.401 100.558  1.00 45.13           O
ATOM   4095  CB  HIS B  36      51.972 100.942 102.013  1.00 42.33           C
ATOM   4096  CG  HIS B  36      52.003  99.720 102.876  1.00 57.50           C
ATOM   4097  ND1 HIS B  36      52.790  98.617 102.589  1.00 55.16           N
ATOM   4098  CD2 HIS B  36      51.311  99.412 104.001  1.00 64.46           C
ATOM   4099  CE1 HIS B  36      52.588  97.689 103.510  1.00 65.98           C
ATOM   4100  NE2 HIS B  36      51.696  98.147 104.376  1.00 76.25           N
ATOM   4101  H   HIS B  36      51.589 102.574 100.220  1.00 45.74           H
ATOM   4102  HA  HIS B  36      52.451 100.073 100.215  1.00 47.78           H
ATOM   4103  HB2 HIS B  36      51.259 101.515 102.335  1.00 50.74           H
ATOM   4104  HB3 HIS B  36      52.810 101.408 102.114  1.00 50.74           H
ATOM   4105  HD1 HIS B  36      53.328  98.542 101.914  1.00 66.13           H
ATOM   4106  HD2 HIS B  36      50.688  99.966 104.439  1.00 77.30           H
ATOM   4107  HE1 HIS B  36      53.004  96.851 103.549  1.00 79.12           H
ATOM   4108  N   GLY B  37      50.519  98.552 100.223  1.00 39.46           N
ATOM   4109  CA  GLY B  37      49.339  97.735 100.152  1.00 45.04           C
ATOM   4110  C   GLY B  37      49.663  96.270 100.254  1.00 44.73           C
ATOM   4111  O   GLY B  37      50.658  95.883 100.880  1.00 49.80           O
ATOM   4112  H   GLY B  37      51.258  98.122 100.139  1.00 47.29           H
ATOM   4113  HA2 GLY B  37      48.757  97.966 100.894  1.00 53.99           H
ATOM   4114  HA3 GLY B  37      48.888  97.906  99.311  1.00 53.99           H
ATOM   4115  N   PRO B  37A     48.818  95.421  99.654  1.00 42.98           N
ATOM   4116  CA  PRO B  37A     49.198  94.015  99.494  1.00 40.40           C
ATOM   4117  C   PRO B  37A     50.590  93.892  98.958  1.00 40.65           C
ATOM   4118  O   PRO B  37A     51.308  92.946  99.297  1.00 39.18           O
ATOM   4119  CB  PRO B  37A     48.163  93.477  98.493  1.00 43.45           C
ATOM   4120  CG  PRO B  37A     47.062  94.368  98.541  1.00 47.71           C
ATOM   4121  CD  PRO B  37A     47.592  95.728  98.905  1.00 46.54           C
ATOM   4122  HA  PRO B  37A     49.120  93.537 100.339  1.00 48.42           H
ATOM   4123  HB2 PRO B  37A     48.553  93.471  97.607  1.00 52.08           H
ATOM   4124  HB3 PRO B  37A     47.879  92.590  98.747  1.00 52.08           H
ATOM   4125  HG2 PRO B  37A     46.644  94.392  97.663  1.00 57.20           H
ATOM   4126  HG3 PRO B  37A     46.431  94.054  99.207  1.00 57.20           H
ATOM   4127  HD2 PRO B  37A     47.810  96.225  98.098  1.00 55.79           H
ATOM   4128  HD3 PRO B  37A     46.948  96.202  99.460  1.00 55.79           H
ATOM   4129  N   TYR B  37B     50.984  94.862  98.129  1.00 44.97           N
ATOM   4130  CA  TYR B  37B     52.341  95.039  97.628  1.00 36.22           C
ATOM   4131  C   TYR B  37B     52.547  96.529  97.314  1.00 34.48           C
ATOM   4132  O   TYR B  37B     51.636  97.350  97.483  1.00 32.81           O
ATOM   4133  CB  TYR B  37B     52.557  94.164  96.412  1.00 31.33           C
ATOM   4134  CG  TYR B  37B     51.760  94.597  95.231  1.00 28.94           C
ATOM   4135  CD1 TYR B  37B     50.430  94.261  95.103  1.00 31.10           C
ATOM   4136  CD2 TYR B  37B     52.334  95.349  94.248  1.00 26.56           C
ATOM   4137  CE1 TYR B  37B     49.699  94.667  94.009  1.00 32.54           C
ATOM   4138  CE2 TYR B  37B     51.632  95.752  93.159  1.00 35.15           C
ATOM   4139  CZ  TYR B  37B     50.309  95.420  93.040  1.00 32.63           C
ATOM   4140  OH  TYR B  37B     49.640  95.841  91.918  1.00 41.01           O
ATOM   4141  H   TYR B  37B     50.451  95.478  97.846  1.00 53.90           H
ATOM   4142  HA  TYR B  37B     52.979  94.769  98.309  1.00 43.40           H
ATOM   4143  HB2 TYR B  37B     53.492  94.165  96.171  1.00 37.53           H
ATOM   4144  HB3 TYR B  37B     52.273  93.270  96.629  1.00 37.53           H
ATOM   4145  HD1 TYR B  37B     50.023  93.757  95.768  1.00 37.27           H
ATOM   4146  HD2 TYR B  37B     53.229  95.571  94.322  1.00 31.81           H
ATOM   4147  HE1 TYR B  37B     48.801  94.438  93.927  1.00 38.99           H
ATOM   4148  HE2 TYR B  37B     52.038  96.254  92.493  1.00 42.12           H
ATOM   4149  HH  TYR B  37B     50.195  96.076  91.332  1.00 49.16           H
ATOM   4150  N   TRP B  38      53.760  96.885  96.876  1.00 31.73           N
ATOM   4151  CA  TRP B  38      54.111  98.289  96.665  1.00 32.33           C
ATOM   4152  C   TRP B  38      53.663  98.681  95.260  1.00 30.61           C
ATOM   4153  O   TRP B  38      54.425  98.646  94.288  1.00 27.70           O
ATOM   4154  CB  TRP B  38      55.603  98.515  96.898  1.00 31.16           C
ATOM   4155  CG  TRP B  38      55.847  98.586  98.311  1.00 34.42           C
ATOM   4156  CD1 TRP B  38      56.346  97.594  99.094  1.00 31.79           C
ATOM   4157  CD2 TRP B  38      55.504  99.660  99.190  1.00 32.21           C
ATOM   4158  NE1 TRP B  38      56.340  97.983 100.398  1.00 32.58           N
ATOM   4159  CE2 TRP B  38      55.844  99.258 100.483  1.00 37.40           C
ATOM   4160  CE3 TRP B  38      54.943 100.921  99.006  1.00 38.63           C
ATOM   4161  CZ2 TRP B  38      55.669 100.079 101.579  1.00 40.27           C
ATOM   4162  CZ3 TRP B  38      54.767 101.732 100.088  1.00 29.38           C
ATOM   4163  CH2 TRP B  38      55.137 101.320 101.355  1.00 38.94           C
ATOM   4164  H   TRP B  38      54.399  96.335  96.702  1.00 38.02           H
ATOM   4165  HA  TRP B  38      53.614  98.826  97.313  1.00 38.74           H
ATOM   4166  HB2 TRP B  38      56.092  97.756  96.538  1.00 37.33           H
ATOM   4167  HB3 TRP B  38      55.890  99.340  96.484  1.00 37.33           H
ATOM   4168  HD1 TRP B  38      56.621  96.761  98.789  1.00 38.09           H
ATOM   4169  HE1 TRP B  38      56.643  97.526 101.052  1.00 39.04           H
ATOM   4170  HE3 TRP B  38      54.710 101.202  98.160  1.00 46.30           H
ATOM   4171  HZ2 TRP B  38      55.916  99.804 102.428  1.00 48.26           H
ATOM   4172  HZ3 TRP B  38      54.410 102.576  99.963  1.00 35.20           H
ATOM   4173  HH2 TRP B  38      55.003 101.901 102.067  1.00 46.67           H
ATOM   4174  N   MET B  39      52.377  99.035  95.163  1.00 26.51           N
ATOM   4175  CA  MET B  39      51.728  99.205  93.867  1.00 34.36           C
ATOM   4176  C   MET B  39      52.019 100.577  93.240  1.00 37.42           C
ATOM   4177  O   MET B  39      51.917 101.620  93.907  1.00 29.69           O
ATOM   4178  CB  MET B  39      50.213  99.028  94.008  1.00 36.38           C
ATOM   4179  CG  MET B  39      49.521  98.731  92.657  1.00 45.78           C
ATOM   4180  SD  MET B  39      47.688  98.562  92.666  1.00 45.81           S
ATOM   4181  CE  MET B  39      47.295  99.153  94.330  1.00 38.96           C
ATOM   4182  H   MET B  39      51.856  99.167  95.835  1.00 31.75           H
ATOM   4183  HA  MET B  39      52.048  98.511  93.268  1.00 41.18           H
ATOM   4184  HB2 MET B  39      50.026  98.296  94.621  1.00 43.60           H
ATOM   4185  HB3 MET B  39      49.844  99.858  94.356  1.00 43.60           H
ATOM   4186  HG2 MET B  39      49.757  99.437  92.037  1.00 54.88           H
ATOM   4187  HG3 MET B  39      49.888  97.910  92.323  1.00 54.88           H
ATOM   4188  HE1 MET B  39      46.333  99.183  94.455  1.00 46.70           H
ATOM   4189  HE2 MET B  39      47.676  98.536  94.971  1.00 46.70           H
ATOM   4190  HE3 MET B  39      47.668 100.039  94.475  1.00 46.70           H
ATOM   4191  N   HIS B  40      52.339 100.554  91.931  1.00 33.01           N
ATOM   4192  CA  HIS B  40      52.466 101.760  91.121  1.00 27.90           C
ATOM   4193  C   HIS B  40      51.132 102.469  90.986  1.00 29.58           C
ATOM   4194  O   HIS B  40      50.141 101.854  90.582  1.00 32.56           O
ATOM   4195  CB  HIS B  40      52.967 101.411  89.723  1.00 30.87           C
ATOM   4196  CG  HIS B  40      52.981 102.576  88.779  1.00 27.53           C
ATOM   4197  ND1 HIS B  40      54.044 103.453  88.690  1.00 32.86           N
ATOM   4198  CD2 HIS B  40      52.040 103.045  87.923  1.00 32.28           C
ATOM   4199  CE1 HIS B  40      53.766 104.400  87.809  1.00 27.67           C
ATOM   4200  NE2 HIS B  40      52.557 104.172  87.324  1.00 30.21           N
ATOM   4201  H   HIS B  40      52.464  99.830  91.473  1.00 39.56           H
ATOM   4202  HA  HIS B  40      53.096 102.366  91.544  1.00 33.42           H
ATOM   4203  HB2 HIS B  40      52.400 100.714  89.345  1.00 36.99           H
ATOM   4204  HB3 HIS B  40      53.880 101.093  89.804  1.00 36.99           H
ATOM   4205  HD2 HIS B  40      51.202 102.671  87.763  1.00 38.68           H
ATOM   4206  HE1 HIS B  40      54.325 105.107  87.555  1.00 33.14           H
ATOM   4207  HE2 HIS B  40      52.155 104.648  86.729  1.00 36.19           H
ATOM   4208  N   PHE B  41      51.120 103.781  91.268  1.00 30.39           N
ATOM   4209  CA  PHE B  41      49.926 104.618  91.100  1.00 22.76           C
ATOM   4210  C   PHE B  41      50.143 105.910  90.304  1.00 31.08           C
ATOM   4211  O   PHE B  41      49.152 106.494  89.832  1.00 32.33           O
ATOM   4212  CB  PHE B  41      49.350 104.981  92.477  1.00 25.52           C
ATOM   4213  CG  PHE B  41      50.222 105.962  93.323  1.00 30.17           C
ATOM   4214  CD1 PHE B  41      51.134 105.490  94.245  1.00 27.59           C
ATOM   4215  CD2 PHE B  41      50.059 107.346  93.238  1.00 25.19           C
ATOM   4216  CE1 PHE B  41      51.851 106.354  95.033  1.00 30.62           C
ATOM   4217  CE2 PHE B  41      50.771 108.201  94.045  1.00 27.57           C
ATOM   4218  CZ  PHE B  41      51.660 107.706  94.936  1.00 32.44           C
ATOM   4219  H   PHE B  41      51.807 104.210  91.553  1.00 36.41           H
ATOM   4220  HA  PHE B  41      49.256 104.105  90.616  1.00 27.26           H
ATOM   4221  HB2 PHE B  41      48.462 105.357  92.353  1.00 30.57           H
ATOM   4222  HB3 PHE B  41      49.266 104.155  92.982  1.00 30.57           H
ATOM   4223  HD1 PHE B  41      51.261 104.573  94.337  1.00 33.05           H
ATOM   4224  HD2 PHE B  41      49.443 107.702  92.647  1.00 30.17           H
ATOM   4225  HE1 PHE B  41      52.465 106.029  95.643  1.00 36.69           H
ATOM   4226  HE2 PHE B  41      50.657 109.115  93.969  1.00 33.02           H
ATOM   4227  HZ  PHE B  41      52.160 108.275  95.463  1.00 38.87           H
ATOM   4228  N   CYS B  42      51.377 106.375  90.144  1.00 25.39           N
ATOM   4229  CA  CYS B  42      51.697 107.553  89.336  1.00 27.84           C
ATOM   4230  C   CYS B  42      53.163 107.462  88.928  1.00 27.10           C
ATOM   4231  O   CYS B  42      53.961 106.745  89.551  1.00 28.60           O
ATOM   4232  CB  CYS B  42      51.439 108.864  90.115  1.00 27.82           C
ATOM   4233  SG  CYS B  42      49.758 109.461  89.955  1.00 31.23           S
ATOM   4234  H   CYS B  42      52.078 106.017  90.500  1.00 30.42           H
ATOM   4235  HA  CYS B  42      51.155 107.562  88.525  1.00 33.35           H
ATOM   4236  HB2 CYS B  42      51.575 108.714  91.062  1.00 33.33           H
ATOM   4237  HB3 CYS B  42      52.048 109.561  89.820  1.00 33.33           H
ATOM   4238  N   GLY B  43      53.495 108.166  87.859  1.00 25.71           N
ATOM   4239  CA  GLY B  43      54.874 108.408  87.487  1.00 31.05           C
ATOM   4240  C   GLY B  43      55.445 109.670  88.173  1.00 29.10           C
ATOM   4241  O   GLY B  43      54.757 110.381  88.912  1.00 27.53           O
ATOM   4242  H   GLY B  43      52.924 108.546  87.338  1.00 30.80           H
ATOM   4243  HA2 GLY B  43      55.411 107.624  87.712  1.00 37.21           H
ATOM   4244  HA3 GLY B  43      54.919 108.531  86.524  1.00 37.21           H
ATOM   4245  N   GLY B  44      56.735 109.918  87.911  1.00 27.52           N
ATOM   4246  CA  GLY B  44      57.468 111.060  88.435  1.00 32.03           C
ATOM   4247  C   GLY B  44      58.721 111.319  87.610  1.00 31.87           C
ATOM   4248  O   GLY B  44      59.017 110.604  86.654  1.00 30.22           O
ATOM   4249  H   GLY B  44      57.216 109.416  87.405  1.00 32.97           H
ATOM   4250  HA2 GLY B  44      56.907 111.846  88.412  1.00 38.38           H
ATOM   4251  HA3 GLY B  44      57.717 110.890  89.354  1.00 38.38           H
ATOM   4252  N   SER B  45      59.492 112.334  87.998  1.00 32.16           N
ATOM   4253  CA  SER B  45      60.731 112.623  87.280  1.00 34.72           C
ATOM   4254  C   SER B  45      61.753 113.220  88.237  1.00 38.82           C
ATOM   4255  O   SER B  45      61.430 114.128  89.009  1.00 38.86           O
ATOM   4256  CB  SER B  45      60.488 113.581  86.103  1.00 30.05           C
ATOM   4257  OG  SER B  45      60.228 114.912  86.555  1.00 35.75           O
ATOM   4258  H   SER B  45      59.326 112.859  88.663  1.00 38.54           H
ATOM   4259  HA  SER B  45      61.105 111.792  86.943  1.00 41.61           H
ATOM   4260  HB2 SER B  45      61.273 113.571  85.531  1.00 36.00           H
ATOM   4261  HB3 SER B  45      59.728 113.261  85.592  1.00 36.00           H
ATOM   4262  HG  SER B  45      60.134 115.416  85.892  1.00 42.84           H
ATOM   4263  N   LEU B  46      62.967 112.670  88.216  1.00 39.60           N
ATOM   4264  CA  LEU B  46      64.036 113.153  89.071  1.00 38.23           C
ATOM   4265  C   LEU B  46      64.581 114.440  88.478  1.00 40.55           C
ATOM   4266  O   LEU B  46      65.052 114.436  87.337  1.00 40.19           O
ATOM   4267  CB  LEU B  46      65.146 112.123  89.165  1.00 40.27           C
ATOM   4268  CG  LEU B  46      66.107 112.332  90.341  1.00 44.22           C
ATOM   4269  CD1 LEU B  46      65.470 111.830  91.609  1.00 39.38           C
ATOM   4270  CD2 LEU B  46      67.440 111.645  90.120  1.00 42.68           C
ATOM   4271  H   LEU B  46      63.198 112.000  87.731  1.00 47.46           H
ATOM   4272  HA  LEU B  46      63.697 113.333  89.965  1.00 45.82           H
ATOM   4273  HB2 LEU B  46      64.752 111.236  89.248  1.00 48.27           H
ATOM   4274  HB3 LEU B  46      65.674 112.184  88.351  1.00 48.27           H
ATOM   4275  HG  LEU B  46      66.275 113.283  90.446  1.00 53.01           H
ATOM   4276 HD11 LEU B  46      66.075 111.959  92.357  1.00 47.20           H
ATOM   4277 HD12 LEU B  46      64.650 112.326  91.752  1.00 47.20           H
ATOM   4278 HD13 LEU B  46      65.270 110.886  91.497  1.00 47.20           H
ATOM   4279 HD21 LEU B  46      68.008 111.793  90.896  1.00 51.16           H
ATOM   4280 HD22 LEU B  46      67.282 110.693  89.996  1.00 51.16           H
ATOM   4281 HD23 LEU B  46      67.852 112.022  89.324  1.00 51.16           H
ATOM   4282  N   ILE B  47      64.497 115.534  89.233  1.00 37.92           N
ATOM   4283  CA  ILE B  47      64.948 116.849  88.763  1.00 39.23           C
ATOM   4284  C   ILE B  47      66.118 117.377  89.571  1.00 38.42           C
ATOM   4285  O   ILE B  47      66.694 118.410  89.199  1.00 43.15           O
ATOM   4286  CB  ILE B  47      63.810 117.895  88.774  1.00 41.08           C
ATOM   4287  CG1 ILE B  47      63.188 118.004  90.166  1.00 28.26           C
ATOM   4288  CG2 ILE B  47      62.757 117.538  87.755  1.00 46.41           C
ATOM   4289  CD1 ILE B  47      62.502 119.276  90.392  1.00 42.36           C
ATOM   4290  H   ILE B  47      64.179 115.536  90.038  1.00 45.45           H
ATOM   4291  HA  ILE B  47      65.240 116.757  87.843  1.00 47.02           H
ATOM   4292  HB  ILE B  47      64.195 118.756  88.537  1.00 49.24           H
ATOM   4293 HG12 ILE B  47      62.534 117.297  90.278  1.00 33.85           H
ATOM   4294 HG13 ILE B  47      63.887 117.922  90.835  1.00 33.85           H
ATOM   4295 HG21 ILE B  47      62.056 118.214  87.776  1.00 55.64           H
ATOM   4296 HG22 ILE B  47      63.170 117.505  86.877  1.00 55.64           H
ATOM   4297 HG23 ILE B  47      62.392 116.669  87.984  1.00 55.64           H
ATOM   4298 HD11 ILE B  47      62.135 119.274  91.294  1.00 50.78           H
ATOM   4299 HD12 ILE B  47      63.151 119.992  90.296  1.00 50.78           H
ATOM   4300 HD13 ILE B  47      61.790 119.373  89.736  1.00 50.78           H
ATOM   4301  N   HIS B  48      66.489 116.701  90.650  1.00 42.02           N
ATOM   4302  CA  HIS B  48      67.604 117.037  91.503  1.00 31.69           C
ATOM   4303  C   HIS B  48      67.905 115.745  92.229  1.00 41.33           C
ATOM   4304  O   HIS B  48      66.972 114.967  92.489  1.00 38.67           O
ATOM   4305  CB  HIS B  48      67.262 118.160  92.474  1.00 36.96           C
ATOM   4306  CG  HIS B  48      68.350 118.502  93.443  1.00 34.62           C
ATOM   4307  ND1 HIS B  48      68.513 117.844  94.646  1.00 39.66           N
ATOM   4308  CD2 HIS B  48      69.309 119.462  93.407  1.00 37.57           C
ATOM   4309  CE1 HIS B  48      69.526 118.372  95.306  1.00 33.93           C
ATOM   4310  NE2 HIS B  48      70.030 119.356  94.571  1.00 47.14           N
ATOM   4311  H   HIS B  48      66.104 115.977  90.911  1.00 50.37           H
ATOM   4312  HA  HIS B  48      68.357 117.314  90.957  1.00 37.97           H
ATOM   4313  HB2 HIS B  48      66.466 117.903  92.984  1.00 44.29           H
ATOM   4314  HB3 HIS B  48      67.074 118.966  91.957  1.00 44.29           H
ATOM   4315  HD2 HIS B  48      69.460 120.077  92.724  1.00 45.03           H
ATOM   4316  HE1 HIS B  48      69.831 118.100  96.145  1.00 40.66           H
ATOM   4317  HE2 HIS B  48      70.700 119.858  94.792  1.00 56.51           H
ATOM   4318  N   PRO B  49      69.164 115.450  92.523  1.00 42.15           N
ATOM   4319  CA  PRO B  49      69.476 114.204  93.218  1.00 33.90           C
ATOM   4320  C   PRO B  49      68.519 113.849  94.354  1.00 41.42           C
ATOM   4321  O   PRO B  49      68.408 112.666  94.720  1.00 39.18           O
ATOM   4322  CB  PRO B  49      70.897 114.472  93.721  1.00 41.35           C
ATOM   4323  CG  PRO B  49      71.517 115.203  92.549  1.00 36.21           C
ATOM   4324  CD  PRO B  49      70.395 116.111  92.039  1.00 37.07           C
ATOM   4325  HA  PRO B  49      69.502 113.469  92.579  1.00 40.62           H
ATOM   4326  HB2 PRO B  49      70.868 115.026  94.515  1.00 49.56           H
ATOM   4327  HB3 PRO B  49      71.360 113.639  93.885  1.00 49.56           H
ATOM   4328  HG2 PRO B  49      72.268 115.732  92.849  1.00 43.39           H
ATOM   4329  HG3 PRO B  49      71.795 114.572  91.861  1.00 43.39           H
ATOM   4330  HD2 PRO B  49      70.468 116.993  92.435  1.00 44.43           H
ATOM   4331  HD3 PRO B  49      70.417 116.158  91.069  1.00 44.43           H
ATOM   4332  N   GLN B  50      67.792 114.834  94.901  1.00 29.98           N
ATOM   4333  CA  GLN B  50      66.955 114.595  96.072  1.00 40.27           C
ATOM   4334  C   GLN B  50      65.471 114.977  95.904  1.00 38.19           C
ATOM   4335  O   GLN B  50      64.713 114.883  96.876  1.00 34.19           O
ATOM   4336  CB  GLN B  50      67.551 115.347  97.265  1.00 36.00           C
ATOM   4337  CG  GLN B  50      67.180 114.756  98.630  1.00 43.85           C
ATOM   4338  CD  GLN B  50      68.132 115.222  99.731  1.00 49.70           C
ATOM   4339  OE1 GLN B  50      69.038 116.026  99.485  1.00 42.00           O
ATOM   4340  NE2 GLN B  50      67.965 114.678 100.928  1.00 51.22           N
ATOM   4341  H   GLN B  50      67.796 115.647  94.624  1.00 35.92           H
ATOM   4342  HA  GLN B  50      67.003 113.645  96.284  1.00 48.27           H
ATOM   4343  HB2 GLN B  50      68.517 115.307  97.187  1.00 43.14           H
ATOM   4344  HB3 GLN B  50      67.256 116.269  97.235  1.00 43.14           H
ATOM   4345  HG2 GLN B  50      66.275 115.003  98.868  1.00 52.57           H
ATOM   4346  HG3 GLN B  50      67.241 113.789  98.572  1.00 52.57           H
ATOM   4347 HE21 GLN B  50      67.370 114.074 101.040  1.00 61.40           H
ATOM   4348 HE22 GLN B  50      68.476 114.909 101.582  1.00 61.40           H
ATOM   4349  N   TRP B  51      65.033 115.393  94.716  1.00 35.94           N
ATOM   4350  CA  TRP B  51      63.671 115.864  94.514  1.00 38.82           C
ATOM   4351  C   TRP B  51      63.008 115.170  93.339  1.00 30.57           C
ATOM   4352  O   TRP B  51      63.610 114.979  92.285  1.00 28.86           O
ATOM   4353  CB  TRP B  51      63.643 117.366  94.266  1.00 40.09           C
ATOM   4354  CG  TRP B  51      64.022 118.136  95.453  1.00 40.12           C
ATOM   4355  CD1 TRP B  51      65.271 118.535  95.780  1.00 43.06           C
ATOM   4356  CD2 TRP B  51      63.160 118.595  96.503  1.00 40.91           C
ATOM   4357  NE1 TRP B  51      65.254 119.218  96.968  1.00 46.73           N
ATOM   4358  CE2 TRP B  51      63.970 119.275  97.433  1.00 38.37           C
ATOM   4359  CE3 TRP B  51      61.786 118.501  96.747  1.00 42.94           C
ATOM   4360  CZ2 TRP B  51      63.462 119.851  98.587  1.00 31.88           C
ATOM   4361  CZ3 TRP B  51      61.280 119.094  97.893  1.00 37.78           C
ATOM   4362  CH2 TRP B  51      62.120 119.757  98.794  1.00 45.49           C
ATOM   4363  H   TRP B  51      65.518 115.425  94.005  1.00 43.07           H
ATOM   4364  HA  TRP B  51      63.153 115.658  95.311  1.00 46.53           H
ATOM   4365  HB2 TRP B  51      64.246 117.588  93.534  1.00 48.05           H
ATOM   4366  HB3 TRP B  51      62.739 117.610  94.044  1.00 48.05           H
ATOM   4367  HD1 TRP B  51      66.024 118.369  95.270  1.00 51.62           H
ATOM   4368  HE1 TRP B  51      65.937 119.562  97.350  1.00 56.02           H
ATOM   4369  HE3 TRP B  51      61.228 118.057  96.152  1.00 51.47           H
ATOM   4370  HZ2 TRP B  51      64.010 120.300  99.189  1.00 38.20           H
ATOM   4371  HZ3 TRP B  51      60.373 119.038  98.080  1.00 45.28           H
ATOM   4372  HH2 TRP B  51      61.757 120.137  99.561  1.00 54.54           H
ATOM   4373  N   VAL B  52      61.750 114.824  93.514  1.00 35.89           N
ATOM   4374  CA  VAL B  52      60.952 114.256  92.438  1.00 33.62           C
ATOM   4375  C   VAL B  52      59.811 115.209  92.157  1.00 29.79           C
ATOM   4376  O   VAL B  52      59.157 115.705  93.082  1.00 28.87           O
ATOM   4377  CB  VAL B  52      60.442 112.841  92.772  1.00 31.45           C
ATOM   4378  CG1 VAL B  52      59.357 112.406  91.806  1.00 27.71           C
ATOM   4379  CG2 VAL B  52      61.550 111.852  92.711  1.00 35.92           C
ATOM   4380  H   VAL B  52      61.339 114.893  94.265  1.00 43.01           H
ATOM   4381  HA  VAL B  52      61.490 114.186  91.636  1.00 40.29           H
ATOM   4382  HB  VAL B  52      60.091 112.826  93.675  1.00 37.68           H
ATOM   4383 HG11 VAL B  52      59.102 111.504  92.029  1.00 33.20           H
ATOM   4384 HG12 VAL B  52      58.594 112.990  91.891  1.00 33.20           H
ATOM   4385 HG13 VAL B  52      59.704 112.436  90.902  1.00 33.20           H
ATOM   4386 HG21 VAL B  52      61.205 110.967  92.915  1.00 43.05           H
ATOM   4387 HG22 VAL B  52      61.916 111.859  91.809  1.00 43.05           H
ATOM   4388 HG23 VAL B  52      62.229 112.102  93.358  1.00 43.05           H
ATOM   4389  N   LEU B  53      59.590 115.454  90.879  1.00 31.87           N
ATOM   4390  CA  LEU B  53      58.522 116.309  90.384  1.00 41.96           C
ATOM   4391  C   LEU B  53      57.353 115.409  89.990  1.00 33.85           C
ATOM   4392  O   LEU B  53      57.532 114.419  89.270  1.00 33.87           O
ATOM   4393  CB  LEU B  53      59.043 117.130  89.199  1.00 29.99           C
ATOM   4394  CG  LEU B  53      58.416 118.376  88.550  1.00 39.55           C
ATOM   4395  CD1 LEU B  53      57.932 118.044  87.172  1.00 41.75           C
ATOM   4396  CD2 LEU B  53      57.326 119.055  89.356  1.00 37.78           C
ATOM   4397  H   LEU B  53      60.068 115.115  90.251  1.00 38.18           H
ATOM   4398  HA  LEU B  53      58.240 116.926  91.082  1.00 50.30           H
ATOM   4399  HB2 LEU B  53      59.941 117.407  89.446  1.00 35.94           H
ATOM   4400  HB3 LEU B  53      59.120 116.497  88.474  1.00 35.94           H
ATOM   4401  HG  LEU B  53      59.124 119.028  88.435  1.00 47.40           H
ATOM   4402 HD11 LEU B  53      57.559 118.845  86.772  1.00 50.05           H
ATOM   4403 HD12 LEU B  53      58.681 117.723  86.645  1.00 50.05           H
ATOM   4404 HD13 LEU B  53      57.255 117.354  87.244  1.00 50.05           H
ATOM   4405 HD21 LEU B  53      57.007 119.834  88.877  1.00 45.28           H
ATOM   4406 HD22 LEU B  53      56.610 118.409  89.469  1.00 45.28           H
ATOM   4407 HD23 LEU B  53      57.689 119.311  90.220  1.00 45.28           H
ATOM   4408  N   THR B  54      56.163 115.746  90.454  1.00 33.05           N
ATOM   4409  CA  THR B  54      55.013 114.926  90.092  1.00 30.41           C
ATOM   4410  C   THR B  54      53.771 115.823  90.011  1.00 38.61           C
ATOM   4411  O   THR B  54      53.845 117.064  90.092  1.00 25.74           O
ATOM   4412  CB  THR B  54      54.894 113.743  91.086  1.00 31.65           C
ATOM   4413  OG1 THR B  54      54.043 112.729  90.535  1.00 29.06           O
ATOM   4414  CG2 THR B  54      54.332 114.180  92.438  1.00 30.40           C
ATOM   4415  H   THR B  54      56.002 116.420  90.971  1.00 39.61           H
ATOM   4416  HA  THR B  54      55.166 114.542  89.214  1.00 36.43           H
ATOM   4417  HB  THR B  54      55.777 113.364  91.262  1.00 37.92           H
ATOM   4418  HG1 THR B  54      54.460 112.003  90.496  1.00 34.82           H
ATOM   4419 HG21 THR B  54      54.278 113.414  93.035  1.00 36.42           H
ATOM   4420 HG22 THR B  54      54.908 114.857  92.835  1.00 36.42           H
ATOM   4421 HG23 THR B  54      53.436 114.549  92.316  1.00 36.42           H
ATOM   4422  N   ALA B  55      52.630 115.183  89.786  1.00 32.00           N
ATOM   4423  CA  ALA B  55      51.364 115.885  89.665  1.00 32.65           C
ATOM   4424  C   ALA B  55      50.716 115.879  91.024  1.00 34.12           C
ATOM   4425  O   ALA B  55      50.833 114.892  91.770  1.00 32.41           O
ATOM   4426  CB  ALA B  55      50.423 115.237  88.651  1.00 29.06           C
ATOM   4427  H   ALA B  55      52.581 114.324  89.704  1.00 38.34           H
ATOM   4428  HA  ALA B  55      51.541 116.807  89.410  1.00 39.13           H
ATOM   4429  HB1 ALA B  55      49.613 115.759  88.615  1.00 34.82           H
ATOM   4430  HB2 ALA B  55      50.858 115.236  87.790  1.00 34.82           H
ATOM   4431  HB3 ALA B  55      50.227 114.332  88.941  1.00 34.82           H
ATOM   4432  N   ALA B  56      50.153 117.034  91.385  1.00 23.44           N
ATOM   4433  CA  ALA B  56      49.500 117.162  92.681  1.00 28.77           C
ATOM   4434  C   ALA B  56      48.385 116.136  92.863  1.00 21.94           C
ATOM   4435  O   ALA B  56      48.244 115.571  93.951  1.00 23.15           O
ATOM   4436  CB  ALA B  56      48.941 118.584  92.881  1.00 30.98           C
ATOM   4437  H   ALA B  56      50.186 117.747  90.909  1.00 28.07           H
ATOM   4438  HA  ALA B  56      50.157 117.001  93.375  1.00 34.46           H
ATOM   4439  HB1 ALA B  56      48.490 118.624  93.742  1.00 37.12           H
ATOM   4440  HB2 ALA B  56      49.673 119.225  92.874  1.00 37.12           H
ATOM   4441  HB3 ALA B  56      48.299 118.781  92.180  1.00 37.12           H
ATOM   4442  N   HIS B  57      47.548 115.917  91.836  1.00 24.78           N
ATOM   4443  CA  HIS B  57      46.428 114.977  92.002  1.00 27.35           C
ATOM   4444  C   HIS B  57      46.895 113.552  92.328  1.00 25.35           C
ATOM   4445  O   HIS B  57      46.080 112.712  92.732  1.00 21.29           O
ATOM   4446  CB  HIS B  57      45.506 114.978  90.760  1.00 25.15           C
ATOM   4447  CG  HIS B  57      46.011 114.171  89.598  1.00 27.58           C
ATOM   4448  ND1 HIS B  57      46.565 114.748  88.467  1.00 26.90           N
ATOM   4449  CD2 HIS B  57      46.010 112.828  89.372  1.00 30.32           C
ATOM   4450  CE1 HIS B  57      46.904 113.791  87.607  1.00 32.04           C
ATOM   4451  NE2 HIS B  57      46.587 112.616  88.137  1.00 27.39           N
ATOM   4452  H   HIS B  57      47.594 116.293  91.062  1.00 29.68           H
ATOM   4453  HA  HIS B  57      45.886 115.272  92.743  1.00 32.76           H
ATOM   4454  HB2 HIS B  57      45.390 115.892  90.453  1.00 30.13           H
ATOM   4455  HB3 HIS B  57      44.648 114.604  91.018  1.00 30.13           H
ATOM   4456  HD1 HIS B  57      46.666 115.598  88.346  1.00 32.22           H
ATOM   4457  HD2 HIS B  57      45.707 112.168  89.967  1.00 36.33           H
ATOM   4458  HE1 HIS B  57      47.298 113.917  86.766  1.00 38.39           H
ATOM   4459  N   CYS B  58      48.180 113.268  92.213  1.00 26.32           N
ATOM   4460  CA  CYS B  58      48.664 111.948  92.589  1.00 28.52           C
ATOM   4461  C   CYS B  58      48.763 111.827  94.093  1.00 25.24           C
ATOM   4462  O   CYS B  58      48.641 110.736  94.642  1.00 29.52           O
ATOM   4463  CB  CYS B  58      50.017 111.708  91.940  1.00 24.56           C
ATOM   4464  SG  CYS B  58      49.981 111.502  90.162  1.00 33.35           S
ATOM   4465  H   CYS B  58      48.788 113.809  91.911  1.00 31.52           H
ATOM   4466  HA  CYS B  58      48.058 111.259  92.259  1.00 34.17           H
ATOM   4467  HB2 CYS B  58      50.554 112.487  92.128  1.00 29.41           H
ATOM   4468  HB3 CYS B  58      50.411 110.917  92.342  1.00 29.41           H
ATOM   4469  N   VAL B  59      48.973 112.947  94.779  1.00 26.55           N
ATOM   4470  CA  VAL B  59      49.206 112.911  96.216  1.00 29.94           C
ATOM   4471  C   VAL B  59      48.269 113.823  96.970  1.00 28.55           C
ATOM   4472  O   VAL B  59      48.376 113.918  98.196  1.00 32.30           O
ATOM   4473  CB  VAL B  59      50.669 113.241  96.567  1.00 29.15           C
ATOM   4474  CG1 VAL B  59      51.552 112.130  96.021  1.00 33.34           C
ATOM   4475  CG2 VAL B  59      51.091 114.671  96.068  1.00 27.89           C
ATOM   4476  H   VAL B  59      48.975 113.738  94.422  1.00 31.80           H
ATOM   4477  HA  VAL B  59      49.032 112.003  96.518  1.00 35.87           H
ATOM   4478  HB  VAL B  59      50.739 113.237  97.529  1.00 34.92           H
ATOM   4479 HG11 VAL B  59      52.473 112.292  96.275  1.00 39.95           H
ATOM   4480 HG12 VAL B  59      51.253 111.285  96.393  1.00 39.95           H
ATOM   4481 HG13 VAL B  59      51.468 112.107  95.058  1.00 39.95           H
ATOM   4482 HG21 VAL B  59      52.002 114.860  96.343  1.00 33.41           H
ATOM   4483 HG22 VAL B  59      51.042 114.685  95.104  1.00 33.41           H
ATOM   4484 HG23 VAL B  59      50.493 115.339  96.434  1.00 33.41           H
ATOM   4485  N   GLY B  60      47.320 114.471  96.268  1.00 32.50           N
ATOM   4486  CA  GLY B  60      46.419 115.437  96.862  1.00 29.70           C
ATOM   4487  C   GLY B  60      45.018 115.333  96.264  1.00 32.32           C
ATOM   4488  O   GLY B  60      44.740 114.431  95.471  1.00 30.55           O
ATOM   4489  H   GLY B  60      47.183 114.365  95.414  1.00 38.94           H
ATOM   4490  HA2 GLY B  60      46.366 115.287  97.816  1.00 35.58           H
ATOM   4491  HA3 GLY B  60      46.768 116.326  96.714  1.00 35.58           H
ATOM   4492  N   PRO B  60A     44.116 116.279  96.598  1.00 29.74           N
ATOM   4493  CA  PRO B  60A     44.440 117.392  97.482  1.00 30.51           C
ATOM   4494  C   PRO B  60A     44.394 116.952  98.932  1.00 26.64           C
ATOM   4495  O   PRO B  60A     44.806 117.824  99.733  1.00 28.82           O
ATOM   4496  CB  PRO B  60A     43.350 118.438  97.147  1.00 28.57           C
ATOM   4497  CG  PRO B  60A     42.201 117.654  96.662  1.00 31.98           C
ATOM   4498  CD  PRO B  60A     42.748 116.394  96.040  1.00 29.13           C
ATOM   4499  HA  PRO B  60A     45.305 117.784  97.285  1.00 36.55           H
ATOM   4500  HB2 PRO B  60A     43.121 118.947  97.942  1.00 34.22           H
ATOM   4501  HB3 PRO B  60A     43.661 119.036  96.448  1.00 34.22           H
ATOM   4502  HG2 PRO B  60A     41.637 117.432  97.413  1.00 38.32           H
ATOM   4503  HG3 PRO B  60A     41.701 118.173  96.015  1.00 38.32           H
ATOM   4504  HD2 PRO B  60A     42.208 115.641  96.325  1.00 34.90           H
ATOM   4505  HD3 PRO B  60A     42.760 116.478  95.074  1.00 34.90           H
ATOM   4506  N   ASP B  60B     43.851 115.764  99.265  1.00 32.87           N
ATOM   4507  CA  ASP B  60B     43.864 115.350 100.665  1.00 40.13           C
ATOM   4508  C   ASP B  60B     45.286 114.737 100.819  1.00 36.77           C
ATOM   4509  O   ASP B  60B     45.947 113.993 100.122  1.00 31.75           O
ATOM   4510  CB  ASP B  60B     42.796 114.355 101.039  1.00 32.37           C
ATOM   4511  CG  ASP B  60B     41.394 115.029 101.284  1.00 52.43           C
ATOM   4512  OD1 ASP B  60B     40.451 114.236 101.169  1.00 52.67           O
ATOM   4513  OD2 ASP B  60B     41.383 116.231 101.624  1.00 48.46           O1-
ATOM   4514  H   ASP B  60B     43.463 115.112  98.560  1.00 39.39           H
ATOM   4515  HA  ASP B  60B     43.723 116.277 101.317  1.00 48.10           H
ATOM   4516  HB2 ASP B  60B     42.674 113.559 100.287  1.00 38.78           H
ATOM   4517  HB3 ASP B  60B     43.054 113.842 101.977  1.00 38.78           H
ATOM   4518  N   VAL B  60C     45.796 115.269 101.991  1.00 38.43           N
ATOM   4519  CA  VAL B  60C     47.129 114.973 102.575  1.00 46.09           C
ATOM   4520  C   VAL B  60C     47.160 113.547 103.061  1.00 40.21           C
ATOM   4521  O   VAL B  60C     46.274 113.102 103.811  1.00 48.82           O
ATOM   4522  CB  VAL B  60C     47.580 115.875 103.765  1.00 41.58           C
ATOM   4523  CG1 VAL B  60C     46.849 117.185 103.964  1.00 48.60           C
ATOM   4524  CG2 VAL B  60C     47.670 115.089 105.122  1.00 44.65           C
ATOM   4525  H   VAL B  60C     45.356 115.830 102.481  1.00 46.06           H
ATOM   4526  HA  VAL B  60C     47.806 115.076 101.888  1.00 55.25           H
ATOM   4527  HB  VAL B  60C     48.499 116.133 103.602  1.00 49.84           H
ATOM   4528 HG11 VAL B  60C     47.306 117.653 104.693  1.00 58.27           H
ATOM   4529 HG12 VAL B  60C     46.879 117.725 103.160  1.00 58.27           H
ATOM   4530 HG13 VAL B  60C     45.953 116.987 104.239  1.00 58.27           H
ATOM   4531 HG21 VAL B  60C     47.994 115.695 105.808  1.00 53.52           H
ATOM   4532 HG22 VAL B  60C     46.792 114.766 105.381  1.00 53.52           H
ATOM   4533 HG23 VAL B  60C     48.303 114.354 105.062  1.00 53.52           H
ATOM   4534  N   LYS B  60D     48.217 112.852 102.674  1.00 40.91           N
ATOM   4535  CA  LYS B  60D     48.379 111.468 103.026  1.00 50.35           C
ATOM   4536  C   LYS B  60D     49.671 111.242 103.827  1.00 46.42           C
ATOM   4537  O   LYS B  60D     50.477 112.145 104.065  1.00 39.74           O
ATOM   4538  CB  LYS B  60D     48.323 110.622 101.744  1.00 51.04           C
ATOM   4539  CG  LYS B  60D     47.422 109.359 101.786  1.00 62.42           C
ATOM   4540  CD  LYS B  60D     46.516 109.148 103.070  1.00 66.95           C
ATOM   4541  CE  LYS B  60D     47.174 108.321 104.215  1.00 67.05           C
ATOM   4542  NZ  LYS B  60D     48.226 107.355 103.730  1.00 62.18           N
ATOM   4543  H   LYS B  60D     48.842 113.162 102.155  1.00 49.04           H
ATOM   4544  HA  LYS B  60D     47.635 111.270 103.607  1.00 60.37           H
ATOM   4545  HB2 LYS B  60D     49.227 110.344 101.527  1.00 61.19           H
ATOM   4546  HB3 LYS B  60D     47.983 111.180 101.019  1.00 61.19           H
ATOM   4547  HG2 LYS B  60D     48.002 108.587 101.700  1.00 74.84           H
ATOM   4548  HG3 LYS B  60D     46.833 109.389 101.014  1.00 74.84           H
ATOM   4549  HD2 LYS B  60D     45.718 108.669 102.800  1.00 80.28           H
ATOM   4550  HD3 LYS B  60D     46.245 110.003 103.441  1.00 80.28           H
ATOM   4551  HE2 LYS B  60D     46.477 107.803 104.651  1.00 80.41           H
ATOM   4552  HE3 LYS B  60D     47.577 108.915 104.868  1.00 80.41           H
ATOM   4553  HZ1 LYS B  60D     47.877 106.824 103.104  1.00 74.56           H
ATOM   4554  HZ2 LYS B  60D     48.527 106.863 104.408  1.00 74.56           H
ATOM   4555  N   ASP B  60E     49.828 110.011 104.287  1.00 52.38           N
ATOM   4556  CA  ASP B  60E     50.888 109.663 105.221  1.00 54.22           C
ATOM   4557  C   ASP B  60E     52.152 109.274 104.467  1.00 46.35           C
ATOM   4558  O   ASP B  60E     52.141 108.351 103.637  1.00 40.64           O
ATOM   4559  CB  ASP B  60E     50.432 108.524 106.124  1.00 58.12           C
ATOM   4560  CG  ASP B  60E     51.480 108.143 107.148  1.00 57.19           C
ATOM   4561  OD1 ASP B  60E     51.647 106.922 107.347  1.00 56.76           O
ATOM   4562  OD2 ASP B  60E     52.134 109.048 107.737  1.00 55.97           O1-
ATOM   4563  H   ASP B  60E     49.322 109.353 104.077  1.00 62.79           H
ATOM   4564  HA  ASP B  60E     51.080 110.440 105.781  1.00 65.01           H
ATOM   4565  HB2 ASP B  60E     49.623 108.788 106.595  1.00 69.68           H
ATOM   4566  HB3 ASP B  60E     50.252 107.748 105.571  1.00 69.68           H
ATOM   4567  N   LEU B  61      53.239 109.991 104.758  1.00 47.82           N
ATOM   4568  CA  LEU B  61      54.530 109.689 104.150  1.00 40.17           C
ATOM   4569  C   LEU B  61      54.865 108.207 104.234  1.00 40.39           C
ATOM   4570  O   LEU B  61      55.518 107.657 103.342  1.00 39.14           O
ATOM   4571  CB  LEU B  61      55.619 110.497 104.856  1.00 38.92           C
ATOM   4572  CG  LEU B  61      55.684 112.001 104.629  1.00 45.37           C
ATOM   4573  CD1 LEU B  61      56.854 112.622 105.383  1.00 37.38           C
ATOM   4574  CD2 LEU B  61      55.818 112.256 103.159  1.00 44.60           C
ATOM   4575  H   LEU B  61      53.252 110.658 105.308  1.00 57.33           H
ATOM   4576  HA  LEU B  61      54.500 109.929 103.208  1.00 48.14           H
ATOM   4577  HB2 LEU B  61      55.487 110.374 105.811  1.00 46.65           H
ATOM   4578  HB3 LEU B  61      56.481 110.132 104.602  1.00 46.65           H
ATOM   4579  HG  LEU B  61      54.864 112.412 104.939  1.00 54.39           H
ATOM   4580 HD11 LEU B  61      56.877 113.575 105.204  1.00 44.80           H
ATOM   4581 HD12 LEU B  61      56.732 112.464 106.331  1.00 44.80           H
ATOM   4582 HD13 LEU B  61      57.676 112.208 105.079  1.00 44.80           H
ATOM   4583 HD21 LEU B  61      55.895 113.216 103.027  1.00 53.47           H
ATOM   4584 HD22 LEU B  61      56.613 111.803 102.839  1.00 53.47           H
ATOM   4585 HD23 LEU B  61      55.034 111.920 102.701  1.00 53.47           H
ATOM   4586  N   ALA B  62      54.491 107.561 105.339  1.00 35.71           N
ATOM   4587  CA  ALA B  62      54.868 106.167 105.538  1.00 44.33           C
ATOM   4588  C   ALA B  62      54.270 105.247 104.482  1.00 40.62           C
ATOM   4589  O   ALA B  62      54.828 104.176 104.211  1.00 48.63           O
ATOM   4590  CB  ALA B  62      54.439 105.708 106.932  1.00 45.90           C
ATOM   4591  H   ALA B  62      54.046 107.916 105.993  1.00 42.79           H
ATOM   4592  HA  ALA B  62      55.837 106.104 105.480  1.00 53.14           H
ATOM   4593  HB1 ALA B  62      54.689 104.775 107.043  1.00 55.02           H
ATOM   4594  HB2 ALA B  62      54.885 106.261 107.595  1.00 55.02           H
ATOM   4595  HB3 ALA B  62      53.482 105.799 107.004  1.00 55.02           H
ATOM   4596  N   ALA B  63      53.161 105.636 103.878  1.00 34.64           N
ATOM   4597  CA  ALA B  63      52.544 104.784 102.874  1.00 37.82           C
ATOM   4598  C   ALA B  63      53.140 104.978 101.491  1.00 35.02           C
ATOM   4599  O   ALA B  63      52.743 104.258 100.569  1.00 41.65           O
ATOM   4600  CB  ALA B  63      51.033 105.042 102.829  1.00 41.10           C
ATOM   4601  H   ALA B  63      52.746 106.386 104.034  1.00 41.51           H
ATOM   4602  HA  ALA B  63      52.678 103.860 103.119  1.00 45.33           H
ATOM   4603  HB1 ALA B  63      50.643 104.463 102.162  1.00 49.26           H
ATOM   4604  HB2 ALA B  63      50.642 104.843 103.692  1.00 49.26           H
ATOM   4605  HB3 ALA B  63      50.872 105.969 102.595  1.00 49.26           H
ATOM   4606  N   LEU B  64      54.130 105.863 101.340  1.00 37.24           N
ATOM   4607  CA  LEU B  64      54.689 106.204 100.036  1.00 36.47           C
ATOM   4608  C   LEU B  64      56.159 105.816  99.881  1.00 34.07           C
ATOM   4609  O   LEU B  64      56.983 106.041 100.780  1.00 34.62           O
ATOM   4610  CB  LEU B  64      54.522 107.699  99.804  1.00 22.90           C
ATOM   4611  CG  LEU B  64      55.085 108.190  98.499  1.00 34.04           C
ATOM   4612  CD1 LEU B  64      54.362 107.526  97.294  1.00 36.53           C
ATOM   4613  CD2 LEU B  64      54.933 109.698  98.527  1.00 37.79           C
ATOM   4614  H   LEU B  64      54.497 106.297 101.999  1.00 44.64           H
ATOM   4615  HA  LEU B  64      54.191 105.731  99.355  1.00 43.71           H
ATOM   4616  HB2 LEU B  64      53.572 107.893  99.779  1.00 27.42           H
[truncated: 931,788 more chars]
