# Supplementary material for: High-throughput quantum-mechanics/molecular-mechanics (ONIOM) macromolecular crystallographic refinement with PHENIX/DivCon: the impact of mixed Hamiltonian methods on ligand and protein structure
Source: Acta Crystallogr D Struct Biol. 2018 Oct 29;74(Pt 11):1063–77. doi: 10.1107/S2059798318012913 (PMC6213575; doi:10.1107/S2059798318012913)
Supplement: Supplementary file 3 [file d-74-01063-sup3.gz › results_regionQM/2BR1-H_refine_001.pdb]

REMARK Date 2018-05-22 Time 02:13:45 EDT -0400 (1526969625.11 s)
REMARK PHENIX refinement
REMARK 
REMARK ****************** INPUT FILES AND LABELS ******************************
REMARK Reflections:
REMARK   file name      : 2BR1.mtz
REMARK   labels         : ['I-obs,SIGI-obs']
REMARK R-free flags:
REMARK   file name      : 2BR1.mtz
REMARK   label          : R-free-flags
REMARK   test_flag_value: 0
REMARK Model file name(s): 
REMARK   /scratch/oleg/3603035.gondor.quantumbioinc.com/2BR1-H.pdb
REMARK 
REMARK ******************** REFINEMENT SUMMARY: QUICK FACTS *******************
REMARK Start: r_work = 0.1678 r_free = 0.2272 bonds = 0.018 angles = 1.691
REMARK Final: r_work = 0.1564 r_free = 0.2286 bonds = 0.014 angles = 1.645
REMARK ************************************************************************
REMARK 
REMARK ****************** REFINEMENT STATISTICS STEP BY STEP ******************
REMARK leading digit, like 1_, means number of macro-cycle                     
REMARK 0    : statistics at the very beginning when nothing is done yet        
REMARK 1_bss: bulk solvent correction and/or (anisotropic) scaling             
REMARK 1_xyz: refinement of coordinates                                        
REMARK 1_adp: refinement of ADPs (Atomic Displacement Parameters)              
REMARK 1_occ: refinement of occupancies                                        
REMARK ------------------------------------------------------------------------
REMARK  stage       r-work r-free bonds angles b_min b_max b_ave n_water shift
REMARK       0    : 0.2385 0.2701 0.018  1.69  11.3  83.0  32.3 906      0.000
REMARK       1_bss: 0.1678 0.2272 0.018  1.69  11.1  82.8  32.2 906      0.000
REMARK 1_settarget: 0.1678 0.2272 0.018  1.69  11.1  82.8  32.2 906      0.000
REMARK       1_nqh: 0.1678 0.2272 0.018  1.69  11.1  82.8  32.2 906      0.000
REMARK    1_weight: 0.1678 0.2272 0.018  1.69  11.1  82.8  32.2 906      0.000
REMARK    1_checkH: 0.1677 0.2268 0.018  1.69  11.1  82.8  32.2 906      0.410
REMARK    1_xyzrec: 0.1657 0.2322 0.015  1.62  11.1  82.8  32.2 906      0.487
REMARK    1_checkH: 0.1657 0.2319 0.015  1.62  11.1  82.8  32.2 906      0.487
REMARK       1_adp: 0.1602 0.2314 0.015  1.62  11.1  77.8  32.5 906      0.487
REMARK   1_regHadp: 0.1599 0.2309 0.015  1.62  11.1  77.8  32.5 906      0.487
REMARK       1_occ: 0.1585 0.2285 0.015  1.62  11.1  77.8  32.5 906      0.487
REMARK       2_bss: 0.1583 0.2288 0.015  1.62  11.0  77.7  32.4 906      0.487
REMARK 2_settarget: 0.1583 0.2288 0.015  1.62  11.0  77.7  32.4 906      0.487
REMARK 2_updatecdl: 0.1583 0.2288 0.015  1.62  11.0  77.7  32.4 906      0.487
REMARK       2_nqh: 0.1583 0.2288 0.015  1.62  11.0  77.7  32.4 906      0.487
REMARK    2_weight: 0.1583 0.2288 0.015  1.62  11.0  77.7  32.4 906      0.487
REMARK    2_checkH: 0.1583 0.2288 0.015  1.62  11.0  77.7  32.4 906      0.487
REMARK    2_xyzrec: 0.1584 0.2278 0.015  1.62  11.0  77.7  32.4 906      0.484
REMARK    2_checkH: 0.1584 0.2283 0.015  1.62  11.0  77.7  32.4 906      0.483
REMARK       2_adp: 0.1570 0.2279 0.015  1.62   9.9  76.4  32.0 906      0.483
REMARK   2_regHadp: 0.1571 0.2280 0.015  1.62   9.9  76.4  32.0 906      0.483
REMARK       2_occ: 0.1576 0.2290 0.015  1.62   9.9  76.4  32.0 906      0.483
REMARK       3_bss: 0.1572 0.2289 0.015  1.62   9.9  76.5  32.0 906      0.483
REMARK 3_settarget: 0.1572 0.2289 0.015  1.62   9.9  76.5  32.0 906      0.483
REMARK 3_updatecdl: 0.1572 0.2289 0.015  1.63   9.9  76.5  32.0 906      0.483
REMARK       3_nqh: 0.1572 0.2289 0.015  1.63   9.9  76.5  32.0 906      0.483
REMARK    3_weight: 0.1572 0.2289 0.015  1.63   9.9  76.5  32.0 906      0.483
REMARK    3_checkH: 0.1572 0.2289 0.015  1.63   9.9  76.5  32.0 906      0.483
REMARK    3_xyzrec: 0.1561 0.2293 0.014  1.65   9.9  76.5  32.0 906      0.491
REMARK    3_checkH: 0.1561 0.2293 0.014  1.65   9.9  76.5  32.0 906      0.491
REMARK       3_adp: 0.1561 0.2292 0.014  1.65   9.7  76.5  32.0 906      0.491
REMARK   3_regHadp: 0.1561 0.2292 0.014  1.65   9.7  76.5  32.0 906      0.491
REMARK       3_occ: 0.1563 0.2294 0.014  1.65   9.7  76.5  32.0 906      0.491
REMARK         end: 0.1564 0.2286 0.014  1.65   9.8  76.6  32.1 906      0.491
REMARK ------------------------------------------------------------------------
REMARK MODEL CONTENT.
REMARK  ELEMENT        ATOM RECORD COUNT   OCCUPANCY SUM
REMARK        C                     1435         1378.67
REMARK        H                     2834         2759.00
REMARK        O                      665          657.36
REMARK        N                      383          362.19
REMARK        S                       14           12.54
REMARK      O1-                       47           42.93
REMARK    TOTAL                     5378         5212.70
REMARK -----------------------------------------------------------------------
REMARK r_free_flags.md5.hexdigest e5424fc8daaa29b119fad7e468e6f8a9
REMARK 
REMARK ****************** INITIAL LIGAND STATISTICS  *******************
REMARK  LIGAND/STRAIN ENERGY/MOESCORE/ZDD: PFP_A_1277 /76.53/-7.76919/4.4
REMARK ----------------------------------------------------------------- 
REMARK 
REMARK ---------------------------------------------------------------
REMARK  Atom Name   Residue Name    Residue ID     Chain     Charge  
REMARK ---------------------------------------------------------------
REMARK     CAA           PFP           1277          A      -0.1935  
REMARK     CAB           PFP           1277          A      -0.1907  
REMARK     CAD           PFP           1277          A       -0.377  
REMARK     CAE           PFP           1277          A      -0.2995  
REMARK     CAF           PFP           1277          A      -0.3016  
REMARK     CAG           PFP           1277          A      -0.2981  
REMARK     CAH           PFP           1277          A      -0.0081  
REMARK     CAI           PFP           1277          A      -0.0111  
REMARK     CAJ           PFP           1277          A      -0.0891  
REMARK     CAK           PFP           1277          A      -0.0294  
REMARK     CAL           PFP           1277          A       0.2475  
REMARK     CAM           PFP           1277          A      -0.0205  
REMARK     CAN           PFP           1277          A      -0.1496  
REMARK     CAU           PFP           1277          A       0.3682  
REMARK     CAV           PFP           1277          A       0.3231  
REMARK     CAW           PFP           1277          A      -0.2028  
REMARK     CAX           PFP           1277          A      -0.1115  
REMARK     CAY           PFP           1277          A       0.4587  
REMARK     CAZ           PFP           1277          A       0.1841  
REMARK     CBA           PFP           1277          A      -0.0303  
REMARK     CBB           PFP           1277          A       0.3766  
REMARK     CBC           PFP           1277          A      -0.3899  
REMARK     NAO           PFP           1277          A      -0.6077  
REMARK     NAP           PFP           1277          A      -0.5362  
REMARK     NAQ           PFP           1277          A      -0.3677  
REMARK     OAC           PFP           1277          A      -0.6417  
REMARK     OAR           PFP           1277          A      -0.3765  
REMARK     OAS           PFP           1277          A      -0.4227  
REMARK     OAT           PFP           1277          A      -0.2437  
REMARK     HAC           PFP           1277          A       0.3631  
REMARK     HAD           PFP           1277          A       0.2009  
REMARK     HAE           PFP           1277          A       0.2042  
REMARK     HAF           PFP           1277          A       0.1758  
REMARK     HAG           PFP           1277          A       0.2274  
REMARK     HAH           PFP           1277          A       0.1722  
REMARK     HAI           PFP           1277          A       0.1699  
REMARK     HAJ           PFP           1277          A       0.1387  
REMARK     HAK           PFP           1277          A       0.1602  
REMARK     HAL           PFP           1277          A       0.2082  
REMARK     HAQ           PFP           1277          A       0.3485  
REMARK     HAA           PFP           1277          A       0.1529  
REMARK     HAA           PFP           1277          A       0.1753  
REMARK     HAA           PFP           1277          A       0.1402  
REMARK     HAB           PFP           1277          A       0.1559  
REMARK     HAB           PFP           1277          A       0.1789  
REMARK     HAB           PFP           1277          A       0.1648  
REMARK     HAM           PFP           1277          A       0.1781  
REMARK     HAM           PFP           1277          A       0.1422  
REMARK     HAN           PFP           1277          A       0.1544  
REMARK     HAN           PFP           1277          A       0.1558  
REMARK ---------------------------------------------------------------
REMARK IF THIS FILE IS FOR PDB DEPOSITION: REMOVE ALL FROM THIS LINE UP.
REMARK   3
REMARK   3 REFINEMENT.
REMARK   3   PROGRAM     : PHENIX (1.11.1_2575: ???)
REMARK   3   AUTHORS     : Adams,Afonine,Bunkoczi,Burnley,Chen,Dar,Davis,
REMARK   3               : Draizen,Echols,Gildea,Gros,Grosse-Kunstleve,Headd,
REMARK   3               : Hintze,Hung,Ioerger,Liebschner,McCoy,McKee,Moriarty,
REMARK   3               : Oeffner,Poon,Read,Richardson,Richardson,Sacchettini,
REMARK   3               : Sauter,Sobolev,Storoni,Terwilliger,Williams,Zwart
REMARK   3
REMARK   3  REFINEMENT TARGET : ML
REMARK   3  
REMARK   3  DATA USED IN REFINEMENT.
REMARK   3   RESOLUTION RANGE HIGH (ANGSTROMS) : 2.000   
REMARK   3   RESOLUTION RANGE LOW  (ANGSTROMS) : 24.534  
REMARK   3   MIN(FOBS/SIGMA_FOBS)              : 1.35  
REMARK   3   COMPLETENESS FOR RANGE        (%) : 95.02 
REMARK   3   NUMBER OF REFLECTIONS             : 21792     
REMARK   3   NUMBER OF REFLECTIONS (NON-ANOMALOUS) : 21792     
REMARK   3  
REMARK   3  FIT TO DATA USED IN REFINEMENT.
REMARK   3   R VALUE     (WORKING + TEST SET) : 0.1601
REMARK   3   R VALUE            (WORKING SET) : 0.1564
REMARK   3   FREE R VALUE                     : 0.2286
REMARK   3   FREE R VALUE TEST SET SIZE   (%) : 5.11  
REMARK   3   FREE R VALUE TEST SET COUNT      : 1113      
REMARK   3  
REMARK   3  FIT TO DATA USED IN REFINEMENT (IN BINS).
REMARK   3   BIN  RESOLUTION RANGE  COMPL.    NWORK NFREE   RWORK  RFREE  CCWORK CCFREE
REMARK   3     1 24.5356 -  3.9950    0.92     2569   122  0.1493 0.2052   0.943  0.880
REMARK   3     2  3.9950 -  3.1731    0.96     2625   142  0.1407 0.2061   0.949  0.878
REMARK   3     3  3.1731 -  2.7726    0.97     2636   153  0.1477 0.2334   0.943  0.855
REMARK   3     4  2.7726 -  2.5194    0.98     2659   141  0.1562 0.2389   0.934  0.843
REMARK   3     5  2.5194 -  2.3390    0.99     2682   136  0.1633 0.2460   0.928  0.823
REMARK   3     6  2.3390 -  2.2012    0.99     2676   161  0.1670 0.2468   0.922  0.826
REMARK   3     7  2.2012 -  2.0910    0.99     2661   150  0.1926 0.2823   0.893  0.742
REMARK   3     8  2.0910 -  2.0000    0.80     2171   108  0.2136 0.2816   0.851  0.660
REMARK   3  
REMARK   3  BULK SOLVENT MODELLING.
REMARK   3   METHOD USED        : FLAT BULK SOLVENT MODEL
REMARK   3   SOLVENT RADIUS     : 1.11    
REMARK   3   SHRINKAGE RADIUS   : 0.90    
REMARK   3   GRID STEP FACTOR   : 4.00    
REMARK   3  
REMARK   3  ERROR ESTIMATES.
REMARK   3   COORDINATE ERROR (MAXIMUM-LIKELIHOOD BASED)     : 0.24    
REMARK   3   PHASE ERROR (DEGREES, MAXIMUM-LIKELIHOOD BASED) : 22.26   
REMARK   3  
REMARK   3  STRUCTURE FACTORS CALCULATION ALGORITHM : FFT
REMARK   3  
REMARK   3  RESTRAINTS LIBRARY
REMARK   3    GEOSTD + MON.LIB. + CDL v1.2
REMARK   3  
REMARK   3  DEVIATIONS FROM IDEAL VALUES.
REMARK   3                 RMSD     MAX  COUNT
REMARK   3   BOND      :  0.014   0.080   2296
REMARK   3   ANGLE     :  1.645  17.869   3108
REMARK   3   CHIRALITY :  0.083   0.353    328
REMARK   3   PLANARITY :  0.014   0.147    399
REMARK   3   DIHEDRAL  : 21.117 177.685   1380
REMARK   3   MIN NONBONDED DISTANCE : 2.014 
REMARK   3  
REMARK   3  MOLPROBITY STATISTICS.
REMARK   3   ALL-ATOM CLASHSCORE : 5.87
REMARK   3   RAMACHANDRAN PLOT:
REMARK   3     OUTLIERS : 1.12  %
REMARK   3     ALLOWED  : 4.85  %
REMARK   3     FAVORED  : 94.03 %
REMARK   3   ROTAMER OUTLIERS : 7.95 %
REMARK   3   CBETA DEVIATIONS : 0
REMARK   3   PEPTIDE PLANE:
REMARK   3     CIS-PROLINE     : 1
REMARK   3     CIS-GENERAL     : 0
REMARK   3     TWISTED PROLINE : 0
REMARK   3     TWISTED GENERAL : 0
REMARK   3  
REMARK   3  ATOMIC DISPLACEMENT PARAMETERS.
REMARK   3   WILSON B : 24.37
REMARK   3   RMS(B_ISO_OR_EQUIVALENT_BONDED) : 3.68
REMARK   3   ATOMS          NUMBER OF ATOMS
REMARK   3                    ISO.  ANISO. 
REMARK   3    ALL         :   5378       0
REMARK   3    ALL (NO H)  :   2544       0
REMARK   3    SOLVENT     :    302       0
REMARK   3    NON-SOLVENT :   2242       0
REMARK   3    HYDROGENS   :   2834       0
REMARK   3
REMARK   3
REMARK   3   OTHER REFINEMENT REMARKS:
REMARK   3   XRAY REFINEMENT USING QUANTUM MECHANICAL FUNCTIONAL
REMARK   3   PROGRAM      :QuantumBio DivCon 6 build-7.1.1-b4015.17
REMARK   3   AUTHORS      :BORBULEVYCH O.Y., PLUMLEY J., 
REMARK   3                :MARTIN, R.I., WESTERHOFF L.M. 
REMARK   3
REMARK   3   REFERENCE     :BORBULEVYCH O.Y., PLUMLEY J.A.,
REMARK   3                 :MARTIN, R.I., MERZ, K.M.,  WESTERHOFF L.M.
REMARK   3                 :ACTA CRYSTLLOGRAPHICA SECTION D, 2014, 
REMARK   3                 :V. D70, pp. 1233-1247
REMARK   3   QM METHOD(HAMILTONIAN): PM6
REMARK   3   REGION QM REFINEMENT: 
REMARK   3      MAIN/BUFFER QM REGION RADII (A): 3.0 / 2.5
REMARK   3      LIGAND/STRAIN ENERGY/MOESCORE/ZDD: PFP_A_1277 /7.29/-6.46222/0.6
REMARK   3
HELIX    1   1 PRO A   49  LYS A   60  1               Generated by MOE   12
HELIX    2   2 LEU A   92  ARG A   95  5               Generated by MOE    4
HELIX    3   3 GLU A  104  GLY A  123  1               Generated by MOE   20
HELIX    4   4 PRO A  133  ASN A  135  5               Generated by MOE    3
HELIX    5   5 LEU A  171  TYR A  173  5               Generated by MOE    3
HELIX    6   6 PRO A  176  LYS A  180  1               Generated by MOE    5
HELIX    7   7 ALA A  186  ALA A  203  1               Generated by MOE   18
HELIX    8   8 GLN A  216  LYS A  222  1               Generated by MOE    7
HELIX    9   9 TRP A  231  LYS A  233  5               Generated by MOE    3
HELIX   10  10 SER A  236  ILE A  245  1               Generated by MOE   10
HELIX   11  11 ILE A  256  ILE A  259  1               Generated by MOE    4
SHEET    1       TRP A   9  GLU A  17                  Generated by MOE
SHEET    2       GLY A  21  ASN A  28                  Generated by MOE
SHEET    3       ALA A  34  ASP A  41                  Generated by MOE
SHEET    4       PHE A  70  ARG A  74                  Generated by MOE
SHEET    5       ILE A  79  LEU A  84                  Generated by MOE
SHEET    6       GLY A  90  GLU A  91                  Generated by MOE
SHEET    7       ILE A 126  THR A 127                  Generated by MOE
SHEET    8       LEU A 136  LEU A 138                  Generated by MOE
SHEET    9       LEU A 144  LYS A 145                  Generated by MOE
SHEET   10       ILE A 146  ILE A 146                  Generated by MOE
SHEET   11       THR A 153  VAL A 154                  Generated by MOE
SHEET   12       ARG A 156  TYR A 157                  Generated by MOE
SHEET   13       ARG A 160  GLU A 161                  Generated by MOE
CRYST1   44.895   65.714   58.268  90.00  94.51  90.00 P 1 21 1
SCALE1      0.022274  0.000000  0.001757        0.00000
SCALE2      0.000000  0.015217  0.000000        0.00000
SCALE3      0.000000  0.000000  0.017215        0.00000
ATOM      1  N   ALA A   2      -0.133   8.372 -11.613  0.68 56.81           N
ATOM      2  CA  ALA A   2      -0.301   8.279 -13.042  0.68 58.41           C
ATOM      3  C   ALA A   2       1.018   7.830 -13.649  0.68 59.86           C
ATOM      4  O   ALA A   2       1.051   7.385 -14.795  0.68 61.14           O
ATOM      5  CB  ALA A   2      -0.765   9.626 -13.621  0.68 57.73           C
ATOM      6  H1  ALA A   2       0.190   7.536 -11.272  0.68 68.16           H
ATOM      7  H2  ALA A   2      -0.987   8.572 -11.227  0.68 68.16           H
ATOM      8  HA  ALA A   2      -0.977   7.611 -13.234  0.68 70.07           H
ATOM      9  HB1 ALA A   2      -1.551   9.917 -13.131  0.68 69.26           H
ATOM     10  HB2 ALA A   2      -0.055  10.279 -13.517  0.68 69.26           H
ATOM     11  HB3 ALA A   2      -0.981   9.516 -14.560  0.68 69.26           H
ATOM     12  N   VAL A   3       2.096   7.919 -12.872  0.70 58.69           N
ATOM     13  CA  VAL A   3       3.403   7.430 -13.315  0.70 61.48           C
ATOM     14  C   VAL A   3       3.387   5.901 -13.307  0.70 62.50           C
ATOM     15  O   VAL A   3       3.190   5.286 -12.247  0.70 57.39           O
ATOM     16  CB  VAL A   3       4.548   7.988 -12.452  0.70 60.60           C
ATOM     17  CG1 VAL A   3       5.903   7.467 -12.968  0.70 57.31           C
ATOM     18  CG2 VAL A   3       4.533   9.517 -12.472  0.70 59.73           C
ATOM     19  H   VAL A   3       2.103   8.260 -12.082  0.70 70.41           H
ATOM     20  HA  VAL A   3       3.547   7.763 -14.209  0.70 73.75           H
ATOM     21  HB  VAL A   3       4.430   7.698 -11.536  0.70 72.70           H
ATOM     22 HG11 VAL A   3       6.620   7.873 -12.457  0.70 68.75           H
ATOM     23 HG12 VAL A   3       5.938   6.502 -12.876  0.70 68.75           H
ATOM     24 HG13 VAL A   3       5.991   7.710 -13.904  0.70 68.75           H
ATOM     25 HG21 VAL A   3       5.304   9.849 -11.986  0.70 71.66           H
ATOM     26 HG22 VAL A   3       4.573   9.816 -13.394  0.70 71.66           H
ATOM     27 HG23 VAL A   3       3.717   9.835 -12.056  0.70 71.66           H
ATOM     28  N   PRO A   4       3.621   5.256 -14.460  0.65 61.64           N
ATOM     29  CA  PRO A   4       3.287   3.827 -14.621  0.65 59.01           C
ATOM     30  C   PRO A   4       3.813   2.821 -13.590  0.65 61.54           C
ATOM     31  O   PRO A   4       3.132   1.804 -13.389  0.65 61.79           O
ATOM     32  CB  PRO A   4       3.865   3.521 -16.003  0.65 53.59           C
ATOM     33  CG  PRO A   4       3.624   4.775 -16.767  0.65 54.84           C
ATOM     34  CD  PRO A   4       3.783   5.909 -15.775  0.65 56.20           C
ATOM     35  HA  PRO A   4       2.325   3.730 -14.680  0.65 70.79           H
ATOM     36  HB2 PRO A   4       4.813   3.329 -15.935  0.65 64.29           H
ATOM     37  HB3 PRO A   4       3.382   2.779 -16.385  0.65 64.29           H
ATOM     38  HG2 PRO A   4       4.276   4.855 -17.478  0.65 65.78           H
ATOM     39  HG3 PRO A   4       2.724   4.769 -17.130  0.65 65.78           H
ATOM     40  HD2 PRO A   4       4.654   6.323 -15.858  0.65 67.42           H
ATOM     41  HD3 PRO A   4       3.073   6.555 -15.912  0.65 67.42           H
ATOM     42  N   PHE A   5       4.989   2.995 -12.972  0.85 56.74           N
ATOM     43  CA  PHE A   5       5.566   1.869 -12.228  0.85 57.15           C
ATOM     44  C   PHE A   5       5.895   2.166 -10.767  0.85 55.15           C
ATOM     45  O   PHE A   5       6.496   1.307 -10.097  0.85 52.03           O
ATOM     46  CB  PHE A   5       6.838   1.356 -12.920  0.85 52.73           C
ATOM     47  CG  PHE A   5       6.686   1.146 -14.390  0.85 50.97           C
ATOM     48  CD1 PHE A   5       7.356   1.961 -15.287  0.85 47.67           C
ATOM     49  CD2 PHE A   5       5.884   0.129 -14.877  0.85 48.61           C
ATOM     50  CE1 PHE A   5       7.235   1.768 -16.620  0.85 45.16           C
ATOM     51  CE2 PHE A   5       5.753  -0.067 -16.228  0.85 51.25           C
ATOM     52  CZ  PHE A   5       6.428   0.759 -17.107  0.85 47.47           C
ATOM     53  H   PHE A   5       5.452   3.720 -12.963  0.85 68.07           H
ATOM     54  HA  PHE A   5       4.936   1.131 -12.226  0.85 68.57           H
ATOM     55  HB2 PHE A   5       7.560   1.988 -12.780  0.85 63.26           H
ATOM     56  HB3 PHE A   5       7.071   0.497 -12.535  0.85 63.26           H
ATOM     57  HD1 PHE A   5       7.901   2.645 -14.972  0.85 57.19           H
ATOM     58  HD2 PHE A   5       5.427  -0.427 -14.288  0.85 58.31           H
ATOM     59  HE1 PHE A   5       7.685   2.322 -17.211  0.85 54.17           H
ATOM     60  HE2 PHE A   5       5.211  -0.748 -16.552  0.85 61.48           H
ATOM     61  HZ  PHE A   5       6.344   0.633 -18.024  0.85 56.95           H
ATOM     62  N   VAL A   6       5.485   3.324 -10.242  1.00 54.60           N
ATOM     63  CA  VAL A   6       5.988   3.793  -8.954  1.00 58.61           C
ATOM     64  C   VAL A   6       5.526   2.956  -7.765  1.00 63.82           C
ATOM     65  O   VAL A   6       6.043   3.154  -6.658  1.00 58.58           O
ATOM     66  CB  VAL A   6       5.595   5.268  -8.736  1.00 58.39           C
ATOM     67  CG1 VAL A   6       6.359   5.850  -7.553  1.00 55.82           C
ATOM     68  CG2 VAL A   6       5.884   6.099 -10.006  1.00 61.21           C
ATOM     69  H   VAL A   6       4.910   3.846 -10.611  1.00 65.51           H
ATOM     70  HA  VAL A   6       6.958   3.756  -8.975  1.00 70.31           H
ATOM     71  HB  VAL A   6       4.645   5.322  -8.546  1.00 70.05           H
ATOM     72 HG11 VAL A   6       6.170   6.799  -7.496  1.00 66.96           H
ATOM     73 HG12 VAL A   6       6.079   5.413  -6.737  1.00 66.96           H
ATOM     74 HG13 VAL A   6       7.312   5.715  -7.691  1.00 66.96           H
ATOM     75 HG21 VAL A   6       5.690   7.030  -9.819  1.00 73.43           H
ATOM     76 HG22 VAL A   6       6.821   6.000 -10.239  1.00 73.43           H
ATOM     77 HG23 VAL A   6       5.330   5.786 -10.738  1.00 73.43           H
ATOM     78  N   GLU A   7       4.579   2.025  -7.946  1.00 62.71           N
ATOM     79  CA  GLU A   7       4.185   1.113  -6.871  1.00 59.40           C
ATOM     80  C   GLU A   7       5.060  -0.139  -6.820  1.00 58.81           C
ATOM     81  O   GLU A   7       4.788  -1.031  -6.001  1.00 53.10           O
ATOM     82  CB  GLU A   7       2.702   0.700  -7.014  0.65 55.69           C
ATOM     83  CG  GLU A   7       1.669   1.647  -6.348  0.61 57.87           C
ATOM     84  CD  GLU A   7       1.374   1.295  -4.888  0.00 61.09           C
ATOM     85  OE1 GLU A   7       1.410   2.200  -4.015  0.84 61.57           O
ATOM     86  OE2 GLU A   7       1.088   0.108  -4.616  0.72 60.31           O1-
ATOM     87  H   GLU A   7       4.152   1.902  -8.681  1.00 75.23           H
ATOM     88  HA  GLU A   7       4.273   1.576  -6.022  1.00 71.27           H
ATOM     89  HB2 GLU A   7       2.482   0.654  -7.958  0.54 66.80           H
ATOM     90  HB3 GLU A   7       2.584  -0.179  -6.617  1.00 66.80           H
ATOM     91  HG2 GLU A   7       2.003   2.557  -6.376  1.00 69.42           H
ATOM     92  HG3 GLU A   7       0.832   1.587  -6.835  1.00 69.42           H
ATOM     93  N   ASP A   8       6.096  -0.230  -7.671  1.00 53.43           N
ATOM     94  CA  ASP A   8       6.969  -1.402  -7.728  1.00 51.41           C
ATOM     95  C   ASP A   8       8.261  -1.197  -6.955  1.00 46.46           C
ATOM     96  O   ASP A   8       8.994  -0.226  -7.198  1.00 39.57           O
ATOM     97  CB  ASP A   8       7.342  -1.764  -9.158  1.00 53.54           C
ATOM     98  CG  ASP A   8       6.314  -2.601  -9.828  1.00 55.06           C
ATOM     99  OD1 ASP A   8       5.492  -3.230  -9.123  1.00 55.94           O
ATOM    100  OD2 ASP A   8       6.347  -2.632 -11.078  1.00 57.69           O1-
ATOM    101  H   ASP A   8       6.308   0.383  -8.237  1.00 64.09           H
ATOM    102  HA  ASP A   8       6.514  -2.162  -7.336  1.00 61.67           H
ATOM    103  HB2 ASP A   8       7.442  -0.946  -9.670  1.00 64.22           H
ATOM    104  HB3 ASP A   8       8.174  -2.264  -9.149  1.00 64.22           H
ATOM    105  N   TRP A   9       8.571  -2.183  -6.108  1.00 49.27           N
ATOM    106  CA  TRP A   9       9.716  -2.199  -5.213  1.00 43.08           C
ATOM    107  C   TRP A   9      10.489  -3.477  -5.472  1.00 39.87           C
ATOM    108  O   TRP A   9       9.891  -4.549  -5.592  1.00 47.66           O
ATOM    109  CB  TRP A   9       9.261  -2.136  -3.736  1.00 46.91           C
ATOM    110  CG  TRP A   9       8.479  -0.872  -3.447  1.00 43.47           C
ATOM    111  CD1 TRP A   9       7.182  -0.627  -3.763  1.00 41.53           C
ATOM    112  CD2 TRP A   9       8.967   0.312  -2.817  1.00 35.22           C
ATOM    113  NE1 TRP A   9       6.834   0.638  -3.376  1.00 40.25           N
ATOM    114  CE2 TRP A   9       7.914   1.235  -2.789  1.00 36.93           C
ATOM    115  CE3 TRP A   9      10.201   0.689  -2.285  1.00 37.39           C
ATOM    116  CZ2 TRP A   9       8.051   2.506  -2.236  1.00 36.64           C
ATOM    117  CZ3 TRP A   9      10.325   1.941  -1.732  1.00 35.29           C
ATOM    118  CH2 TRP A   9       9.265   2.836  -1.719  1.00 35.01           C
ATOM    119  H   TRP A   9       8.102  -2.900  -6.043  1.00 59.10           H
ATOM    120  HA  TRP A   9      10.294  -1.442  -5.397  1.00 51.67           H
ATOM    121  HB2 TRP A   9       8.695  -2.900  -3.544  1.00 56.28           H
ATOM    122  HB3 TRP A   9      10.041  -2.150  -3.159  1.00 56.28           H
ATOM    123  HD1 TRP A   9       6.616  -1.227  -4.194  1.00 49.82           H
ATOM    124  HE1 TRP A   9       6.058   0.997  -3.476  1.00 48.28           H
ATOM    125  HE3 TRP A   9      10.924   0.102  -2.292  1.00 44.85           H
ATOM    126  HZ2 TRP A   9       7.341   3.104  -2.219  1.00 43.95           H
ATOM    127  HZ3 TRP A   9      11.141   2.202  -1.371  1.00 42.33           H
ATOM    128  HH2 TRP A   9       9.391   3.674  -1.336  1.00 41.99           H
ATOM    129  N   ASP A  10      11.808  -3.366  -5.574  1.00 38.44           N
ATOM    130  CA  ASP A  10      12.671  -4.528  -5.657  1.00 41.73           C
ATOM    131  C   ASP A  10      13.157  -4.845  -4.251  1.00 46.85           C
ATOM    132  O   ASP A  10      13.475  -3.934  -3.485  1.00 40.19           O
ATOM    133  CB  ASP A  10      13.865  -4.275  -6.588  1.00 44.49           C
ATOM    134  CG  ASP A  10      13.440  -3.961  -8.020  1.00 47.27           C
ATOM    135  OD1 ASP A  10      13.953  -2.981  -8.629  1.00 46.31           O
ATOM    136  OD2 ASP A  10      12.573  -4.698  -8.514  1.00 36.69           O1-
ATOM    137  H   ASP A  10      12.231  -2.618  -5.594  1.00 46.11           H
ATOM    138  HA  ASP A  10      12.165  -5.289  -5.988  1.00 50.05           H
ATOM    139  HB2 ASP A  10      14.388  -3.535  -6.243  1.00 53.37           H
ATOM    140  HB3 ASP A  10      14.411  -5.076  -6.609  1.00 53.37           H
ATOM    141  N   LEU A  11      13.199  -6.129  -3.902  1.00 46.00           N
ATOM    142  CA  LEU A  11      13.678  -6.535  -2.585  1.00 47.28           C
ATOM    143  C   LEU A  11      15.153  -6.865  -2.755  1.00 44.61           C
ATOM    144  O   LEU A  11      15.509  -7.875  -3.365  1.00 46.33           O
ATOM    145  CB  LEU A  11      12.866  -7.701  -2.016  1.00 48.67           C
ATOM    146  CG  LEU A  11      11.368  -7.480  -1.666  1.00 46.61           C
ATOM    147  CD1 LEU A  11      11.168  -6.691  -0.393  1.00 46.13           C
ATOM    148  CD2 LEU A  11      10.602  -6.797  -2.776  1.00 56.71           C
ATOM    149  H   LEU A  11      12.958  -6.782  -4.407  1.00 55.18           H
ATOM    150  HA  LEU A  11      13.603  -5.788  -1.973  1.00 56.72           H
ATOM    151  HB2 LEU A  11      12.901  -8.428  -2.657  1.00 58.38           H
ATOM    152  HB3 LEU A  11      13.303  -7.986  -1.197  1.00 58.38           H
ATOM    153  HG  LEU A  11      10.952  -8.344  -1.521  1.00 55.91           H
ATOM    154 HD11 LEU A  11      10.216  -6.567  -0.258  1.00 55.33           H
ATOM    155 HD12 LEU A  11      11.548  -7.188   0.349  1.00 55.33           H
ATOM    156 HD13 LEU A  11      11.604  -5.830  -0.483  1.00 55.33           H
ATOM    157 HD21 LEU A  11       9.666  -6.742  -2.523  1.00 68.03           H
ATOM    158 HD22 LEU A  11      10.957  -5.903  -2.902  1.00 68.03           H
ATOM    159 HD23 LEU A  11      10.694  -7.311  -3.594  1.00 68.03           H
ATOM    160  N   VAL A  12      16.004  -5.995  -2.224  1.00 43.39           N
ATOM    161  CA  VAL A  12      17.406  -5.869  -2.615  1.00 46.14           C
ATOM    162  C   VAL A  12      18.343  -6.639  -1.694  1.00 50.83           C
ATOM    163  O   VAL A  12      19.435  -7.051  -2.110  1.00 41.49           O
ATOM    164  CB  VAL A  12      17.787  -4.374  -2.653  1.00 48.35           C
ATOM    165  CG1 VAL A  12      19.286  -4.160  -2.383  1.00 49.44           C
ATOM    166  CG2 VAL A  12      17.384  -3.794  -3.988  1.00 50.64           C
ATOM    167  H   VAL A  12      15.778  -5.440  -1.607  1.00 52.05           H
ATOM    168  HA  VAL A  12      17.513  -6.228  -3.508  1.00 55.35           H
ATOM    169  HB  VAL A  12      17.293  -3.896  -1.968  1.00 58.01           H
ATOM    170 HG11 VAL A  12      19.487  -3.221  -2.517  1.00 59.30           H
ATOM    171 HG12 VAL A  12      19.499  -4.401  -1.469  1.00 59.30           H
ATOM    172 HG13 VAL A  12      19.806  -4.697  -3.002  1.00 59.30           H
ATOM    173 HG21 VAL A  12      17.622  -2.854  -4.013  1.00 60.75           H
ATOM    174 HG22 VAL A  12      17.849  -4.275  -4.692  1.00 60.75           H
ATOM    175 HG23 VAL A  12      16.426  -3.898  -4.098  1.00 60.75           H
ATOM    176  N   GLN A  13      17.955  -6.788  -0.427  1.00 48.50           N
ATOM    177  CA  GLN A  13      18.720  -7.591   0.515  1.00 47.40           C
ATOM    178  C   GLN A  13      17.946  -7.671   1.818  1.00 46.40           C
ATOM    179  O   GLN A  13      16.992  -6.927   2.047  1.00 43.62           O
ATOM    180  CB  GLN A  13      20.116  -7.032   0.774  1.00 51.58           C
ATOM    181  CG  GLN A  13      20.142  -5.600   1.247  1.00 49.79           C
ATOM    182  CD  GLN A  13      21.559  -5.065   1.346  1.00 59.44           C
ATOM    183  OE1 GLN A  13      22.066  -4.455   0.394  1.00 67.56           O
ATOM    184  NE2 GLN A  13      22.219  -5.305   2.490  1.00 52.18           N
ATOM    185  H   GLN A  13      17.249  -6.433  -0.089  1.00 58.18           H
ATOM    186  HA  GLN A  13      18.822  -8.487   0.166  1.00 56.87           H
ATOM    187  HB2 GLN A  13      20.530  -7.569   1.470  1.00 61.88           H
ATOM    188  HB3 GLN A  13      20.642  -7.093  -0.039  1.00 61.88           H
ATOM    189  HG2 GLN A  13      19.643  -5.050   0.624  1.00 59.73           H
ATOM    190  HG3 GLN A  13      19.739  -5.555   2.127  1.00 59.73           H
ATOM    191 HE21 GLN A  13      21.839  -5.746   3.122  1.00 62.60           H
ATOM    192 HE22 GLN A  13      23.023  -5.018   2.592  1.00 62.60           H
ATOM    193  N   THR A  14      18.384  -8.594   2.666  1.00 46.80           N
ATOM    194  CA  THR A  14      17.869  -8.750   4.023  1.00 46.52           C
ATOM    195  C   THR A  14      18.663  -7.805   4.943  1.00 43.20           C
ATOM    196  O   THR A  14      19.889  -7.949   5.031  1.00 43.54           O
ATOM    197  CB  THR A  14      18.017 -10.240   4.392  1.00 45.55           C
ATOM    198  OG1 THR A  14      17.459 -11.051   3.331  1.00 44.78           O
ATOM    199  CG2 THR A  14      17.317 -10.607   5.694  1.00 43.21           C
ATOM    200  H   THR A  14      18.994  -9.167   2.464  1.00 56.14           H
ATOM    201  HA  THR A  14      16.929  -8.523   4.053  1.00 55.80           H
ATOM    202  HB  THR A  14      18.958 -10.467   4.485  1.00 54.64           H
ATOM    203  HG1 THR A  14      17.412 -11.858   3.567  1.00 53.72           H
ATOM    204 HG21 THR A  14      17.431 -11.555   5.869  1.00 51.83           H
ATOM    205 HG22 THR A  14      17.700 -10.106   6.427  1.00 51.83           H
ATOM    206 HG23 THR A  14      16.368 -10.420   5.628  1.00 51.83           H
ATOM    207  N   LEU A  15      17.999  -6.808   5.594  1.00 39.92           N
ATOM    208  CA  LEU A  15      18.702  -6.087   6.669  1.00 36.08           C
ATOM    209  C   LEU A  15      19.051  -7.026   7.840  1.00 39.43           C
ATOM    210  O   LEU A  15      20.096  -6.966   8.468  1.00 38.60           O
ATOM    211  CB  LEU A  15      17.771  -4.969   7.099  1.00 40.27           C
ATOM    212  CG  LEU A  15      17.854  -3.728   6.181  1.00 40.50           C
ATOM    213  CD1 LEU A  15      18.911  -3.830   5.082  1.00 39.13           C
ATOM    214  CD2 LEU A  15      16.462  -3.417   5.640  1.00 40.72           C
ATOM    215  H   LEU A  15      16.990  -6.675   5.514  1.00 47.88           H
ATOM    216  HA  LEU A  15      19.707  -5.730   6.290  1.00 43.28           H
ATOM    217  HB2 LEU A  15      16.729  -5.349   7.170  1.00 48.31           H
ATOM    218  HB3 LEU A  15      18.023  -4.672   8.142  1.00 48.31           H
ATOM    219  HG  LEU A  15      18.166  -2.867   6.836  1.00 48.58           H
ATOM    220 HD11 LEU A  15      19.000  -2.901   4.514  1.00 46.94           H
ATOM    221 HD12 LEU A  15      19.905  -4.024   5.517  1.00 46.94           H
ATOM    222 HD13 LEU A  15      18.707  -4.646   4.380  1.00 46.94           H
ATOM    223 HD21 LEU A  15      16.478  -2.536   4.992  1.00 48.85           H
ATOM    224 HD22 LEU A  15      16.078  -4.264   5.068  1.00 48.85           H
ATOM    225 HD23 LEU A  15      15.761  -3.218   6.458  1.00 48.85           H
ATOM    226  N   GLY A  16      18.055  -7.916   8.163  1.00 37.36           N
ATOM    227  CA  GLY A  16      18.381  -8.955   9.126  1.00 40.88           C
ATOM    228  C   GLY A  16      17.142  -9.778   9.330  1.00 39.70           C
ATOM    229  O   GLY A  16      16.060  -9.756   8.764  1.00 41.80           O
ATOM    230  H   GLY A  16      17.226  -8.086   7.573  1.00 44.81           H
ATOM    231  HA2 GLY A  16      19.246  -9.592   8.796  1.00 49.03           H
ATOM    232  HA3 GLY A  16      18.722  -8.485  10.093  1.00 49.03           H
ATOM    233  N   GLU A  17      17.326 -10.634  10.358  1.00 46.85           N
ATOM    234  CA  GLU A  17      16.300 -11.591  10.829  1.00 47.92           C
ATOM    235  C   GLU A  17      15.783 -11.226  12.226  1.00 52.78           C
ATOM    236  O   GLU A  17      16.574 -10.919  13.129  1.00 47.70           O
ATOM    237  CB  GLU A  17      16.821 -13.041  10.894  1.00 50.56           C
ATOM    238  CG  GLU A  17      16.278 -14.069   9.818  1.00 58.90           C
ATOM    239  CD  GLU A  17      17.155 -14.180   8.561  1.00 59.36           C
ATOM    240  OE1 GLU A  17      18.169 -13.456   8.460  1.00 61.72           O
ATOM    241  OE2 GLU A  17      16.835 -15.000   7.669  1.00 64.35           O1-
ATOM    242  H   GLU A  17      18.061 -10.690  10.800  1.00 56.20           H
ATOM    243  HA  GLU A  17      15.549 -11.584  10.223  1.00 57.48           H
ATOM    244  HB2 GLU A  17      17.787 -13.040  10.848  1.00 60.65           H
ATOM    245  HB3 GLU A  17      16.544 -13.398  11.756  1.00 60.65           H
ATOM    246  HG2 GLU A  17      16.250 -14.956  10.218  1.00 70.66           H
ATOM    247  HG3 GLU A  17      15.381 -13.817   9.541  1.00 70.66           H
ATOM    248  N   GLY A  18      14.459 -11.284  12.403  1.00 54.27           N
ATOM    249  CA  GLY A  18      13.820 -11.148  13.693  1.00 53.18           C
ATOM    250  C   GLY A  18      13.142 -12.451  14.100  1.00 51.29           C
ATOM    251  O   GLY A  18      13.192 -13.455  13.400  1.00 53.48           O
ATOM    252  H   GLY A  18      13.895 -11.400  11.762  1.00 65.10           H
ATOM    253  HA2 GLY A  18      14.477 -10.911  14.366  1.00 63.80           H
ATOM    254  HA3 GLY A  18      13.149 -10.446  13.656  1.00 63.80           H
ATOM    255  N   ALA A  19      12.486 -12.417  15.264  1.00 56.93           N
ATOM    256  CA  ALA A  19      11.744 -13.595  15.714  1.00 57.26           C
ATOM    257  C   ALA A  19      10.599 -13.906  14.750  1.00 57.87           C
ATOM    258  O   ALA A  19      10.556 -14.974  14.122  1.00 58.52           O
ATOM    259  CB  ALA A  19      11.222 -13.370  17.137  0.30 52.71           C
ATOM    260  H   ALA A  19      12.452 -11.743  15.797  1.00 68.30           H
ATOM    261  HA  ALA A  19      12.341 -14.362  15.734  1.00 68.69           H
ATOM    262  HB1 ALA A  19      10.753 -14.167  17.431  0.00 63.24           H
ATOM    263  HB2 ALA A  19      11.976 -13.201  17.723  0.39 63.24           H
ATOM    264  HB3 ALA A  19      10.620 -12.609  17.148  1.00 63.24           H
ATOM    265  N   TYR A  20       9.634 -12.990  14.673  1.00 51.61           N
ATOM    266  CA  TYR A  20       8.627 -12.868  13.616  1.00 55.22           C
ATOM    267  C   TYR A  20       9.060 -13.378  12.239  1.00 52.98           C
ATOM    268  O   TYR A  20       8.348 -14.164  11.616  1.00 54.68           O
ATOM    269  CB  TYR A  20       8.220 -11.385  13.479  0.35 54.98           C
ATOM    270  CG  TYR A  20       8.929 -10.464  14.456  0.58 53.99           C
ATOM    271  CD1 TYR A  20      10.291 -10.204  14.332  0.94 53.28           C
ATOM    272  CD2 TYR A  20       8.247  -9.895  15.529  0.41 53.90           C
ATOM    273  CE1 TYR A  20      10.948  -9.390  15.237  0.47 54.66           C
ATOM    274  CE2 TYR A  20       8.893  -9.070  16.431  1.00 54.03           C
ATOM    275  CZ  TYR A  20      10.249  -8.828  16.282  0.36 52.59           C
ATOM    276  OH  TYR A  20      10.927  -8.031  17.177  1.00 51.12           O
ATOM    277  H   TYR A  20       9.529 -12.429  15.310  1.00 61.91           H
ATOM    278  HA  TYR A  20       7.837 -13.365  13.881  1.00 66.25           H
ATOM    279  HB2 TYR A  20       8.422 -11.078  12.582  1.00 65.96           H
ATOM    280  HB3 TYR A  20       7.271 -11.308  13.652  0.33 65.96           H
ATOM    281  HD1 TYR A  20      10.767 -10.584  13.631  1.00 63.92           H
ATOM    282  HD2 TYR A  20       7.338 -10.058  15.635  0.71 64.66           H
ATOM    283  HE1 TYR A  20      11.857  -9.222  15.141  1.00 65.57           H
ATOM    284  HE2 TYR A  20       8.424  -8.693  17.144  1.00 64.81           H
ATOM    285  HH  TYR A  20      10.492  -7.326  17.321  0.00 61.32           H
ATOM    286  N   GLY A  21      10.188 -12.886  11.731  1.00 57.97           N
ATOM    287  CA  GLY A  21      10.591 -13.130  10.357  1.00 54.25           C
ATOM    288  C   GLY A  21      11.918 -12.475  10.019  1.00 47.91           C
ATOM    289  O   GLY A  21      12.929 -12.763  10.662  1.00 51.53           O
ATOM    290  H   GLY A  21      10.745 -12.405  12.176  1.00 69.54           H
ATOM    291  HA2 GLY A  21      10.687 -14.088  10.227  1.00 65.09           H
ATOM    292  HA3 GLY A  21       9.907 -12.806   9.751  1.00 65.09           H
ATOM    293  N   GLU A  22      11.946 -11.592   9.025  1.00 48.77           N
ATOM    294  CA  GLU A  22      13.198 -10.968   8.603  1.00 47.96           C
ATOM    295  C   GLU A  22      12.909  -9.539   8.165  1.00 37.17           C
ATOM    296  O   GLU A  22      11.746  -9.186   7.937  1.00 35.08           O
ATOM    297  CB  GLU A  22      13.845 -11.789   7.488  1.00 43.26           C
ATOM    298  CG  GLU A  22      13.057 -11.786   6.201  0.91 45.86           C
ATOM    299  CD  GLU A  22      13.510 -12.879   5.236  0.43 48.18           C
ATOM    300  OE1 GLU A  22      13.655 -12.603   4.028  0.69 46.86           O
ATOM    301  OE2 GLU A  22      13.729 -14.021   5.685  0.47 54.05           O1-
ATOM    302  H   GLU A  22      11.252 -11.342   8.580  1.00 58.50           H
ATOM    303  HA  GLU A  22      13.800 -10.928   9.356  1.00 57.53           H
ATOM    304  HB2 GLU A  22      14.729 -11.439   7.306  1.00 51.89           H
ATOM    305  HB3 GLU A  22      13.905 -12.710   7.789  1.00 51.89           H
ATOM    306  HG2 GLU A  22      12.118 -11.924   6.397  0.29 55.01           H
ATOM    307  HG3 GLU A  22      13.177 -10.930   5.762  0.00 55.01           H
ATOM    308  N   VAL A  23      13.955  -8.701   8.011  1.00 37.81           N
ATOM    309  CA  VAL A  23      13.671  -7.396   7.446  1.00 37.43           C
ATOM    310  C   VAL A  23      14.654  -7.407   6.272  1.00 29.87           C
ATOM    311  O   VAL A  23      15.826  -7.725   6.236  1.00 37.04           O
ATOM    312  CB  VAL A  23      13.950  -6.255   8.439  1.00 33.55           C
ATOM    313  CG1 VAL A  23      13.552  -4.933   7.767  1.00 40.36           C
ATOM    314  CG2 VAL A  23      13.184  -6.523   9.736  1.00 37.30           C
ATOM    315  H   VAL A  23      14.954  -9.011   7.983  1.00 45.35           H
ATOM    316  HA  VAL A  23      12.581  -7.337   7.114  1.00 44.90           H
ATOM    317  HB  VAL A  23      15.047  -6.238   8.672  1.00 40.24           H
ATOM    318 HG11 VAL A  23      13.772  -4.087   8.429  1.00 48.41           H
ATOM    319 HG12 VAL A  23      14.110  -4.772   6.837  1.00 48.41           H
ATOM    320 HG13 VAL A  23      12.485  -4.907   7.524  1.00 48.41           H
ATOM    321 HG21 VAL A  23      13.401  -5.754  10.484  1.00 44.75           H
ATOM    322 HG22 VAL A  23      12.105  -6.578   9.579  1.00 44.75           H
ATOM    323 HG23 VAL A  23      13.497  -7.481  10.185  1.00 44.75           H
ATOM    324  N   GLN A  24      14.005  -6.973   5.164  1.00 33.39           N
ATOM    325  CA  GLN A  24      14.548  -6.782   3.820  1.00 36.66           C
ATOM    326  C   GLN A  24      14.448  -5.323   3.379  1.00 38.72           C
ATOM    327  O   GLN A  24      13.446  -4.632   3.630  1.00 35.67           O
ATOM    328  CB  GLN A  24      13.813  -7.661   2.775  1.00 38.53           C
ATOM    329  CG  GLN A  24      13.928  -9.181   3.044  1.00 44.42           C
ATOM    330  CD  GLN A  24      13.782 -10.052   1.807  0.54 45.89           C
ATOM    331  OE1 GLN A  24      13.890  -9.585   0.671  0.40 50.96           O
ATOM    332  NE2 GLN A  24      13.537 -11.338   2.030  0.47 46.11           N
ATOM    333  H   GLN A  24      13.164  -6.775   5.186  1.00 40.05           H
ATOM    334  HA  GLN A  24      15.480  -7.025   3.816  1.00 43.97           H
ATOM    335  HB2 GLN A  24      12.873  -7.420   2.751  1.00 46.22           H
ATOM    336  HB3 GLN A  24      14.211  -7.483   1.909  1.00 46.22           H
ATOM    337  HG2 GLN A  24      14.790  -9.373   3.444  1.00 53.29           H
ATOM    338  HG3 GLN A  24      13.218  -9.438   3.655  1.00 53.29           H
ATOM    339 HE21 GLN A  24      13.336 -11.605   2.822  1.00 55.32           H
ATOM    340 HE22 GLN A  24      13.571 -11.901   1.381  0.59 55.32           H
ATOM    341  N   LEU A  25      15.503  -4.878   2.713  1.00 37.63           N
ATOM    342  CA  LEU A  25      15.594  -3.559   2.112  1.00 36.14           C
ATOM    343  C   LEU A  25      14.881  -3.563   0.762  1.00 41.65           C
ATOM    344  O   LEU A  25      15.180  -4.395  -0.110  1.00 40.78           O
ATOM    345  CB  LEU A  25      17.067  -3.205   1.938  1.00 42.53           C
ATOM    346  CG  LEU A  25      17.524  -1.738   1.884  1.00 42.16           C
ATOM    347  CD1 LEU A  25      18.382  -1.525   0.714  1.00 35.22           C
ATOM    348  CD2 LEU A  25      16.392  -0.761   1.868  1.00 33.69           C
ATOM    349  H   LEU A  25      16.215  -5.345   2.593  1.00 45.13           H
ATOM    350  HA  LEU A  25      15.166  -2.912   2.692  1.00 43.34           H
ATOM    351  HB2 LEU A  25      17.550  -3.624   2.668  1.00 51.01           H
ATOM    352  HB3 LEU A  25      17.364  -3.616   1.113  1.00 51.01           H
ATOM    353  HG  LEU A  25      18.066  -1.549   2.667  1.00 50.58           H
ATOM    354 HD11 LEU A  25      18.650  -0.594   0.686  1.00 42.25           H
ATOM    355 HD12 LEU A  25      19.161  -2.099   0.792  1.00 42.25           H
ATOM    356 HD13 LEU A  25      17.876  -1.746  -0.085  1.00 42.25           H
ATOM    357 HD21 LEU A  25      16.771   0.128   1.839  1.00 40.41           H
ATOM    358 HD22 LEU A  25      15.855  -0.928   1.080  1.00 40.41           H
ATOM    359 HD23 LEU A  25      15.853  -0.864   2.669  1.00 40.41           H
ATOM    360  N   ALA A  26      13.916  -2.674   0.597  1.00 39.82           N
ATOM    361  CA  ALA A  26      13.192  -2.537  -0.656  1.00 35.10           C
ATOM    362  C   ALA A  26      13.488  -1.178  -1.265  1.00 39.57           C
ATOM    363  O   ALA A  26      13.525  -0.173  -0.553  1.00 32.56           O
ATOM    364  CB  ALA A  26      11.684  -2.686  -0.459  1.00 39.23           C
ATOM    365  H   ALA A  26      13.653  -2.131   1.211  1.00 47.76           H
ATOM    366  HA  ALA A  26      13.487  -3.227  -1.266  1.00 42.10           H
ATOM    367  HB1 ALA A  26      11.241  -2.596  -1.316  1.00 47.06           H
ATOM    368  HB2 ALA A  26      11.499  -3.561  -0.086  1.00 47.06           H
ATOM    369  HB3 ALA A  26      11.377  -1.989   0.142  1.00 47.06           H
ATOM    370  N   VAL A  27      13.629  -1.149  -2.596  1.00 37.54           N
ATOM    371  CA  VAL A  27      14.011   0.041  -3.347  1.00 28.18           C
ATOM    372  C   VAL A  27      13.009   0.238  -4.469  1.00 32.11           C
ATOM    373  O   VAL A  27      12.717  -0.706  -5.209  1.00 34.06           O
ATOM    374  CB  VAL A  27      15.435  -0.096  -3.897  1.00 35.54           C
ATOM    375  CG1 VAL A  27      15.791   1.090  -4.810  1.00 38.15           C
ATOM    376  CG2 VAL A  27      16.419  -0.214  -2.749  1.00 36.61           C
ATOM    377  H   VAL A  27      13.498  -1.831  -3.101  1.00 45.02           H
ATOM    378  HA  VAL A  27      13.977   0.822  -2.773  1.00 33.79           H
ATOM    379  HB  VAL A  27      15.484  -0.910  -4.421  1.00 42.63           H
ATOM    380 HG11 VAL A  27      16.700   0.976  -5.125  1.00 45.76           H
ATOM    381 HG12 VAL A  27      15.181   1.108  -5.564  1.00 45.76           H
ATOM    382 HG13 VAL A  27      15.716   1.916  -4.306  1.00 45.76           H
ATOM    383 HG21 VAL A  27      17.313  -0.317  -3.107  1.00 43.91           H
ATOM    384 HG22 VAL A  27      16.362   0.590  -2.210  1.00 43.91           H
ATOM    385 HG23 VAL A  27      16.184  -0.991  -2.217  1.00 43.91           H
ATOM    386  N   ASN A  28      12.456   1.447  -4.570  1.00 28.59           N
ATOM    387  CA  ASN A  28      11.506   1.777  -5.618  1.00 32.93           C
ATOM    388  C   ASN A  28      12.160   1.755  -7.006  1.00 28.08           C
ATOM    389  O   ASN A  28      13.197   2.380  -7.234  1.00 27.58           O
ATOM    390  CB  ASN A  28      10.909   3.153  -5.370  1.00 30.69           C
ATOM    391  CG  ASN A  28       9.691   3.381  -6.184  1.00 32.79           C
ATOM    392  OD1 ASN A  28       9.750   3.857  -7.320  1.00 32.11           O
ATOM    393  ND2 ASN A  28       8.548   3.019  -5.614  1.00 44.18           N
ATOM    394  H   ASN A  28      12.617   2.096  -4.036  1.00 34.29           H
ATOM    395  HA  ASN A  28      10.787   1.128  -5.600  1.00 39.50           H
ATOM    396  HB2 ASN A  28      10.661   3.226  -4.436  1.00 36.81           H
ATOM    397  HB3 ASN A  28      11.561   3.835  -5.592  1.00 36.81           H
ATOM    398 HD21 ASN A  28       7.803   3.148  -6.022  1.00 53.00           H
ATOM    399 HD22 ASN A  28       8.554   2.656  -4.835  1.00 53.00           H
ATOM    400  N   ARG A  29      11.530   1.034  -7.922  1.00 28.17           N
ATOM    401  CA  ARG A  29      12.046   0.870  -9.276  1.00 32.19           C
ATOM    402  C   ARG A  29      12.134   2.192 -10.021  1.00 27.02           C
ATOM    403  O   ARG A  29      13.032   2.367 -10.842  1.00 26.18           O
ATOM    404  CB  ARG A  29      11.140  -0.133 -10.011  1.00 36.76           C
ATOM    405  CG  ARG A  29      10.795   0.143 -11.470  1.00 33.14           C
ATOM    406  CD  ARG A  29       9.686  -0.851 -11.928  1.00 38.25           C
ATOM    407  NE  ARG A  29       9.556  -0.965 -13.391  1.00 42.21           N
ATOM    408  CZ  ARG A  29       8.593  -1.645 -14.028  1.00 43.52           C
ATOM    409  NH1 ARG A  29       7.620  -2.255 -13.355  1.00 43.38           N
ATOM    410  NH2 ARG A  29       8.583  -1.702 -15.361  1.00 40.51           N1+
ATOM    411  H   ARG A  29      10.790   0.621  -7.781  1.00 33.78           H
ATOM    412  HA  ARG A  29      12.941   0.502  -9.232  1.00 38.60           H
ATOM    413  HB2 ARG A  29      11.583  -0.997  -9.985  1.00 44.09           H
ATOM    414  HB3 ARG A  29      10.297  -0.190  -9.536  1.00 44.09           H
ATOM    415  HG2 ARG A  29      10.458   1.045 -11.570  1.00 39.74           H
ATOM    416  HG3 ARG A  29      11.583   0.008 -12.015  1.00 39.74           H
ATOM    417  HD2 ARG A  29       9.897  -1.730 -11.574  1.00 45.88           H
ATOM    418  HD3 ARG A  29       8.833  -0.555 -11.574  1.00 45.88           H
ATOM    419  HE  ARG A  29      10.100  -0.506 -13.872  1.00 50.64           H
ATOM    420 HH11 ARG A  29       7.606  -2.232 -12.495  1.00 52.03           H
ATOM    421 HH12 ARG A  29       7.005  -2.678 -13.782  1.00 52.03           H
ATOM    422 HH21 ARG A  29       9.197  -1.309 -15.817  1.00 48.59           H
ATOM    423 HH22 ARG A  29       7.954  -2.129 -15.764  1.00 48.59           H
ATOM    424  N   VAL A  30      11.191   3.111  -9.790  1.00 25.22           N
ATOM    425  CA  VAL A  30      11.216   4.423 -10.431  1.00 24.59           C
ATOM    426  C   VAL A  30      12.033   5.429  -9.640  1.00 26.87           C
ATOM    427  O   VAL A  30      12.925   6.080 -10.185  1.00 24.16           O
ATOM    428  CB  VAL A  30       9.779   4.930 -10.636  1.00 28.87           C
ATOM    429  CG1 VAL A  30       9.781   6.359 -11.155  1.00 28.33           C
ATOM    430  CG2 VAL A  30       9.076   4.058 -11.576  1.00 32.55           C
ATOM    431  H   VAL A  30      10.510   2.991  -9.280  1.00 30.24           H
ATOM    432  HA  VAL A  30      11.629   4.340 -11.300  1.00 29.49           H
ATOM    433  HB  VAL A  30       9.307   4.901  -9.790  1.00 34.62           H
ATOM    434 HG11 VAL A  30       8.867   6.644 -11.302  1.00 33.98           H
ATOM    435 HG12 VAL A  30      10.207   6.942 -10.509  1.00 33.98           H
ATOM    436 HG13 VAL A  30      10.270   6.385 -11.990  1.00 33.98           H
ATOM    437 HG21 VAL A  30       8.168   4.384 -11.676  1.00 39.04           H
ATOM    438 HG22 VAL A  30       9.539   4.089 -12.425  1.00 39.04           H
ATOM    439 HG23 VAL A  30       9.069   3.158 -11.222  1.00 39.04           H
ATOM    440  N   THR A  31      11.758   5.581  -8.335  1.00 27.62           N
ATOM    441  CA  THR A  31      12.286   6.724  -7.607  1.00 26.38           C
ATOM    442  C   THR A  31      13.596   6.418  -6.924  1.00 22.63           C
ATOM    443  O   THR A  31      14.313   7.353  -6.565  1.00 26.07           O
ATOM    444  CB  THR A  31      11.297   7.188  -6.528  1.00 29.47           C
ATOM    445  OG1 THR A  31      11.152   6.136  -5.577  1.00 26.26           O
ATOM    446  CG2 THR A  31       9.937   7.516  -7.117  1.00 35.28           C
ATOM    447  H   THR A  31      11.298   5.032  -7.854  1.00 33.12           H
ATOM    448  HA  THR A  31      12.432   7.461  -8.224  1.00 31.64           H
ATOM    449  HB  THR A  31      11.638   7.981  -6.088  1.00 35.34           H
ATOM    450  HG1 THR A  31      10.532   6.320  -5.042  1.00 31.49           H
ATOM    451 HG21 THR A  31       9.349   7.825  -6.412  1.00 42.32           H
ATOM    452 HG22 THR A  31      10.023   8.212  -7.787  1.00 42.32           H
ATOM    453 HG23 THR A  31       9.549   6.726  -7.524  1.00 42.32           H
ATOM    454  N   GLU A  32      13.890   5.134  -6.710  1.00 24.30           N
ATOM    455  CA  GLU A  32      15.044   4.639  -5.987  1.00 28.38           C
ATOM    456  C   GLU A  32      14.966   4.982  -4.502  1.00 32.35           C
ATOM    457  O   GLU A  32      15.958   4.831  -3.775  1.00 29.08           O
ATOM    458  CB  GLU A  32      16.344   5.137  -6.630  1.00 32.87           C
ATOM    459  CG  GLU A  32      16.628   4.406  -7.943  1.00 33.83           C
ATOM    460  CD  GLU A  32      17.777   5.000  -8.715  1.00 40.53           C
ATOM    461  OE1 GLU A  32      18.876   5.088  -8.134  1.00 46.84           O
ATOM    462  OE2 GLU A  32      17.584   5.378  -9.895  1.00 36.55           O1-
ATOM    463  H   GLU A  32      13.394   4.492  -6.998  1.00 29.14           H
ATOM    464  HA  GLU A  32      15.045   3.674  -6.058  1.00 34.04           H
ATOM    465  HB2 GLU A  32      16.277   6.083  -6.821  1.00 39.42           H
ATOM    466  HB3 GLU A  32      17.085   4.968  -6.030  1.00 39.42           H
ATOM    467  HG2 GLU A  32      16.841   3.477  -7.752  1.00 40.57           H
ATOM    468  HG3 GLU A  32      15.840   4.458  -8.505  1.00 40.57           H
ATOM    469  N   GLU A  33      13.796   5.398  -4.028  1.00 32.54           N
ATOM    470  CA  GLU A  33      13.553   5.488  -2.597  1.00 33.46           C
ATOM    471  C   GLU A  33      13.679   4.112  -1.947  1.00 37.60           C
ATOM    472  O   GLU A  33      13.247   3.101  -2.502  1.00 33.57           O
ATOM    473  CB  GLU A  33      12.168   6.073  -2.350  1.00 35.25           C
ATOM    474  CG  GLU A  33      12.091   7.564  -2.704  1.00 43.61           C
ATOM    475  CD  GLU A  33      10.671   8.094  -2.867  1.00 51.95           C
ATOM    476  OE1 GLU A  33      10.475   9.302  -2.612  1.00 56.70           O
ATOM    477  OE2 GLU A  33       9.757   7.328  -3.267  1.00 55.51           O1-
ATOM    478  H   GLU A  33      13.122   5.632  -4.513  1.00 39.02           H
ATOM    479  HA  GLU A  33      14.211   6.080  -2.207  1.00 40.13           H
ATOM    480  HB2 GLU A  33      11.529   5.587  -2.893  1.00 42.28           H
ATOM    481  HB3 GLU A  33      11.945   5.968  -1.413  1.00 42.28           H
ATOM    482  HG2 GLU A  33      12.509   8.076  -1.994  1.00 52.31           H
ATOM    483  HG3 GLU A  33      12.569   7.724  -3.535  1.00 52.31           H
ATOM    484  N   ALA A  34      14.301   4.068  -0.772  1.00 36.38           N
ATOM    485  CA  ALA A  34      14.443   2.835  -0.012  1.00 35.80           C
ATOM    486  C   ALA A  34      13.490   2.848   1.182  1.00 39.96           C
ATOM    487  O   ALA A  34      13.118   3.911   1.680  1.00 41.95           O
ATOM    488  CB  ALA A  34      15.901   2.650   0.438  1.00 37.04           C
ATOM    489  H   ALA A  34      14.663   4.752  -0.395  1.00 43.64           H
ATOM    490  HA  ALA A  34      14.203   2.085  -0.574  1.00 42.95           H
ATOM    491  HB1 ALA A  34      15.982   1.808   0.904  1.00 44.43           H
ATOM    492  HB2 ALA A  34      16.479   2.651  -0.339  1.00 44.43           H
ATOM    493  HB3 ALA A  34      16.150   3.381   1.027  1.00 44.43           H
ATOM    494  N   VAL A  35      13.041   1.662   1.605  1.00 36.35           N
ATOM    495  CA  VAL A  35      12.241   1.514   2.814  1.00 36.90           C
ATOM    496  C   VAL A  35      12.645   0.187   3.430  1.00 43.32           C
ATOM    497  O   VAL A  35      13.048  -0.727   2.698  1.00 38.69           O
ATOM    498  CB  VAL A  35      10.708   1.533   2.537  1.00 36.99           C
ATOM    499  CG1 VAL A  35      10.260   2.900   2.095  1.00 44.03           C
ATOM    500  CG2 VAL A  35      10.330   0.514   1.495  1.00 39.26           C
ATOM    501  H   VAL A  35      13.183   0.917   1.199  1.00 43.60           H
ATOM    502  HA  VAL A  35      12.463   2.221   3.440  1.00 44.26           H
ATOM    503  HB  VAL A  35      10.223   1.304   3.344  1.00 44.36           H
ATOM    504 HG11 VAL A  35       9.306   2.873   1.921  1.00 52.82           H
ATOM    505 HG12 VAL A  35      10.451   3.532   2.804  1.00 52.82           H
ATOM    506 HG13 VAL A  35      10.742   3.147   1.290  1.00 52.82           H
ATOM    507 HG21 VAL A  35       9.376   0.576   1.347  1.00 47.10           H
ATOM    508 HG22 VAL A  35      10.808   0.707   0.672  1.00 47.10           H
ATOM    509 HG23 VAL A  35      10.559  -0.373   1.814  1.00 47.10           H
ATOM    510  N   ALA A  36      12.473   0.049   4.787  1.00 35.03           N
ATOM    511  CA  ALA A  36      12.524  -1.299   5.337  1.00 30.43           C
ATOM    512  C   ALA A  36      11.046  -1.780   5.346  1.00 30.71           C
ATOM    513  O   ALA A  36       9.941  -1.284   5.543  1.00 34.50           O
ATOM    514  CB  ALA A  36      13.201  -1.357   6.710  1.00 31.59           C
ATOM    515  H   ALA A  36      12.093   0.796   5.393  1.00 42.02           H
ATOM    516  HA  ALA A  36      13.125  -1.967   4.629  1.00 36.50           H
ATOM    517  HB1 ALA A  36      13.304  -2.387   7.073  1.00 37.89           H
ATOM    518  HB2 ALA A  36      14.221  -0.945   6.648  1.00 37.89           H
ATOM    519  HB3 ALA A  36      12.661  -0.777   7.469  1.00 37.89           H
ATOM    520  N   VAL A  37      11.076  -3.106   5.040  1.00 33.80           N
ATOM    521  CA  VAL A  37       9.913  -4.009   4.948  1.00 36.58           C
ATOM    522  C   VAL A  37      10.045  -5.124   5.969  1.00 36.14           C
ATOM    523  O   VAL A  37      10.764  -6.107   5.740  1.00 35.25           O
ATOM    524  CB  VAL A  37       9.755  -4.656   3.561  1.00 42.56           C
ATOM    525  CG1 VAL A  37       8.431  -5.476   3.521  1.00 41.78           C
ATOM    526  CG2 VAL A  37       9.794  -3.629   2.479  1.00 38.97           C
ATOM    527  H   VAL A  37      11.813  -3.517   4.877  1.00 40.54           H
ATOM    528  HA  VAL A  37       9.106  -3.516   5.155  1.00 43.87           H
ATOM    529  HB  VAL A  37      10.483  -5.281   3.408  1.00 51.05           H
ATOM    530 HG11 VAL A  37       8.319  -5.868   2.641  1.00 50.11           H
ATOM    531 HG12 VAL A  37       8.462  -6.181   4.186  1.00 50.11           H
ATOM    532 HG13 VAL A  37       7.688  -4.882   3.713  1.00 50.11           H
ATOM    533 HG21 VAL A  37       9.618  -4.075   1.635  1.00 46.74           H
ATOM    534 HG22 VAL A  37       9.114  -2.961   2.651  1.00 46.74           H
ATOM    535 HG23 VAL A  37      10.675  -3.223   2.463  1.00 46.74           H
ATOM    536  N   LYS A  38       9.269  -5.043   7.031  1.00 40.17           N
ATOM    537  CA  LYS A  38       9.353  -6.020   8.102  1.00 41.66           C
ATOM    538  C   LYS A  38       8.340  -7.115   7.801  1.00 43.18           C
ATOM    539  O   LYS A  38       7.145  -6.831   7.659  1.00 41.65           O
ATOM    540  CB  LYS A  38       9.092  -5.357   9.462  1.00 37.20           C
ATOM    541  CG  LYS A  38       8.922  -6.337  10.599  1.00 39.91           C
ATOM    542  CD  LYS A  38       8.644  -5.644  11.909  1.00 41.64           C
ATOM    543  CE  LYS A  38       8.533  -6.664  13.055  1.00 45.42           C
ATOM    544  NZ  LYS A  38       8.751  -6.034  14.374  1.00 41.77           N1+
ATOM    545  H   LYS A  38       8.668  -4.440   7.145  1.00 48.18           H
ATOM    546  HA  LYS A  38      10.237  -6.420   8.114  1.00 49.97           H
ATOM    547  HB2 LYS A  38       9.841  -4.785   9.684  1.00 44.62           H
ATOM    548  HB3 LYS A  38       8.283  -4.826   9.413  1.00 44.62           H
ATOM    549  HG2 LYS A  38       8.174  -6.925  10.415  1.00 47.88           H
ATOM    550  HG3 LYS A  38       9.738  -6.848  10.701  1.00 47.88           H
ATOM    551  HD2 LYS A  38       9.364  -5.023  12.105  1.00 49.94           H
ATOM    552  HD3 LYS A  38       7.800  -5.172  11.837  1.00 49.94           H
ATOM    553  HE2 LYS A  38       7.645  -7.052  13.058  1.00 54.49           H
ATOM    554  HE3 LYS A  38       9.199  -7.359  12.939  1.00 54.49           H
ATOM    555  HZ1 LYS A  38       8.774  -6.655  15.014  1.00 50.10           H
ATOM    556  HZ2 LYS A  38       9.523  -5.589  14.377  1.00 50.10           H
ATOM    557  HZ3 LYS A  38       8.090  -5.464  14.549  1.00 50.10           H
ATOM    558  N   ILE A  39       8.817  -8.355   7.696  1.00 44.94           N
ATOM    559  CA  ILE A  39       7.991  -9.495   7.308  1.00 50.84           C
ATOM    560  C   ILE A  39       7.724 -10.345   8.541  1.00 51.97           C
ATOM    561  O   ILE A  39       8.660 -10.803   9.207  1.00 49.32           O
ATOM    562  CB  ILE A  39       8.653 -10.328   6.202  1.00 47.70           C
ATOM    563  CG1 ILE A  39       8.684  -9.525   4.909  1.00 49.00           C
ATOM    564  CG2 ILE A  39       7.875 -11.595   5.966  1.00 52.78           C
ATOM    565  CD1 ILE A  39      10.071  -9.240   4.427  1.00 51.56           C
ATOM    566  H   ILE A  39       9.639  -8.566   7.844  1.00 53.91           H
ATOM    567  HA  ILE A  39       7.138  -9.177   6.971  1.00 60.99           H
ATOM    568  HB  ILE A  39       9.560 -10.552   6.464  1.00 57.23           H
ATOM    569 HG12 ILE A  39       8.221 -10.022   4.216  1.00 58.78           H
ATOM    570 HG13 ILE A  39       8.241  -8.675   5.056  1.00 58.78           H
ATOM    571 HG21 ILE A  39       8.278 -12.068   5.221  1.00 63.32           H
ATOM    572 HG22 ILE A  39       7.905 -12.153   6.758  1.00 63.32           H
ATOM    573 HG23 ILE A  39       6.960 -11.363   5.752  1.00 63.32           H
ATOM    574 HD11 ILE A  39      10.015  -8.727   3.606  1.00 61.85           H
ATOM    575 HD12 ILE A  39      10.540  -8.730   5.107  1.00 61.85           H
ATOM    576 HD13 ILE A  39      10.528 -10.082   4.265  1.00 61.85           H
ATOM    577  N   VAL A  40       6.444 -10.559   8.834  1.00 51.24           N
ATOM    578  CA  VAL A  40       6.009 -11.227  10.051  1.00 56.67           C
ATOM    579  C   VAL A  40       5.258 -12.482   9.618  1.00 60.87           C
ATOM    580  O   VAL A  40       4.117 -12.404   9.140  1.00 57.23           O
ATOM    581  CB  VAL A  40       5.134 -10.314  10.914  1.00 58.03           C
ATOM    582  CG1 VAL A  40       4.653 -11.041  12.173  1.00 59.06           C
ATOM    583  CG2 VAL A  40       5.889  -9.043  11.273  1.00 56.56           C
ATOM    584  H   VAL A  40       5.792 -10.315   8.329  1.00 61.47           H
ATOM    585  HA  VAL A  40       6.782 -11.499  10.572  1.00 67.98           H
ATOM    586  HB  VAL A  40       4.353 -10.053  10.400  1.00 69.62           H
ATOM    587 HG11 VAL A  40       4.136 -10.424  12.714  1.00 70.85           H
ATOM    588 HG12 VAL A  40       4.099 -11.793  11.914  1.00 70.85           H
ATOM    589 HG13 VAL A  40       5.422 -11.353  12.668  1.00 70.85           H
ATOM    590 HG21 VAL A  40       5.321  -8.480  11.819  1.00 67.85           H
ATOM    591 HG22 VAL A  40       6.692  -9.281  11.762  1.00 67.85           H
ATOM    592 HG23 VAL A  40       6.126  -8.578  10.456  1.00 67.85           H
ATOM    593  N   ASP A  41       5.904 -13.638   9.752  1.00 60.17           N
ATOM    594  CA  ASP A  41       5.237 -14.916   9.521  1.00 63.75           C
ATOM    595  C   ASP A  41       4.237 -15.143  10.647  1.00 63.90           C
ATOM    596  O   ASP A  41       4.629 -15.400  11.791  1.00 66.34           O
ATOM    597  CB  ASP A  41       6.262 -16.046   9.450  1.00 64.11           C
ATOM    598  CG  ASP A  41       5.656 -17.361   8.992  1.00 65.06           C
ATOM    599  OD1 ASP A  41       4.652 -17.784   9.599  1.00 61.68           O
ATOM    600  OD2 ASP A  41       6.175 -17.965   8.027  1.00 63.42           O1-
ATOM    601  H   ASP A  41       6.735 -13.707   9.969  1.00 72.19           H
ATOM    602  HA  ASP A  41       4.755 -14.885   8.680  1.00 76.48           H
ATOM    603  HB2 ASP A  41       6.974 -15.803   8.837  1.00 76.91           H
ATOM    604  HB3 ASP A  41       6.625 -16.188  10.338  1.00 76.91           H
ATOM    605  N   MET A  42       2.944 -15.041  10.324  1.00 67.99           N
ATOM    606  CA  MET A  42       1.896 -15.056  11.341  1.00 70.19           C
ATOM    607  C   MET A  42       1.563 -16.472  11.797  1.00 70.84           C
ATOM    608  O   MET A  42       1.087 -16.666  12.922  1.00 67.69           O
ATOM    609  CB  MET A  42       0.640 -14.379  10.793  1.00 67.90           C
ATOM    610  CG  MET A  42       0.127 -13.227  11.640  1.00 66.29           C
ATOM    611  SD  MET A  42      -0.619 -11.972  10.595  0.69 68.84           S
ATOM    612  CE  MET A  42      -2.201 -11.740  11.388  0.41 68.22           C
ATOM    613  H   MET A  42       2.650 -14.974   9.517  1.00 81.57           H
ATOM    614  HA  MET A  42       2.204 -14.543  12.107  1.00 84.21           H
ATOM    615  HB2 MET A  42       0.837 -14.029   9.910  1.00 81.47           H
ATOM    616  HB3 MET A  42      -0.066 -15.039  10.733  1.00 81.47           H
ATOM    617  HG2 MET A  42      -0.544 -13.556  12.258  1.00 79.53           H
ATOM    618  HG3 MET A  42       0.863 -12.820  12.124  1.00 79.53           H
ATOM    619  HE1 MET A  42      -2.681 -11.041  10.915  1.00 81.84           H
ATOM    620  HE2 MET A  42      -2.698 -12.572  11.349  0.93 81.84           H
ATOM    621  HE3 MET A  42      -2.060 -11.480  12.312  0.00 81.84           H
ATOM    622  N   LYS A  43       1.783 -17.455  10.924  1.00 68.83           N
ATOM    623  CA  LYS A  43       1.693 -18.872  11.270  1.00 65.77           C
ATOM    624  C   LYS A  43       3.069 -19.346  11.746  1.00 70.27           C
ATOM    625  O   LYS A  43       3.751 -20.147  11.098  1.00 71.96           O
ATOM    626  CB  LYS A  43       1.197 -19.661  10.065  0.00 65.19           C
ATOM    627  CG  LYS A  43       1.134 -21.154  10.225  0.00 41.07           C
ATOM    628  CD  LYS A  43       0.761 -21.795   8.895  0.00 34.29           C
ATOM    629  CE  LYS A  43       0.599 -23.272   9.077  0.00 30.01           C
ATOM    630  NZ  LYS A  43       0.256 -24.103   7.904  0.00 24.94           N1+
ATOM    631  H   LYS A  43       1.987 -17.319  10.100  1.00 82.58           H
ATOM    632  HA  LYS A  43       1.062 -18.992  11.998  1.00 78.91           H
ATOM    633  HB2 LYS A  43       0.300 -19.363   9.849  0.00 78.21           H
ATOM    634  HB3 LYS A  43       1.786 -19.484   9.315  0.00 78.21           H
ATOM    635  HG2 LYS A  43       1.997 -21.500  10.495  0.00 49.26           H
ATOM    636  HG3 LYS A  43       0.459 -21.383  10.884  0.00 49.26           H
ATOM    637  HD2 LYS A  43      -0.087 -21.434   8.593  0.00 41.13           H
ATOM    638  HD3 LYS A  43       1.459 -21.626   8.243  0.00 41.13           H
ATOM    639  HE2 LYS A  43       1.415 -23.625   9.465  0.00 35.99           H
ATOM    640  HE3 LYS A  43      -0.142 -23.374   9.683  0.00 35.99           H
ATOM    641  HZ1 LYS A  43       0.270 -24.959   8.153  0.00 29.91           H
ATOM    642  HZ2 LYS A  43      -0.563 -23.902   7.622  0.00 29.91           H
ATOM    643  HZ3 LYS A  43       0.839 -23.984   7.243  0.00 29.91           H
ATOM    644  N   ARG A  44       3.483 -18.802  12.895  1.00 72.53           N
ATOM    645  CA  ARG A  44       4.827 -19.049  13.439  1.00 72.38           C
ATOM    646  C   ARG A  44       4.987 -18.499  14.858  1.00 67.00           C
ATOM    647  O   ARG A  44       4.748 -17.316  15.106  1.00 67.83           O
ATOM    648  CB  ARG A  44       5.894 -18.436  12.516  1.00 68.48           C
ATOM    649  CG  ARG A  44       7.190 -18.062  13.203  1.00 66.78           C
ATOM    650  CD  ARG A  44       8.294 -17.733  12.203  1.00 65.47           C
ATOM    651  NE  ARG A  44       9.571 -17.520  12.882  1.00 69.60           N
ATOM    652  CZ  ARG A  44      10.724 -17.240  12.274  1.00 67.46           C
ATOM    653  NH1 ARG A  44      10.783 -17.140  10.949  1.00 65.41           N
ATOM    654  NH2 ARG A  44      11.825 -17.060  13.000  1.00 63.47           N1+
ATOM    655  H   ARG A  44       3.004 -18.282  13.385  1.00 87.02           H
ATOM    656  HA  ARG A  44       4.981 -20.007  13.479  1.00 86.83           H
ATOM    657  HB2 ARG A  44       5.534 -17.629  12.117  1.00 82.16           H
ATOM    658  HB3 ARG A  44       6.113 -19.077  11.822  1.00 82.16           H
ATOM    659  HG2 ARG A  44       7.487 -18.800  13.758  1.00 80.12           H
ATOM    660  HG3 ARG A  44       7.041 -17.272  13.747  1.00 80.12           H
ATOM    661  HD2 ARG A  44       8.069 -16.916  11.735  1.00 78.55           H
ATOM    662  HD3 ARG A  44       8.393 -18.465  11.575  1.00 78.55           H
ATOM    663  HE  ARG A  44       9.586 -17.611  13.738  1.00 83.49           H
ATOM    664 HH11 ARG A  44      11.531 -16.961  10.564  1.00 78.48           H
ATOM    665 HH12 ARG A  44      10.075 -17.254  10.474  1.00 78.48           H
ATOM    666 HH21 ARG A  44      12.573 -16.882  12.614  1.00 76.14           H
ATOM    667 HH22 ARG A  44      11.791 -17.125  13.857  1.00 76.14           H
ATOM    668  HC  ARG A  44       5.299 -19.091  15.603  1.00 80.38           H
ATOM    669  N   CYS A  48       2.531 -14.134  15.982  0.77 65.54           N
ATOM    670  CA  CYS A  48       1.125 -14.341  16.325  0.77 66.57           C
ATOM    671  C   CYS A  48       0.290 -13.113  15.954  0.77 64.99           C
ATOM    672  O   CYS A  48       0.825 -12.011  15.842  0.77 65.41           O
ATOM    673  CB  CYS A  48       0.972 -14.643  17.820  0.77 64.94           C
ATOM    674  SG  CYS A  48       0.446 -13.213  18.823  0.77 70.19           S
ATOM    675  H1  CYS A  48       3.031 -14.930  16.179  0.77 78.62           H
ATOM    676  H2  CYS A  48       2.886 -13.399  16.488  0.77 78.62           H
ATOM    677  HA  CYS A  48       0.794 -15.104  15.826  0.77 79.87           H
ATOM    678  HB2 CYS A  48       1.828 -14.947  18.163  0.77 77.90           H
ATOM    679  HB3 CYS A  48       0.310 -15.344  17.930  0.77 77.90           H
ATOM    680  HG  CYS A  48       0.372 -13.574  19.967  0.77 84.21           H
ATOM    681  N   PRO A  49      -1.021 -13.298  15.766  0.62 63.85           N
ATOM    682  CA  PRO A  49      -1.855 -12.167  15.321  0.62 63.88           C
ATOM    683  C   PRO A  49      -2.034 -11.075  16.370  0.62 61.83           C
ATOM    684  O   PRO A  49      -2.254  -9.916  15.998  0.62 58.25           O
ATOM    685  CB  PRO A  49      -3.194 -12.833  14.961  0.62 66.05           C
ATOM    686  CG  PRO A  49      -3.207 -14.131  15.705  0.62 64.44           C
ATOM    687  CD  PRO A  49      -1.775 -14.562  15.831  0.62 65.59           C
ATOM    688  HA  PRO A  49      -1.476 -11.778  14.517  0.62 76.64           H
ATOM    689  HB2 PRO A  49      -3.927 -12.266  15.251  0.62 79.24           H
ATOM    690  HB3 PRO A  49      -3.237 -12.983  14.004  0.62 79.24           H
ATOM    691  HG2 PRO A  49      -3.599 -14.000  16.583  0.62 77.31           H
ATOM    692  HG3 PRO A  49      -3.714 -14.787  15.202  0.62 77.31           H
ATOM    693  HD2 PRO A  49      -1.631 -14.996  16.687  0.62 78.69           H
ATOM    694  HD3 PRO A  49      -1.530 -15.139  15.091  0.62 78.69           H
ATOM    695  N   GLU A  50      -1.956 -11.399  17.664  0.72 63.09           N
ATOM    696  CA  GLU A  50      -2.121 -10.375  18.697  0.72 64.31           C
ATOM    697  C   GLU A  50      -0.991  -9.348  18.642  0.72 63.47           C
ATOM    698  O   GLU A  50      -1.232  -8.134  18.702  0.72 60.31           O
ATOM    699  CB  GLU A  50      -2.184 -11.040  20.079  0.72 65.88           C
ATOM    700  CG  GLU A  50      -2.296 -10.064  21.275  0.72 64.37           C
ATOM    701  CD  GLU A  50      -0.932  -9.592  21.805  0.72 66.37           C
ATOM    702  OE1 GLU A  50      -0.226 -10.409  22.441  0.72 63.89           O
ATOM    703  OE2 GLU A  50      -0.567  -8.410  21.579  0.72 61.75           O1-
ATOM    704  H   GLU A  50      -1.816 -12.193  17.966  0.72 75.69           H
ATOM    705  HA  GLU A  50      -2.959  -9.908  18.551  0.72 77.15           H
ATOM    706  HB2 GLU A  50      -2.954 -11.631  20.102  0.72 79.03           H
ATOM    707  HB3 GLU A  50      -1.375 -11.558  20.204  0.72 79.03           H
ATOM    708  HG2 GLU A  50      -2.798  -9.282  20.996  0.72 77.22           H
ATOM    709  HG3 GLU A  50      -2.762 -10.509  22.000  0.72 77.22           H
ATOM    710  N   ASN A  51       0.255  -9.827  18.551  1.00 66.73           N
ATOM    711  CA  ASN A  51       1.427  -8.952  18.516  1.00 62.81           C
ATOM    712  C   ASN A  51       1.320  -7.943  17.372  1.00 57.39           C
ATOM    713  O   ASN A  51       1.278  -6.727  17.593  1.00 53.49           O
ATOM    714  CB  ASN A  51       2.691  -9.825  18.389  1.00 63.55           C
ATOM    715  CG  ASN A  51       4.012  -9.043  18.538  0.00 57.22           C
ATOM    716  OD1 ASN A  51       4.551  -8.498  17.569  1.00 56.80           O
ATOM    717  ND2 ASN A  51       4.572  -9.059  19.744  1.00 54.30           N
ATOM    718  H   ASN A  51       0.447 -10.665  18.510  1.00 80.06           H
ATOM    719  HA  ASN A  51       1.478  -8.463  19.353  1.00 75.35           H
ATOM    720  HB2 ASN A  51       2.667 -10.496  19.089  1.00 76.24           H
ATOM    721  HB3 ASN A  51       2.692 -10.259  17.520  1.00 76.24           H
ATOM    722 HD21 ASN A  51       5.354  -8.721  19.861  1.00 65.14           H
ATOM    723 HD22 ASN A  51       4.156  -9.413  20.409  1.00 65.14           H
ATOM    724  N   ILE A  52       1.213  -8.438  16.137  1.00 58.46           N
ATOM    725  CA  ILE A  52       1.387  -7.567  14.978  1.00 57.10           C
ATOM    726  C   ILE A  52       0.214  -6.595  14.813  1.00 51.65           C
ATOM    727  O   ILE A  52       0.416  -5.437  14.417  1.00 47.77           O
ATOM    728  CB  ILE A  52       1.633  -8.410  13.708  1.00 54.93           C
ATOM    729  CG1 ILE A  52       1.774  -7.493  12.493  1.00 56.69           C
ATOM    730  CG2 ILE A  52       0.532  -9.453  13.474  1.00 59.40           C
ATOM    731  CD1 ILE A  52       2.965  -6.569  12.577  1.00 54.59           C
ATOM    732  H   ILE A  52       1.047  -9.259  15.953  1.00 70.13           H
ATOM    733  HA  ILE A  52       2.184  -7.036  15.126  1.00 68.49           H
ATOM    734  HB  ILE A  52       2.470  -8.887  13.824  1.00 65.89           H
ATOM    735 HG12 ILE A  52       1.890  -8.045  11.704  1.00 68.01           H
ATOM    736 HG13 ILE A  52       0.977  -6.951  12.394  1.00 68.01           H
ATOM    737 HG21 ILE A  52       0.739  -9.941  12.661  1.00 71.26           H
ATOM    738 HG22 ILE A  52       0.505 -10.069  14.221  1.00 71.26           H
ATOM    739 HG23 ILE A  52      -0.319  -8.998  13.380  1.00 71.26           H
ATOM    740 HD11 ILE A  52       3.047  -6.102  11.738  1.00 65.49           H
ATOM    741 HD12 ILE A  52       2.830  -5.937  13.299  1.00 65.49           H
ATOM    742 HD13 ILE A  52       3.766  -7.092  12.739  1.00 65.49           H
ATOM    743  N   LYS A  53      -1.015  -7.020  15.124  1.00 52.14           N
ATOM    744  CA  LYS A  53      -2.160  -6.114  15.009  1.00 52.27           C
ATOM    745  C   LYS A  53      -1.965  -4.865  15.868  1.00 46.91           C
ATOM    746  O   LYS A  53      -2.275  -3.742  15.440  1.00 41.80           O
ATOM    747  CB  LYS A  53      -3.446  -6.867  15.393  1.00 52.67           C
ATOM    748  CG  LYS A  53      -4.564  -6.073  16.095  0.23 54.38           C
ATOM    749  CD  LYS A  53      -5.617  -5.579  15.120  0.94 53.09           C
ATOM    750  CE  LYS A  53      -6.478  -4.461  15.722  0.25 55.98           C
ATOM    751  NZ  LYS A  53      -6.781  -4.637  17.189  0.87 52.07           N1+
ATOM    752  H   LYS A  53      -1.206  -7.809  15.408  1.00 62.55           H
ATOM    753  HA  LYS A  53      -2.240  -5.832  14.084  1.00 62.71           H
ATOM    754  HB2 LYS A  53      -3.831  -7.224  14.577  1.00 63.19           H
ATOM    755  HB3 LYS A  53      -3.206  -7.601  15.980  1.00 63.19           H
ATOM    756  HG2 LYS A  53      -5.006  -6.674  16.714  1.00 65.24           H
ATOM    757  HG3 LYS A  53      -4.221  -5.312  16.579  0.00 65.24           H
ATOM    758  HD2 LYS A  53      -5.181  -5.237  14.323  0.48 63.69           H
ATOM    759  HD3 LYS A  53      -6.203  -6.317  14.887  0.00 63.69           H
ATOM    760  HE2 LYS A  53      -6.018  -3.615  15.604  1.00 67.16           H
ATOM    761  HE3 LYS A  53      -7.325  -4.439  15.250  0.33 67.16           H
ATOM    762  HZ1 LYS A  53      -7.402  -4.054  17.444  0.33 62.46           H
ATOM    763  HZ2 LYS A  53      -7.076  -5.461  17.343  0.88 62.46           H
ATOM    764  HZ3 LYS A  53      -6.046  -4.500  17.672  0.95 62.46           H
ATOM    765  N   LYS A  54      -1.480  -5.044  17.097  1.00 47.82           N
ATOM    766  CA  LYS A  54      -1.296  -3.909  17.986  1.00 44.77           C
ATOM    767  C   LYS A  54      -0.094  -3.087  17.559  1.00 37.31           C
ATOM    768  O   LYS A  54      -0.141  -1.856  17.587  1.00 37.56           O
ATOM    769  CB  LYS A  54      -1.126  -4.409  19.417  1.00 46.68           C
ATOM    770  CG  LYS A  54      -1.003  -3.331  20.453  1.00 43.30           C
ATOM    771  CD  LYS A  54      -0.773  -4.001  21.804  1.00 46.51           C
ATOM    772  CE  LYS A  54      -1.257  -3.158  22.952  1.00 40.15           C
ATOM    773  NZ  LYS A  54      -0.933  -3.791  24.264  1.00 40.60           N1+
ATOM    774  H   LYS A  54      -1.242  -5.800  17.434  1.00 57.37           H
ATOM    775  HA  LYS A  54      -2.079  -3.339  17.948  1.00 53.70           H
ATOM    776  HB2 LYS A  54      -1.894  -4.955  19.650  1.00 56.00           H
ATOM    777  HB3 LYS A  54      -0.321  -4.948  19.455  1.00 56.00           H
ATOM    778  HG2 LYS A  54      -0.248  -2.754  20.251  1.00 51.94           H
ATOM    779  HG3 LYS A  54      -1.825  -2.820  20.489  1.00 51.94           H
ATOM    780  HD2 LYS A  54      -1.249  -4.846  21.824  1.00 55.79           H
ATOM    781  HD3 LYS A  54       0.179  -4.151  21.920  1.00 55.79           H
ATOM    782  HE2 LYS A  54      -0.827  -2.289  22.920  1.00 48.16           H
ATOM    783  HE3 LYS A  54      -2.220  -3.057  22.886  1.00 48.16           H
ATOM    784  HZ1 LYS A  54      -0.869  -3.164  24.890  1.00 48.70           H
ATOM    785  HZ2 LYS A  54      -1.575  -4.363  24.498  1.00 48.70           H
ATOM    786  HZ3 LYS A  54      -0.158  -4.226  24.211  1.00 48.70           H
ATOM    787  N   GLU A  55       0.992  -3.767  17.168  1.00 35.83           N
ATOM    788  CA  GLU A  55       2.160  -3.095  16.619  1.00 35.80           C
ATOM    789  C   GLU A  55       1.775  -2.155  15.486  1.00 37.29           C
ATOM    790  O   GLU A  55       2.210  -0.997  15.449  1.00 30.54           O
ATOM    791  CB  GLU A  55       3.166  -4.139  16.143  1.00 37.25           C
ATOM    792  CG  GLU A  55       4.292  -3.591  15.286  1.00 36.35           C
ATOM    793  CD  GLU A  55       5.444  -4.557  15.168  1.00 30.38           C
ATOM    794  OE1 GLU A  55       5.278  -5.691  15.624  1.00 41.32           O
ATOM    795  OE2 GLU A  55       6.528  -4.200  14.637  1.00 32.47           O1-
ATOM    796  H   GLU A  55       1.067  -4.622  17.217  1.00 42.98           H
ATOM    797  HA  GLU A  55       2.576  -2.569  17.319  1.00 42.94           H
ATOM    798  HB2 GLU A  55       3.564  -4.552  16.923  1.00 44.68           H
ATOM    799  HB3 GLU A  55       2.698  -4.810  15.627  1.00 44.68           H
ATOM    800  HG2 GLU A  55       3.952  -3.413  14.396  1.00 43.60           H
ATOM    801  HG3 GLU A  55       4.626  -2.773  15.685  1.00 43.60           H
ATOM    802  N   ILE A  56       0.914  -2.614  14.580  1.00 38.56           N
ATOM    803  CA  ILE A  56       0.528  -1.769  13.454  1.00 35.17           C
ATOM    804  C   ILE A  56      -0.281  -0.591  13.946  1.00 27.08           C
ATOM    805  O   ILE A  56      -0.044   0.561  13.556  1.00 30.32           O
ATOM    806  CB  ILE A  56      -0.265  -2.580  12.408  1.00 42.80           C
ATOM    807  CG1 ILE A  56       0.656  -3.538  11.662  1.00 40.95           C
ATOM    808  CG2 ILE A  56      -0.982  -1.650  11.418  1.00 36.88           C
ATOM    809  CD1 ILE A  56      -0.087  -4.580  10.817  1.00 46.91           C
ATOM    810  H   ILE A  56       0.545  -3.390  14.598  1.00 46.26           H
ATOM    811  HA  ILE A  56       1.330  -1.425  13.029  1.00 42.18           H
ATOM    812  HB  ILE A  56      -0.938  -3.098  12.877  1.00 51.34           H
ATOM    813 HG12 ILE A  56       1.216  -3.017  11.065  1.00 49.13           H
ATOM    814 HG13 ILE A  56       1.208  -4.009  12.304  1.00 49.13           H
ATOM    815 HG21 ILE A  56      -1.438  -2.197  10.763  1.00 44.24           H
ATOM    816 HG22 ILE A  56      -1.633  -1.099  11.880  1.00 44.24           H
ATOM    817 HG23 ILE A  56      -0.324  -1.092  10.973  1.00 44.24           H
ATOM    818 HD11 ILE A  56       0.557  -5.157  10.381  1.00 56.27           H
ATOM    819 HD12 ILE A  56      -0.650  -5.106  11.405  1.00 56.27           H
ATOM    820 HD13 ILE A  56      -0.631  -4.131  10.153  1.00 56.27           H
ATOM    821  N   CYS A  57      -1.296  -0.877  14.754  1.00 32.51           N
ATOM    822  CA  CYS A  57      -2.130   0.165  15.344  1.00 32.96           C
ATOM    823  C   CYS A  57      -1.286   1.225  16.047  1.00 32.08           C
ATOM    824  O   CYS A  57      -1.526   2.436  15.921  1.00 30.09           O
ATOM    825  CB  CYS A  57      -3.089  -0.477  16.347  1.00 37.12           C
ATOM    826  SG  CYS A  57      -4.086   0.719  17.176  0.65 43.75           S
ATOM    827  H   CYS A  57      -1.518  -1.674  14.984  1.00 39.00           H
ATOM    828  HA  CYS A  57      -2.646   0.594  14.649  1.00 39.53           H
ATOM    829  HB2 CYS A  57      -3.680  -1.099  15.889  1.00 44.53           H
ATOM    830  HB3 CYS A  57      -2.572  -0.949  17.018  1.00 44.53           H
ATOM    831  HG  CYS A  57      -4.744   0.154  18.008  1.00 52.48           H
ATOM    832  N   ILE A  58      -0.300   0.786  16.826  1.00 29.74           N
ATOM    833  CA  ILE A  58       0.505   1.773  17.528  1.00 32.60           C
ATOM    834  C   ILE A  58       1.342   2.566  16.532  1.00 28.13           C
ATOM    835  O   ILE A  58       1.433   3.785  16.631  1.00 26.47           O
ATOM    836  CB  ILE A  58       1.350   1.108  18.621  1.00 31.10           C
ATOM    837  CG1 ILE A  58       0.441   0.725  19.791  1.00 30.88           C
ATOM    838  CG2 ILE A  58       2.515   2.068  19.123  1.00 29.20           C
ATOM    839  CD1 ILE A  58       1.171   0.073  20.929  1.00 27.42           C
ATOM    840  H   ILE A  58      -0.079  -0.035  16.955  1.00 35.67           H
ATOM    841  HA  ILE A  58      -0.093   2.397  17.971  1.00 39.10           H
ATOM    842  HB  ILE A  58       1.743   0.298  18.261  1.00 37.30           H
ATOM    843 HG12 ILE A  58       0.006   1.519  20.135  1.00 37.03           H
ATOM    844 HG13 ILE A  58      -0.225   0.100  19.473  1.00 37.03           H
ATOM    845 HG21 ILE A  58       3.044   1.606  19.792  1.00 35.02           H
ATOM    846 HG22 ILE A  58       3.090   2.312  18.383  1.00 35.02           H
ATOM    847 HG23 ILE A  58       2.124   2.866  19.518  1.00 35.02           H
ATOM    848 HD11 ILE A  58       0.524  -0.175  21.606  1.00 32.89           H
ATOM    849 HD12 ILE A  58       1.626  -0.718  20.601  1.00 32.89           H
ATOM    850 HD13 ILE A  58       1.816   0.694  21.302  1.00 32.89           H
ATOM    851  N   ASN A  59       1.908   1.893  15.525  1.00 27.73           N
ATOM    852  CA  ASN A  59       2.713   2.589  14.525  1.00 31.35           C
ATOM    853  C   ASN A  59       1.919   3.669  13.809  1.00 31.07           C
ATOM    854  O   ASN A  59       2.474   4.722  13.490  1.00 25.84           O
ATOM    855  CB  ASN A  59       3.277   1.591  13.517  1.00 31.90           C
ATOM    856  CG  ASN A  59       4.694   1.114  13.862  1.00 28.62           C
ATOM    857  OD1 ASN A  59       5.671   1.810  13.608  1.00 32.77           O
ATOM    858  ND2 ASN A  59       4.803  -0.086  14.397  1.00 28.70           N
ATOM    859  H   ASN A  59       1.850   1.040  15.417  1.00 33.26           H
ATOM    860  HA  ASN A  59       3.463   3.023  14.966  1.00 37.60           H
ATOM    861  HB2 ASN A  59       2.702   0.813  13.488  1.00 38.26           H
ATOM    862  HB3 ASN A  59       3.304   2.026  12.657  1.00 38.26           H
ATOM    863 HD21 ASN A  59       5.579  -0.419  14.561  1.00 34.42           H
ATOM    864 HD22 ASN A  59       4.095  -0.529  14.587  1.00 34.42           H
ATOM    865  N   LYS A  60       0.620   3.453  13.586  1.00 34.06           N
ATOM    866  CA  LYS A  60      -0.199   4.462  12.903  1.00 35.20           C
ATOM    867  C   LYS A  60      -0.384   5.733  13.719  1.00 37.06           C
ATOM    868  O   LYS A  60      -0.709   6.778  13.144  1.00 39.69           O
ATOM    869  CB  LYS A  60      -1.581   3.895  12.578  1.00 36.61           C
ATOM    870  CG  LYS A  60      -1.576   2.783  11.523  1.00 35.39           C
ATOM    871  CD  LYS A  60      -3.014   2.285  11.257  1.00 41.18           C
ATOM    872  CE  LYS A  60      -3.090   1.495   9.957  1.00 46.08           C
ATOM    873  NZ  LYS A  60      -2.296   2.137   8.865  0.26 52.74           N1+
ATOM    874  H   LYS A  60       0.195   2.736  13.811  1.00 40.85           H
ATOM    875  HA  LYS A  60       0.229   4.703  12.068  1.00 42.21           H
ATOM    876  HB2 LYS A  60      -1.959   3.533  13.393  1.00 43.91           H
ATOM    877  HB3 LYS A  60      -2.135   4.620  12.255  1.00 43.91           H
ATOM    878  HG2 LYS A  60      -1.198   3.118  10.694  1.00 42.44           H
ATOM    879  HG3 LYS A  60      -1.047   2.039  11.847  1.00 42.44           H
ATOM    880  HD2 LYS A  60      -3.283   1.700  11.984  1.00 49.39           H
ATOM    881  HD3 LYS A  60      -3.622   3.039  11.197  1.00 49.39           H
ATOM    882  HE2 LYS A  60      -2.740   0.604  10.107  1.00 55.28           H
ATOM    883  HE3 LYS A  60      -4.016   1.444   9.673  1.00 55.28           H
ATOM    884  HZ1 LYS A  60      -2.595   1.876   8.068  1.00 63.27           H
ATOM    885  HZ2 LYS A  60      -2.358   3.023   8.923  0.47 63.27           H
ATOM    886  HZ3 LYS A  60      -1.440   1.907   8.941  0.01 63.27           H
ATOM    887  N   MET A  61      -0.219   5.662  15.041  1.00 32.90           N
ATOM    888  CA  MET A  61      -0.265   6.840  15.900  1.00 34.25           C
ATOM    889  C   MET A  61       0.997   7.697  15.853  1.00 32.72           C
ATOM    890  O   MET A  61       0.939   8.835  16.314  1.00 36.87           O
ATOM    891  CB  MET A  61      -0.479   6.427  17.358  1.00 31.69           C
ATOM    892  CG  MET A  61      -1.742   5.626  17.613  1.00 42.83           C
ATOM    893  SD  MET A  61      -1.718   4.921  19.263  1.00 46.10           S
ATOM    894  CE  MET A  61      -1.713   6.421  20.273  1.00 43.20           C
ATOM    895  H   MET A  61      -0.085   4.928  15.469  1.00 39.46           H
ATOM    896  HA  MET A  61      -1.016   7.392  15.635  1.00 41.08           H
ATOM    897  HB2 MET A  61       0.276   5.891  17.648  1.00 38.01           H
ATOM    898  HB3 MET A  61      -0.526   7.231  17.893  1.00 38.01           H
ATOM    899  HG2 MET A  61      -2.516   6.209  17.547  1.00 51.37           H
ATOM    900  HG3 MET A  61      -1.814   4.896  16.975  1.00 51.37           H
ATOM    901  HE1 MET A  61      -1.681   6.176  21.211  1.00 51.82           H
ATOM    902  HE2 MET A  61      -0.938   6.955  20.045  1.00 51.82           H
ATOM    903  HE3 MET A  61      -2.521   6.927  20.099  1.00 51.82           H
ATOM    904  N   LEU A  62       2.127   7.200  15.335  1.00 29.84           N
ATOM    905  CA  LEU A  62       3.426   7.807  15.627  1.00 30.38           C
ATOM    906  C   LEU A  62       3.881   8.720  14.507  1.00 29.28           C
ATOM    907  O   LEU A  62       3.860   8.336  13.332  1.00 30.27           O
ATOM    908  CB  LEU A  62       4.502   6.744  15.853  1.00 25.92           C
ATOM    909  CG  LEU A  62       4.099   5.658  16.853  1.00 28.29           C
ATOM    910  CD1 LEU A  62       5.202   4.676  17.023  1.00 31.11           C
ATOM    911  CD2 LEU A  62       3.713   6.286  18.179  1.00 29.71           C
ATOM    912  H   LEU A  62       2.168   6.516  14.811  1.00 35.79           H
ATOM    913  HA  LEU A  62       3.350   8.345  16.430  1.00 36.43           H
ATOM    914  HB2 LEU A  62       4.714   6.316  15.010  1.00 31.09           H
ATOM    915  HB3 LEU A  62       5.291   7.188  16.192  1.00 31.09           H
ATOM    916  HG  LEU A  62       3.334   5.177  16.507  1.00 33.93           H
ATOM    917 HD11 LEU A  62       4.923   4.007  17.668  1.00 37.31           H
ATOM    918 HD12 LEU A  62       5.381   4.260  16.164  1.00 37.31           H
ATOM    919 HD13 LEU A  62       5.994   5.136  17.340  1.00 37.31           H
ATOM    920 HD21 LEU A  62       3.482   5.575  18.795  1.00 35.64           H
ATOM    921 HD22 LEU A  62       4.462   6.793  18.527  1.00 35.64           H
ATOM    922 HD23 LEU A  62       2.953   6.873  18.049  1.00 35.64           H
ATOM    923  N   ASN A  63       4.351   9.907  14.880  1.00 29.25           N
ATOM    924  CA  ASN A  63       4.992  10.792  13.919  1.00 26.34           C
ATOM    925  C   ASN A  63       6.020  11.645  14.657  1.00 23.90           C
ATOM    926  O   ASN A  63       5.670  12.654  15.275  1.00 28.59           O
ATOM    927  CB  ASN A  63       3.959  11.655  13.200  1.00 34.66           C
ATOM    928  CG  ASN A  63       4.593  12.606  12.283  1.00 33.62           C
ATOM    929  OD1 ASN A  63       5.595  12.276  11.656  1.00 36.96           O
ATOM    930  ND2 ASN A  63       4.065  13.828  12.224  1.00 40.31           N
ATOM    931  H   ASN A  63       4.305  10.222  15.679  1.00 35.08           H
ATOM    932  HA  ASN A  63       5.460  10.255  13.260  1.00 31.59           H
ATOM    933  HB2 ASN A  63       3.372  11.091  12.673  1.00 41.57           H
ATOM    934  HB3 ASN A  63       3.442  12.161  13.848  1.00 41.57           H
ATOM    935 HD21 ASN A  63       4.424  14.432  11.729  1.00 48.35           H
ATOM    936 HD22 ASN A  63       3.364  14.011  12.688  1.00 48.35           H
ATOM    937  N   HIS A  64       7.284  11.241  14.568  1.00 21.56           N
ATOM    938  CA  HIS A  64       8.354  11.952  15.236  1.00 24.69           C
ATOM    939  C   HIS A  64       9.696  11.606  14.602  1.00 21.63           C
ATOM    940  O   HIS A  64       9.934  10.474  14.200  1.00 24.12           O
ATOM    941  CB  HIS A  64       8.374  11.623  16.722  1.00 26.27           C
ATOM    942  CG  HIS A  64       9.261  12.524  17.505  1.00 25.13           C
ATOM    943  ND1 HIS A  64      10.591  12.238  17.729  1.00 22.11           N
ATOM    944  CD2 HIS A  64       9.024  13.724  18.088  1.00 22.99           C
ATOM    945  CE1 HIS A  64      11.131  13.222  18.428  1.00 23.63           C
ATOM    946  NE2 HIS A  64      10.197  14.128  18.667  1.00 22.14           N
ATOM    947  H   HIS A  64       7.543  10.552  14.126  1.00 25.85           H
ATOM    948  HA  HIS A  64       8.210  12.907  15.149  1.00 29.61           H
ATOM    949  HB2 HIS A  64       8.704  10.717  16.822  1.00 31.50           H
ATOM    950  HB3 HIS A  64       7.476  11.691  17.080  1.00 31.50           H
ATOM    951  HD2 HIS A  64       8.216  14.176  18.103  1.00 27.56           H
ATOM    952  HE1 HIS A  64      12.013  13.260  18.714  1.00 28.33           H
ATOM    953  HE2 HIS A  64      10.309  14.856  19.106  1.00 26.55           H
ATOM    954  N   GLU A  65      10.553  12.614  14.509  1.00 18.29           N
ATOM    955  CA  GLU A  65      11.854  12.477  13.900  1.00 24.88           C
ATOM    956  C   GLU A  65      12.785  11.487  14.612  1.00 20.94           C
ATOM    957  O   GLU A  65      13.818  11.132  14.027  1.00 24.06           O
ATOM    958  CB  GLU A  65      12.521  13.865  13.819  1.00 25.80           C
ATOM    959  CG  GLU A  65      12.699  14.647  15.144  1.00 37.16           C
ATOM    960  CD  GLU A  65      11.530  15.588  15.570  0.31 37.46           C
ATOM    961  OE1 GLU A  65      11.807  16.527  16.346  0.88 41.84           O
ATOM    962  OE2 GLU A  65      10.350  15.426  15.179  0.94 33.61           O1-
ATOM    963  H   GLU A  65      10.386  13.404  14.794  1.00 21.93           H
ATOM    964  HA  GLU A  65      11.726  12.165  12.993  1.00 29.83           H
ATOM    965  HB2 GLU A  65      13.410  13.748  13.448  1.00 30.94           H
ATOM    966  HB3 GLU A  65      11.990  14.421  13.226  1.00 30.94           H
ATOM    967  HG2 GLU A  65      12.841  14.006  15.859  1.00 44.58           H
ATOM    968  HG3 GLU A  65      13.488  15.209  15.052  1.00 44.58           H
ATOM    969  N   ASN A  66      12.501  11.058  15.847  1.00 23.14           N
ATOM    970  CA  ASN A  66      13.349  10.065  16.508  1.00 20.59           C
ATOM    971  C   ASN A  66      12.610   8.742  16.743  1.00 18.92           C
ATOM    972  O   ASN A  66      12.900   8.020  17.701  1.00 17.08           O
ATOM    973  CB  ASN A  66      13.907  10.591  17.830  1.00 20.70           C
ATOM    974  CG  ASN A  66      14.802  11.813  17.672  1.00 20.90           C
ATOM    975  OD1 ASN A  66      14.445  12.885  18.149  1.00 19.05           O
ATOM    976  ND2 ASN A  66      15.978  11.653  17.045  1.00 22.98           N
ATOM    977  H   ASN A  66      11.836  11.318  16.310  1.00 27.74           H
ATOM    978  HA  ASN A  66      14.103   9.871  15.935  1.00 24.69           H
ATOM    979  HB2 ASN A  66      13.160  10.848  18.392  1.00 24.82           H
ATOM    980  HB3 ASN A  66      14.433   9.901  18.265  1.00 24.82           H
ATOM    981 HD21 ASN A  66      16.532  12.304  17.004  1.00 27.56           H
ATOM    982 HD22 ASN A  66      16.179  10.901  16.680  1.00 27.56           H
ATOM    983  N   VAL A  67      11.632   8.445  15.902  1.00 16.68           N
ATOM    984  CA  VAL A  67      10.896   7.195  15.910  1.00 19.69           C
ATOM    985  C   VAL A  67      10.881   6.687  14.471  1.00 24.77           C
ATOM    986  O   VAL A  67      10.531   7.463  13.570  1.00 21.46           O
ATOM    987  CB  VAL A  67       9.458   7.422  16.445  1.00 19.96           C
ATOM    988  CG1 VAL A  67       8.537   6.233  16.164  1.00 28.72           C
ATOM    989  CG2 VAL A  67       9.471   7.782  17.945  1.00 25.71           C
ATOM    990  H   VAL A  67      11.363   8.976  15.283  1.00 19.99           H
ATOM    991  HA  VAL A  67      11.363   6.558  16.463  1.00 23.61           H
ATOM    992  HB  VAL A  67       9.081   8.189  15.987  1.00 23.93           H
ATOM    993 HG11 VAL A  67       7.670   6.419  16.552  1.00 34.45           H
ATOM    994 HG12 VAL A  67       8.438   6.115  15.208  1.00 34.45           H
ATOM    995 HG13 VAL A  67       8.916   5.434  16.563  1.00 34.45           H
ATOM    996 HG21 VAL A  67       8.555   7.921  18.234  1.00 30.83           H
ATOM    997 HG22 VAL A  67       9.868   7.048  18.436  1.00 30.83           H
ATOM    998 HG23 VAL A  67       9.987   8.593  18.079  1.00 30.83           H
ATOM    999  N   VAL A  68      11.244   5.399  14.252  1.00 22.83           N
ATOM   1000  CA  VAL A  68      11.079   4.831  12.920  1.00 20.25           C
ATOM   1001  C   VAL A  68       9.615   5.015  12.479  1.00 27.16           C
ATOM   1002  O   VAL A  68       8.544   4.612  12.908  1.00 28.58           O
ATOM   1003  CB  VAL A  68      11.484   3.340  12.896  1.00 21.16           C
ATOM   1004  CG1 VAL A  68      11.196   2.777  11.504  1.00 25.55           C
ATOM   1005  CG2 VAL A  68      12.965   3.292  13.260  1.00 18.57           C
ATOM   1006  H   VAL A  68      11.388   4.728  15.042  1.00 27.38           H
ATOM   1007  HA  VAL A  68      11.775   5.404  12.226  1.00 24.28           H
ATOM   1008  HB  VAL A  68      10.891   2.783  13.662  1.00 25.38           H
ATOM   1009 HG11 VAL A  68      11.420   1.699  11.481  1.00 30.63           H
ATOM   1010 HG12 VAL A  68      10.155   2.898  11.195  1.00 30.63           H
ATOM   1011 HG13 VAL A  68      11.842   3.216  10.726  1.00 30.63           H
ATOM   1012 HG21 VAL A  68      13.346   2.259  13.274  1.00 22.26           H
ATOM   1013 HG22 VAL A  68      13.577   3.841  12.535  1.00 22.26           H
ATOM   1014 HG23 VAL A  68      13.173   3.701  14.257  1.00 22.26           H
ATOM   1015  N   LYS A  69       9.607   5.776  11.349  1.00 24.45           N
ATOM   1016  CA  LYS A  69       8.381   6.186  10.636  1.00 27.72           C
ATOM   1017  C   LYS A  69       7.679   5.009   9.950  1.00 22.47           C
ATOM   1018  O   LYS A  69       8.317   4.132   9.362  1.00 24.78           O
ATOM   1019  CB  LYS A  69       8.685   7.266   9.580  1.00 33.24           C
ATOM   1020  CG  LYS A  69       7.412   7.914   8.948  1.00 37.87           C
ATOM   1021  CD  LYS A  69       7.571   9.424   8.651  0.40 38.20           C
ATOM   1022  CE  LYS A  69       8.193   9.736   7.285  0.00 41.24           C
ATOM   1023  NZ  LYS A  69       7.241  10.443   6.344  1.00 48.77           N1+
ATOM   1024  H   LYS A  69      10.324   6.073  10.974  1.00 29.32           H
ATOM   1025  HA  LYS A  69       7.765   6.575  11.270  1.00 33.24           H
ATOM   1026  HB2 LYS A  69       9.242   7.963   9.959  1.00 39.87           H
ATOM   1027  HB3 LYS A  69       9.140   6.836   8.847  1.00 39.87           H
ATOM   1028  HG2 LYS A  69       7.218   7.471   8.108  1.00 45.42           H
ATOM   1029  HG3 LYS A  69       6.660   7.808   9.556  1.00 45.42           H
ATOM   1030  HD2 LYS A  69       6.691   9.836   8.668  1.00 45.82           H
ATOM   1031  HD3 LYS A  69       8.137   9.825   9.332  1.00 45.82           H
ATOM   1032  HE2 LYS A  69       8.958  10.318   7.425  1.00 49.46           H
ATOM   1033  HE3 LYS A  69       8.482   8.912   6.865  1.00 49.46           H
ATOM   1034  HZ1 LYS A  69       7.656  10.610   5.572  1.00 58.50           H
ATOM   1035  HZ2 LYS A  69       6.528   9.935   6.185  1.00 58.50           H
ATOM   1036  HZ3 LYS A  69       6.976  11.217   6.696  1.00 58.50           H
ATOM   1037  N   PHE A  70       6.356   4.990  10.060  1.00 27.85           N
ATOM   1038  CA  PHE A  70       5.506   3.921   9.531  1.00 32.01           C
ATOM   1039  C   PHE A  70       4.824   4.393   8.255  1.00 29.83           C
ATOM   1040  O   PHE A  70       4.094   5.386   8.280  1.00 30.66           O
ATOM   1041  CB  PHE A  70       4.446   3.519  10.553  1.00 34.67           C
ATOM   1042  CG  PHE A  70       3.525   2.429  10.095  1.00 33.27           C
ATOM   1043  CD1 PHE A  70       3.958   1.125  10.040  1.00 33.23           C
ATOM   1044  CD2 PHE A  70       2.197   2.712   9.770  1.00 36.24           C
ATOM   1045  CE1 PHE A  70       3.111   0.114   9.648  1.00 39.59           C
ATOM   1046  CE2 PHE A  70       1.343   1.704   9.371  1.00 34.56           C
ATOM   1047  CZ  PHE A  70       1.799   0.399   9.312  1.00 37.58           C
ATOM   1048  H   PHE A  70       5.913   5.616  10.448  1.00 33.40           H
ATOM   1049  HA  PHE A  70       6.049   3.144   9.323  1.00 38.40           H
ATOM   1050  HB2 PHE A  70       4.892   3.191  11.349  1.00 41.59           H
ATOM   1051  HB3 PHE A  70       3.900   4.292  10.769  1.00 41.59           H
ATOM   1052  HD1 PHE A  70       4.836   0.924  10.262  1.00 39.85           H
ATOM   1053  HD2 PHE A  70       1.887   3.589   9.812  1.00 43.47           H
ATOM   1054  HE1 PHE A  70       3.424  -0.760   9.606  1.00 47.48           H
ATOM   1055  HE2 PHE A  70       0.464   1.902   9.150  1.00 41.46           H
ATOM   1056  HZ  PHE A  70       1.231  -0.284   9.044  1.00 45.08           H
ATOM   1057  N   TYR A  71       5.044   3.666   7.154  1.00 39.45           N
ATOM   1058  CA  TYR A  71       4.472   4.017   5.852  1.00 39.51           C
ATOM   1059  C   TYR A  71       3.219   3.213   5.505  1.00 38.12           C
ATOM   1060  O   TYR A  71       2.305   3.757   4.890  1.00 42.54           O
ATOM   1061  CB  TYR A  71       5.505   3.829   4.741  1.00 35.24           C
ATOM   1062  CG  TYR A  71       6.753   4.644   4.889  1.00 31.68           C
ATOM   1063  CD1 TYR A  71       6.709   6.010   5.117  1.00 35.10           C
ATOM   1064  CD2 TYR A  71       7.978   4.036   4.816  1.00 34.27           C
ATOM   1065  CE1 TYR A  71       7.877   6.747   5.250  1.00 35.37           C
ATOM   1066  CE2 TYR A  71       9.144   4.747   4.956  1.00 39.00           C
ATOM   1067  CZ  TYR A  71       9.095   6.104   5.167  1.00 38.09           C
ATOM   1068  OH  TYR A  71      10.293   6.786   5.283  1.00 46.17           O
ATOM   1069  H   TYR A  71       5.527   2.953   7.138  1.00 47.32           H
ATOM   1070  HA  TYR A  71       4.229   4.955   5.859  1.00 47.39           H
ATOM   1071  HB2 TYR A  71       5.769   2.897   4.707  1.00 42.27           H
ATOM   1072  HB3 TYR A  71       5.098   4.089   3.904  1.00 42.27           H
ATOM   1073  HD1 TYR A  71       5.888   6.441   5.170  1.00 42.10           H
ATOM   1074  HD2 TYR A  71       8.018   3.119   4.669  1.00 41.10           H
ATOM   1075  HE1 TYR A  71       7.841   7.665   5.395  1.00 42.43           H
ATOM   1076  HE2 TYR A  71       9.966   4.314   4.892  1.00 46.78           H
ATOM   1077  HH  TYR A  71      10.151   7.614   5.346  1.00 55.38           H
ATOM   1078  N   GLY A  72       3.143   1.939   5.872  1.00 39.27           N
ATOM   1079  CA  GLY A  72       1.903   1.208   5.720  1.00 38.99           C
ATOM   1080  C   GLY A  72       2.120  -0.272   5.942  1.00 45.69           C
ATOM   1081  O   GLY A  72       3.169  -0.696   6.433  1.00 47.40           O
ATOM   1082  H   GLY A  72       3.789   1.478   6.201  1.00 47.10           H
ATOM   1083  HA2 GLY A  72       1.246   1.530   6.357  1.00 46.77           H
ATOM   1084  HA3 GLY A  72       1.553   1.339   4.826  1.00 46.77           H
ATOM   1085  N   HIS A  73       1.101  -1.048   5.560  1.00 48.79           N
ATOM   1086  CA  HIS A  73       1.111  -2.492   5.754  1.00 49.16           C
ATOM   1087  C   HIS A  73       0.151  -3.165   4.778  1.00 55.65           C
ATOM   1088  O   HIS A  73      -0.846  -2.573   4.366  1.00 51.91           O
ATOM   1089  CB  HIS A  73       0.698  -2.853   7.175  1.00 49.86           C
ATOM   1090  CG  HIS A  73      -0.748  -2.591   7.458  1.00 53.25           C
ATOM   1091  ND1 HIS A  73      -1.253  -1.323   7.660  1.00 46.84           N
ATOM   1092  CD2 HIS A  73      -1.799  -3.436   7.569  1.00 51.75           C
ATOM   1093  CE1 HIS A  73      -2.551  -1.399   7.888  1.00 48.97           C
ATOM   1094  NE2 HIS A  73      -2.906  -2.670   7.842  1.00 52.70           N
ATOM   1095  H   HIS A  73       0.383  -0.752   5.192  1.00 58.53           H
ATOM   1096  HA  HIS A  73       2.006  -2.826   5.593  1.00 58.97           H
ATOM   1097  HB2 HIS A  73       1.221  -2.328   7.798  1.00 59.81           H
ATOM   1098  HB3 HIS A  73       0.858  -3.799   7.316  1.00 59.81           H
ATOM   1099  HD2 HIS A  73      -1.770  -4.363   7.484  1.00 62.08           H
ATOM   1100  HE1 HIS A  73      -3.120  -0.681   8.053  1.00 58.75           H
ATOM   1101  HE2 HIS A  73      -3.704  -2.970   7.957  1.00 63.23           H
ATOM   1102  N   ARG A  74       0.444  -4.431   4.460  1.00 58.11           N
ATOM   1103  CA  ARG A  74      -0.392  -5.261   3.599  1.00 59.70           C
ATOM   1104  C   ARG A  74      -0.424  -6.690   4.139  1.00 63.72           C
ATOM   1105  O   ARG A  74       0.577  -7.196   4.660  1.00 60.08           O
ATOM   1106  CB  ARG A  74       0.121  -5.262   2.152  1.00 58.20           C
ATOM   1107  CG  ARG A  74      -0.939  -5.591   1.107  0.00 61.36           C
ATOM   1108  CD  ARG A  74      -0.402  -5.495  -0.323  1.00 59.81           C
ATOM   1109  NE  ARG A  74       0.862  -6.217  -0.493  0.53 64.65           N
ATOM   1110  CZ  ARG A  74       2.026  -5.664  -0.832  0.00 65.38           C
ATOM   1111  NH1 ARG A  74       2.132  -4.360  -1.069  0.72 66.52           N
ATOM   1112  NH2 ARG A  74       3.101  -6.432  -0.948  0.93 65.52           N1+
ATOM   1113  H   ARG A  74       1.148  -4.838   4.741  1.00 69.71           H
ATOM   1114  HA  ARG A  74      -1.297  -4.911   3.598  1.00 71.62           H
ATOM   1115  HB2 ARG A  74       0.482  -4.386   1.947  0.04 69.82           H
ATOM   1116  HB3 ARG A  74       0.820  -5.932   2.080  1.00 69.82           H
ATOM   1117  HG2 ARG A  74      -1.261  -6.495   1.249  1.00 73.61           H
ATOM   1118  HG3 ARG A  74      -1.668  -4.957   1.195  1.00 73.61           H
ATOM   1119  HD2 ARG A  74      -1.050  -5.892  -0.924  1.00 71.75           H
ATOM   1120  HD3 ARG A  74      -0.277  -4.561  -0.548  1.00 71.75           H
ATOM   1121  HE  ARG A  74       0.859  -7.060  -0.325  1.00 77.56           H
ATOM   1122 HH11 ARG A  74       1.451  -3.844  -1.000  1.00 79.80           H
ATOM   1123 HH12 ARG A  74       2.895  -4.028  -1.290  1.00 79.80           H
ATOM   1124 HH21 ARG A  74       3.045  -7.277  -0.800  1.00 78.60           H
ATOM   1125 HH22 ARG A  74       3.856  -6.084  -1.171  1.00 78.60           H
ATOM   1126  N   ARG A  75      -1.586  -7.347   3.985  1.00 66.02           N
ATOM   1127  CA  ARG A  75      -1.830  -8.680   4.539  1.00 62.67           C
ATOM   1128  C   ARG A  75      -1.389  -9.828   3.629  1.00 63.56           C
ATOM   1129  O   ARG A  75      -1.171 -10.934   4.131  1.00 69.24           O
ATOM   1130  CB  ARG A  75      -3.324  -8.854   4.845  0.56 62.03           C
ATOM   1131  CG  ARG A  75      -3.960  -7.685   5.588  0.32 62.07           C
ATOM   1132  H   ARG A  75      -2.261  -7.031   3.554  1.00 79.21           H
ATOM   1133  HA  ARG A  75      -1.353  -8.762   5.380  1.00 75.18           H
ATOM   1134  HB2 ARG A  75      -3.442  -9.647   5.392  1.00 74.42           H
ATOM   1135  HB3 ARG A  75      -3.801  -8.962   4.007  0.00 74.42           H
ATOM   1136  HG1 ARG A  75      -3.914  -6.891   5.031  1.00 74.47           H
ATOM   1137  HG3 ARG A  75      -4.887  -7.902   5.776  1.00 74.47           H
ATOM   1138  N   GLU A  76      -1.267  -9.600   2.319  1.00 64.87           N
ATOM   1139  CA  GLU A  76      -0.892 -10.611   1.323  1.00 68.59           C
ATOM   1140  C   GLU A  76      -0.851 -12.048   1.846  1.00 68.83           C
ATOM   1141  O   GLU A  76       0.210 -12.684   1.860  1.00 67.30           O
ATOM   1142  CB  GLU A  76       0.469 -10.251   0.726  1.00 68.40           C
ATOM   1143  CG  GLU A  76       0.855 -11.024  -0.534  1.00 68.89           C
ATOM   1144  CD  GLU A  76       1.338 -10.110  -1.679  1.00 74.22           C
ATOM   1145  OE1 GLU A  76       1.581  -8.903  -1.447  1.00 70.21           O
ATOM   1146  OE2 GLU A  76       1.475 -10.601  -2.824  1.00 76.60           O1-
ATOM   1147  H   GLU A  76      -1.398  -8.827   1.966  1.00 77.83           H
ATOM   1148  HA  GLU A  76      -1.538 -10.583   0.599  1.00 82.29           H
ATOM   1149  HB2 GLU A  76       0.463  -9.305   0.514  1.00 82.05           H
ATOM   1150  HB3 GLU A  76       1.142 -10.434   1.394  1.00 82.05           H
ATOM   1151  HG2 GLU A  76       1.576 -11.635  -0.316  1.00 82.65           H
ATOM   1152  HG3 GLU A  76       0.083 -11.523  -0.845  1.00 82.65           H
ATOM   1153  N   GLY A  77      -1.998 -12.562   2.273  1.00 73.21           N
ATOM   1154  CA  GLY A  77      -2.138 -13.973   2.628  1.00 66.73           C
ATOM   1155  C   GLY A  77      -1.951 -14.206   4.120  1.00 66.25           C
ATOM   1156  O   GLY A  77      -2.698 -13.652   4.940  1.00 65.61           O
ATOM   1157  H   GLY A  77      -2.724 -12.112   2.362  1.00 87.83           H
ATOM   1158  HA2 GLY A  77      -3.017 -14.290   2.369  1.00 80.06           H
ATOM   1159  HA3 GLY A  77      -1.469 -14.492   2.154  1.00 80.06           H
ATOM   1160  N   ASN A  78      -0.982 -15.056   4.459  0.75 66.69           N
ATOM   1161  CA  ASN A  78      -0.624 -15.398   5.830  0.75 65.74           C
ATOM   1162  C   ASN A  78       0.557 -14.571   6.335  0.75 67.24           C
ATOM   1163  O   ASN A  78       1.026 -14.787   7.460  0.75 66.89           O
ATOM   1164  CB  ASN A  78      -0.286 -16.896   5.901  0.75 67.42           C
ATOM   1165  CG  ASN A  78      -0.969 -17.611   7.049  0.75 68.09           C
ATOM   1166  OD1 ASN A  78      -0.336 -18.393   7.764  0.75 67.77           O
ATOM   1167  ND2 ASN A  78      -2.263 -17.360   7.227  0.75 66.61           N
ATOM   1168  H   ASN A  78      -0.492 -15.463   3.879  0.75 80.01           H
ATOM   1169  HA  ASN A  78      -1.382 -15.219   6.408  0.75 78.87           H
ATOM   1170  HB2 ASN A  78      -0.557 -17.327   5.075  0.75 80.88           H
ATOM   1171  HB3 ASN A  78       0.671 -16.997   6.025  0.75 80.88           H
ATOM   1172 HD21 ASN A  78      -2.697 -17.764   7.849  0.75 79.91           H
ATOM   1173 HD22 ASN A  78      -2.665 -16.790   6.724  0.75 79.91           H
ATOM   1174  N   ILE A  79       1.050 -13.646   5.516  1.00 67.38           N
ATOM   1175  CA  ILE A  79       2.221 -12.829   5.809  1.00 64.30           C
ATOM   1176  C   ILE A  79       1.732 -11.416   6.081  1.00 63.37           C
ATOM   1177  O   ILE A  79       0.916 -10.883   5.318  1.00 63.29           O
ATOM   1178  CB  ILE A  79       3.216 -12.815   4.628  1.00 67.72           C
ATOM   1179  CG1 ILE A  79       3.411 -14.206   3.997  1.00 65.13           C
ATOM   1180  CG2 ILE A  79       4.561 -12.239   5.064  1.00 63.78           C
ATOM   1181  CD1 ILE A  79       3.883 -14.138   2.509  1.00 70.31           C
ATOM   1182  H   ILE A  79       0.707 -13.466   4.748  1.00 80.83           H
ATOM   1183  HA  ILE A  79       2.672 -13.164   6.600  1.00 77.14           H
ATOM   1184  HB  ILE A  79       2.856 -12.228   3.944  1.00 81.24           H
ATOM   1185 HG12 ILE A  79       4.084 -14.689   4.502  1.00 78.14           H
ATOM   1186 HG13 ILE A  79       2.576 -14.696   4.011  1.00 78.14           H
ATOM   1187 HG21 ILE A  79       5.164 -12.239   4.304  1.00 76.51           H
ATOM   1188 HG22 ILE A  79       4.431 -11.331   5.381  1.00 76.51           H
ATOM   1189 HG23 ILE A  79       4.926 -12.791   5.773  1.00 76.51           H
ATOM   1190 HD11 ILE A  79       3.957 -15.037   2.151  1.00 84.36           H
ATOM   1191 HD12 ILE A  79       3.230 -13.637   1.991  1.00 84.36           H
ATOM   1192 HD13 ILE A  79       4.745 -13.694   2.464  1.00 84.36           H
ATOM   1193  N   GLN A  80       2.241 -10.792   7.133  1.00 61.74           N
ATOM   1194  CA  GLN A  80       2.027  -9.363   7.299  1.00 59.80           C
ATOM   1195  C   GLN A  80       3.274  -8.617   6.845  1.00 54.05           C
ATOM   1196  O   GLN A  80       4.405  -9.084   7.028  1.00 52.26           O
ATOM   1197  CB  GLN A  80       1.654  -8.997   8.744  1.00 58.04           C
ATOM   1198  CG  GLN A  80       0.141  -8.728   8.936  1.00 55.01           C
ATOM   1199  CD  GLN A  80      -0.348  -7.506   8.176  1.00 55.38           C
ATOM   1200  OE1 GLN A  80       0.424  -6.840   7.506  1.00 57.54           O
ATOM   1201  NE2 GLN A  80      -1.638  -7.211   8.275  1.00 55.91           N
ATOM   1202  H   GLN A  80       2.706 -11.164   7.755  1.00 74.06           H
ATOM   1203  HA  GLN A  80       1.296  -9.080   6.727  1.00 71.74           H
ATOM   1204  HB2 GLN A  80       1.905  -9.729   9.330  1.00 69.63           H
ATOM   1205  HB3 GLN A  80       2.129  -8.190   8.999  1.00 69.63           H
ATOM   1206  HG2 GLN A  80      -0.357  -9.492   8.610  1.00 65.99           H
ATOM   1207  HG3 GLN A  80      -0.045  -8.591   9.878  1.00 65.99           H
ATOM   1208 HE21 GLN A  80      -2.167  -7.729   8.711  1.00 67.07           H
ATOM   1209 HE22 GLN A  80      -1.945  -6.501   7.896  1.00 67.07           H
ATOM   1210  N   TYR A  81       3.048  -7.484   6.196  1.00 49.81           N
ATOM   1211  CA  TYR A  81       4.111  -6.621   5.721  1.00 50.95           C
ATOM   1212  C   TYR A  81       3.972  -5.276   6.412  1.00 51.73           C
ATOM   1213  O   TYR A  81       2.871  -4.725   6.485  1.00 48.60           O
ATOM   1214  CB  TYR A  81       4.054  -6.460   4.200  1.00 57.18           C
ATOM   1215  CG  TYR A  81       4.354  -7.751   3.457  1.00 61.04           C
ATOM   1216  CD1 TYR A  81       5.660  -8.109   3.142  1.00 56.50           C
ATOM   1217  CD2 TYR A  81       3.330  -8.622   3.093  1.00 63.59           C
ATOM   1218  CE1 TYR A  81       5.938  -9.295   2.475  1.00 64.36           C
ATOM   1219  CE2 TYR A  81       3.600  -9.813   2.430  1.00 65.22           C
ATOM   1220  CZ  TYR A  81       4.898 -10.144   2.122  1.00 67.48           C
ATOM   1221  OH  TYR A  81       5.145 -11.326   1.455  1.00 67.23           O
ATOM   1222  H   TYR A  81       2.262  -7.189   6.013  1.00 59.75           H
ATOM   1223  HA  TYR A  81       4.969  -7.006   5.959  1.00 61.13           H
ATOM   1224  HB2 TYR A  81       3.163  -6.166   3.949  1.00 68.59           H
ATOM   1225  HB3 TYR A  81       4.708  -5.795   3.933  1.00 68.59           H
ATOM   1226  HD1 TYR A  81       6.360  -7.543   3.379  1.00 67.78           H
ATOM   1227  HD2 TYR A  81       2.448  -8.406   3.299  1.00 76.29           H
ATOM   1228  HE1 TYR A  81       6.817  -9.519   2.268  1.00 77.21           H
ATOM   1229  HE2 TYR A  81       2.909 -10.384   2.189  1.00 78.25           H
ATOM   1230  HH  TYR A  81       4.471 -11.826   1.500  1.00 80.66           H
ATOM   1231  N   LEU A  82       5.079  -4.783   6.965  1.00 50.81           N
ATOM   1232  CA  LEU A  82       5.163  -3.437   7.511  1.00 45.01           C
ATOM   1233  C   LEU A  82       6.249  -2.697   6.751  1.00 36.64           C
ATOM   1234  O   LEU A  82       7.352  -3.230   6.581  1.00 37.72           O
ATOM   1235  CB  LEU A  82       5.492  -3.460   9.009  1.00 45.42           C
ATOM   1236  CG  LEU A  82       4.671  -4.344   9.942  1.00 48.37           C
ATOM   1237  CD1 LEU A  82       4.960  -3.911  11.400  1.00 45.84           C
ATOM   1238  CD2 LEU A  82       3.196  -4.249   9.615  1.00 49.38           C
ATOM   1239  H   LEU A  82       5.815  -5.225   7.039  1.00 60.95           H
ATOM   1240  HA  LEU A  82       4.322  -2.970   7.382  1.00 53.99           H
ATOM   1241  HB2 LEU A  82       6.415  -3.742   9.108  1.00 54.48           H
ATOM   1242  HB3 LEU A  82       5.405  -2.554   9.348  1.00 54.48           H
ATOM   1243  HG  LEU A  82       4.944  -5.269   9.836  1.00 58.03           H
ATOM   1244 HD11 LEU A  82       4.462  -4.468  12.014  1.00 54.99           H
ATOM   1245 HD12 LEU A  82       5.909  -4.000  11.573  1.00 54.99           H
ATOM   1246 HD13 LEU A  82       4.694  -2.984  11.510  1.00 54.99           H
ATOM   1247 HD21 LEU A  82       2.689  -4.751  10.265  1.00 59.24           H
ATOM   1248 HD22 LEU A  82       2.931  -3.316   9.637  1.00 59.24           H
ATOM   1249 HD23 LEU A  82       3.041  -4.618   8.738  1.00 59.24           H
ATOM   1250  N   PHE A  83       5.938  -1.487   6.288  1.00 38.45           N
ATOM   1251  CA  PHE A  83       6.875  -0.660   5.522  1.00 38.37           C
ATOM   1252  C   PHE A  83       7.303   0.512   6.404  1.00 33.90           C
ATOM   1253  O   PHE A  83       6.441   1.250   6.891  1.00 33.24           O
ATOM   1254  CB  PHE A  83       6.215  -0.198   4.215  1.00 46.79           C
ATOM   1255  CG  PHE A  83       5.467  -1.327   3.491  1.00 50.91           C
ATOM   1256  CD1 PHE A  83       6.165  -2.288   2.786  1.00 44.96           C
ATOM   1257  CD2 PHE A  83       4.083  -1.444   3.568  1.00 48.19           C
ATOM   1258  CE1 PHE A  83       5.501  -3.340   2.152  1.00 51.50           C
ATOM   1259  CE2 PHE A  83       3.414  -2.496   2.932  1.00 51.55           C
ATOM   1260  CZ  PHE A  83       4.124  -3.441   2.234  1.00 47.28           C
ATOM   1261  H   PHE A  83       5.168  -1.120   6.402  1.00 46.13           H
ATOM   1262  HA  PHE A  83       7.656  -1.188   5.300  1.00 46.02           H
ATOM   1263  HB2 PHE A  83       5.566   0.495   4.420  1.00 56.13           H
ATOM   1264  HB3 PHE A  83       6.895   0.153   3.618  1.00 56.13           H
ATOM   1265  HD1 PHE A  83       7.092  -2.233   2.734  1.00 53.94           H
ATOM   1266  HD2 PHE A  83       3.591  -0.815   4.041  1.00 57.81           H
ATOM   1267  HE1 PHE A  83       5.986  -3.977   1.676  1.00 61.78           H
ATOM   1268  HE2 PHE A  83       2.485  -2.559   2.984  1.00 61.84           H
ATOM   1269  HZ  PHE A  83       3.681  -4.137   1.804  1.00 56.72           H
ATOM   1270  N   LEU A  84       8.623   0.662   6.630  1.00 34.49           N
ATOM   1271  CA  LEU A  84       9.114   1.438   7.773  1.00 34.42           C
ATOM   1272  C   LEU A  84      10.240   2.267   7.161  1.00 30.45           C
ATOM   1273  O   LEU A  84      10.867   1.923   6.162  1.00 30.58           O
ATOM   1274  CB  LEU A  84       9.702   0.486   8.830  1.00 32.00           C
ATOM   1275  CG  LEU A  84       8.629  -0.449   9.444  1.00 30.00           C
ATOM   1276  CD1 LEU A  84       9.341  -1.587  10.181  1.00 31.66           C
ATOM   1277  CD2 LEU A  84       7.708   0.331  10.369  1.00 30.76           C
ATOM   1278  H   LEU A  84       9.371   0.104   6.137  1.00 41.37           H
ATOM   1279  HA  LEU A  84       8.297   2.078   8.213  1.00 41.28           H
ATOM   1280  HB2 LEU A  84      10.520  -0.121   8.391  1.00 38.38           H
ATOM   1281  HB3 LEU A  84      10.184   1.081   9.631  1.00 38.38           H
ATOM   1282  HG  LEU A  84       8.009  -0.893   8.625  1.00 35.98           H
ATOM   1283 HD11 LEU A  84       8.629  -2.262  10.657  1.00 37.97           H
ATOM   1284 HD12 LEU A  84       9.974  -2.169   9.504  1.00 37.97           H
ATOM   1285 HD13 LEU A  84      10.015  -1.206  10.967  1.00 37.97           H
ATOM   1286 HD21 LEU A  84       6.944  -0.315  10.810  1.00 36.90           H
ATOM   1287 HD22 LEU A  84       8.268   0.785  11.199  1.00 36.90           H
ATOM   1288 HD23 LEU A  84       7.197   1.137   9.826  1.00 36.90           H
ATOM   1289  N   GLU A  85      10.461   3.467   7.773  1.00 31.01           N
ATOM   1290  CA  GLU A  85      11.666   4.239   7.415  1.00 28.75           C
ATOM   1291  C   GLU A  85      12.891   3.325   7.491  1.00 30.92           C
ATOM   1292  O   GLU A  85      13.120   2.601   8.445  1.00 28.41           O
ATOM   1293  CB  GLU A  85      11.772   5.376   8.431  1.00 31.05           C
ATOM   1294  CG  GLU A  85      13.023   6.222   8.292  1.00 34.08           C
ATOM   1295  CD  GLU A  85      12.905   7.357   9.305  1.00 30.74           C
ATOM   1296  OE1 GLU A  85      13.816   8.207   9.331  1.00 31.39           O
ATOM   1297  OE2 GLU A  85      11.894   7.376  10.081  1.00 27.53           O1-
ATOM   1298  H   GLU A  85       9.998   3.704   8.667  1.00 37.19           H
ATOM   1299  HA  GLU A  85      11.537   4.651   6.377  1.00 34.49           H
ATOM   1300  HB2 GLU A  85      10.879   6.032   8.339  1.00 37.24           H
ATOM   1301  HB3 GLU A  85      11.752   4.965   9.467  1.00 37.24           H
ATOM   1302  HG2 GLU A  85      13.959   5.655   8.499  1.00 40.88           H
ATOM   1303  HG3 GLU A  85      13.186   6.627   7.277  1.00 40.88           H
ATOM   1304  N   TYR A  86      13.684   3.366   6.357  1.00 24.01           N
ATOM   1305  CA  TYR A  86      14.971   2.659   6.291  1.00 24.76           C
ATOM   1306  C   TYR A  86      16.036   3.500   7.037  1.00 26.81           C
ATOM   1307  O   TYR A  86      16.277   4.672   6.761  1.00 29.91           O
ATOM   1308  CB  TYR A  86      15.431   2.499   4.821  1.00 27.28           C
ATOM   1309  CG  TYR A  86      16.819   1.917   4.747  1.00 33.09           C
ATOM   1310  CD1 TYR A  86      17.167   0.761   5.475  1.00 25.45           C
ATOM   1311  CD2 TYR A  86      17.755   2.504   3.880  1.00 30.94           C
ATOM   1312  CE1 TYR A  86      18.425   0.196   5.332  1.00 25.76           C
ATOM   1313  CE2 TYR A  86      18.999   1.909   3.664  1.00 27.91           C
ATOM   1314  CZ  TYR A  86      19.318   0.769   4.406  1.00 29.05           C
ATOM   1315  OH  TYR A  86      20.546   0.172   4.347  1.00 32.75           O
ATOM   1316  H   TYR A  86      13.580   4.134   5.690  1.00 28.79           H
ATOM   1317  HA  TYR A  86      14.848   1.642   6.762  1.00 29.69           H
ATOM   1318  HB2 TYR A  86      14.732   1.835   4.273  1.00 32.71           H
ATOM   1319  HB3 TYR A  86      15.394   3.476   4.302  1.00 32.71           H
ATOM   1320  HD1 TYR A  86      16.454   0.311   6.169  1.00 30.52           H
ATOM   1321  HD2 TYR A  86      17.505   3.422   3.353  1.00 37.10           H
ATOM   1322  HE1 TYR A  86      18.740  -0.676   5.916  1.00 30.89           H
ATOM   1323  HE2 TYR A  86      19.705   2.338   2.966  1.00 33.47           H
ATOM   1324  HH  TYR A  86      21.183   0.655   3.771  1.00 39.28           H
ATOM   1325  N   CYS A  87      16.750   2.812   7.987  1.00 24.32           N
ATOM   1326  CA  CYS A  87      17.725   3.507   8.843  1.00 23.63           C
ATOM   1327  C   CYS A  87      19.056   2.817   8.475  1.00 22.25           C
ATOM   1328  O   CYS A  87      19.447   1.780   8.985  1.00 24.54           O
ATOM   1329  CB  CYS A  87      17.422   3.293  10.329  1.00 22.51           C
ATOM   1330  SG  CYS A  87      15.826   4.081  10.724  1.00 25.98           S
ATOM   1331  H   CYS A  87      16.483   1.850   8.279  1.00 29.16           H
ATOM   1332  HA  CYS A  87      17.751   4.610   8.610  1.00 28.34           H
ATOM   1333  HB2 CYS A  87      17.386   2.208  10.573  1.00 27.00           H
ATOM   1334  HB3 CYS A  87      18.260   3.720  10.930  1.00 27.00           H
ATOM   1335  HG  CYS A  87      15.968   4.054  12.072  1.00 31.16           H
ATOM   1336  N   SER A  88      19.762   3.422   7.446  1.00 24.40           N
ATOM   1337  CA  SER A  88      20.823   2.709   6.690  1.00 27.78           C
ATOM   1338  C   SER A  88      22.140   2.445   7.475  1.00 26.07           C
ATOM   1339  O   SER A  88      23.046   1.668   7.254  1.00 35.23           O
ATOM   1340  CB  SER A  88      21.171   3.587   5.479  1.00 27.74           C
ATOM   1341  OG  SER A  88      21.687   4.844   5.925  1.00 26.43           O
ATOM   1342  H   SER A  88      19.538   4.378   7.137  1.00 29.26           H
ATOM   1343  HA  SER A  88      20.447   1.693   6.381  1.00 33.32           H
ATOM   1344  HB2 SER A  88      22.011   3.142   4.909  1.00 33.27           H
ATOM   1345  HB3 SER A  88      20.292   3.746   4.825  1.00 33.27           H
ATOM   1346  HG  SER A  88      20.950   5.496   6.093  1.00 31.70           H
ATOM   1347  N   GLY A  89      22.169   3.289   8.539  1.00 28.45           N
ATOM   1348  CA  GLY A  89      23.104   3.340   9.656  1.00 23.00           C
ATOM   1349  C   GLY A  89      23.052   2.150  10.610  1.00 20.70           C
ATOM   1350  O   GLY A  89      24.012   1.969  11.380  1.00 25.48           O
ATOM   1351  H   GLY A  89      21.602   3.926   8.625  1.00 34.12           H
ATOM   1352  HA2 GLY A  89      24.012   3.442   9.331  1.00 27.59           H
ATOM   1353  HA3 GLY A  89      22.899   4.129  10.181  1.00 27.59           H
ATOM   1354  N   GLY A  90      21.954   1.327  10.579  1.00 23.11           N
ATOM   1355  CA  GLY A  90      21.980   0.113  11.377  1.00 25.97           C
ATOM   1356  C   GLY A  90      21.708   0.444  12.870  1.00 20.69           C
ATOM   1357  O   GLY A  90      21.164   1.449  13.303  1.00 23.20           O
ATOM   1358  H   GLY A  90      21.064   1.592  10.132  1.00 27.71           H
ATOM   1359  HA2 GLY A  90      21.209  -0.609  11.010  1.00 31.15           H
ATOM   1360  HA3 GLY A  90      22.969  -0.402  11.262  1.00 31.15           H
ATOM   1361  N   GLU A  91      22.059  -0.612  13.662  1.00 22.74           N
ATOM   1362  CA  GLU A  91      21.883  -0.586  15.110  1.00 20.79           C
ATOM   1363  C   GLU A  91      23.023   0.203  15.736  1.00 18.60           C
ATOM   1364  O   GLU A  91      24.234   0.177  15.673  1.00 25.40           O
ATOM   1365  CB  GLU A  91      21.931  -1.962  15.762  1.00 18.41           C
ATOM   1366  CG  GLU A  91      20.859  -2.858  15.180  1.00 19.38           C
ATOM   1367  CD  GLU A  91      21.089  -4.281  15.695  1.00 21.83           C
ATOM   1368  OE1 GLU A  91      20.446  -5.188  15.069  1.00 29.26           O
ATOM   1369  OE2 GLU A  91      21.848  -4.436  16.650  1.00 20.91           O1-
ATOM   1370  H   GLU A  91      22.544  -1.454  13.279  1.00 27.27           H
ATOM   1371  HA  GLU A  91      20.874  -0.116  15.325  1.00 24.93           H
ATOM   1372  HB2 GLU A  91      22.936  -2.447  15.656  1.00 22.07           H
ATOM   1373  HB3 GLU A  91      21.787  -1.882  16.857  1.00 22.07           H
ATOM   1374  HG2 GLU A  91      19.844  -2.537  15.473  1.00 23.24           H
ATOM   1375  HG3 GLU A  91      20.868  -2.873  14.075  1.00 23.24           H
ATOM   1376  N   LEU A  92      22.447   0.988  16.706  1.00 21.37           N
ATOM   1377  CA  LEU A  92      23.242   1.691  17.740  1.00 20.01           C
ATOM   1378  C   LEU A  92      24.130   0.708  18.477  1.00 21.52           C
ATOM   1379  O   LEU A  92      25.252   1.036  18.863  1.00 20.29           O
ATOM   1380  CB  LEU A  92      22.368   2.417  18.787  1.00 20.52           C
ATOM   1381  CG  LEU A  92      23.138   3.081  19.959  1.00 20.64           C
ATOM   1382  CD1 LEU A  92      23.931   4.254  19.512  1.00 24.49           C
ATOM   1383  CD2 LEU A  92      22.226   3.501  21.182  1.00 22.61           C
ATOM   1384  H   LEU A  92      21.601   1.116  16.780  1.00 25.62           H
ATOM   1385  HA  LEU A  92      23.805   2.355  17.313  1.00 23.99           H
ATOM   1386  HB2 LEU A  92      21.854   3.121  18.359  1.00 24.61           H
ATOM   1387  HB3 LEU A  92      21.767   1.765  19.180  1.00 24.61           H
ATOM   1388  HG  LEU A  92      23.777   2.445  20.311  1.00 24.74           H
ATOM   1389 HD11 LEU A  92      24.426   4.616  20.264  1.00 29.37           H
ATOM   1390 HD12 LEU A  92      24.549   3.978  18.817  1.00 29.37           H
ATOM   1391 HD13 LEU A  92      23.324   4.929  19.165  1.00 29.37           H
ATOM   1392 HD21 LEU A  92      22.779   3.892  21.875  1.00 27.11           H
ATOM   1393 HD22 LEU A  92      21.574   4.151  20.876  1.00 27.11           H
ATOM   1394 HD23 LEU A  92      21.775   2.718  21.531  1.00 27.11           H
ATOM   1395  N   PHE A  93      23.618  -0.488  18.725  1.00 18.93           N
ATOM   1396  CA  PHE A  93      24.413  -1.566  19.295  1.00 22.00           C
ATOM   1397  C   PHE A  93      25.791  -1.661  18.637  1.00 22.12           C
ATOM   1398  O   PHE A  93      26.796  -1.828  19.328  1.00 20.39           O
ATOM   1399  CB  PHE A  93      23.678  -2.891  19.121  1.00 21.83           C
ATOM   1400  CG  PHE A  93      24.406  -4.060  19.711  1.00 29.91           C
ATOM   1401  CD1 PHE A  93      25.260  -4.834  18.944  1.00 25.48           C
ATOM   1402  CD2 PHE A  93      24.258  -4.376  21.043  1.00 29.56           C
ATOM   1403  CE1 PHE A  93      25.947  -5.909  19.514  1.00 29.53           C
ATOM   1404  CE2 PHE A  93      24.948  -5.482  21.607  1.00 28.25           C
ATOM   1405  CZ  PHE A  93      25.776  -6.233  20.835  1.00 23.91           C
ATOM   1406  H   PHE A  93      22.806  -0.708  18.562  1.00 22.69           H
ATOM   1407  HA  PHE A  93      24.538  -1.396  20.242  1.00 26.39           H
ATOM   1408  HB2 PHE A  93      22.805  -2.828  19.533  1.00 26.18           H
ATOM   1409  HB3 PHE A  93      23.579  -3.058  18.171  1.00 26.18           H
ATOM   1410  HD1 PHE A  93      25.381  -4.631  18.047  1.00 30.56           H
ATOM   1411  HD2 PHE A  93      23.689  -3.865  21.570  1.00 35.45           H
ATOM   1412  HE1 PHE A  93      26.510  -6.427  18.990  1.00 35.42           H
ATOM   1413  HE2 PHE A  93      24.841  -5.694  22.506  1.00 33.88           H
ATOM   1414  HZ  PHE A  93      26.233  -6.947  21.207  1.00 28.68           H
ATOM   1415  N   ASP A  94      25.854  -1.527  17.302  1.00 23.05           N
ATOM   1416  CA  ASP A  94      27.126  -1.723  16.607  1.00 24.43           C
ATOM   1417  C   ASP A  94      28.038  -0.509  16.666  1.00 25.95           C
ATOM   1418  O   ASP A  94      29.191  -0.627  16.254  1.00 30.09           O
ATOM   1419  CB  ASP A  94      26.885  -2.146  15.144  1.00 30.12           C
ATOM   1420  CG  ASP A  94      26.296  -3.554  15.040  1.00 24.25           C
ATOM   1421  OD1 ASP A  94      25.371  -3.770  14.251  1.00 30.36           O
ATOM   1422  OD2 ASP A  94      26.748  -4.438  15.776  1.00 33.27           O1-
ATOM   1423  H   ASP A  94      25.191  -1.322  16.795  1.00 27.64           H
ATOM   1424  HA  ASP A  94      27.604  -2.446  17.040  1.00 29.30           H
ATOM   1425  HB2 ASP A  94      26.260  -1.535  14.727  1.00 36.12           H
ATOM   1426  HB3 ASP A  94      27.725  -2.138  14.664  1.00 36.12           H
ATOM   1427  N   ARG A  95      27.587   0.624  17.219  1.00 22.64           N
ATOM   1428  CA  ARG A  95      28.466   1.756  17.517  1.00 23.91           C
ATOM   1429  C   ARG A  95      29.096   1.678  18.912  1.00 23.64           C
ATOM   1430  O   ARG A  95      29.898   2.541  19.271  1.00 27.58           O
ATOM   1431  CB  ARG A  95      27.702   3.075  17.394  1.00 25.53           C
ATOM   1432  CG  ARG A  95      26.883   3.223  16.131  1.00 20.48           C
ATOM   1433  CD  ARG A  95      27.747   3.183  14.845  0.61 24.73           C
ATOM   1434  NE  ARG A  95      27.395   4.232  13.901  0.23 25.46           N
ATOM   1435  CZ  ARG A  95      27.636   5.523  14.116  1.00 25.18           C
ATOM   1436  NH1 ARG A  95      28.221   5.950  15.254  0.03 27.95           N
ATOM   1437  NH2 ARG A  95      27.299   6.399  13.220  0.48 30.68           N1+
ATOM   1438  H   ARG A  95      26.768   0.761  17.434  1.00 27.14           H
ATOM   1439  HA  ARG A  95      29.180   1.769  16.864  1.00 28.67           H
ATOM   1440  HB2 ARG A  95      27.086   3.133  18.137  1.00 30.62           H
ATOM   1441  HB3 ARG A  95      28.338   3.803  17.438  1.00 30.62           H
ATOM   1442  HG2 ARG A  95      26.247   2.496  16.068  0.00 24.55           H
ATOM   1443  HG3 ARG A  95      26.421   4.074  16.159  0.00 24.55           H
ATOM   1444  HD2 ARG A  95      28.680   3.294  15.103  1.00 29.66           H
ATOM   1445  HD3 ARG A  95      27.607   2.345  14.389  1.00 29.66           H
ATOM   1446  HE  ARG A  95      27.034   4.005  13.155  1.00 30.53           H
ATOM   1447 HH11 ARG A  95      28.455   5.388  15.863  1.00 33.53           H
ATOM   1448 HH12 ARG A  95      28.369   6.794  15.381  1.00 33.53           H
ATOM   1449 HH21 ARG A  95      26.930   6.153  12.488  1.00 36.80           H
ATOM   1450 HH22 ARG A  95      27.476   7.225  13.378  0.00 36.80           H
ATOM   1451  N   ILE A  96      28.776   0.659  19.702  1.00 22.06           N
ATOM   1452  CA  ILE A  96      29.311   0.517  21.044  1.00 24.87           C
ATOM   1453  C   ILE A  96      30.485  -0.450  20.989  1.00 24.08           C
ATOM   1454  O   ILE A  96      30.284  -1.653  20.813  1.00 24.96           O
ATOM   1455  CB  ILE A  96      28.253   0.009  22.027  1.00 25.60           C
ATOM   1456  CG1 ILE A  96      27.063   0.968  22.069  1.00 22.90           C
ATOM   1457  CG2 ILE A  96      28.918  -0.225  23.392  1.00 22.71           C
ATOM   1458  CD1 ILE A  96      25.833   0.413  22.804  1.00 25.68           C
ATOM   1459  H   ILE A  96      28.241   0.027  19.477  1.00 26.45           H
ATOM   1460  HA  ILE A  96      29.624   1.380  21.357  1.00 29.82           H
ATOM   1461  HB  ILE A  96      27.921  -0.846  21.709  1.00 30.70           H
ATOM   1462 HG12 ILE A  96      27.336   1.778  22.527  1.00 27.46           H
ATOM   1463 HG13 ILE A  96      26.795   1.170  21.159  1.00 27.46           H
ATOM   1464 HG21 ILE A  96      28.233  -0.498  24.023  1.00 27.23           H
ATOM   1465 HG22 ILE A  96      29.585  -0.925  23.321  1.00 27.23           H
ATOM   1466 HG23 ILE A  96      29.331   0.599  23.691  1.00 27.23           H
ATOM   1467 HD11 ILE A  96      25.136   1.090  22.818  1.00 30.80           H
ATOM   1468 HD12 ILE A  96      25.517  -0.372  22.332  1.00 30.80           H
ATOM   1469 HD13 ILE A  96      26.079   0.177  23.712  1.00 30.80           H
ATOM   1470  N   GLU A  97      31.687   0.045  21.228  1.00 24.82           N
ATOM   1471  CA  GLU A  97      32.870  -0.827  21.192  1.00 24.65           C
ATOM   1472  C   GLU A  97      32.944  -1.626  22.484  1.00 20.79           C
ATOM   1473  O   GLU A  97      32.869  -1.045  23.574  1.00 20.67           O
ATOM   1474  CB  GLU A  97      34.160  -0.022  21.001  1.00 26.29           C
ATOM   1475  CG  GLU A  97      35.437  -0.867  20.909  1.00 32.95           C
ATOM   1476  CD  GLU A  97      36.699  -0.014  20.790  0.34 37.59           C
ATOM   1477  OE1 GLU A  97      36.630   1.241  20.804  0.77 38.98           O
ATOM   1478  OE2 GLU A  97      37.783  -0.605  20.698  0.80 43.63           O1-
ATOM   1479  H   GLU A  97      31.847   0.871  21.412  1.00 29.76           H
ATOM   1480  HA  GLU A  97      32.790  -1.430  20.445  1.00 29.56           H
ATOM   1481  HB2 GLU A  97      34.083   0.494  20.183  1.00 31.53           H
ATOM   1482  HB3 GLU A  97      34.270   0.580  21.754  1.00 31.53           H
ATOM   1483  HG2 GLU A  97      35.531  -1.412  21.703  1.00 39.52           H
ATOM   1484  HG3 GLU A  97      35.388  -1.436  20.126  1.00 39.52           H
ATOM   1485  N   PRO A  98      33.068  -2.950  22.416  1.00 27.32           N
ATOM   1486  CA  PRO A  98      33.044  -3.735  23.652  1.00 23.42           C
ATOM   1487  C   PRO A  98      34.128  -3.266  24.600  1.00 23.52           C
ATOM   1488  O   PRO A  98      35.270  -3.052  24.208  1.00 30.10           O
ATOM   1489  CB  PRO A  98      33.277  -5.171  23.166  1.00 29.50           C
ATOM   1490  CG  PRO A  98      32.646  -5.177  21.809  1.00 28.70           C
ATOM   1491  CD  PRO A  98      33.048  -3.822  21.228  1.00 28.84           C
ATOM   1492  HA  PRO A  98      32.182  -3.665  24.088  1.00 28.09           H
ATOM   1493  HB2 PRO A  98      34.229  -5.345  23.114  1.00 35.38           H
ATOM   1494  HB3 PRO A  98      32.830  -5.788  23.761  1.00 35.38           H
ATOM   1495  HG2 PRO A  98      33.004  -5.902  21.281  1.00 34.42           H
ATOM   1496  HG3 PRO A  98      31.685  -5.239  21.897  1.00 34.42           H
ATOM   1497  HD2 PRO A  98      33.935  -3.865  20.839  1.00 34.58           H
ATOM   1498  HD3 PRO A  98      32.385  -3.529  20.584  1.00 34.58           H
ATOM   1499  N   ASP A  99      33.748  -3.084  25.851  1.00 19.47           N
ATOM   1500  CA  ASP A  99      34.627  -2.704  26.930  1.00 23.62           C
ATOM   1501  C   ASP A  99      35.073  -1.255  26.852  1.00 23.00           C
ATOM   1502  O   ASP A  99      35.708  -0.766  27.793  1.00 27.74           O
ATOM   1503  CB  ASP A  99      35.860  -3.620  27.000  1.00 35.38           C
ATOM   1504  CG  ASP A  99      36.449  -3.657  28.382  1.00 38.00           C
ATOM   1505  OD1 ASP A  99      37.638  -3.295  28.536  1.00 42.15           O
ATOM   1506  OD2 ASP A  99      35.686  -3.986  29.324  1.00 39.90           O1-
ATOM   1507  H   ASP A  99      32.938  -3.204  26.108  1.00 23.35           H
ATOM   1508  HA  ASP A  99      34.136  -2.810  27.753  1.00 28.32           H
ATOM   1509  HB2 ASP A  99      35.586  -4.525  26.782  1.00 42.44           H
ATOM   1510  HB3 ASP A  99      36.535  -3.318  26.368  1.00 42.44           H
ATOM   1511  N   ILE A 100      34.722  -0.527  25.803  1.00 22.73           N
ATOM   1512  CA  ILE A 100      35.135   0.860  25.671  1.00 24.88           C
ATOM   1513  C   ILE A 100      33.930   1.791  25.639  1.00 24.44           C
ATOM   1514  O   ILE A 100      33.868   2.763  26.397  1.00 26.64           O
ATOM   1515  CB  ILE A 100      36.049   1.059  24.437  1.00 23.94           C
ATOM   1516  CG1 ILE A 100      37.434   0.473  24.773  1.00 29.00           C
ATOM   1517  CG2 ILE A 100      36.189   2.515  24.078  0.72 25.90           C
ATOM   1518  CD1 ILE A 100      38.080  -0.246  23.589  1.00 44.57           C
ATOM   1519  H   ILE A 100      34.232  -0.797  25.148  1.00 27.26           H
ATOM   1520  HA  ILE A 100      35.662   1.092  26.448  1.00 29.84           H
ATOM   1521  HB  ILE A 100      35.687   0.580  23.679  1.00 28.71           H
ATOM   1522 HG12 ILE A 100      38.029   1.194  25.048  1.00 34.78           H
ATOM   1523 HG13 ILE A 100      37.345  -0.163  25.500  1.00 34.78           H
ATOM   1524 HG21 ILE A 100      36.803   2.585  23.333  0.31 31.05           H
ATOM   1525 HG22 ILE A 100      35.327   2.876  23.819  0.70 31.05           H
ATOM   1526 HG23 ILE A 100      36.540   2.997  24.846  1.00 31.05           H
ATOM   1527 HD11 ILE A 100      38.925  -0.629  23.873  1.00 53.47           H
ATOM   1528 HD12 ILE A 100      37.481  -0.948  23.286  1.00 53.47           H
ATOM   1529 HD13 ILE A 100      38.234   0.388  22.873  1.00 53.47           H
ATOM   1530  N   GLY A 101      32.938   1.472  24.819  1.00 19.61           N
ATOM   1531  CA  GLY A 101      31.803   2.358  24.617  1.00 26.54           C
ATOM   1532  C   GLY A 101      31.968   3.183  23.350  1.00 23.43           C
ATOM   1533  O   GLY A 101      32.170   2.639  22.264  1.00 22.77           O
ATOM   1534  H   GLY A 101      32.912   0.756  24.347  1.00 23.52           H
ATOM   1535  HA2 GLY A 101      30.993   1.834  24.534  1.00 31.82           H
ATOM   1536  HA3 GLY A 101      31.713   2.958  25.376  1.00 31.82           H
ATOM   1537  N   MET A 102      31.919   4.500  23.504  1.00 21.39           N
ATOM   1538  CA  MET A 102      32.040   5.448  22.408  1.00 20.24           C
ATOM   1539  C   MET A 102      32.445   6.787  23.009  1.00 15.59           C
ATOM   1540  O   MET A 102      32.362   6.972  24.235  1.00 18.18           O
ATOM   1541  CB  MET A 102      30.719   5.565  21.622  1.00 19.07           C
ATOM   1542  CG  MET A 102      29.588   6.269  22.379  1.00 20.19           C
ATOM   1543  SD  MET A 102      28.147   6.466  21.287  1.00 17.99           S
ATOM   1544  CE  MET A 102      27.591   4.781  21.222  1.00 19.62           C
ATOM   1545  H   MET A 102      31.821   4.886  24.267  1.00 25.65           H
ATOM   1546  HA  MET A 102      32.735   5.157  21.799  1.00 24.27           H
ATOM   1547  HB2 MET A 102      30.870   6.062  20.806  1.00 22.87           H
ATOM   1548  HB3 MET A 102      30.412   4.678  21.401  1.00 22.87           H
ATOM   1549  HG2 MET A 102      29.342   5.730  23.148  1.00 24.21           H
ATOM   1550  HG3 MET A 102      29.885   7.146  22.666  1.00 24.21           H
ATOM   1551  HE1 MET A 102      26.790   4.751  20.676  1.00 23.52           H
ATOM   1552  HE2 MET A 102      28.284   4.227  20.830  1.00 23.52           H
ATOM   1553  HE3 MET A 102      27.389   4.454  22.114  1.00 23.52           H
ATOM   1554  N   PRO A 103      32.874   7.739  22.187  1.00 17.74           N
ATOM   1555  CA  PRO A 103      33.206   9.066  22.722  1.00 21.47           C
ATOM   1556  C   PRO A 103      31.998   9.716  23.397  1.00 18.35           C
ATOM   1557  O   PRO A 103      30.879   9.686  22.880  1.00 19.31           O
ATOM   1558  CB  PRO A 103      33.657   9.837  21.491  1.00 19.51           C
ATOM   1559  CG  PRO A 103      34.146   8.749  20.511  1.00 22.54           C
ATOM   1560  CD  PRO A 103      33.183   7.630  20.744  1.00 23.07           C
ATOM   1561  HA  PRO A 103      33.943   9.019  23.349  1.00 25.75           H
ATOM   1562  HB2 PRO A 103      32.908  10.324  21.115  1.00 23.39           H
ATOM   1563  HB3 PRO A 103      34.376  10.436  21.733  1.00 23.39           H
ATOM   1564  HG2 PRO A 103      34.092   9.060  19.595  1.00 27.03           H
ATOM   1565  HG3 PRO A 103      35.047   8.483  20.742  1.00 27.03           H
ATOM   1566  HD2 PRO A 103      32.385   7.778  20.214  1.00 27.67           H
ATOM   1567  HD3 PRO A 103      33.599   6.775  20.543  1.00 27.67           H
ATOM   1568  N   GLU A 104      32.249  10.291  24.563  1.00 18.89           N
ATOM   1569  CA  GLU A 104      31.169  10.850  25.376  1.00 21.99           C
ATOM   1570  C   GLU A 104      30.333  11.887  24.630  1.00 22.19           C
ATOM   1571  O   GLU A 104      29.111  11.946  24.870  1.00 18.09           O
ATOM   1572  CB  GLU A 104      31.759  11.461  26.643  1.00 18.33           C
ATOM   1573  CG  GLU A 104      30.823  11.708  27.758  1.00 21.32           C
ATOM   1574  CD  GLU A 104      31.526  12.286  28.946  1.00 28.67           C
ATOM   1575  OE1 GLU A 104      31.313  13.505  29.173  1.00 22.35           O
ATOM   1576  OE2 GLU A 104      32.297  11.529  29.623  1.00 23.48           O1-
ATOM   1577  H   GLU A 104      33.039  10.368  24.900  1.00 22.65           H
ATOM   1578  HA  GLU A 104      30.581  10.130  25.651  1.00 26.37           H
ATOM   1579  HB2 GLU A 104      32.446  10.865  26.979  1.00 21.98           H
ATOM   1580  HB3 GLU A 104      32.141  12.317  26.414  1.00 21.98           H
ATOM   1581  HG2 GLU A 104      30.139  12.334  27.465  1.00 25.57           H
ATOM   1582  HG3 GLU A 104      30.418  10.867  28.027  1.00 25.57           H
ATOM   1583  N   PRO A 105      30.893  12.721  23.755  1.00 19.57           N
ATOM   1584  CA  PRO A 105      30.025  13.623  22.973  1.00 20.96           C
ATOM   1585  C   PRO A 105      29.051  12.884  22.073  1.00 21.83           C
ATOM   1586  O   PRO A 105      27.918  13.348  21.898  1.00 20.10           O
ATOM   1587  CB  PRO A 105      31.011  14.460  22.152  1.00 24.10           C
ATOM   1588  CG  PRO A 105      32.371  14.336  22.892  1.00 23.08           C
ATOM   1589  CD  PRO A 105      32.328  12.940  23.487  1.00 26.04           C
ATOM   1590  HA  PRO A 105      29.547  14.207  23.579  1.00 25.13           H
ATOM   1591  HB2 PRO A 105      31.070  14.108  21.251  1.00 28.90           H
ATOM   1592  HB3 PRO A 105      30.719  15.376  22.150  1.00 28.90           H
ATOM   1593  HG2 PRO A 105      33.091  14.414  22.249  1.00 27.68           H
ATOM   1594  HG3 PRO A 105      32.444  15.014  23.576  1.00 27.68           H
ATOM   1595  HD2 PRO A 105      32.663  12.298  22.840  1.00 31.23           H
ATOM   1596  HD3 PRO A 105      32.840  12.910  24.310  1.00 31.23           H
ATOM   1597  N   ASP A 106      29.453  11.746  21.488  1.00 19.39           N
ATOM   1598  CA  ASP A 106      28.505  10.966  20.690  1.00 20.77           C
ATOM   1599  C   ASP A 106      27.405  10.366  21.568  1.00 13.58           C
ATOM   1600  O   ASP A 106      26.220  10.360  21.199  1.00 14.91           O
ATOM   1601  CB  ASP A 106      29.225   9.829  19.974  1.00 19.56           C
ATOM   1602  CG  ASP A 106      30.221  10.304  18.940  1.00 28.65           C
ATOM   1603  OD1 ASP A 106      30.404  11.502  18.770  1.00 32.15           O
ATOM   1604  OD2 ASP A 106      30.815   9.448  18.295  1.00 37.55           O1-
ATOM   1605  H   ASP A 106      30.239  11.404  21.552  1.00 23.25           H
ATOM   1606  HA  ASP A 106      28.095  11.535  20.028  1.00 24.91           H
ATOM   1607  HB2 ASP A 106      29.702   9.303  20.636  1.00 23.45           H
ATOM   1608  HB3 ASP A 106      28.563   9.279  19.528  1.00 23.45           H
ATOM   1609  N   ALA A 107      27.801   9.805  22.703  1.00 13.75           N
ATOM   1610  CA  ALA A 107      26.858   9.235  23.658  1.00 15.07           C
ATOM   1611  C   ALA A 107      25.845  10.274  24.112  1.00 15.89           C
ATOM   1612  O   ALA A 107      24.637  10.001  24.164  1.00 13.84           O
ATOM   1613  CB  ALA A 107      27.627   8.654  24.836  1.00 13.81           C
ATOM   1614  H   ALA A 107      28.616   9.748  22.955  1.00 16.48           H
ATOM   1615  HA  ALA A 107      26.361   8.516  23.246  1.00 18.06           H
ATOM   1616  HB1 ALA A 107      26.986   8.294  25.468  1.00 16.55           H
ATOM   1617  HB2 ALA A 107      28.208   7.951  24.524  1.00 16.55           H
ATOM   1618  HB3 ALA A 107      28.150   9.352  25.256  1.00 16.55           H
ATOM   1619  N   GLN A 108      26.306  11.475  24.437  1.00 14.62           N
ATOM   1620  CA  GLN A 108      25.378  12.531  24.860  1.00 15.13           C
ATOM   1621  C   GLN A 108      24.358  12.867  23.775  1.00 17.01           C
ATOM   1622  O   GLN A 108      23.165  13.053  24.059  1.00 17.18           O
ATOM   1623  CB  GLN A 108      26.148  13.783  25.226  1.00 15.81           C
ATOM   1624  CG  GLN A 108      25.316  14.807  25.970  1.00 21.45           C
ATOM   1625  CD  GLN A 108      25.933  16.207  25.943  1.00 17.89           C
ATOM   1626  OE1 GLN A 108      26.296  16.715  24.881  1.00 17.45           O
ATOM   1627  NE2 GLN A 108      26.096  16.793  27.111  1.00 18.80           N
ATOM   1628  H   GLN A 108      27.126  11.706  24.419  1.00 17.52           H
ATOM   1629  HA  GLN A 108      24.897  12.242  25.648  1.00 18.14           H
ATOM   1630  HB2 GLN A 108      26.888  13.534  25.801  1.00 18.95           H
ATOM   1631  HB3 GLN A 108      26.478  14.195  24.414  1.00 18.95           H
ATOM   1632  HG2 GLN A 108      24.441  14.865  25.562  1.00 25.72           H
ATOM   1633  HG3 GLN A 108      25.239  14.523  26.894  1.00 25.72           H
ATOM   1634 HE21 GLN A 108      25.788  16.426  27.825  1.00 22.54           H
ATOM   1635 HE22 GLN A 108      26.508  17.545  27.164  1.00 22.54           H
ATOM   1636  N   ARG A 109      24.829  13.046  22.539  1.00 17.33           N
ATOM   1637  CA  ARG A 109      23.935  13.361  21.423  1.00 16.27           C
ATOM   1638  C   ARG A 109      22.902  12.259  21.192  1.00 16.95           C
ATOM   1639  O   ARG A 109      21.714  12.544  20.922  1.00 15.49           O
ATOM   1640  CB  ARG A 109      24.747  13.599  20.142  1.00 16.82           C
ATOM   1641  CG  ARG A 109      23.891  14.043  18.966  1.00 25.14           C
ATOM   1642  CD  ARG A 109      24.685  14.371  17.700  1.00 32.08           C
ATOM   1643  NE  ARG A 109      24.868  13.084  17.143  1.00 41.08           N
ATOM   1644  CZ  ARG A 109      24.206  12.579  16.118  1.00 35.78           C
ATOM   1645  NH1 ARG A 109      23.383  13.303  15.350  1.00 37.28           N
ATOM   1646  NH2 ARG A 109      24.451  11.329  15.841  1.00 38.42           N1+
ATOM   1647  H   ARG A 109      25.661  13.000  22.334  1.00 20.78           H
ATOM   1648  HA  ARG A 109      23.452  14.175  21.615  1.00 19.50           H
ATOM   1649  HB2 ARG A 109      25.406  14.285  20.312  1.00 20.17           H
ATOM   1650  HB3 ARG A 109      25.193  12.779  19.889  1.00 20.17           H
ATOM   1651  HG2 ARG A 109      23.296  13.312  18.739  1.00 30.15           H
ATOM   1652  HG3 ARG A 109      23.379  14.825  19.225  1.00 30.15           H
ATOM   1653  HD2 ARG A 109      24.174  14.930  17.093  1.00 38.47           H
ATOM   1654  HD3 ARG A 109      25.546  14.755  17.919  1.00 38.47           H
ATOM   1655  HE  ARG A 109      25.609  12.698  17.342  1.00 49.28           H
ATOM   1656 HH11 ARG A 109      23.212  14.120  15.556  1.00 44.72           H
ATOM   1657 HH12 ARG A 109      22.992  12.943  14.671  1.00 44.72           H
ATOM   1658 HH21 ARG A 109      25.010  10.888  16.323  1.00 46.08           H
ATOM   1659 HH22 ARG A 109      24.094  10.966  15.149  1.00 46.08           H
ATOM   1660  N   PHE A 110      23.338  10.992  21.226  1.00 16.10           N
ATOM   1661  CA  PHE A 110      22.394   9.899  21.079  1.00 13.51           C
ATOM   1662  C   PHE A 110      21.408   9.918  22.234  1.00 13.72           C
ATOM   1663  O   PHE A 110      20.222   9.642  22.048  1.00 11.63           O
ATOM   1664  CB  PHE A 110      23.119   8.560  21.042  1.00 15.50           C
ATOM   1665  CG  PHE A 110      23.880   8.282  19.771  1.00 17.53           C
ATOM   1666  CD1 PHE A 110      23.318   8.480  18.521  1.00 19.27           C
ATOM   1667  CD2 PHE A 110      25.167   7.739  19.843  1.00 18.77           C
ATOM   1668  CE1 PHE A 110      24.029   8.185  17.361  1.00 24.07           C
ATOM   1669  CE2 PHE A 110      25.844   7.394  18.682  1.00 18.69           C
ATOM   1670  CZ  PHE A 110      25.266   7.645  17.442  1.00 18.87           C
ATOM   1671  H   PHE A 110      24.148  10.738  21.356  1.00 19.30           H
ATOM   1672  HA  PHE A 110      21.888   9.999  20.262  1.00 16.19           H
ATOM   1673  HB2 PHE A 110      23.753   8.536  21.775  1.00 18.58           H
ATOM   1674  HB3 PHE A 110      22.467   7.847  21.149  1.00 18.58           H
ATOM   1675  HD1 PHE A 110      22.466   8.841  18.446  1.00 23.10           H
ATOM   1676  HD2 PHE A 110      25.552   7.563  20.671  1.00 22.51           H
ATOM   1677  HE1 PHE A 110      23.645   8.333  16.532  1.00 28.87           H
ATOM   1678  HE2 PHE A 110      26.706   7.046  18.726  1.00 22.41           H
ATOM   1679  HZ  PHE A 110      25.732   7.450  16.669  1.00 22.63           H
ATOM   1680  N   PHE A 111      21.902  10.205  23.451  1.00 15.60           N
ATOM   1681  CA  PHE A 111      21.018  10.223  24.611  1.00 13.62           C
ATOM   1682  C   PHE A 111      19.997  11.370  24.525  1.00 14.87           C
ATOM   1683  O   PHE A 111      18.823  11.183  24.850  1.00 13.85           O
ATOM   1684  CB  PHE A 111      21.838  10.293  25.895  1.00 14.00           C
ATOM   1685  CG  PHE A 111      21.030  10.068  27.136  1.00 13.90           C
ATOM   1686  CD1 PHE A 111      20.611   8.776  27.493  1.00 15.38           C
ATOM   1687  CD2 PHE A 111      20.706  11.127  27.955  1.00 14.33           C
ATOM   1688  CE1 PHE A 111      19.904   8.564  28.593  1.00 14.47           C
ATOM   1689  CE2 PHE A 111      19.964  10.936  29.078  1.00 15.48           C
ATOM   1690  CZ  PHE A 111      19.524   9.649  29.402  1.00 15.72           C
ATOM   1691  H   PHE A 111      22.724  10.396  23.618  1.00 18.70           H
ATOM   1692  HA  PHE A 111      20.525   9.388  24.612  1.00 16.33           H
ATOM   1693  HB2 PHE A 111      22.508   9.593  25.862  1.00 16.78           H
ATOM   1694  HB3 PHE A 111      22.259  11.164  25.949  1.00 16.78           H
ATOM   1695  HD1 PHE A 111      20.822   8.054  26.956  1.00 18.44           H
ATOM   1696  HD2 PHE A 111      20.978  11.989  27.728  1.00 17.17           H
ATOM   1697  HE1 PHE A 111      19.623   7.702  28.800  1.00 17.35           H
ATOM   1698  HE2 PHE A 111      19.744  11.661  29.618  1.00 18.55           H
ATOM   1699  HZ  PHE A 111      19.038   9.502  30.187  1.00 18.84           H
ATOM   1700  N   HIS A 112      20.421  12.545  24.045  1.00 14.57           N
ATOM   1701  CA  HIS A 112      19.501  13.644  23.766  1.00 17.35           C
ATOM   1702  C   HIS A 112      18.373  13.217  22.826  1.00 15.20           C
ATOM   1703  O   HIS A 112      17.201  13.491  23.069  1.00 14.24           O
ATOM   1704  CB  HIS A 112      20.263  14.804  23.133  1.00 18.82           C
ATOM   1705  CG  HIS A 112      21.135  15.579  24.071  1.00 19.41           C
ATOM   1706  ND1 HIS A 112      22.105  16.436  23.607  1.00 24.01           N
ATOM   1707  CD2 HIS A 112      21.185  15.654  25.424  1.00 18.86           C
ATOM   1708  CE1 HIS A 112      22.713  17.010  24.631  1.00 25.11           C
ATOM   1709  NE2 HIS A 112      22.174  16.558  25.747  1.00 18.06           N
ATOM   1710  H   HIS A 112      21.241  12.730  23.871  1.00 17.47           H
ATOM   1711  HA  HIS A 112      19.102  13.944  24.598  1.00 20.81           H
ATOM   1712  HB2 HIS A 112      19.609  15.414  22.765  1.00 22.57           H
ATOM   1713  HB3 HIS A 112      20.830  14.460  22.426  1.00 22.57           H
ATOM   1714  HD2 HIS A 112      20.654  15.194  26.031  1.00 22.61           H
ATOM   1715  HE1 HIS A 112      23.408  17.626  24.576  1.00 30.11           H
ATOM   1716  HE2 HIS A 112      22.413  16.780  26.543  1.00 21.65           H
ATOM   1717  N   GLN A 113      18.719  12.504  21.768  1.00 16.37           N
ATOM   1718  CA  GLN A 113      17.743  12.126  20.778  1.00 17.73           C
ATOM   1719  C   GLN A 113      16.843  11.022  21.326  1.00 15.95           C
ATOM   1720  O   GLN A 113      15.642  11.007  21.053  1.00 13.30           O
ATOM   1721  CB  GLN A 113      18.473  11.708  19.502  1.00 14.87           C
ATOM   1722  CG  GLN A 113      19.121  12.886  18.771  1.00 19.43           C
ATOM   1723  CD  GLN A 113      19.895  12.452  17.554  1.00 26.70           C
ATOM   1724  OE1 GLN A 113      19.978  11.270  17.256  1.00 27.38           O
ATOM   1725  NE2 GLN A 113      20.467  13.410  16.842  1.00 28.05           N
ATOM   1726  H   GLN A 113      19.511  12.213  21.603  1.00 19.62           H
ATOM   1727  HA  GLN A 113      17.201  12.900  20.578  1.00 21.25           H
ATOM   1728  HB2 GLN A 113      19.171  11.075  19.712  1.00 17.82           H
ATOM   1729  HB3 GLN A 113      17.836  11.302  18.893  1.00 17.82           H
ATOM   1730  HG2 GLN A 113      18.432  13.503  18.476  1.00 23.29           H
ATOM   1731  HG3 GLN A 113      19.745  13.326  19.367  1.00 23.29           H
ATOM   1732 HE21 GLN A 113      20.387  14.233  17.085  1.00 33.64           H
ATOM   1733 HE22 GLN A 113      20.915  13.213  16.139  1.00 33.64           H
ATOM   1734  N   LEU A 114      17.408  10.117  22.134  1.00 13.58           N
ATOM   1735  CA  LEU A 114      16.612   9.084  22.777  1.00 15.09           C
ATOM   1736  C   LEU A 114      15.571   9.712  23.689  1.00 16.10           C
ATOM   1737  O   LEU A 114      14.390   9.376  23.624  1.00 16.50           O
ATOM   1738  CB  LEU A 114      17.510   8.130  23.545  1.00 14.89           C
ATOM   1739  CG  LEU A 114      16.961   6.992  24.417  1.00 15.31           C
ATOM   1740  CD1 LEU A 114      16.068   6.103  23.618  1.00 12.15           C
ATOM   1741  CD2 LEU A 114      18.085   6.131  25.041  1.00 14.26           C
ATOM   1742  H   LEU A 114      18.239  10.094  22.339  1.00 16.28           H
ATOM   1743  HA  LEU A 114      16.139   8.580  22.100  1.00 18.09           H
ATOM   1744  HB2 LEU A 114      18.072   7.708  22.880  1.00 17.84           H
ATOM   1745  HB3 LEU A 114      18.056   8.677  24.131  1.00 17.84           H
ATOM   1746  HG  LEU A 114      16.447   7.371  25.143  1.00 18.35           H
ATOM   1747 HD11 LEU A 114      15.708   5.411  24.194  1.00 14.55           H
ATOM   1748 HD12 LEU A 114      15.359   6.644  23.242  1.00 14.55           H
ATOM   1749 HD13 LEU A 114      16.593   5.704  22.910  1.00 14.55           H
ATOM   1750 HD21 LEU A 114      17.678   5.387  25.511  1.00 17.10           H
ATOM   1751 HD22 LEU A 114      18.660   5.795  24.337  1.00 17.10           H
ATOM   1752 HD23 LEU A 114      18.598   6.679  25.654  1.00 17.10           H
ATOM   1753  N   MET A 115      15.979  10.682  24.505  1.00 14.60           N
ATOM   1754  CA  MET A 115      14.995  11.389  25.346  1.00 11.53           C
ATOM   1755  C   MET A 115      13.940  12.089  24.505  1.00 14.78           C
ATOM   1756  O   MET A 115      12.751  12.051  24.840  1.00 16.15           O
ATOM   1757  CB  MET A 115      15.708  12.401  26.252  1.00 16.38           C
ATOM   1758  CG  MET A 115      16.557  11.720  27.259  1.00 19.49           C
ATOM   1759  SD  MET A 115      15.611  10.774  28.475  1.00 22.20           S
ATOM   1760  CE  MET A 115      16.047   9.188  27.742  1.00 11.24           C
ATOM   1761  H   MET A 115      16.792  10.948  24.583  1.00 17.50           H
ATOM   1762  HA  MET A 115      14.549  10.744  25.908  1.00 13.82           H
ATOM   1763  HB2 MET A 115      16.276  12.983  25.720  1.00 19.64           H
ATOM   1764  HB3 MET A 115      15.045  12.927  26.726  1.00 19.64           H
ATOM   1765  HG2 MET A 115      17.143  11.095  26.801  1.00 23.37           H
ATOM   1766  HG3 MET A 115      17.079  12.384  27.735  1.00 23.37           H
ATOM   1767  HE1 MET A 115      15.635   8.490  28.258  1.00 13.47           H
ATOM   1768  HE2 MET A 115      15.746   9.135  26.827  1.00 13.47           H
ATOM   1769  HE3 MET A 115      17.005   9.092  27.779  1.00 13.47           H
ATOM   1770  N   ALA A 116      14.337  12.734  23.394  1.00 16.39           N
ATOM   1771  CA  ALA A 116      13.313  13.390  22.577  1.00 19.08           C
ATOM   1772  C   ALA A 116      12.289  12.374  22.060  1.00 17.18           C
ATOM   1773  O   ALA A 116      11.078  12.627  22.086  1.00 18.44           O
ATOM   1774  CB  ALA A 116      13.945  14.159  21.418  1.00 22.12           C
ATOM   1775  H   ALA A 116      15.139  12.801  23.101  1.00 19.65           H
ATOM   1776  HA  ALA A 116      12.838  14.034  23.128  1.00 22.87           H
ATOM   1777  HB1 ALA A 116      13.249  14.627  20.936  1.00 26.52           H
ATOM   1778  HB2 ALA A 116      14.571  14.797  21.786  1.00 26.52           H
ATOM   1779  HB3 ALA A 116      14.397  13.538  20.822  1.00 26.52           H
ATOM   1780  N   GLY A 117      12.738  11.201  21.628  1.00 14.93           N
ATOM   1781  CA  GLY A 117      11.787  10.204  21.175  1.00 16.93           C
ATOM   1782  C   GLY A 117      10.916   9.666  22.303  1.00 19.60           C
ATOM   1783  O   GLY A 117       9.692   9.505  22.150  1.00 16.34           O
ATOM   1784  H   GLY A 117      13.564  10.963  21.595  1.00 17.90           H
ATOM   1785  HA2 GLY A 117      11.202  10.592  20.507  1.00 20.29           H
ATOM   1786  HA3 GLY A 117      12.273   9.472  20.759  1.00 20.29           H
ATOM   1787  N   VAL A 118      11.534   9.367  23.445  1.00 16.09           N
ATOM   1788  CA  VAL A 118      10.780   8.834  24.583  1.00 15.80           C
ATOM   1789  C   VAL A 118       9.808   9.872  25.124  1.00 16.69           C
ATOM   1790  O   VAL A 118       8.666   9.531  25.436  1.00 19.43           O
ATOM   1791  CB  VAL A 118      11.722   8.309  25.685  1.00 10.92           C
ATOM   1792  CG1 VAL A 118      10.915   7.829  26.888  1.00 16.61           C
ATOM   1793  CG2 VAL A 118      12.624   7.174  25.155  1.00 13.31           C
ATOM   1794  H   VAL A 118      12.376   9.462  23.582  1.00 19.29           H
ATOM   1795  HA  VAL A 118      10.242   8.094  24.269  1.00 18.94           H
ATOM   1796  HB  VAL A 118      12.286   9.034  25.989  1.00 13.09           H
ATOM   1797 HG11 VAL A 118      11.541   7.516  27.553  1.00 19.91           H
ATOM   1798 HG12 VAL A 118      10.398   8.564  27.253  1.00 19.91           H
ATOM   1799 HG13 VAL A 118      10.331   7.107  26.616  1.00 19.91           H
ATOM   1800 HG21 VAL A 118      13.180   6.850  25.880  1.00 15.96           H
ATOM   1801 HG22 VAL A 118      12.067   6.451  24.827  1.00 15.96           H
ATOM   1802 HG23 VAL A 118      13.185   7.509  24.443  1.00 15.96           H
ATOM   1803  N   VAL A 119      10.219  11.151  25.219  1.00 15.23           N
ATOM   1804  CA  VAL A 119       9.263  12.209  25.588  1.00 16.62           C
ATOM   1805  C   VAL A 119       8.046  12.172  24.658  1.00 16.76           C
ATOM   1806  O   VAL A 119       6.900  12.284  25.104  1.00 18.32           O
ATOM   1807  CB  VAL A 119       9.919  13.610  25.581  1.00 20.72           C
ATOM   1808  CG1 VAL A 119       8.841  14.721  25.700  1.00 25.39           C
ATOM   1809  CG2 VAL A 119      10.914  13.779  26.771  1.00 19.21           C
ATOM   1810  H   VAL A 119      11.024  11.420  25.078  1.00 18.26           H
ATOM   1811  HA  VAL A 119       8.956  12.046  26.490  1.00 19.93           H
ATOM   1812  HB  VAL A 119      10.403  13.756  24.751  1.00 24.84           H
ATOM   1813 HG11 VAL A 119       9.287  15.575  25.798  1.00 30.45           H
ATOM   1814 HG12 VAL A 119       8.300  14.728  24.896  1.00 30.45           H
ATOM   1815 HG13 VAL A 119       8.297  14.550  26.484  1.00 30.45           H
ATOM   1816 HG21 VAL A 119      11.281  14.674  26.756  1.00 23.03           H
ATOM   1817 HG22 VAL A 119      10.427  13.637  27.597  1.00 23.03           H
ATOM   1818 HG23 VAL A 119      11.627  13.125  26.690  1.00 23.03           H
ATOM   1819  N   TYR A 120       8.282  12.022  23.359  1.00 16.54           N
ATOM   1820  CA  TYR A 120       7.185  12.007  22.392  1.00 17.12           C
ATOM   1821  C   TYR A 120       6.227  10.846  22.663  1.00 18.84           C
ATOM   1822  O   TYR A 120       5.004  11.045  22.803  1.00 15.77           O
ATOM   1823  CB  TYR A 120       7.724  11.953  20.958  1.00 18.03           C
ATOM   1824  CG  TYR A 120       6.603  11.712  19.973  1.00 19.10           C
ATOM   1825  CD1 TYR A 120       5.748  12.748  19.562  1.00 23.86           C
ATOM   1826  CD2 TYR A 120       6.371  10.432  19.488  1.00 24.29           C
ATOM   1827  CE1 TYR A 120       4.681  12.477  18.682  1.00 26.68           C
ATOM   1828  CE2 TYR A 120       5.352  10.159  18.629  1.00 23.37           C
ATOM   1829  CZ  TYR A 120       4.502  11.166  18.233  1.00 23.64           C
ATOM   1830  OH  TYR A 120       3.519  10.804  17.371  1.00 29.91           O
ATOM   1831  H   TYR A 120       9.065  11.924  23.017  1.00 19.82           H
ATOM   1832  HA  TYR A 120       6.690  12.836  22.482  1.00 20.52           H
ATOM   1833  HB2 TYR A 120       8.158  12.792  20.736  1.00 21.62           H
ATOM   1834  HB3 TYR A 120       8.358  11.227  20.886  1.00 21.62           H
ATOM   1835  HD1 TYR A 120       5.867  13.612  19.886  1.00 28.62           H
ATOM   1836  HD2 TYR A 120       6.925   9.738  19.760  1.00 29.13           H
ATOM   1837  HE1 TYR A 120       4.114  13.158  18.405  1.00 31.99           H
ATOM   1838  HE2 TYR A 120       5.228   9.295  18.317  1.00 28.03           H
ATOM   1839  HH  TYR A 120       2.869  11.326  17.456  1.00 35.87           H
ATOM   1840  N   LEU A 121       6.768   9.642  22.831  1.00 16.39           N
ATOM   1841  CA  LEU A 121       5.923   8.471  23.048  1.00 13.12           C
ATOM   1842  C   LEU A 121       5.102   8.628  24.314  1.00 17.00           C
ATOM   1843  O   LEU A 121       3.873   8.464  24.302  1.00 17.49           O
ATOM   1844  CB  LEU A 121       6.756   7.190  23.104  1.00 15.42           C
ATOM   1845  CG  LEU A 121       7.506   6.768  21.829  1.00 17.95           C
ATOM   1846  CD1 LEU A 121       8.318   5.581  22.148  1.00 19.84           C
ATOM   1847  CD2 LEU A 121       6.541   6.460  20.724  1.00 19.28           C
ATOM   1848  H   LEU A 121       7.613   9.482  22.836  1.00 19.65           H
ATOM   1849  HA  LEU A 121       5.298   8.403  22.307  1.00 15.73           H
ATOM   1850  HB2 LEU A 121       7.419   7.282  23.810  1.00 18.48           H
ATOM   1851  HB3 LEU A 121       6.156   6.460  23.322  1.00 18.48           H
ATOM   1852  HG  LEU A 121       8.100   7.477  21.546  1.00 21.52           H
ATOM   1853 HD11 LEU A 121       8.810   5.322  21.355  1.00 23.79           H
ATOM   1854 HD12 LEU A 121       8.933   5.823  22.859  1.00 23.79           H
ATOM   1855 HD13 LEU A 121       7.733   4.860  22.436  1.00 23.79           H
ATOM   1856 HD21 LEU A 121       7.042   6.212  19.933  1.00 23.12           H
ATOM   1857 HD22 LEU A 121       5.963   5.730  20.991  1.00 23.12           H
ATOM   1858 HD23 LEU A 121       6.008   7.248  20.543  1.00 23.12           H
ATOM   1859  N   HIS A 122       5.764   8.992  25.408  1.00 17.57           N
ATOM   1860  CA  HIS A 122       5.072   9.145  26.674  1.00 17.83           C
ATOM   1861  C   HIS A 122       4.006  10.238  26.577  1.00 22.91           C
ATOM   1862  O   HIS A 122       2.932  10.146  27.195  1.00 19.52           O
ATOM   1863  CB  HIS A 122       6.106   9.441  27.750  1.00 14.80           C
ATOM   1864  CG  HIS A 122       6.958   8.261  28.099  1.00 16.93           C
ATOM   1865  ND1 HIS A 122       7.956   8.306  29.053  1.00 15.18           N
ATOM   1866  CD2 HIS A 122       6.979   7.005  27.592  1.00 16.02           C
ATOM   1867  CE1 HIS A 122       8.519   7.112  29.147  1.00 16.75           C
ATOM   1868  NE2 HIS A 122       7.940   6.306  28.272  1.00 16.02           N
ATOM   1869  H   HIS A 122       6.606   9.159  25.439  1.00 21.06           H
ATOM   1870  HA  HIS A 122       4.633   8.314  26.905  1.00 21.38           H
ATOM   1871  HB2 HIS A 122       5.652   9.725  28.553  1.00 17.74           H
ATOM   1872  HB3 HIS A 122       6.684  10.157  27.435  1.00 17.74           H
ATOM   1873  HD2 HIS A 122       6.419   6.662  26.934  1.00 19.21           H
ATOM   1874  HE1 HIS A 122       9.215   6.881  29.714  1.00 20.08           H
ATOM   1875  HE2 HIS A 122       8.144   5.484  28.131  1.00 19.21           H
ATOM   1876  N   GLY A 123       4.301  11.286  25.815  1.00 19.86           N
ATOM   1877  CA  GLY A 123       3.350  12.366  25.629  1.00 21.26           C
ATOM   1878  C   GLY A 123       2.077  11.922  24.936  1.00 22.68           C
ATOM   1879  O   GLY A 123       1.005  12.452  25.219  1.00 23.71           O
ATOM   1880  H   GLY A 123       5.044  11.387  25.395  1.00 23.81           H
ATOM   1881  HA2 GLY A 123       3.126  12.741  26.495  1.00 25.49           H
ATOM   1882  HA3 GLY A 123       3.755  13.064  25.096  1.00 25.49           H
ATOM   1883  N   ILE A 124       2.153  10.906  24.071  1.00 21.68           N
ATOM   1884  CA  ILE A 124       0.933  10.352  23.490  1.00 23.62           C
ATOM   1885  C   ILE A 124       0.470   9.083  24.200  1.00 22.28           C
ATOM   1886  O   ILE A 124      -0.420   8.399  23.693  1.00 23.48           O
ATOM   1887  CB  ILE A 124       1.069  10.127  21.970  1.00 22.36           C
ATOM   1888  CG1 ILE A 124       2.190   9.174  21.585  1.00 19.56           C
ATOM   1889  CG2 ILE A 124       1.298  11.484  21.228  1.00 28.02           C
ATOM   1890  CD1 ILE A 124       2.148   8.841  20.099  1.00 28.37           C
ATOM   1891  H   ILE A 124       2.876  10.527  23.810  1.00 25.99           H
ATOM   1892  HA  ILE A 124       0.223  10.999  23.605  1.00 28.33           H
ATOM   1893  HB  ILE A 124       0.240   9.748  21.642  1.00 26.82           H
ATOM   1894 HG12 ILE A 124       3.049   9.577  21.785  1.00 23.46           H
ATOM   1895 HG13 ILE A 124       2.093   8.347  22.076  1.00 23.46           H
ATOM   1896 HG21 ILE A 124       1.291  11.338  20.270  1.00 33.61           H
ATOM   1897 HG22 ILE A 124       0.582  12.089  21.469  1.00 33.61           H
ATOM   1898 HG23 ILE A 124       2.150  11.862  21.500  1.00 33.61           H
ATOM   1899 HD11 ILE A 124       2.840   8.194  19.899  1.00 34.02           H
ATOM   1900 HD12 ILE A 124       1.276   8.471  19.886  1.00 34.02           H
ATOM   1901 HD13 ILE A 124       2.296   9.646  19.585  1.00 34.02           H
ATOM   1902  N   GLY A 125       1.019   8.767  25.379  1.00 22.29           N
ATOM   1903  CA  GLY A 125       0.493   7.668  26.171  1.00 22.89           C
ATOM   1904  C   GLY A 125       1.001   6.292  25.779  1.00 19.11           C
ATOM   1905  O   GLY A 125       0.414   5.289  26.182  1.00 20.63           O
ATOM   1906  H   GLY A 125       1.692   9.163  25.733  1.00 26.73           H
ATOM   1907  HA2 GLY A 125       0.718   7.821  27.102  1.00 27.45           H
ATOM   1908  HA3 GLY A 125      -0.477   7.660  26.103  1.00 27.45           H
ATOM   1909  N   ILE A 126       2.090   6.211  25.029  1.00 13.67           N
ATOM   1910  CA  ILE A 126       2.657   4.945  24.584  1.00 16.43           C
ATOM   1911  C   ILE A 126       3.955   4.688  25.350  1.00 15.50           C
ATOM   1912  O   ILE A 126       4.810   5.581  25.464  1.00 16.14           O
ATOM   1913  CB  ILE A 126       2.909   4.958  23.073  1.00 20.55           C
ATOM   1914  CG1 ILE A 126       1.552   5.032  22.350  1.00 26.31           C
ATOM   1915  CG2 ILE A 126       3.697   3.722  22.619  1.00 16.67           C
ATOM   1916  CD1 ILE A 126       1.731   5.589  21.004  1.00 37.75           C
ATOM   1917  H   ILE A 126       2.526   6.894  24.756  1.00 16.39           H
ATOM   1918  HA  ILE A 126       2.029   4.227  24.769  1.00 19.69           H
ATOM   1919  HB  ILE A 126       3.431   5.746  22.853  1.00 24.64           H
ATOM   1920 HG12 ILE A 126       1.154   4.147  22.279  1.00 31.55           H
ATOM   1921 HG13 ILE A 126       0.958   5.623  22.837  1.00 31.55           H
ATOM   1922 HG21 ILE A 126       3.805   3.760  21.657  1.00 19.99           H
ATOM   1923 HG22 ILE A 126       4.570   3.695  23.032  1.00 19.99           H
ATOM   1924 HG23 ILE A 126       3.195   2.929  22.853  1.00 19.99           H
ATOM   1925 HD11 ILE A 126       0.866   5.710  20.586  1.00 45.28           H
ATOM   1926 HD12 ILE A 126       2.184   6.441  21.090  1.00 45.28           H
ATOM   1927 HD13 ILE A 126       2.274   4.977  20.483  1.00 45.28           H
ATOM   1928  N   THR A 127       4.115   3.463  25.843  1.00 16.31           N
ATOM   1929  CA  THR A 127       5.385   3.022  26.378  1.00 16.25           C
ATOM   1930  C   THR A 127       5.961   1.980  25.435  1.00 19.58           C
ATOM   1931  O   THR A 127       5.249   1.096  24.949  1.00 15.10           O
ATOM   1932  CB  THR A 127       5.258   2.494  27.825  1.00 16.83           C
ATOM   1933  OG1 THR A 127       6.488   1.867  28.237  1.00 16.54           O
ATOM   1934  CG2 THR A 127       4.117   1.516  27.992  1.00 19.37           C
ATOM   1935  H   THR A 127       3.502   2.864  25.867  1.00 19.55           H
ATOM   1936  HA  THR A 127       6.004   3.767  26.381  1.00 19.48           H
ATOM   1937  HB  THR A 127       5.086   3.242  28.413  1.00 20.17           H
ATOM   1938  HG1 THR A 127       7.132   2.377  28.086  1.00 19.83           H
ATOM   1939 HG21 THR A 127       4.067   1.239  28.918  1.00 23.22           H
ATOM   1940 HG22 THR A 127       3.272   1.926  27.752  1.00 23.22           H
ATOM   1941 HG23 THR A 127       4.256   0.740  27.432  1.00 23.22           H
ATOM   1942  N   HIS A 128       7.263   2.099  25.173  1.00 16.41           N
ATOM   1943  CA  HIS A 128       7.937   1.182  24.251  1.00 16.29           C
ATOM   1944  C   HIS A 128       8.152  -0.197  24.873  1.00 16.06           C
ATOM   1945  O   HIS A 128       7.916  -1.220  24.221  1.00 17.92           O
ATOM   1946  CB  HIS A 128       9.268   1.767  23.830  1.00 16.46           C
ATOM   1947  CG  HIS A 128       9.997   0.916  22.856  1.00 18.23           C
ATOM   1948  ND1 HIS A 128      10.660  -0.238  23.220  1.00 12.62           N
ATOM   1949  CD2 HIS A 128      10.165   1.046  21.522  1.00 16.64           C
ATOM   1950  CE1 HIS A 128      11.211  -0.780  22.151  1.00 20.42           C
ATOM   1951  NE2 HIS A 128      10.930  -0.018  21.107  1.00 17.58           N
ATOM   1952  H   HIS A 128       7.781   2.681  25.529  1.00 19.68           H
ATOM   1953  HA  HIS A 128       7.401   1.059  23.455  1.00 19.53           H
ATOM   1954  HB2 HIS A 128       9.837   1.889  24.607  1.00 19.73           H
ATOM   1955  HB3 HIS A 128       9.110   2.617  23.404  1.00 19.73           H
ATOM   1956  HD2 HIS A 128       9.829   1.733  20.993  1.00 19.95           H
ATOM   1957  HE1 HIS A 128      11.712  -1.562  22.141  1.00 24.49           H
ATOM   1958  HE2 HIS A 128      11.172  -0.169  20.299  1.00 21.07           H
ATOM   1959  N   ARG A 129       8.612  -0.236  26.120  1.00 13.13           N
ATOM   1960  CA  ARG A 129       8.798  -1.406  26.997  1.00 15.62           C
ATOM   1961  C   ARG A 129       9.968  -2.310  26.614  1.00 14.79           C
ATOM   1962  O   ARG A 129      10.123  -3.363  27.231  1.00 18.54           O
ATOM   1963  CB  ARG A 129       7.537  -2.281  27.071  1.00 16.76           C
ATOM   1964  CG  ARG A 129       6.289  -1.534  27.520  1.00 18.63           C
ATOM   1965  CD  ARG A 129       5.297  -2.463  28.235  1.00 21.29           C
ATOM   1966  NE  ARG A 129       4.582  -3.250  27.246  1.00 23.09           N
ATOM   1967  CZ  ARG A 129       3.560  -4.062  27.505  1.00 31.95           C
ATOM   1968  NH1 ARG A 129       3.112  -4.210  28.752  1.00 26.42           N
ATOM   1969  NH2 ARG A 129       2.992  -4.719  26.502  1.00 28.88           N1+
ATOM   1970  H   ARG A 129       8.840   0.484  26.526  1.00 15.73           H
ATOM   1971  HA  ARG A 129       8.981  -1.096  27.897  1.00 18.73           H
ATOM   1972  HB2 ARG A 129       7.365  -2.644  26.188  1.00 20.10           H
ATOM   1973  HB3 ARG A 129       7.702  -3.004  27.690  1.00 20.10           H
ATOM   1974  HG2 ARG A 129       6.539  -0.814  28.120  1.00 22.34           H
ATOM   1975  HG3 ARG A 129       5.841  -1.170  26.742  1.00 22.34           H
ATOM   1976  HD2 ARG A 129       5.771  -3.053  28.842  1.00 25.52           H
ATOM   1977  HD3 ARG A 129       4.647  -1.932  28.721  1.00 25.52           H
ATOM   1978  HE  ARG A 129       4.761  -3.093  26.419  1.00 27.69           H
ATOM   1979 HH11 ARG A 129       3.478  -3.785  29.402  1.00 31.69           H
ATOM   1980 HH12 ARG A 129       2.456  -4.739  28.902  1.00 31.69           H
ATOM   1981 HH21 ARG A 129       3.286  -4.622  25.699  1.00 34.64           H
ATOM   1982 HH22 ARG A 129       2.336  -5.248  26.655  1.00 34.64           H
ATOM   1983  N   ASP A 130      10.755  -1.983  25.601  1.00 17.07           N
ATOM   1984  CA  ASP A 130      11.940  -2.802  25.310  1.00 17.61           C
ATOM   1985  C   ASP A 130      13.072  -1.967  24.712  1.00 17.00           C
ATOM   1986  O   ASP A 130      13.716  -2.341  23.731  1.00 18.45           O
ATOM   1987  CB  ASP A 130      11.550  -3.975  24.413  1.00 17.24           C
ATOM   1988  CG  ASP A 130      12.619  -5.083  24.370  1.00 21.36           C
ATOM   1989  OD1 ASP A 130      12.634  -5.833  23.381  1.00 18.48           O
ATOM   1990  OD2 ASP A 130      13.414  -5.221  25.327  1.00 21.15           O1-
ATOM   1991  H   ASP A 130      10.636  -1.318  25.085  1.00 20.47           H
ATOM   1992  HA  ASP A 130      12.263  -3.163  26.152  1.00 21.11           H
ATOM   1993  HB2 ASP A 130      10.727  -4.360  24.751  1.00 20.67           H
ATOM   1994  HB3 ASP A 130      11.432  -3.637  23.514  1.00 20.67           H
ATOM   1995  N   ILE A 131      13.359  -0.820  25.318  1.00 13.94           N
ATOM   1996  CA  ILE A 131      14.430   0.032  24.827  1.00 14.24           C
ATOM   1997  C   ILE A 131      15.794  -0.621  25.070  1.00 12.83           C
ATOM   1998  O   ILE A 131      16.127  -1.003  26.193  1.00 16.22           O
ATOM   1999  CB  ILE A 131      14.355   1.409  25.504  1.00 18.73           C
ATOM   2000  CG1 ILE A 131      13.046   2.106  25.124  1.00 20.14           C
ATOM   2001  CG2 ILE A 131      15.597   2.232  25.163  1.00 14.85           C
ATOM   2002  CD1 ILE A 131      12.714   3.287  26.007  1.00 17.99           C
ATOM   2003  H   ILE A 131      12.939  -0.510  26.006  1.00 16.71           H
ATOM   2004  HA  ILE A 131      14.302   0.147  23.871  1.00 17.07           H
ATOM   2005  HB  ILE A 131      14.351   1.272  26.465  1.00 22.46           H
ATOM   2006 HG12 ILE A 131      13.104   2.426  24.212  1.00 24.15           H
ATOM   2007 HG13 ILE A 131      12.321   1.469  25.206  1.00 24.15           H
ATOM   2008 HG21 ILE A 131      15.473   3.136  25.494  1.00 17.80           H
ATOM   2009 HG22 ILE A 131      16.377   1.840  25.591  1.00 17.80           H
ATOM   2010 HG23 ILE A 131      15.730   2.243  24.201  1.00 17.80           H
ATOM   2011 HD11 ILE A 131      11.852   3.641  25.740  1.00 21.57           H
ATOM   2012 HD12 ILE A 131      12.683   2.989  26.927  1.00 21.57           H
ATOM   2013 HD13 ILE A 131      13.400   3.961  25.897  1.00 21.57           H
ATOM   2014  N   LYS A 132      16.603  -0.752  24.000  1.00 12.72           N
ATOM   2015  CA  LYS A 132      17.943  -1.292  24.114  1.00 17.52           C
ATOM   2016  C   LYS A 132      18.641  -0.951  22.805  1.00 15.60           C
ATOM   2017  O   LYS A 132      17.975  -0.554  21.836  1.00 15.19           O
ATOM   2018  CB  LYS A 132      17.927  -2.802  24.362  1.00 14.85           C
ATOM   2019  CG  LYS A 132      17.126  -3.593  23.338  1.00 14.63           C
ATOM   2020  CD  LYS A 132      17.110  -5.056  23.724  1.00 17.22           C
ATOM   2021  CE  LYS A 132      16.259  -5.893  22.720  1.00 19.61           C
ATOM   2022  NZ  LYS A 132      16.233  -7.352  23.091  1.00 20.75           N1+
ATOM   2023  H   LYS A 132      16.396  -0.545  23.195  1.00 15.25           H
ATOM   2024  HA  LYS A 132      18.400  -0.868  24.855  1.00 21.01           H
ATOM   2025  HB2 LYS A 132      18.832  -3.134  24.328  1.00 17.80           H
ATOM   2026  HB3 LYS A 132      17.554  -2.990  25.234  1.00 17.80           H
ATOM   2027  HG2 LYS A 132      16.211  -3.282  23.301  1.00 17.54           H
ATOM   2028  HG3 LYS A 132      17.537  -3.506  22.471  1.00 17.54           H
ATOM   2029  HD2 LYS A 132      18.017  -5.395  23.730  1.00 20.64           H
ATOM   2030  HD3 LYS A 132      16.724  -5.140  24.608  1.00 20.64           H
ATOM   2031  HE2 LYS A 132      15.345  -5.571  22.714  1.00 23.52           H
ATOM   2032  HE3 LYS A 132      16.641  -5.812  21.830  1.00 23.52           H
ATOM   2033  HZ1 LYS A 132      15.719  -7.791  22.513  1.00 24.88           H
ATOM   2034  HZ2 LYS A 132      17.053  -7.695  23.058  1.00 24.88           H
ATOM   2035  HZ3 LYS A 132      15.903  -7.458  23.910  1.00 24.88           H
ATOM   2036  N   PRO A 133      19.962  -1.088  22.733  1.00 17.66           N
ATOM   2037  CA  PRO A 133      20.681  -0.531  21.567  1.00 18.50           C
ATOM   2038  C   PRO A 133      20.322  -1.229  20.258  1.00 21.28           C
ATOM   2039  O   PRO A 133      20.443  -0.615  19.185  1.00 17.68           O
ATOM   2040  CB  PRO A 133      22.157  -0.714  21.948  1.00 18.30           C
ATOM   2041  CG  PRO A 133      22.170  -0.753  23.475  1.00 20.24           C
ATOM   2042  CD  PRO A 133      20.881  -1.520  23.801  1.00 17.64           C
ATOM   2043  HA  PRO A 133      20.507   0.419  21.470  1.00 22.18           H
ATOM   2044  HB2 PRO A 133      22.494  -1.548  21.590  1.00 21.94           H
ATOM   2045  HB3 PRO A 133      22.677   0.035  21.611  1.00 21.94           H
ATOM   2046  HG2 PRO A 133      22.948  -1.234  23.796  1.00 24.26           H
ATOM   2047  HG3 PRO A 133      22.147   0.148  23.836  1.00 24.26           H
ATOM   2048  HD2 PRO A 133      21.038  -2.475  23.767  1.00 21.15           H
ATOM   2049  HD3 PRO A 133      20.547  -1.244  24.667  1.00 21.15           H
ATOM   2050  N   GLU A 134      19.898  -2.500  20.325  1.00 17.74           N
ATOM   2051  CA  GLU A 134      19.423  -3.232  19.155  1.00 20.12           C
ATOM   2052  C   GLU A 134      18.179  -2.613  18.538  1.00 22.04           C
ATOM   2053  O   GLU A 134      17.936  -2.786  17.341  1.00 23.13           O
ATOM   2054  CB  GLU A 134      19.145  -4.692  19.537  1.00 20.35           C
ATOM   2055  CG  GLU A 134      20.364  -5.401  20.081  1.00 22.10           C
ATOM   2056  CD  GLU A 134      20.511  -5.370  21.606  1.00 27.19           C
ATOM   2057  OE1 GLU A 134      20.220  -4.335  22.264  1.00 20.88           O
ATOM   2058  OE2 GLU A 134      20.964  -6.411  22.140  1.00 27.85           O1-
ATOM   2059  H   GLU A 134      19.879  -2.960  21.048  1.00 21.27           H
ATOM   2060  HA  GLU A 134      20.114  -3.236  18.477  1.00 24.13           H
ATOM   2061  HB2 GLU A 134      18.464  -4.707  20.220  1.00 24.39           H
ATOM   2062  HB3 GLU A 134      18.833  -5.172  18.757  1.00 24.39           H
ATOM   2063  HG2 GLU A 134      20.305  -6.335  19.824  1.00 26.50           H
ATOM   2064  HG3 GLU A 134      21.166  -5.001  19.700  1.00 26.50           H
ATOM   2065  N   ASN A 135      17.376  -1.898  19.318  1.00 18.66           N
ATOM   2066  CA  ASN A 135      16.142  -1.312  18.813  1.00 18.06           C
ATOM   2067  C   ASN A 135      16.255   0.173  18.569  1.00 15.99           C
ATOM   2068  O   ASN A 135      15.243   0.808  18.286  1.00 22.47           O
ATOM   2069  CB  ASN A 135      14.968  -1.560  19.779  1.00 17.99           C
ATOM   2070  CG  ASN A 135      14.582  -2.993  19.827  1.00 26.99           C
ATOM   2071  OD1 ASN A 135      14.711  -3.720  18.840  1.00 26.16           O
ATOM   2072  ND2 ASN A 135      14.098  -3.418  20.958  1.00 21.47           N
ATOM   2073  H   ASN A 135      17.525  -1.736  20.145  1.00 22.37           H
ATOM   2074  HA  ASN A 135      15.909  -1.733  17.977  1.00 21.65           H
ATOM   2075  HB2 ASN A 135      15.211  -1.292  20.677  1.00 21.57           H
ATOM   2076  HB3 ASN A 135      14.196  -1.050  19.496  1.00 21.57           H
ATOM   2077 HD21 ASN A 135      13.782  -4.213  21.024  1.00 25.74           H
ATOM   2078 HD22 ASN A 135      14.097  -2.893  21.636  1.00 25.74           H
ATOM   2079  N   LEU A 136      17.422   0.751  18.721  1.00 16.46           N
ATOM   2080  CA  LEU A 136      17.616   2.178  18.464  1.00 16.82           C
ATOM   2081  C   LEU A 136      18.390   2.210  17.146  1.00 18.24           C
ATOM   2082  O   LEU A 136      19.575   1.861  17.138  1.00 19.63           O
ATOM   2083  CB  LEU A 136      18.358   2.842  19.613  1.00 14.59           C
ATOM   2084  CG  LEU A 136      17.576   2.717  20.926  1.00 15.65           C
ATOM   2085  CD1 LEU A 136      18.392   3.200  22.082  1.00 20.53           C
ATOM   2086  CD2 LEU A 136      16.242   3.466  20.866  1.00 16.45           C
ATOM   2087  H   LEU A 136      18.131   0.340  18.966  1.00 19.74           H
ATOM   2088  HA  LEU A 136      16.771   2.628  18.351  1.00 20.17           H
ATOM   2089  HB2 LEU A 136      19.214   2.409  19.741  1.00 17.49           H
ATOM   2090  HB3 LEU A 136      18.493   3.778  19.418  1.00 17.49           H
ATOM   2091  HG  LEU A 136      17.371   1.781  21.079  1.00 18.76           H
ATOM   2092 HD11 LEU A 136      17.862   3.139  22.894  1.00 24.62           H
ATOM   2093 HD12 LEU A 136      19.176   2.636  22.165  1.00 24.62           H
ATOM   2094 HD13 LEU A 136      18.643   4.122  21.914  1.00 24.62           H
ATOM   2095 HD21 LEU A 136      15.807   3.396  21.728  1.00 19.72           H
ATOM   2096 HD22 LEU A 136      16.406   4.394  20.644  1.00 19.72           H
ATOM   2097 HD23 LEU A 136      15.688   3.068  20.180  1.00 19.72           H
ATOM   2098  N   LEU A 137      17.699   2.528  16.034  1.00 21.46           N
ATOM   2099  CA  LEU A 137      18.423   2.556  14.777  1.00 18.46           C
ATOM   2100  C   LEU A 137      18.845   4.027  14.585  1.00 23.00           C
ATOM   2101  O   LEU A 137      18.572   5.060  15.171  1.00 21.37           O
ATOM   2102  CB  LEU A 137      17.544   2.037  13.634  1.00 16.59           C
ATOM   2103  CG  LEU A 137      16.864   0.705  14.053  1.00 24.70           C
ATOM   2104  CD1 LEU A 137      15.882   0.291  12.970  1.00 19.42           C
ATOM   2105  CD2 LEU A 137      17.893  -0.361  14.392  1.00 17.15           C
ATOM   2106  H   LEU A 137      16.729   2.875  16.039  1.00 25.73           H
ATOM   2107  HA  LEU A 137      19.374   1.922  14.852  1.00 22.13           H
ATOM   2108  HB2 LEU A 137      16.783   2.782  13.341  1.00 19.89           H
ATOM   2109  HB3 LEU A 137      18.185   1.843  12.753  1.00 19.89           H
ATOM   2110  HG  LEU A 137      16.250   0.878  14.979  1.00 29.63           H
ATOM   2111 HD11 LEU A 137      15.353  -0.631  13.268  1.00 23.29           H
ATOM   2112 HD12 LEU A 137      15.135   1.064  12.785  1.00 23.29           H
ATOM   2113 HD13 LEU A 137      16.382   0.076  12.019  1.00 23.29           H
ATOM   2114 HD21 LEU A 137      17.412  -1.334  14.590  1.00 20.56           H
ATOM   2115 HD22 LEU A 137      18.623  -0.521  13.593  1.00 20.56           H
ATOM   2116 HD23 LEU A 137      18.474  -0.135  15.293  1.00 20.56           H
ATOM   2117  N   LEU A 138      19.678   4.050  13.519  1.00 21.51           N
ATOM   2118  CA  LEU A 138      20.502   5.171  13.075  1.00 19.53           C
ATOM   2119  C   LEU A 138      20.269   5.418  11.577  1.00 27.98           C
ATOM   2120  O   LEU A 138      20.387   4.488  10.761  1.00 22.53           O
ATOM   2121  CB  LEU A 138      21.977   4.850  13.327  1.00 26.22           C
ATOM   2122  CG  LEU A 138      22.785   5.390  14.508  1.00 29.49           C
ATOM   2123  CD1 LEU A 138      21.930   5.912  15.667  1.00 21.12           C
ATOM   2124  CD2 LEU A 138      23.781   4.397  14.996  1.00 29.86           C
ATOM   2125  H   LEU A 138      19.790   3.358  13.023  1.00 25.79           H
ATOM   2126  HA  LEU A 138      20.272   5.970  13.566  1.00 23.42           H
ATOM   2127  HB2 LEU A 138      22.057   3.886  13.369  1.00 31.45           H
ATOM   2128  HB3 LEU A 138      22.451   5.162  12.541  1.00 31.45           H
ATOM   2129  HG  LEU A 138      23.306   6.144  14.184  1.00 35.37           H
ATOM   2130 HD11 LEU A 138      22.507   6.161  16.402  1.00 25.33           H
ATOM   2131 HD12 LEU A 138      21.413   6.678  15.373  1.00 25.33           H
ATOM   2132 HD13 LEU A 138      21.338   5.195  15.929  1.00 25.33           H
ATOM   2133 HD21 LEU A 138      24.279   4.785  15.735  1.00 35.81           H
ATOM   2134 HD22 LEU A 138      23.308   3.599  15.292  1.00 35.81           H
ATOM   2135 HD23 LEU A 138      24.386   4.178  14.273  1.00 35.81           H
ATOM   2136  N   ASP A 139      19.971   6.662  11.206  1.00 22.82           N
ATOM   2137  CA  ASP A 139      19.749   6.975   9.796  1.00 28.83           C
ATOM   2138  C   ASP A 139      21.064   7.402   9.178  1.00 26.43           C
ATOM   2139  O   ASP A 139      22.125   7.308   9.805  1.00 23.76           O
ATOM   2140  CB  ASP A 139      18.666   8.038   9.598  1.00 25.18           C
ATOM   2141  CG  ASP A 139      19.108   9.453   9.952  1.00 25.74           C
ATOM   2142  OD1 ASP A 139      18.235  10.321   9.833  1.00 25.51           O
ATOM   2143  OD2 ASP A 139      20.280   9.716  10.335  1.00 26.60           O1-
ATOM   2144  H   ASP A 139      19.914   7.331  11.741  1.00 27.36           H
ATOM   2145  HA  ASP A 139      19.452   6.167   9.340  1.00 34.58           H
ATOM   2146  HB2 ASP A 139      18.407   8.034   8.669  1.00 30.20           H
ATOM   2147  HB3 ASP A 139      17.905   7.823  10.157  1.00 30.20           H
ATOM   2148  N   GLU A 140      21.004   7.846   7.919  1.00 31.13           N
ATOM   2149  CA  GLU A 140      22.213   8.172   7.174  1.00 26.66           C
ATOM   2150  C   GLU A 140      22.974   9.339   7.791  1.00 29.39           C
ATOM   2151  O   GLU A 140      24.188   9.433   7.620  1.00 32.60           O
ATOM   2152  CB  GLU A 140      21.861   8.482   5.696  1.00 35.60           C
ATOM   2153  CG  GLU A 140      21.108   9.814   5.452  1.00 39.61           C
ATOM   2154  CD  GLU A 140      19.641   9.789   5.879  0.10 39.55           C
ATOM   2155  OE1 GLU A 140      19.108   8.692   6.170  0.64 36.68           O
ATOM   2156  OE2 GLU A 140      19.021  10.878   5.913  0.59 46.07           O1-
ATOM   2157  H   GLU A 140      20.270   7.956   7.482  1.00 37.34           H
ATOM   2158  HA  GLU A 140      22.800   7.398   7.200  1.00 31.97           H
ATOM   2159  HB2 GLU A 140      22.687   8.519   5.185  1.00 42.70           H
ATOM   2160  HB3 GLU A 140      21.301   7.769   5.346  1.00 42.70           H
ATOM   2161  HG2 GLU A 140      21.559  10.534   5.926  1.00 47.51           H
ATOM   2162  HG3 GLU A 140      21.126   9.998   4.500  1.00 47.51           H
ATOM   2163  N   ARG A 141      22.302  10.207   8.540  1.00 33.66           N
ATOM   2164  CA  ARG A 141      22.976  11.277   9.273  1.00 34.01           C
ATOM   2165  C   ARG A 141      23.314  10.900  10.735  1.00 33.53           C
ATOM   2166  O   ARG A 141      23.662  11.781  11.530  1.00 29.04           O
ATOM   2167  CB  ARG A 141      22.103  12.533   9.214  1.00 32.55           C
ATOM   2168  CG  ARG A 141      22.151  13.271   7.836  1.00 38.10           C
ATOM   2169  CD  ARG A 141      22.003  14.810   7.981  1.00 41.49           C
ATOM   2170  NE  ARG A 141      22.772  15.312   9.131  0.24 41.37           N
ATOM   2171  CZ  ARG A 141      22.257  15.675  10.308  0.00 42.31           C
ATOM   2172  NH1 ARG A 141      20.947  15.644  10.546  0.74 37.66           N
ATOM   2173  NH2 ARG A 141      23.072  16.085  11.269  0.58 47.22           N1+
ATOM   2174  H   ARG A 141      21.447  10.204   8.633  1.00 40.37           H
ATOM   2175  HA  ARG A 141      23.812  11.489   8.830  1.00 40.80           H
ATOM   2176  HB2 ARG A 141      21.178  12.284   9.366  1.00 39.04           H
ATOM   2177  HB3 ARG A 141      22.396  13.130   9.911  1.00 39.04           H
ATOM   2178  HG2 ARG A 141      23.001  13.093   7.407  1.00 45.71           H
ATOM   2179  HG3 ARG A 141      21.423  12.957   7.275  1.00 45.71           H
ATOM   2180  HD2 ARG A 141      22.355  15.235   7.184  1.00 49.76           H
ATOM   2181  HD3 ARG A 141      21.065  15.041   8.089  1.00 49.76           H
ATOM   2182  HE  ARG A 141      23.618  15.426   9.022  1.00 49.63           H
ATOM   2183 HH11 ARG A 141      20.399  15.376   9.941  1.00 45.17           H
ATOM   2184 HH12 ARG A 141      20.648  15.890  11.316  1.00 45.17           H
ATOM   2185 HH21 ARG A 141      23.920  16.114  11.129  1.00 56.65           H
ATOM   2186 HH22 ARG A 141      22.750  16.331  12.029  1.00 56.65           H
ATOM   2187  N   ASP A 142      23.251   9.610  11.094  1.00 28.33           N
ATOM   2188  CA  ASP A 142      23.405   9.150  12.489  1.00 29.90           C
ATOM   2189  C   ASP A 142      22.371   9.749  13.438  1.00 22.54           C
ATOM   2190  O   ASP A 142      22.636   9.877  14.636  1.00 26.25           O
ATOM   2191  CB  ASP A 142      24.787   9.452  13.063  1.00 29.43           C
ATOM   2192  CG  ASP A 142      25.829   8.499  12.609  1.00 32.70           C
ATOM   2193  OD1 ASP A 142      25.518   7.508  11.923  1.00 33.62           O
ATOM   2194  OD2 ASP A 142      27.002   8.765  12.942  1.00 40.31           O1-
ATOM   2195  H   ASP A 142      23.117   8.967  10.542  1.00 33.98           H
ATOM   2196  HA  ASP A 142      23.279   8.188  12.515  1.00 35.87           H
ATOM   2197  HB2 ASP A 142      25.061  10.345  12.802  1.00 35.29           H
ATOM   2198  HB3 ASP A 142      24.762   9.381  14.028  1.00 35.29           H
ATOM   2199  N   ASN A 143      21.188  10.086  12.951  1.00 24.98           N
ATOM   2200  CA  ASN A 143      20.090  10.396  13.845  1.00 24.80           C
ATOM   2201  C   ASN A 143      19.476   9.113  14.392  1.00 25.11           C
ATOM   2202  O   ASN A 143      19.238   8.161  13.653  1.00 23.96           O
ATOM   2203  CB  ASN A 143      19.035  11.234  13.143  1.00 24.64           C
ATOM   2204  CG  ASN A 143      19.541  12.618  12.831  1.00 28.71           C
ATOM   2205  OD1 ASN A 143      20.042  13.299  13.711  1.00 23.68           O
ATOM   2206  ND2 ASN A 143      19.450  13.020  11.581  1.00 35.67           N
ATOM   2207  H   ASN A 143      20.997  10.155  12.116  1.00 29.95           H
ATOM   2208  HA  ASN A 143      20.436  10.901  14.596  1.00 29.74           H
ATOM   2209  HB2 ASN A 143      18.764  10.798  12.322  1.00 29.55           H
ATOM   2210  HB3 ASN A 143      18.265  11.321  13.726  1.00 29.55           H
ATOM   2211 HD21 ASN A 143      19.752  13.793  11.367  1.00 42.79           H
ATOM   2212 HD22 ASN A 143      19.103  12.508  10.981  1.00 42.79           H
ATOM   2213  N   LEU A 144      19.233   9.102  15.695  1.00 21.14           N
ATOM   2214  CA  LEU A 144      18.695   7.933  16.372  1.00 24.29           C
ATOM   2215  C   LEU A 144      17.181   7.871  16.218  1.00 19.63           C
ATOM   2216  O   LEU A 144      16.490   8.887  16.319  1.00 22.49           O
ATOM   2217  CB  LEU A 144      19.104   7.974  17.853  1.00 20.35           C
ATOM   2218  CG  LEU A 144      18.491   6.949  18.809  1.00 18.28           C
ATOM   2219  CD1 LEU A 144      19.453   6.770  19.994  1.00 19.75           C
ATOM   2220  CD2 LEU A 144      17.150   7.414  19.314  1.00 22.92           C
ATOM   2221  H   LEU A 144      19.381   9.766  16.217  1.00 25.35           H
ATOM   2222  HA  LEU A 144      19.078   7.135  15.979  1.00 29.12           H
ATOM   2223  HB2 LEU A 144      20.068   7.864  17.898  1.00 24.40           H
ATOM   2224  HB3 LEU A 144      18.876   8.854  18.193  1.00 24.40           H
ATOM   2225  HG  LEU A 144      18.388   6.097  18.355  1.00 21.92           H
ATOM   2226 HD11 LEU A 144      19.077   6.129  20.618  1.00 23.69           H
ATOM   2227 HD12 LEU A 144      20.309   6.452  19.663  1.00 23.69           H
ATOM   2228 HD13 LEU A 144      19.560   7.630  20.429  1.00 23.69           H
ATOM   2229 HD21 LEU A 144      16.800   6.737  19.916  1.00 27.48           H
ATOM   2230 HD22 LEU A 144      17.269   8.245  19.799  1.00 27.48           H
ATOM   2231 HD23 LEU A 144      16.532   7.548  18.582  1.00 27.48           H
ATOM   2232  N   LYS A 145      16.675   6.678  15.931  1.00 19.75           N
ATOM   2233  CA  LYS A 145      15.253   6.430  15.763  1.00 20.78           C
ATOM   2234  C   LYS A 145      14.852   5.193  16.562  1.00 17.61           C
ATOM   2235  O   LYS A 145      15.438   4.113  16.390  1.00 20.81           O
ATOM   2236  CB  LYS A 145      14.930   6.238  14.278  1.00 23.49           C
ATOM   2237  CG  LYS A 145      15.700   7.200  13.366  1.00 31.75           C
ATOM   2238  CD  LYS A 145      14.768   7.975  12.577  1.00 27.12           C
ATOM   2239  CE  LYS A 145      15.407   9.152  11.827  1.00 23.20           C
ATOM   2240  NZ  LYS A 145      14.232   9.885  11.287  1.00 24.06           N1+
ATOM   2241  H   LYS A 145      17.147   5.975  15.805  1.00 23.68           H
ATOM   2242  HA  LYS A 145      14.749   7.187  16.097  1.00 24.91           H
ATOM   2243  HB2 LYS A 145      15.176   5.337  14.013  1.00 28.17           H
ATOM   2244  HB3 LYS A 145      13.980   6.382  14.138  1.00 28.17           H
ATOM   2245  HG2 LYS A 145      16.230   7.831  13.872  1.00 38.08           H
ATOM   2246  HG3 LYS A 145      16.261   6.691  12.762  1.00 38.08           H
ATOM   2247  HD2 LYS A 145      14.362   7.389  11.917  1.00 32.53           H
ATOM   2248  HD3 LYS A 145      14.084   8.328  13.169  1.00 32.53           H
ATOM   2249  HE2 LYS A 145      15.917   9.723  12.423  1.00 27.82           H
ATOM   2250  HE3 LYS A 145      15.947   8.831  11.092  1.00 27.82           H
ATOM   2251  HZ1 LYS A 145      14.455  10.736  11.161  1.00 28.86           H
ATOM   2252  HZ2 LYS A 145      13.992   9.521  10.515  1.00 28.86           H
ATOM   2253  HZ3 LYS A 145      13.536   9.844  11.843  1.00 28.86           H
ATOM   2254  N   ILE A 146      13.822   5.333  17.385  1.00 21.86           N
ATOM   2255  CA  ILE A 146      13.331   4.219  18.192  1.00 19.63           C
ATOM   2256  C   ILE A 146      12.549   3.282  17.269  1.00 19.34           C
ATOM   2257  O   ILE A 146      11.688   3.740  16.499  1.00 20.69           O
ATOM   2258  CB  ILE A 146      12.448   4.730  19.360  1.00 15.19           C
ATOM   2259  CG1 ILE A 146      13.255   5.640  20.295  1.00 15.31           C
ATOM   2260  CG2 ILE A 146      11.838   3.566  20.135  1.00 20.28           C
ATOM   2261  CD1 ILE A 146      12.388   6.417  21.328  1.00 14.32           C
ATOM   2262  H   ILE A 146      13.376   6.061  17.477  1.00 26.21           H
ATOM   2263  HA  ILE A 146      14.088   3.735  18.559  1.00 23.53           H
ATOM   2264  HB  ILE A 146      11.715   5.250  18.992  1.00 18.21           H
ATOM   2265 HG12 ILE A 146      13.888   5.108  20.800  1.00 18.36           H
ATOM   2266 HG13 ILE A 146      13.734   6.303  19.768  1.00 18.36           H
ATOM   2267 HG21 ILE A 146      11.302   3.913  20.861  1.00 24.31           H
ATOM   2268 HG22 ILE A 146      11.275   3.046  19.538  1.00 24.31           H
ATOM   2269 HG23 ILE A 146      12.544   3.006  20.498  1.00 24.31           H
ATOM   2270 HD11 ILE A 146      12.963   7.013  21.831  1.00 17.16           H
ATOM   2271 HD12 ILE A 146      11.719   6.938  20.864  1.00 17.16           H
ATOM   2272 HD13 ILE A 146      11.947   5.792  21.920  1.00 17.16           H
ATOM   2273  N   SER A 147      12.858   1.982  17.335  1.00 16.12           N
ATOM   2274  CA  SER A 147      12.223   1.000  16.468  1.00 23.97           C
ATOM   2275  C   SER A 147      11.769  -0.117  17.455  1.00 23.78           C
ATOM   2276  O   SER A 147      12.091  -0.336  18.593  1.00 21.54           O
ATOM   2277  CB  SER A 147      13.199   0.404  15.417  1.00 21.67           C
ATOM   2278  OG  SER A 147      14.077  -0.502  16.051  1.00 23.78           O
ATOM   2279  H   SER A 147      13.557   1.591  18.014  1.00 19.33           H
ATOM   2280  HA  SER A 147      11.348   1.465  15.932  1.00 28.74           H
ATOM   2281  HB2 SER A 147      12.675  -0.220  14.662  1.00 25.98           H
ATOM   2282  HB3 SER A 147      13.768   1.206  14.904  1.00 25.98           H
ATOM   2283  HG  SER A 147      14.623  -0.054  16.750  1.00 28.52           H
ATOM   2284  N   ASP A 148      10.824  -0.799  16.754  1.00 24.21           N
ATOM   2285  CA  ASP A 148      10.146  -2.055  17.067  1.00 21.80           C
ATOM   2286  C   ASP A 148       9.068  -1.823  18.121  1.00 20.60           C
ATOM   2287  O   ASP A 148       9.343  -1.845  19.317  1.00 25.18           O
ATOM   2288  CB  ASP A 148      11.145  -3.126  17.521  1.00 29.30           C
ATOM   2289  CG  ASP A 148      10.493  -4.532  17.697  1.00 39.38           C
ATOM   2290  OD1 ASP A 148      11.236  -5.531  17.837  1.00 41.95           O
ATOM   2291  OD2 ASP A 148       9.253  -4.647  17.699  1.00 31.86           O1-
ATOM   2292  H   ASP A 148      10.540  -0.490  16.007  1.00 29.03           H
ATOM   2293  HA  ASP A 148       9.701  -2.381  16.274  1.00 26.15           H
ATOM   2294  HB2 ASP A 148      11.835  -3.207  16.844  1.00 35.14           H
ATOM   2295  HB3 ASP A 148      11.541  -2.864  18.368  1.00 35.14           H
ATOM   2296  N   PHE A 149       7.824  -1.674  17.699  1.00 20.99           N
ATOM   2297  CA  PHE A 149       6.757  -1.416  18.645  1.00 23.01           C
ATOM   2298  C   PHE A 149       5.957  -2.673  18.942  1.00 25.90           C
ATOM   2299  O   PHE A 149       4.831  -2.602  19.446  1.00 24.94           O
ATOM   2300  CB  PHE A 149       5.943  -0.259  18.114  1.00 21.24           C
ATOM   2301  CG  PHE A 149       6.674   1.044  18.214  1.00 28.61           C
ATOM   2302  CD1 PHE A 149       7.520   1.472  17.198  1.00 25.06           C
ATOM   2303  CD2 PHE A 149       6.559   1.819  19.363  1.00 23.40           C
ATOM   2304  CE1 PHE A 149       8.228   2.693  17.322  1.00 25.38           C
ATOM   2305  CE2 PHE A 149       7.255   3.038  19.497  1.00 21.26           C
ATOM   2306  CZ  PHE A 149       8.090   3.469  18.488  1.00 23.52           C
ATOM   2307  H   PHE A 149       7.564  -1.729  16.884  1.00 25.17           H
ATOM   2308  HA  PHE A 149       7.136  -1.125  19.490  1.00 27.59           H
ATOM   2309  HB2 PHE A 149       5.740  -0.422  17.183  1.00 25.46           H
ATOM   2310  HB3 PHE A 149       5.128  -0.181  18.634  1.00 25.46           H
ATOM   2311  HD1 PHE A 149       7.614   0.958  16.431  1.00 30.05           H
ATOM   2312  HD2 PHE A 149       5.998   1.528  20.050  1.00 28.06           H
ATOM   2313  HE1 PHE A 149       8.786   2.983  16.639  1.00 30.43           H
ATOM   2314  HE2 PHE A 149       7.158   3.544  20.270  1.00 25.50           H
ATOM   2315  HZ  PHE A 149       8.546   4.273  18.567  1.00 28.20           H
ATOM   2316  N   GLY A 150       6.580  -3.827  18.713  1.00 28.00           N
ATOM   2317  CA  GLY A 150       5.943  -5.101  18.949  1.00 31.77           C
ATOM   2318  C   GLY A 150       5.622  -5.372  20.405  1.00 30.58           C
ATOM   2319  O   GLY A 150       4.724  -6.166  20.689  1.00 30.82           O
ATOM   2320  H   GLY A 150       7.384  -3.892  18.409  1.00 33.57           H
ATOM   2321  HA2 GLY A 150       5.119  -5.137  18.438  1.00 38.10           H
ATOM   2322  HA3 GLY A 150       6.533  -5.803  18.635  1.00 38.10           H
ATOM   2323  N   LEU A 151       6.319  -4.732  21.334  1.00 23.57           N
ATOM   2324  CA  LEU A 151       5.971  -4.849  22.740  1.00 24.32           C
ATOM   2325  C   LEU A 151       5.333  -3.590  23.318  1.00 21.95           C
ATOM   2326  O   LEU A 151       4.982  -3.586  24.512  1.00 26.74           O
ATOM   2327  CB  LEU A 151       7.210  -5.234  23.556  1.00 24.72           C
ATOM   2328  CG  LEU A 151       7.784  -6.636  23.337  1.00 31.73           C
ATOM   2329  CD1 LEU A 151       9.063  -6.841  24.106  1.00 28.11           C
ATOM   2330  CD2 LEU A 151       6.744  -7.695  23.762  1.00 37.58           C
ATOM   2331  H   LEU A 151       6.994  -4.226  21.175  1.00 28.26           H
ATOM   2332  HA  LEU A 151       5.318  -5.558  22.839  1.00 29.16           H
ATOM   2333  HB2 LEU A 151       7.917  -4.600  23.345  1.00 29.64           H
ATOM   2334  HB3 LEU A 151       6.978  -5.168  24.493  1.00 29.64           H
ATOM   2335  HG  LEU A 151       7.986  -6.766  22.398  1.00 38.06           H
ATOM   2336 HD11 LEU A 151       9.401  -7.730  23.931  1.00 33.71           H
ATOM   2337 HD12 LEU A 151       9.719  -6.186  23.821  1.00 33.71           H
ATOM   2338 HD13 LEU A 151       8.865  -6.739  25.049  1.00 33.71           H
ATOM   2339 HD21 LEU A 151       7.125  -8.577  23.640  1.00 45.08           H
ATOM   2340 HD22 LEU A 151       6.513  -7.558  24.696  1.00 45.08           H
ATOM   2341 HD23 LEU A 151       5.955  -7.603  23.206  1.00 45.08           H
ATOM   2342  N   ALA A 152       5.166  -2.530  22.517  1.00 21.73           N
ATOM   2343  CA  ALA A 152       4.613  -1.272  22.996  1.00 23.51           C
ATOM   2344  C   ALA A 152       3.172  -1.460  23.460  1.00 24.53           C
ATOM   2345  O   ALA A 152       2.484  -2.375  23.027  1.00 26.53           O
ATOM   2346  CB  ALA A 152       4.651  -0.207  21.893  1.00 21.37           C
ATOM   2347  H   ALA A 152       5.372  -2.518  21.686  1.00 26.06           H
ATOM   2348  HA  ALA A 152       5.143  -0.965  23.748  1.00 28.19           H
ATOM   2349  HB1 ALA A 152       4.249   0.612  22.222  1.00 25.62           H
ATOM   2350  HB2 ALA A 152       5.575  -0.047  21.648  1.00 25.62           H
ATOM   2351  HB3 ALA A 152       4.160  -0.523  21.119  1.00 25.62           H
ATOM   2352  N   THR A 153       2.711  -0.564  24.335  1.00 22.70           N
ATOM   2353  CA  THR A 153       1.308  -0.556  24.735  1.00 22.86           C
ATOM   2354  C   THR A 153       0.913   0.842  25.218  1.00 20.13           C
ATOM   2355  O   THR A 153       1.770   1.695  25.461  1.00 25.39           O
ATOM   2356  CB  THR A 153       1.014  -1.618  25.802  1.00 28.39           C
ATOM   2357  OG1 THR A 153      -0.404  -1.784  25.904  1.00 30.58           O
ATOM   2358  CG2 THR A 153       1.556  -1.246  27.183  1.00 23.66           C
ATOM   2359  H   THR A 153       3.190   0.042  24.710  1.00 27.21           H
ATOM   2360  HA  THR A 153       0.771  -0.782  23.962  1.00 27.42           H
ATOM   2361  HB  THR A 153       1.429  -2.455  25.538  1.00 34.04           H
ATOM   2362  HG1 THR A 153      -0.576  -2.345  26.502  1.00 36.67           H
ATOM   2363 HG21 THR A 153       1.414  -1.988  27.789  1.00 28.37           H
ATOM   2364 HG22 THR A 153       2.507  -1.063  27.128  1.00 28.37           H
ATOM   2365 HG23 THR A 153       1.101  -0.465  27.535  1.00 28.37           H
ATOM   2366  N   VAL A 154      -0.405   1.079  25.285  1.00 22.39           N
ATOM   2367  CA  VAL A 154      -0.987   2.298  25.846  1.00 25.67           C
ATOM   2368  C   VAL A 154      -0.901   2.244  27.355  1.00 23.19           C
ATOM   2369  O   VAL A 154      -1.399   1.292  27.978  1.00 27.79           O
ATOM   2370  CB  VAL A 154      -2.468   2.437  25.454  1.00 26.51           C
ATOM   2371  CG1 VAL A 154      -3.058   3.692  26.065  1.00 30.17           C
ATOM   2372  CG2 VAL A 154      -2.684   2.470  23.970  1.00 27.08           C
ATOM   2373  H   VAL A 154      -1.003   0.534  24.999  1.00 26.85           H
ATOM   2374  HA  VAL A 154      -0.495   3.076  25.540  1.00 30.79           H
ATOM   2375  HB  VAL A 154      -2.951   1.675  25.811  1.00 31.79           H
ATOM   2376 HG11 VAL A 154      -3.977   3.770  25.767  1.00 36.19           H
ATOM   2377 HG12 VAL A 154      -3.036   3.625  27.033  1.00 36.19           H
ATOM   2378 HG13 VAL A 154      -2.552   4.466  25.769  1.00 36.19           H
ATOM   2379 HG21 VAL A 154      -3.637   2.470  23.810  1.00 32.48           H
ATOM   2380 HG22 VAL A 154      -2.290   3.277  23.607  1.00 32.48           H
ATOM   2381 HG23 VAL A 154      -2.278   1.684  23.570  1.00 32.48           H
ATOM   2382  N   PHE A 155      -0.304   3.277  27.959  1.00 21.52           N
ATOM   2383  CA  PHE A 155      -0.375   3.448  29.409  1.00 17.30           C
ATOM   2384  C   PHE A 155      -1.196   4.657  29.821  1.00 19.27           C
ATOM   2385  O   PHE A 155      -1.397   4.871  31.028  1.00 17.74           O
ATOM   2386  CB  PHE A 155       1.019   3.560  30.053  1.00 15.17           C
ATOM   2387  CG  PHE A 155       1.708   4.877  29.820  1.00 16.07           C
ATOM   2388  CD1 PHE A 155       2.440   5.108  28.669  1.00 13.27           C
ATOM   2389  CD2 PHE A 155       1.635   5.861  30.760  1.00 16.97           C
ATOM   2390  CE1 PHE A 155       3.024   6.310  28.462  1.00 16.65           C
ATOM   2391  CE2 PHE A 155       2.242   7.064  30.565  1.00 18.13           C
ATOM   2392  CZ  PHE A 155       2.929   7.295  29.413  1.00 18.81           C
ATOM   2393  H   PHE A 155       0.134   3.890  27.548  1.00 25.81           H
ATOM   2394  HA  PHE A 155      -0.807   2.671  29.795  1.00 20.74           H
ATOM   2395  HB2 PHE A 155       0.935   3.453  31.013  1.00 18.19           H
ATOM   2396  HB3 PHE A 155       1.576   2.857  29.692  1.00 18.19           H
ATOM   2397  HD1 PHE A 155       2.495   4.458  28.008  1.00 15.91           H
ATOM   2398  HD2 PHE A 155       1.156   5.711  31.538  1.00 20.34           H
ATOM   2399  HE1 PHE A 155       3.506   6.463  27.685  1.00 19.95           H
ATOM   2400  HE2 PHE A 155       2.178   7.726  31.214  1.00 21.73           H
ATOM   2401  HZ  PHE A 155       3.354   8.110  29.278  1.00 22.56           H
ATOM   2402  N   ARG A 156      -1.615   5.487  28.874  1.00 20.95           N
ATOM   2403  CA  ARG A 156      -2.467   6.614  29.200  1.00 20.60           C
ATOM   2404  C   ARG A 156      -3.495   6.766  28.107  1.00 21.98           C
ATOM   2405  O   ARG A 156      -3.160   6.781  26.916  1.00 22.93           O
ATOM   2406  CB  ARG A 156      -1.670   7.907  29.369  1.00 23.44           C
ATOM   2407  CG  ARG A 156      -2.388   8.969  30.235  1.00 28.76           C
ATOM   2408  CD  ARG A 156      -1.841  10.391  30.039  1.00 30.90           C
ATOM   2409  NE  ARG A 156      -0.475  10.467  30.484  1.00 30.65           N
ATOM   2410  CZ  ARG A 156       0.567  10.602  29.667  1.00 30.57           C
ATOM   2411  NH1 ARG A 156       0.416  10.716  28.358  1.00 26.59           N
ATOM   2412  NH2 ARG A 156       1.770  10.644  30.169  1.00 26.00           N1+
ATOM   2413  H   ARG A 156      -1.420   5.426  28.038  1.00 25.12           H
ATOM   2414  HA  ARG A 156      -2.929   6.434  30.033  1.00 24.70           H
ATOM   2415  HB2 ARG A 156      -0.824   7.697  29.797  1.00 28.11           H
ATOM   2416  HB3 ARG A 156      -1.515   8.290  28.493  1.00 28.11           H
ATOM   2417  HG2 ARG A 156      -3.330   8.981  30.006  1.00 34.50           H
ATOM   2418  HG3 ARG A 156      -2.278   8.739  31.170  1.00 34.50           H
ATOM   2419  HD2 ARG A 156      -1.907  10.640  29.106  1.00 37.06           H
ATOM   2420  HD3 ARG A 156      -2.347  11.006  30.591  1.00 37.06           H
ATOM   2421  HE  ARG A 156      -0.328  10.412  31.326  1.00 36.76           H
ATOM   2422 HH11 ARG A 156      -0.364  10.691  28.004  1.00 31.89           H
ATOM   2423 HH12 ARG A 156       1.110  10.812  27.856  1.00 31.89           H
ATOM   2424 HH21 ARG A 156       1.887  10.574  31.020  1.00 31.18           H
ATOM   2425 HH22 ARG A 156       2.442  10.744  29.645  1.00 31.18           H
ATOM   2426  N   TYR A 157      -4.748   6.922  28.516  1.00 25.56           N
ATOM   2427  CA  TYR A 157      -5.837   7.049  27.558  1.00 23.25           C
ATOM   2428  C   TYR A 157      -6.915   7.920  28.188  1.00 24.01           C
ATOM   2429  O   TYR A 157      -7.236   7.748  29.368  1.00 22.20           O
ATOM   2430  CB  TYR A 157      -6.372   5.664  27.156  1.00 22.77           C
ATOM   2431  CG  TYR A 157      -7.219   5.698  25.940  1.00 24.21           C
ATOM   2432  CD1 TYR A 157      -6.635   5.691  24.682  1.00 26.65           C
ATOM   2433  CD2 TYR A 157      -8.610   5.783  26.033  1.00 25.59           C
ATOM   2434  CE1 TYR A 157      -7.381   5.764  23.551  1.00 22.39           C
ATOM   2435  CE2 TYR A 157      -9.382   5.823  24.884  1.00 24.49           C
ATOM   2436  CZ  TYR A 157      -8.762   5.816  23.654  1.00 24.96           C
ATOM   2437  OH  TYR A 157      -9.511   5.866  22.486  1.00 28.00           O
ATOM   2438  H   TYR A 157      -4.992   6.958  29.339  1.00 30.65           H
ATOM   2439  HA  TYR A 157      -5.521   7.499  26.757  1.00 27.88           H
ATOM   2440  HB2 TYR A 157      -5.633   5.073  26.961  1.00 27.31           H
ATOM   2441  HB3 TYR A 157      -6.913   5.308  27.874  1.00 27.31           H
ATOM   2442  HD1 TYR A 157      -5.710   5.655  24.609  1.00 31.96           H
ATOM   2443  HD2 TYR A 157      -9.031   5.784  26.864  1.00 30.69           H
ATOM   2444  HE1 TYR A 157      -6.993   5.745  22.714  1.00 26.85           H
ATOM   2445  HE2 TYR A 157     -10.307   5.869  24.943  1.00 29.37           H
ATOM   2446  HH  TYR A 157     -10.328   5.894  22.678  1.00 33.57           H
ATOM   2447  N   ASN A 158      -7.422   8.890  27.416  1.00 24.35           N
ATOM   2448  CA  ASN A 158      -8.340   9.904  27.929  1.00 26.56           C
ATOM   2449  C   ASN A 158      -7.799  10.526  29.208  1.00 20.57           C
ATOM   2450  O   ASN A 158      -8.520  10.685  30.179  1.00 21.81           O
ATOM   2451  CB  ASN A 158      -9.756   9.313  28.155  1.00 22.42           C
ATOM   2452  CG  ASN A 158     -10.408   8.906  26.863  1.00 17.27           C
ATOM   2453  OD1 ASN A 158     -10.146   9.503  25.819  1.00 26.08           O
ATOM   2454  ND2 ASN A 158     -11.236   7.891  26.905  1.00 18.81           N
ATOM   2455  H   ASN A 158      -7.240   8.988  26.580  1.00 29.20           H
ATOM   2456  HA  ASN A 158      -8.405  10.607  27.269  1.00 31.85           H
ATOM   2457  HB2 ASN A 158      -9.696   8.526  28.717  1.00 26.88           H
ATOM   2458  HB3 ASN A 158     -10.327   9.969  28.577  1.00 26.88           H
ATOM   2459 HD21 ASN A 158     -11.625   7.630  26.184  1.00 22.56           H
ATOM   2460 HD22 ASN A 158     -11.382   7.490  27.649  1.00 22.56           H
ATOM   2461  N   ASN A 159      -6.491  10.804  29.222  1.00 24.61           N
ATOM   2462  CA  ASN A 159      -5.807  11.448  30.345  1.00 27.00           C
ATOM   2463  C   ASN A 159      -5.857  10.618  31.625  1.00 27.70           C
ATOM   2464  O   ASN A 159      -5.782  11.153  32.730  1.00 32.61           O
ATOM   2465  CB  ASN A 159      -6.388  12.841  30.612  1.00 28.58           C
ATOM   2466  CG  ASN A 159      -5.369  13.763  31.227  1.00 40.63           C
ATOM   2467  OD1 ASN A 159      -4.236  13.860  30.733  1.00 44.50           O
ATOM   2468  ND2 ASN A 159      -5.734  14.400  32.345  1.00 36.40           N
ATOM   2469  H   ASN A 159      -5.957  10.624  28.572  1.00 29.51           H
ATOM   2470  HA  ASN A 159      -4.873  11.566  30.110  1.00 32.38           H
ATOM   2471  HB2 ASN A 159      -6.680  13.235  29.775  1.00 34.27           H
ATOM   2472  HB3 ASN A 159      -7.137  12.762  31.224  1.00 34.27           H
ATOM   2473 HD21 ASN A 159      -5.177  14.921  32.738  1.00 43.66           H
ATOM   2474 HD22 ASN A 159      -6.522  14.289  32.672  1.00 43.66           H
ATOM   2475  N   ARG A 160      -6.051   9.314  31.530  1.00 26.71           N
ATOM   2476  CA  ARG A 160      -6.068   8.466  32.708  1.00 28.62           C
ATOM   2477  C   ARG A 160      -4.994   7.402  32.546  1.00 23.69           C
ATOM   2478  O   ARG A 160      -5.010   6.648  31.557  1.00 23.52           O
ATOM   2479  CB  ARG A 160      -7.436   7.828  32.885  1.00 30.96           C
ATOM   2480  CG  ARG A 160      -7.545   6.997  34.075  1.00 31.48           C
ATOM   2481  CD  ARG A 160      -7.816   7.890  35.269  1.00 40.26           C
ATOM   2482  NE  ARG A 160      -7.699   7.104  36.489  1.00 41.25           N
ATOM   2483  CZ  ARG A 160      -8.386   7.324  37.602  0.52 43.58           C
ATOM   2484  NH1 ARG A 160      -9.268   8.316  37.664  0.27 47.67           N
ATOM   2485  NH2 ARG A 160      -8.192   6.531  38.649  0.57 45.55           N1+
ATOM   2486  H   ARG A 160      -6.191   8.890  30.793  1.00 32.03           H
ATOM   2487  HA  ARG A 160      -5.869   8.990  33.499  1.00 34.32           H
ATOM   2488  HB2 ARG A 160      -8.096   8.536  32.973  1.00 37.14           H
ATOM   2489  HB3 ARG A 160      -7.637   7.276  32.112  1.00 37.14           H
ATOM   2490  HG2 ARG A 160      -8.291   6.385  33.961  1.00 37.76           H
ATOM   2491  HG3 ARG A 160      -6.724   6.508  34.225  1.00 37.76           H
ATOM   2492  HD2 ARG A 160      -7.163   8.606  35.289  1.00 48.29           H
ATOM   2493  HD3 ARG A 160      -8.713   8.253  35.198  1.00 48.29           H
ATOM   2494  HE  ARG A 160      -7.123   6.463  36.491  1.00 49.47           H
ATOM   2495 HH11 ARG A 160      -9.398   8.828  36.987  1.00 57.19           H
ATOM   2496 HH12 ARG A 160      -9.711   8.448  38.388  0.00 57.19           H
ATOM   2497 HH21 ARG A 160      -7.622   5.888  38.598  1.00 54.64           H
ATOM   2498 HH22 ARG A 160      -8.631   6.658  39.377  1.00 54.64           H
ATOM   2499  N   GLU A 161      -4.088   7.343  33.519  1.00 22.16           N
ATOM   2500  CA  GLU A 161      -2.979   6.408  33.503  1.00 23.92           C
ATOM   2501  C   GLU A 161      -3.487   5.035  33.876  1.00 24.23           C
ATOM   2502  O   GLU A 161      -4.303   4.892  34.770  1.00 24.95           O
ATOM   2503  CB  GLU A 161      -1.889   6.817  34.490  1.00 24.80           C
ATOM   2504  CG  GLU A 161      -0.696   5.872  34.472  1.00 24.04           C
ATOM   2505  CD  GLU A 161       0.457   6.327  35.315  1.00 31.10           C
ATOM   2506  OE1 GLU A 161       1.529   5.717  35.163  1.00 24.86           O
ATOM   2507  OE2 GLU A 161       0.304   7.277  36.117  1.00 28.88           O1-
ATOM   2508  H   GLU A 161      -4.101   7.843  34.215  1.00 26.57           H
ATOM   2509  HA  GLU A 161      -2.587   6.364  32.614  1.00 28.68           H
ATOM   2510  HB2 GLU A 161      -1.578   7.703  34.259  1.00 29.74           H
ATOM   2511  HB3 GLU A 161      -2.263   6.810  35.384  1.00 29.74           H
ATOM   2512  HG2 GLU A 161      -0.973   5.001  34.802  1.00 28.83           H
ATOM   2513  HG3 GLU A 161      -0.372   5.793  33.563  1.00 28.83           H
ATOM   2514  N   ARG A 162      -3.000   4.023  33.186  1.00 21.32           N
ATOM   2515  CA  ARG A 162      -3.223   2.654  33.597  1.00 22.52           C
ATOM   2516  C   ARG A 162      -1.885   2.040  34.003  1.00 28.03           C
ATOM   2517  O   ARG A 162      -0.867   2.194  33.306  1.00 23.56           O
ATOM   2518  CB  ARG A 162      -3.917   1.881  32.483  1.00 30.66           C
ATOM   2519  CG  ARG A 162      -3.094   0.941  31.673  1.00 35.58           C
ATOM   2520  CD  ARG A 162      -3.980   0.275  30.636  0.18 35.55           C
ATOM   2521  NE  ARG A 162      -3.257  -0.166  29.451  0.46 39.74           N
ATOM   2522  CZ  ARG A 162      -2.452  -1.222  29.401  0.39 41.78           C
ATOM   2523  NH1 ARG A 162      -2.225  -1.957  30.483  0.42 42.50           N
ATOM   2524  NH2 ARG A 162      -1.867  -1.540  28.259  0.64 40.34           N1+
ATOM   2525  H   ARG A 162      -2.522   4.103  32.477  1.00 25.56           H
ATOM   2526  HA  ARG A 162      -3.798   2.650  34.375  1.00 27.00           H
ATOM   2527  HB2 ARG A 162      -4.629   1.359  32.883  1.00 36.77           H
ATOM   2528  HB3 ARG A 162      -4.301   2.522  31.860  1.00 36.77           H
ATOM   2529  HG2 ARG A 162      -2.385   1.430  31.223  1.00 42.67           H
ATOM   2530  HG3 ARG A 162      -2.736   0.248  32.249  1.00 42.67           H
ATOM   2531  HD2 ARG A 162      -4.400  -0.504  31.032  0.19 42.64           H
ATOM   2532  HD3 ARG A 162      -4.659   0.909  30.351  1.00 42.64           H
ATOM   2533  HE  ARG A 162      -3.340   0.308  28.737  0.00 47.67           H
ATOM   2534 HH11 ARG A 162      -2.606  -1.759  31.225  0.42 50.98           H
ATOM   2535 HH12 ARG A 162      -1.698  -2.636  30.438  1.00 50.98           H
ATOM   2536 HH21 ARG A 162      -2.009  -1.060  27.556  1.00 48.39           H
ATOM   2537 HH22 ARG A 162      -1.336  -2.213  28.221  1.00 48.39           H
ATOM   2538  N   LEU A 163      -1.884   1.389  35.147  1.00 22.84           N
ATOM   2539  CA  LEU A 163      -0.678   0.736  35.622  1.00 28.65           C
ATOM   2540  C   LEU A 163      -0.435  -0.526  34.821  1.00 22.97           C
ATOM   2541  O   LEU A 163      -1.362  -1.186  34.366  1.00 24.24           O
ATOM   2542  CB  LEU A 163      -0.814   0.373  37.084  1.00 27.66           C
ATOM   2543  CG  LEU A 163      -1.080   1.502  38.060  1.00 28.16           C
ATOM   2544  CD1 LEU A 163      -1.333   0.922  39.410  1.00 28.81           C
ATOM   2545  CD2 LEU A 163       0.097   2.421  38.070  1.00 28.38           C
ATOM   2546  H   LEU A 163      -2.558   1.314  35.670  1.00 27.39           H
ATOM   2547  HA  LEU A 163       0.083   1.331  35.516  1.00 34.36           H
ATOM   2548  HB2 LEU A 163      -1.551  -0.251  37.164  1.00 33.17           H
ATOM   2549  HB3 LEU A 163       0.008  -0.057  37.365  1.00 33.17           H
ATOM   2550  HG  LEU A 163      -1.868   1.992  37.783  1.00 33.77           H
ATOM   2551 HD11 LEU A 163      -1.491   1.648  40.024  1.00 34.55           H
ATOM   2552 HD12 LEU A 163      -2.111   0.345  39.374  1.00 34.55           H
ATOM   2553 HD13 LEU A 163      -0.556   0.412  39.682  1.00 34.55           H
ATOM   2554 HD21 LEU A 163      -0.081   3.159  38.672  1.00 34.04           H
ATOM   2555 HD22 LEU A 163       0.879   1.931  38.375  1.00 34.04           H
ATOM   2556 HD23 LEU A 163       0.237   2.757  37.172  1.00 34.04           H
ATOM   2557  N   LEU A 164       0.816  -0.895  34.690  1.00 23.94           N
ATOM   2558  CA  LEU A 164       1.147  -2.099  33.933  1.00 21.91           C
ATOM   2559  C   LEU A 164       1.381  -3.260  34.875  1.00 23.17           C
ATOM   2560  O   LEU A 164       1.759  -3.062  36.030  1.00 24.44           O
ATOM   2561  CB  LEU A 164       2.381  -1.869  33.072  1.00 25.93           C
ATOM   2562  CG  LEU A 164       2.180  -0.733  32.076  1.00 27.26           C
ATOM   2563  CD1 LEU A 164       3.391  -0.662  31.221  1.00 28.07           C
ATOM   2564  CD2 LEU A 164       0.969  -0.982  31.207  1.00 34.56           C
ATOM   2565  H   LEU A 164       1.488  -0.481  35.029  1.00 28.71           H
ATOM   2566  HA  LEU A 164       0.415  -2.348  33.351  1.00 26.27           H
ATOM   2567  HB2 LEU A 164       3.131  -1.636  33.640  1.00 31.10           H
ATOM   2568  HB3 LEU A 164       2.585  -2.679  32.574  1.00 31.10           H
ATOM   2569  HG  LEU A 164       2.075   0.109  32.547  1.00 32.70           H
ATOM   2570 HD11 LEU A 164       3.257   0.037  30.563  1.00 33.67           H
ATOM   2571 HD12 LEU A 164       4.164  -0.472  31.781  1.00 33.67           H
ATOM   2572 HD13 LEU A 164       3.509  -1.515  30.779  1.00 33.67           H
ATOM   2573 HD21 LEU A 164       0.935  -0.304  30.514  1.00 41.46           H
ATOM   2574 HD22 LEU A 164       1.055  -1.860  30.804  1.00 41.46           H
ATOM   2575 HD23 LEU A 164       0.163  -0.938  31.746  1.00 41.46           H
ATOM   2576  N   ASN A 165       1.151  -4.477  34.359  1.00 24.05           N
ATOM   2577  CA  ASN A 165       1.566  -5.712  35.038  1.00 32.66           C
ATOM   2578  C   ASN A 165       2.167  -6.814  34.152  1.00 30.99           C
ATOM   2579  O   ASN A 165       2.625  -7.821  34.702  1.00 36.35           O
ATOM   2580  CB  ASN A 165       0.383  -6.324  35.771  1.00 34.14           C
ATOM   2581  CG  ASN A 165      -0.710  -6.689  34.831  1.00 38.44           C
ATOM   2582  OD1 ASN A 165      -0.553  -7.572  33.974  1.00 37.62           O
ATOM   2583  ND2 ASN A 165      -1.790  -5.968  34.915  1.00 33.63           N
ATOM   2584  H   ASN A 165       0.743  -4.608  33.614  1.00 28.84           H
ATOM   2585  HA  ASN A 165       2.221  -5.480  35.714  1.00 39.18           H
ATOM   2586  HB2 ASN A 165       0.681  -7.129  36.221  1.00 40.95           H
ATOM   2587  HB3 ASN A 165       0.035  -5.683  36.408  1.00 40.95           H
ATOM   2588 HD21 ASN A 165      -2.407  -6.046  34.320  1.00 40.34           H
ATOM   2589 HD22 ASN A 165      -1.870  -5.399  35.551  1.00 40.34           H
ATOM   2590  N   LYS A 166       2.152  -6.710  32.831  1.00 31.28           N
ATOM   2591  CA  LYS A 166       2.784  -7.733  32.009  1.00 28.27           C
ATOM   2592  C   LYS A 166       4.294  -7.585  32.168  1.00 33.46           C
ATOM   2593  O   LYS A 166       4.816  -6.473  32.083  1.00 27.27           O
ATOM   2594  CB  LYS A 166       2.367  -7.553  30.548  1.00 35.35           C
ATOM   2595  CG  LYS A 166       2.884  -8.610  29.540  1.00 39.12           C
ATOM   2596  CD  LYS A 166       2.372  -8.302  28.107  1.00 41.22           C
ATOM   2597  CE  LYS A 166       3.359  -8.689  27.002  1.00 46.58           C
ATOM   2598  NZ  LYS A 166       4.720  -8.111  27.279  1.00 44.85           N1+
ATOM   2599  H   LYS A 166       1.785  -6.073  32.384  1.00 37.51           H
ATOM   2600  HA  LYS A 166       2.506  -8.612  32.302  1.00 33.90           H
ATOM   2601  HB2 LYS A 166       1.398  -7.547  30.502  1.00 42.40           H
ATOM   2602  HB3 LYS A 166       2.706  -6.695  30.252  1.00 42.40           H
ATOM   2603  HG2 LYS A 166       3.853  -8.599  29.540  1.00 46.93           H
ATOM   2604  HG3 LYS A 166       2.560  -9.487  29.797  1.00 46.93           H
ATOM   2605  HD2 LYS A 166       1.553  -8.797  27.950  1.00 49.44           H
ATOM   2606  HD3 LYS A 166       2.201  -7.350  28.030  1.00 49.44           H
ATOM   2607  HE2 LYS A 166       3.442  -9.655  26.958  1.00 55.88           H
ATOM   2608  HE3 LYS A 166       3.048  -8.341  26.151  1.00 55.88           H
ATOM   2609  HZ1 LYS A 166       5.282  -8.267  26.604  1.00 53.80           H
ATOM   2610  HZ2 LYS A 166       4.667  -7.232  27.421  1.00 53.80           H
ATOM   2611  HZ3 LYS A 166       5.016  -8.500  28.013  1.00 53.80           H
ATOM   2612  N   MET A 167       4.983  -8.679  32.487  1.00 30.30           N
ATOM   2613  CA  MET A 167       6.438  -8.696  32.459  1.00 34.50           C
ATOM   2614  C   MET A 167       6.898  -8.790  31.007  1.00 33.87           C
ATOM   2615  O   MET A 167       6.471  -9.682  30.263  1.00 29.79           O
ATOM   2616  CB  MET A 167       6.993  -9.861  33.287  1.00 34.26           C
ATOM   2617  CG  MET A 167       7.048  -9.570  34.773  1.00 30.03           C
ATOM   2618  SD  MET A 167       8.387 -10.472  35.543  1.00 54.12           S
ATOM   2619  CE  MET A 167       7.495 -11.848  36.259  1.00 48.91           C
ATOM   2620  H   MET A 167       4.626  -9.422  32.732  1.00 36.33           H
ATOM   2621  HA  MET A 167       6.766  -7.868  32.847  1.00 41.38           H
ATOM   2622  HB2 MET A 167       6.444 -10.650  33.156  1.00 41.10           H
ATOM   2623  HB3 MET A 167       7.896 -10.050  32.995  1.00 41.10           H
ATOM   2624  HG2 MET A 167       7.146  -8.631  34.938  1.00 36.01           H
ATOM   2625  HG3 MET A 167       6.225  -9.878  35.177  1.00 36.01           H
ATOM   2626  HE1 MET A 167       8.118 -12.441  36.709  1.00 58.67           H
ATOM   2627  HE2 MET A 167       6.857 -11.506  36.900  1.00 58.67           H
ATOM   2628  HE3 MET A 167       7.029 -12.324  35.555  1.00 58.67           H
ATOM   2629  N   CYS A 168       7.730  -7.847  30.578  1.00 24.98           N
ATOM   2630  CA  CYS A 168       8.336  -7.990  29.270  1.00 23.57           C
ATOM   2631  C   CYS A 168       9.498  -7.042  29.165  1.00 24.41           C
ATOM   2632  O   CYS A 168       9.739  -6.228  30.054  1.00 18.40           O
ATOM   2633  CB  CYS A 168       7.351  -7.741  28.157  1.00 34.16           C
ATOM   2634  SG  CYS A 168       6.585  -6.147  28.239  1.00 36.19           S1-
ATOM   2635  H   CYS A 168       7.952  -7.135  31.002  1.00 29.96           H
ATOM   2636  HA  CYS A 168       8.676  -8.892  29.176  1.00 28.27           H
ATOM   2637  HB2 CYS A 168       6.698  -8.443  28.202  1.00 40.97           H
ATOM   2638  HB3 CYS A 168       7.822  -7.797  27.308  1.00 40.97           H
ATOM   2639  N   GLY A 169      10.224  -7.182  28.059  1.00 22.07           N
ATOM   2640  CA  GLY A 169      11.486  -6.508  27.872  1.00 24.69           C
ATOM   2641  C   GLY A 169      12.627  -7.499  27.778  1.00 19.98           C
ATOM   2642  O   GLY A 169      12.441  -8.632  27.320  1.00 20.65           O
ATOM   2643  H   GLY A 169       9.995  -7.678  27.396  1.00 26.46           H
ATOM   2644  HA2 GLY A 169      11.449  -5.989  27.053  1.00 29.61           H
ATOM   2645  HA3 GLY A 169      11.659  -5.906  28.614  1.00 29.61           H
ATOM   2646  N   THR A 170      13.814  -7.028  28.182  1.00 17.07           N
ATOM   2647  CA  THR A 170      15.081  -7.747  28.066  1.00 19.05           C
ATOM   2648  C   THR A 170      15.815  -7.579  29.398  1.00 16.55           C
ATOM   2649  O   THR A 170      16.037  -6.447  29.832  1.00 16.15           O
ATOM   2650  CB  THR A 170      15.860  -7.154  26.870  1.00 17.10           C
ATOM   2651  OG1 THR A 170      15.063  -7.280  25.687  1.00 19.81           O
ATOM   2652  CG2 THR A 170      17.173  -7.796  26.655  1.00 19.07           C
ATOM   2653  H   THR A 170      13.911  -6.247  28.517  1.00 20.47           H
ATOM   2654  HA  THR A 170      14.919  -8.690  27.901  1.00 22.84           H
ATOM   2655  HB  THR A 170      16.019  -6.213  27.035  1.00 20.50           H
ATOM   2656  HG1 THR A 170      14.310  -6.924  25.804  1.00 23.76           H
ATOM   2657 HG21 THR A 170      17.632  -7.367  25.920  1.00 22.87           H
ATOM   2658 HG22 THR A 170      17.708  -7.703  27.450  1.00 22.87           H
ATOM   2659 HG23 THR A 170      17.063  -8.740  26.448  1.00 22.87           H
ATOM   2660  N   LEU A 171      16.119  -8.692  30.094  1.00 16.00           N
ATOM   2661  CA  LEU A 171      16.472  -8.636  31.514  1.00 17.03           C
ATOM   2662  C   LEU A 171      17.552  -7.616  31.872  1.00 18.34           C
ATOM   2663  O   LEU A 171      17.375  -6.890  32.859  1.00 14.84           O
ATOM   2664  CB  LEU A 171      16.889 -10.035  32.015  1.00 18.33           C
ATOM   2665  CG  LEU A 171      15.711 -10.969  32.335  1.00 23.10           C
ATOM   2666  CD1 LEU A 171      16.158 -12.431  32.450  1.00 21.81           C
ATOM   2667  CD2 LEU A 171      15.012 -10.467  33.629  1.00 20.79           C
ATOM   2668  H   LEU A 171      16.121  -9.485  29.772  1.00 19.18           H
ATOM   2669  HA  LEU A 171      15.677  -8.369  31.995  1.00 20.41           H
ATOM   2670  HB2 LEU A 171      17.426 -10.465  31.334  1.00 21.98           H
ATOM   2671  HB3 LEU A 171      17.413  -9.939  32.823  1.00 21.98           H
ATOM   2672  HG  LEU A 171      15.061 -10.930  31.616  1.00 27.70           H
ATOM   2673 HD11 LEU A 171      15.384 -12.971  32.661  1.00 26.16           H
ATOM   2674 HD12 LEU A 171      16.531 -12.718  31.601  1.00 26.16           H
ATOM   2675 HD13 LEU A 171      16.822 -12.513  33.150  1.00 26.16           H
ATOM   2676 HD21 LEU A 171      14.257 -11.038  33.835  1.00 24.92           H
ATOM   2677 HD22 LEU A 171      15.659 -10.489  34.348  1.00 24.92           H
ATOM   2678 HD23 LEU A 171      14.703  -9.559  33.505  1.00 24.92           H
ATOM   2679  N   PRO A 172      18.681  -7.521  31.177  1.00 20.23           N
ATOM   2680  CA  PRO A 172      19.677  -6.511  31.589  1.00 19.23           C
ATOM   2681  C   PRO A 172      19.156  -5.064  31.494  1.00 16.34           C
ATOM   2682  O   PRO A 172      19.697  -4.190  32.175  1.00 18.14           O
ATOM   2683  CB  PRO A 172      20.855  -6.750  30.641  1.00 18.32           C
ATOM   2684  CG  PRO A 172      20.573  -8.035  29.946  1.00 21.38           C
ATOM   2685  CD  PRO A 172      19.108  -8.285  30.000  1.00 19.20           C
ATOM   2686  HA  PRO A 172      19.983  -6.690  32.492  1.00 23.05           H
ATOM   2687  HB2 PRO A 172      20.915  -6.014  30.014  1.00 21.97           H
ATOM   2688  HB3 PRO A 172      21.670  -6.829  31.158  1.00 21.97           H
ATOM   2689  HG2 PRO A 172      20.848  -7.949  29.018  1.00 25.64           H
ATOM   2690  HG3 PRO A 172      21.055  -8.749  30.396  1.00 25.64           H
ATOM   2691  HD2 PRO A 172      18.695  -7.926  29.205  1.00 23.02           H
ATOM   2692  HD3 PRO A 172      18.933  -9.231  30.112  1.00 23.02           H
ATOM   2693  N   TYR A 173      18.119  -4.798  30.709  1.00 16.19           N
ATOM   2694  CA  TYR A 173      17.579  -3.448  30.570  1.00 18.10           C
ATOM   2695  C   TYR A 173      16.364  -3.192  31.440  1.00 21.24           C
ATOM   2696  O   TYR A 173      15.893  -2.046  31.526  1.00 15.87           O
ATOM   2697  CB  TYR A 173      17.209  -3.193  29.126  1.00 15.72           C
ATOM   2698  CG  TYR A 173      18.426  -3.342  28.241  1.00 13.09           C
ATOM   2699  CD1 TYR A 173      19.237  -2.262  27.981  1.00 16.01           C
ATOM   2700  CD2 TYR A 173      18.768  -4.572  27.702  1.00 17.88           C
ATOM   2701  CE1 TYR A 173      20.360  -2.376  27.223  1.00 19.73           C
ATOM   2702  CE2 TYR A 173      19.898  -4.697  26.898  1.00 16.76           C
ATOM   2703  CZ  TYR A 173      20.693  -3.593  26.675  1.00 17.49           C
ATOM   2704  OH  TYR A 173      21.853  -3.621  25.925  1.00 19.64           O
ATOM   2705  H   TYR A 173      17.715  -5.388  30.236  1.00 19.40           H
ATOM   2706  HA  TYR A 173      18.266  -2.798  30.810  1.00 21.70           H
ATOM   2707  HB2 TYR A 173      16.543  -3.843  28.853  1.00 18.84           H
ATOM   2708  HB3 TYR A 173      16.868  -2.292  29.050  1.00 18.84           H
ATOM   2709  HD1 TYR A 173      19.029  -1.429  28.349  1.00 19.19           H
ATOM   2710  HD2 TYR A 173      18.231  -5.313  27.859  1.00 21.43           H
ATOM   2711  HE1 TYR A 173      20.890  -1.630  27.069  1.00 23.65           H
ATOM   2712  HE2 TYR A 173      20.124  -5.523  26.548  1.00 20.09           H
ATOM   2713  HH  TYR A 173      21.770  -4.055  25.217  1.00 23.55           H
ATOM   2714  N   VAL A 174      15.839  -4.221  32.040  1.00 16.99           N
ATOM   2715  CA  VAL A 174      14.550  -4.161  32.700  1.00 15.58           C
ATOM   2716  C   VAL A 174      14.715  -3.573  34.089  1.00 13.62           C
ATOM   2717  O   VAL A 174      15.687  -3.860  34.782  1.00 14.85           O
ATOM   2718  CB  VAL A 174      13.954  -5.585  32.729  1.00 23.81           C
ATOM   2719  CG1 VAL A 174      14.092  -6.178  34.085  1.00 24.33           C
ATOM   2720  CG2 VAL A 174      12.562  -5.600  32.230  1.00 28.00           C
ATOM   2721  H   VAL A 174      16.214  -4.992  32.075  1.00 20.37           H
ATOM   2722  HA  VAL A 174      13.955  -3.588  32.196  1.00 18.68           H
ATOM   2723  HB  VAL A 174      14.466  -6.146  32.126  1.00 28.55           H
ATOM   2724 HG11 VAL A 174      13.813  -7.105  34.040  1.00 29.18           H
ATOM   2725 HG12 VAL A 174      15.022  -6.133  34.351  1.00 29.18           H
ATOM   2726 HG13 VAL A 174      13.525  -5.694  34.711  1.00 29.18           H
ATOM   2727 HG21 VAL A 174      12.219  -6.504  32.317  1.00 33.58           H
ATOM   2728 HG22 VAL A 174      12.027  -4.982  32.756  1.00 33.58           H
ATOM   2729 HG23 VAL A 174      12.559  -5.334  31.296  1.00 33.58           H
ATOM   2730  N   ALA A 175      13.705  -2.760  34.528  1.00 15.00           N
ATOM   2731  CA  ALA A 175      13.746  -2.071  35.805  1.00 16.11           C
ATOM   2732  C   ALA A 175      13.407  -3.042  36.936  1.00 13.76           C
ATOM   2733  O   ALA A 175      12.620  -3.969  36.743  1.00 15.88           O
ATOM   2734  CB  ALA A 175      12.750  -0.903  35.820  1.00 18.75           C
ATOM   2735  H   ALA A 175      12.980  -2.616  34.091  1.00 17.98           H
ATOM   2736  HA  ALA A 175      14.636  -1.717  35.960  1.00 19.31           H
ATOM   2737  HB1 ALA A 175      12.837  -0.432  36.665  1.00 22.48           H
ATOM   2738  HB2 ALA A 175      12.967  -0.309  35.084  1.00 22.48           H
ATOM   2739  HB3 ALA A 175      11.849  -1.251  35.724  1.00 22.48           H
ATOM   2740  N   PRO A 176      13.966  -2.835  38.129  1.00 14.32           N
ATOM   2741  CA  PRO A 176      13.803  -3.849  39.186  1.00 18.09           C
ATOM   2742  C   PRO A 176      12.358  -4.062  39.617  1.00 20.64           C
ATOM   2743  O   PRO A 176      12.013  -5.193  40.008  1.00 19.56           O
ATOM   2744  CB  PRO A 176      14.643  -3.283  40.341  1.00 24.49           C
ATOM   2745  CG  PRO A 176      14.740  -1.754  40.040  1.00 19.27           C
ATOM   2746  CD  PRO A 176      14.828  -1.722  38.564  1.00 15.88           C
ATOM   2747  HA  PRO A 176      14.187  -4.692  38.904  1.00 21.69           H
ATOM   2748  HB2 PRO A 176      14.182  -3.433  41.182  1.00 29.37           H
ATOM   2749  HB3 PRO A 176      15.518  -3.705  40.332  1.00 29.37           H
ATOM   2750  HG2 PRO A 176      13.949  -1.291  40.350  1.00 23.10           H
ATOM   2751  HG3 PRO A 176      15.535  -1.374  40.447  1.00 23.10           H
ATOM   2752  HD2 PRO A 176      14.509  -0.872  38.218  1.00 19.03           H
ATOM   2753  HD3 PRO A 176      15.742  -1.890  38.294  1.00 19.03           H
ATOM   2754  N   GLU A 177      11.513  -3.014  39.559  1.00 17.27           N
ATOM   2755  CA  GLU A 177      10.118  -3.145  39.993  1.00 18.46           C
ATOM   2756  C   GLU A 177       9.343  -4.129  39.137  1.00 25.10           C
ATOM   2757  O   GLU A 177       8.380  -4.743  39.608  1.00 21.31           O
ATOM   2758  CB  GLU A 177       9.390  -1.798  39.997  1.00 21.32           C
ATOM   2759  CG  GLU A 177       9.256  -1.014  38.652  1.00 20.89           C
ATOM   2760  CD  GLU A 177      10.465  -0.129  38.340  1.00 17.35           C
ATOM   2761  OE1 GLU A 177      10.313   0.789  37.482  1.00 18.00           O
ATOM   2762  OE2 GLU A 177      11.555  -0.356  38.966  1.00 16.18           O1-
ATOM   2763  H   GLU A 177      11.732  -2.228  39.286  1.00 20.71           H
ATOM   2764  HA  GLU A 177      10.105  -3.492  40.896  1.00 22.13           H
ATOM   2765  HB2 GLU A 177       8.489  -1.970  40.303  1.00 25.56           H
ATOM   2766  HB3 GLU A 177       9.836  -1.211  40.631  1.00 25.56           H
ATOM   2767  HG2 GLU A 177       9.149  -1.651  37.928  1.00 25.05           H
ATOM   2768  HG3 GLU A 177       8.481  -0.434  38.707  1.00 25.05           H
ATOM   2769  N   LEU A 178       9.726  -4.287  37.877  1.00 18.60           N
ATOM   2770  CA  LEU A 178       8.977  -5.191  37.014  1.00 22.05           C
ATOM   2771  C   LEU A 178       9.243  -6.628  37.397  1.00 21.66           C
ATOM   2772  O   LEU A 178       8.340  -7.463  37.279  1.00 23.00           O
ATOM   2773  CB  LEU A 178       9.293  -4.830  35.537  1.00 27.78           C
ATOM   2774  CG  LEU A 178       9.497  -5.644  34.267  1.00 29.96           C
ATOM   2775  CD1 LEU A 178       9.236  -7.059  34.385  1.00 33.65           C
ATOM   2776  CD2 LEU A 178       8.729  -5.038  33.078  1.00 22.95           C
ATOM   2777  H   LEU A 178      10.401  -3.902  37.513  1.00 22.30           H
ATOM   2778  HA  LEU A 178       8.031  -5.037  37.162  1.00 26.44           H
ATOM   2779  HB2 LEU A 178       8.584  -4.219  35.275  1.00 33.32           H
ATOM   2780  HB3 LEU A 178      10.110  -4.311  35.590  1.00 33.32           H
ATOM   2781  HG  LEU A 178      10.435  -5.571  34.034  1.00 35.94           H
ATOM   2782 HD11 LEU A 178       9.335  -7.473  33.510  1.00 40.36           H
ATOM   2783 HD12 LEU A 178       9.866  -7.450  35.012  1.00 40.36           H
ATOM   2784 HD13 LEU A 178       8.331  -7.137  34.701  1.00 40.36           H
ATOM   2785 HD21 LEU A 178       8.886  -5.576  32.288  1.00 27.52           H
ATOM   2786 HD22 LEU A 178       7.785  -5.027  33.297  1.00 27.52           H
ATOM   2787 HD23 LEU A 178       9.038  -4.134  32.923  1.00 27.52           H
ATOM   2788  N   LEU A 179      10.397  -6.902  38.027  1.00 22.93           N
ATOM   2789  CA  LEU A 179      10.621  -8.201  38.652  1.00 26.19           C
ATOM   2790  C   LEU A 179       9.998  -8.331  40.053  1.00 32.46           C
ATOM   2791  O   LEU A 179       9.779  -9.443  40.522  1.00 33.96           O
ATOM   2792  CB  LEU A 179      12.123  -8.479  38.743  1.00 26.15           C
ATOM   2793  CG  LEU A 179      12.889  -8.340  37.413  1.00 22.93           C
ATOM   2794  CD1 LEU A 179      14.322  -8.436  37.676  1.00 26.16           C
ATOM   2795  CD2 LEU A 179      12.438  -9.446  36.446  1.00 25.08           C
ATOM   2796  H   LEU A 179      11.050  -6.347  38.115  1.00 27.50           H
ATOM   2797  HA  LEU A 179      10.226  -8.883  38.085  1.00 31.41           H
ATOM   2798  HB2 LEU A 179      12.531  -7.873  39.378  1.00 31.36           H
ATOM   2799  HB3 LEU A 179      12.240  -9.391  39.047  1.00 31.36           H
ATOM   2800  HG  LEU A 179      12.714  -7.475  37.010  1.00 27.49           H
ATOM   2801 HD11 LEU A 179      14.800  -8.336  36.837  1.00 31.37           H
ATOM   2802 HD12 LEU A 179      14.570  -7.733  38.297  1.00 31.37           H
ATOM   2803 HD13 LEU A 179      14.510  -9.303  38.066  1.00 31.37           H
ATOM   2804 HD21 LEU A 179      12.935  -9.362  35.619  1.00 30.08           H
ATOM   2805 HD22 LEU A 179      12.613 -10.308  36.849  1.00 30.08           H
ATOM   2806 HD23 LEU A 179      11.490  -9.356  36.262  1.00 30.08           H
ATOM   2807  N   LYS A 180       9.752  -7.245  40.760  1.00 27.77           N
ATOM   2808  CA  LYS A 180       9.386  -7.339  42.174  1.00 27.80           C
ATOM   2809  C   LYS A 180       7.916  -7.078  42.474  1.00 31.55           C
ATOM   2810  O   LYS A 180       7.434  -7.521  43.517  1.00 27.71           O
ATOM   2811  CB  LYS A 180      10.208  -6.351  43.015  1.00 28.40           C
ATOM   2812  CG  LYS A 180      11.716  -6.539  42.959  1.00 38.36           C
ATOM   2813  CD  LYS A 180      12.472  -5.237  43.301  0.01 35.63           C
ATOM   2814  CE  LYS A 180      13.824  -5.471  44.009  0.27 38.55           C
ATOM   2815  NZ  LYS A 180      15.039  -5.379  43.132  0.63 35.77           N1+
ATOM   2816  H   LYS A 180       9.800  -6.447  40.446  1.00 33.31           H
ATOM   2817  HA  LYS A 180       9.595  -8.228  42.496  1.00 33.34           H
ATOM   2818  HB2 LYS A 180      10.004  -5.447  42.729  1.00 34.06           H
ATOM   2819  HB3 LYS A 180       9.944  -6.464  43.943  1.00 34.06           H
ATOM   2820  HG2 LYS A 180      11.972  -7.215  43.605  1.00 46.01           H
ATOM   2821  HG3 LYS A 180      11.952  -6.824  42.066  1.00 46.01           H
ATOM   2822  HD2 LYS A 180      12.646  -4.749  42.480  1.00 42.74           H
ATOM   2823  HD3 LYS A 180      11.924  -4.700  43.897  1.00 42.74           H
ATOM   2824  HE2 LYS A 180      13.927  -4.790  44.692  1.00 46.24           H
ATOM   2825  HE3 LYS A 180      13.823  -6.349  44.421  1.00 46.24           H
ATOM   2826  HZ1 LYS A 180      15.709  -5.843  43.493  1.00 42.90           H
ATOM   2827  HZ2 LYS A 180      14.863  -5.704  42.326  0.23 42.90           H
ATOM   2828  HZ3 LYS A 180      15.290  -4.530  43.052  0.58 42.90           H
ATOM   2829  N   ARG A 181       7.193  -6.367  41.614  1.00 25.75           N
ATOM   2830  CA  ARG A 181       5.879  -5.871  41.955  1.00 28.19           C
ATOM   2831  C   ARG A 181       4.861  -6.394  40.964  1.00 29.54           C
ATOM   2832  O   ARG A 181       5.182  -6.664  39.803  1.00 29.90           O
ATOM   2833  CB  ARG A 181       5.847  -4.340  41.975  1.00 28.75           C
ATOM   2834  CG  ARG A 181       7.143  -3.679  42.214  1.00 27.28           C
ATOM   2835  CD  ARG A 181       7.352  -3.033  43.541  1.00 37.39           C
ATOM   2836  NE  ARG A 181       7.151  -3.892  44.670  1.00 27.04           N
ATOM   2837  CZ  ARG A 181       7.793  -3.763  45.848  1.00 39.53           C
ATOM   2838  NH1 ARG A 181       7.508  -4.558  46.876  1.00 35.38           N
ATOM   2839  NH2 ARG A 181       8.737  -2.866  46.029  1.00 40.76           N1+
ATOM   2840  H   ARG A 181       7.441  -6.158  40.820  1.00 30.88           H
ATOM   2841  HA  ARG A 181       5.632  -6.186  42.838  1.00 33.81           H
ATOM   2842  HB2 ARG A 181       5.505  -4.022  41.125  1.00 34.48           H
ATOM   2843  HB3 ARG A 181       5.260  -4.060  42.690  1.00 34.48           H
ATOM   2844  HG2 ARG A 181       7.879  -4.294  42.086  1.00 32.72           H
ATOM   2845  HG3 ARG A 181       7.203  -2.964  41.567  1.00 32.72           H
ATOM   2846  HD2 ARG A 181       8.264  -2.710  43.582  1.00 44.85           H
ATOM   2847  HD3 ARG A 181       6.741  -2.288  43.619  1.00 44.85           H
ATOM   2848  HE  ARG A 181       6.711  -4.620  44.518  1.00 32.42           H
ATOM   2849 HH11 ARG A 181       6.911  -5.173  46.801  1.00 42.44           H
ATOM   2850 HH12 ARG A 181       7.952  -4.480  47.606  1.00 42.44           H
ATOM   2851 HH21 ARG A 181       8.938  -2.322  45.400  1.00 48.90           H
ATOM   2852 HH22 ARG A 181       9.141  -2.812  46.788  1.00 48.90           H
ATOM   2853  N   ARG A 182       3.618  -6.506  41.434  1.00 29.67           N
ATOM   2854  CA  ARG A 182       2.535  -6.986  40.576  1.00 35.02           C
ATOM   2855  C   ARG A 182       2.164  -5.938  39.535  1.00 25.97           C
ATOM   2856  O   ARG A 182       1.811  -6.276  38.402  1.00 31.72           O
ATOM   2857  CB  ARG A 182       1.306  -7.344  41.439  1.00 34.65           C
ATOM   2858  CG  ARG A 182       0.124  -7.896  40.621  1.00 44.05           C
ATOM   2859  CD  ARG A 182      -1.050  -8.377  41.513  1.00 46.99           C
ATOM   2860  NE  ARG A 182      -1.546  -7.341  42.439  1.00 50.69           N
ATOM   2861  CZ  ARG A 182      -2.516  -6.458  42.162  1.00 52.49           C
ATOM   2862  NH1 ARG A 182      -3.117  -6.441  40.966  1.00 47.01           N
ATOM   2863  NH2 ARG A 182      -2.887  -5.575  43.088  1.00 53.10           N1+
ATOM   2864  H   ARG A 182       3.375  -6.299  42.231  1.00 35.58           H
ATOM   2865  HA  ARG A 182       2.825  -7.787  40.109  1.00 42.01           H
ATOM   2866  HB2 ARG A 182       1.566  -8.026  42.078  1.00 41.57           H
ATOM   2867  HB3 ARG A 182       1.008  -6.552  41.910  1.00 41.57           H
ATOM   2868  HG2 ARG A 182      -0.214  -7.203  40.032  1.00 52.83           H
ATOM   2869  HG3 ARG A 182       0.430  -8.653  40.094  1.00 52.83           H
ATOM   2870  HD2 ARG A 182      -1.785  -8.660  40.946  1.00 56.36           H
ATOM   2871  HD3 ARG A 182      -0.749  -9.135  42.042  1.00 56.36           H
ATOM   2872  HE  ARG A 182      -1.163  -7.278  43.207  1.00 60.81           H
ATOM   2873 HH11 ARG A 182      -2.892  -7.006  40.358  1.00 56.39           H
ATOM   2874 HH12 ARG A 182      -3.737  -5.866  40.805  1.00 56.39           H
ATOM   2875 HH21 ARG A 182      -2.507  -5.571  43.859  1.00 63.69           H
ATOM   2876 HH22 ARG A 182      -3.505  -5.002  42.915  1.00 63.69           H
ATOM   2877  N   GLU A 183       2.214  -4.665  39.923  1.00 28.51           N
ATOM   2878  CA  GLU A 183       1.807  -3.540  39.094  1.00 30.75           C
ATOM   2879  C   GLU A 183       2.867  -2.458  39.189  1.00 25.89           C
ATOM   2880  O   GLU A 183       3.514  -2.290  40.222  1.00 26.86           O
ATOM   2881  CB  GLU A 183       0.450  -2.921  39.534  1.00 25.25           C
ATOM   2882  CG  GLU A 183      -0.741  -3.803  39.405  1.00 35.01           C
ATOM   2883  CD  GLU A 183      -2.014  -2.998  39.627  1.00 38.96           C
ATOM   2884  OE1 GLU A 183      -2.163  -2.384  40.716  1.00 38.82           O
ATOM   2885  OE2 GLU A 183      -2.811  -2.928  38.683  1.00 32.94           O1-
ATOM   2886  H   GLU A 183       2.505  -4.424  40.695  1.00 34.19           H
ATOM   2887  HA  GLU A 183       1.736  -3.823  38.173  1.00 36.88           H
ATOM   2888  HB2 GLU A 183       0.516  -2.647  40.463  1.00 30.29           H
ATOM   2889  HB3 GLU A 183       0.282  -2.138  38.990  1.00 30.29           H
ATOM   2890  HG2 GLU A 183      -0.770  -4.181  38.514  1.00 41.99           H
ATOM   2891  HG3 GLU A 183      -0.705  -4.507  40.071  1.00 41.99           H
ATOM   2892  N   PHE A 184       3.019  -1.690  38.122  1.00 27.34           N
ATOM   2893  CA  PHE A 184       4.053  -0.661  38.156  1.00 20.74           C
ATOM   2894  C   PHE A 184       3.713   0.398  37.112  1.00 21.99           C
ATOM   2895  O   PHE A 184       3.023   0.132  36.120  1.00 18.98           O
ATOM   2896  CB  PHE A 184       5.432  -1.308  37.942  1.00 21.96           C
ATOM   2897  CG  PHE A 184       5.442  -2.356  36.850  1.00 22.69           C
ATOM   2898  CD1 PHE A 184       5.625  -2.001  35.515  1.00 22.92           C
ATOM   2899  CD2 PHE A 184       5.250  -3.667  37.152  1.00 20.82           C
ATOM   2900  CE1 PHE A 184       5.608  -2.964  34.510  1.00 25.49           C
ATOM   2901  CE2 PHE A 184       5.228  -4.626  36.174  1.00 21.45           C
ATOM   2902  CZ  PHE A 184       5.416  -4.281  34.837  1.00 25.51           C
ATOM   2903  H   PHE A 184       2.560  -1.735  37.395  1.00 32.79           H
ATOM   2904  HA  PHE A 184       4.068  -0.229  39.025  1.00 24.86           H
ATOM   2905  HB2 PHE A 184       6.087  -0.625  37.723  1.00 26.34           H
ATOM   2906  HB3 PHE A 184       5.686  -1.755  38.763  1.00 26.34           H
ATOM   2907  HD1 PHE A 184       5.755  -1.104  35.295  1.00 27.48           H
ATOM   2908  HD2 PHE A 184       5.116  -3.910  38.038  1.00 24.97           H
ATOM   2909  HE1 PHE A 184       5.740  -2.724  33.621  1.00 30.57           H
ATOM   2910  HE2 PHE A 184       5.096  -5.515  36.405  1.00 25.72           H
ATOM   2911  HZ  PHE A 184       5.409  -4.933  34.175  1.00 30.59           H
ATOM   2912  N   HIS A 185       4.226   1.602  37.345  1.00 16.35           N
ATOM   2913  CA  HIS A 185       4.097   2.694  36.395  1.00 17.40           C
ATOM   2914  C   HIS A 185       4.963   2.475  35.151  1.00 19.23           C
ATOM   2915  O   HIS A 185       6.137   2.116  35.252  1.00 15.45           O
ATOM   2916  CB  HIS A 185       4.501   4.000  37.088  1.00 17.74           C
ATOM   2917  CG  HIS A 185       3.512   4.469  38.109  1.00 23.87           C
ATOM   2918  ND1 HIS A 185       2.362   5.150  37.768  1.00 22.23           N
ATOM   2919  CD2 HIS A 185       3.505   4.364  39.461  1.00 21.96           C
ATOM   2920  CE1 HIS A 185       1.701   5.452  38.867  1.00 25.32           C
ATOM   2921  NE2 HIS A 185       2.383   4.997  39.906  1.00 20.63           N
ATOM   2922  H   HIS A 185       4.654   1.817  38.057  1.00 19.60           H
ATOM   2923  HA  HIS A 185       3.175   2.773  36.115  1.00 20.86           H
ATOM   2924  HB2 HIS A 185       4.591   4.695  36.417  1.00 21.27           H
ATOM   2925  HB3 HIS A 185       5.350   3.882  37.539  1.00 21.27           H
ATOM   2926  HD1 HIS A 185       2.119   5.356  36.970  1.00 26.66           H
ATOM   2927  HD2 HIS A 185       4.154   3.964  39.994  1.00 26.33           H
ATOM   2928  HE1 HIS A 185       0.894   5.906  38.904  1.00 30.37           H
ATOM   2929  N   ALA A 186       4.404   2.805  33.970  1.00 15.90           N
ATOM   2930  CA  ALA A 186       5.115   2.565  32.718  1.00 14.35           C
ATOM   2931  C   ALA A 186       6.331   3.483  32.564  1.00 17.94           C
ATOM   2932  O   ALA A 186       7.392   3.030  32.134  1.00 15.01           O
ATOM   2933  CB  ALA A 186       4.173   2.741  31.518  1.00 18.20           C
ATOM   2934  H   ALA A 186       3.636   3.182  33.875  1.00 19.06           H
ATOM   2935  HA  ALA A 186       5.435   1.655  32.704  1.00 17.20           H
ATOM   2936  HB1 ALA A 186       4.686   2.641  30.702  1.00 21.82           H
ATOM   2937  HB2 ALA A 186       3.477   2.068  31.547  1.00 21.82           H
ATOM   2938  HB3 ALA A 186       3.779   3.627  31.550  1.00 21.82           H
ATOM   2939  N   GLU A 187       6.200   4.784  32.877  1.00 14.05           N
ATOM   2940  CA  GLU A 187       7.253   5.668  32.422  1.00 14.95           C
ATOM   2941  C   GLU A 187       8.611   5.455  33.120  1.00 14.99           C
ATOM   2942  O   GLU A 187       9.652   5.506  32.454  1.00 15.76           O
ATOM   2943  CB  GLU A 187       6.768   7.110  32.564  1.00 15.41           C
ATOM   2944  CG  GLU A 187       5.586   7.520  31.619  1.00 16.65           C
ATOM   2945  CD  GLU A 187       4.970   8.827  32.102  1.00 18.26           C
ATOM   2946  OE1 GLU A 187       5.315   9.886  31.561  1.00 20.70           O
ATOM   2947  OE2 GLU A 187       4.251   8.789  33.118  1.00 19.19           O1-
ATOM   2948  H   GLU A 187       5.559   5.153  33.313  1.00 16.85           H
ATOM   2949  HA  GLU A 187       7.389   5.503  31.480  1.00 17.92           H
ATOM   2950  HB2 GLU A 187       6.488   7.261  33.477  1.00 18.47           H
ATOM   2951  HB3 GLU A 187       7.514   7.693  32.362  1.00 18.47           H
ATOM   2952  HG2 GLU A 187       5.903   7.650  30.709  1.00 19.96           H
ATOM   2953  HG3 GLU A 187       4.906   6.831  31.627  1.00 19.96           H
ATOM   2954  N   PRO A 188       8.666   5.219  34.429  1.00 12.91           N
ATOM   2955  CA  PRO A 188       9.985   4.954  35.072  1.00 13.80           C
ATOM   2956  C   PRO A 188      10.702   3.718  34.532  1.00 13.96           C
ATOM   2957  O   PRO A 188      11.932   3.652  34.556  1.00 16.89           O
ATOM   2958  CB  PRO A 188       9.624   4.770  36.566  1.00 18.10           C
ATOM   2959  CG  PRO A 188       8.295   5.566  36.713  1.00 16.02           C
ATOM   2960  CD  PRO A 188       7.570   5.311  35.412  1.00 16.86           C
ATOM   2961  HA  PRO A 188      10.550   5.734  34.965  1.00 16.54           H
ATOM   2962  HB2 PRO A 188       9.482   3.828  36.753  1.00 21.70           H
ATOM   2963  HB3 PRO A 188      10.320   5.136  37.135  1.00 21.70           H
ATOM   2964  HG2 PRO A 188       7.781   5.218  37.455  1.00 19.20           H
ATOM   2965  HG3 PRO A 188       8.487   6.510  36.835  1.00 19.20           H
ATOM   2966  HD2 PRO A 188       7.077   4.475  35.455  1.00 20.22           H
ATOM   2967  HD3 PRO A 188       6.987   6.051  35.197  1.00 20.22           H
ATOM   2968  N   VAL A 189       9.961   2.761  33.998  1.00 15.57           N
ATOM   2969  CA  VAL A 189      10.560   1.589  33.387  1.00 12.56           C
ATOM   2970  C   VAL A 189      11.325   1.981  32.124  1.00 14.21           C
ATOM   2971  O   VAL A 189      12.473   1.559  31.908  1.00 15.62           O
ATOM   2972  CB  VAL A 189       9.470   0.534  33.093  1.00 17.14           C
ATOM   2973  CG1 VAL A 189      10.023  -0.662  32.375  1.00 19.46           C
ATOM   2974  CG2 VAL A 189       8.758   0.074  34.350  1.00 15.25           C
ATOM   2975  H   VAL A 189       9.103   2.781  33.969  1.00 18.67           H
ATOM   2976  HA  VAL A 189      11.189   1.213  34.020  1.00 15.05           H
ATOM   2977  HB  VAL A 189       8.801   0.939  32.519  1.00 20.54           H
ATOM   2978 HG11 VAL A 189       9.302  -1.294  32.239  1.00 23.33           H
ATOM   2979 HG12 VAL A 189      10.375  -0.389  31.514  1.00 23.33           H
ATOM   2980 HG13 VAL A 189      10.725  -1.048  32.923  1.00 23.33           H
ATOM   2981 HG21 VAL A 189       8.108  -0.596  34.107  1.00 18.29           H
ATOM   2982 HG22 VAL A 189       9.415  -0.300  34.956  1.00 18.29           H
ATOM   2983 HG23 VAL A 189       8.308   0.827  34.762  1.00 18.29           H
ATOM   2984  N   ASP A 190      10.716   2.796  31.273  1.00 14.78           N
ATOM   2985  CA  ASP A 190      11.442   3.275  30.093  1.00 15.47           C
ATOM   2986  C   ASP A 190      12.615   4.173  30.481  1.00 12.62           C
ATOM   2987  O   ASP A 190      13.659   4.121  29.836  1.00 16.58           O
ATOM   2988  CB  ASP A 190      10.514   4.011  29.110  1.00 16.05           C
ATOM   2989  CG  ASP A 190       9.607   3.076  28.312  1.00 15.67           C
ATOM   2990  OD1 ASP A 190       9.905   1.863  28.076  1.00 16.17           O
ATOM   2991  OD2 ASP A 190       8.582   3.609  27.863  1.00 16.49           O1-
ATOM   2992  H   ASP A 190       9.917   3.088  31.361  1.00 17.72           H
ATOM   2993  HA  ASP A 190      11.815   2.514  29.634  1.00 18.55           H
ATOM   2994  HB2 ASP A 190       9.946   4.617  29.610  1.00 19.24           H
ATOM   2995  HB3 ASP A 190      11.054   4.520  28.484  1.00 19.24           H
ATOM   2996  N   VAL A 191      12.489   4.977  31.544  1.00 13.63           N
ATOM   2997  CA  VAL A 191      13.612   5.783  32.010  1.00 16.13           C
ATOM   2998  C   VAL A 191      14.797   4.891  32.401  1.00 15.94           C
ATOM   2999  O   VAL A 191      15.964   5.143  32.022  1.00 10.09           O
ATOM   3000  CB  VAL A 191      13.165   6.680  33.188  1.00 18.72           C
ATOM   3001  CG1 VAL A 191      14.379   7.319  33.903  1.00 13.56           C
ATOM   3002  CG2 VAL A 191      12.236   7.756  32.697  1.00 13.66           C
ATOM   3003  H   VAL A 191      11.777   5.065  32.015  1.00 16.34           H
ATOM   3004  HA  VAL A 191      13.898   6.340  31.275  1.00 19.34           H
ATOM   3005  HB  VAL A 191      12.686   6.141  33.840  1.00 22.44           H
ATOM   3006 HG11 VAL A 191      14.055   7.953  34.560  1.00 16.25           H
ATOM   3007 HG12 VAL A 191      14.904   6.631  34.344  1.00 16.25           H
ATOM   3008 HG13 VAL A 191      14.925   7.781  33.247  1.00 16.25           H
ATOM   3009 HG21 VAL A 191      12.002   8.360  33.422  1.00 16.37           H
ATOM   3010 HG22 VAL A 191      12.692   8.246  31.998  1.00 16.37           H
ATOM   3011 HG23 VAL A 191      11.442   7.331  32.343  1.00 16.37           H
ATOM   3012  N   TRP A 192      14.500   3.827  33.159  1.00 12.64           N
ATOM   3013  CA  TRP A 192      15.533   2.908  33.621  1.00 13.88           C
ATOM   3014  C   TRP A 192      16.305   2.340  32.446  1.00 13.79           C
ATOM   3015  O   TRP A 192      17.540   2.376  32.430  1.00 15.19           O
ATOM   3016  CB  TRP A 192      14.892   1.789  34.448  1.00 13.78           C
ATOM   3017  CG  TRP A 192      15.872   0.813  34.935  1.00 12.38           C
ATOM   3018  CD1 TRP A 192      16.446  -0.197  34.214  1.00 15.18           C
ATOM   3019  CD2 TRP A 192      16.450   0.735  36.251  1.00 13.31           C
ATOM   3020  NE1 TRP A 192      17.306  -0.891  34.992  1.00 14.88           N
ATOM   3021  CE2 TRP A 192      17.336  -0.352  36.245  1.00 15.35           C
ATOM   3022  CE3 TRP A 192      16.276   1.454  37.426  1.00 15.86           C
ATOM   3023  CZ2 TRP A 192      18.083  -0.735  37.379  1.00 19.08           C
ATOM   3024  CZ3 TRP A 192      17.015   1.075  38.563  1.00 18.97           C
ATOM   3025  CH2 TRP A 192      17.885  -0.027  38.529  1.00 17.36           C
ATOM   3026  H   TRP A 192      13.708   3.620  33.413  1.00 15.14           H
ATOM   3027  HA  TRP A 192      16.155   3.376  34.198  1.00 16.64           H
ATOM   3028  HB2 TRP A 192      14.430   2.179  35.208  1.00 16.52           H
ATOM   3029  HB3 TRP A 192      14.246   1.322  33.901  1.00 16.52           H
ATOM   3030  HD1 TRP A 192      16.271  -0.389  33.322  1.00 18.19           H
ATOM   3031  HE1 TRP A 192      17.768  -1.568  34.735  1.00 17.83           H
ATOM   3032  HE3 TRP A 192      15.683   2.172  37.460  1.00 19.01           H
ATOM   3033  HZ2 TRP A 192      18.661  -1.463  37.356  1.00 22.87           H
ATOM   3034  HZ3 TRP A 192      16.908   1.551  39.354  1.00 22.74           H
ATOM   3035  HH2 TRP A 192      18.369  -0.253  39.285  1.00 20.81           H
ATOM   3036  N   SER A 193      15.587   1.748  31.477  1.00 12.53           N
ATOM   3037  CA  SER A 193      16.242   1.132  30.319  1.00 15.89           C
ATOM   3038  C   SER A 193      17.090   2.142  29.548  1.00 14.19           C
ATOM   3039  O   SER A 193      18.163   1.798  29.043  1.00 13.88           O
ATOM   3040  CB  SER A 193      15.200   0.471  29.409  1.00 13.84           C
ATOM   3041  OG  SER A 193      14.222   1.339  28.972  1.00 18.17           O
ATOM   3042  H   SER A 193      14.729   1.679  31.478  1.00 15.02           H
ATOM   3043  HA  SER A 193      16.838   0.435  30.634  1.00 19.05           H
ATOM   3044  HB2 SER A 193      15.653   0.117  28.629  1.00 16.59           H
ATOM   3045  HB3 SER A 193      14.752  -0.233  29.901  1.00 16.59           H
ATOM   3046  HG  SER A 193      14.456   2.128  29.140  1.00 21.78           H
ATOM   3047  N   CYS A 194      16.638   3.390  29.456  1.00 14.96           N
ATOM   3048  CA  CYS A 194      17.476   4.431  28.859  1.00 13.42           C
ATOM   3049  C   CYS A 194      18.758   4.623  29.647  1.00 12.81           C
ATOM   3050  O   CYS A 194      19.798   4.902  29.066  1.00  9.85           O
ATOM   3051  CB  CYS A 194      16.727   5.758  28.775  1.00 11.03           C
ATOM   3052  SG  CYS A 194      15.364   5.839  27.567  1.00 15.49           S
ATOM   3053  H   CYS A 194      15.864   3.652  29.710  1.00 17.93           H
ATOM   3054  HA  CYS A 194      17.734   4.167  27.962  1.00 16.08           H
ATOM   3055  HB2 CYS A 194      16.363   5.948  29.649  1.00 13.21           H
ATOM   3056  HB3 CYS A 194      17.380   6.437  28.542  1.00 13.21           H
ATOM   3057  HG  CYS A 194      14.543   5.003  27.814  1.00 18.57           H
ATOM   3058  N   GLY A 195      18.699   4.509  30.973  1.00 12.33           N
ATOM   3059  CA  GLY A 195      19.918   4.575  31.770  1.00 14.74           C
ATOM   3060  C   GLY A 195      20.865   3.409  31.517  1.00 15.46           C
ATOM   3061  O   GLY A 195      22.089   3.575  31.480  1.00 11.97           O
ATOM   3062  H   GLY A 195      17.979   4.393  31.424  1.00 14.78           H
ATOM   3063  HA2 GLY A 195      20.383   5.398  31.563  1.00 17.67           H
ATOM   3064  HA3 GLY A 195      19.684   4.567  32.710  1.00 17.67           H
ATOM   3065  N   ILE A 196      20.318   2.226  31.305  1.00 12.83           N
ATOM   3066  CA  ILE A 196      21.192   1.092  30.979  1.00 14.30           C
ATOM   3067  C   ILE A 196      21.812   1.302  29.600  1.00 13.05           C
ATOM   3068  O   ILE A 196      23.002   1.035  29.392  1.00 12.28           O
ATOM   3069  CB  ILE A 196      20.408  -0.234  31.055  1.00 11.82           C
ATOM   3070  CG1 ILE A 196      19.785  -0.467  32.434  1.00 10.49           C
ATOM   3071  CG2 ILE A 196      21.298  -1.432  30.618  1.00 11.87           C
ATOM   3072  CD1 ILE A 196      20.813  -0.737  33.594  1.00 15.07           C
ATOM   3073  H   ILE A 196      19.475   2.067  31.320  1.00 15.38           H
ATOM   3074  HA  ILE A 196      21.916   1.051  31.613  1.00 17.15           H
ATOM   3075  HB  ILE A 196      19.680  -0.174  30.416  1.00 14.16           H
ATOM   3076 HG12 ILE A 196      19.257   0.303  32.688  1.00 12.57           H
ATOM   3077 HG13 ILE A 196      19.213  -1.243  32.366  1.00 12.57           H
ATOM   3078 HG21 ILE A 196      20.813  -2.251  30.794  1.00 14.22           H
ATOM   3079 HG22 ILE A 196      21.471  -1.367  29.666  1.00 14.22           H
ATOM   3080 HG23 ILE A 196      22.131  -1.422  31.118  1.00 14.22           H
ATOM   3081 HD11 ILE A 196      20.313  -0.900  34.406  1.00 18.07           H
ATOM   3082 HD12 ILE A 196      21.354  -1.510  33.373  1.00 18.07           H
ATOM   3083 HD13 ILE A 196      21.385   0.036  33.709  1.00 18.07           H
ATOM   3084  N   VAL A 197      21.035   1.853  28.654  1.00 13.73           N
ATOM   3085  CA  VAL A 197      21.597   2.189  27.346  1.00 15.47           C
ATOM   3086  C   VAL A 197      22.744   3.198  27.500  1.00 14.14           C
ATOM   3087  O   VAL A 197      23.821   3.039  26.899  1.00 16.27           O
ATOM   3088  CB  VAL A 197      20.495   2.705  26.394  1.00 14.19           C
ATOM   3089  CG1 VAL A 197      21.104   3.355  25.112  1.00 17.55           C
ATOM   3090  CG2 VAL A 197      19.609   1.564  25.978  1.00 17.64           C
ATOM   3091  H   VAL A 197      20.208   2.062  28.755  1.00 16.46           H
ATOM   3092  HA  VAL A 197      21.974   1.384  26.958  1.00 18.54           H
ATOM   3093  HB  VAL A 197      19.947   3.367  26.840  1.00 17.01           H
ATOM   3094 HG11 VAL A 197      20.380   3.629  24.524  1.00 21.03           H
ATOM   3095 HG12 VAL A 197      21.642   4.127  25.349  1.00 21.03           H
ATOM   3096 HG13 VAL A 197      21.651   2.699  24.653  1.00 21.03           H
ATOM   3097 HG21 VAL A 197      18.866   1.923  25.470  1.00 21.15           H
ATOM   3098 HG22 VAL A 197      20.132   0.965  25.426  1.00 21.15           H
ATOM   3099 HG23 VAL A 197      19.285   1.089  26.759  1.00 21.15           H
ATOM   3100  N   LEU A 198      22.547   4.241  28.321  1.00 13.37           N
ATOM   3101  CA  LEU A 198      23.609   5.225  28.531  1.00 15.19           C
ATOM   3102  C   LEU A 198      24.864   4.576  29.106  1.00 17.59           C
ATOM   3103  O   LEU A 198      25.983   4.867  28.666  1.00 15.85           O
ATOM   3104  CB  LEU A 198      23.137   6.333  29.462  1.00 13.00           C
ATOM   3105  CG  LEU A 198      24.080   7.489  29.803  1.00 17.74           C
ATOM   3106  CD1 LEU A 198      24.710   8.067  28.519  1.00 15.63           C
ATOM   3107  CD2 LEU A 198      23.329   8.630  30.637  1.00 18.21           C
ATOM   3108  H   LEU A 198      21.827   4.396  28.760  1.00 16.02           H
ATOM   3109  HA  LEU A 198      23.843   5.615  27.676  1.00 18.21           H
ATOM   3110  HB2 LEU A 198      22.347   6.720  29.062  1.00 15.58           H
ATOM   3111  HB3 LEU A 198      22.910   5.933  30.315  1.00 15.58           H
ATOM   3112  HG  LEU A 198      24.802   7.147  30.352  1.00 21.26           H
ATOM   3113 HD11 LEU A 198      25.240   8.842  28.756  1.00 18.74           H
ATOM   3114 HD12 LEU A 198      25.278   7.395  28.113  1.00 18.74           H
ATOM   3115 HD13 LEU A 198      24.003   8.327  27.907  1.00 18.74           H
ATOM   3116 HD21 LEU A 198      23.927   9.383  30.761  1.00 21.83           H
ATOM   3117 HD22 LEU A 198      22.536   8.910  30.149  1.00 21.83           H
ATOM   3118 HD23 LEU A 198      23.074   8.279  31.505  1.00 21.83           H
ATOM   3119  N   THR A 199      24.691   3.728  30.130  1.00 16.71           N
ATOM   3120  CA  THR A 199      25.806   3.005  30.729  1.00 14.63           C
ATOM   3121  C   THR A 199      26.573   2.227  29.665  1.00 15.25           C
ATOM   3122  O   THR A 199      27.804   2.335  29.555  1.00 17.47           O
ATOM   3123  CB  THR A 199      25.302   2.041  31.807  1.00 15.19           C
ATOM   3124  OG1 THR A 199      24.559   2.728  32.817  1.00 15.05           O
ATOM   3125  CG2 THR A 199      26.518   1.359  32.475  1.00 21.17           C
ATOM   3126  H   THR A 199      23.933   3.560  30.495  1.00 20.03           H
ATOM   3127  HA  THR A 199      26.410   3.633  31.152  1.00 17.54           H
ATOM   3128  HB  THR A 199      24.746   1.363  31.394  1.00 18.20           H
ATOM   3129  HG1 THR A 199      23.906   3.124  32.474  1.00 18.05           H
ATOM   3130 HG21 THR A 199      26.217   0.742  33.156  1.00 25.38           H
ATOM   3131 HG22 THR A 199      27.025   0.864  31.814  1.00 25.38           H
ATOM   3132 HG23 THR A 199      27.089   2.025  32.887  1.00 25.38           H
ATOM   3133  N   ALA A 200      25.837   1.501  28.820  1.00 17.33           N
ATOM   3134  CA  ALA A 200      26.452   0.735  27.739  1.00 17.76           C
ATOM   3135  C   ALA A 200      27.232   1.634  26.796  1.00 23.93           C
ATOM   3136  O   ALA A 200      28.362   1.301  26.408  1.00 17.63           O
ATOM   3137  CB  ALA A 200      25.400  -0.055  26.964  1.00 16.38           C
ATOM   3138  H   ALA A 200      24.979   1.438  28.863  1.00 20.78           H
ATOM   3139  HA  ALA A 200      27.088   0.106  28.113  1.00 21.30           H
ATOM   3140  HB1 ALA A 200      25.851  -0.565  26.275  1.00 19.63           H
ATOM   3141  HB2 ALA A 200      24.938  -0.662  27.562  1.00 19.63           H
ATOM   3142  HB3 ALA A 200      24.763   0.552  26.561  1.00 19.63           H
ATOM   3143  N   MET A 201      26.641   2.777  26.398  1.00 20.81           N
ATOM   3144  CA  MET A 201      27.340   3.671  25.479  1.00 17.95           C
ATOM   3145  C   MET A 201      28.618   4.208  26.087  1.00 17.46           C
ATOM   3146  O   MET A 201      29.560   4.506  25.355  1.00 16.00           O
ATOM   3147  CB  MET A 201      26.477   4.875  25.047  1.00 15.11           C
ATOM   3148  CG  MET A 201      25.221   4.498  24.223  1.00 20.10           C
ATOM   3149  SD  MET A 201      24.448   5.956  23.449  1.00 16.95           S
ATOM   3150  CE  MET A 201      23.798   6.820  24.882  1.00 16.03           C
ATOM   3151  H   MET A 201      25.859   3.041  26.642  1.00 24.96           H
ATOM   3152  HA  MET A 201      27.561   3.166  24.684  1.00 21.52           H
ATOM   3153  HB2 MET A 201      26.185   5.342  25.842  1.00 18.11           H
ATOM   3154  HB3 MET A 201      27.021   5.480  24.521  1.00 18.11           H
ATOM   3155  HG2 MET A 201      25.454   3.869  23.522  1.00 24.10           H
ATOM   3156  HG3 MET A 201      24.576   4.090  24.817  1.00 24.10           H
ATOM   3157  HE1 MET A 201      23.346   7.627  24.580  1.00 19.21           H
ATOM   3158  HE2 MET A 201      23.169   6.239  25.336  1.00 19.21           H
ATOM   3159  HE3 MET A 201      24.530   7.038  25.477  1.00 19.21           H
ATOM   3160  N   LEU A 202      28.646   4.426  27.400  1.00 15.40           N
ATOM   3161  CA  LEU A 202      29.800   5.069  28.009  1.00 18.11           C
ATOM   3162  C   LEU A 202      30.858   4.083  28.506  1.00 21.84           C
ATOM   3163  O   LEU A 202      31.984   4.500  28.799  1.00 23.50           O
ATOM   3164  CB  LEU A 202      29.360   5.952  29.163  1.00 19.19           C
ATOM   3165  CG  LEU A 202      28.581   7.229  28.730  1.00 19.31           C
ATOM   3166  CD1 LEU A 202      28.164   7.975  29.901  1.00 14.49           C
ATOM   3167  CD2 LEU A 202      29.402   8.121  27.856  1.00 21.98           C
ATOM   3168  H   LEU A 202      28.025   4.194  27.948  1.00 18.46           H
ATOM   3169  HA  LEU A 202      30.231   5.628  27.344  1.00 21.71           H
ATOM   3170  HB2 LEU A 202      28.786   5.430  29.745  1.00 23.01           H
ATOM   3171  HB3 LEU A 202      30.150   6.237  29.648  1.00 23.01           H
ATOM   3172  HG  LEU A 202      27.785   6.978  28.239  1.00 23.15           H
ATOM   3173 HD11 LEU A 202      27.677   8.757  29.606  1.00 17.37           H
ATOM   3174 HD12 LEU A 202      27.591   7.408  30.441  1.00 17.37           H
ATOM   3175 HD13 LEU A 202      28.949   8.247  30.400  1.00 17.37           H
ATOM   3176 HD21 LEU A 202      28.890   8.922  27.673  1.00 26.36           H
ATOM   3177 HD22 LEU A 202      30.221   8.351  28.320  1.00 26.36           H
ATOM   3178 HD23 LEU A 202      29.610   7.668  27.023  1.00 26.36           H
ATOM   3179  N   ALA A 203      30.533   2.794  28.590  1.00 21.03           N
ATOM   3180  CA  ALA A 203      31.441   1.794  29.150  1.00 19.96           C
ATOM   3181  C   ALA A 203      31.585   0.561  28.287  1.00 23.52           C
ATOM   3182  O   ALA A 203      32.520  -0.218  28.506  1.00 21.45           O
ATOM   3183  CB  ALA A 203      30.976   1.363  30.543  1.00 23.14           C
ATOM   3184  H   ALA A 203      29.777   2.478  28.336  1.00 25.21           H
ATOM   3185  HA  ALA A 203      32.320   2.183  29.257  1.00 23.93           H
ATOM   3186  HB1 ALA A 203      31.567   0.672  30.870  1.00 27.74           H
ATOM   3187  HB2 ALA A 203      30.997   2.128  31.138  1.00 27.74           H
ATOM   3188  HB3 ALA A 203      30.075   1.008  30.476  1.00 27.74           H
ATOM   3189  N   GLY A 204      30.733   0.383  27.289  1.00 18.24           N
ATOM   3190  CA  GLY A 204      30.800  -0.772  26.428  1.00 22.83           C
ATOM   3191  C   GLY A 204      30.541  -2.060  27.146  1.00 24.73           C
ATOM   3192  O   GLY A 204      31.030  -3.114  26.723  1.00 24.67           O
ATOM   3193  H   GLY A 204      30.105   0.932  27.085  1.00 21.87           H
ATOM   3194  HA2 GLY A 204      30.155  -0.691  25.713  1.00 27.38           H
ATOM   3195  HA3 GLY A 204      31.685  -0.825  26.035  1.00 27.38           H
ATOM   3196  N   GLU A 205      29.784  -2.008  28.230  1.00 22.97           N
ATOM   3197  CA  GLU A 205      29.410  -3.221  28.931  1.00 26.68           C
ATOM   3198  C   GLU A 205      28.141  -2.917  29.709  1.00 23.92           C
ATOM   3199  O   GLU A 205      27.918  -1.787  30.170  1.00 24.41           O
ATOM   3200  CB  GLU A 205      30.545  -3.752  29.857  1.00 26.62           C
ATOM   3201  CG  GLU A 205      30.803  -2.924  31.061  1.00 30.18           C
ATOM   3202  CD  GLU A 205      31.858  -3.504  32.035  1.00 30.02           C
ATOM   3203  OE1 GLU A 205      31.772  -4.685  32.406  1.00 29.42           O
ATOM   3204  OE2 GLU A 205      32.741  -2.736  32.476  1.00 33.06           O1-
ATOM   3205  H   GLU A 205      29.463  -1.288  28.563  1.00 27.54           H
ATOM   3206  HA  GLU A 205      29.204  -3.912  28.283  1.00 32.00           H
ATOM   3207  HB2 GLU A 205      30.311  -4.640  30.170  1.00 31.92           H
ATOM   3208  HB3 GLU A 205      31.374  -3.785  29.353  1.00 31.92           H
ATOM   3209  HG2 GLU A 205      31.092  -2.041  30.779  1.00 36.20           H
ATOM   3210  HG3 GLU A 205      29.972  -2.858  31.553  1.00 36.20           H
ATOM   3211  N   LEU A 206      27.358  -3.920  29.858  1.00 23.23           N
ATOM   3212  CA  LEU A 206      26.149  -3.897  30.668  1.00 22.13           C
ATOM   3213  C   LEU A 206      26.489  -4.193  32.131  1.00 25.20           C
ATOM   3214  O   LEU A 206      27.315  -5.065  32.415  1.00 22.22           O
ATOM   3215  CB  LEU A 206      25.161  -4.919  30.151  1.00 19.22           C
ATOM   3216  CG  LEU A 206      24.068  -4.574  29.122  1.00 26.01           C
ATOM   3217  CD1 LEU A 206      24.068  -3.196  28.570  1.00 24.27           C
ATOM   3218  CD2 LEU A 206      24.059  -5.591  28.030  1.00 26.40           C
ATOM   3219  H   LEU A 206      27.499  -4.685  29.486  1.00 27.85           H
ATOM   3220  HA  LEU A 206      25.753  -3.022  30.601  1.00 26.53           H
ATOM   3221  HB2 LEU A 206      25.680  -5.641  29.763  1.00 23.04           H
ATOM   3222  HB3 LEU A 206      24.698  -5.260  30.936  1.00 23.04           H
ATOM   3223  HG  LEU A 206      23.212  -4.666  29.570  1.00 31.20           H
ATOM   3224 HD11 LEU A 206      23.359  -3.133  27.910  1.00 29.10           H
ATOM   3225 HD12 LEU A 206      23.900  -2.560  29.285  1.00 29.10           H
ATOM   3226 HD13 LEU A 206      24.929  -3.029  28.157  1.00 29.10           H
ATOM   3227 HD21 LEU A 206      23.389  -5.340  27.378  1.00 31.66           H
ATOM   3228 HD22 LEU A 206      24.939  -5.614  27.625  1.00 31.66           H
ATOM   3229 HD23 LEU A 206      23.843  -6.457  28.409  1.00 31.66           H
ATOM   3230  N   PRO A 207      25.850  -3.498  33.075  1.00 19.87           N
ATOM   3231  CA  PRO A 207      26.246  -3.613  34.485  1.00 20.92           C
ATOM   3232  C   PRO A 207      25.786  -4.888  35.179  1.00 23.28           C
ATOM   3233  O   PRO A 207      26.440  -5.321  36.116  1.00 28.02           O
ATOM   3234  CB  PRO A 207      25.607  -2.370  35.119  1.00 22.18           C
ATOM   3235  CG  PRO A 207      24.419  -2.085  34.246  1.00 18.27           C
ATOM   3236  CD  PRO A 207      24.854  -2.437  32.859  1.00 17.42           C
ATOM   3237  HA  PRO A 207      27.206  -3.542  34.565  1.00 25.08           H
ATOM   3238  HB2 PRO A 207      25.336  -2.554  36.033  1.00 26.59           H
ATOM   3239  HB3 PRO A 207      26.238  -1.639  35.092  1.00 26.59           H
ATOM   3240  HG2 PRO A 207      23.658  -2.624  34.517  1.00 21.90           H
ATOM   3241  HG3 PRO A 207      24.195  -1.140  34.297  1.00 21.90           H
ATOM   3242  HD2 PRO A 207      24.096  -2.766  32.356  1.00 20.88           H
ATOM   3243  HD3 PRO A 207      25.257  -1.668  32.426  1.00 20.88           H
ATOM   3244  N   TRP A 208      24.696  -5.514  34.755  1.00 26.80           N
ATOM   3245  CA  TRP A 208      24.253  -6.742  35.415  1.00 24.55           C
ATOM   3246  C   TRP A 208      23.365  -7.541  34.459  1.00 24.93           C
ATOM   3247  O   TRP A 208      22.785  -7.006  33.506  1.00 18.98           O
ATOM   3248  CB  TRP A 208      23.513  -6.425  36.731  1.00 24.45           C
ATOM   3249  CG  TRP A 208      22.587  -5.242  36.579  1.00 17.65           C
ATOM   3250  CD1 TRP A 208      21.414  -5.194  35.839  1.00 21.85           C
ATOM   3251  CD2 TRP A 208      22.751  -3.952  37.137  1.00 17.75           C
ATOM   3252  NE1 TRP A 208      20.882  -3.939  35.890  1.00 18.81           N
ATOM   3253  CE2 TRP A 208      21.678  -3.154  36.676  1.00 19.92           C
ATOM   3254  CE3 TRP A 208      23.727  -3.358  37.947  1.00 21.23           C
ATOM   3255  CZ2 TRP A 208      21.540  -1.824  37.034  1.00 20.90           C
ATOM   3256  CZ3 TRP A 208      23.573  -2.035  38.302  1.00 22.28           C
ATOM   3257  CH2 TRP A 208      22.494  -1.296  37.870  1.00 19.23           C
ATOM   3258  H   TRP A 208      24.196  -5.251  34.107  1.00 32.15           H
ATOM   3259  HA  TRP A 208      25.021  -7.286  35.640  1.00 29.44           H
ATOM   3260  HB2 TRP A 208      22.982  -7.199  36.982  1.00 29.32           H
ATOM   3261  HB3 TRP A 208      24.159  -6.223  37.423  1.00 29.32           H
ATOM   3262  HD1 TRP A 208      21.063  -5.900  35.346  1.00 26.20           H
ATOM   3263  HE1 TRP A 208      20.158  -3.689  35.508  1.00 22.55           H
ATOM   3264  HE3 TRP A 208      24.455  -3.843  38.255  1.00 25.45           H
ATOM   3265  HZ2 TRP A 208      20.812  -1.314  36.747  1.00 25.06           H
ATOM   3266  HZ3 TRP A 208      24.207  -1.636  38.852  1.00 26.71           H
ATOM   3267  HH2 TRP A 208      22.433  -0.402  38.126  1.00 23.06           H
ATOM   3268  N   ASP A 209      23.269  -8.843  34.733  1.00 27.31           N
ATOM   3269  CA  ASP A 209      22.350  -9.711  33.996  1.00 27.56           C
ATOM   3270  C   ASP A 209      20.900  -9.316  34.240  1.00 21.15           C
ATOM   3271  O   ASP A 209      20.051  -9.465  33.352  1.00 23.22           O
ATOM   3272  CB  ASP A 209      22.556 -11.165  34.422  1.00 33.62           C
ATOM   3273  CG  ASP A 209      23.947 -11.681  34.124  1.00 33.59           C
ATOM   3274  OD1 ASP A 209      24.618 -11.168  33.194  1.00 33.81           O
ATOM   3275  OD2 ASP A 209      24.362 -12.624  34.814  1.00 42.25           O1-
ATOM   3276  H   ASP A 209      23.718  -9.240  35.350  1.00 32.75           H
ATOM   3277  HA  ASP A 209      22.533  -9.649  33.047  1.00 33.05           H
ATOM   3278  HB2 ASP A 209      22.412 -11.240  35.379  1.00 40.32           H
ATOM   3279  HB3 ASP A 209      21.925 -11.719  33.941  1.00 40.32           H
ATOM   3280  N   GLN A 210      20.607  -8.811  35.420  1.00 23.74           N
ATOM   3281  CA  GLN A 210      19.262  -8.421  35.800  1.00 24.76           C
ATOM   3282  C   GLN A 210      19.329  -7.737  37.148  1.00 22.44           C
ATOM   3283  O   GLN A 210      20.188  -8.087  37.969  1.00 21.08           O
ATOM   3284  CB  GLN A 210      18.328  -9.628  35.894  1.00 22.52           C
ATOM   3285  CG  GLN A 210      18.889 -10.753  36.769  1.00 25.79           C
ATOM   3286  CD  GLN A 210      17.883 -11.861  36.920  1.00 31.10           C
ATOM   3287  OE1 GLN A 210      16.889 -11.704  37.614  1.00 39.72           O
ATOM   3288  NE2 GLN A 210      18.110 -12.961  36.248  1.00 33.55           N
ATOM   3289  H   GLN A 210      21.185  -8.676  36.042  1.00 28.47           H
ATOM   3290  HA  GLN A 210      18.925  -7.805  35.136  1.00 29.69           H
ATOM   3291  HB2 GLN A 210      17.494  -9.341  36.295  1.00 27.00           H
ATOM   3292  HB3 GLN A 210      18.153  -9.980  35.008  1.00 27.00           H
ATOM   3293  HG2 GLN A 210      19.698 -11.120  36.385  1.00 30.93           H
ATOM   3294  HG3 GLN A 210      19.071 -10.400  37.651  1.00 30.93           H
ATOM   3295 HE21 GLN A 210      18.854 -13.062  35.832  1.00 40.24           H
ATOM   3296 HE22 GLN A 210      17.516 -13.580  36.224  1.00 40.24           H
ATOM   3297  N   PRO A 211      18.446  -6.777  37.424  1.00 26.22           N
ATOM   3298  CA  PRO A 211      18.527  -5.995  38.689  1.00 21.32           C
ATOM   3299  C   PRO A 211      17.728  -6.671  39.793  1.00 29.25           C
ATOM   3300  O   PRO A 211      16.660  -6.220  40.209  1.00 24.09           O
ATOM   3301  CB  PRO A 211      17.937  -4.657  38.286  1.00 22.42           C
ATOM   3302  CG  PRO A 211      16.924  -5.018  37.280  1.00 21.59           C
ATOM   3303  CD  PRO A 211      17.363  -6.281  36.560  1.00 26.06           C
ATOM   3304  HA  PRO A 211      19.448  -5.865  38.964  1.00 25.57           H
ATOM   3305  HB2 PRO A 211      17.544  -4.221  39.057  1.00 26.88           H
ATOM   3306  HB3 PRO A 211      18.631  -4.103  37.896  1.00 26.88           H
ATOM   3307  HG2 PRO A 211      16.075  -5.164  37.724  1.00 25.88           H
ATOM   3308  HG3 PRO A 211      16.857  -4.289  36.645  1.00 25.88           H
ATOM   3309  HD2 PRO A 211      16.632  -6.922  36.519  1.00 31.25           H
ATOM   3310  HD3 PRO A 211      17.690  -6.066  35.674  1.00 31.25           H
ATOM   3311  N   SER A 212      18.242  -7.798  40.257  1.00 32.29           N
ATOM   3312  CA  SER A 212      17.594  -8.535  41.323  1.00 35.56           C
ATOM   3313  C   SER A 212      18.516  -8.615  42.531  1.00 32.99           C
ATOM   3314  O   SER A 212      19.728  -8.445  42.421  1.00 35.45           O
ATOM   3315  CB  SER A 212      17.206  -9.918  40.853  1.00 28.48           C
ATOM   3316  OG  SER A 212      18.348 -10.673  40.587  1.00 36.57           O
ATOM   3317  H   SER A 212      18.972  -8.156  39.969  1.00 38.73           H
ATOM   3318  HA  SER A 212      16.783  -8.076  41.590  1.00 42.65           H
ATOM   3319  HB2 SER A 212      16.705 -10.348  41.556  1.00 34.15           H
ATOM   3320  HB3 SER A 212      16.671  -9.855  40.043  1.00 34.15           H
ATOM   3321  HG  SER A 212      18.125 -11.403  40.236  1.00 43.86           H
ATOM   3322  N   ASP A 213      17.909  -8.876  43.696  1.00 44.59           N
ATOM   3323  CA  ASP A 213      18.673  -9.004  44.936  1.00 43.48           C
ATOM   3324  C   ASP A 213      19.705 -10.126  44.848  1.00 42.25           C
ATOM   3325  O   ASP A 213      20.765 -10.028  45.471  1.00 45.02           O
ATOM   3326  CB  ASP A 213      17.729  -9.241  46.118  1.00 47.40           C
ATOM   3327  CG  ASP A 213      16.876  -8.032  46.435  0.00 50.15           C
ATOM   3328  OD1 ASP A 213      15.816  -8.214  47.073  0.90 55.69           O
ATOM   3329  OD2 ASP A 213      17.261  -6.910  46.030  0.83 53.45           O1-
ATOM   3330  H   ASP A 213      17.061  -8.983  43.790  1.00 53.49           H
ATOM   3331  HA  ASP A 213      19.139  -8.172  45.110  1.00 52.16           H
ATOM   3332  HB2 ASP A 213      17.133  -9.978  45.907  1.00 56.87           H
ATOM   3333  HB3 ASP A 213      18.255  -9.455  46.904  1.00 56.87           H
ATOM   3334  N   SER A 214      19.421 -11.179  44.063  1.00 39.27           N
ATOM   3335  CA  SER A 214      20.322 -12.314  43.808  1.00 41.43           C
ATOM   3336  C   SER A 214      21.488 -12.006  42.854  1.00 41.68           C
ATOM   3337  O   SER A 214      22.244 -12.936  42.525  1.00 44.02           O
ATOM   3338  CB  SER A 214      19.534 -13.474  43.199  1.00 42.19           C
ATOM   3339  OG  SER A 214      19.275 -13.224  41.815  1.00 48.72           O
ATOM   3340  H   SER A 214      18.669 -11.260  43.653  1.00 47.10           H
ATOM   3341  HA  SER A 214      20.691 -12.619  44.650  1.00 49.70           H
ATOM   3342  HB2 SER A 214      20.063 -14.282  43.281  1.00 50.61           H
ATOM   3343  HB3 SER A 214      18.694 -13.573  43.673  1.00 50.61           H
ATOM   3344  HG  SER A 214      18.799 -13.838  41.491  1.00 58.44           H
ATOM   3345  N   CYS A 215      21.634 -10.782  42.339  1.00 36.54           N
ATOM   3346  CA  CYS A 215      22.654 -10.474  41.334  1.00 33.22           C
ATOM   3347  C   CYS A 215      23.733  -9.625  41.995  1.00 34.54           C
ATOM   3348  O   CYS A 215      23.491  -8.463  42.326  1.00 31.08           O
ATOM   3349  CB  CYS A 215      22.045  -9.744  40.141  1.00 35.44           C
ATOM   3350  SG  CYS A 215      23.222  -9.405  38.846  1.00 33.77           S
ATOM   3351  H   CYS A 215      21.153 -10.104  42.560  1.00 43.83           H
ATOM   3352  HA  CYS A 215      23.058 -11.292  41.006  1.00 39.85           H
ATOM   3353  HB2 CYS A 215      21.320 -10.285  39.786  1.00 42.50           H
ATOM   3354  HB3 CYS A 215      21.710  -8.884  40.435  1.00 42.50           H
ATOM   3355  HG  CYS A 215      24.331  -9.545  39.274  1.00 40.50           H
ATOM   3356  N   GLN A 216      24.929 -10.203  42.160  1.00 35.88           N
ATOM   3357  CA  GLN A 216      26.014  -9.522  42.869  1.00 36.61           C
ATOM   3358  C   GLN A 216      26.299  -8.141  42.293  1.00 29.37           C
ATOM   3359  O   GLN A 216      26.498  -7.176  43.041  1.00 31.57           O
ATOM   3360  CB  GLN A 216      27.299 -10.373  42.814  1.00 35.02           C
ATOM   3361  CG  GLN A 216      28.440  -9.841  43.715  1.00 34.89           C
ATOM   3362  CD  GLN A 216      27.972  -9.622  45.150  1.00 40.13           C
ATOM   3363  OE1 GLN A 216      27.338 -10.499  45.746  1.00 43.79           O
ATOM   3364  NE2 GLN A 216      28.233  -8.431  45.691  1.00 40.81           N
ATOM   3365  H   GLN A 216      25.136 -10.984  41.868  1.00 43.03           H
ATOM   3366  HA  GLN A 216      25.752  -9.407  43.795  1.00 43.91           H
ATOM   3367  HB2 GLN A 216      27.091 -11.275  43.098  1.00 42.00           H
ATOM   3368  HB3 GLN A 216      27.631 -10.387  41.904  1.00 42.00           H
ATOM   3369  HG2 GLN A 216      29.162 -10.489  43.733  1.00 41.85           H
ATOM   3370  HG3 GLN A 216      28.765  -8.998  43.373  1.00 41.85           H
ATOM   3371 HE21 GLN A 216      28.751  -7.881  45.283  1.00 48.96           H
ATOM   3372 HE22 GLN A 216      27.878  -8.206  46.443  1.00 48.96           H
ATOM   3373  N   GLU A 217      26.359  -8.030  40.963  1.00 29.38           N
ATOM   3374  CA  GLU A 217      26.723  -6.743  40.359  1.00 31.10           C
ATOM   3375  C   GLU A 217      25.671  -5.691  40.670  1.00 23.85           C
ATOM   3376  O   GLU A 217      25.998  -4.522  40.876  1.00 23.89           O
ATOM   3377  CB  GLU A 217      26.916  -6.890  38.840  1.00 27.07           C
ATOM   3378  CG  GLU A 217      28.133  -7.706  38.439  1.00 30.92           C
ATOM   3379  CD  GLU A 217      27.969  -9.180  38.766  1.00 35.69           C
ATOM   3380  OE1 GLU A 217      26.801  -9.682  38.869  1.00 26.31           O
ATOM   3381  OE2 GLU A 217      29.021  -9.828  38.944  1.00 41.32           O1-
ATOM   3382  H   GLU A 217      26.188  -8.663  40.407  1.00 35.24           H
ATOM   3383  HA  GLU A 217      27.565  -6.442  40.737  1.00 37.30           H
ATOM   3384  HB2 GLU A 217      26.145  -7.345  38.469  1.00 32.46           H
ATOM   3385  HB3 GLU A 217      26.998  -6.012  38.435  1.00 32.46           H
ATOM   3386  HG2 GLU A 217      28.270  -7.622  37.484  1.00 37.08           H
ATOM   3387  HG3 GLU A 217      28.910  -7.375  38.915  1.00 37.08           H
ATOM   3388  N   TYR A 218      24.411  -6.089  40.739  1.00 21.27           N
ATOM   3389  CA  TYR A 218      23.385  -5.133  41.136  1.00 25.19           C
ATOM   3390  C   TYR A 218      23.514  -4.747  42.608  1.00 26.11           C
ATOM   3391  O   TYR A 218      23.377  -3.568  42.952  1.00 22.10           O
ATOM   3392  CB  TYR A 218      21.993  -5.687  40.821  1.00 23.11           C
ATOM   3393  CG  TYR A 218      20.927  -4.646  41.095  1.00 28.12           C
ATOM   3394  CD1 TYR A 218      21.017  -3.382  40.519  1.00 23.72           C
ATOM   3395  CD2 TYR A 218      19.866  -4.902  41.949  1.00 33.15           C
ATOM   3396  CE1 TYR A 218      20.107  -2.427  40.767  1.00 26.91           C
ATOM   3397  CE2 TYR A 218      18.901  -3.914  42.204  1.00 26.57           C
ATOM   3398  CZ  TYR A 218      19.029  -2.703  41.616  1.00 26.86           C
ATOM   3399  OH  TYR A 218      18.127  -1.721  41.875  1.00 25.56           O
ATOM   3400  H   TYR A 218      24.134  -6.881  40.565  1.00 25.51           H
ATOM   3401  HA  TYR A 218      23.511  -4.321  40.627  1.00 30.21           H
ATOM   3402  HB2 TYR A 218      21.960  -5.928  39.883  1.00 27.72           H
ATOM   3403  HB3 TYR A 218      21.819  -6.466  41.371  1.00 27.72           H
ATOM   3404  HD1 TYR A 218      21.729  -3.196  39.954  1.00 28.44           H
ATOM   3405  HD2 TYR A 218      19.788  -5.738  42.346  1.00 39.76           H
ATOM   3406  HE1 TYR A 218      20.193  -1.592  40.363  1.00 32.27           H
ATOM   3407  HE2 TYR A 218      18.189  -4.079  42.777  1.00 31.87           H
ATOM   3408  HH  TYR A 218      17.541  -2.011  42.406  1.00 30.65           H
ATOM   3409  N   SER A 219      23.800  -5.711  43.503  1.00 28.89           N
ATOM   3410  CA  SER A 219      24.007  -5.346  44.911  1.00 34.15           C
ATOM   3411  C   SER A 219      25.169  -4.377  45.065  1.00 24.22           C
ATOM   3412  O   SER A 219      25.090  -3.430  45.851  1.00 26.55           O
ATOM   3413  CB  SER A 219      24.274  -6.578  45.792  1.00 30.21           C
ATOM   3414  OG  SER A 219      23.218  -7.499  45.677  1.00 38.42           O
ATOM   3415  H   SER A 219      23.882  -6.549  43.325  1.00 34.65           H
ATOM   3416  HA  SER A 219      23.204  -4.910  45.244  1.00 40.96           H
ATOM   3417  HB2 SER A 219      25.095  -7.002  45.502  1.00 36.23           H
ATOM   3418  HB3 SER A 219      24.358  -6.297  46.715  1.00 36.23           H
ATOM   3419  HG  SER A 219      23.295  -8.085  46.269  1.00 46.09           H
ATOM   3420  N   ASP A 220      26.272  -4.622  44.351  1.00 25.70           N
ATOM   3421  CA  ASP A 220      27.423  -3.717  44.414  1.00 26.42           C
ATOM   3422  C   ASP A 220      27.040  -2.287  44.070  1.00 28.77           C
ATOM   3423  O   ASP A 220      27.547  -1.332  44.689  1.00 23.81           O
ATOM   3424  CB  ASP A 220      28.515  -4.188  43.469  1.00 34.75           C
ATOM   3425  CG  ASP A 220      29.175  -5.478  43.943  1.00 32.18           C
ATOM   3426  OD1 ASP A 220      29.899  -6.080  43.148  1.00 31.17           O
ATOM   3427  OD2 ASP A 220      28.905  -5.890  45.081  1.00 27.24           O1-
ATOM   3428  H   ASP A 220      26.381  -5.307  43.840  1.00 30.82           H
ATOM   3429  HA  ASP A 220      27.786  -3.728  45.313  1.00 31.69           H
ATOM   3430  HB2 ASP A 220      28.121  -4.348  42.596  1.00 41.68           H
ATOM   3431  HB3 ASP A 220      29.194  -3.499  43.407  1.00 41.68           H
ATOM   3432  N   TRP A 221      26.215  -2.117  43.025  1.00 23.03           N
ATOM   3433  CA  TRP A 221      25.718  -0.788  42.661  1.00 22.10           C
ATOM   3434  C   TRP A 221      24.903  -0.177  43.789  1.00 23.52           C
ATOM   3435  O   TRP A 221      25.085   0.991  44.149  1.00 26.30           O
ATOM   3436  CB  TRP A 221      24.858  -0.888  41.380  1.00 20.91           C
ATOM   3437  CG  TRP A 221      24.099   0.360  41.010  1.00 20.92           C
ATOM   3438  CD1 TRP A 221      22.729   0.542  41.031  1.00 23.19           C
ATOM   3439  CD2 TRP A 221      24.653   1.592  40.541  1.00 23.83           C
ATOM   3440  NE1 TRP A 221      22.403   1.822  40.590  1.00 18.36           N
ATOM   3441  CE2 TRP A 221      23.567   2.484  40.285  1.00 19.03           C
ATOM   3442  CE3 TRP A 221      25.954   2.038  40.310  1.00 25.49           C
ATOM   3443  CZ2 TRP A 221      23.763   3.770  39.802  1.00 21.84           C
ATOM   3444  CZ3 TRP A 221      26.145   3.341  39.831  1.00 21.25           C
ATOM   3445  CH2 TRP A 221      25.050   4.189  39.592  1.00 20.90           C
ATOM   3446  H   TRP A 221      25.949  -2.750  42.507  1.00 27.61           H
ATOM   3447  HA  TRP A 221      26.468  -0.197  42.498  1.00 26.50           H
ATOM   3448  HB2 TRP A 221      25.435  -1.100  40.629  1.00 25.07           H
ATOM   3449  HB3 TRP A 221      24.209  -1.601  41.486  1.00 25.07           H
ATOM   3450  HD1 TRP A 221      22.113  -0.105  41.286  1.00 27.81           H
ATOM   3451  HE1 TRP A 221      21.607   2.142  40.520  1.00 22.01           H
ATOM   3452  HE3 TRP A 221      26.674   1.472  40.457  1.00 30.57           H
ATOM   3453  HZ2 TRP A 221      23.044   4.340  39.653  1.00 26.19           H
ATOM   3454  HZ3 TRP A 221      27.006   3.647  39.668  1.00 25.48           H
ATOM   3455  HH2 TRP A 221      25.203   5.051  39.278  1.00 25.07           H
ATOM   3456  N   LYS A 222      23.939  -0.932  44.309  1.00 21.69           N
ATOM   3457  CA  LYS A 222      23.139  -0.404  45.405  1.00 27.17           C
ATOM   3458  C   LYS A 222      24.007  -0.061  46.615  1.00 32.27           C
ATOM   3459  O   LYS A 222      23.670   0.856  47.373  1.00 34.11           O
ATOM   3460  CB  LYS A 222      22.057  -1.392  45.791  1.00 30.19           C
ATOM   3461  CG  LYS A 222      20.947  -1.566  44.729  1.00 30.62           C
ATOM   3462  CD  LYS A 222      19.727  -2.313  45.290  1.00 30.65           C
ATOM   3463  CE  LYS A 222      20.083  -3.778  45.493  1.00 35.23           C
ATOM   3464  NZ  LYS A 222      18.933  -4.567  45.989  1.00 48.06           N1+
ATOM   3465  H   LYS A 222      23.741  -1.730  44.054  1.00 26.01           H
ATOM   3466  HA  LYS A 222      22.712   0.411  45.104  1.00 32.58           H
ATOM   3467  HB2 LYS A 222      22.473  -2.258  45.925  1.00 36.21           H
ATOM   3468  HB3 LYS A 222      21.646  -1.086  46.614  1.00 36.21           H
ATOM   3469  HG2 LYS A 222      20.657  -0.695  44.421  1.00 36.73           H
ATOM   3470  HG3 LYS A 222      21.303  -2.081  43.987  1.00 36.73           H
ATOM   3471  HD2 LYS A 222      19.477  -1.930  46.142  1.00 36.76           H
ATOM   3472  HD3 LYS A 222      18.987  -2.263  44.666  1.00 36.76           H
ATOM   3473  HE2 LYS A 222      20.366  -4.157  44.646  1.00 42.26           H
ATOM   3474  HE3 LYS A 222      20.801  -3.847  46.139  1.00 42.26           H
ATOM   3475  HZ1 LYS A 222      18.869  -5.333  45.538  1.00 57.65           H
ATOM   3476  HZ2 LYS A 222      19.045  -4.748  46.853  1.00 57.65           H
ATOM   3477  HZ3 LYS A 222      18.179  -4.104  45.883  1.00 57.65           H
ATOM   3478  N   GLU A 223      25.135  -0.748  46.792  1.00 30.69           N
ATOM   3479  CA  GLU A 223      26.110  -0.395  47.838  1.00 31.10           C
ATOM   3480  C   GLU A 223      27.111   0.681  47.417  1.00 35.07           C
ATOM   3481  O   GLU A 223      28.054   0.971  48.168  1.00 36.80           O
ATOM   3482  CB  GLU A 223      26.877  -1.646  48.267  1.00 29.90           C
ATOM   3483  CG  GLU A 223      26.082  -2.690  49.007  1.00 36.50           C
ATOM   3484  CD  GLU A 223      26.977  -3.847  49.372  1.00 46.23           C
ATOM   3485  OE1 GLU A 223      27.607  -3.768  50.453  1.00 51.51           O
ATOM   3486  OE2 GLU A 223      27.111  -4.796  48.552  1.00 45.04           O1-
ATOM   3487  H   GLU A 223      25.361  -1.434  46.321  1.00 36.81           H
ATOM   3488  HA  GLU A 223      25.637  -0.056  48.614  1.00 37.30           H
ATOM   3489  HB2 GLU A 223      27.236  -2.081  47.478  1.00 35.86           H
ATOM   3490  HB3 GLU A 223      27.604  -1.376  48.845  1.00 35.86           H
ATOM   3491  HG2 GLU A 223      25.719  -2.311  49.824  1.00 43.79           H
ATOM   3492  HG3 GLU A 223      25.364  -3.017  48.447  1.00 43.79           H
ATOM   3493  N   LYS A 224      26.977   1.243  46.220  1.00 31.75           N
ATOM   3494  CA  LYS A 224      27.708   2.440  45.802  1.00 29.37           C
ATOM   3495  C   LYS A 224      29.182   2.164  45.537  1.00 31.44           C
ATOM   3496  O   LYS A 224      30.019   3.056  45.652  1.00 31.14           O
ATOM   3497  CB  LYS A 224      27.551   3.579  46.821  1.00 38.11           C
ATOM   3498  CG  LYS A 224      26.097   3.992  47.052  1.00 39.73           C
ATOM   3499  CD  LYS A 224      25.948   5.047  48.134  0.43 42.24           C
ATOM   3500  CE  LYS A 224      24.522   5.564  48.214  0.27 43.75           C
ATOM   3501  NZ  LYS A 224      24.185   6.323  46.989  0.49 42.14           N1+
ATOM   3502  H   LYS A 224      26.460   0.933  45.611  1.00 38.08           H
ATOM   3503  HA  LYS A 224      27.327   2.754  44.967  1.00 35.23           H
ATOM   3504  HB2 LYS A 224      27.928   3.307  47.671  1.00 45.71           H
ATOM   3505  HB3 LYS A 224      28.022   4.357  46.483  1.00 45.71           H
ATOM   3506  HG2 LYS A 224      25.729   4.351  46.228  1.00 47.65           H
ATOM   3507  HG3 LYS A 224      25.592   3.211  47.329  1.00 47.65           H
ATOM   3508  HD2 LYS A 224      26.178   4.662  48.994  0.05 50.67           H
ATOM   3509  HD3 LYS A 224      26.526   5.798  47.930  0.74 50.67           H
ATOM   3510  HE2 LYS A 224      23.907   4.817  48.287  1.00 52.47           H
ATOM   3511  HE3 LYS A 224      24.430   6.156  48.977  1.00 52.47           H
ATOM   3512  HZ1 LYS A 224      23.455   6.814  47.130  0.62 50.54           H
ATOM   3513  HZ2 LYS A 224      24.861   6.861  46.769  1.00 50.54           H
ATOM   3514  HZ3 LYS A 224      24.034   5.760  46.316  1.00 50.54           H
ATOM   3515  N   LYS A 225      29.488   0.953  45.097  1.00 27.86           N
ATOM   3516  CA  LYS A 225      30.851   0.536  44.799  1.00 35.91           C
ATOM   3517  C   LYS A 225      31.243   0.919  43.374  1.00 34.13           C
ATOM   3518  O   LYS A 225      31.520   0.078  42.516  1.00 28.38           O
ATOM   3519  CB  LYS A 225      30.971  -0.957  45.017  1.00 33.41           C
ATOM   3520  CG  LYS A 225      30.755  -1.272  46.481  1.00 35.85           C
ATOM   3521  CD  LYS A 225      30.236  -2.628  46.673  1.00 43.16           C
ATOM   3522  CE  LYS A 225      31.274  -3.579  47.093  1.00 41.61           C
ATOM   3523  NZ  LYS A 225      30.599  -4.683  47.837  1.00 47.12           N1+
ATOM   3524  H   LYS A 225      28.904   0.335  44.962  1.00 33.41           H
ATOM   3525  HA  LYS A 225      31.457   0.982  45.413  1.00 43.07           H
ATOM   3526  HB2 LYS A 225      30.298  -1.411  44.489  1.00 40.08           H
ATOM   3527  HB3 LYS A 225      31.854  -1.254  44.753  1.00 40.08           H
ATOM   3528  HG2 LYS A 225      31.600  -1.192  46.952  1.00 43.00           H
ATOM   3529  HG3 LYS A 225      30.111  -0.652  46.854  1.00 43.00           H
ATOM   3530  HD2 LYS A 225      29.561  -2.603  47.370  1.00 51.78           H
ATOM   3531  HD3 LYS A 225      29.858  -2.954  45.842  1.00 51.78           H
ATOM   3532  HE2 LYS A 225      31.719  -3.942  46.311  1.00 49.92           H
ATOM   3533  HE3 LYS A 225      31.905  -3.148  47.690  1.00 49.92           H
ATOM   3534  HZ1 LYS A 225      31.199  -5.291  48.092  1.00 56.52           H
ATOM   3535  HZ2 LYS A 225      30.190  -4.354  48.557  1.00 56.52           H
ATOM   3536  HZ3 LYS A 225      29.993  -5.079  47.317  1.00 56.52           H
ATOM   3537  N   THR A 226      31.296   2.226  43.137  1.00 32.30           N
ATOM   3538  CA  THR A 226      31.538   2.675  41.772  1.00 33.38           C
ATOM   3539  C   THR A 226      33.013   2.668  41.401  1.00 38.23           C
ATOM   3540  O   THR A 226      33.348   3.007  40.258  1.00 33.16           O
ATOM   3541  CB  THR A 226      30.932   4.061  41.566  1.00 34.44           C
ATOM   3542  OG1 THR A 226      31.424   4.958  42.560  1.00 32.76           O
ATOM   3543  CG2 THR A 226      29.418   3.984  41.669  1.00 29.58           C
ATOM   3544  H   THR A 226      31.198   2.849  43.722  1.00 38.74           H
ATOM   3545  HA  THR A 226      31.088   2.069  41.164  1.00 40.04           H
ATOM   3546  HB  THR A 226      31.161   4.390  40.680  1.00 41.31           H
ATOM   3547  HG1 THR A 226      30.804   5.460  42.817  1.00 39.30           H
ATOM   3548 HG21 THR A 226      29.037   4.864  41.524  1.00 35.48           H
ATOM   3549 HG22 THR A 226      29.072   3.371  40.999  1.00 35.48           H
ATOM   3550 HG23 THR A 226      29.158   3.664  42.546  1.00 35.48           H
ATOM   3551  N   TYR A 227      33.892   2.263  42.326  1.00 37.82           N
ATOM   3552  CA  TYR A 227      35.283   1.979  41.981  1.00 35.57           C
ATOM   3553  C   TYR A 227      35.410   0.722  41.141  1.00 34.26           C
ATOM   3554  O   TYR A 227      36.510   0.426  40.674  1.00 37.20           O
ATOM   3555  CB  TYR A 227      36.131   1.841  43.251  1.00 37.75           C
ATOM   3556  CG  TYR A 227      35.611   0.816  44.247  1.00 35.91           C
ATOM   3557  CD1 TYR A 227      35.915  -0.537  44.107  1.00 36.65           C
ATOM   3558  CD2 TYR A 227      34.815   1.197  45.324  1.00 32.94           C
ATOM   3559  CE1 TYR A 227      35.441  -1.482  45.012  1.00 36.15           C
ATOM   3560  CE2 TYR A 227      34.343   0.256  46.226  1.00 33.82           C
ATOM   3561  CZ  TYR A 227      34.669  -1.078  46.067  1.00 33.38           C
ATOM   3562  OH  TYR A 227      34.194  -2.036  46.944  1.00 45.86           O
ATOM   3563  H   TYR A 227      33.704   2.154  43.156  1.00 45.37           H
ATOM   3564  HA  TYR A 227      35.647   2.722  41.472  1.00 42.66           H
ATOM   3565  HB2 TYR A 227      37.024   1.572  42.989  1.00 45.28           H
ATOM   3566  HB3 TYR A 227      36.155   2.704  43.694  1.00 45.28           H
ATOM   3567  HD1 TYR A 227      36.444  -0.814  43.392  1.00 43.96           H
ATOM   3568  HD2 TYR A 227      34.600   2.095  45.442  1.00 39.51           H
ATOM   3569  HE1 TYR A 227      35.649  -2.383  44.905  1.00 43.36           H
ATOM   3570  HE2 TYR A 227      33.814   0.522  46.943  1.00 40.57           H
ATOM   3571  HH  TYR A 227      33.785  -1.670  47.582  1.00 55.02           H
ATOM   3572  N   LEU A 228      34.317  -0.014  40.937  1.00 35.25           N
ATOM   3573  CA  LEU A 228      34.275  -1.183  40.067  1.00 29.69           C
ATOM   3574  C   LEU A 228      33.738  -0.851  38.673  1.00 30.27           C
ATOM   3575  O   LEU A 228      33.070   0.167  38.454  1.00 30.20           O
ATOM   3576  CB  LEU A 228      33.383  -2.256  40.686  1.00 31.13           C
ATOM   3577  CG  LEU A 228      33.734  -2.661  42.120  1.00 36.14           C
ATOM   3578  CD1 LEU A 228      32.555  -3.411  42.701  1.00 39.37           C
ATOM   3579  CD2 LEU A 228      35.009  -3.520  42.146  1.00 33.69           C
ATOM   3580  H   LEU A 228      33.562   0.153  41.314  1.00 42.29           H
ATOM   3581  HA  LEU A 228      35.171  -1.540  39.969  1.00 35.60           H
ATOM   3582  HB2 LEU A 228      32.475  -1.917  40.708  1.00 37.33           H
ATOM   3583  HB3 LEU A 228      33.418  -3.046  40.126  1.00 37.33           H
ATOM   3584  HG  LEU A 228      33.886  -1.868  42.657  1.00 43.35           H
ATOM   3585 HD11 LEU A 228      32.766  -3.660  43.615  1.00 47.22           H
ATOM   3586 HD12 LEU A 228      31.779  -2.831  42.688  1.00 47.22           H
ATOM   3587 HD13 LEU A 228      32.384  -4.204  42.168  1.00 47.22           H
ATOM   3588 HD21 LEU A 228      35.204  -3.751  43.065  1.00 40.41           H
ATOM   3589 HD22 LEU A 228      34.866  -4.322  41.620  1.00 40.41           H
ATOM   3590 HD23 LEU A 228      35.743  -3.006  41.774  1.00 40.41           H
ATOM   3591  N   ASN A 229      33.990  -1.762  37.744  1.00 32.42           N
ATOM   3592  CA  ASN A 229      33.426  -1.658  36.416  1.00 30.68           C
ATOM   3593  C   ASN A 229      31.938  -2.018  36.464  1.00 32.43           C
ATOM   3594  O   ASN A 229      31.522  -2.868  37.251  1.00 34.58           O
ATOM   3595  CB  ASN A 229      34.140  -2.599  35.448  1.00 34.60           C
ATOM   3596  CG  ASN A 229      35.526  -2.090  35.008  1.00 39.82           C
ATOM   3597  OD1 ASN A 229      35.794  -0.887  34.987  1.00 35.87           O
ATOM   3598  ND2 ASN A 229      36.407  -3.024  34.649  1.00 48.02           N
ATOM   3599  H   ASN A 229      34.497  -2.444  37.859  1.00 38.88           H
ATOM   3600  HA  ASN A 229      33.521  -0.745  36.104  1.00 36.80           H
ATOM   3601  HB2 ASN A 229      34.262  -3.452  35.890  1.00 41.50           H
ATOM   3602  HB3 ASN A 229      33.587  -2.717  34.661  1.00 41.50           H
ATOM   3603 HD21 ASN A 229      37.196  -2.795  34.394  1.00 57.60           H
ATOM   3604 HD22 ASN A 229      36.188  -3.855  34.669  1.00 57.60           H
ATOM   3605  N   PRO A 230      31.113  -1.398  35.615  1.00 29.92           N
ATOM   3606  CA  PRO A 230      31.460  -0.455  34.535  1.00 25.78           C
ATOM   3607  C   PRO A 230      31.679   0.979  35.008  1.00 24.58           C
ATOM   3608  O   PRO A 230      32.176   1.831  34.258  1.00 23.88           O
ATOM   3609  CB  PRO A 230      30.248  -0.546  33.631  1.00 28.70           C
ATOM   3610  CG  PRO A 230      29.090  -0.690  34.635  1.00 23.16           C
ATOM   3611  CD  PRO A 230      29.658  -1.676  35.652  1.00 25.26           C
ATOM   3612  HA  PRO A 230      32.234  -0.768  34.042  1.00 30.92           H
ATOM   3613  HB2 PRO A 230      30.164   0.260  33.098  1.00 34.42           H
ATOM   3614  HB3 PRO A 230      30.319  -1.334  33.079  1.00 34.42           H
ATOM   3615  HG2 PRO A 230      28.895   0.171  35.040  1.00 27.77           H
ATOM   3616  HG3 PRO A 230      28.312  -1.057  34.190  1.00 27.77           H
ATOM   3617  HD2 PRO A 230      29.294  -1.510  36.535  1.00 30.29           H
ATOM   3618  HD3 PRO A 230      29.500  -2.587  35.359  1.00 30.29           H
ATOM   3619  N   TRP A 231      31.312   1.241  36.265  1.00 21.25           N
ATOM   3620  CA  TRP A 231      31.172   2.615  36.732  1.00 21.40           C
ATOM   3621  C   TRP A 231      32.507   3.360  36.690  1.00 28.14           C
ATOM   3622  O   TRP A 231      32.526   4.576  36.447  1.00 22.00           O
ATOM   3623  CB  TRP A 231      30.552   2.631  38.168  1.00 24.38           C
ATOM   3624  CG  TRP A 231      29.452   1.651  38.269  1.00 23.50           C
ATOM   3625  CD1 TRP A 231      29.447   0.514  39.004  1.00 26.20           C
ATOM   3626  CD2 TRP A 231      28.210   1.659  37.526  1.00 22.77           C
ATOM   3627  NE1 TRP A 231      28.287  -0.190  38.772  1.00 23.83           N
ATOM   3628  CE2 TRP A 231      27.517   0.490  37.872  1.00 22.32           C
ATOM   3629  CE3 TRP A 231      27.636   2.529  36.589  1.00 19.77           C
ATOM   3630  CZ2 TRP A 231      26.283   0.176  37.335  1.00 24.10           C
ATOM   3631  CZ3 TRP A 231      26.401   2.218  36.062  1.00 23.69           C
ATOM   3632  CH2 TRP A 231      25.740   1.053  36.428  1.00 24.61           C
ATOM   3633  H   TRP A 231      31.153   0.640  36.857  1.00 25.47           H
ATOM   3634  HA  TRP A 231      30.565   3.083  36.136  1.00 25.66           H
ATOM   3635  HB2 TRP A 231      31.225   2.378  38.817  1.00 29.23           H
ATOM   3636  HB3 TRP A 231      30.207   3.514  38.387  1.00 29.23           H
ATOM   3637  HD1 TRP A 231      30.130   0.240  39.570  1.00 31.43           H
ATOM   3638  HE1 TRP A 231      28.070  -0.934  39.146  1.00 28.58           H
ATOM   3639  HE3 TRP A 231      28.072   3.305  36.316  1.00 23.70           H
ATOM   3640  HZ2 TRP A 231      25.829  -0.590  37.595  1.00 28.90           H
ATOM   3641  HZ3 TRP A 231      26.012   2.793  35.447  1.00 28.41           H
ATOM   3642  HH2 TRP A 231      24.901   0.877  36.068  1.00 29.52           H
ATOM   3643  N   LYS A 232      33.630   2.655  36.912  1.00 28.60           N
ATOM   3644  CA  LYS A 232      34.935   3.323  36.976  1.00 33.59           C
ATOM   3645  C   LYS A 232      35.380   3.862  35.622  1.00 26.28           C
ATOM   3646  O   LYS A 232      36.164   4.807  35.585  1.00 30.09           O
ATOM   3647  CB  LYS A 232      36.025   2.386  37.559  1.00 35.10           C
ATOM   3648  CG  LYS A 232      36.235   1.030  36.890  1.00 34.11           C
ATOM   3649  CD  LYS A 232      37.386   0.245  37.597  0.47 36.37           C
ATOM   3650  CE  LYS A 232      37.259  -1.288  37.446  0.35 41.19           C
ATOM   3651  NZ  LYS A 232      37.684  -2.077  38.649  1.00 50.90           N1+
ATOM   3652  H   LYS A 232      33.661   1.803  37.023  1.00 34.30           H
ATOM   3653  HA  LYS A 232      34.857   4.083  37.574  1.00 40.28           H
ATOM   3654  HB2 LYS A 232      36.876   2.852  37.521  1.00 42.10           H
ATOM   3655  HB3 LYS A 232      35.800   2.208  38.487  1.00 42.10           H
ATOM   3656  HG2 LYS A 232      35.420   0.509  36.953  1.00 40.92           H
ATOM   3657  HG3 LYS A 232      36.483   1.165  35.963  1.00 40.92           H
ATOM   3658  HD2 LYS A 232      38.224   0.515  37.199  1.00 43.62           H
ATOM   3659  HD3 LYS A 232      37.392   0.460  38.542  1.00 43.62           H
ATOM   3660  HE2 LYS A 232      36.332  -1.505  37.298  0.00 49.40           H
ATOM   3661  HE3 LYS A 232      37.794  -1.588  36.694  1.00 49.40           H
ATOM   3662  HZ1 LYS A 232      37.361  -2.907  38.598  1.00 61.06           H
ATOM   3663  HZ2 LYS A 232      38.572  -2.119  38.695  1.00 61.06           H
ATOM   3664  HZ3 LYS A 232      37.374  -1.693  39.390  1.00 61.06           H
ATOM   3665  N   LYS A 233      34.860   3.324  34.523  1.00 24.19           N
ATOM   3666  CA  LYS A 233      35.127   3.836  33.185  1.00 25.39           C
ATOM   3667  C   LYS A 233      34.321   5.080  32.840  1.00 25.40           C
ATOM   3668  O   LYS A 233      34.520   5.636  31.756  1.00 25.43           O
ATOM   3669  CB  LYS A 233      34.855   2.741  32.160  1.00 27.86           C
ATOM   3670  CG  LYS A 233      35.637   1.499  32.474  1.00 30.04           C
ATOM   3671  CD  LYS A 233      35.536   0.408  31.395  1.00 31.87           C
ATOM   3672  CE  LYS A 233      34.302  -0.404  31.507  1.00 33.69           C
ATOM   3673  NZ  LYS A 233      34.307  -1.563  30.551  1.00 29.47           N1+
ATOM   3674  H   LYS A 233      34.337   2.644  34.525  1.00 29.01           H
ATOM   3675  HA  LYS A 233      36.059   4.079  33.122  1.00 30.45           H
ATOM   3676  HB2 LYS A 233      33.914   2.511  32.160  1.00 33.41           H
ATOM   3677  HB3 LYS A 233      35.119   3.051  31.281  1.00 33.41           H
ATOM   3678  HG2 LYS A 233      36.572   1.737  32.564  1.00 36.02           H
ATOM   3679  HG3 LYS A 233      35.308   1.124  33.305  1.00 36.02           H
ATOM   3680  HD2 LYS A 233      35.530   0.833  30.524  1.00 38.23           H
ATOM   3681  HD3 LYS A 233      36.295  -0.192  31.469  1.00 38.23           H
ATOM   3682  HE2 LYS A 233      34.229  -0.753  32.410  1.00 40.41           H
ATOM   3683  HE3 LYS A 233      33.545   0.163  31.311  1.00 40.41           H
ATOM   3684  HZ1 LYS A 233      33.793  -2.219  30.862  1.00 35.34           H
ATOM   3685  HZ2 LYS A 233      33.996  -1.310  29.757  1.00 35.34           H
ATOM   3686  HZ3 LYS A 233      35.138  -1.866  30.456  1.00 35.34           H
ATOM   3687  N   ILE A 234      33.442   5.547  33.728  1.00 22.83           N
ATOM   3688  CA  ILE A 234      32.501   6.615  33.408  1.00 24.02           C
ATOM   3689  C   ILE A 234      32.848   7.861  34.190  1.00 21.78           C
ATOM   3690  O   ILE A 234      33.035   7.819  35.409  1.00 25.24           O
ATOM   3691  CB  ILE A 234      31.047   6.203  33.705  1.00 19.15           C
ATOM   3692  CG1 ILE A 234      30.708   4.962  32.891  1.00 20.31           C
ATOM   3693  CG2 ILE A 234      30.119   7.318  33.398  1.00 21.11           C
ATOM   3694  CD1 ILE A 234      29.290   4.491  33.076  1.00 21.75           C
ATOM   3695  H   ILE A 234      33.364   5.253  34.533  1.00 27.38           H
ATOM   3696  HA  ILE A 234      32.568   6.843  32.467  1.00 28.80           H
ATOM   3697  HB  ILE A 234      30.966   6.002  34.651  1.00 22.96           H
ATOM   3698 HG12 ILE A 234      30.845   5.160  31.951  1.00 24.35           H
ATOM   3699 HG13 ILE A 234      31.307   4.247  33.154  1.00 24.35           H
ATOM   3700 HG21 ILE A 234      29.208   7.031  33.558  1.00 25.31           H
ATOM   3701 HG22 ILE A 234      30.314   8.064  33.980  1.00 25.31           H
ATOM   3702 HG23 ILE A 234      30.227   7.581  32.469  1.00 25.31           H
ATOM   3703 HD11 ILE A 234      29.167   3.674  32.566  1.00 26.08           H
ATOM   3704 HD12 ILE A 234      29.129   4.322  34.015  1.00 26.08           H
ATOM   3705 HD13 ILE A 234      28.677   5.169  32.755  1.00 26.08           H
ATOM   3706  N   ASP A 235      32.847   8.985  33.501  1.00 22.67           N
ATOM   3707  CA  ASP A 235      33.238  10.227  34.141  1.00 20.49           C
ATOM   3708  C   ASP A 235      32.207  10.634  35.188  1.00 27.35           C
ATOM   3709  O   ASP A 235      31.030  10.287  35.112  1.00 21.56           O
ATOM   3710  CB  ASP A 235      33.427  11.323  33.081  1.00 25.31           C
ATOM   3711  CG  ASP A 235      33.786  12.649  33.685  1.00 33.43           C
ATOM   3712  OD1 ASP A 235      32.887  13.535  33.777  1.00 31.59           O
ATOM   3713  OD2 ASP A 235      34.948  12.747  34.135  1.00 27.67           O1-
ATOM   3714  H   ASP A 235      32.626   9.053  32.672  1.00 27.19           H
ATOM   3715  HA  ASP A 235      34.077  10.100  34.596  1.00 24.57           H
ATOM   3716  HB2 ASP A 235      34.138  11.062  32.473  1.00 30.35           H
ATOM   3717  HB3 ASP A 235      32.595  11.440  32.593  1.00 30.35           H
ATOM   3718  N   SER A 236      32.667  11.421  36.160  1.00 25.17           N
ATOM   3719  CA  SER A 236      31.848  11.742  37.319  1.00 20.88           C
ATOM   3720  C   SER A 236      30.536  12.412  36.927  1.00 20.05           C
ATOM   3721  O   SER A 236      29.503  12.163  37.560  1.00 22.02           O
ATOM   3722  CB  SER A 236      32.625  12.648  38.282  1.00 26.00           C
ATOM   3723  OG  SER A 236      32.798  13.920  37.685  1.00 32.07           O
ATOM   3724  H   SER A 236      33.448  11.779  36.163  1.00 30.19           H
ATOM   3725  HA  SER A 236      31.653  10.912  37.785  1.00 25.04           H
ATOM   3726  HB2 SER A 236      32.116  12.750  39.098  1.00 31.18           H
ATOM   3727  HB3 SER A 236      33.492  12.260  38.474  1.00 31.18           H
ATOM   3728  HG  SER A 236      33.210  14.427  38.206  1.00 38.46           H
ATOM   3729  N   ALA A 237      30.534  13.260  35.872  1.00 23.24           N
ATOM   3730  CA  ALA A 237      29.312  13.973  35.520  1.00 22.81           C
ATOM   3731  C   ALA A 237      28.220  13.041  34.982  1.00 16.99           C
ATOM   3732  O   ALA A 237      27.107  13.072  35.509  1.00 17.51           O
ATOM   3733  CB  ALA A 237      29.613  15.119  34.549  1.00 23.74           C
ATOM   3734  H   ALA A 237      31.209  13.419  35.366  1.00 27.87           H
ATOM   3735  HA  ALA A 237      28.963  14.370  36.333  1.00 27.35           H
ATOM   3736  HB1 ALA A 237      28.779  15.564  34.345  1.00 28.47           H
ATOM   3737  HB2 ALA A 237      30.213  15.746  34.974  1.00 28.47           H
ATOM   3738  HB3 ALA A 237      30.011  14.784  33.733  1.00 28.47           H
ATOM   3739  N   PRO A 238      28.446  12.257  33.915  1.00 15.56           N
ATOM   3740  CA  PRO A 238      27.398  11.311  33.489  1.00 22.93           C
ATOM   3741  C   PRO A 238      27.064  10.285  34.549  1.00 17.43           C
ATOM   3742  O   PRO A 238      25.920   9.833  34.636  1.00 17.52           O
ATOM   3743  CB  PRO A 238      28.004  10.639  32.248  1.00 17.31           C
ATOM   3744  CG  PRO A 238      29.529  10.880  32.347  1.00 21.69           C
ATOM   3745  CD  PRO A 238      29.621  12.212  33.018  1.00 20.43           C
ATOM   3746  HA  PRO A 238      26.596  11.793  33.240  1.00 27.49           H
ATOM   3747  HB2 PRO A 238      27.805   9.694  32.278  1.00 20.75           H
ATOM   3748  HB3 PRO A 238      27.646  11.052  31.445  1.00 20.75           H
ATOM   3749  HG2 PRO A 238      29.960  10.181  32.862  1.00 26.01           H
ATOM   3750  HG3 PRO A 238      29.901  10.931  31.458  1.00 26.01           H
ATOM   3751  HD2 PRO A 238      30.442  12.258  33.531  1.00 24.49           H
ATOM   3752  HD3 PRO A 238      29.565  12.918  32.360  1.00 24.49           H
ATOM   3753  N   LEU A 239      28.048   9.902  35.355  1.00 20.46           N
ATOM   3754  CA  LEU A 239      27.809   8.926  36.425  1.00 24.45           C
ATOM   3755  C   LEU A 239      26.832   9.457  37.465  1.00 18.36           C
ATOM   3756  O   LEU A 239      25.996   8.694  37.993  1.00 17.79           O
ATOM   3757  CB  LEU A 239      29.126   8.571  37.112  1.00 22.23           C
ATOM   3758  CG  LEU A 239      29.442   7.147  37.577  1.00 31.97           C
ATOM   3759  CD1 LEU A 239      30.349   7.233  38.780  1.00 29.65           C
ATOM   3760  CD2 LEU A 239      28.269   6.284  37.828  1.00 26.04           C
ATOM   3761  H   LEU A 239      28.854  10.197  35.309  1.00 24.54           H
ATOM   3762  HA  LEU A 239      27.433   8.124  36.033  1.00 29.32           H
ATOM   3763  HB2 LEU A 239      29.833   8.796  36.492  1.00 26.65           H
ATOM   3764  HB3 LEU A 239      29.214   9.139  37.892  1.00 26.65           H
ATOM   3765  HG  LEU A 239      29.965   6.713  36.883  1.00 38.35           H
ATOM   3766 HD11 LEU A 239      30.542   6.331  39.076  1.00 35.57           H
ATOM   3767 HD12 LEU A 239      31.170   7.684  38.523  1.00 35.57           H
ATOM   3768 HD13 LEU A 239      29.890   7.735  39.471  1.00 35.57           H
ATOM   3769 HD21 LEU A 239      28.577   5.418  38.139  1.00 31.22           H
ATOM   3770 HD22 LEU A 239      27.718   6.708  38.503  1.00 31.22           H
ATOM   3771 HD23 LEU A 239      27.772   6.172  37.004  1.00 31.22           H
ATOM   3772  N   ALA A 240      26.934  10.753  37.778  1.00 17.08           N
ATOM   3773  CA  ALA A 240      25.960  11.409  38.656  1.00 17.84           C
ATOM   3774  C   ALA A 240      24.554  11.324  38.069  1.00 19.58           C
ATOM   3775  O   ALA A 240      23.576  11.179  38.805  1.00 17.39           O
ATOM   3776  CB  ALA A 240      26.355  12.880  38.884  1.00 18.73           C
ATOM   3777  H   ALA A 240      27.549  11.272  37.482  1.00 20.47           H
ATOM   3778  HA  ALA A 240      25.948  10.967  39.517  1.00 21.39           H
ATOM   3779  HB1 ALA A 240      25.713  13.303  39.476  1.00 22.45           H
ATOM   3780  HB2 ALA A 240      27.244  12.902  39.272  1.00 22.45           H
ATOM   3781  HB3 ALA A 240      26.364  13.334  38.027  1.00 22.45           H
ATOM   3782  N   LEU A 241      24.424  11.440  36.744  1.00 16.69           N
ATOM   3783  CA  LEU A 241      23.098  11.275  36.137  1.00 15.85           C
ATOM   3784  C   LEU A 241      22.616   9.837  36.300  1.00 17.64           C
ATOM   3785  O   LEU A 241      21.455   9.581  36.660  1.00 18.54           O
ATOM   3786  CB  LEU A 241      23.135  11.689  34.645  1.00 15.64           C
ATOM   3787  CG  LEU A 241      21.892  11.323  33.796  1.00 17.28           C
ATOM   3788  CD1 LEU A 241      20.623  11.911  34.410  1.00 20.43           C
ATOM   3789  CD2 LEU A 241      21.994  11.750  32.361  1.00 16.37           C
ATOM   3790  H   LEU A 241      25.063  11.616  36.197  1.00 20.01           H
ATOM   3791  HA  LEU A 241      22.472  11.853  36.600  1.00 19.00           H
ATOM   3792  HB2 LEU A 241      23.247  12.653  34.605  1.00 18.75           H
ATOM   3793  HB3 LEU A 241      23.901  11.267  34.227  1.00 18.75           H
ATOM   3794  HG  LEU A 241      21.793  10.359  33.788  1.00 20.72           H
ATOM   3795 HD11 LEU A 241      19.868  11.681  33.847  1.00 24.50           H
ATOM   3796 HD12 LEU A 241      20.496  11.536  35.297  1.00 24.50           H
ATOM   3797 HD13 LEU A 241      20.710  12.875  34.466  1.00 24.50           H
ATOM   3798 HD21 LEU A 241      21.201  11.441  31.901  1.00 19.62           H
ATOM   3799 HD22 LEU A 241      22.050  12.719  32.311  1.00 19.62           H
ATOM   3800 HD23 LEU A 241      22.787  11.364  31.963  1.00 19.62           H
ATOM   3801  N   LEU A 242      23.515   8.887  36.085  1.00 18.22           N
ATOM   3802  CA  LEU A 242      23.172   7.482  36.228  1.00 16.74           C
ATOM   3803  C   LEU A 242      22.779   7.142  37.661  1.00 19.67           C
ATOM   3804  O   LEU A 242      21.919   6.287  37.871  1.00 19.16           O
ATOM   3805  CB  LEU A 242      24.350   6.616  35.778  1.00 14.66           C
ATOM   3806  CG  LEU A 242      24.598   6.597  34.254  1.00 14.82           C
ATOM   3807  CD1 LEU A 242      25.895   5.844  33.887  1.00 18.84           C
ATOM   3808  CD2 LEU A 242      23.453   5.988  33.492  1.00 16.79           C
ATOM   3809  H   LEU A 242      24.332   9.033  35.864  1.00 21.84           H
ATOM   3810  HA  LEU A 242      22.412   7.295  35.664  1.00 20.06           H
ATOM   3811  HB2 LEU A 242      25.156   6.943  36.207  1.00 17.58           H
ATOM   3812  HB3 LEU A 242      24.189   5.703  36.066  1.00 17.58           H
ATOM   3813  HG  LEU A 242      24.713   7.507  33.942  1.00 17.76           H
ATOM   3814 HD11 LEU A 242      26.007   5.839  32.924  1.00 22.59           H
ATOM   3815 HD12 LEU A 242      26.636   6.300  34.312  1.00 22.59           H
ATOM   3816 HD13 LEU A 242      25.836   4.936  34.218  1.00 22.59           H
ATOM   3817 HD21 LEU A 242      23.675   5.952  32.547  1.00 20.13           H
ATOM   3818 HD22 LEU A 242      23.289   5.096  33.832  1.00 20.13           H
ATOM   3819 HD23 LEU A 242      22.663   6.536  33.611  1.00 20.13           H
ATOM   3820  N   HIS A 243      23.365   7.826  38.656  1.00 19.34           N
ATOM   3821  CA  HIS A 243      22.950   7.621  40.043  1.00 19.92           C
ATOM   3822  C   HIS A 243      21.496   8.023  40.253  1.00 17.16           C
ATOM   3823  O   HIS A 243      20.825   7.506  41.163  1.00 21.30           O
ATOM   3824  CB  HIS A 243      23.829   8.432  41.010  1.00 19.35           C
ATOM   3825  CG  HIS A 243      25.085   7.737  41.415  1.00 27.07           C
ATOM   3826  ND1 HIS A 243      25.111   6.705  42.327  1.00 28.47           N
ATOM   3827  CD2 HIS A 243      26.372   7.950  41.053  1.00 30.43           C
ATOM   3828  CE1 HIS A 243      26.356   6.296  42.489  1.00 29.24           C
ATOM   3829  NE2 HIS A 243      27.138   7.031  41.725  1.00 31.29           N
ATOM   3830  H   HIS A 243      23.992   8.404  38.550  1.00 23.19           H
ATOM   3831  HA  HIS A 243      23.040   6.683  40.260  1.00 23.89           H
ATOM   3832  HB2 HIS A 243      23.330   8.606  41.823  1.00 23.20           H
ATOM   3833  HB3 HIS A 243      24.069   9.278  40.600  1.00 23.20           H
ATOM   3834  HD2 HIS A 243      26.678   8.584  40.445  1.00 36.49           H
ATOM   3835  HE1 HIS A 243      26.641   5.607  43.046  1.00 35.07           H
ATOM   3836  HE2 HIS A 243      27.991   6.954  41.664  1.00 37.53           H
ATOM   3837  N   LYS A 244      21.014   8.963  39.465  1.00 15.92           N
ATOM   3838  CA  LYS A 244      19.634   9.433  39.582  1.00 18.62           C
ATOM   3839  C   LYS A 244      18.646   8.592  38.779  1.00 14.53           C
ATOM   3840  O   LYS A 244      17.486   8.470  39.185  1.00 14.13           O
ATOM   3841  CB  LYS A 244      19.551  10.900  39.163  1.00 18.15           C
ATOM   3842  CG  LYS A 244      20.300  11.831  40.133  1.00 19.12           C
ATOM   3843  CD  LYS A 244      20.162  13.310  39.804  1.00 24.06           C
ATOM   3844  CE  LYS A 244      20.899  13.655  38.487  1.00 19.83           C
ATOM   3845  NZ  LYS A 244      21.126  15.133  38.149  1.00 20.47           N1+
ATOM   3846  H   LYS A 244      21.472   9.365  38.859  1.00 19.09           H
ATOM   3847  HA  LYS A 244      19.364   9.386  40.515  1.00 22.33           H
ATOM   3848  HB2 LYS A 244      19.955  10.996  38.287  1.00 21.77           H
ATOM   3849  HB3 LYS A 244      18.618  11.174  39.125  1.00 21.77           H
ATOM   3850  HG2 LYS A 244      19.949  11.693  41.025  1.00 22.93           H
ATOM   3851  HG3 LYS A 244      21.244  11.607  40.111  1.00 22.93           H
ATOM   3852  HD2 LYS A 244      19.226  13.539  39.715  1.00 28.86           H
ATOM   3853  HD3 LYS A 244      20.568  13.824  40.517  1.00 28.86           H
ATOM   3854  HE2 LYS A 244      21.775  13.237  38.531  1.00 23.77           H
ATOM   3855  HE3 LYS A 244      20.397  13.277  37.747  1.00 23.77           H
ATOM   3856  HZ1 LYS A 244      21.753  15.214  37.526  1.00 24.55           H
ATOM   3857  HZ2 LYS A 244      20.373  15.500  37.845  1.00 24.55           H
ATOM   3858  HZ3 LYS A 244      21.390  15.572  38.873  1.00 24.55           H
ATOM   3859  N   ILE A 245      19.094   7.967  37.684  1.00 14.21           N
ATOM   3860  CA  ILE A 245      18.239   7.121  36.844  1.00 15.90           C
ATOM   3861  C   ILE A 245      18.136   5.702  37.399  1.00 14.63           C
ATOM   3862  O   ILE A 245      17.050   5.099  37.438  1.00 14.76           O
ATOM   3863  CB  ILE A 245      18.788   7.087  35.397  1.00 16.83           C
ATOM   3864  CG1 ILE A 245      18.668   8.463  34.696  1.00 16.41           C
ATOM   3865  CG2 ILE A 245      18.073   5.976  34.612  1.00 14.99           C
ATOM   3866  CD1 ILE A 245      19.367   8.522  33.339  1.00 14.25           C
ATOM   3867  H   ILE A 245      19.907   8.021  37.404  1.00 17.03           H
ATOM   3868  HA  ILE A 245      17.347   7.496  36.817  1.00 19.06           H
ATOM   3869  HB  ILE A 245      19.728   6.844  35.436  1.00 20.18           H
ATOM   3870 HG12 ILE A 245      17.734   8.676  34.544  1.00 19.68           H
ATOM   3871 HG13 ILE A 245      19.069   9.147  35.249  1.00 19.68           H
ATOM   3872 HG21 ILE A 245      18.317   6.038  33.677  1.00 17.97           H
ATOM   3873 HG22 ILE A 245      18.341   5.112  34.966  1.00 17.97           H
ATOM   3874 HG23 ILE A 245      17.112   6.092  34.711  1.00 17.97           H
ATOM   3875 HD11 ILE A 245      19.238   9.406  32.973  1.00 17.08           H
ATOM   3876 HD12 ILE A 245      20.312   8.346  33.447  1.00 17.08           H
ATOM   3877 HD13 ILE A 245      18.975   7.856  32.753  1.00 17.08           H
ATOM   3878  N   LEU A 246      19.252   5.146  37.845  1.00 15.91           N
ATOM   3879  CA  LEU A 246      19.296   3.740  38.265  1.00 16.39           C
ATOM   3880  C   LEU A 246      18.994   3.609  39.767  1.00 16.90           C
ATOM   3881  O   LEU A 246      19.747   3.028  40.547  1.00 17.07           O
ATOM   3882  CB  LEU A 246      20.654   3.140  37.892  1.00 15.72           C
ATOM   3883  CG  LEU A 246      20.992   3.110  36.365  1.00 15.92           C
ATOM   3884  CD1 LEU A 246      22.338   2.391  36.092  1.00 15.71           C
ATOM   3885  CD2 LEU A 246      19.908   2.458  35.586  1.00 17.66           C
ATOM   3886  H   LEU A 246      19.996   5.563  37.944  1.00 19.07           H
ATOM   3887  HA  LEU A 246      18.610   3.245  37.790  1.00 19.64           H
ATOM   3888  HB2 LEU A 246      21.352   3.646  38.335  1.00 18.84           H
ATOM   3889  HB3 LEU A 246      20.670   2.220  38.198  1.00 18.84           H
ATOM   3890  HG  LEU A 246      21.073   4.021  36.038  1.00 19.08           H
ATOM   3891 HD11 LEU A 246      22.523   2.431  35.141  1.00 18.83           H
ATOM   3892 HD12 LEU A 246      23.032   2.847  36.592  1.00 18.83           H
ATOM   3893 HD13 LEU A 246      22.278   1.467  36.375  1.00 18.83           H
ATOM   3894 HD21 LEU A 246      20.179   2.396  34.657  1.00 21.17           H
ATOM   3895 HD22 LEU A 246      19.754   1.571  35.939  1.00 21.17           H
ATOM   3896 HD23 LEU A 246      19.101   2.989  35.652  1.00 21.17           H
ATOM   3897  N   VAL A 247      17.878   4.213  40.146  1.00 14.81           N
ATOM   3898  CA  VAL A 247      17.370   4.229  41.515  1.00 17.38           C
ATOM   3899  C   VAL A 247      16.332   3.122  41.628  1.00 22.75           C
ATOM   3900  O   VAL A 247      15.407   3.054  40.813  1.00 16.73           O
ATOM   3901  CB  VAL A 247      16.770   5.611  41.845  1.00 17.92           C
ATOM   3902  CG1 VAL A 247      16.003   5.634  43.191  1.00 25.01           C
ATOM   3903  CG2 VAL A 247      17.842   6.704  41.853  1.00 19.03           C
ATOM   3904  H   VAL A 247      17.371   4.639  39.601  1.00 17.76           H
ATOM   3905  HA  VAL A 247      18.092   4.037  42.128  1.00 20.84           H
ATOM   3906  HB  VAL A 247      16.142   5.852  41.147  1.00 21.48           H
ATOM   3907 HG11 VAL A 247      15.627   6.520  43.315  1.00 30.00           H
ATOM   3908 HG12 VAL A 247      15.293   4.976  43.162  1.00 30.00           H
ATOM   3909 HG13 VAL A 247      16.622   5.444  43.913  1.00 30.00           H
ATOM   3910 HG21 VAL A 247      17.413   7.556  42.019  1.00 22.81           H
ATOM   3911 HG22 VAL A 247      18.484   6.514  42.557  1.00 22.81           H
ATOM   3912 HG23 VAL A 247      18.285   6.726  40.989  1.00 22.81           H
ATOM   3913  N   GLU A 248      16.464   2.273  42.657  1.00 18.60           N
ATOM   3914  CA  GLU A 248      15.609   1.095  42.780  1.00 20.31           C
ATOM   3915  C   GLU A 248      14.138   1.473  42.902  1.00 14.24           C
ATOM   3916  O   GLU A 248      13.280   0.875  42.252  1.00 17.24           O
ATOM   3917  CB  GLU A 248      16.042   0.283  43.992  1.00 24.59           C
ATOM   3918  CG  GLU A 248      14.980  -0.664  44.506  1.00 32.78           C
ATOM   3919  CD  GLU A 248      15.466  -2.035  44.444  0.58 36.82           C
ATOM   3920  OE1 GLU A 248      15.739  -2.611  45.521  0.87 37.29           O
ATOM   3921  OE2 GLU A 248      15.618  -2.483  43.298  0.76 34.95           O1-
ATOM   3922  H   GLU A 248      17.027   2.364  43.291  1.00 22.29           H
ATOM   3923  HA  GLU A 248      15.703   0.542  41.988  1.00 24.35           H
ATOM   3924  HB2 GLU A 248      16.812  -0.248  43.748  1.00 29.49           H
ATOM   3925  HB3 GLU A 248      16.268   0.896  44.709  1.00 29.49           H
ATOM   3926  HG2 GLU A 248      14.762  -0.447  45.429  1.00 39.32           H
ATOM   3927  HG3 GLU A 248      14.183  -0.656  43.959  1.00 39.32           H
ATOM   3928  N   ASN A 249      13.839   2.472  43.687  1.00 15.94           N
ATOM   3929  CA  ASN A 249      12.460   2.842  43.952  1.00 20.23           C
ATOM   3930  C   ASN A 249      11.943   3.694  42.802  1.00 16.23           C
ATOM   3931  O   ASN A 249      12.379   4.831  42.660  1.00 18.76           O
ATOM   3932  CB  ASN A 249      12.336   3.624  45.252  1.00 16.85           C
ATOM   3933  CG  ASN A 249      10.931   4.142  45.492  1.00 22.23           C
ATOM   3934  OD1 ASN A 249      10.003   3.911  44.693  1.00 20.91           O
ATOM   3935  ND2 ASN A 249      10.751   4.810  46.621  1.00 22.81           N
ATOM   3936  H   ASN A 249      14.420   2.983  44.058  1.00 19.11           H
ATOM   3937  HA  ASN A 249      11.932   2.036  44.043  1.00 24.26           H
ATOM   3938  HB2 ASN A 249      12.587   3.054  45.995  1.00 20.20           H
ATOM   3939  HB3 ASN A 249      12.935   4.389  45.201  1.00 20.20           H
ATOM   3940 HD21 ASN A 249       9.977   5.128  46.808  1.00 27.36           H
ATOM   3941 HD22 ASN A 249      11.407   4.939  47.159  1.00 27.36           H
ATOM   3942  N   PRO A 250      10.988   3.206  42.013  1.00 16.80           N
ATOM   3943  CA  PRO A 250      10.578   3.944  40.812  1.00 18.94           C
ATOM   3944  C   PRO A 250       9.919   5.274  41.137  1.00 20.43           C
ATOM   3945  O   PRO A 250       9.952   6.181  40.307  1.00 20.60           O
ATOM   3946  CB  PRO A 250       9.613   2.955  40.106  1.00 18.12           C
ATOM   3947  CG  PRO A 250       9.024   2.107  41.252  1.00 23.52           C
ATOM   3948  CD  PRO A 250      10.260   1.928  42.173  1.00 17.65           C
ATOM   3949  HA  PRO A 250      11.342   4.104  40.233  1.00 22.71           H
ATOM   3950  HB2 PRO A 250       8.917   3.433  39.630  1.00 21.72           H
ATOM   3951  HB3 PRO A 250      10.118   2.377  39.512  1.00 21.72           H
ATOM   3952  HG2 PRO A 250       8.311   2.592  41.694  1.00 28.20           H
ATOM   3953  HG3 PRO A 250       8.720   1.257  40.902  1.00 28.20           H
ATOM   3954  HD2 PRO A 250       9.987   1.802  43.095  1.00 21.16           H
ATOM   3955  HD3 PRO A 250      10.808   1.187  41.863  1.00 21.16           H
ATOM   3956  N   SER A 251       9.327   5.420  42.328  1.00 22.24           N
ATOM   3957  CA  SER A 251       8.718   6.687  42.741  1.00 22.99           C
ATOM   3958  C   SER A 251       9.765   7.713  43.118  1.00 22.56           C
ATOM   3959  O   SER A 251       9.498   8.917  43.056  1.00 25.21           O
ATOM   3960  CB  SER A 251       7.746   6.438  43.917  1.00 24.26           C
ATOM   3961  OG  SER A 251       6.822   5.404  43.563  1.00 25.39           O
ATOM   3962  H   SER A 251       9.269   4.798  42.918  1.00 26.67           H
ATOM   3963  HA  SER A 251       8.212   7.063  42.005  1.00 27.57           H
ATOM   3964  HB2 SER A 251       8.243   6.167  44.705  1.00 29.10           H
ATOM   3965  HB3 SER A 251       7.262   7.257  44.109  1.00 29.10           H
ATOM   3966  HG  SER A 251       7.228   4.676  43.463  1.00 30.45           H
ATOM   3967  N   ALA A 252      10.968   7.267  43.447  1.00 20.64           N
ATOM   3968  CA  ALA A 252      12.088   8.163  43.694  1.00 19.39           C
ATOM   3969  C   ALA A 252      12.965   8.397  42.458  1.00 22.87           C
ATOM   3970  O   ALA A 252      13.737   9.349  42.440  1.00 19.19           O
ATOM   3971  CB  ALA A 252      12.953   7.596  44.814  1.00 23.55           C
ATOM   3972  H   ALA A 252      11.160   6.432  43.522  1.00 24.74           H
ATOM   3973  HA  ALA A 252      11.746   9.023  43.980  1.00 23.25           H
ATOM   3974  HB1 ALA A 252      13.679   8.211  45.005  1.00 28.25           H
ATOM   3975  HB2 ALA A 252      12.396   7.483  45.599  1.00 28.25           H
ATOM   3976  HB3 ALA A 252      13.304   6.735  44.540  1.00 28.25           H
ATOM   3977  N   ARG A 253      12.851   7.568  41.437  1.00 17.45           N
ATOM   3978  CA  ARG A 253      13.704   7.670  40.263  1.00 17.18           C
ATOM   3979  C   ARG A 253      13.487   9.009  39.560  1.00 16.76           C
ATOM   3980  O   ARG A 253      12.388   9.558  39.544  1.00 16.08           O
ATOM   3981  CB  ARG A 253      13.409   6.460  39.351  1.00 16.64           C
ATOM   3982  CG  ARG A 253      14.277   6.297  38.114  1.00 16.35           C
ATOM   3983  CD  ARG A 253      13.964   5.013  37.419  1.00 14.39           C
ATOM   3984  NE  ARG A 253      13.953   3.920  38.358  1.00 13.92           N
ATOM   3985  CZ  ARG A 253      13.158   2.861  38.279  1.00 14.96           C
ATOM   3986  NH1 ARG A 253      13.201   1.942  39.241  1.00 14.83           N
ATOM   3987  NH2 ARG A 253      12.361   2.704  37.223  1.00 15.70           N1+
ATOM   3988  H   ARG A 253      12.275   6.930  41.400  1.00 20.92           H
ATOM   3989  HA  ARG A 253      14.633   7.622  40.536  1.00 20.59           H
ATOM   3990  HB2 ARG A 253      13.510   5.661  39.896  1.00 19.94           H
ATOM   3991  HB3 ARG A 253      12.491   6.525  39.047  1.00 19.94           H
ATOM   3992  HG2 ARG A 253      14.112   7.029  37.498  1.00 19.60           H
ATOM   3993  HG3 ARG A 253      15.211   6.278  38.375  1.00 19.60           H
ATOM   3994  HD2 ARG A 253      13.092   5.071  37.001  1.00 17.25           H
ATOM   3995  HD3 ARG A 253      14.650   4.835  36.753  1.00 17.25           H
ATOM   3996  HE  ARG A 253      14.491   3.966  39.021  1.00 16.69           H
ATOM   3997 HH11 ARG A 253      13.728   2.038  39.905  1.00 17.77           H
ATOM   3998 HH12 ARG A 253      12.722   1.234  39.182  1.00 17.77           H
ATOM   3999 HH21 ARG A 253      12.331   3.301  36.606  1.00 18.82           H
ATOM   4000 HH22 ARG A 253      11.860   2.009  37.163  1.00 18.82           H
ATOM   4001  N   ILE A 254      14.562   9.554  38.977  1.00 18.75           N
ATOM   4002  CA  ILE A 254      14.443  10.814  38.253  1.00 15.45           C
ATOM   4003  C   ILE A 254      13.461  10.673  37.095  1.00 16.56           C
ATOM   4004  O   ILE A 254      13.407   9.635  36.435  1.00 18.91           O
ATOM   4005  CB  ILE A 254      15.817  11.279  37.749  1.00 18.22           C
ATOM   4006  CG1 ILE A 254      15.786  12.729  37.298  1.00 19.80           C
ATOM   4007  CG2 ILE A 254      16.295  10.448  36.584  1.00 13.90           C
ATOM   4008  CD1 ILE A 254      17.166  13.280  36.949  1.00 16.13           C
ATOM   4009  H   ILE A 254      15.350   9.212  38.984  1.00 22.48           H
ATOM   4010  HA  ILE A 254      14.107  11.491  38.859  1.00 18.53           H
ATOM   4011  HB  ILE A 254      16.452  11.191  38.479  1.00 21.85           H
ATOM   4012 HG12 ILE A 254      15.242  12.801  36.497  1.00 23.74           H
ATOM   4013 HG13 ILE A 254      15.416  13.270  38.008  1.00 23.74           H
ATOM   4014 HG21 ILE A 254      17.197  10.708  36.368  1.00 16.66           H
ATOM   4015 HG22 ILE A 254      16.284   9.510  36.829  1.00 16.66           H
ATOM   4016 HG23 ILE A 254      15.712  10.595  35.824  1.00 16.66           H
ATOM   4017 HD11 ILE A 254      17.071  14.220  36.734  1.00 19.34           H
ATOM   4018 HD12 ILE A 254      17.758  13.163  37.705  1.00 19.34           H
ATOM   4019 HD13 ILE A 254      17.516  12.809  36.181  1.00 19.34           H
ATOM   4020  N   THR A 255      12.702  11.754  36.808  1.00 16.28           N
ATOM   4021  CA  THR A 255      11.786  11.810  35.673  1.00 18.13           C
ATOM   4022  C   THR A 255      12.485  12.474  34.502  1.00 17.43           C
ATOM   4023  O   THR A 255      13.502  13.144  34.661  1.00 17.85           O
ATOM   4024  CB  THR A 255      10.523  12.617  36.004  1.00 18.06           C
ATOM   4025  OG1 THR A 255      10.927  13.957  36.306  1.00 20.99           O
ATOM   4026  CG2 THR A 255       9.759  11.989  37.191  1.00 24.69           C
ATOM   4027  H   THR A 255      12.723  12.487  37.248  1.00 19.52           H
ATOM   4028  HA  THR A 255      11.519  10.911  35.417  1.00 21.74           H
ATOM   4029  HB  THR A 255       9.948  12.647  35.232  1.00 21.65           H
ATOM   4030  HG1 THR A 255      11.259  13.983  37.077  1.00 25.17           H
ATOM   4031 HG21 THR A 255       8.958  12.503  37.363  1.00 29.61           H
ATOM   4032 HG22 THR A 255       9.510  11.069  36.996  1.00 29.61           H
ATOM   4033 HG23 THR A 255      10.310  11.998  37.989  1.00 29.61           H
ATOM   4034  N   ILE A 256      11.873  12.380  33.330  1.00 16.98           N
ATOM   4035  CA  ILE A 256      12.524  12.981  32.165  1.00 15.93           C
ATOM   4036  C   ILE A 256      12.570  14.495  32.252  1.00 19.06           C
ATOM   4037  O   ILE A 256      13.600  15.054  31.879  1.00 16.74           O
ATOM   4038  CB  ILE A 256      11.886  12.553  30.848  1.00 18.00           C
ATOM   4039  CG1 ILE A 256      12.104  11.043  30.657  1.00 17.99           C
ATOM   4040  CG2 ILE A 256      12.538  13.330  29.720  1.00 20.62           C
ATOM   4041  CD1 ILE A 256      11.331  10.460  29.480  1.00 21.22           C
ATOM   4042  H   ILE A 256      11.114  12.005  33.190  1.00 20.36           H
ATOM   4043  HA  ILE A 256      13.452  12.692  32.144  1.00 19.09           H
ATOM   4044  HB  ILE A 256      10.937  12.745  30.871  1.00 21.58           H
ATOM   4045 HG12 ILE A 256      13.047  10.884  30.511  1.00 21.57           H
ATOM   4046 HG13 ILE A 256      11.813  10.572  31.452  1.00 21.57           H
ATOM   4047 HG21 ILE A 256      12.247  12.970  28.873  1.00 24.73           H
ATOM   4048 HG22 ILE A 256      12.285  14.262  29.775  1.00 24.73           H
ATOM   4049 HG23 ILE A 256      13.499  13.228  29.797  1.00 24.73           H
ATOM   4050 HD11 ILE A 256      11.542   9.518  29.420  1.00 25.45           H
ATOM   4051 HD12 ILE A 256      10.383  10.574  29.632  1.00 25.45           H
ATOM   4052 HD13 ILE A 256      11.591  10.908  28.663  1.00 25.45           H
ATOM   4053  N   PRO A 257      11.564  15.205  32.788  1.00 21.78           N
ATOM   4054  CA  PRO A 257      11.747  16.669  32.941  1.00 20.77           C
ATOM   4055  C   PRO A 257      12.992  17.018  33.727  1.00 20.85           C
ATOM   4056  O   PRO A 257      13.688  17.996  33.415  1.00 23.26           O
ATOM   4057  CB  PRO A 257      10.443  17.119  33.640  1.00 23.32           C
ATOM   4058  CG  PRO A 257       9.411  16.190  33.043  1.00 23.71           C
ATOM   4059  CD  PRO A 257      10.142  14.816  32.943  1.00 22.60           C
ATOM   4060  HA  PRO A 257      11.800  17.086  32.069  1.00 24.91           H
ATOM   4061  HB2 PRO A 257      10.518  17.005  34.600  1.00 27.96           H
ATOM   4062  HB3 PRO A 257      10.253  18.040  33.414  1.00 27.96           H
ATOM   4063  HG2 PRO A 257       8.640  16.125  33.625  1.00 28.43           H
ATOM   4064  HG3 PRO A 257       9.166  16.508  32.162  1.00 28.43           H
ATOM   4065  HD2 PRO A 257      10.011  14.319  33.764  1.00 27.10           H
ATOM   4066  HD3 PRO A 257       9.823  14.320  32.175  1.00 27.10           H
ATOM   4067  N   ASP A 258      13.331  16.201  34.715  1.00 19.34           N
ATOM   4068  CA  ASP A 258      14.488  16.495  35.533  1.00 17.82           C
ATOM   4069  C   ASP A 258      15.794  16.018  34.909  1.00 16.23           C
ATOM   4070  O   ASP A 258      16.841  16.620  35.148  1.00 19.38           O
ATOM   4071  CB  ASP A 258      14.259  15.882  36.906  1.00 24.03           C
ATOM   4072  CG  ASP A 258      13.303  16.746  37.754  1.00 30.07           C
ATOM   4073  OD1 ASP A 258      12.649  16.236  38.689  1.00 23.97           O
ATOM   4074  OD2 ASP A 258      13.212  17.951  37.433  1.00 30.10           O1-
ATOM   4075  H   ASP A 258      12.913  15.482  34.937  1.00 23.19           H
ATOM   4076  HA  ASP A 258      14.559  17.455  35.634  1.00 21.37           H
ATOM   4077  HB2 ASP A 258      13.856  15.006  36.792  1.00 28.82           H
ATOM   4078  HB3 ASP A 258      15.107  15.808  37.368  1.00 28.82           H
ATOM   4079  N   ILE A 259      15.756  14.942  34.121  1.00 15.75           N
ATOM   4080  CA  ILE A 259      16.920  14.565  33.315  1.00 16.98           C
ATOM   4081  C   ILE A 259      17.353  15.727  32.435  1.00 17.43           C
ATOM   4082  O   ILE A 259      18.541  16.007  32.302  1.00 18.51           O
ATOM   4083  CB  ILE A 259      16.612  13.303  32.489  1.00 14.41           C
ATOM   4084  CG1 ILE A 259      16.456  12.090  33.416  1.00 17.13           C
ATOM   4085  CG2 ILE A 259      17.692  13.071  31.421  1.00 19.06           C
ATOM   4086  CD1 ILE A 259      16.074  10.826  32.676  1.00 17.85           C
ATOM   4087  H   ILE A 259      15.085  14.413  34.048  1.00 18.88           H
ATOM   4088  HA  ILE A 259      17.665  14.340  33.897  1.00 20.36           H
ATOM   4089  HB  ILE A 259      15.765  13.439  32.035  1.00 17.28           H
ATOM   4090 HG12 ILE A 259      17.301  11.923  33.860  1.00 20.54           H
ATOM   4091 HG13 ILE A 259      15.776  12.273  34.083  1.00 20.54           H
ATOM   4092 HG21 ILE A 259      17.487  12.271  30.915  1.00 22.85           H
ATOM   4093 HG22 ILE A 259      17.713  13.823  30.812  1.00 22.85           H
ATOM   4094 HG23 ILE A 259      18.548  12.981  31.861  1.00 22.85           H
ATOM   4095 HD11 ILE A 259      15.955  10.109  33.323  1.00 21.40           H
ATOM   4096 HD12 ILE A 259      15.246  10.976  32.188  1.00 21.40           H
ATOM   4097 HD13 ILE A 259      16.780  10.596  32.053  1.00 21.40           H
ATOM   4098  N   LYS A 260      16.398  16.438  31.844  1.00 22.08           N
ATOM   4099  CA  LYS A 260      16.713  17.557  30.958  1.00 24.42           C
ATOM   4100  C   LYS A 260      17.340  18.733  31.674  1.00 18.89           C
ATOM   4101  O   LYS A 260      17.917  19.607  31.006  1.00 23.68           O
ATOM   4102  CB  LYS A 260      15.443  18.004  30.246  1.00 25.81           C
ATOM   4103  CG  LYS A 260      15.100  17.102  29.077  1.00 32.04           C
ATOM   4104  CD  LYS A 260      13.665  17.290  28.689  1.00 37.63           C
ATOM   4105  CE  LYS A 260      13.398  16.836  27.305  1.00 28.88           C
ATOM   4106  NZ  LYS A 260      12.050  17.383  26.944  1.00 39.09           N1+
ATOM   4107  H   LYS A 260      15.559  16.292  31.949  1.00 26.47           H
ATOM   4108  HA  LYS A 260      17.336  17.256  30.279  1.00 29.28           H
ATOM   4109  HB2 LYS A 260      14.699  17.988  30.869  1.00 30.95           H
ATOM   4110  HB3 LYS A 260      15.582  18.903  29.916  1.00 30.95           H
ATOM   4111  HG2 LYS A 260      15.660  17.323  28.314  1.00 38.42           H
ATOM   4112  HG3 LYS A 260      15.227  16.176  29.335  1.00 38.42           H
ATOM   4113  HD2 LYS A 260      13.104  16.770  29.285  1.00 45.14           H
ATOM   4114  HD3 LYS A 260      13.434  18.230  28.746  1.00 45.14           H
ATOM   4115  HE2 LYS A 260      14.066  17.194  26.699  1.00 34.64           H
ATOM   4116  HE3 LYS A 260      13.384  15.868  27.273  1.00 34.64           H
ATOM   4117  HZ1 LYS A 260      11.827  17.130  26.120  1.00 46.89           H
ATOM   4118  HZ2 LYS A 260      11.438  17.083  27.515  1.00 46.89           H
ATOM   4119  HZ3 LYS A 260      12.059  18.272  26.978  1.00 46.89           H
ATOM   4120  N   LYS A 261      17.264  18.755  32.997  1.00 23.08           N
ATOM   4121  CA  LYS A 261      17.898  19.761  33.835  1.00 23.85           C
ATOM   4122  C   LYS A 261      19.209  19.297  34.430  1.00 23.42           C
ATOM   4123  O   LYS A 261      19.871  20.082  35.106  1.00 20.17           O
ATOM   4124  CB  LYS A 261      16.940  20.169  34.960  1.00 23.01           C
ATOM   4125  CG  LYS A 261      15.626  20.768  34.456  1.00 29.66           C
ATOM   4126  CD  LYS A 261      14.607  20.893  35.662  1.00 33.55           C
ATOM   4127  CE  LYS A 261      13.167  21.147  35.211  0.03 35.22           C
ATOM   4128  NZ  LYS A 261      12.196  20.154  35.774  0.41 33.76           N1+
ATOM   4129  H   LYS A 261      16.822  18.173  33.450  1.00 27.68           H
ATOM   4130  HA  LYS A 261      18.090  20.551  33.303  1.00 28.60           H
ATOM   4131  HB2 LYS A 261      16.732  19.391  35.498  1.00 27.60           H
ATOM   4132  HB3 LYS A 261      17.367  20.839  35.513  1.00 27.60           H
ATOM   4133  HG2 LYS A 261      15.790  21.651  34.087  1.00 35.58           H
ATOM   4134  HG3 LYS A 261      15.243  20.191  33.776  1.00 35.58           H
ATOM   4135  HD2 LYS A 261      14.621  20.070  36.177  1.00 40.24           H
ATOM   4136  HD3 LYS A 261      14.881  21.632  36.227  1.00 40.24           H
ATOM   4137  HE2 LYS A 261      12.892  22.024  35.520  1.00 42.24           H
ATOM   4138  HE3 LYS A 261      13.114  21.101  34.244  1.00 42.24           H
ATOM   4139  HZ1 LYS A 261      11.770  19.732  35.116  1.00 40.50           H
ATOM   4140  HZ2 LYS A 261      12.623  19.555  36.275  0.67 40.50           H
ATOM   4141  HZ3 LYS A 261      11.595  20.575  36.280  0.01 40.50           H
ATOM   4142  N   ASP A 262      19.611  18.055  34.170  1.00 22.03           N
ATOM   4143  CA  ASP A 262      20.827  17.492  34.733  1.00 19.93           C
ATOM   4144  C   ASP A 262      22.061  18.157  34.140  1.00 19.86           C
ATOM   4145  O   ASP A 262      22.078  18.603  32.984  1.00 20.67           O
ATOM   4146  CB  ASP A 262      20.871  15.960  34.500  1.00 18.86           C
ATOM   4147  CG  ASP A 262      22.228  15.354  34.745  1.00 18.72           C
ATOM   4148  OD1 ASP A 262      22.984  15.159  33.755  1.00 18.18           O
ATOM   4149  OD2 ASP A 262      22.536  15.024  35.922  1.00 19.23           O1-
ATOM   4150  H   ASP A 262      19.175  17.513  33.668  1.00 26.42           H
ATOM   4151  HA  ASP A 262      20.820  17.651  35.687  1.00 23.89           H
ATOM   4152  HB2 ASP A 262      20.244  15.530  35.105  1.00 22.61           H
ATOM   4153  HB3 ASP A 262      20.623  15.760  33.583  1.00 22.61           H
ATOM   4154  N   ARG A 263      23.112  18.211  34.953  1.00 19.22           N
ATOM   4155  CA  ARG A 263      24.303  18.967  34.574  1.00 22.39           C
ATOM   4156  C   ARG A 263      25.029  18.341  33.386  1.00 22.33           C
ATOM   4157  O   ARG A 263      25.368  19.043  32.427  1.00 20.22           O
ATOM   4158  CB  ARG A 263      25.227  19.099  35.786  1.00 24.75           C
ATOM   4159  CG  ARG A 263      26.475  19.988  35.570  1.00 31.04           C
ATOM   4160  CD  ARG A 263      27.282  20.144  36.930  1.00 29.83           C
ATOM   4161  NE  ARG A 263      28.597  19.531  36.844  0.43 38.42           N
ATOM   4162  CZ  ARG A 263      28.854  18.240  37.062  0.80 35.40           C
ATOM   4163  NH1 ARG A 263      27.882  17.398  37.390  0.23 37.16           N
ATOM   4164  NH2 ARG A 263      30.099  17.792  36.935  0.22 39.39           N1+
ATOM   4165  H   ARG A 263      23.152  17.842  35.731  1.00 23.04           H
ATOM   4166  HA  ARG A 263      24.025  19.859  34.308  1.00 26.85           H
ATOM   4167  HB2 ARG A 263      24.712  19.489  36.511  1.00 29.69           H
ATOM   4168  HB3 ARG A 263      25.535  18.214  36.036  1.00 29.69           H
ATOM   4169  HG2 ARG A 263      27.054  19.578  34.910  1.00 37.23           H
ATOM   4170  HG3 ARG A 263      26.202  20.869  35.265  1.00 37.23           H
ATOM   4171  HD2 ARG A 263      27.394  21.085  37.125  0.00 35.78           H
ATOM   4172  HD3 ARG A 263      26.792  19.719  37.653  1.00 35.78           H
ATOM   4173  HE  ARG A 263      29.264  20.057  36.711  1.00 46.09           H
ATOM   4174 HH11 ARG A 263      27.072  17.677  37.469  1.00 44.58           H
ATOM   4175 HH12 ARG A 263      28.061  16.569  37.530  1.00 44.58           H
ATOM   4176 HH21 ARG A 263      30.732  18.336  36.721  1.00 47.25           H
ATOM   4177 HH22 ARG A 263      30.281  16.965  37.078  1.00 47.25           H
ATOM   4178  N   TRP A 264      25.274  17.019  33.407  1.00 18.73           N
ATOM   4179  CA  TRP A 264      25.903  16.395  32.249  1.00 18.22           C
ATOM   4180  C   TRP A 264      25.037  16.520  31.000  1.00 17.03           C
ATOM   4181  O   TRP A 264      25.549  16.762  29.900  1.00 16.80           O
ATOM   4182  CB  TRP A 264      26.200  14.927  32.516  1.00 19.84           C
ATOM   4183  CG  TRP A 264      26.864  14.321  31.344  1.00 19.25           C
ATOM   4184  CD1 TRP A 264      28.148  14.519  30.954  1.00 20.52           C
ATOM   4185  CD2 TRP A 264      26.286  13.420  30.390  1.00 21.93           C
ATOM   4186  NE1 TRP A 264      28.415  13.800  29.831  1.00 18.58           N
ATOM   4187  CE2 TRP A 264      27.295  13.106  29.459  1.00 16.81           C
ATOM   4188  CE3 TRP A 264      25.025  12.861  30.232  1.00 20.93           C
ATOM   4189  CZ2 TRP A 264      27.091  12.237  28.390  1.00 20.52           C
ATOM   4190  CZ3 TRP A 264      24.810  11.979  29.159  1.00 13.11           C
ATOM   4191  CH2 TRP A 264      25.834  11.707  28.238  1.00 20.32           C
ATOM   4192  H   TRP A 264      25.093  16.483  34.048  1.00 22.46           H
ATOM   4193  HA  TRP A 264      26.746  16.832  32.060  1.00 21.85           H
ATOM   4194  HB2 TRP A 264      26.792  14.845  33.279  1.00 23.78           H
ATOM   4195  HB3 TRP A 264      25.371  14.446  32.680  1.00 23.78           H
ATOM   4196  HD1 TRP A 264      28.759  15.059  31.401  1.00 24.61           H
ATOM   4197  HE1 TRP A 264      29.174  13.775  29.432  1.00 22.28           H
ATOM   4198  HE3 TRP A 264      24.355  13.053  30.847  1.00 25.10           H
ATOM   4199  HZ2 TRP A 264      27.771  12.055  27.780  1.00 24.60           H
ATOM   4200  HZ3 TRP A 264      23.972  11.593  29.045  1.00 15.71           H
ATOM   4201  HH2 TRP A 264      25.671  11.118  27.537  1.00 24.36           H
ATOM   4202  N   TYR A 265      23.726  16.293  31.139  1.00 16.81           N
ATOM   4203  CA  TYR A 265      22.822  16.392  30.006  1.00 16.04           C
ATOM   4204  C   TYR A 265      22.968  17.743  29.303  1.00 16.20           C
ATOM   4205  O   TYR A 265      22.884  17.826  28.071  1.00 18.24           O
ATOM   4206  CB  TYR A 265      21.399  16.187  30.499  1.00 17.49           C
ATOM   4207  CG  TYR A 265      20.370  16.042  29.405  1.00 19.02           C
ATOM   4208  CD1 TYR A 265      19.722  17.142  28.864  1.00 19.84           C
ATOM   4209  CD2 TYR A 265      20.030  14.783  28.942  1.00 21.20           C
ATOM   4210  CE1 TYR A 265      18.790  16.984  27.855  1.00 20.81           C
ATOM   4211  CE2 TYR A 265      19.103  14.611  27.988  1.00 16.04           C
ATOM   4212  CZ  TYR A 265      18.492  15.698  27.434  1.00 20.16           C
ATOM   4213  OH  TYR A 265      17.582  15.466  26.461  1.00 24.54           O
ATOM   4214  H   TYR A 265      23.335  16.103  31.877  1.00 20.15           H
ATOM   4215  HA  TYR A 265      23.015  15.696  29.364  1.00 19.23           H
ATOM   4216  HB2 TYR A 265      21.384  15.366  31.010  1.00 20.97           H
ATOM   4217  HB3 TYR A 265      21.133  16.926  31.068  1.00 20.97           H
ATOM   4218  HD1 TYR A 265      19.942  17.997  29.154  1.00 23.79           H
ATOM   4219  HD2 TYR A 265      20.448  14.036  29.309  1.00 25.42           H
ATOM   4220  HE1 TYR A 265      18.362  17.717  27.484  1.00 24.95           H
ATOM   4221  HE2 TYR A 265      18.906  13.756  27.689  1.00 19.23           H
ATOM   4222  HH  TYR A 265      17.515  16.131  25.954  1.00 29.43           H
ATOM   4223  N   ASN A 266      23.224  18.797  30.065  1.00 17.96           N
ATOM   4224  CA  ASN A 266      23.353  20.149  29.540  1.00 21.83           C
ATOM   4225  C   ASN A 266      24.795  20.597  29.344  1.00 22.09           C
ATOM   4226  O   ASN A 266      25.035  21.787  29.110  1.00 17.81           O
ATOM   4227  CB  ASN A 266      22.626  21.112  30.466  1.00 20.48           C
ATOM   4228  CG  ASN A 266      21.131  20.979  30.331  1.00 20.99           C
ATOM   4229  OD1 ASN A 266      20.546  21.336  29.301  1.00 19.85           O
ATOM   4230  ND2 ASN A 266      20.505  20.425  31.345  1.00 21.38           N
ATOM   4231  H   ASN A 266      23.338  18.745  30.915  1.00 21.53           H
ATOM   4232  HA  ASN A 266      22.919  20.203  28.676  1.00 26.17           H
ATOM   4233  HB2 ASN A 266      22.866  20.924  31.386  1.00 24.56           H
ATOM   4234  HB3 ASN A 266      22.870  22.026  30.243  1.00 24.56           H
ATOM   4235 HD21 ASN A 266      19.655  20.288  31.309  1.00 25.64           H
ATOM   4236 HD22 ASN A 266      20.949  20.197  32.041  1.00 25.64           H
ATOM   4237  N   LYS A 267      25.743  19.691  29.421  1.00 19.57           N
ATOM   4238  CA  LYS A 267      27.161  20.071  29.346  1.00 23.41           C
ATOM   4239  C   LYS A 267      27.604  20.214  27.886  1.00 25.21           C
ATOM   4240  O   LYS A 267      27.348  19.319  27.068  1.00 21.27           O
ATOM   4241  CB  LYS A 267      28.007  19.033  30.073  1.00 25.04           C
ATOM   4242  CG  LYS A 267      29.477  19.220  29.988  1.00 26.80           C
ATOM   4243  CD  LYS A 267      30.214  18.274  30.924  1.00 26.28           C
ATOM   4244  CE  LYS A 267      31.728  18.415  30.758  1.00 34.53           C
ATOM   4245  NZ  LYS A 267      32.458  17.629  31.755  1.00 31.78           N1+
ATOM   4246  H   LYS A 267      25.602  18.852  29.523  1.00 23.47           H
ATOM   4247  HA  LYS A 267      27.278  20.913  29.811  1.00 28.07           H
ATOM   4248  HB2 LYS A 267      27.772  19.052  31.014  1.00 30.02           H
ATOM   4249  HB3 LYS A 267      27.799  18.163  29.694  1.00 30.02           H
ATOM   4250  HG2 LYS A 267      29.768  19.046  29.078  1.00 32.14           H
ATOM   4251  HG3 LYS A 267      29.694  20.129  30.247  1.00 32.14           H
ATOM   4252  HD2 LYS A 267      29.986  18.491  31.843  1.00 31.52           H
ATOM   4253  HD3 LYS A 267      29.973  17.358  30.720  1.00 31.52           H
ATOM   4254  HE2 LYS A 267      31.985  18.094  29.881  1.00 41.42           H
ATOM   4255  HE3 LYS A 267      31.974  19.348  30.857  1.00 41.42           H
ATOM   4256  HZ1 LYS A 267      33.335  17.715  31.629  1.00 38.11           H
ATOM   4257  HZ2 LYS A 267      32.252  17.907  32.578  1.00 38.11           H
ATOM   4258  HZ3 LYS A 267      32.234  16.771  31.681  1.00 38.11           H
ATOM   4259  N   PRO A 268      28.252  21.315  27.507  1.00 22.49           N
ATOM   4260  CA  PRO A 268      28.665  21.439  26.104  1.00 26.70           C
ATOM   4261  C   PRO A 268      29.862  20.541  25.856  1.00 25.46           C
ATOM   4262  O   PRO A 268      30.848  20.570  26.595  1.00 23.04           O
ATOM   4263  CB  PRO A 268      28.996  22.931  25.940  1.00 24.73           C
ATOM   4264  CG  PRO A 268      28.328  23.610  27.066  1.00 23.91           C
ATOM   4265  CD  PRO A 268      28.432  22.597  28.211  1.00 25.12           C
ATOM   4266  HA  PRO A 268      27.941  21.207  25.501  1.00 32.02           H
ATOM   4267  HB2 PRO A 268      29.958  23.057  25.995  1.00 29.65           H
ATOM   4268  HB3 PRO A 268      28.651  23.253  25.094  1.00 29.65           H
ATOM   4269  HG2 PRO A 268      28.793  24.432  27.289  1.00 28.67           H
ATOM   4270  HG3 PRO A 268      27.402  23.784  26.834  1.00 28.67           H
ATOM   4271  HD2 PRO A 268      29.310  22.646  28.618  1.00 30.13           H
ATOM   4272  HD3 PRO A 268      27.721  22.752  28.852  1.00 30.13           H
ATOM   4273  N   LEU A 269      29.726  19.704  24.873  1.00 24.10           N
ATOM   4274  CA  LEU A 269      30.687  18.673  24.558  1.00 24.80           C
ATOM   4275  C   LEU A 269      31.008  18.645  23.077  1.00 32.20           C
ATOM   4276  O   LEU A 269      32.160  18.425  22.718  1.00 30.99           O
ATOM   4277  CB  LEU A 269      30.178  17.281  24.957  1.00 24.82           C
ATOM   4278  CG  LEU A 269      29.931  16.955  26.429  1.00 24.28           C
ATOM   4279  CD1 LEU A 269      29.381  15.558  26.587  1.00 28.47           C
ATOM   4280  CD2 LEU A 269      31.227  17.144  27.258  1.00 26.49           C
ATOM   4281  H   LEU A 269      29.054  19.710  24.337  1.00 28.90           H
ATOM   4282  HA  LEU A 269      31.507  18.842  25.039  1.00 29.74           H
ATOM   4283  HB2 LEU A 269      29.338  17.137  24.497  1.00 29.76           H
ATOM   4284  HB3 LEU A 269      30.821  16.639  24.630  1.00 29.76           H
ATOM   4285  HG  LEU A 269      29.269  17.575  26.776  1.00 29.11           H
ATOM   4286 HD11 LEU A 269      29.217  15.387  27.530  1.00 34.15           H
ATOM   4287 HD12 LEU A 269      28.552  15.486  26.089  1.00 34.15           H
ATOM   4288 HD13 LEU A 269      30.025  14.919  26.243  1.00 34.15           H
ATOM   4289 HD21 LEU A 269      31.047  16.882  28.172  1.00 31.77           H
ATOM   4290 HD22 LEU A 269      31.929  16.591  26.884  1.00 31.77           H
ATOM   4291 HD23 LEU A 269      31.485  18.079  27.224  1.00 31.77           H
ATOM   4292  N   LYS A 270      30.022  18.859  22.210  1.00 28.30           N
ATOM   4293  CA  LYS A 270      30.136  18.428  20.817  1.00 44.76           C
ATOM   4294  C   LYS A 270      29.859  19.561  19.831  1.00 48.07           C
ATOM   4295  O   LYS A 270      28.869  20.291  19.955  1.00 44.45           O
ATOM   4296  CB  LYS A 270      29.188  17.243  20.519  1.00 40.10           C
ATOM   4297  CG  LYS A 270      29.422  16.628  19.107  1.00 46.52           C
ATOM   4298  CD  LYS A 270      29.086  15.107  19.014  1.00 43.76           C
ATOM   4299  CE  LYS A 270      29.918  14.437  17.914  1.00 42.09           C
ATOM   4300  NZ  LYS A 270      29.155  13.569  16.986  1.00 48.67           N1+
ATOM   4301  H   LYS A 270      29.283  19.249  22.402  1.00 33.94           H
ATOM   4302  HA  LYS A 270      31.043  18.121  20.655  1.00 53.69           H
ATOM   4303  HB2 LYS A 270      29.313  16.552  21.184  1.00 48.10           H
ATOM   4304  HB3 LYS A 270      28.272  17.562  20.560  1.00 48.10           H
ATOM   4305  HG2 LYS A 270      28.857  17.092  18.467  1.00 55.80           H
ATOM   4306  HG3 LYS A 270      30.352  16.748  18.860  1.00 55.80           H
ATOM   4307  HD2 LYS A 270      29.290  14.675  19.859  1.00 52.49           H
ATOM   4308  HD3 LYS A 270      28.147  14.999  18.795  1.00 52.49           H
ATOM   4309  HE2 LYS A 270      30.341  15.131  17.383  1.00 50.49           H
ATOM   4310  HE3 LYS A 270      30.601  13.895  18.339  1.00 50.49           H
ATOM   4311  HZ1 LYS A 270      29.440  13.690  16.151  1.00 58.38           H
ATOM   4312  HZ2 LYS A 270      29.268  12.714  17.207  1.00 58.38           H
ATOM   4313  HZ3 LYS A 270      28.287  13.766  17.026  1.00 58.38           H
ATOM   4314  N   LYS A 271      30.710  19.664  18.821  0.69 49.70           N
ATOM   4315  CA  LYS A 271      30.503  20.600  17.735  0.69 45.52           C
ATOM   4316  C   LYS A 271      29.655  19.952  16.637  0.69 50.77           C
ATOM   4317  O   LYS A 271      29.372  18.750  16.654  0.69 48.48           O
ATOM   4318  CB  LYS A 271      31.868  21.070  17.210  0.69 47.76           C
ATOM   4319  CG  LYS A 271      32.817  21.554  18.346  0.69 42.85           C
ATOM   4320  CD  LYS A 271      33.555  22.848  18.017  0.69 38.93           C
ATOM   4321  CE  LYS A 271      34.490  23.243  19.178  0.69 38.43           C
ATOM   4322  NZ  LYS A 271      34.073  24.452  19.927  0.69 29.52           N1+
ATOM   4323  H   LYS A 271      31.430  19.198  18.745  0.69 59.62           H
ATOM   4324  HA  LYS A 271      30.005  21.354  18.079  0.69 54.61           H
ATOM   4325  HB2 LYS A 271      32.299  20.318  16.777  0.69 57.29           H
ATOM   4326  HB3 LYS A 271      31.751  21.788  16.569  0.69 57.29           H
ATOM   4327  HG2 LYS A 271      32.294  21.714  19.148  0.69 51.41           H
ATOM   4328  HG3 LYS A 271      33.482  20.871  18.522  0.69 51.41           H
ATOM   4329  HD2 LYS A 271      34.090  22.721  17.219  0.69 46.69           H
ATOM   4330  HD3 LYS A 271      32.916  23.564  17.880  0.69 46.69           H
ATOM   4331  HE2 LYS A 271      34.551  22.508  19.805  0.69 46.10           H
ATOM   4332  HE3 LYS A 271      35.368  23.431  18.813  0.69 46.10           H
ATOM   4333  HZ1 LYS A 271      34.653  24.624  20.578  0.69 35.41           H
ATOM   4334  HZ2 LYS A 271      34.046  25.149  19.376  0.69 35.41           H
ATOM   4335  HZ3 LYS A 271      33.265  24.332  20.281  0.69 35.41           H
ATOM   4336  N   GLY A 272      29.239  20.768  15.674  0.57 52.39           N
ATOM   4337  CA  GLY A 272      28.394  20.299  14.592  0.57 52.70           C
ATOM   4338  C   GLY A 272      28.915  19.085  13.841  0.57 59.12           C
ATOM   4339  O   GLY A 272      29.957  18.514  14.187  0.57 56.47           O
ATOM   4340  H   GLY A 272      29.431  21.606  15.629  0.57 62.85           H
ATOM   4341  HA2 GLY A 272      27.520  20.078  14.951  0.57 63.23           H
ATOM   4342  HA3 GLY A 272      28.279  21.019  13.954  0.57 63.23           H
ATOM   4343  N   ALA A 273      28.181  18.682  12.803  0.46 55.22           N
ATOM   4344  CA  ALA A 273      28.590  17.573  11.951  0.46 55.74           C
ATOM   4345  C   ALA A 273      29.671  18.025  10.977  0.46 55.53           C
ATOM   4346  O   ALA A 273      29.615  19.136  10.443  0.46 55.45           O
ATOM   4347  CB  ALA A 273      27.384  17.025  11.186  0.46 55.06           C
ATOM   4348  H   ALA A 273      27.435  19.041  12.570  0.46 66.24           H
ATOM   4349  HA  ALA A 273      28.951  16.859  12.500  0.46 66.87           H
ATOM   4350  HB1 ALA A 273      27.669  16.282  10.632  0.46 66.05           H
ATOM   4351  HB2 ALA A 273      26.716  16.726  11.823  0.46 66.05           H
ATOM   4352  HB3 ALA A 273      27.016  17.732  10.632  0.46 66.05           H
ATOM   4353  N   LYS A 274      30.652  17.147  10.740  0.36 55.93           N
ATOM   4354  CA  LYS A 274      31.852  17.476   9.969  0.29 55.86           C
ATOM   4355  C   LYS A 274      31.569  18.477   8.851  0.00 57.08           C
ATOM   4356  O   LYS A 274      31.233  18.083   7.729  0.51 56.99           O
ATOM   4357  CB  LYS A 274      32.467  16.194   9.390  0.43 54.94           C
ATOM   4358  CG  LYS A 274      33.781  16.406   8.628  0.33 56.16           C
ATOM   4359  CD  LYS A 274      34.333  15.083   8.077  0.27 56.71           C
ATOM   4360  CE  LYS A 274      35.297  15.298   6.908  0.00 57.22           C
ATOM   4361  NZ  LYS A 274      35.376  14.119   5.987  0.70 56.56           N1+
ATOM   4362  H   LYS A 274      30.638  16.333  11.022  1.00 67.09           H
ATOM   4363  HA  LYS A 274      32.505  17.874  10.566  1.00 67.01           H
ATOM   4364  HB2 LYS A 274      32.645  15.579  10.121  1.00 65.91           H
ATOM   4365  HB3 LYS A 274      31.833  15.795   8.773  0.25 65.91           H
ATOM   4366  HG2 LYS A 274      33.628  17.009   7.884  1.00 67.37           H
ATOM   4367  HG3 LYS A 274      34.441  16.781   9.233  1.00 67.37           H
ATOM   4368  HD2 LYS A 274      34.825  14.633   8.782  1.00 68.03           H
ATOM   4369  HD3 LYS A 274      33.600  14.526   7.771  1.00 68.03           H
ATOM   4370  HE2 LYS A 274      35.003  16.062   6.385  1.00 68.64           H
ATOM   4371  HE3 LYS A 274      36.188  15.456   7.260  0.68 68.64           H
ATOM   4372  HZ1 LYS A 274      35.948  14.295   5.325  1.00 67.85           H
ATOM   4373  HZ2 LYS A 274      35.660  13.400   6.430  1.00 67.85           H
ATOM   4374  HZ3 LYS A 274      34.573  13.952   5.641  1.00 67.85           H
ATOM   4375  N   ARG A 275      31.716  19.780   9.157  0.48 56.64           N
ATOM   4376  CA  ARG A 275      31.394  20.887   8.256  0.48 55.24           C
ATOM   4377  C   ARG A 275      29.886  20.904   8.024  0.48 54.85           C
ATOM   4378  O   ARG A 275      29.414  20.512   6.947  0.48 53.44           O
ATOM   4379  CB  ARG A 275      32.177  20.765   6.943  0.48 55.14           C
ATOM   4380  CG  ARG A 275      31.727  21.680   5.779  0.48 52.59           C
ATOM   4381  CD  ARG A 275      31.385  20.847   4.544  0.48 53.48           C
ATOM   4382  NE  ARG A 275      31.586  21.555   3.280  0.48 48.54           N
ATOM   4383  CZ  ARG A 275      31.980  20.974   2.145  0.48 50.71           C
ATOM   4384  NH1 ARG A 275      32.243  19.673   2.103  0.48 50.99           N
ATOM   4385  NH2 ARG A 275      32.124  21.694   1.039  0.48 49.50           N1+
ATOM   4386  H   ARG A 275      32.014  20.050   9.917  0.48 67.95           H
ATOM   4387  HA  ARG A 275      31.650  21.722   8.676  0.48 66.27           H
ATOM   4388  HB2 ARG A 275      33.101  20.994   7.135  0.48 66.15           H
ATOM   4389  HB3 ARG A 275      32.137  19.851   6.633  0.48 66.15           H
ATOM   4390  HG2 ARG A 275      30.950  22.198   6.034  0.48 63.09           H
ATOM   4391  HG3 ARG A 275      32.459  22.271   5.540  0.48 63.09           H
ATOM   4392  HD2 ARG A 275      31.939  20.052   4.541  0.48 64.15           H
ATOM   4393  HD3 ARG A 275      30.449  20.595   4.592  0.48 64.15           H
ATOM   4394  HE  ARG A 275      31.443  22.403   3.269  0.48 58.23           H
ATOM   4395 HH11 ARG A 275      32.155  19.184   2.803  0.48 61.17           H
ATOM   4396 HH12 ARG A 275      32.500  19.314   1.365  0.48 61.17           H
ATOM   4397 HH21 ARG A 275      31.963  22.539   1.050  0.48 59.38           H
ATOM   4398 HH22 ARG A 275      32.387  21.315   0.313  0.48 59.38           H
ATOM   4399  N   PRO A 276      29.091  21.348   9.018  0.47 53.84           N
ATOM   4400  CA  PRO A 276      27.630  21.314   8.938  0.47 52.13           C
ATOM   4401  C   PRO A 276      27.039  22.597   8.365  0.47 53.04           C
ATOM   4402  O   PRO A 276      25.990  22.516   7.720  0.47 54.81           O
ATOM   4403  CB  PRO A 276      27.210  21.128  10.400  0.47 52.65           C
ATOM   4404  CG  PRO A 276      28.427  21.574  11.233  0.47 54.01           C
ATOM   4405  CD  PRO A 276      29.529  21.952  10.289  0.47 53.47           C
ATOM   4406  HA  PRO A 276      27.332  20.551   8.418  0.47 62.54           H
ATOM   4407  HB2 PRO A 276      27.001  20.195  10.561  0.47 63.15           H
ATOM   4408  HB3 PRO A 276      26.443  21.693  10.588  0.47 63.15           H
ATOM   4409  HG2 PRO A 276      28.719  20.837  11.786  0.47 64.80           H
ATOM   4410  HG3 PRO A 276      28.185  22.332  11.787  0.47 64.80           H
ATOM   4411  HD2 PRO A 276      29.584  22.917  10.208  0.47 64.14           H
ATOM   4412  HD3 PRO A 276      30.367  21.567  10.587  0.47 64.14           H
ATOM   4413  HC  PRO A 276      27.493  23.477   8.510  0.47 63.63           H
TER
HETATM 4414  CAA PFP A1277      24.607  -1.852   8.209  1.00 46.16           C
HETATM 4415  CAB PFP A1277      18.867  -8.219  13.167  1.00 40.16           C
HETATM 4416  CAD PFP A1277      21.769  -1.312   8.207  1.00 32.67           C
HETATM 4417  CAE PFP A1277      21.551  -3.678   8.864  1.00 34.82           C
HETATM 4418  CAF PFP A1277      16.764  -6.317  10.923  1.00 32.24           C
HETATM 4419  CAG PFP A1277      18.482  -5.461  12.443  1.00 32.13           C
HETATM 4420  CAH PFP A1277      20.420  -1.115   8.491  1.00 30.10           C
HETATM 4421  CAI PFP A1277      20.226  -3.464   9.170  1.00 31.41           C
HETATM 4422  CAJ PFP A1277      16.684  -5.064  10.328  1.00 30.67           C
HETATM 4423  CAK PFP A1277      18.398  -4.215  11.811  1.00 28.57           C
HETATM 4424  CAL PFP A1277      14.345   0.045   9.392  1.00 23.63           C
HETATM 4425  CAM PFP A1277      12.462  -2.303  12.863  1.00 31.14           C
HETATM 4426  CAN PFP A1277      13.001  -3.153  11.700  1.00 26.15           C
HETATM 4427  CAU PFP A1277      22.318  -2.587   8.403  1.00 40.73           C
HETATM 4428  CAV PFP A1277      17.666  -6.508  11.995  1.00 37.18           C
HETATM 4429  CAW PFP A1277      19.662  -2.180   9.002  1.00 27.16           C
HETATM 4430  CAX PFP A1277      17.500  -3.998  10.757  1.00 28.63           C
HETATM 4431  CAY PFP A1277      14.847  -1.965  10.557  1.00 28.58           C
HETATM 4432  CAZ PFP A1277      18.301  -1.985   9.394  1.00 26.31           C
HETATM 4433  CBA PFP A1277      17.364  -2.687  10.113  1.00 27.38           C
HETATM 4434  CBB PFP A1277      16.453  -0.782   9.217  1.00 20.69           C
HETATM 4435  CBC PFP A1277      16.152  -1.912  10.024  1.00 25.62           C
HETATM 4436  NAO PFP A1277      13.935  -0.970  10.194  1.00 24.35           N
HETATM 4437  NAP PFP A1277      15.585   0.210   8.856  1.00 24.26           N
HETATM 4438  NAQ PFP A1277      14.422  -2.998  11.346  1.00 27.08           N
HETATM 4439  OAC PFP A1277      12.048  -0.967  12.463  1.00 36.22           O
HETATM 4440  OAR PFP A1277      23.622  -2.923   8.148  1.00 48.29           O
HETATM 4441  OAS PFP A1277      17.621  -7.768  12.554  1.00 33.79           O
HETATM 4442  OAT PFP A1277      17.746  -0.783   8.829  1.00 24.88           O
HETATM 4443  HAC PFP A1277      12.708  -0.584  11.824  1.00 43.45           H
HETATM 4444  HAD PFP A1277      22.390  -0.481   7.865  1.00 39.19           H
HETATM 4445  HAE PFP A1277      22.012  -4.662   9.001  1.00 41.76           H
HETATM 4446  HAF PFP A1277      16.163  -7.152  10.573  1.00 38.67           H
HETATM 4447  HAG PFP A1277      19.196  -5.595  13.274  1.00 38.54           H
HETATM 4448  HAH PFP A1277      19.968  -0.126   8.364  1.00 36.10           H
HETATM 4449  HAI PFP A1277      19.621  -4.298   9.544  1.00 37.67           H
HETATM 4450  HAJ PFP A1277      15.976  -4.905   9.514  1.00 36.78           H
HETATM 4451  HAK PFP A1277      19.055  -3.412  12.148  1.00 34.26           H
HETATM 4452  HAL PFP A1277      13.588   0.825   9.157  1.00 28.33           H
HETATM 4453  HAQ PFP A1277      15.120  -3.558  11.892  1.00 32.48           H
HETATM 4454 HAA1 PFP A1277      25.535  -2.418   8.061  1.00 55.37           H
HETATM 4455 HAA2 PFP A1277      24.606  -1.390   9.206  1.00 55.37           H
HETATM 4456 HAA3 PFP A1277      24.427  -1.128   7.414  1.00 55.37           H
HETATM 4457 HAB1 PFP A1277      18.594  -9.197  13.566  1.00 48.17           H
HETATM 4458 HAB2 PFP A1277      19.204  -7.537  13.961  1.00 48.17           H
HETATM 4459 HAB3 PFP A1277      19.638  -8.303  12.385  1.00 48.17           H
HETATM 4460 HAM1 PFP A1277      13.211  -2.199  13.683  1.00 37.34           H
HETATM 4461 HAM2 PFP A1277      11.530  -2.738  13.276  1.00 37.34           H
HETATM 4462 HAN1 PFP A1277      12.881  -4.233  11.974  1.00 31.36           H
HETATM 4463 HAN2 PFP A1277      12.381  -2.953  10.790  1.00 31.36           H
HETATM 4464  O1  SO4 A1278      -1.086  -3.599  27.741  0.77 62.01           O1-
HETATM 4465  O2  SO4 A1278       0.071  -4.945  29.320  0.77 61.21           O1-
HETATM 4466  O3  SO4 A1278      -1.953  -5.742  28.351  0.77 70.90           O1-
HETATM 4467  O4  SO4 A1278      -0.002  -5.616  26.993  0.77 62.77           O1-
HETATM 4468  S   SO4 A1278      -0.731  -4.972  28.094  0.77 73.31           S2+
HETATM 4469  O1  SO4 A1279      27.713  -3.336  25.516  0.67 36.13           O1-
HETATM 4470  O2  SO4 A1279      26.573  -5.164  24.500  0.67 41.26           O1-
HETATM 4471  O3  SO4 A1279      25.603  -2.978  24.303  0.67 34.93           O1-
HETATM 4472  S   SO4 A1279      26.397  -3.873  25.156  0.67 48.28           S2+
HETATM 4473  O   HOH A2001       4.771   5.143  -4.766  1.00 58.29           O
HETATM 4474  H1  HOH A2001       4.227   4.796  -4.227  1.00 69.93           H
HETATM 4475  H2  HOH A2001       5.284   4.527  -5.017  1.00 69.93           H
HETATM 4476  O   HOH A2002       7.542  -5.186  -1.564  1.00 62.22           O
HETATM 4477  H1  HOH A2002       8.285  -5.385  -1.223  1.00 74.64           H
HETATM 4478  H2  HOH A2002       7.556  -5.472  -2.354  1.00 74.64           H
HETATM 4479  O   HOH A2003       5.890  20.230  16.780  1.00 70.66           O
HETATM 4480  H1  HOH A2003       5.612  19.666  17.340  1.00 84.78           H
HETATM 4481  H2  HOH A2003       6.629  20.509  17.067  1.00 84.78           H
HETATM 4482  O   HOH A2004       3.230  -1.717  -3.249  1.00 51.39           O
HETATM 4483  H1  HOH A2004       2.558  -1.257  -3.465  1.00 61.65           H
HETATM 4484  H2  HOH A2004       3.789  -1.631  -3.871  1.00 61.65           H
HETATM 4485  O   HOH A2005       5.890  -4.098  -5.903  1.00 59.74           O
HETATM 4486  H1  HOH A2005       5.291  -3.518  -5.797  1.00 71.67           H
HETATM 4487  H2  HOH A2005       5.720  -4.492  -6.625  1.00 71.67           H
HETATM 4488  O   HOH A2006       6.122  -5.922  -7.575  1.00 59.20           O
HETATM 4489  H1  HOH A2006       6.802  -6.417  -7.610  1.00 71.02           H
HETATM 4490  H2  HOH A2006       6.015  -5.606  -8.348  1.00 71.02           H
HETATM 4491  O   HOH A2007      21.526  -9.459  12.062  1.00 50.09           O
HETATM 4492  H1  HOH A2007      21.665  -8.730  11.408  1.00 60.09           H
HETATM 4493  H2  HOH A2007      22.073  -9.223  12.809  1.00 60.09           H
HETATM 4494  O   HOH A2008      14.540  -8.313  16.091  1.00 49.03           O
HETATM 4495  H1  HOH A2008      15.354  -8.112  16.030  1.00 58.82           H
HETATM 4496  H2  HOH A2008      14.162  -7.675  16.486  1.00 58.82           H
HETATM 4497  O   HOH A2009       7.827  -6.439  -4.767  1.00 68.84           O
HETATM 4498  H1  HOH A2009       7.091  -6.106  -4.998  1.00 82.59           H
HETATM 4499  H2  HOH A2009       8.427  -5.931  -5.065  1.00 82.59           H
HETATM 4500  O   HOH A2010       4.895   1.444   0.317  1.00 53.45           O
HETATM 4501  H1  HOH A2010       5.480   0.842   0.271  1.00 64.12           H
HETATM 4502  H2  HOH A2010       4.234   1.169  -0.125  1.00 64.12           H
HETATM 4503  O   HOH A2011      14.414  -0.873  -7.595  1.00 39.96           O
HETATM 4504  H1  HOH A2011      13.912  -0.865  -6.922  1.00 47.93           H
HETATM 4505  H2  HOH A2011      14.410  -1.655  -7.895  1.00 47.93           H
HETATM 4506  O   HOH A2012       9.819  -4.650  -8.481  1.00 57.82           O
HETATM 4507  H1  HOH A2012      10.650  -4.555  -8.411  1.00 69.37           H
HETATM 4508  H2  HOH A2012       9.501  -4.577  -7.705  1.00 69.37           H
HETATM 4509  O   HOH A2013       3.428  18.740  17.990  1.00 61.42           O
HETATM 4510  H1  HOH A2013       2.649  18.684  18.302  1.00 73.68           H
HETATM 4511  H2  HOH A2013       3.449  19.436  17.519  1.00 73.68           H
HETATM 4512  O   HOH A2014      11.765  -8.015  -5.681  1.00 55.22           O
HETATM 4513  H1  HOH A2014      12.269  -8.609  -5.999  1.00 66.25           H
HETATM 4514  H2  HOH A2014      11.285  -7.747  -6.317  1.00 66.25           H
HETATM 4515  O   HOH A2015      18.422  19.093  19.693  1.00 48.32           O
HETATM 4516  H1  HOH A2015      17.756  19.006  20.200  1.00 57.96           H
HETATM 4517  H2  HOH A2015      18.983  18.516  19.938  1.00 57.96           H
HETATM 4518  O   HOH A2016      21.077   7.781 -11.722  1.00 51.93           O
HETATM 4519  H1  HOH A2016      20.575   8.439 -11.570  1.00 62.29           H
HETATM 4520  H2  HOH A2016      20.576   7.116 -11.813  1.00 62.29           H
HETATM 4521  O   HOH A2017      19.283   9.050  -9.997  1.00 62.85           O
HETATM 4522  H1  HOH A2017      18.593   8.578 -10.090  1.00 75.40           H
HETATM 4523  H2  HOH A2017      19.696   8.740  -9.334  1.00 75.40           H
HETATM 4524  O   HOH A2018      19.519   1.989  -0.853  1.00 54.10           O
HETATM 4525  H1  HOH A2018      20.068   1.590  -1.350  1.00 64.90           H
HETATM 4526  H2  HOH A2018      18.975   2.384  -1.356  1.00 64.90           H
HETATM 4527  O   HOH A2019      21.865  -7.073  10.727  1.00 47.30           O
HETATM 4528  H1  HOH A2019      21.317  -6.872   9.967  1.00 56.74           H
HETATM 4529  H2  HOH A2019      21.878  -6.281  11.307  1.00 56.74           H
HETATM 4530  O   HOH A2020      19.680 -11.806  14.374  1.00 54.70           O
HETATM 4531  H1  HOH A2020      18.781 -11.607  14.120  1.00 65.62           H
HETATM 4532  H2  HOH A2020      20.249 -11.244  13.845  1.00 65.62           H
HETATM 4533  O   HOH A2021      16.970 -10.575  15.980  1.00 56.73           O
HETATM 4534  H1  HOH A2021      16.881 -10.599  15.143  1.00 68.06           H
HETATM 4535  H2  HOH A2021      17.525  -9.964  16.143  1.00 68.06           H
HETATM 4536  O   HOH A2022       9.120  -7.611  19.221  1.00 52.45           O
HETATM 4537  H1  HOH A2022       9.120  -6.812  18.966  1.00 62.91           H
HETATM 4538  H2  HOH A2022       9.922  -7.868  19.215  1.00 62.91           H
HETATM 4539  O   HOH A2023      -1.072 -17.463  18.905  1.00 63.47           O
HETATM 4540  H1  HOH A2023      -1.130 -17.852  18.161  1.00 76.14           H
HETATM 4541  H2  HOH A2023      -0.621 -17.966  19.405  1.00 76.14           H
HETATM 4542  O   HOH A2024       4.705  16.128  18.486  1.00 50.78           O
HETATM 4543  H1  HOH A2024       4.652  16.898  18.154  1.00 60.92           H
HETATM 4544  H2  HOH A2024       5.148  15.660  17.947  1.00 60.92           H
HETATM 4545  O   HOH A2025      17.586  16.239  20.356  1.00 44.82           O
HETATM 4546  H1  HOH A2025      18.282  16.481  19.952  1.00 53.77           H
HETATM 4547  H2  HOH A2025      17.092  15.866  19.788  1.00 53.77           H
HETATM 4548  O   HOH A2026      16.021   1.228  -8.796  1.00 50.41           O
HETATM 4549  H1  HOH A2026      15.602   1.943  -8.647  1.00 60.47           H
HETATM 4550  H2  HOH A2026      15.684   0.640  -8.299  1.00 60.47           H
HETATM 4551  O   HOH A2027       5.876  16.946  32.262  1.00 50.12           O
HETATM 4552  H1  HOH A2027       6.229  16.316  31.830  1.00 60.13           H
HETATM 4553  H2  HOH A2027       6.484  17.288  32.733  1.00 60.13           H
HETATM 4554  O   HOH A2028       6.304  -4.150 -15.280  1.00 40.47           O
HETATM 4555  H1  HOH A2028       6.490  -4.856 -14.862  1.00 48.55           H
HETATM 4556  H2  HOH A2028       5.563  -4.279 -15.651  1.00 48.55           H
HETATM 4557  O   HOH A2029      10.886  -0.302 -17.029  1.00 30.79           O
HETATM 4558  H1  HOH A2029      11.267   0.046 -17.691  1.00 36.93           H
HETATM 4559  H2  HOH A2029      11.195   0.077 -16.348  1.00 36.93           H
HETATM 4560  O   HOH A2030      11.793   0.360 -14.503  1.00 24.60           O
HETATM 4561  H1  HOH A2030      12.147   1.008 -14.100  1.00 29.50           H
HETATM 4562  H2  HOH A2030      12.414  -0.117 -14.802  1.00 29.50           H
HETATM 4563  O   HOH A2031      15.047   0.724 -11.923  1.00 29.99           O
HETATM 4564  H1  HOH A2031      15.432   0.427 -11.239  1.00 35.97           H
HETATM 4565  H2  HOH A2031      14.475   1.279 -11.660  1.00 35.97           H
HETATM 4566  O   HOH A2032      16.266   8.609  -4.299  1.00 51.77           O
HETATM 4567  H1  HOH A2032      16.633   7.873  -4.127  1.00 62.11           H
HETATM 4568  H2  HOH A2032      15.664   8.451  -4.865  1.00 62.11           H
HETATM 4569  O   HOH A2033      11.680  10.964  -7.224  1.00 67.85           O
HETATM 4570  H1  HOH A2033      12.520  10.978  -7.181  1.00 81.40           H
HETATM 4571  H2  HOH A2033      11.401  10.988  -6.429  1.00 81.40           H
HETATM 4572  O   HOH A2034      19.896   5.713 -11.468  1.00 35.97           O
HETATM 4573  H1  HOH A2034      19.151   5.642 -11.086  1.00 43.15           H
HETATM 4574  H2  HOH A2034      20.480   5.578 -10.877  1.00 43.15           H
HETATM 4575  O   HOH A2035      18.144   3.425  -3.217  1.00 50.51           O
HETATM 4576  H1  HOH A2035      17.398   3.788  -3.356  1.00 60.60           H
HETATM 4577  H2  HOH A2035      18.729   3.996  -3.410  1.00 60.60           H
HETATM 4578  O   HOH A2036      22.016   5.860  -7.009  1.00 65.06           O
HETATM 4579  H1  HOH A2036      21.708   6.173  -6.292  1.00 78.06           H
HETATM 4580  H2  HOH A2036      21.359   5.737  -7.519  1.00 78.06           H
HETATM 4581  O   HOH A2037      10.089  11.360  10.130  1.00 48.99           O
HETATM 4582  H1  HOH A2037      10.642  10.825  10.468  1.00 58.76           H
HETATM 4583  H2  HOH A2037       9.558  11.584  10.744  1.00 58.76           H
HETATM 4584  O   HOH A2038      25.560  -1.629  11.212  1.00 41.74           O
HETATM 4585  H1  HOH A2038      25.104  -1.313  12.006  1.00 50.07           H
HETATM 4586  H2  HOH A2038      26.464  -1.780  11.489  1.00 50.07           H
HETATM 4587  O   HOH A2039      17.161  -7.005  16.802  1.00 44.27           O
HETATM 4588  H1  HOH A2039      17.881  -7.090  16.377  1.00 53.11           H
HETATM 4589  H2  HOH A2039      17.055  -6.181  16.938  1.00 53.11           H
HETATM 4590  O   HOH A2040       9.901   6.752   0.612  1.00 48.59           O
HETATM 4591  H1  HOH A2040       9.611   6.722  -0.177  1.00 58.29           H
HETATM 4592  H2  HOH A2040      10.419   7.411   0.656  1.00 58.29           H
HETATM 4593  O   HOH A2041       7.362   6.000   0.510  1.00 55.06           O
HETATM 4594  H1  HOH A2041       6.945   5.340   0.817  1.00 66.05           H
HETATM 4595  H2  HOH A2041       8.103   6.022   0.904  1.00 66.05           H
HETATM 4596  O   HOH A2042      15.545   6.519   0.170  1.00 43.55           O
HETATM 4597  H1  HOH A2042      16.205   6.821  -0.256  1.00 52.25           H
HETATM 4598  H2  HOH A2042      15.485   6.971   0.876  1.00 52.25           H
HETATM 4599  O   HOH A2043      12.847   4.979   4.222  1.00 30.11           O
HETATM 4600  H1  HOH A2043      12.184   5.491   4.311  1.00 36.11           H
HETATM 4601  H2  HOH A2043      12.909   4.805   3.406  1.00 36.11           H
HETATM 4602  O   HOH A2044       7.794  19.303  31.928  1.00 45.61           O
HETATM 4603  H1  HOH A2044       7.101  18.912  31.653  1.00 54.72           H
HETATM 4604  H2  HOH A2044       8.410  19.110  31.388  1.00 54.72           H
HETATM 4605  O   HOH A2045      29.585  -4.964  17.892  1.00 53.69           O
HETATM 4606  H1  HOH A2045      29.252  -4.712  18.621  1.00 64.41           H
HETATM 4607  H2  HOH A2045      28.984  -4.888  17.308  1.00 64.41           H
HETATM 4608  O   HOH A2046      11.252  -5.023  14.298  1.00 42.74           O
HETATM 4609  H1  HOH A2046      11.585  -4.793  15.207  1.00 51.27           H
HETATM 4610  H2  HOH A2046      12.022  -5.454  13.885  1.00 51.27           H
HETATM 4611  O   HOH A2047      10.693  -9.333  11.618  1.00 48.34           O
HETATM 4612  H1  HOH A2047      11.387  -9.091  11.214  1.00 57.99           H
HETATM 4613  H2  HOH A2047      10.201  -9.717  11.057  1.00 57.99           H
HETATM 4614  O   HOH A2048      27.818   9.862  16.335  1.00 38.11           O
HETATM 4615  H1  HOH A2048      28.552   9.832  16.748  1.00 45.72           H
HETATM 4616  H2  HOH A2048      27.975   9.611  15.547  1.00 45.72           H
HETATM 4617  O   HOH A2049      20.143  16.853  19.480  1.00 49.80           O
HETATM 4618  H1  HOH A2049      20.646  16.231  19.736  1.00 59.74           H
HETATM 4619  H2  HOH A2049      20.460  17.130  18.751  1.00 59.74           H
HETATM 4620  O   HOH A2050       7.555  15.689  22.247  1.00 30.64           O
HETATM 4621  H1  HOH A2050       7.012  15.870  22.863  1.00 36.75           H
HETATM 4622  H2  HOH A2050       7.280  16.075  21.551  1.00 36.75           H
HETATM 4623  O   HOH A2051       8.168  13.029  29.414  1.00 29.99           O
HETATM 4624  H1  HOH A2051       8.019  13.620  29.992  1.00 35.96           H
HETATM 4625  H2  HOH A2051       8.109  12.285  29.804  1.00 35.96           H
HETATM 4626  O   HOH A2052       5.448  15.789  26.706  1.00 32.39           O
HETATM 4627  H1  HOH A2052       5.588  15.151  27.234  1.00 38.85           H
HETATM 4628  H2  HOH A2052       4.661  16.047  26.849  1.00 38.85           H
HETATM 4629  O   HOH A2053       0.898  14.479  19.166  1.00 51.44           O
HETATM 4630  H1  HOH A2053       1.283  13.929  18.659  1.00 61.71           H
HETATM 4631  H2  HOH A2053       1.408  14.595  19.827  1.00 61.71           H
HETATM 4632  O   HOH A2054       2.812  15.031  20.645  1.00 37.65           O
HETATM 4633  H1  HOH A2054       3.292  15.221  19.978  1.00 45.16           H
HETATM 4634  H2  HOH A2054       3.232  15.295  21.325  1.00 45.16           H
HETATM 4635  O   HOH A2055       5.410  15.605  23.864  1.00 32.75           O
HETATM 4636  H1  HOH A2055       5.462  14.901  24.325  1.00 39.28           H
HETATM 4637  H2  HOH A2055       4.601  15.832  23.864  1.00 39.28           H
HETATM 4638  O   HOH A2056      -2.349 -15.157  19.216  1.00 69.28           O
HETATM 4639  H1  HOH A2056      -2.247 -14.767  19.953  1.00 83.12           H
HETATM 4640  H2  HOH A2056      -2.608 -15.938  19.389  1.00 83.12           H
HETATM 4641  O   HOH A2057       7.140  -2.313  31.059  1.00 16.91           O
HETATM 4642  H1  HOH A2057       7.149  -1.563  30.689  1.00 20.27           H
HETATM 4643  H2  HOH A2057       7.847  -2.708  30.832  1.00 20.27           H
HETATM 4644  O   HOH A2058      -1.054 -10.642  26.869  1.00 58.70           O
HETATM 4645  H1  HOH A2058      -0.838 -10.457  26.077  1.00 70.42           H
HETATM 4646  H2  HOH A2058      -1.277  -9.917  27.231  1.00 70.42           H
HETATM 4647  O   HOH A2059      12.188  -9.191  20.908  1.00 51.30           O
HETATM 4648  H1  HOH A2059      12.149  -9.216  21.748  1.00 61.54           H
HETATM 4649  H2  HOH A2059      12.718  -9.798  20.672  1.00 61.54           H
HETATM 4650  O   HOH A2060      16.382 -10.598  20.940  1.00 42.21           O
HETATM 4651  H1  HOH A2060      16.915 -10.816  20.329  1.00 50.63           H
HETATM 4652  H2  HOH A2060      15.975  -9.910  20.678  1.00 50.63           H
HETATM 4653  O   HOH A2061       4.499 -10.016  23.713  1.00 46.92           O
HETATM 4654  H1  HOH A2061       4.892 -10.670  23.357  1.00 56.28           H
HETATM 4655  H2  HOH A2061       3.685 -10.093  23.528  1.00 56.28           H
HETATM 4656  O   HOH A2062      20.898  -8.582  25.600  1.00 42.73           O
HETATM 4657  H1  HOH A2062      20.922  -7.782  25.337  1.00 51.25           H
HETATM 4658  H2  HOH A2062      21.694  -8.853  25.614  1.00 51.25           H
HETATM 4659  O   HOH A2063      -5.311  -5.561  19.059  1.00 54.74           O
HETATM 4660  H1  HOH A2063      -5.389  -5.517  19.894  1.00 65.67           H
HETATM 4661  H2  HOH A2063      -4.566  -5.922  18.905  1.00 65.67           H
HETATM 4662  O   HOH A2064      -2.017  -6.279  24.000  1.00 61.91           O
HETATM 4663  H1  HOH A2064      -1.786  -6.804  23.384  1.00 74.27           H
HETATM 4664  H2  HOH A2064      -2.197  -6.754  24.669  1.00 74.27           H
HETATM 4665  O   HOH A2065       7.312  -1.528  14.932  1.00 27.87           O
HETATM 4666  H1  HOH A2065       7.064  -2.328  14.884  1.00 33.42           H
HETATM 4667  H2  HOH A2065       7.698  -1.345  14.207  1.00 33.42           H
HETATM 4668  O   HOH A2066       8.298   1.988  13.642  1.00 29.79           O
HETATM 4669  H1  HOH A2066       8.577   2.623  13.171  1.00 35.73           H
HETATM 4670  H2  HOH A2066       7.459   2.029  13.631  1.00 35.73           H
HETATM 4671  O   HOH A2067       1.169  10.823  34.589  1.00 48.99           O
HETATM 4672  H1  HOH A2067       1.028  10.050  34.283  1.00 58.76           H
HETATM 4673  H2  HOH A2067       0.987  10.794  35.411  1.00 58.76           H
HETATM 4674  O   HOH A2068       1.686  14.784  28.563  1.00 46.80           O
HETATM 4675  H1  HOH A2068       1.053  14.735  29.112  1.00 56.14           H
HETATM 4676  H2  HOH A2068       2.303  14.298  28.863  1.00 56.14           H
HETATM 4677  O   HOH A2069      -5.723   5.735  20.195  1.00 50.04           O
HETATM 4678  H1  HOH A2069      -6.554   5.722  20.278  1.00 60.03           H
HETATM 4679  H2  HOH A2069      -5.575   6.080  19.444  1.00 60.03           H
HETATM 4680  O   HOH A2070      -0.681  10.499  17.882  1.00 50.23           O
HETATM 4681  H1  HOH A2070      -1.353  10.010  18.007  1.00 60.26           H
HETATM 4682  H2  HOH A2070      -0.154  10.070  17.387  1.00 60.26           H
HETATM 4683  O   HOH A2071       5.772   6.724  12.181  1.00 34.99           O
HETATM 4684  H1  HOH A2071       5.305   7.376  12.435  1.00 41.97           H
HETATM 4685  H2  HOH A2071       5.939   6.263  12.863  1.00 41.97           H
HETATM 4686  O   HOH A2072       3.133  11.229  37.111  1.00 52.26           O
HETATM 4687  H1  HOH A2072       2.689  11.504  36.453  1.00 62.69           H
HETATM 4688  H2  HOH A2072       2.860  10.452  37.281  1.00 62.69           H
HETATM 4689  O   HOH A2073       4.086   9.193   9.439  1.00 53.41           O
HETATM 4690  H1  HOH A2073       4.278   9.339  10.244  1.00 64.07           H
HETATM 4691  H2  HOH A2073       3.760   8.420   9.403  1.00 64.07           H
HETATM 4692  O   HOH A2074       6.068  15.102  16.341  1.00 45.94           O
HETATM 4693  H1  HOH A2074       6.279  14.341  16.054  1.00 55.11           H
HETATM 4694  H2  HOH A2074       6.784  15.497  16.536  1.00 55.11           H
HETATM 4695  O   HOH A2075      10.965  16.582  20.202  1.00 32.23           O
HETATM 4696  H1  HOH A2075      11.748  16.875  20.099  1.00 38.66           H
HETATM 4697  H2  HOH A2075      10.930  16.249  20.973  1.00 38.66           H
HETATM 4698  O   HOH A2076      10.784 -11.661  24.665  1.00 40.73           O
HETATM 4699  H1  HOH A2076      10.218 -11.131  24.342  1.00 48.86           H
HETATM 4700  H2  HOH A2076      11.519 -11.251  24.689  1.00 48.86           H
HETATM 4701  O   HOH A2077       8.071  16.768  16.600  1.00 50.36           O
HETATM 4702  H1  HOH A2077       8.606  16.279  16.171  1.00 60.42           H
HETATM 4703  H2  HOH A2077       8.366  17.555  16.540  1.00 60.42           H
HETATM 4704  O   HOH A2078      13.685  16.249  18.342  1.00 49.91           O
HETATM 4705  H1  HOH A2078      13.538  15.430  18.220  1.00 59.87           H
HETATM 4706  H2  HOH A2078      13.020  16.658  18.025  1.00 59.87           H
HETATM 4707  O   HOH A2079      16.003  12.676  13.481  1.00 26.53           O
HETATM 4708  H1  HOH A2079      16.028  12.639  12.642  1.00 31.82           H
HETATM 4709  H2  HOH A2079      15.540  12.022  13.739  1.00 31.82           H
HETATM 4710  O   HOH A2080      15.659  15.216  18.467  1.00 35.54           O
HETATM 4711  H1  HOH A2080      15.244  15.900  18.717  1.00 42.63           H
HETATM 4712  H2  HOH A2080      15.129  14.569  18.527  1.00 42.63           H
HETATM 4713  O   HOH A2081      17.355  13.701  15.471  1.00 35.81           O
HETATM 4714  H1  HOH A2081      18.081  13.843  15.069  1.00 42.95           H
HETATM 4715  H2  HOH A2081      16.819  13.382  14.908  1.00 42.95           H
HETATM 4716  O   HOH A2082       7.765   8.625  13.370  1.00 27.64           O
HETATM 4717  H1  HOH A2082       8.546   8.367  13.190  1.00 33.15           H
HETATM 4718  H2  HOH A2082       7.245   8.151  12.907  1.00 33.15           H
HETATM 4719  O   HOH A2083      13.731  -9.401  42.011  1.00 46.00           O
HETATM 4720  H1  HOH A2083      13.626  -8.795  41.437  1.00 55.17           H
HETATM 4721  H2  HOH A2083      14.157  -9.051  42.647  1.00 55.17           H
HETATM 4722  O   HOH A2084       6.059   4.562  13.646  1.00 32.40           O
HETATM 4723  H1  HOH A2084       6.804   4.645  13.270  1.00 38.86           H
HETATM 4724  H2  HOH A2084       6.015   3.769  13.919  1.00 38.86           H
HETATM 4725  O   HOH A2085      -0.344  -9.643  37.576  1.00 65.83           O
HETATM 4726  H1  HOH A2085       0.280  -9.537  37.023  1.00 78.98           H
HETATM 4727  H2  HOH A2085      -0.133 -10.298  38.058  1.00 78.98           H
HETATM 4728  O   HOH A2086       5.910   6.913  39.396  1.00 26.84           O
HETATM 4729  H1  HOH A2086       6.211   7.691  39.281  1.00 32.19           H
HETATM 4730  H2  HOH A2086       5.077   6.958  39.302  1.00 32.19           H
HETATM 4731  O   HOH A2087       6.937   9.124  36.135  1.00 21.70           O
HETATM 4732  H1  HOH A2087       6.890   9.912  35.849  1.00 26.02           H
HETATM 4733  H2  HOH A2087       7.224   9.171  36.923  1.00 26.02           H
HETATM 4734  O   HOH A2088       7.296  12.743  33.991  1.00 25.96           O
HETATM 4735  H1  HOH A2088       7.190  12.938  33.181  1.00 31.13           H
HETATM 4736  H2  HOH A2088       6.667  12.227  34.201  1.00 31.13           H
HETATM 4737  O   HOH A2089       2.114  13.122  33.345  1.00 36.60           O
HETATM 4738  H1  HOH A2089       1.760  13.869  33.487  1.00 43.90           H
HETATM 4739  H2  HOH A2089       1.780  12.592  33.904  1.00 43.90           H
HETATM 4740  O   HOH A2090       6.788  14.273  32.018  1.00 33.40           O
HETATM 4741  H1  HOH A2090       6.051  13.898  31.872  1.00 40.06           H
HETATM 4742  H2  HOH A2090       6.706  14.699  32.739  1.00 40.06           H
HETATM 4743  O   HOH A2091      27.774  -9.509  34.654  1.00 42.00           O
HETATM 4744  H1  HOH A2091      27.067  -9.321  35.067  1.00 50.38           H
HETATM 4745  H2  HOH A2091      27.713 -10.318  34.429  1.00 50.38           H
HETATM 4746  O   HOH A2092      22.053  -3.938  48.691  1.00 57.67           O
HETATM 4747  H1  HOH A2092      21.877  -4.667  49.068  1.00 69.19           H
HETATM 4748  H2  HOH A2092      22.875  -3.798  48.804  1.00 69.19           H
HETATM 4749  O   HOH A2093      20.168   4.791  44.927  1.00 42.25           O
HETATM 4750  H1  HOH A2093      20.758   4.260  44.641  1.00 50.68           H
HETATM 4751  H2  HOH A2093      19.532   4.773  44.378  1.00 50.68           H
HETATM 4752  O   HOH A2094       7.868 -11.293   0.053  1.00 59.37           O
HETATM 4753  H1  HOH A2094       7.714 -10.852  -0.646  1.00 71.22           H
HETATM 4754  H2  HOH A2094       7.135 -11.373   0.457  1.00 71.22           H
HETATM 4755  O   HOH A2095      11.451   9.539  11.634  1.00 28.10           O
HETATM 4756  H1  HOH A2095      11.020   9.274  12.306  1.00 33.70           H
HETATM 4757  H2  HOH A2095      11.627   8.858  11.173  1.00 33.70           H
HETATM 4758  O   HOH A2096      31.553   9.895  41.155  1.00 54.55           O
HETATM 4759  H1  HOH A2096      31.697   9.254  40.632  1.00 65.44           H
HETATM 4760  H2  HOH A2096      30.911  10.330  40.831  1.00 65.44           H
HETATM 4761  O   HOH A2097      14.574   6.555   5.107  1.00 43.07           O
HETATM 4762  H1  HOH A2097      14.945   6.057   5.675  1.00 51.67           H
HETATM 4763  H2  HOH A2097      14.086   6.061   4.635  1.00 51.67           H
HETATM 4764  O   HOH A2098      22.001  11.402  43.336  1.00 43.69           O
HETATM 4765  H1  HOH A2098      21.439  10.784  43.238  1.00 52.41           H
HETATM 4766  H2  HOH A2098      21.620  12.005  43.782  1.00 52.41           H
HETATM 4767  O   HOH A2099      26.419  11.207  42.857  1.00 49.52           O
HETATM 4768  H1  HOH A2099      25.680  11.504  42.580  1.00 59.40           H
HETATM 4769  H2  HOH A2099      26.919  11.872  42.967  1.00 59.40           H
HETATM 4770  O   HOH A2100      24.322   5.103   6.214  1.00 46.03           O
HETATM 4771  H1  HOH A2100      24.503   5.051   7.034  1.00 55.21           H
HETATM 4772  H2  HOH A2100      23.488   5.011   6.141  1.00 55.21           H
HETATM 4773  O   HOH A2101      18.145  10.150  43.418  1.00 39.20           O
HETATM 4774  H1  HOH A2101      17.699  10.163  42.707  1.00 47.02           H
HETATM 4775  H2  HOH A2101      18.119  10.930  43.728  1.00 47.02           H
HETATM 4776  O   HOH A2102      16.904  12.634  41.032  1.00 37.09           O
HETATM 4777  H1  HOH A2102      16.969  11.801  41.108  1.00 44.49           H
HETATM 4778  H2  HOH A2102      16.577  12.915  41.756  1.00 44.49           H
HETATM 4779  O   HOH A2103      25.431   0.975  13.307  1.00 24.73           O
HETATM 4780  H1  HOH A2103      24.872   0.972  12.674  1.00 29.66           H
HETATM 4781  H2  HOH A2103      25.005   0.856  14.012  1.00 29.66           H
HETATM 4782  O   HOH A2104      12.396   0.174  47.183  1.00 41.85           O
HETATM 4783  H1  HOH A2104      12.492  -0.587  46.840  1.00 50.20           H
HETATM 4784  H2  HOH A2104      12.376   0.063  48.017  1.00 50.20           H
HETATM 4785  O   HOH A2105      21.848  -5.008  12.486  1.00 44.90           O
HETATM 4786  H1  HOH A2105      21.724  -5.303  13.406  1.00 53.86           H
HETATM 4787  H2  HOH A2105      22.511  -4.304  12.504  1.00 53.86           H
HETATM 4788  O   HOH A2106      22.532  -7.027  17.781  1.00 38.38           O
HETATM 4789  H1  HOH A2106      22.629  -6.434  17.191  1.00 46.03           H
HETATM 4790  H2  HOH A2106      23.131  -6.899  18.360  1.00 46.03           H
HETATM 4791  O   HOH A2107      20.375  -7.585  16.220  1.00 37.63           O
HETATM 4792  H1  HOH A2107      20.656  -6.728  15.816  1.00 45.13           H
HETATM 4793  H2  HOH A2107      20.830  -7.638  17.065  1.00 45.13           H
HETATM 4794  O   HOH A2108      14.646   1.975  47.593  1.00 40.01           O
HETATM 4795  H1  HOH A2108      14.044   1.389  47.623  1.00 48.00           H
HETATM 4796  H2  HOH A2108      14.557   2.371  46.857  1.00 48.00           H
HETATM 4797  O   HOH A2109       7.592   9.215  38.786  1.00 24.75           O
HETATM 4798  H1  HOH A2109       8.321   8.811  38.693  1.00 29.68           H
HETATM 4799  H2  HOH A2109       7.767  10.036  38.752  1.00 29.68           H
HETATM 4800  O   HOH A2110       7.262  14.618  36.115  1.00 41.08           O
HETATM 4801  H1  HOH A2110       7.011  13.885  36.436  1.00 49.28           H
HETATM 4802  H2  HOH A2110       8.046  14.511  35.831  1.00 49.28           H
HETATM 4803  O   HOH A2111      23.646  -2.839  12.521  1.00 31.28           O
HETATM 4804  H1  HOH A2111      24.105  -3.075  11.858  1.00 37.51           H
HETATM 4805  H2  HOH A2111      24.042  -3.126  13.203  1.00 37.51           H
HETATM 4806  O   HOH A2112      10.478  19.174  30.667  1.00 37.76           O
HETATM 4807  H1  HOH A2112      11.255  19.379  30.423  1.00 45.29           H
HETATM 4808  H2  HOH A2112      10.077  19.895  30.823  1.00 45.29           H
HETATM 4809  O   HOH A2113      15.036  14.010  40.944  1.00 42.77           O
HETATM 4810  H1  HOH A2113      15.508  13.523  40.447  1.00 51.31           H
HETATM 4811  H2  HOH A2113      14.389  14.270  40.474  1.00 51.31           H
HETATM 4812  O   HOH A2114      14.227  23.216  31.300  1.00 66.02           O
HETATM 4813  H1  HOH A2114      14.906  23.363  30.824  1.00 79.21           H
HETATM 4814  H2  HOH A2114      13.857  23.962  31.423  1.00 79.21           H
HETATM 4815  O   HOH A2115       7.171  17.498  27.632  1.00 52.50           O
HETATM 4816  H1  HOH A2115       6.726  16.975  28.118  1.00 62.98           H
HETATM 4817  H2  HOH A2115       6.807  17.490  26.874  1.00 62.98           H
HETATM 4818  O   HOH A2116       7.175  18.562  24.124  1.00 52.15           O
HETATM 4819  H1  HOH A2116       7.812  18.473  24.667  1.00 62.56           H
HETATM 4820  H2  HOH A2116       6.831  17.799  24.032  1.00 62.56           H
HETATM 4821  O   HOH A2117      29.864   6.532  17.795  1.00 46.80           O
HETATM 4822  H1  HOH A2117      30.407   7.171  17.746  1.00 56.14           H
HETATM 4823  H2  HOH A2117      29.912   6.239  18.581  1.00 56.14           H
HETATM 4824  O   HOH A2118      31.589   4.564  18.333  1.00 53.90           O
HETATM 4825  H1  HOH A2118      32.222   4.171  18.723  1.00 64.66           H
HETATM 4826  H2  HOH A2118      30.880   4.201  18.598  1.00 64.66           H
HETATM 4827  O   HOH A2119      28.316  -3.514  20.816  1.00 34.32           O
HETATM 4828  H1  HOH A2119      28.862  -2.876  20.774  1.00 41.17           H
HETATM 4829  H2  HOH A2119      28.353  -3.818  21.598  1.00 41.17           H
HETATM 4830  O   HOH A2120      33.184  -2.197  17.911  1.00 42.77           O
HETATM 4831  H1  HOH A2120      32.675  -2.867  17.895  1.00 51.31           H
HETATM 4832  H2  HOH A2120      32.705  -1.529  17.723  1.00 51.31           H
HETATM 4833  O   HOH A2121      39.327   2.231  20.425  1.00 43.63           O
HETATM 4834  H1  HOH A2121      38.506   2.302  20.589  1.00 52.34           H
HETATM 4835  H2  HOH A2121      39.505   1.408  20.417  1.00 52.34           H
HETATM 4836  O   HOH A2122      37.021  -3.940  22.089  1.00 42.64           O
HETATM 4837  H1  HOH A2122      37.313  -3.253  21.697  1.00 51.15           H
HETATM 4838  H2  HOH A2122      36.495  -3.671  22.687  1.00 51.15           H
HETATM 4839  O   HOH A2123      37.701   1.652  29.269  1.00 37.95           O
HETATM 4840  H1  HOH A2123      37.162   2.287  29.152  1.00 45.52           H
HETATM 4841  H2  HOH A2123      37.467   1.031  28.754  1.00 45.52           H
HETATM 4842  O   HOH A2124      37.166  -3.432  31.555  1.00 52.17           O
HETATM 4843  H1  HOH A2124      37.814  -3.148  31.100  1.00 62.58           H
HETATM 4844  H2  HOH A2124      36.602  -3.735  31.009  1.00 62.58           H
HETATM 4845  O   HOH A2125      36.604  -8.181  28.933  1.00 55.45           O
HETATM 4846  H1  HOH A2125      36.914  -7.408  28.813  1.00 66.53           H
HETATM 4847  H2  HOH A2125      35.963  -8.100  29.472  1.00 66.53           H
HETATM 4848  O   HOH A2126      35.297   3.333  28.523  1.00 35.95           O
HETATM 4849  H1  HOH A2126      34.757   3.255  27.882  1.00 43.12           H
HETATM 4850  H2  HOH A2126      35.176   4.097  28.850  1.00 43.12           H
HETATM 4851  O   HOH A2127      33.229   3.331  19.860  1.00 40.33           O
HETATM 4852  H1  HOH A2127      33.919   2.849  19.929  1.00 48.38           H
HETATM 4853  H2  HOH A2127      32.789   3.221  20.568  1.00 48.38           H
HETATM 4854  O   HOH A2128      31.686  14.808  31.513  1.00 24.58           O
HETATM 4855  H1  HOH A2128      31.696  14.383  30.791  1.00 29.48           H
HETATM 4856  H2  HOH A2128      32.011  14.306  32.100  1.00 29.48           H
HETATM 4857  O   HOH A2129      31.994   9.137  30.783  1.00 21.48           O
HETATM 4858  H1  HOH A2129      31.961   9.912  30.464  1.00 25.76           H
HETATM 4859  H2  HOH A2129      32.454   8.678  30.253  1.00 25.76           H
HETATM 4860  O   HOH A2130      34.579  12.966  30.419  1.00 24.07           O
[truncated: 40,931 more chars]
