# Supplementary material for: High-throughput quantum-mechanics/molecular-mechanics (ONIOM) macromolecular crystallographic refinement with PHENIX/DivCon: the impact of mixed Hamiltonian methods on ligand and protein structure
Source: Acta Crystallogr D Struct Biol. 2018 Oct 29;74(Pt 11):1063–77. doi: 10.1107/S2059798318012913 (PMC6213575; doi:10.1107/S2059798318012913)
Supplement: Supplementary file 3 [file d-74-01063-sup3.gz › results_regionQM/2BSM-H_refine_001.pdb]

REMARK Date 2017-01-11 Time 04:26:12 EST -0500 (1484126772.30 s)
REMARK PHENIX refinement
REMARK 
REMARK ****************** INPUT FILES AND LABELS ******************************
REMARK Reflections:
REMARK   file name      : 2BSM.sf
REMARK   labels         : ['r2bsmsf,wavelength_id=1,_refln.intensity_meas,_refln.intensity_sigma']
REMARK R-free flags:
REMARK   file name      : 2BSM.sf
REMARK   label          : r2bsmsf,wavelength_id=1,_refln.status
REMARK   test_flag_value: 0
REMARK Model file name(s): 
REMARK   /scratch/oleg/2711212.gondor.quantumbioinc.com/2BSM-H.pdb
REMARK 
REMARK ******************** REFINEMENT SUMMARY: QUICK FACTS *******************
REMARK Start: r_work = 0.1945 r_free = 0.2379 bonds = 0.016 angles = 1.531
REMARK Final: r_work = 0.1745 r_free = 0.2369 bonds = 0.015 angles = 1.750
REMARK ************************************************************************
REMARK 
REMARK ****************** REFINEMENT STATISTICS STEP BY STEP ******************
REMARK leading digit, like 1_, means number of macro-cycle                     
REMARK 0    : statistics at the very beginning when nothing is done yet        
REMARK 1_bss: bulk solvent correction and/or (anisotropic) scaling             
REMARK 1_xyz: refinement of coordinates                                        
REMARK 1_adp: refinement of ADPs (Atomic Displacement Parameters)              
REMARK 1_occ: refinement of occupancies                                        
REMARK ------------------------------------------------------------------------
REMARK  stage       r-work r-free bonds angles b_min b_max b_ave n_water shift
REMARK       0    : 0.3119 0.4190 0.016  1.53  27.1  69.5  40.6 741      0.000
REMARK       1_bss: 0.1945 0.2379 0.016  1.53  26.0  68.3  39.4 741      0.000
REMARK 1_settarget: 0.1945 0.2379 0.016  1.53  26.0  68.3  39.4 741      0.000
REMARK       1_nqh: 0.1945 0.2379 0.016  1.53  26.0  68.3  39.4 741      0.000
REMARK    1_weight: 0.1945 0.2379 0.016  1.53  26.0  68.3  39.4 741      0.000
REMARK    1_checkH: 0.1943 0.2382 0.016  1.53  26.0  68.3  39.4 741      0.404
REMARK    1_xyzrec: 0.1897 0.2438 0.016  1.70  26.0  68.3  39.4 741      0.495
REMARK    1_checkH: 0.1897 0.2441 0.016  1.70  26.0  68.3  39.4 741      0.494
REMARK       1_adp: 0.1812 0.2442 0.016  1.70  23.7  67.7  39.5 741      0.494
REMARK   1_regHadp: 0.1807 0.2435 0.016  1.70  23.7  67.7  39.5 741      0.494
REMARK       1_occ: 0.1806 0.2435 0.016  1.70  23.7  67.7  39.5 741      0.494
REMARK       2_bss: 0.1804 0.2440 0.016  1.70  23.2  67.2  39.0 741      0.494
REMARK 2_settarget: 0.1804 0.2440 0.016  1.70  23.2  67.2  39.0 741      0.494
REMARK 2_updatecdl: 0.1804 0.2440 0.016  1.71  23.2  67.2  39.0 741      0.494
REMARK       2_nqh: 0.1804 0.2440 0.016  1.71  23.2  67.2  39.0 741      0.494
REMARK    2_weight: 0.1804 0.2440 0.016  1.71  23.2  67.2  39.0 741      0.494
REMARK    2_checkH: 0.1805 0.2440 0.016  1.71  23.2  67.2  39.0 741      0.494
REMARK    2_xyzrec: 0.1792 0.2368 0.015  1.70  23.2  67.2  39.0 741      0.497
REMARK    2_checkH: 0.1792 0.2366 0.015  1.70  23.2  67.2  39.0 741      0.498
REMARK       2_adp: 0.1765 0.2356 0.015  1.70  22.1  70.0  39.1 741      0.498
REMARK   2_regHadp: 0.1766 0.2360 0.015  1.70  22.1  70.0  39.1 741      0.498
REMARK       2_occ: 0.1768 0.2367 0.015  1.70  22.1  70.0  39.1 741      0.498
REMARK       3_bss: 0.1767 0.2365 0.015  1.70  21.7  69.6  38.7 741      0.498
REMARK 3_settarget: 0.1767 0.2365 0.015  1.70  21.7  69.6  38.7 741      0.498
REMARK 3_updatecdl: 0.1767 0.2365 0.015  1.70  21.7  69.6  38.7 741      0.498
REMARK       3_nqh: 0.1767 0.2365 0.015  1.70  21.7  69.6  38.7 741      0.498
REMARK    3_weight: 0.1767 0.2365 0.015  1.70  21.7  69.6  38.7 741      0.498
REMARK    3_checkH: 0.1767 0.2366 0.015  1.70  21.7  69.6  38.7 741      0.498
REMARK    3_xyzrec: 0.1745 0.2365 0.015  1.75  21.7  69.6  38.7 741      0.510
REMARK    3_checkH: 0.1745 0.2367 0.015  1.75  21.7  69.6  38.7 741      0.510
REMARK       3_adp: 0.1745 0.2367 0.015  1.75  21.7  69.6  38.7 741      0.510
REMARK   3_regHadp: 0.1745 0.2368 0.015  1.75  21.7  69.6  38.7 741      0.510
REMARK       3_occ: 0.1745 0.2368 0.015  1.75  21.7  69.6  38.7 741      0.510
REMARK         end: 0.1745 0.2369 0.015  1.75  21.3  69.2  38.4 741      0.510
REMARK ------------------------------------------------------------------------
REMARK MODEL CONTENT.
REMARK  ELEMENT        ATOM RECORD COUNT   OCCUPANCY SUM
REMARK        C                     1053         1047.90
REMARK       Cl                        1            1.00
REMARK        H                     2144         2140.54
REMARK        O                      542          541.74
REMARK        N                      272          271.46
REMARK        S                        5            5.00
REMARK      O1-                       29           28.94
REMARK    TOTAL                     4046         4036.58
REMARK -----------------------------------------------------------------------
REMARK r_free_flags.md5.hexdigest 4c5e9816fdf2de804399d23a04116f25
REMARK 
REMARK ---------------------------------------------------------------
REMARK  Atom Name   Residue Name    Residue ID     Chain     Charge  
REMARK ---------------------------------------------------------------
REMARK     C11           BSM           1224          A       0.0606  
REMARK     C12           BSM           1224          A      -0.2932  
REMARK     C13           BSM           1224          A       0.4758  
REMARK     C14           BSM           1224          A      -0.6031  
REMARK     C15           BSM           1224          A       0.4883  
REMARK     C16           BSM           1224          A      -0.0214  
REMARK     C17           BSM           1224          A      -0.3308  
REMARK     C18           BSM           1224          A       0.3522  
REMARK     C19           BSM           1224          A      -0.3585  
REMARK      C2           BSM           1224          A       0.0999  
REMARK     C20           BSM           1224          A      -0.0233  
REMARK     C22           BSM           1224          A       -0.194  
REMARK     C26           BSM           1224          A      -0.0174  
REMARK     C27           BSM           1224          A      -0.5234  
REMARK      C3           BSM           1224          A       0.0313  
REMARK      C4           BSM           1224          A      -0.2128  
REMARK      C6           BSM           1224          A      -0.2839  
REMARK      C7           BSM           1224          A      -0.1479  
REMARK      C8           BSM           1224          A       0.6431  
REMARK      N1           BSM           1224          A      -0.2963  
REMARK     N10           BSM           1224          A      -0.4967  
REMARK      N5           BSM           1224          A      -0.1033  
REMARK     O21           BSM           1224          A      -0.4122  
REMARK     O23           BSM           1224          A      -0.5235  
REMARK     O24           BSM           1224          A      -0.5197  
REMARK      O9           BSM           1224          A      -0.6335  
REMARK     CL2           BSM           1224          A       -0.043  
REMARK     H10           BSM           1224          A       0.2979  
REMARK     H11           BSM           1224          A       0.1799  
REMARK     H14           BSM           1224          A       0.2079  
REMARK     H16           BSM           1224          A       0.1527  
REMARK     H17           BSM           1224          A       0.1964  
REMARK     H19           BSM           1224          A       0.2047  
REMARK     H20           BSM           1224          A       0.1698  
REMARK     H23           BSM           1224          A       0.3879  
REMARK     H24           BSM           1224          A       0.3825  
REMARK      H5           BSM           1224          A       0.2947  
REMARK     H22           BSM           1224          A       0.1605  
REMARK     H22           BSM           1224          A       0.1746  
REMARK     H22           BSM           1224          A       0.1657  
REMARK     H26           BSM           1224          A       0.1242  
REMARK     H26           BSM           1224          A       0.1413  
REMARK     H27           BSM           1224          A       0.1899  
REMARK     H27           BSM           1224          A       0.1714  
REMARK     H27           BSM           1224          A       0.1838  
REMARK ---------------------------------------------------------------
REMARK IF THIS FILE IS FOR PDB DEPOSITION: REMOVE ALL FROM THIS LINE UP.
REMARK   3
REMARK   3 REFINEMENT.
REMARK   3   PROGRAM     : PHENIX (1.11.1_2575: ???)
REMARK   3   AUTHORS     : Adams,Afonine,Bunkoczi,Burnley,Chen,Dar,Davis,
REMARK   3               : Draizen,Echols,Gildea,Gros,Grosse-Kunstleve,Headd,
REMARK   3               : Hintze,Hung,Ioerger,Liebschner,McCoy,McKee,Moriarty,
REMARK   3               : Oeffner,Poon,Read,Richardson,Richardson,Sacchettini,
REMARK   3               : Sauter,Sobolev,Storoni,Terwilliger,Williams,Zwart
REMARK   3
REMARK   3  REFINEMENT TARGET : ML
REMARK   3  
REMARK   3  DATA USED IN REFINEMENT.
REMARK   3   RESOLUTION RANGE HIGH (ANGSTROMS) : 2.050   
REMARK   3   RESOLUTION RANGE LOW  (ANGSTROMS) : 22.501  
REMARK   3   MIN(FOBS/SIGMA_FOBS)              : 1.37  
REMARK   3   COMPLETENESS FOR RANGE        (%) : 98.99 
REMARK   3   NUMBER OF REFLECTIONS             : 18305     
REMARK   3   NUMBER OF REFLECTIONS (NON-ANOMALOUS) : 18305     
REMARK   3  
REMARK   3  FIT TO DATA USED IN REFINEMENT.
REMARK   3   R VALUE     (WORKING + TEST SET) : 0.1775
REMARK   3   R VALUE            (WORKING SET) : 0.1745
REMARK   3   FREE R VALUE                     : 0.2369
REMARK   3   FREE R VALUE TEST SET SIZE   (%) : 5.10  
REMARK   3   FREE R VALUE TEST SET COUNT      : 934       
REMARK   3  
REMARK   3  FIT TO DATA USED IN REFINEMENT (IN BINS).
REMARK   3   BIN  RESOLUTION RANGE  COMPL.    NWORK NFREE   RWORK  RFREE  CCWORK CCFREE
REMARK   3     1 22.5020 -  3.9157    1.00     2635   125  0.1323 0.1622   0.961  0.941
REMARK   3     2  3.9157 -  3.1106    1.00     2511   140  0.1432 0.2454   0.954  0.854
REMARK   3     3  3.1106 -  2.7182    1.00     2530   123  0.1876 0.2451   0.909  0.849
REMARK   3     4  2.7182 -  2.4700    0.99     2449   134  0.2120 0.2880   0.866  0.759
REMARK   3     5  2.4700 -  2.2931    0.99     2474   138  0.2221 0.2921   0.813  0.662
REMARK   3     6  2.2931 -  2.1580    0.98     2415   141  0.2539 0.2978   0.739  0.680
REMARK   3     7  2.1580 -  2.0500    0.96     2357   133  0.3022 0.3379   0.615  0.525
REMARK   3  
REMARK   3  BULK SOLVENT MODELLING.
REMARK   3   METHOD USED        : FLAT BULK SOLVENT MODEL
REMARK   3   SOLVENT RADIUS     : 1.11    
REMARK   3   SHRINKAGE RADIUS   : 0.90    
REMARK   3   GRID STEP FACTOR   : 4.00    
REMARK   3  
REMARK   3  ERROR ESTIMATES.
REMARK   3   COORDINATE ERROR (MAXIMUM-LIKELIHOOD BASED)     : 0.26    
REMARK   3   PHASE ERROR (DEGREES, MAXIMUM-LIKELIHOOD BASED) : 22.76   
REMARK   3  
REMARK   3  STRUCTURE FACTORS CALCULATION ALGORITHM : FFT
REMARK   3  
REMARK   3  RESTRAINTS LIBRARY
REMARK   3    GEOSTD + MON.LIB. + CDL v1.2
REMARK   3  
REMARK   3  DEVIATIONS FROM IDEAL VALUES.
REMARK   3                 RMSD     MAX  COUNT
REMARK   3   BOND      :  0.015   0.095   1683
REMARK   3   ANGLE     :  1.750  17.767   2273
REMARK   3   CHIRALITY :  0.079   0.277    258
REMARK   3   PLANARITY :  0.009   0.054    289
REMARK   3   DIHEDRAL  : 14.186 164.798   1001
REMARK   3   MIN NONBONDED DISTANCE : 1.988 
REMARK   3  
REMARK   3  MOLPROBITY STATISTICS.
REMARK   3   ALL-ATOM CLASHSCORE : 2.73
REMARK   3   RAMACHANDRAN PLOT:
REMARK   3     OUTLIERS : 0.97  %
REMARK   3     ALLOWED  : 7.28  %
REMARK   3     FAVORED  : 91.75 %
REMARK   3   ROTAMER OUTLIERS : 2.26 %
REMARK   3   CBETA DEVIATIONS : 0
REMARK   3   PEPTIDE PLANE:
REMARK   3     CIS-PROLINE     : 0
REMARK   3     CIS-GENERAL     : 0
REMARK   3     TWISTED PROLINE : 0
REMARK   3     TWISTED GENERAL : 0
REMARK   3  
REMARK   3  ATOMIC DISPLACEMENT PARAMETERS.
REMARK   3   WILSON B : 32.71
REMARK   3   RMS(B_ISO_OR_EQUIVALENT_BONDED) : 4.37
REMARK   3   ATOMS          NUMBER OF ATOMS
REMARK   3                    ISO.  ANISO. 
REMARK   3    ALL         :   4046       0
REMARK   3    ALL (NO H)  :   1902       0
REMARK   3    SOLVENT     :    247       0
REMARK   3    NON-SOLVENT :   1655       0
REMARK   3    HYDROGENS   :   2144       0
REMARK   3
REMARK   3
REMARK   3   OTHER REFINEMENT REMARKS:
REMARK   3   XRAY REFINEMENT USING QUANTUM MECHANICAL FUNCTIONAL
REMARK   3   PROGRAM      :QuantumBio DivCon 6 build-7.1.1-b4015.17
REMARK   3   AUTHORS      :BORBULEVYCH O.Y., PLUMLEY J., 
REMARK   3                :MARTIN, R.I., WESTERHOFF L.M. 
REMARK   3
REMARK   3   REFERENCE     :BORBULEVYCH O.Y., PLUMLEY J.A.,
REMARK   3                 :MARTIN, R.I., MERZ, K.M.,  WESTERHOFF L.M.
REMARK   3                 :ACTA CRYSTLLOGRAPHICA SECTION D, 2014, 
REMARK   3                 :V. D70, pp. 1233-1247
REMARK   3   QM METHOD(HAMILTONIAN): PM6
REMARK   3   REGION QM REFINEMENT: 
REMARK   3      MAIN/BUFFER QM REGION RADII (A): 3.0 / 2.5
REMARK   3      LIGAND / STRAIN ENERGY: BSM_A_1224 / 10.32 KCAL/MOLE
REMARK   3
HELIX    1   1 ALA A   24  ASN A   35  1               Generated by MOE   12
HELIX    2   2 ILE A   43  SER A   63  1               Generated by MOE   21
HELIX    3   3 PRO A   67  LEU A   70  5               Generated by MOE    4
HELIX    4   4 LYS A  100  ILE A  104  1               Generated by MOE    5
HELIX    5   5 ASN A  106  GLY A  108  5               Generated by MOE    3
HELIX    6   6 ALA A  111  GLN A  123  1               Generated by MOE   13
HELIX    7   7 ILE A  128  PHE A  134  5               Generated by MOE    7
HELIX    8   8 GLY A  137  LEU A  143  5               Generated by MOE    7
HELIX    9   9 GLU A  192  LEU A  198  5               Generated by MOE    7
HELIX   10  10 GLU A  200  HIS A  210  1               Generated by MOE   11
SHEET    1       VAL A  17  ALA A  21                  Generated by MOE
SHEET    2       ILE A  78  LEU A  80                  Generated by MOE
SHEET    3       ILE A  81  ASN A  83                  Generated by MOE
SHEET    4       THR A  88  ASP A  93                  Generated by MOE
SHEET    5       ALA A 145  LYS A 153                  Generated by MOE
SHEET    6       TYR A 160  SER A 164                  Generated by MOE
SHEET    7       SER A 169  THR A 174                  Generated by MOE
SHEET    8       GLY A 183  LEU A 190                  Generated by MOE
SHEET    9       ILE A 218  LEU A 220                  Generated by MOE
CRYST1   65.398   88.841   99.273  90.00  90.00  90.00 I 2 2 2
SCALE1      0.015291  0.000000  0.000000        0.00000
SCALE2      0.000000  0.011256  0.000000        0.00000
SCALE3      0.000000  0.000000  0.010073        0.00000
ATOM      1  N   GLU A  16      38.645  27.868  39.819  1.00 57.75           N
ATOM      2  CA  GLU A  16      37.529  27.454  38.977  1.00 55.46           C
ATOM      3  C   GLU A  16      38.004  26.568  37.805  1.00 55.06           C
ATOM      4  O   GLU A  16      37.455  25.489  37.597  1.00 57.14           O
ATOM      5  CB  GLU A  16      36.778  28.683  38.455  1.00 51.00           C
ATOM      6  H1  GLU A  16      39.121  27.092  40.128  1.00 69.38           H
ATOM      7  H2  GLU A  16      38.307  28.354  40.574  1.00 69.38           H
ATOM      8  HA  GLU A  16      36.909  26.938  39.515  1.00 66.62           H
ATOM      9  HB1 GLU A  16      36.552  29.243  39.215  1.00 61.28           H
ATOM     10  HB3 GLU A  16      35.971  28.395  38.002  1.00 61.28           H
ATOM     11  N   VAL A  17      39.037  26.993  37.071  1.00 49.16           N
ATOM     12  CA  VAL A  17      39.396  26.391  35.787  1.00 40.20           C
ATOM     13  C   VAL A  17      40.803  25.789  35.849  1.00 43.94           C
ATOM     14  O   VAL A  17      41.778  26.498  36.116  1.00 47.40           O
ATOM     15  CB  VAL A  17      39.310  27.430  34.673  1.00 39.31           C
ATOM     16  CG1 VAL A  17      39.660  26.813  33.325  1.00 43.32           C
ATOM     17  CG2 VAL A  17      37.907  28.035  34.652  1.00 45.57           C
ATOM     18  H   VAL A  17      39.549  27.645  37.301  1.00 59.07           H
ATOM     19  HA  VAL A  17      38.778  25.674  35.581  1.00 48.32           H
ATOM     20  HB  VAL A  17      39.948  28.134  34.856  1.00 47.25           H
ATOM     21 HG11 VAL A  17      39.586  27.494  32.638  1.00 52.06           H
ATOM     22 HG12 VAL A  17      40.567  26.471  33.356  1.00 52.06           H
ATOM     23 HG13 VAL A  17      39.042  26.090  33.136  1.00 52.06           H
ATOM     24 HG21 VAL A  17      37.869  28.718  33.965  1.00 54.75           H
ATOM     25 HG22 VAL A  17      37.261  27.340  34.457  1.00 54.75           H
ATOM     26 HG23 VAL A  17      37.717  28.424  35.520  1.00 54.75           H
ATOM     27  N   GLU A  18      40.921  24.497  35.561  1.00 37.73           N
ATOM     28  CA  GLU A  18      42.229  23.864  35.510  1.00 34.80           C
ATOM     29  C   GLU A  18      42.665  23.711  34.061  1.00 35.60           C
ATOM     30  O   GLU A  18      41.847  23.461  33.174  1.00 30.65           O
ATOM     31  CB  GLU A  18      42.218  22.508  36.216  1.00 33.03           C
ATOM     32  CG  GLU A  18      41.835  22.574  37.678  1.00 28.85           C
ATOM     33  CD  GLU A  18      41.712  21.219  38.303  1.00 35.89           C
ATOM     34  OE1 GLU A  18      40.693  20.547  38.071  1.00 39.76           O
ATOM     35  OE2 GLU A  18      42.656  20.794  39.002  1.00 47.73           O1-
ATOM     36  H   GLU A  18      40.265  23.965  35.395  1.00 45.35           H
ATOM     37  HA  GLU A  18      42.882  24.422  35.961  1.00 41.84           H
ATOM     38  HB2 GLU A  18      41.599  21.920  35.765  1.00 39.71           H
ATOM     39  HB3 GLU A  18      43.112  22.139  36.173  1.00 39.71           H
ATOM     40  HG2 GLU A  18      42.529  23.048  38.159  1.00 34.70           H
ATOM     41  HG3 GLU A  18      40.985  23.024  37.769  1.00 34.70           H
ATOM     42  N   THR A  19      43.966  23.849  33.825  1.00 41.22           N
ATOM     43  CA  THR A  19      44.509  23.770  32.482  1.00 30.46           C
ATOM     44  C   THR A  19      45.516  22.640  32.399  1.00 30.93           C
ATOM     45  O   THR A  19      46.424  22.534  33.230  1.00 29.45           O
ATOM     46  CB  THR A  19      45.152  25.087  32.049  1.00 33.36           C
ATOM     47  OG1 THR A  19      44.206  26.152  32.221  1.00 36.69           O
ATOM     48  CG2 THR A  19      45.573  25.020  30.581  1.00 32.28           C
ATOM     49  H   THR A  19      44.556  23.986  34.434  1.00 49.54           H
ATOM     50  HA  THR A  19      43.790  23.566  31.870  1.00 36.63           H
ATOM     51  HB  THR A  19      45.942  25.249  32.589  1.00 40.10           H
ATOM     52  HG1 THR A  19      44.593  26.888  32.127  1.00 44.11           H
ATOM     53 HG21 THR A  19      46.015  25.844  30.320  1.00 38.82           H
ATOM     54 HG22 THR A  19      46.184  24.282  30.435  1.00 38.82           H
ATOM     55 HG23 THR A  19      44.795  24.891  30.013  1.00 38.82           H
ATOM     56  N   PHE A  20      45.339  21.805  31.388  1.00 33.69           N
ATOM     57  CA  PHE A  20      46.079  20.573  31.226  1.00 28.41           C
ATOM     58  C   PHE A  20      46.777  20.616  29.879  1.00 28.87           C
ATOM     59  O   PHE A  20      46.304  21.281  28.958  1.00 34.31           O
ATOM     60  CB  PHE A  20      45.121  19.384  31.272  1.00 33.16           C
ATOM     61  CG  PHE A  20      44.432  19.172  32.592  1.00 29.97           C
ATOM     62  CD1 PHE A  20      43.199  19.753  32.863  1.00 33.97           C
ATOM     63  CD2 PHE A  20      45.006  18.355  33.552  1.00 33.10           C
ATOM     64  CE1 PHE A  20      42.565  19.516  34.086  1.00 28.49           C
ATOM     65  CE2 PHE A  20      44.380  18.131  34.757  1.00 34.30           C
ATOM     66  CZ  PHE A  20      43.175  18.711  35.031  1.00 34.70           C
ATOM     67  H   PHE A  20      44.766  21.941  30.760  1.00 40.50           H
ATOM     68  HA  PHE A  20      46.747  20.479  31.928  1.00 34.17           H
ATOM     69  HB2 PHE A  20      44.436  19.543  30.612  1.00 39.87           H
ATOM     70  HB3 PHE A  20      45.606  18.570  31.062  1.00 39.87           H
ATOM     71  HD1 PHE A  20      42.793  20.300  32.230  1.00 40.83           H
ATOM     72  HD2 PHE A  20      45.831  17.956  33.377  1.00 39.79           H
ATOM     73  HE1 PHE A  20      41.745  19.916  34.268  1.00 34.26           H
ATOM     74  HE2 PHE A  20      44.782  17.586  35.393  1.00 41.24           H
ATOM     75  HZ  PHE A  20      42.764  18.548  35.848  1.00 41.71           H
ATOM     76  N   ALA A  21      47.888  19.885  29.756  1.00 28.83           N
ATOM     77  CA  ALA A  21      48.541  19.656  28.481  1.00 27.93           C
ATOM     78  C   ALA A  21      48.095  18.318  27.916  1.00 33.43           C
ATOM     79  O   ALA A  21      48.099  17.314  28.639  1.00 34.83           O
ATOM     80  CB  ALA A  21      50.054  19.667  28.639  1.00 27.38           C
ATOM     81  H   ALA A  21      48.289  19.507  30.416  1.00 34.67           H
ATOM     82  HA  ALA A  21      48.295  20.348  27.850  1.00 33.59           H
ATOM     83  HB1 ALA A  21      50.473  19.484  27.785  1.00 32.93           H
ATOM     84  HB2 ALA A  21      50.325  20.541  28.955  1.00 32.93           H
ATOM     85  HB3 ALA A  21      50.304  18.985  29.276  1.00 32.93           H
ATOM     86  N   PHE A  22      47.713  18.305  26.631  1.00 32.69           N
ATOM     87  CA  PHE A  22      47.530  17.046  25.915  1.00 32.50           C
ATOM     88  C   PHE A  22      48.825  16.246  26.012  1.00 27.14           C
ATOM     89  O   PHE A  22      49.912  16.807  25.910  1.00 31.58           O
ATOM     90  CB  PHE A  22      47.186  17.307  24.435  1.00 26.73           C
ATOM     91  CG  PHE A  22      45.805  17.848  24.203  1.00 28.61           C
ATOM     92  CD1 PHE A  22      44.680  17.065  24.457  1.00 30.57           C
ATOM     93  CD2 PHE A  22      45.626  19.119  23.710  1.00 30.58           C
ATOM     94  CE1 PHE A  22      43.403  17.534  24.226  1.00 26.49           C
ATOM     95  CE2 PHE A  22      44.356  19.603  23.465  1.00 27.46           C
ATOM     96  CZ  PHE A  22      43.222  18.800  23.755  1.00 31.30           C
ATOM     97  H   PHE A  22      47.572  19.007  26.154  1.00 39.30           H
ATOM     98  HA  PHE A  22      46.813  16.530  26.312  1.00 39.08           H
ATOM     99  HB2 PHE A  22      47.801  17.963  24.079  1.00 32.15           H
ATOM    100  HB3 PHE A  22      47.264  16.478  23.940  1.00 32.15           H
ATOM    101  HD1 PHE A  22      44.788  16.201  24.792  1.00 36.76           H
ATOM    102  HD2 PHE A  22      46.365  19.651  23.525  1.00 36.77           H
ATOM    103  HE1 PHE A  22      42.670  16.996  24.415  1.00 31.86           H
ATOM    104  HE2 PHE A  22      44.245  20.470  23.138  1.00 33.03           H
ATOM    105  HZ  PHE A  22      42.359  19.119  23.598  1.00 37.64           H
ATOM    106  N   GLN A  23      48.729  14.940  26.210  1.00 33.98           N
ATOM    107  CA  GLN A  23      49.905  14.108  25.955  1.00 36.05           C
ATOM    108  C   GLN A  23      50.448  14.390  24.562  1.00 37.87           C
ATOM    109  O   GLN A  23      49.707  14.797  23.663  1.00 33.44           O
ATOM    110  CB  GLN A  23      49.579  12.634  26.050  1.00 36.28           C
ATOM    111  CG  GLN A  23      49.177  12.191  27.377  1.00 35.06           C
ATOM    112  CD  GLN A  23      48.410  10.856  27.308  1.00 48.83           C
ATOM    113  OE1 GLN A  23      47.190  10.814  27.480  1.00 50.50           O
ATOM    114  NE2 GLN A  23      49.130   9.766  27.050  1.00 52.98           N
ATOM    115  H   GLN A  23      48.030  14.524  26.493  1.00 40.85           H
ATOM    116  HA  GLN A  23      50.593  14.305  26.606  1.00 43.33           H
ATOM    117  HB2 GLN A  23      48.853  12.438  25.442  1.00 43.61           H
ATOM    118  HB3 GLN A  23      50.366  12.123  25.799  1.00 43.61           H
ATOM    119  HG2 GLN A  23      49.981  12.056  27.908  1.00 42.15           H
ATOM    120  HG3 GLN A  23      48.615  12.870  27.781  1.00 42.15           H
ATOM    121 HE21 GLN A  23      49.969   9.829  26.874  1.00 63.65           H
ATOM    122 HE22 GLN A  23      48.746   8.995  27.046  1.00 63.65           H
ATOM    123  N   ALA A  24      51.761  14.175  24.392  1.00 33.96           N
ATOM    124  CA  ALA A  24      52.435  14.567  23.158  1.00 35.35           C
ATOM    125  C   ALA A  24      51.784  13.935  21.947  1.00 32.56           C
ATOM    126  O   ALA A  24      51.585  14.602  20.929  1.00 34.08           O
ATOM    127  CB  ALA A  24      53.900  14.170  23.196  1.00 40.80           C
ATOM    128  H   ALA A  24      52.273  13.807  24.977  1.00 40.83           H
ATOM    129  HA  ALA A  24      52.387  15.531  23.057  1.00 42.49           H
ATOM    130  HB1 ALA A  24      54.317  14.459  22.369  1.00 49.04           H
ATOM    131  HB2 ALA A  24      54.322  14.596  23.957  1.00 49.04           H
ATOM    132  HB3 ALA A  24      53.953  13.203  23.274  1.00 49.04           H
ATOM    133  N   GLU A  25      51.431  12.657  22.044  1.00 35.36           N
ATOM    134  CA  GLU A  25      50.798  11.967  20.920  1.00 36.65           C
ATOM    135  C   GLU A  25      49.425  12.562  20.576  1.00 39.75           C
ATOM    136  O   GLU A  25      49.088  12.720  19.392  1.00 40.11           O
ATOM    137  CB  GLU A  25      50.686  10.472  21.238  1.00 39.21           C
ATOM    138  CG  GLU A  25      52.052   9.786  21.483  1.00 41.03           C
ATOM    139  CD  GLU A  25      52.566   9.901  22.920  1.00 43.68           C
ATOM    140  OE1 GLU A  25      51.807  10.357  23.798  1.00 44.51           O
ATOM    141  OE2 GLU A  25      53.733   9.536  23.171  1.00 50.37           O1-
ATOM    142  H   GLU A  25      51.548  12.175  22.745  1.00 42.51           H
ATOM    143  HA  GLU A  25      51.368  12.061  20.140  1.00 44.06           H
ATOM    144  HB2 GLU A  25      50.143  10.359  22.036  1.00 47.13           H
ATOM    145  HB3 GLU A  25      50.250  10.028  20.493  1.00 47.13           H
ATOM    146  HG2 GLU A  25      51.972   8.840  21.276  1.00 49.31           H
ATOM    147  HG3 GLU A  25      52.714  10.197  20.903  1.00 49.31           H
ATOM    148  N   ILE A  26      48.615  12.907  21.585  1.00 34.86           N
ATOM    149  CA  ILE A  26      47.316  13.512  21.285  1.00 35.01           C
ATOM    150  C   ILE A  26      47.512  14.855  20.598  1.00 32.13           C
ATOM    151  O   ILE A  26      46.793  15.204  19.650  1.00 30.75           O
ATOM    152  CB  ILE A  26      46.451  13.650  22.555  1.00 29.24           C
ATOM    153  CG1 ILE A  26      45.892  12.291  23.020  1.00 29.82           C
ATOM    154  CG2 ILE A  26      45.242  14.563  22.277  1.00 30.50           C
ATOM    155  CD1 ILE A  26      46.921  11.250  23.310  1.00 39.61           C
ATOM    156  H   ILE A  26      48.782  12.797  22.422  1.00 41.90           H
ATOM    157  HA  ILE A  26      46.841  12.945  20.656  1.00 42.09           H
ATOM    158  HB  ILE A  26      46.982  14.044  23.262  1.00 35.16           H
ATOM    159 HG12 ILE A  26      45.388  12.433  23.837  1.00 35.86           H
ATOM    160 HG13 ILE A  26      45.306  11.938  22.332  1.00 35.86           H
ATOM    161 HG21 ILE A  26      44.654  14.538  23.046  1.00 36.68           H
ATOM    162 HG22 ILE A  26      45.542  15.472  22.129  1.00 36.68           H
ATOM    163 HG23 ILE A  26      44.770  14.238  21.494  1.00 36.68           H
ATOM    164 HD11 ILE A  26      46.472  10.447  23.616  1.00 47.61           H
ATOM    165 HD12 ILE A  26      47.410  11.051  22.501  1.00 47.61           H
ATOM    166 HD13 ILE A  26      47.519  11.578  23.997  1.00 47.61           H
ATOM    167  N   ALA A  27      48.461  15.651  21.088  1.00 34.12           N
ATOM    168  CA  ALA A  27      48.751  16.915  20.434  1.00 28.23           C
ATOM    169  C   ALA A  27      49.181  16.677  18.994  1.00 29.10           C
ATOM    170  O   ALA A  27      48.811  17.438  18.091  1.00 32.15           O
ATOM    171  CB  ALA A  27      49.821  17.662  21.208  1.00 33.92           C
ATOM    172  H   ALA A  27      48.939  15.489  21.783  1.00 41.02           H
ATOM    173  HA  ALA A  27      47.955  17.469  20.440  1.00 33.95           H
ATOM    174  HB1 ALA A  27      49.988  18.510  20.767  1.00 40.78           H
ATOM    175  HB2 ALA A  27      49.504  17.811  22.113  1.00 40.78           H
ATOM    176  HB3 ALA A  27      50.628  17.125  21.222  1.00 40.78           H
ATOM    177  N   GLN A  28      49.952  15.620  18.755  1.00 32.91           N
ATOM    178  CA  GLN A  28      50.385  15.321  17.390  1.00 34.09           C
ATOM    179  C   GLN A  28      49.208  14.913  16.522  1.00 31.04           C
ATOM    180  O   GLN A  28      49.123  15.323  15.363  1.00 31.89           O
ATOM    181  CB  GLN A  28      51.433  14.219  17.417  1.00 37.85           C
ATOM    182  CG  GLN A  28      52.739  14.670  18.085  1.00 46.88           C
ATOM    183  CD  GLN A  28      53.652  13.520  18.519  1.00 49.50           C
ATOM    184  OE1 GLN A  28      54.505  13.714  19.386  1.00 50.52           O
ATOM    185  NE2 GLN A  28      53.488  12.328  17.913  1.00 48.17           N
ATOM    186  H   GLN A  28      50.236  15.071  19.356  1.00 39.57           H
ATOM    187  HA  GLN A  28      50.779  16.110  16.984  1.00 40.98           H
ATOM    188  HB2 GLN A  28      51.081  13.464  17.916  1.00 45.49           H
ATOM    189  HB3 GLN A  28      51.628  13.948  16.506  1.00 45.49           H
ATOM    190  HG2 GLN A  28      53.234  15.211  17.446  1.00 56.33           H
ATOM    191  HG3 GLN A  28      52.530  15.205  18.866  1.00 56.33           H
ATOM    192 HE21 GLN A  28      52.856  12.200  17.346  1.00 57.88           H
ATOM    193 HE22 GLN A  28      54.031  11.687  18.102  1.00 57.88           H
ATOM    194  N   LEU A  29      48.292  14.103  17.071  1.00 26.66           N
ATOM    195  CA  LEU A  29      47.066  13.761  16.346  1.00 31.38           C
ATOM    196  C   LEU A  29      46.289  15.008  15.945  1.00 29.37           C
ATOM    197  O   LEU A  29      45.791  15.119  14.815  1.00 28.98           O
ATOM    198  CB  LEU A  29      46.197  12.854  17.208  1.00 33.47           C
ATOM    199  CG  LEU A  29      44.853  12.391  16.623  1.00 38.51           C
ATOM    200  CD1 LEU A  29      45.147  11.486  15.398  1.00 31.04           C
ATOM    201  CD2 LEU A  29      43.913  11.670  17.676  1.00 27.49           C
ATOM    202  H   LEU A  29      48.358  13.739  17.849  1.00 32.07           H
ATOM    203  HA  LEU A  29      47.292  13.281  15.536  1.00 37.73           H
ATOM    204  HB2 LEU A  29      46.714  12.055  17.400  1.00 40.24           H
ATOM    205  HB3 LEU A  29      46.006  13.323  18.037  1.00 40.24           H
ATOM    206  HG  LEU A  29      44.376  13.175  16.308  1.00 46.29           H
ATOM    207 HD11 LEU A  29      44.311  11.201  15.003  1.00 37.32           H
ATOM    208 HD12 LEU A  29      45.656  11.990  14.745  1.00 37.32           H
ATOM    209 HD13 LEU A  29      45.655  10.713  15.697  1.00 37.32           H
ATOM    210 HD21 LEU A  29      43.110  11.355  17.235  1.00 33.07           H
ATOM    211 HD22 LEU A  29      44.385  10.913  18.066  1.00 33.07           H
ATOM    212 HD23 LEU A  29      43.681  12.302  18.371  1.00 33.07           H
ATOM    213  N   MET A  30      46.170  15.952  16.861  1.00 30.32           N
ATOM    214  CA  MET A  30      45.362  17.143  16.621  1.00 31.22           C
ATOM    215  C   MET A  30      45.989  18.087  15.582  1.00 31.98           C
ATOM    216  O   MET A  30      45.258  18.707  14.801  1.00 33.32           O
ATOM    217  CB  MET A  30      45.122  17.839  17.962  1.00 29.10           C
ATOM    218  CG  MET A  30      44.227  17.033  18.872  1.00 32.68           C
ATOM    219  SD  MET A  30      43.954  17.780  20.489  1.00 32.24           S
ATOM    220  CE  MET A  30      43.068  19.277  20.095  1.00 29.85           C
ATOM    221  H   MET A  30      46.538  15.927  17.641  1.00 36.46           H
ATOM    222  HA  MET A  30      44.500  16.855  16.287  1.00 37.54           H
ATOM    223  HB2 MET A  30      45.972  17.950  18.418  1.00 34.99           H
ATOM    224  HB3 MET A  30      44.699  18.701  17.819  1.00 34.99           H
ATOM    225  HG2 MET A  30      43.365  16.918  18.444  1.00 39.29           H
ATOM    226  HG3 MET A  30      44.637  16.167  19.018  1.00 39.29           H
ATOM    227  HE1 MET A  30      42.864  19.761  20.912  1.00 35.90           H
ATOM    228  HE2 MET A  30      43.619  19.829  19.519  1.00 35.90           H
ATOM    229  HE3 MET A  30      42.244  19.043  19.639  1.00 35.90           H
ATOM    230  N   SER A  31      47.325  18.204  15.547  1.00 33.86           N
ATOM    231  CA  SER A  31      47.976  18.928  14.451  1.00 35.73           C
ATOM    232  C   SER A  31      47.758  18.226  13.125  1.00 32.74           C
ATOM    233  O   SER A  31      47.568  18.877  12.091  1.00 38.41           O
ATOM    234  CB  SER A  31      49.467  19.069  14.715  1.00 37.93           C
ATOM    235  OG  SER A  31      49.686  20.270  15.402  1.00 54.73           O
ATOM    236  H   SER A  31      47.861  17.876  16.135  1.00 40.71           H
ATOM    237  HA  SER A  31      47.597  19.817  14.385  1.00 42.95           H
ATOM    238  HB2 SER A  31      49.780  18.322  15.249  1.00 45.59           H
ATOM    239  HB3 SER A  31      49.934  19.105  13.864  1.00 45.59           H
ATOM    240  HG  SER A  31      50.503  20.354  15.572  1.00 65.75           H
ATOM    241  N   LEU A  32      47.788  16.896  13.133  1.00 36.61           N
ATOM    242  CA  LEU A  32      47.607  16.160  11.896  1.00 34.88           C
ATOM    243  C   LEU A  32      46.208  16.380  11.334  1.00 38.43           C
ATOM    244  O   LEU A  32      46.045  16.595  10.128  1.00 32.60           O
ATOM    245  CB  LEU A  32      47.877  14.689  12.150  1.00 38.84           C
ATOM    246  CG  LEU A  32      47.842  13.771  10.928  1.00 47.56           C
ATOM    247  CD1 LEU A  32      48.712  12.555  11.251  1.00 47.20           C
ATOM    248  CD2 LEU A  32      46.405  13.343  10.525  1.00 44.64           C
ATOM    249  H   LEU A  32      47.912  16.404  13.827  1.00 44.01           H
ATOM    250  HA  LEU A  32      48.246  16.478  11.241  1.00 41.94           H
ATOM    251  HB2 LEU A  32      48.761  14.622  12.542  1.00 46.68           H
ATOM    252  HB3 LEU A  32      47.219  14.358  12.781  1.00 46.68           H
ATOM    253  HG  LEU A  32      48.237  14.239  10.169  1.00 57.15           H
ATOM    254 HD11 LEU A  32      48.733  11.971  10.477  1.00 56.71           H
ATOM    255 HD12 LEU A  32      49.611  12.861  11.450  1.00 56.71           H
ATOM    256 HD13 LEU A  32      48.347  12.085  12.018  1.00 56.71           H
ATOM    257 HD21 LEU A  32      46.459  12.773   9.742  1.00 53.64           H
ATOM    258 HD22 LEU A  32      46.004  12.849  11.259  1.00 53.64           H
ATOM    259 HD23 LEU A  32      45.871  14.123  10.319  1.00 53.64           H
ATOM    260  N   ILE A  33      45.186  16.376  12.199  1.00 35.66           N
ATOM    261  CA  ILE A  33      43.822  16.591  11.733  1.00 37.06           C
ATOM    262  C   ILE A  33      43.629  18.034  11.260  1.00 36.52           C
ATOM    263  O   ILE A  33      42.901  18.300  10.300  1.00 36.79           O
ATOM    264  CB  ILE A  33      42.836  16.204  12.844  1.00 30.14           C
ATOM    265  CG1 ILE A  33      42.630  14.682  12.837  1.00 34.58           C
ATOM    266  CG2 ILE A  33      41.520  16.842  12.632  1.00 30.78           C
ATOM    267  CD1 ILE A  33      42.377  14.088  14.208  1.00 32.84           C
ATOM    268  H   ILE A  33      45.248  16.265  13.048  1.00 42.86           H
ATOM    269  HA  ILE A  33      43.647  16.008  10.976  1.00 44.54           H
ATOM    270  HB  ILE A  33      43.193  16.493  13.700  1.00 36.25           H
ATOM    271 HG12 ILE A  33      41.864  14.478  12.280  1.00 41.57           H
ATOM    272 HG13 ILE A  33      43.420  14.257  12.471  1.00 41.57           H
ATOM    273 HG21 ILE A  33      40.898  16.482  13.282  1.00 37.01           H
ATOM    274 HG22 ILE A  33      41.600  17.801  12.755  1.00 37.01           H
ATOM    275 HG23 ILE A  33      41.212  16.634  11.738  1.00 37.01           H
ATOM    276 HD11 ILE A  33      42.275  13.128  14.122  1.00 39.48           H
ATOM    277 HD12 ILE A  33      43.134  14.286  14.777  1.00 39.48           H
ATOM    278 HD13 ILE A  33      41.568  14.476  14.585  1.00 39.48           H
ATOM    279  N   ILE A  34      44.296  18.981  11.900  1.00 31.78           N
ATOM    280  CA  ILE A  34      44.086  20.388  11.573  1.00 30.57           C
ATOM    281  C   ILE A  34      44.848  20.792  10.312  1.00 37.90           C
ATOM    282  O   ILE A  34      44.403  21.672   9.563  1.00 38.86           O
ATOM    283  CB  ILE A  34      44.487  21.225  12.806  1.00 41.40           C
ATOM    284  CG1 ILE A  34      43.375  21.115  13.841  1.00 37.22           C
ATOM    285  CG2 ILE A  34      44.799  22.687  12.454  1.00 26.08           C
ATOM    286  CD1 ILE A  34      43.704  21.663  15.181  1.00 34.89           C
ATOM    287  H   ILE A  34      44.877  18.840  12.515  1.00 38.21           H
ATOM    288  HA  ILE A  34      43.144  20.534  11.411  1.00 36.76           H
ATOM    289  HB  ILE A  34      45.289  20.835  13.192  1.00 49.76           H
ATOM    290 HG12 ILE A  34      42.609  21.610  13.512  1.00 44.74           H
ATOM    291 HG13 ILE A  34      43.145  20.179  13.952  1.00 44.74           H
ATOM    292 HG21 ILE A  34      44.957  23.188  13.266  1.00 31.38           H
ATOM    293 HG22 ILE A  34      45.593  22.720  11.899  1.00 31.38           H
ATOM    294 HG23 ILE A  34      44.043  23.065  11.984  1.00 31.38           H
ATOM    295 HD11 ILE A  34      42.943  21.542  15.768  1.00 41.95           H
ATOM    296 HD12 ILE A  34      44.472  21.180  15.528  1.00 41.95           H
ATOM    297 HD13 ILE A  34      43.909  22.604  15.093  1.00 41.95           H
ATOM    298  N   ASN A  35      45.976  20.147  10.033  1.00 36.44           N
ATOM    299  CA  ASN A  35      46.913  20.659   9.039  1.00 44.52           C
ATOM    300  C   ASN A  35      46.982  19.845   7.749  1.00 44.23           C
ATOM    301  O   ASN A  35      47.378  20.391   6.713  1.00 44.07           O
ATOM    302  CB  ASN A  35      48.307  20.766   9.679  1.00 44.03           C
ATOM    303  CG  ASN A  35      48.369  21.896  10.698  1.00 44.99           C
ATOM    304  OD1 ASN A  35      47.909  23.023  10.442  1.00 43.40           O
ATOM    305  ND2 ASN A  35      48.895  21.595  11.859  1.00 46.33           N
ATOM    306  H   ASN A  35      46.218  19.408  10.405  1.00 43.80           H
ATOM    307  HA  ASN A  35      46.639  21.559   8.798  1.00 53.50           H
ATOM    308  HB2 ASN A  35      48.516  19.937  10.134  1.00 52.91           H
ATOM    309  HB3 ASN A  35      48.969  20.943   8.994  1.00 52.91           H
ATOM    310 HD21 ASN A  35      48.891  22.173  12.495  1.00 55.68           H
ATOM    311 HD22 ASN A  35      49.240  20.815  11.983  1.00 55.68           H
ATOM    312  N   THR A  36      46.588  18.578   7.785  1.00 36.24           N
ATOM    313  CA  THR A  36      46.526  17.761   6.588  1.00 39.98           C
ATOM    314  C   THR A  36      45.422  18.235   5.659  1.00 41.11           C
ATOM    315  O   THR A  36      44.265  18.325   6.061  1.00 40.99           O
ATOM    316  CB  THR A  36      46.281  16.313   6.993  1.00 38.48           C
ATOM    317  OG1 THR A  36      47.426  15.856   7.713  1.00 37.97           O
ATOM    318  CG2 THR A  36      46.045  15.415   5.797  1.00 44.02           C
ATOM    319  H   THR A  36      46.345  18.165   8.501  1.00 43.56           H
ATOM    320  HA  THR A  36      47.368  17.816   6.116  1.00 48.05           H
ATOM    321  HB  THR A  36      45.492  16.268   7.556  1.00 46.25           H
ATOM    322  HG1 THR A  36      47.204  15.600   8.481  1.00 45.64           H
ATOM    323 HG21 THR A  36      45.923  14.501   6.100  1.00 52.90           H
ATOM    324 HG22 THR A  36      45.250  15.697   5.320  1.00 52.90           H
ATOM    325 HG23 THR A  36      46.807  15.449   5.197  1.00 52.90           H
ATOM    326  N   PHE A  37      45.766  18.500   4.402  1.00 44.84           N
ATOM    327  CA  PHE A  37      44.726  18.731   3.418  1.00 40.44           C
ATOM    328  C   PHE A  37      43.920  17.452   3.238  1.00 38.45           C
ATOM    329  O   PHE A  37      44.452  16.398   2.860  1.00 36.35           O
ATOM    330  CB  PHE A  37      45.312  19.195   2.082  1.00 39.81           C
ATOM    331  CG  PHE A  37      44.263  19.359   0.994  1.00 37.98           C
ATOM    332  CD1 PHE A  37      43.501  20.509   0.911  1.00 42.08           C
ATOM    333  CD2 PHE A  37      44.030  18.352   0.079  1.00 37.24           C
ATOM    334  CE1 PHE A  37      42.531  20.658  -0.061  1.00 39.28           C
ATOM    335  CE2 PHE A  37      43.059  18.499  -0.895  1.00 39.03           C
ATOM    336  CZ  PHE A  37      42.314  19.656  -0.963  1.00 39.80           C
ATOM    337  H   PHE A  37      46.569  18.549   4.099  1.00 53.89           H
ATOM    338  HA  PHE A  37      44.126  19.421   3.742  1.00 48.60           H
ATOM    339  HB2 PHE A  37      45.750  20.049   2.214  1.00 47.85           H
ATOM    340  HB3 PHE A  37      45.956  18.536   1.776  1.00 47.85           H
ATOM    341  HD1 PHE A  37      43.639  21.194   1.522  1.00 50.57           H
ATOM    342  HD2 PHE A  37      44.530  17.568   0.121  1.00 44.76           H
ATOM    343  HE1 PHE A  37      42.031  21.439  -0.103  1.00 47.21           H
ATOM    344  HE2 PHE A  37      42.913  17.819  -1.512  1.00 46.91           H
ATOM    345  HZ  PHE A  37      41.666  19.757  -1.623  1.00 47.83           H
ATOM    346  N   TYR A  38      42.622  17.552   3.483  1.00 34.28           N
ATOM    347  CA  TYR A  38      41.776  16.370   3.435  1.00 40.29           C
ATOM    348  C   TYR A  38      40.319  16.826   3.359  1.00 36.38           C
ATOM    349  O   TYR A  38      39.802  17.438   4.300  1.00 31.36           O
ATOM    350  CB  TYR A  38      42.047  15.473   4.652  1.00 34.97           C
ATOM    351  CG  TYR A  38      41.004  14.412   4.827  1.00 36.99           C
ATOM    352  CD1 TYR A  38      41.058  13.210   4.115  1.00 41.19           C
ATOM    353  CD2 TYR A  38      39.956  14.618   5.684  1.00 35.74           C
ATOM    354  CE1 TYR A  38      40.087  12.240   4.283  1.00 37.84           C
ATOM    355  CE2 TYR A  38      38.986  13.675   5.857  1.00 40.52           C
ATOM    356  CZ  TYR A  38      39.046  12.494   5.144  1.00 44.22           C
ATOM    357  OH  TYR A  38      38.047  11.564   5.324  1.00 51.94           O
ATOM    358  H   TYR A  38      42.215  18.285   3.675  1.00 41.21           H
ATOM    359  HA  TYR A  38      41.992  15.868   2.636  1.00 48.43           H
ATOM    360  HB2 TYR A  38      42.904  15.037   4.536  1.00 42.04           H
ATOM    361  HB3 TYR A  38      42.058  16.017   5.452  1.00 42.04           H
ATOM    362  HD1 TYR A  38      41.760  13.051   3.527  1.00 49.51           H
ATOM    363  HD2 TYR A  38      39.912  15.415   6.160  1.00 42.97           H
ATOM    364  HE1 TYR A  38      40.118  11.443   3.803  1.00 45.48           H
ATOM    365  HE2 TYR A  38      38.277  13.833   6.443  1.00 48.70           H
ATOM    366  HH  TYR A  38      37.391  11.916   5.715  1.00 62.41           H
ATOM    367  N   SER A  39      39.654  16.539   2.236  1.00 34.96           N
ATOM    368  CA  SER A  39      38.430  17.255   1.885  1.00 37.09           C
ATOM    369  C   SER A  39      37.165  16.665   2.481  1.00 30.96           C
ATOM    370  O   SER A  39      36.180  17.396   2.653  1.00 28.99           O
ATOM    371  CB  SER A  39      38.285  17.297   0.371  1.00 30.74           C
ATOM    372  OG  SER A  39      39.059  18.355  -0.113  1.00 32.71           O
ATOM    373  H   SER A  39      39.887  15.939   1.667  1.00 42.03           H
ATOM    374  HA  SER A  39      38.501  18.170   2.198  1.00 44.59           H
ATOM    375  HB2 SER A  39      38.609  16.463  -0.002  1.00 36.96           H
ATOM    376  HB3 SER A  39      37.355  17.438   0.135  1.00 36.96           H
ATOM    377  HG  SER A  39      39.047  18.356  -0.953  1.00 39.33           H
ATOM    378  N   ASN A  40      37.184  15.377   2.808  1.00 27.57           N
ATOM    379  CA  ASN A  40      36.028  14.631   3.286  1.00 32.76           C
ATOM    380  C   ASN A  40      35.838  14.867   4.799  1.00 36.87           C
ATOM    381  O   ASN A  40      35.852  13.950   5.626  1.00 33.82           O
ATOM    382  CB  ASN A  40      36.240  13.162   2.917  1.00 30.32           C
ATOM    383  CG  ASN A  40      35.086  12.277   3.294  1.00 40.26           C
ATOM    384  OD1 ASN A  40      33.911  12.674   3.212  1.00 39.10           O
ATOM    385  ND2 ASN A  40      35.408  11.046   3.696  1.00 36.46           N
ATOM    386  H   ASN A  40      37.892  14.895   2.768  1.00 33.16           H
ATOM    387  HA  ASN A  40      35.230  14.947   2.830  1.00 39.39           H
ATOM    388  HB2 ASN A  40      36.359  13.102   1.961  1.00 36.46           H
ATOM    389  HB3 ASN A  40      37.031  12.828   3.364  1.00 36.46           H
ATOM    390 HD21 ASN A  40      34.793  10.502   3.952  1.00 43.83           H
ATOM    391 HD22 ASN A  40      36.230  10.796   3.692  1.00 43.83           H
ATOM    392  N   LYS A  41      35.691  16.156   5.163  1.00 33.90           N
ATOM    393  CA  LYS A  41      35.531  16.544   6.564  1.00 31.25           C
ATOM    394  C   LYS A  41      34.231  16.060   7.192  1.00 27.91           C
ATOM    395  O   LYS A  41      34.174  15.939   8.422  1.00 33.57           O
ATOM    396  CB  LYS A  41      35.591  18.052   6.716  1.00 29.72           C
ATOM    397  CG  LYS A  41      36.969  18.650   6.381  1.00 31.59           C
ATOM    398  CD  LYS A  41      36.873  20.153   6.287  1.00 32.91           C
ATOM    399  CE  LYS A  41      38.221  20.744   5.917  1.00 35.87           C
ATOM    400  NZ  LYS A  41      39.079  20.744   7.083  1.00 38.03           N1+
ATOM    401  H   LYS A  41      35.688  16.819   4.619  1.00 40.76           H
ATOM    402  HA  LYS A  41      36.271  16.181   7.069  1.00 37.58           H
ATOM    403  HB2 LYS A  41      34.935  18.450   6.124  1.00 35.74           H
ATOM    404  HB3 LYS A  41      35.370  18.286   7.633  1.00 35.74           H
ATOM    405  HG2 LYS A  41      37.606  18.421   7.075  1.00 37.98           H
ATOM    406  HG3 LYS A  41      37.271  18.310   5.524  1.00 37.98           H
ATOM    407  HD2 LYS A  41      36.227  20.395   5.607  1.00 39.57           H
ATOM    408  HD3 LYS A  41      36.603  20.514   7.142  1.00 39.57           H
ATOM    409  HE2 LYS A  41      38.642  20.214   5.218  1.00 43.12           H
ATOM    410  HE3 LYS A  41      38.106  21.660   5.626  1.00 43.12           H
ATOM    411  HZ1 LYS A  41      39.701  21.379   7.011  1.00 45.71           H
ATOM    412  HZ2 LYS A  41      38.594  20.897   7.813  1.00 45.71           H
ATOM    413  HZ3 LYS A  41      39.482  19.952   7.168  1.00 45.71           H
ATOM    414  N   GLU A  42      33.189  15.791   6.398  1.00 28.99           N
ATOM    415  CA  GLU A  42      31.871  15.519   6.981  1.00 32.34           C
ATOM    416  C   GLU A  42      31.854  14.305   7.881  1.00 33.47           C
ATOM    417  O   GLU A  42      30.890  14.124   8.613  1.00 34.73           O
ATOM    418  CB  GLU A  42      30.813  15.308   5.885  1.00 30.71           C
ATOM    419  CG  GLU A  42      31.087  14.136   5.008  1.00 27.92           C
ATOM    420  CD  GLU A  42      30.130  13.986   3.793  1.00 40.84           C
ATOM    421  OE1 GLU A  42      29.755  15.012   3.172  1.00 38.09           O
ATOM    422  OE2 GLU A  42      29.777  12.833   3.451  1.00 32.87           O1-
ATOM    423  H   GLU A  42      33.222  15.763   5.540  1.00 34.87           H
ATOM    424  HA  GLU A  42      31.601  16.274   7.526  1.00 38.88           H
ATOM    425  HB2 GLU A  42      29.955  15.166   6.312  1.00 36.93           H
ATOM    426  HB3 GLU A  42      30.777  16.099   5.324  1.00 36.93           H
ATOM    427  HG2 GLU A  42      31.992  14.220   4.671  1.00 33.58           H
ATOM    428  HG3 GLU A  42      31.013  13.326   5.540  1.00 33.58           H
ATOM    429  N   ILE A  43      32.848  13.425   7.799  1.00 37.85           N
ATOM    430  CA  ILE A  43      32.842  12.243   8.644  1.00 28.47           C
ATOM    431  C   ILE A  43      32.879  12.569  10.135  1.00 32.00           C
ATOM    432  O   ILE A  43      32.618  11.682  10.944  1.00 27.28           O
ATOM    433  CB  ILE A  43      34.003  11.260   8.312  1.00 31.42           C
ATOM    434  CG1 ILE A  43      35.398  11.946   8.327  1.00 29.52           C
ATOM    435  CG2 ILE A  43      33.736  10.575   6.987  1.00 38.22           C
ATOM    436  CD1 ILE A  43      36.217  11.689   9.564  1.00 39.11           C
ATOM    437  H   ILE A  43      33.513  13.487   7.261  1.00 45.50           H
ATOM    438  HA  ILE A  43      32.012  11.777   8.466  1.00 34.24           H
ATOM    439  HB  ILE A  43      34.010  10.565   8.994  1.00 37.77           H
ATOM    440 HG12 ILE A  43      35.916  11.610   7.577  1.00 35.50           H
ATOM    441 HG13 ILE A  43      35.298  12.906   8.242  1.00 35.50           H
ATOM    442 HG21 ILE A  43      34.476   9.983   6.786  1.00 45.94           H
ATOM    443 HG22 ILE A  43      32.911  10.062   7.055  1.00 45.94           H
ATOM    444 HG23 ILE A  43      33.655  11.247   6.292  1.00 45.94           H
ATOM    445 HD11 ILE A  43      37.061  12.157   9.476  1.00 47.01           H
ATOM    446 HD12 ILE A  43      35.732  12.021  10.336  1.00 47.01           H
ATOM    447 HD13 ILE A  43      36.377  10.736   9.647  1.00 47.01           H
ATOM    448  N   PHE A  44      33.183  13.807  10.531  1.00 26.47           N
ATOM    449  CA  PHE A  44      33.175  14.121  11.959  1.00 29.04           C
ATOM    450  C   PHE A  44      31.803  13.797  12.597  1.00 28.54           C
ATOM    451  O   PHE A  44      31.714  13.374  13.753  1.00 26.97           O
ATOM    452  CB  PHE A  44      33.528  15.613  12.151  1.00 29.66           C
ATOM    453  CG  PHE A  44      32.356  16.527  11.926  1.00 25.39           C
ATOM    454  CD1 PHE A  44      32.032  16.962  10.655  1.00 29.52           C
ATOM    455  CD2 PHE A  44      31.540  16.894  12.985  1.00 30.15           C
ATOM    456  CE1 PHE A  44      30.899  17.785  10.446  1.00 28.79           C
ATOM    457  CE2 PHE A  44      30.451  17.702  12.777  1.00 25.18           C
ATOM    458  CZ  PHE A  44      30.123  18.129  11.515  1.00 23.49           C
ATOM    459  H   PHE A  44      33.374  14.463  10.014  1.00 31.84           H
ATOM    460  HA  PHE A  44      33.851  13.581  12.393  1.00 34.92           H
ATOM    461  HB2 PHE A  44      33.855  15.751  13.054  1.00 35.67           H
ATOM    462  HB3 PHE A  44      34.217  15.856  11.513  1.00 35.67           H
ATOM    463  HD1 PHE A  44      32.567  16.706   9.933  1.00 35.50           H
ATOM    464  HD2 PHE A  44      31.736  16.599  13.846  1.00 36.26           H
ATOM    465  HE1 PHE A  44      30.679  18.095   9.597  1.00 34.62           H
ATOM    466  HE2 PHE A  44      29.916  17.942  13.496  1.00 30.29           H
ATOM    467  HZ  PHE A  44      29.390  18.688  11.393  1.00 28.27           H
ATOM    468  N   LEU A  45      30.718  14.013  11.870  1.00 26.97           N
ATOM    469  CA  LEU A  45      29.409  13.888  12.497  1.00 27.71           C
ATOM    470  C   LEU A  45      29.108  12.432  12.813  1.00 29.64           C
ATOM    471  O   LEU A  45      28.599  12.102  13.900  1.00 28.95           O
ATOM    472  CB  LEU A  45      28.341  14.488  11.590  1.00 23.94           C
ATOM    473  CG  LEU A  45      26.938  14.535  12.217  1.00 22.21           C
ATOM    474  CD1 LEU A  45      26.883  15.388  13.451  1.00 27.34           C
ATOM    475  CD2 LEU A  45      25.957  15.048  11.249  1.00 33.72           C
ATOM    476  H   LEU A  45      30.708  14.217  11.037  1.00 32.44           H
ATOM    477  HA  LEU A  45      29.416  14.389  13.327  1.00 33.32           H
ATOM    478  HB2 LEU A  45      28.601  15.389  11.354  1.00 28.80           H
ATOM    479  HB3 LEU A  45      28.288  13.960  10.781  1.00 28.80           H
ATOM    480  HG  LEU A  45      26.674  13.635  12.459  1.00 26.73           H
ATOM    481 HD11 LEU A  45      25.970  15.404  13.769  1.00 32.89           H
ATOM    482 HD12 LEU A  45      27.455  15.005  14.138  1.00 32.89           H
ATOM    483 HD13 LEU A  45      27.176  16.289  13.234  1.00 32.89           H
ATOM    484 HD21 LEU A  45      25.080  15.052  11.661  1.00 40.53           H
ATOM    485 HD22 LEU A  45      26.212  15.951  11.002  1.00 40.53           H
ATOM    486 HD23 LEU A  45      25.957  14.470  10.471  1.00 40.53           H
ATOM    487  N   ARG A  46      29.454  11.548  11.881  1.00 30.50           N
ATOM    488  CA  ARG A  46      29.355  10.114  12.112  1.00 29.22           C
ATOM    489  C   ARG A  46      30.157   9.709  13.349  1.00 34.90           C
ATOM    490  O   ARG A  46      29.710   8.889  14.154  1.00 33.24           O
ATOM    491  CB  ARG A  46      29.859   9.368  10.865  1.00 31.06           C
ATOM    492  CG  ARG A  46      29.822   7.810  10.965  1.00 38.36           C
ATOM    493  CD  ARG A  46      30.674   7.084   9.882  1.00 45.59           C
ATOM    494  NE  ARG A  46      32.078   7.529   9.835  1.00 47.05           N
ATOM    495  CZ  ARG A  46      32.926   7.232   8.847  1.00 47.02           C
ATOM    496  NH1 ARG A  46      32.523   6.480   7.823  1.00 46.62           N
ATOM    497  NH2 ARG A  46      34.181   7.685   8.885  1.00 39.15           N1+
ATOM    498  H   ARG A  46      29.748  11.762  11.102  1.00 36.68           H
ATOM    499  HA  ARG A  46      28.431   9.872  12.256  1.00 35.14           H
ATOM    500  HB2 ARG A  46      29.321   9.635  10.105  1.00 37.35           H
ATOM    501  HB3 ARG A  46      30.778   9.631  10.711  1.00 37.35           H
ATOM    502  HG2 ARG A  46      30.170   7.542  11.829  1.00 46.11           H
ATOM    503  HG3 ARG A  46      28.900   7.515  10.881  1.00 46.11           H
ATOM    504  HD2 ARG A  46      30.676   6.132  10.072  1.00 54.79           H
ATOM    505  HD3 ARG A  46      30.276   7.238   9.012  1.00 54.79           H
ATOM    506  HE  ARG A  46      32.393   7.945  10.521  1.00 56.53           H
ATOM    507 HH11 ARG A  46      31.716   6.184   7.795  1.00 56.02           H
ATOM    508 HH12 ARG A  46      33.069   6.285   7.187  1.00 56.02           H
ATOM    509 HH21 ARG A  46      34.439   8.170   9.545  1.00 47.06           H
ATOM    510 HH22 ARG A  46      34.727   7.493   8.248  1.00 47.06           H
ATOM    511  N   GLU A  47      31.358  10.248  13.499  1.00 29.31           N
ATOM    512  CA  GLU A  47      32.165   9.890  14.666  1.00 34.73           C
ATOM    513  C   GLU A  47      31.558  10.370  15.992  1.00 25.35           C
ATOM    514  O   GLU A  47      31.643   9.626  16.972  1.00 24.93           O
ATOM    515  CB  GLU A  47      33.595  10.409  14.514  1.00 32.52           C
ATOM    516  CG  GLU A  47      34.340   9.947  13.222  1.00 35.00           C
ATOM    517  CD  GLU A  47      34.445   8.431  13.036  1.00 36.36           C
ATOM    518  OE1 GLU A  47      34.500   7.719  14.055  1.00 31.08           O
ATOM    519  OE2 GLU A  47      34.494   7.960  11.859  1.00 34.65           O1-
ATOM    520  H   GLU A  47      31.719  10.799  12.951  1.00 35.24           H
ATOM    521  HA  GLU A  47      32.212   8.926  14.721  1.00 41.75           H
ATOM    522  HB2 GLU A  47      33.567  11.383  14.520  1.00 39.10           H
ATOM    523  HB3 GLU A  47      34.113  10.087  15.271  1.00 39.10           H
ATOM    524  HG2 GLU A  47      33.887  10.314  12.447  1.00 42.07           H
ATOM    525  HG3 GLU A  47      35.247  10.289  13.248  1.00 42.07           H
ATOM    526  N   LEU A  48      30.974  11.600  16.077  1.00 29.90           N
ATOM    527  CA  LEU A  48      30.552  12.097  17.395  1.00 24.82           C
ATOM    528  C   LEU A  48      29.287  11.342  17.896  1.00 31.16           C
ATOM    529  O   LEU A  48      28.985  10.931  19.001  1.00 32.82           O
ATOM    530  CB  LEU A  48      30.306  13.595  17.203  1.00 28.50           C
ATOM    531  CG  LEU A  48      31.680  14.284  17.054  1.00 23.37           C
ATOM    532  CD1 LEU A  48      31.434  15.760  16.734  1.00 24.12           C
ATOM    533  CD2 LEU A  48      32.577  14.068  18.263  1.00 21.73           C
ATOM    534  H   LEU A  48      31.009  12.254  15.298  1.00 35.95           H
ATOM    535  HA  LEU A  48      31.350  11.882  18.171  1.00 29.86           H
ATOM    536  HB2 LEU A  48      29.670  13.795  16.327  1.00 34.27           H
ATOM    537  HB3 LEU A  48      29.759  14.019  18.076  1.00 34.27           H
ATOM    538  HG  LEU A  48      32.220  13.840  16.173  1.00 28.12           H
ATOM    539 HD11 LEU A  48      32.380  16.306  16.637  1.00 29.02           H
ATOM    540 HD12 LEU A  48      30.893  15.878  15.789  1.00 29.02           H
ATOM    541 HD13 LEU A  48      30.835  16.235  17.517  1.00 29.02           H
ATOM    542 HD21 LEU A  48      33.526  14.612  18.161  1.00 26.15           H
ATOM    543 HD22 LEU A  48      32.092  14.393  19.196  1.00 26.15           H
ATOM    544 HD23 LEU A  48      32.871  13.018  18.386  1.00 26.15           H
ATOM    545  N   ILE A  49      28.411  11.140  16.855  1.00 30.32           N
ATOM    546  CA  ILE A  49      27.151  10.359  16.934  1.00 27.70           C
ATOM    547  C   ILE A  49      27.427   8.922  17.322  1.00 28.78           C
ATOM    548  O   ILE A  49      26.698   8.287  18.102  1.00 25.49           O
ATOM    549  CB  ILE A  49      26.395  10.378  15.582  1.00 29.49           C
ATOM    550  CG1 ILE A  49      25.678  11.708  15.334  1.00 23.68           C
ATOM    551  CG2 ILE A  49      25.310   9.226  15.527  1.00 31.48           C
ATOM    552  CD1 ILE A  49      25.018  11.887  13.962  1.00 32.09           C
ATOM    553  H   ILE A  49      28.548  11.453  16.060  1.00 36.46           H
ATOM    554  HA  ILE A  49      26.576  10.741  17.611  1.00 33.32           H
ATOM    555  HB  ILE A  49      27.043  10.234  14.875  1.00 35.47           H
ATOM    556 HG12 ILE A  49      24.975  11.781  15.997  1.00 28.49           H
ATOM    557 HG13 ILE A  49      26.314  12.429  15.443  1.00 28.49           H
ATOM    558 HG21 ILE A  49      24.808   9.306  14.704  1.00 37.86           H
ATOM    559 HG22 ILE A  49      25.732   8.357  15.553  1.00 37.86           H
ATOM    560 HG23 ILE A  49      24.716   9.328  16.285  1.00 37.86           H
ATOM    561 HD11 ILE A  49      24.709  12.802  13.898  1.00 38.58           H
ATOM    562 HD12 ILE A  49      25.670  11.705  13.265  1.00 38.58           H
ATOM    563 HD13 ILE A  49      24.269  11.279  13.878  1.00 38.58           H
ATOM    564  N   SER A  50      28.412   8.344  16.679  1.00 28.35           N
ATOM    565  CA  SER A  50      28.798   7.026  17.078  1.00 24.70           C
ATOM    566  C   SER A  50      29.343   7.036  18.520  1.00 33.17           C
ATOM    567  O   SER A  50      29.057   6.086  19.272  1.00 26.68           O
ATOM    568  CB  SER A  50      29.737   6.467  15.989  1.00 30.12           C
ATOM    569  OG  SER A  50      30.624   5.481  16.456  1.00 34.72           O
ATOM    570  H   SER A  50      28.853   8.676  16.020  1.00 34.09           H
ATOM    571  HA  SER A  50      28.010   6.462  17.091  1.00 29.72           H
ATOM    572  HB2 SER A  50      29.192   6.084  15.285  1.00 36.22           H
ATOM    573  HB3 SER A  50      30.255   7.190  15.616  1.00 36.22           H
ATOM    574  HG  SER A  50      31.387   5.817  16.567  1.00 41.74           H
ATOM    575  N   ASN A  51      30.106   8.088  18.971  1.00 31.64           N
ATOM    576  CA  ASN A  51      30.505   7.982  20.390  1.00 30.72           C
ATOM    577  C   ASN A  51      29.256   7.994  21.319  1.00 29.70           C
ATOM    578  O   ASN A  51      29.191   7.349  22.363  1.00 30.71           O
ATOM    579  CB  ASN A  51      31.415   9.186  20.637  1.00 28.58           C
ATOM    580  CG  ASN A  51      32.811   8.868  20.095  1.00 29.09           C
ATOM    581  OD1 ASN A  51      33.169   7.824  19.566  1.00 32.10           O
ATOM    582  ND2 ASN A  51      33.711   9.886  20.308  1.00 31.45           N
ATOM    583  H   ASN A  51      30.717   8.635  18.341  1.00 38.04           H
ATOM    584  HA  ASN A  51      31.046   6.994  20.569  1.00 36.94           H
ATOM    585  HB2 ASN A  51      31.001  10.093  20.140  1.00 34.37           H
ATOM    586  HB3 ASN A  51      31.469   9.437  21.717  1.00 34.37           H
ATOM    587 HD21 ASN A  51      34.703   9.738  20.086  1.00 37.81           H
ATOM    588 HD22 ASN A  51      33.459  10.746  20.761  1.00 37.81           H
ATOM    589  N   SER A  52      28.253   8.861  20.919  1.00 25.07           N
ATOM    590  CA  SER A  52      27.034   9.116  21.693  1.00 22.59           C
ATOM    591  C   SER A  52      26.311   7.773  22.022  1.00 28.73           C
ATOM    592  O   SER A  52      25.889   7.381  23.094  1.00 28.61           O
ATOM    593  CB  SER A  52      26.142  10.046  20.872  1.00 21.74           C
ATOM    594  OG  SER A  52      26.571  11.424  20.991  1.00 27.62           O
ATOM    595  H   SER A  52      28.359   9.414  20.053  1.00 30.16           H
ATOM    596  HA  SER A  52      27.298   9.599  22.681  1.00 27.18           H
ATOM    597  HB2 SER A  52      26.185   9.865  19.779  1.00 26.16           H
ATOM    598  HB3 SER A  52      25.089   9.972  21.221  1.00 26.16           H
ATOM    599  HG  SER A  52      26.542  11.702  21.959  1.00 33.22           H
ATOM    600  N   SER A  53      26.214   7.020  20.902  1.00 26.62           N
ATOM    601  CA  SER A  53      25.612   5.691  20.812  1.00 31.31           C
ATOM    602  C   SER A  53      26.322   4.683  21.723  1.00 31.65           C
ATOM    603  O   SER A  53      25.674   3.917  22.452  1.00 29.81           O
ATOM    604  CB  SER A  53      25.663   5.238  19.335  1.00 28.35           C
ATOM    605  OG  SER A  53      25.159   3.896  19.097  1.00 26.81           O
ATOM    606  H   SER A  53      26.505   7.288  20.135  1.00 32.02           H
ATOM    607  HA  SER A  53      24.679   5.739  21.079  1.00 37.64           H
ATOM    608  HB2 SER A  53      25.156   5.871  18.806  1.00 34.09           H
ATOM    609  HB3 SER A  53      26.586   5.269  19.043  1.00 34.09           H
ATOM    610  HG  SER A  53      25.718   3.308  19.306  1.00 32.24           H
ATOM    611  N   ASP A  54      27.661   4.647  21.666  1.00 30.55           N
ATOM    612  CA  ASP A  54      28.450   3.898  22.646  1.00 27.06           C
ATOM    613  C   ASP A  54      28.124   4.291  24.104  1.00 27.54           C
ATOM    614  O   ASP A  54      27.913   3.404  24.933  1.00 27.58           O
ATOM    615  CB  ASP A  54      29.936   4.078  22.355  1.00 21.33           C
ATOM    616  CG  ASP A  54      30.377   3.415  21.067  1.00 29.35           C
ATOM    617  OD1 ASP A  54      29.584   2.688  20.425  1.00 28.06           O
ATOM    618  OD2 ASP A  54      31.545   3.627  20.675  1.00 28.91           O1-
ATOM    619  H   ASP A  54      28.133   5.035  21.057  1.00 36.74           H
ATOM    620  HA  ASP A  54      28.247   2.958  22.558  1.00 32.54           H
ATOM    621  HB2 ASP A  54      30.111   5.026  22.274  1.00 25.67           H
ATOM    622  HB3 ASP A  54      30.444   3.692  23.086  1.00 25.67           H
ATOM    623  N   ALA A  55      28.122   5.610  24.448  1.00 30.47           N
ATOM    624  CA  ALA A  55      27.809   6.060  25.832  1.00 30.03           C
ATOM    625  C   ALA A  55      26.388   5.596  26.213  1.00 26.11           C
ATOM    626  O   ALA A  55      25.981   5.299  27.335  1.00 26.64           O
ATOM    627  CB  ALA A  55      27.866   7.581  25.836  1.00 27.59           C
ATOM    628  H   ALA A  55      28.260   6.347  23.722  1.00 36.64           H
ATOM    629  HA  ALA A  55      28.528   5.592  26.552  1.00 36.12           H
ATOM    630  HB1 ALA A  55      27.635   8.019  26.816  1.00 33.19           H
ATOM    631  HB2 ALA A  55      28.852   7.958  25.511  1.00 33.19           H
ATOM    632  HB3 ALA A  55      27.145   8.010  25.112  1.00 33.19           H
ATOM    633  N   LEU A  56      25.519   5.604  25.181  1.00 26.27           N
ATOM    634  CA  LEU A  56      24.109   5.248  25.368  1.00 26.00           C
ATOM    635  C   LEU A  56      23.970   3.761  25.570  1.00 30.29           C
ATOM    636  O   LEU A  56      23.127   3.306  26.350  1.00 35.21           O
ATOM    637  CB  LEU A  56      23.246   5.664  24.178  1.00 25.19           C
ATOM    638  CG  LEU A  56      22.884   7.146  24.117  1.00 28.42           C
ATOM    639  CD1 LEU A  56      22.518   7.561  22.739  1.00 23.35           C
ATOM    640  CD2 LEU A  56      21.755   7.414  25.054  1.00 28.56           C
ATOM    641  H   LEU A  56      25.727   5.790  24.368  1.00 31.60           H
ATOM    642  HA  LEU A  56      23.764   5.686  26.159  1.00 31.28           H
ATOM    643  HB2 LEU A  56      23.707   5.428  23.360  1.00 30.31           H
ATOM    644  HB3 LEU A  56      22.412   5.174  24.226  1.00 30.31           H
ATOM    645  HG  LEU A  56      23.651   7.670  24.406  1.00 34.18           H
ATOM    646 HD11 LEU A  56      22.353   8.518  22.726  1.00 28.10           H
ATOM    647 HD12 LEU A  56      23.242   7.341  22.131  1.00 28.10           H
ATOM    648 HD13 LEU A  56      21.716   7.083  22.482  1.00 28.10           H
ATOM    649 HD21 LEU A  56      21.469   8.334  24.946  1.00 34.35           H
ATOM    650 HD22 LEU A  56      21.028   6.812  24.848  1.00 34.35           H
ATOM    651 HD23 LEU A  56      22.067   7.267  25.959  1.00 34.35           H
ATOM    652  N   ASP A  57      24.777   2.985  24.852  1.00 32.51           N
ATOM    653  CA  ASP A  57      24.820   1.570  25.141  1.00 26.93           C
ATOM    654  C   ASP A  57      25.273   1.344  26.569  1.00 34.55           C
ATOM    655  O   ASP A  57      24.717   0.456  27.223  1.00 31.18           O
ATOM    656  CB  ASP A  57      25.742   0.826  24.166  1.00 30.37           C
ATOM    657  CG  ASP A  57      25.171   0.698  22.744  1.00 34.93           C
ATOM    658  OD1 ASP A  57      23.996   0.996  22.459  1.00 32.27           O
ATOM    659  OD2 ASP A  57      25.928   0.267  21.870  1.00 35.25           O1-
ATOM    660  H   ASP A  57      25.305   3.250  24.222  1.00 39.08           H
ATOM    661  HA  ASP A  57      23.929   1.190  25.070  1.00 32.39           H
ATOM    662  HB2 ASP A  57      26.579   1.306  24.099  1.00 36.52           H
ATOM    663  HB3 ASP A  57      25.898  -0.068  24.506  1.00 36.52           H
ATOM    664  N   LYS A  58      26.316   2.085  27.065  1.00 31.76           N
ATOM    665  CA  LYS A  58      26.899   1.654  28.342  1.00 31.73           C
ATOM    666  C   LYS A  58      25.850   1.719  29.438  1.00 25.49           C
ATOM    667  O   LYS A  58      25.662   1.023  30.414  1.00 31.78           O
ATOM    668  CB  LYS A  58      28.064   2.616  28.573  1.00 35.63           C
ATOM    669  CG  LYS A  58      29.256   2.143  27.732  1.00 32.22           C
ATOM    670  CD  LYS A  58      30.525   2.828  28.240  1.00 36.56           C
ATOM    671  CE  LYS A  58      31.802   2.333  27.548  1.00 41.02           C
ATOM    672  NZ  LYS A  58      32.033   3.217  26.315  1.00 55.86           N1+
ATOM    673  H   LYS A  58      26.855   2.732  26.470  1.00 38.19           H
ATOM    674  HA  LYS A  58      27.229   0.581  28.260  1.00 38.15           H
ATOM    675  HB2 LYS A  58      27.766   3.653  28.289  1.00 42.83           H
ATOM    676  HB3 LYS A  58      28.321   2.667  29.648  1.00 42.83           H
ATOM    677  HG2 LYS A  58      29.355   1.040  27.787  1.00 38.74           H
ATOM    678  HG3 LYS A  58      29.076   2.353  26.653  1.00 38.74           H
ATOM    679  HD2 LYS A  58      30.422   3.933  28.159  1.00 43.94           H
ATOM    680  HD3 LYS A  58      30.620   2.651  29.336  1.00 43.94           H
ATOM    681  HE2 LYS A  58      32.689   2.406  28.224  1.00 49.30           H
ATOM    682  HE3 LYS A  58      31.708   1.263  27.242  1.00 49.30           H
ATOM    683  HZ1 LYS A  58      32.867   2.904  25.792  1.00 67.11           H
ATOM    684  HZ2 LYS A  58      31.216   3.170  25.680  1.00 67.11           H
ATOM    685  HZ3 LYS A  58      32.187   4.215  26.600  1.00 67.11           H
ATOM    686  N   ILE A  59      25.048   2.820  29.309  1.00 29.19           N
ATOM    687  CA  ILE A  59      24.029   3.151  30.330  1.00 32.19           C
ATOM    688  C   ILE A  59      22.815   2.241  30.203  1.00 34.55           C
ATOM    689  O   ILE A  59      22.217   1.849  31.208  1.00 40.37           O
ATOM    690  CB  ILE A  59      23.567   4.635  30.339  1.00 34.32           C
ATOM    691  CG1 ILE A  59      22.736   4.942  31.627  1.00 29.33           C
ATOM    692  CG2 ILE A  59      22.594   5.014  29.167  1.00 31.70           C
ATOM    693  CD1 ILE A  59      23.385   4.622  32.990  1.00 30.83           C
ATOM    694  H   ILE A  59      25.069   3.369  28.654  1.00 35.10           H
ATOM    695  HA  ILE A  59      24.428   2.974  31.199  1.00 38.70           H
ATOM    696  HB  ILE A  59      24.344   5.216  30.301  1.00 41.25           H
ATOM    697 HG12 ILE A  59      22.511   5.885  31.646  1.00 35.27           H
ATOM    698 HG13 ILE A  59      21.920   4.421  31.584  1.00 35.27           H
ATOM    699 HG21 ILE A  59      22.330   5.943  29.256  1.00 38.11           H
ATOM    700 HG22 ILE A  59      23.035   4.886  28.313  1.00 38.11           H
ATOM    701 HG23 ILE A  59      21.798   4.465  29.216  1.00 38.11           H
ATOM    702 HD11 ILE A  59      22.777   4.886  33.692  1.00 37.07           H
ATOM    703 HD12 ILE A  59      23.554   3.670  33.049  1.00 37.07           H
ATOM    704 HD13 ILE A  59      24.217   5.113  33.075  1.00 37.07           H
ATOM    705  N   ARG A  60      22.399   1.919  28.983  1.00 37.19           N
ATOM    706  CA  ARG A  60      21.380   0.904  28.837  1.00 36.79           C
ATOM    707  C   ARG A  60      21.855  -0.410  29.437  1.00 34.32           C
ATOM    708  O   ARG A  60      21.125  -1.042  30.191  1.00 33.40           O
ATOM    709  CB  ARG A  60      20.976   0.735  27.377  1.00 33.90           C
ATOM    710  CG  ARG A  60      19.697  -0.148  27.264  1.00 35.31           C
ATOM    711  CD  ARG A  60      19.332  -0.352  25.836  1.00 45.95           C
ATOM    712  NE  ARG A  60      18.250   0.552  25.442  1.00 51.45           N
ATOM    713  CZ  ARG A  60      18.011   0.925  24.185  1.00 44.95           C
ATOM    714  NH1 ARG A  60      18.766   0.474  23.191  1.00 49.73           N
ATOM    715  NH2 ARG A  60      17.043   1.782  23.924  1.00 46.56           N1+
ATOM    716  H   ARG A  60      22.676   2.267  28.246  1.00 44.71           H
ATOM    717  HA  ARG A  60      20.594   1.178  29.331  1.00 44.22           H
ATOM    718  HB2 ARG A  60      20.799   1.605  26.986  1.00 40.76           H
ATOM    719  HB3 ARG A  60      21.693   0.301  26.897  1.00 40.76           H
ATOM    720  HG2 ARG A  60      19.857  -1.012  27.663  1.00 42.44           H
ATOM    721  HG3 ARG A  60      18.954   0.288  27.706  1.00 42.44           H
ATOM    722  HD2 ARG A  60      20.108  -0.152  25.287  1.00 55.22           H
ATOM    723  HD3 ARG A  60      19.052  -1.269  25.702  1.00 55.22           H
ATOM    724  HE  ARG A  60      17.597   0.635  25.998  1.00 61.81           H
ATOM    725 HH11 ARG A  60      19.418  -0.068  23.344  1.00 59.75           H
ATOM    726 HH12 ARG A  60      18.602   0.731  22.386  1.00 59.75           H
ATOM    727 HH21 ARG A  60      16.544   2.072  24.564  1.00 55.94           H
ATOM    728 HH22 ARG A  60      16.884   2.014  23.111  1.00 55.94           H
ATOM    729  N   TYR A  61      23.082  -0.831  29.138  1.00 36.18           N
ATOM    730  CA  TYR A  61      23.589  -2.084  29.713  1.00 34.88           C
ATOM    731  C   TYR A  61      23.610  -2.030  31.234  1.00 38.29           C
ATOM    732  O   TYR A  61      23.322  -3.029  31.915  1.00 35.32           O
ATOM    733  CB  TYR A  61      24.997  -2.400  29.196  1.00 37.84           C
ATOM    734  CG  TYR A  61      25.505  -3.731  29.677  1.00 32.45           C
ATOM    735  CD1 TYR A  61      25.009  -4.917  29.152  1.00 30.79           C
ATOM    736  CD2 TYR A  61      26.469  -3.801  30.681  1.00 37.29           C
ATOM    737  CE1 TYR A  61      25.460  -6.137  29.617  1.00 31.46           C
ATOM    738  CE2 TYR A  61      26.922  -5.013  31.151  1.00 36.71           C
ATOM    739  CZ  TYR A  61      26.415  -6.173  30.614  1.00 30.53           C
ATOM    740  OH  TYR A  61      26.870  -7.382  31.076  1.00 39.29           O
ATOM    741  H   TYR A  61      23.626  -0.421  28.617  1.00 43.49           H
ATOM    742  HA  TYR A  61      23.001  -2.808  29.449  1.00 41.93           H
ATOM    743  HB2 TYR A  61      24.998  -2.411  28.227  1.00 45.49           H
ATOM    744  HB3 TYR A  61      25.613  -1.724  29.523  1.00 45.49           H
ATOM    745  HD1 TYR A  61      24.362  -4.891  28.486  1.00 37.03           H
ATOM    746  HD2 TYR A  61      26.808  -3.016  31.050  1.00 44.82           H
ATOM    747  HE1 TYR A  61      25.123  -6.927  29.259  1.00 37.83           H
ATOM    748  HE2 TYR A  61      27.569  -5.043  31.819  1.00 44.13           H
ATOM    749  HH  TYR A  61      27.406  -7.274  31.710  1.00 47.22           H
ATOM    750  N   GLU A  62      23.965  -0.881  31.793  1.00 35.68           N
ATOM    751  CA  GLU A  62      23.967  -0.767  33.247  1.00 33.84           C
ATOM    752  C   GLU A  62      22.556  -0.861  33.817  1.00 36.43           C
ATOM    753  O   GLU A  62      22.317  -1.613  34.770  1.00 44.05           O
ATOM    754  CB  GLU A  62      24.642   0.519  33.667  1.00 37.00           C
ATOM    755  CG  GLU A  62      26.123   0.396  33.736  1.00 42.39           C
ATOM    756  CD  GLU A  62      26.727   1.542  34.513  1.00 50.88           C
ATOM    757  OE1 GLU A  62      25.963   2.495  34.827  1.00 49.86           O
ATOM    758  OE2 GLU A  62      27.947   1.488  34.814  1.00 50.24           O1-
ATOM    759  H   GLU A  62      24.191  -0.170  31.366  1.00 42.89           H
ATOM    760  HA  GLU A  62      24.486  -1.498  33.614  1.00 40.69           H
ATOM    761  HB2 GLU A  62      24.429   1.212  33.022  1.00 44.47           H
ATOM    762  HB3 GLU A  62      24.316   0.761  34.546  1.00 44.47           H
ATOM    763  HG2 GLU A  62      26.353  -0.429  34.189  1.00 50.95           H
ATOM    764  HG3 GLU A  62      26.483   0.402  32.838  1.00 50.95           H
ATOM    765  N   SER A  63      21.594  -0.129  33.239  1.00 39.81           N
ATOM    766  CA  SER A  63      20.209  -0.224  33.710  1.00 34.96           C
ATOM    767  C   SER A  63      19.660  -1.649  33.687  1.00 41.44           C
ATOM    768  O   SER A  63      18.644  -1.915  34.341  1.00 41.61           O
ATOM    769  CB  SER A  63      19.278   0.644  32.881  1.00 34.50           C
ATOM    770  OG  SER A  63      18.882   0.017  31.663  1.00 34.60           O
ATOM    771  H   SER A  63      21.716   0.425  32.595  1.00 47.84           H
ATOM    772  HA  SER A  63      20.170   0.098  34.618  1.00 42.03           H
ATOM    773  HB2 SER A  63      18.485   0.820  33.409  1.00 41.48           H
ATOM    774  HB3 SER A  63      19.734   1.475  32.675  1.00 41.48           H
ATOM    775  HG  SER A  63      19.542  -0.084  31.154  1.00 41.60           H
ATOM    776  N   LEU A  64      20.271  -2.573  32.939  1.00 40.34           N
ATOM    777  CA  LEU A  64      19.662  -3.892  32.805  1.00 44.34           C
ATOM    778  C   LEU A  64      19.597  -4.572  34.154  1.00 45.32           C
ATOM    779  O   LEU A  64      18.630  -5.291  34.461  1.00 47.27           O
ATOM    780  CB  LEU A  64      20.443  -4.755  31.813  1.00 40.33           C
ATOM    781  CG  LEU A  64      20.334  -4.358  30.346  1.00 43.45           C
ATOM    782  CD1 LEU A  64      20.999  -5.368  29.421  1.00 36.01           C
ATOM    783  CD2 LEU A  64      18.900  -4.217  30.001  1.00 39.11           C
ATOM    784  H   LEU A  64      21.025  -2.477  32.542  1.00 48.49           H
ATOM    785  HA  LEU A  64      18.750  -3.795  32.498  1.00 53.29           H
ATOM    786  HB2 LEU A  64      21.381  -4.722  32.056  1.00 48.47           H
ATOM    787  HB3 LEU A  64      20.122  -5.665  31.888  1.00 48.47           H
ATOM    788  HG  LEU A  64      20.768  -3.497  30.217  1.00 52.21           H
ATOM    789 HD11 LEU A  64      20.869  -5.085  28.505  1.00 43.28           H
ATOM    790 HD12 LEU A  64      21.947  -5.415  29.618  1.00 43.28           H
ATOM    791 HD13 LEU A  64      20.586  -6.232  29.561  1.00 43.28           H
ATOM    792 HD21 LEU A  64      18.823  -4.105  29.042  1.00 47.01           H
ATOM    793 HD22 LEU A  64      18.436  -5.016  30.290  1.00 47.01           H
ATOM    794 HD23 LEU A  64      18.540  -3.435  30.448  1.00 47.01           H
ATOM    795  N   THR A  65      20.619  -4.336  34.977  1.00 41.77           N
ATOM    796  CA  THR A  65      20.736  -4.925  36.301  1.00 46.91           C
ATOM    797  C   THR A  65      20.435  -3.946  37.435  1.00 51.27           C
ATOM    798  O   THR A  65      20.180  -4.388  38.558  1.00 45.27           O
ATOM    799  CB  THR A  65      22.152  -5.504  36.496  1.00 42.91           C
ATOM    800  OG1 THR A  65      23.120  -4.461  36.467  1.00 50.37           O
ATOM    801  CG2 THR A  65      22.489  -6.497  35.387  1.00 48.13           C
ATOM    802  H   THR A  65      21.276  -3.821  34.770  1.00 50.20           H
ATOM    803  HA  THR A  65      20.101  -5.657  36.371  1.00 56.37           H
ATOM    804  HB  THR A  65      22.205  -5.957  37.355  1.00 51.57           H
ATOM    805  HG1 THR A  65      23.886  -4.774  36.616  1.00 60.52           H
ATOM    806 HG21 THR A  65      23.365  -6.884  35.547  1.00 57.83           H
ATOM    807 HG22 THR A  65      21.830  -7.209  35.369  1.00 57.83           H
ATOM    808 HG23 THR A  65      22.495  -6.055  34.522  1.00 57.83           H
ATOM    809  N   ASP A  66      20.456  -2.640  37.167  1.00 46.66           N
ATOM    810  CA  ASP A  66      20.168  -1.623  38.171  1.00 41.17           C
ATOM    811  C   ASP A  66      19.325  -0.547  37.515  1.00 45.48           C
ATOM    812  O   ASP A  66      19.851   0.439  36.978  1.00 42.19           O
ATOM    813  CB  ASP A  66      21.444  -1.021  38.752  1.00 48.59           C
ATOM    814  CG  ASP A  66      21.150  -0.007  39.850  1.00 43.64           C
ATOM    815  OD1 ASP A  66      19.964   0.143  40.223  1.00 39.98           O
ATOM    816  OD2 ASP A  66      22.110   0.634  40.332  1.00 52.13           O1-
ATOM    817  H   ASP A  66      20.637  -2.314  36.394  1.00 56.07           H
ATOM    818  HA  ASP A  66      19.668  -2.013  38.902  1.00 49.48           H
ATOM    819  HB2 ASP A  66      21.991  -1.731  39.122  1.00 58.39           H
ATOM    820  HB3 ASP A  66      21.933  -0.570  38.045  1.00 58.39           H
ATOM    821  N   PRO A  67      18.004  -0.688  37.551  1.00 42.17           N
ATOM    822  CA  PRO A  67      17.158   0.297  36.866  1.00 45.60           C
ATOM    823  C   PRO A  67      17.253   1.699  37.450  1.00 42.80           C
ATOM    824  O   PRO A  67      16.928   2.663  36.752  1.00 44.53           O
ATOM    825  CB  PRO A  67      15.743  -0.287  37.007  1.00 49.00           C
ATOM    826  CG  PRO A  67      15.958  -1.754  37.331  1.00 48.44           C
ATOM    827  CD  PRO A  67      17.234  -1.820  38.086  1.00 41.33           C
ATOM    828  HA  PRO A  67      17.395   0.331  35.926  1.00 54.80           H
ATOM    829  HB2 PRO A  67      15.269   0.163  37.724  1.00 58.88           H
ATOM    830  HB3 PRO A  67      15.267  -0.196  36.168  1.00 58.88           H
ATOM    831  HG2 PRO A  67      15.230  -2.087  37.877  1.00 58.21           H
ATOM    832  HG3 PRO A  67      16.025  -2.266  36.509  1.00 58.21           H
ATOM    833  HD2 PRO A  67      17.079  -1.698  39.035  1.00 49.67           H
ATOM    834  HD3 PRO A  67      17.694  -2.654  37.899  1.00 49.67           H
ATOM    835  N   SER A  68      17.690   1.863  38.697  1.00 47.39           N
ATOM    836  CA  SER A  68      17.833   3.218  39.225  1.00 48.03           C
ATOM    837  C   SER A  68      18.866   4.036  38.451  1.00 50.95           C
ATOM    838  O   SER A  68      18.861   5.271  38.540  1.00 48.29           O
ATOM    839  CB  SER A  68      18.223   3.184  40.697  1.00 38.16           C
ATOM    840  OG  SER A  68      19.458   2.506  40.862  1.00 47.34           O
ATOM    841  H   SER A  68      17.903   1.231  39.242  1.00 56.94           H
ATOM    842  HA  SER A  68      16.978   3.668  39.153  1.00 57.72           H
ATOM    843  HB2 SER A  68      18.312   4.093  41.024  1.00 45.86           H
ATOM    844  HB3 SER A  68      17.531   2.717  41.193  1.00 45.86           H
ATOM    845  HG  SER A  68      19.387   1.712  40.597  1.00 56.88           H
ATOM    846  N   LYS A  69      19.760   3.383  37.702  1.00 46.10           N
ATOM    847  CA  LYS A  69      20.712   4.111  36.874  1.00 41.01           C
ATOM    848  C   LYS A  69      20.019   5.094  35.945  1.00 41.08           C
ATOM    849  O   LYS A  69      20.644   6.060  35.491  1.00 47.03           O
ATOM    850  CB  LYS A  69      21.516   3.110  36.083  1.00 41.39           C
ATOM    851  CG  LYS A  69      22.240   2.145  36.948  1.00 41.65           C
ATOM    852  CD  LYS A  69      23.544   2.741  37.379  1.00 41.86           C
ATOM    853  CE  LYS A  69      24.482   1.679  37.902  1.00 41.03           C
ATOM    854  NZ  LYS A  69      25.912   2.148  37.860  1.00 46.36           N1+
ATOM    855  H   LYS A  69      19.828   2.530  37.655  1.00 55.39           H
ATOM    856  HA  LYS A  69      21.325   4.598  37.443  1.00 49.28           H
ATOM    857  HB2 LYS A  69      20.919   2.608  35.511  1.00 49.75           H
ATOM    858  HB3 LYS A  69      22.162   3.593  35.548  1.00 49.75           H
ATOM    859  HG2 LYS A  69      21.721   1.952  37.740  1.00 50.05           H
ATOM    860  HG3 LYS A  69      22.414   1.332  36.449  1.00 50.05           H
ATOM    861  HD2 LYS A  69      23.969   3.180  36.626  1.00 50.31           H
ATOM    862  HD3 LYS A  69      23.372   3.380  38.088  1.00 50.31           H
ATOM    863  HE2 LYS A  69      24.255   1.480  38.826  1.00 49.31           H
ATOM    864  HE3 LYS A  69      24.402   0.878  37.362  1.00 49.31           H
ATOM    865  HZ1 LYS A  69      26.460   1.503  38.141  1.00 55.71           H
ATOM    866  HZ2 LYS A  69      26.134   2.371  37.027  1.00 55.71           H
ATOM    867  HZ3 LYS A  69      26.016   2.862  38.381  1.00 55.71           H
ATOM    868  N   LEU A  70      18.739   4.865  35.640  1.00 45.49           N
ATOM    869  CA  LEU A  70      17.969   5.707  34.740  1.00 40.46           C
ATOM    870  C   LEU A  70      17.136   6.744  35.481  1.00 44.45           C
ATOM    871  O   LEU A  70      16.312   7.427  34.863  1.00 44.72           O
ATOM    872  CB  LEU A  70      17.061   4.841  33.861  1.00 43.51           C
ATOM    873  CG  LEU A  70      17.696   3.975  32.759  1.00 39.03           C
ATOM    874  CD1 LEU A  70      16.590   3.489  31.815  1.00 37.41           C
ATOM    875  CD2 LEU A  70      18.798   4.684  31.959  1.00 39.08           C
ATOM    876  H   LEU A  70      18.285   4.207  35.957  1.00 54.66           H
ATOM    877  HA  LEU A  70      18.578   6.191  34.161  1.00 48.63           H
ATOM    878  HB2 LEU A  70      16.582   4.241  34.451  1.00 52.29           H
ATOM    879  HB3 LEU A  70      16.418   5.422  33.426  1.00 52.29           H
ATOM    880  HG  LEU A  70      18.097   3.196  33.175  1.00 46.92           H
ATOM    881 HD11 LEU A  70      16.988   2.951  31.110  1.00 44.97           H
ATOM    882 HD12 LEU A  70      15.955   2.960  32.319  1.00 44.97           H
ATOM    883 HD13 LEU A  70      16.143   4.256  31.429  1.00 44.97           H
ATOM    884 HD21 LEU A  70      19.121   4.075  31.278  1.00 46.97           H
ATOM    885 HD22 LEU A  70      18.433   5.479  31.538  1.00 46.97           H
ATOM    886 HD23 LEU A  70      19.523   4.925  32.556  1.00 46.97           H
ATOM    887  N   ASP A  71      17.322   6.870  36.795  1.00 45.44           N
ATOM    888  CA  ASP A  71      16.591   7.878  37.546  1.00 42.08           C
ATOM    889  C   ASP A  71      16.893   9.282  37.040  1.00 41.34           C
ATOM    890  O   ASP A  71      16.009  10.144  37.055  1.00 43.64           O
ATOM    891  CB  ASP A  71      16.931   7.751  39.026  1.00 41.74           C
ATOM    892  CG  ASP A  71      16.315   6.515  39.678  1.00 46.03           C
ATOM    893  OD1 ASP A  71      15.438   5.833  39.065  1.00 46.72           O
ATOM    894  OD2 ASP A  71      16.734   6.230  40.822  1.00 47.62           O1-
ATOM    895  H   ASP A  71      17.857   6.388  37.270  1.00 54.61           H
ATOM    896  HA  ASP A  71      15.639   7.722  37.444  1.00 50.57           H
ATOM    897  HB2 ASP A  71      17.894   7.679  39.121  1.00 50.17           H
ATOM    898  HB3 ASP A  71      16.601   8.530  39.499  1.00 50.17           H
ATOM    899  N   SER A  72      18.129   9.522  36.577  1.00 41.76           N
ATOM    900  CA  SER A  72      18.584  10.747  35.888  1.00 41.34           C
ATOM    901  C   SER A  72      18.026  10.934  34.438  1.00 44.72           C
ATOM    902  O   SER A  72      18.505  11.859  33.777  1.00 47.50           O
ATOM    903  CB  SER A  72      20.101  10.742  35.845  1.00 37.54           C
ATOM    904  OG  SER A  72      20.578   9.441  35.568  1.00 36.64           O
ATOM    905  H   SER A  72      18.762   8.949  36.668  1.00 50.18           H
ATOM    906  HA  SER A  72      18.302  11.516  36.407  1.00 49.68           H
ATOM    907  HB2 SER A  72      20.392  11.349  35.149  1.00 45.12           H
ATOM    908  HB3 SER A  72      20.441  11.031  36.706  1.00 45.12           H
ATOM    909  HG  SER A  72      21.419   9.444  35.586  1.00 44.04           H
ATOM    910  N   GLY A  73      17.067  10.132  33.982  1.00 46.48           N
ATOM    911  CA  GLY A  73      16.485  10.218  32.651  1.00 39.53           C
ATOM    912  C   GLY A  73      16.313   8.846  32.013  1.00 40.69           C
ATOM    913  O   GLY A  73      17.298   8.132  31.790  1.00 46.31           O
ATOM    914  H   GLY A  73      16.726   9.504  34.456  1.00 55.85           H
ATOM    915  HA2 GLY A  73      15.613  10.635  32.699  1.00 47.51           H
ATOM    916  HA3 GLY A  73      17.049  10.763  32.080  1.00 47.51           H
ATOM    917  N   LYS A  74      15.072   8.466  31.697  1.00 44.80           N
ATOM    918  CA  LYS A  74      14.814   7.233  30.949  1.00 41.15           C
ATOM    919  C   LYS A  74      14.996   7.378  29.425  1.00 44.49           C
ATOM    920  O   LYS A  74      15.231   6.359  28.764  1.00 40.51           O
ATOM    921  CB  LYS A  74      13.397   6.722  31.238  1.00 45.19           C
ATOM    922  CG  LYS A  74      13.081   6.373  32.720  1.00 49.17           C
ATOM    923  CD  LYS A  74      11.725   5.657  32.874  0.80 53.98           C
ATOM    924  CE  LYS A  74      10.511   6.507  32.403  0.00 57.44           C
ATOM    925  NZ  LYS A  74       9.814   6.044  31.139  0.79 52.38           N1+
ATOM    926  H   LYS A  74      14.361   8.905  31.913  1.00 53.84           H
ATOM    927  HA  LYS A  74      15.423   6.546  31.261  1.00 49.46           H
ATOM    928  HB2 LYS A  74      12.757   7.394  30.955  1.00 54.30           H
ATOM    929  HB3 LYS A  74      13.263   5.912  30.722  1.00 54.30           H
ATOM    930  HG2 LYS A  74      13.775   5.787  33.067  1.00 59.08           H
ATOM    931  HG3 LYS A  74      13.039   7.192  33.236  1.00 59.08           H
ATOM    932  HD2 LYS A  74      11.739   4.837  32.353  0.00 64.85           H
ATOM    933  HD3 LYS A  74      11.598   5.449  33.812  1.00 64.85           H
ATOM    934  HE2 LYS A  74       9.839   6.496  33.104  0.24 69.01           H
ATOM    935  HE3 LYS A  74      10.804   7.419  32.253  0.00 69.01           H
ATOM    936  HZ1 LYS A  74       9.120   6.573  30.971  1.00 62.93           H
ATOM    937  HZ2 LYS A  74      10.373   6.075  30.447  1.00 62.93           H
ATOM    938  HZ3 LYS A  74       9.520   5.210  31.237  1.00 62.93           H
ATOM    939  N   GLU A  75      14.874   8.593  28.846  1.00 43.24           N
ATOM    940  CA  GLU A  75      14.973   8.780  27.394  1.00 39.44           C
ATOM    941  C   GLU A  75      16.399   8.552  26.906  1.00 39.40           C
ATOM    942  O   GLU A  75      17.347   9.160  27.417  1.00 39.66           O
ATOM    943  CB  GLU A  75      14.573  10.199  26.984  1.00 48.51           C
ATOM    944  CG  GLU A  75      13.150  10.688  27.296  1.00 57.31           C
ATOM    945  CD  GLU A  75      12.968  12.172  26.883  0.00 53.29           C
ATOM    946  OE1 GLU A  75      12.731  12.450  25.690  0.96 56.48           O
ATOM    947  OE2 GLU A  75      13.099  13.080  27.733  0.94 52.33           O1-
ATOM    948  H   GLU A  75      14.733   9.321  29.282  1.00 51.96           H
ATOM    949  HA  GLU A  75      14.386   8.156  26.942  1.00 47.40           H
ATOM    950  HB2 GLU A  75      15.178  10.809  27.436  1.00 58.29           H
ATOM    951  HB3 GLU A  75      14.700  10.278  26.025  1.00 58.29           H
ATOM    952  HG2 GLU A  75      12.515  10.150  26.796  1.00 68.85           H
ATOM    953  HG3 GLU A  75      12.981  10.607  28.248  1.00 68.85           H
ATOM    954  N   LEU A  76      16.562   7.714  25.891  1.00 43.52           N
ATOM    955  CA  LEU A  76      17.892   7.426  25.344  1.00 33.92           C
ATOM    956  C   LEU A  76      17.864   7.908  23.902  1.00 36.66           C
ATOM    957  O   LEU A  76      17.268   7.267  23.036  1.00 34.56           O
ATOM    958  CB  LEU A  76      18.245   5.946  25.474  1.00 33.86           C
ATOM    959  CG  LEU A  76      18.336   5.382  26.914  1.00 38.71           C
ATOM    960  CD1 LEU A  76      18.853   3.975  26.928  1.00 37.66           C
ATOM    961  CD2 LEU A  76      19.174   6.199  27.840  1.00 35.56           C
ATOM    962  H   LEU A  76      15.918   7.306  25.493  1.00 52.29           H
ATOM    963  HA  LEU A  76      18.569   7.938  25.810  1.00 40.78           H
ATOM    964  HB2 LEU A  76      17.565   5.434  25.011  1.00 40.71           H
ATOM    965  HB3 LEU A  76      19.098   5.799  25.042  1.00 40.71           H
ATOM    966  HG  LEU A  76      17.444   5.362  27.290  1.00 46.53           H
ATOM    967 HD11 LEU A  76      18.918   3.689  27.850  1.00 45.27           H
ATOM    968 HD12 LEU A  76      18.228   3.414  26.444  1.00 45.27           H
ATOM    969 HD13 LEU A  76      19.730   3.945  26.515  1.00 45.27           H
ATOM    970 HD21 LEU A  76      19.199   5.758  28.702  1.00 42.74           H
ATOM    971 HD22 LEU A  76      20.074   6.261  27.481  1.00 42.74           H
ATOM    972 HD23 LEU A  76      18.781   7.082  27.924  1.00 42.74           H
ATOM    973  N   HIS A  77      18.482   9.059  23.645  1.00 34.60           N
ATOM    974  CA  HIS A  77      18.417   9.652  22.319  1.00 33.39           C
ATOM    975  C   HIS A  77      19.592  10.591  22.094  1.00 27.47           C
ATOM    976  O   HIS A  77      20.401  10.845  22.991  1.00 27.28           O
ATOM    977  CB  HIS A  77      17.079  10.398  22.087  1.00 40.16           C
ATOM    978  CG  HIS A  77      16.807  11.531  23.043  1.00 35.49           C
ATOM    979  ND1 HIS A  77      17.738  12.015  23.930  1.00 40.15           N
ATOM    980  CD2 HIS A  77      15.688  12.259  23.254  1.00 46.18           C
ATOM    981  CE1 HIS A  77      17.207  12.979  24.653  1.00 30.88           C
ATOM    982  NE2 HIS A  77      15.966  13.145  24.264  1.00 46.39           N
ATOM    983  H   HIS A  77      18.941   9.504  24.220  1.00 41.59           H
ATOM    984  HA  HIS A  77      18.483   8.934  21.666  1.00 40.14           H
ATOM    985  HB2 HIS A  77      16.357   9.756  22.185  1.00 48.27           H
ATOM    986  HB3 HIS A  77      17.063  10.762  21.188  1.00 48.27           H
ATOM    987  HD2 HIS A  77      14.875  12.172  22.807  1.00 55.49           H
ATOM    988  HE1 HIS A  77      17.644  13.467  25.314  1.00 37.13           H
ATOM    989  HE2 HIS A  77      15.424  13.733  24.579  1.00 55.75           H
ATOM    990  N   ILE A  78      19.653  11.097  20.858  1.00 23.75           N
ATOM    991  CA  ILE A  78      20.702  11.966  20.330  1.00 26.79           C
ATOM    992  C   ILE A  78      19.982  13.130  19.670  1.00 25.38           C
ATOM    993  O   ILE A  78      19.083  12.919  18.850  1.00 29.51           O
ATOM    994  CB  ILE A  78      21.602  11.233  19.300  1.00 31.03           C
ATOM    995  CG1 ILE A  78      22.233   9.995  19.922  1.00 25.07           C
ATOM    996  CG2 ILE A  78      22.719  12.138  18.721  1.00 27.91           C
ATOM    997  CD1 ILE A  78      22.755   8.974  18.932  1.00 34.86           C
ATOM    998  H   ILE A  78      19.049  10.927  20.269  1.00 28.58           H
ATOM    999  HA  ILE A  78      21.260  12.301  21.050  1.00 32.22           H
ATOM   1000  HB  ILE A  78      21.038  10.942  18.569  1.00 37.31           H
ATOM   1001 HG12 ILE A  78      22.975  10.274  20.481  1.00 30.16           H
ATOM   1002 HG13 ILE A  78      21.561   9.545  20.457  1.00 30.16           H
ATOM   1003 HG21 ILE A  78      23.267  11.621  18.111  1.00 33.57           H
ATOM   1004 HG22 ILE A  78      22.311  12.881  18.250  1.00 33.57           H
ATOM   1005 HG23 ILE A  78      23.269  12.466  19.447  1.00 33.57           H
ATOM   1006 HD11 ILE A  78      23.149   8.237  19.429  1.00 41.91           H
ATOM   1007 HD12 ILE A  78      22.019   8.654  18.390  1.00 41.91           H
ATOM   1008 HD13 ILE A  78      23.428   9.392  18.370  1.00 41.91           H
ATOM   1009  N   ASN A  79      20.349  14.352  20.037  1.00 31.26           N
ATOM   1010  CA  ASN A  79      19.807  15.533  19.376  1.00 33.67           C
ATOM   1011  C   ASN A  79      20.936  16.270  18.684  1.00 25.74           C
ATOM   1012  O   ASN A  79      22.070  16.309  19.190  1.00 28.08           O
ATOM   1013  CB  ASN A  79      19.104  16.483  20.361  1.00 32.34           C
ATOM   1014  CG  ASN A  79      17.868  15.860  21.022  1.00 31.72           C
ATOM   1015  OD1 ASN A  79      17.210  14.983  20.472  1.00 27.83           O
ATOM   1016  ND2 ASN A  79      17.569  16.330  22.215  1.00 28.55           N
ATOM   1017  H   ASN A  79      20.916  14.523  20.672  1.00 37.58           H
ATOM   1018  HA  ASN A  79      19.162  15.269  18.699  1.00 40.48           H
ATOM   1019  HB2 ASN A  79      19.720  16.723  21.067  1.00 38.88           H
ATOM   1020  HB3 ASN A  79      18.820  17.278  19.889  1.00 38.88           H
ATOM   1021 HD21 ASN A  79      16.834  16.098  22.598  1.00 34.34           H
ATOM   1022 HD22 ASN A  79      18.105  16.873  22.610  1.00 34.34           H
ATOM   1023  N   LEU A  80      20.606  16.841  17.525  1.00 31.29           N
ATOM   1024  CA  LEU A  80      21.511  17.660  16.726  1.00 23.83           C
ATOM   1025  C   LEU A  80      20.964  19.085  16.669  1.00 27.51           C
ATOM   1026  O   LEU A  80      19.918  19.305  16.067  1.00 28.96           O
ATOM   1027  CB  LEU A  80      21.620  17.090  15.324  1.00 24.80           C
ATOM   1028  CG  LEU A  80      22.008  15.612  15.198  1.00 27.57           C
ATOM   1029  CD1 LEU A  80      22.173  15.245  13.723  1.00 29.29           C
ATOM   1030  CD2 LEU A  80      23.271  15.276  15.940  1.00 27.30           C
ATOM   1031  H   LEU A  80      19.823  16.760  17.164  1.00 37.62           H
ATOM   1032  HA  LEU A  80      22.396  17.681  17.121  1.00 28.68           H
ATOM   1033  HB2 LEU A  80      20.763  17.202  14.890  1.00 29.83           H
ATOM   1034  HB3 LEU A  80      22.282  17.606  14.848  1.00 29.83           H
ATOM   1035  HG  LEU A  80      21.294  15.062  15.567  1.00 33.16           H
ATOM   1036 HD11 LEU A  80      22.320  14.290  13.649  1.00 35.22           H
ATOM   1037 HD12 LEU A  80      21.367  15.488  13.248  1.00 35.22           H
ATOM   1038 HD13 LEU A  80      22.928  15.730  13.358  1.00 35.22           H
ATOM   1039 HD21 LEU A  80      23.486  14.344  15.775  1.00 32.83           H
ATOM   1040 HD22 LEU A  80      23.995  15.835  15.620  1.00 32.83           H
ATOM   1041 HD23 LEU A  80      23.129  15.419  16.890  1.00 32.83           H
ATOM   1042  N   ILE A  81      21.693  20.049  17.221  1.00 28.11           N
ATOM   1043  CA  ILE A  81      21.192  21.416  17.380  1.00 28.51           C
ATOM   1044  C   ILE A  81      22.127  22.394  16.662  1.00 30.51           C
ATOM   1045  O   ILE A  81      23.172  22.784  17.187  1.00 26.03           O
ATOM   1046  CB  ILE A  81      21.051  21.790  18.868  1.00 27.06           C
ATOM   1047  CG1 ILE A  81      20.302  20.697  19.610  1.00 31.38           C
ATOM   1048  CG2 ILE A  81      20.345  23.120  18.996  1.00 28.04           C
ATOM   1049  CD1 ILE A  81      20.668  20.615  20.977  1.00 33.51           C
ATOM   1050  H   ILE A  81      22.493  19.940  17.524  1.00 33.81           H
ATOM   1051  HA  ILE A  81      20.309  21.481  16.990  1.00 34.29           H
ATOM   1052  HB  ILE A  81      21.933  21.883  19.259  1.00 32.54           H
ATOM   1053 HG12 ILE A  81      19.354  20.892  19.576  1.00 37.73           H
ATOM   1054 HG13 ILE A  81      20.477  19.830  19.218  1.00 37.73           H
ATOM   1055 HG21 ILE A  81      20.283  23.351  19.933  1.00 33.72           H
ATOM   1056 HG22 ILE A  81      20.853  23.797  18.523  1.00 33.72           H
ATOM   1057 HG23 ILE A  81      19.459  23.039  18.607  1.00 33.72           H
ATOM   1058 HD11 ILE A  81      20.153  19.903  21.389  1.00 40.29           H
ATOM   1059 HD12 ILE A  81      21.616  20.415  21.026  1.00 40.29           H
ATOM   1060 HD13 ILE A  81      20.479  21.467  21.400  1.00 40.29           H
ATOM   1061  N   PRO A  82      21.737  22.870  15.472  1.00 32.82           N
ATOM   1062  CA  PRO A  82      22.492  23.928  14.785  1.00 26.90           C
ATOM   1063  C   PRO A  82      22.077  25.322  15.229  1.00 34.17           C
ATOM   1064  O   PRO A  82      20.907  25.601  15.495  1.00 29.13           O
ATOM   1065  CB  PRO A  82      22.109  23.711  13.320  1.00 27.28           C
ATOM   1066  CG  PRO A  82      20.706  23.182  13.387  1.00 39.80           C
ATOM   1067  CD  PRO A  82      20.610  22.365  14.660  1.00 29.57           C
ATOM   1068  HA  PRO A  82      23.448  23.818  14.892  1.00 32.35           H
ATOM   1069  HB2 PRO A  82      22.137  24.556  12.844  1.00 32.81           H
ATOM   1070  HB3 PRO A  82      22.702  23.061  12.918  1.00 32.81           H
ATOM   1071  HG2 PRO A  82      20.081  23.924  13.404  1.00 47.84           H
ATOM   1072  HG3 PRO A  82      20.544  22.623  12.611  1.00 47.84           H
ATOM   1073  HD2 PRO A  82      19.766  22.533  15.098  1.00 35.56           H
ATOM   1074  HD3 PRO A  82      20.721  21.423  14.467  1.00 35.56           H
ATOM   1075  N   ASN A  83      23.055  26.222  15.280  1.00 30.64           N
ATOM   1076  CA  ASN A  83      22.802  27.608  15.660  1.00 33.20           C
ATOM   1077  C   ASN A  83      23.670  28.505  14.786  1.00 30.75           C
ATOM   1078  O   ASN A  83      24.870  28.644  15.025  1.00 30.62           O
ATOM   1079  CB  ASN A  83      23.070  27.826  17.144  1.00 32.25           C
ATOM   1080  CG  ASN A  83      22.517  29.144  17.636  1.00 34.55           C
ATOM   1081  OD1 ASN A  83      22.721  30.180  17.019  1.00 36.85           O
ATOM   1082  ND2 ASN A  83      21.778  29.102  18.718  1.00 35.49           N
ATOM   1083  H   ASN A  83      23.877  26.054  15.098  1.00 36.84           H
ATOM   1084  HA  ASN A  83      21.876  27.829  15.481  1.00 39.91           H
ATOM   1085  HB2 ASN A  83      22.656  27.115  17.656  1.00 38.78           H
ATOM   1086  HB3 ASN A  83      24.030  27.817  17.294  1.00 38.78           H
ATOM   1087 HD21 ASN A  83      21.361  29.807  18.971  1.00 42.66           H
ATOM   1088 HD22 ASN A  83      21.706  28.370  19.164  1.00 42.66           H
ATOM   1089  N   LYS A  84      23.056  29.128  13.791  1.00 36.60           N
ATOM   1090  CA  LYS A  84      23.825  29.958  12.867  1.00 34.71           C
ATOM   1091  C   LYS A  84      24.305  31.258  13.504  1.00 35.17           C
ATOM   1092  O   LYS A  84      25.378  31.742  13.148  1.00 42.41           O
ATOM   1093  CB  LYS A  84      22.992  30.237  11.633  1.00 36.86           C
ATOM   1094  CG  LYS A  84      22.701  28.979  10.898  1.00 37.44           C
ATOM   1095  CD  LYS A  84      22.050  29.208   9.557  1.00 42.05           C
ATOM   1096  CE  LYS A  84      21.180  28.027   9.182  1.00 42.80           C
ATOM   1097  NZ  LYS A  84      21.003  27.987   7.732  1.00 45.82           N1+
ATOM   1098  H   LYS A  84      22.210  29.088  13.625  1.00 43.99           H
ATOM   1099  HA  LYS A  84      24.606  29.462  12.586  1.00 41.73           H
ATOM   1100  HB2 LYS A  84      22.144  30.620  11.906  1.00 44.31           H
ATOM   1101  HB3 LYS A  84      23.468  30.845  11.048  1.00 44.31           H
ATOM   1102  HG2 LYS A  84      23.539  28.514  10.742  1.00 45.00           H
ATOM   1103  HG3 LYS A  84      22.105  28.433  11.432  1.00 45.00           H
ATOM   1104  HD2 LYS A  84      21.491  29.997   9.601  1.00 50.54           H
ATOM   1105  HD3 LYS A  84      22.736  29.311   8.876  1.00 50.54           H
ATOM   1106  HE2 LYS A  84      21.596  27.199   9.473  1.00 51.44           H
ATOM   1107  HE3 LYS A  84      20.301  28.124   9.585  1.00 51.44           H
ATOM   1108  HZ1 LYS A  84      20.548  27.258   7.496  1.00 55.05           H
ATOM   1109  HZ2 LYS A  84      20.554  28.709   7.462  1.00 55.05           H
ATOM   1110  HZ3 LYS A  84      21.798  27.980   7.330  1.00 55.05           H
ATOM   1111  N   GLN A  85      23.560  31.800  14.467  1.00 35.58           N
ATOM   1112  CA  GLN A  85      23.957  33.015  15.177  1.00 37.16           C
ATOM   1113  C   GLN A  85      25.233  32.812  15.987  1.00 38.63           C
ATOM   1114  O   GLN A  85      26.149  33.642  15.949  1.00 40.31           O
ATOM   1115  CB  GLN A  85      22.819  33.472  16.101  1.00 41.28           C
ATOM   1116  CG  GLN A  85      21.587  34.067  15.377  1.00 45.64           C
ATOM   1117  CD  GLN A  85      20.740  33.039  14.631  0.16 45.65           C
ATOM   1118  OE1 GLN A  85      20.343  31.997  15.184  0.78 52.09           O
ATOM   1119  NE2 GLN A  85      20.450  33.337  13.361  0.68 42.45           N
ATOM   1120  H   GLN A  85      22.814  31.463  14.735  1.00 42.77           H
ATOM   1121  HA  GLN A  85      24.121  33.716  14.533  1.00 44.67           H
ATOM   1122  HB2 GLN A  85      22.523  32.716  16.630  1.00 49.61           H
ATOM   1123  HB3 GLN A  85      23.164  34.162  16.692  1.00 49.61           H
ATOM   1124  HG2 GLN A  85      21.025  34.505  16.036  1.00 54.85           H
ATOM   1125  HG3 GLN A  85      21.894  34.725  14.733  1.00 54.85           H
ATOM   1126 HE21 GLN A  85      20.737  34.071  13.016  1.00 51.02           H
ATOM   1127 HE22 GLN A  85      19.977  32.798  12.886  1.00 51.02           H
ATOM   1128  N   ASP A  86      25.296  31.738  16.765  1.00 37.21           N
ATOM   1129  CA  ASP A  86      26.514  31.389  17.500  1.00 33.62           C
ATOM   1130  C   ASP A  86      27.548  30.649  16.656  1.00 34.22           C
ATOM   1131  O   ASP A  86      28.681  30.448  17.131  1.00 32.16           O
ATOM   1132  CB  ASP A  86      26.140  30.535  18.711  1.00 34.35           C
ATOM   1133  CG  ASP A  86      25.193  31.246  19.637  1.00 37.38           C
ATOM   1134  OD1 ASP A  86      25.058  32.463  19.460  1.00 46.21           O
ATOM   1135  OD2 ASP A  86      24.559  30.599  20.505  1.00 40.34           O1-
ATOM   1136  H   ASP A  86      24.638  31.197  16.886  1.00 44.72           H
ATOM   1137  HA  ASP A  86      26.925  32.204  17.818  1.00 40.42           H
ATOM   1138  HB2 ASP A  86      25.711  29.715  18.413  1.00 41.30           H
ATOM   1139  HB3 ASP A  86      26.942  30.324  19.210  1.00 41.30           H
ATOM   1140  N   ARG A  87      27.169  30.239  15.436  1.00 34.05           N
ATOM   1141  CA  ARG A  87      27.972  29.390  14.551  1.00 34.32           C
ATOM   1142  C   ARG A  87      28.417  28.100  15.270  1.00 31.10           C
ATOM   1143  O   ARG A  87      29.587  27.713  15.280  1.00 33.85           O
ATOM   1144  CB  ARG A  87      29.160  30.190  13.980  1.00 26.37           C
ATOM   1145  CG  ARG A  87      29.624  29.684  12.645  1.00 36.73           C
ATOM   1146  CD  ARG A  87      31.108  29.782  12.519  1.00 40.34           C
ATOM   1147  NE  ARG A  87      31.497  31.139  12.183  1.00 45.76           N
ATOM   1148  CZ  ARG A  87      32.712  31.648  12.383  1.00 47.69           C
ATOM   1149  NH1 ARG A  87      33.678  30.932  12.940  1.00 36.14           N
ATOM   1150  NH2 ARG A  87      32.952  32.899  12.038  1.00 54.04           N1+
ATOM   1151  H   ARG A  87      26.415  30.455  15.081  1.00 40.93           H
ATOM   1152  HA  ARG A  87      27.418  29.121  13.803  1.00 41.26           H
ATOM   1153  HB2 ARG A  87      28.869  31.105  13.848  1.00 31.72           H
ATOM   1154  HB3 ARG A  87      29.907  30.170  14.598  1.00 31.72           H
ATOM   1155  HG2 ARG A  87      29.371  28.756  12.545  1.00 44.15           H
ATOM   1156  HG3 ARG A  87      29.227  30.219  11.939  1.00 44.15           H
ATOM   1157  HD2 ARG A  87      31.527  29.523  13.355  1.00 48.48           H
ATOM   1158  HD3 ARG A  87      31.405  29.202  11.804  1.00 48.48           H
ATOM   1159  HE  ARG A  87      30.916  31.631  11.779  1.00 54.99           H
ATOM   1160 HH11 ARG A  87      33.535  30.117  13.172  1.00 43.44           H
ATOM   1161 HH12 ARG A  87      34.455  31.280  13.066  1.00 43.44           H
ATOM   1162 HH21 ARG A  87      32.328  33.370  11.679  1.00 64.93           H
ATOM   1163 HH22 ARG A  87      33.731  33.240  12.168  1.00 64.93           H
ATOM   1164  N   THR A  88      27.468  27.417  15.874  1.00 32.52           N
ATOM   1165  CA  THR A  88      27.763  26.179  16.589  1.00 34.13           C
ATOM   1166  C   THR A  88      26.864  25.061  16.109  1.00 29.14           C
ATOM   1167  O   THR A  88      25.715  25.299  15.772  1.00 33.13           O
ATOM   1168  CB  THR A  88      27.556  26.307  18.080  1.00 27.36           C
ATOM   1169  OG1 THR A  88      26.219  26.763  18.335  1.00 28.81           O
ATOM   1170  CG2 THR A  88      28.608  27.229  18.704  1.00 32.94           C
ATOM   1171  H   THR A  88      26.639  27.645  15.883  1.00 39.09           H
ATOM   1172  HA  THR A  88      28.682  25.924  16.428  1.00 41.03           H
ATOM   1173  HB  THR A  88      27.664  25.431  18.480  1.00 32.90           H
ATOM   1174  HG1 THR A  88      25.663  26.279  17.927  1.00 34.65           H
ATOM   1175 HG21 THR A  88      28.454  27.316  19.656  1.00 39.61           H
ATOM   1176 HG22 THR A  88      29.492  26.860  18.567  1.00 39.61           H
ATOM   1177 HG23 THR A  88      28.572  28.113  18.301  1.00 39.61           H
ATOM   1178  N   LEU A  89      27.404  23.850  16.067  1.00 32.27           N
ATOM   1179  CA  LEU A  89      26.617  22.636  15.968  1.00 26.36           C
ATOM   1180  C   LEU A  89      26.795  21.867  17.270  1.00 24.59           C
ATOM   1181  O   LEU A  89      27.928  21.581  17.682  1.00 28.67           O
ATOM   1182  CB  LEU A  89      27.051  21.802  14.767  1.00 33.52           C
ATOM   1183  CG  LEU A  89      26.239  20.516  14.565  1.00 31.07           C
ATOM   1184  CD1 LEU A  89      24.754  20.821  14.265  1.00 29.01           C
ATOM   1185  CD2 LEU A  89      26.824  19.672  13.442  1.00 30.65           C
ATOM   1186  H   LEU A  89      28.251  23.704  16.097  1.00 38.80           H
ATOM   1187  HA  LEU A  89      25.678  22.857  15.864  1.00 31.71           H
ATOM   1188  HB2 LEU A  89      26.965  22.338  13.966  1.00 40.30           H
ATOM   1189  HB3 LEU A  89      27.980  21.554  14.883  1.00 40.30           H
ATOM   1190  HG  LEU A  89      26.275  19.994  15.383  1.00 37.36           H
ATOM   1191 HD11 LEU A  89      24.296  19.985  14.084  1.00 34.88           H
ATOM   1192 HD12 LEU A  89      24.352  21.262  15.031  1.00 34.88           H
ATOM   1193 HD13 LEU A  89      24.699  21.396  13.486  1.00 34.88           H
ATOM   1194 HD21 LEU A  89      26.296  18.862  13.347  1.00 36.85           H
ATOM   1195 HD22 LEU A  89      26.794  20.183  12.616  1.00 36.85           H
ATOM   1196 HD23 LEU A  89      27.741  19.444  13.655  1.00 36.85           H
ATOM   1197  N   THR A  90      25.690  21.587  17.955  1.00 28.28           N
ATOM   1198  CA  THR A  90      25.740  20.865  19.223  1.00 28.72           C
ATOM   1199  C   THR A  90      25.124  19.486  19.042  1.00 27.03           C
ATOM   1200  O   THR A  90      24.053  19.367  18.442  1.00 28.96           O
ATOM   1201  CB  THR A  90      25.040  21.653  20.333  1.00 32.56           C
ATOM   1202  OG1 THR A  90      25.713  22.912  20.487  1.00 33.30           O
ATOM   1203  CG2 THR A  90      25.060  20.919  21.663  1.00 27.98           C
ATOM   1204  H   THR A  90      24.893  21.811  17.713  1.00 34.02           H
ATOM   1205  HA  THR A  90      26.658  20.768  19.486  1.00 34.54           H
ATOM   1206  HB  THR A  90      24.112  21.799  20.087  1.00 39.15           H
ATOM   1207  HG1 THR A  90      25.683  23.341  19.765  1.00 40.03           H
ATOM   1208 HG21 THR A  90      24.620  21.453  22.342  1.00 33.65           H
ATOM   1209 HG22 THR A  90      24.595  20.072  21.589  1.00 33.65           H
ATOM   1210 HG23 THR A  90      25.978  20.771  21.933  1.00 33.65           H
ATOM   1211  N   ILE A  91      25.831  18.456  19.529  1.00 28.74           N
ATOM   1212  CA  ILE A  91      25.353  17.078  19.612  1.00 27.76           C
ATOM   1213  C   ILE A  91      25.138  16.729  21.093  1.00 24.24           C
ATOM   1214  O   ILE A  91      26.072  16.791  21.903  1.00 26.86           O
ATOM   1215  CB  ILE A  91      26.348  16.105  18.959  1.00 28.69           C
ATOM   1216  CG1 ILE A  91      26.614  16.480  17.506  1.00 29.10           C
ATOM   1217  CG2 ILE A  91      25.797  14.723  18.948  1.00 23.19           C
ATOM   1218  CD1 ILE A  91      27.943  17.228  17.255  1.00 38.56           C
ATOM   1219  H   ILE A  91      26.628  18.533  19.835  1.00 34.56           H
ATOM   1220  HA  ILE A  91      24.501  16.998  19.151  1.00 33.39           H
ATOM   1221  HB  ILE A  91      27.184  16.108  19.455  1.00 34.50           H
ATOM   1222 HG12 ILE A  91      26.629  15.665  16.980  1.00 34.99           H
ATOM   1223 HG13 ILE A  91      25.884  17.045  17.206  1.00 34.99           H
ATOM   1224 HG21 ILE A  91      26.402  14.149  18.450  1.00 27.90           H
ATOM   1225 HG22 ILE A  91      25.707  14.410  19.861  1.00 27.90           H
ATOM   1226 HG23 ILE A  91      24.933  14.749  18.516  1.00 27.90           H
ATOM   1227 HD11 ILE A  91      28.001  17.474  16.316  1.00 46.35           H
ATOM   1228 HD12 ILE A  91      27.968  18.026  17.804  1.00 46.35           H
ATOM   1229 HD13 ILE A  91      28.684  16.645  17.489  1.00 46.35           H
ATOM   1230  N   VAL A  92      23.915  16.368  21.446  1.00 29.46           N
ATOM   1231  CA  VAL A  92      23.531  16.036  22.818  1.00 29.30           C
ATOM   1232  C   VAL A  92      23.116  14.584  22.853  1.00 25.82           C
ATOM   1233  O   VAL A  92      22.331  14.151  21.993  1.00 25.94           O
ATOM   1234  CB  VAL A  92      22.356  16.903  23.320  1.00 30.45           C
ATOM   1235  CG1 VAL A  92      22.186  16.766  24.853  1.00 27.54           C
ATOM   1236  CG2 VAL A  92      22.574  18.291  22.915  1.00 29.01           C
ATOM   1237  H   VAL A  92      23.263  16.305  20.884  1.00 35.42           H
ATOM   1238  HA  VAL A  92      24.285  16.171  23.410  1.00 35.23           H
ATOM   1239  HB  VAL A  92      21.536  16.602  22.898  1.00 36.62           H
ATOM   1240 HG11 VAL A  92      21.417  17.285  25.126  1.00 33.13           H
ATOM   1241 HG12 VAL A  92      22.051  15.832  25.072  1.00 33.13           H
ATOM   1242 HG13 VAL A  92      22.980  17.094  25.300  1.00 33.13           H
ATOM   1243 HG21 VAL A  92      21.940  18.850  23.390  1.00 34.89           H
ATOM   1244 HG22 VAL A  92      23.482  18.546  23.129  1.00 34.89           H
ATOM   1245 HG23 VAL A  92      22.437  18.357  21.958  1.00 34.89           H
ATOM   1246  N   ASP A  93      23.615  13.844  23.853  1.00 31.71           N
ATOM   1247  CA  ASP A  93      23.069  12.513  24.081  1.00 30.27           C
ATOM   1248  C   ASP A  93      22.925  12.481  25.628  1.00 31.71           C
ATOM   1249  O   ASP A  93      23.401  13.132  26.548  1.00 27.62           O
ATOM   1250  CB  ASP A  93      23.991  11.421  23.552  1.00 28.95           C
ATOM   1251  CG  ASP A  93      25.263  11.333  24.367  1.00 27.84           C
ATOM   1252  OD1 ASP A  93      25.166  10.874  25.524  1.00 27.38           O
ATOM   1253  OD2 ASP A  93      26.341  11.775  23.843  1.00 30.99           O1-
ATOM   1254  H   ASP A  93      24.356  14.155  24.509  1.00 38.13           H
ATOM   1255  HA  ASP A  93      22.058  12.398  23.557  1.00 36.40           H
ATOM   1256  HB2 ASP A  93      23.472  10.435  23.571  1.00 34.81           H
ATOM   1257  HB3 ASP A  93      24.208  11.617  22.478  1.00 34.81           H
ATOM   1258  N   THR A  94      22.038  11.494  25.877  1.00 27.81           N
ATOM   1259  CA  THR A  94      21.673  11.007  27.213  1.00 34.98           C
ATOM   1260  C   THR A  94      22.329   9.654  27.575  1.00 29.88           C
ATOM   1261  O   THR A  94      21.717   8.869  28.287  1.00 26.59           O
ATOM   1262  CB  THR A  94      20.143  10.914  27.377  1.00 26.75           C
ATOM   1263  OG1 THR A  94      19.581  10.030  26.404  1.00 31.67           O
ATOM   1264  CG2 THR A  94      19.439  12.312  27.296  1.00 23.00           C
ATOM   1265  H   THR A  94      21.614  11.089  25.251  1.00 33.45           H
ATOM   1266  HA  THR A  94      21.987  11.664  27.856  1.00 42.06           H
ATOM   1267  HB  THR A  94      19.946  10.556  28.254  1.00 32.18           H
ATOM   1268  HG1 THR A  94      18.751   9.965  26.513  1.00 38.08           H
ATOM   1269 HG21 THR A  94      18.491  12.218  27.461  1.00 27.68           H
ATOM   1270 HG22 THR A  94      19.812  12.914  27.957  1.00 27.68           H
ATOM   1271 HG23 THR A  94      19.564  12.708  26.422  1.00 27.68           H
ATOM   1272  N   GLY A  95      23.598   9.395  27.191  1.00 32.53           N
ATOM   1273  CA  GLY A  95      24.351   8.203  27.583  1.00 30.57           C
ATOM   1274  C   GLY A  95      24.932   8.268  28.993  1.00 28.07           C
ATOM   1275  O   GLY A  95      24.491   9.080  29.807  1.00 29.51           O
ATOM   1276  H   GLY A  95      24.049   9.924  26.685  1.00 39.12           H
ATOM   1277  HA2 GLY A  95      23.771   7.433  27.525  1.00 36.75           H
ATOM   1278  HA3 GLY A  95      25.079   8.061  26.961  1.00 36.75           H
ATOM   1279  N   ILE A  96      25.908   7.379  29.298  1.00 28.91           N
ATOM   1280  CA  ILE A  96      26.397   7.235  30.677  1.00 31.33           C
ATOM   1281  C   ILE A  96      27.140   8.490  31.185  1.00 34.65           C
ATOM   1282  O   ILE A  96      27.310   8.716  32.385  1.00 36.49           O
ATOM   1283  CB  ILE A  96      27.288   5.946  30.700  1.00 30.97           C
ATOM   1284  CG1 ILE A  96      27.585   5.550  32.159  1.00 30.44           C
ATOM   1285  CG2 ILE A  96      28.543   6.135  29.865  1.00 24.11           C
ATOM   1286  CD1 ILE A  96      27.643   4.044  32.300  1.00 34.18           C
ATOM   1287  H   ILE A  96      26.179   6.625  28.613  1.00 34.77           H
ATOM   1288  HA  ILE A  96      25.519   7.104  31.371  1.00 37.67           H
ATOM   1289  HB  ILE A  96      26.677   5.116  30.243  1.00 37.24           H
ATOM   1290 HG12 ILE A  96      28.545   6.012  32.471  1.00 36.60           H
ATOM   1291 HG13 ILE A  96      26.819   5.958  32.842  1.00 36.60           H
ATOM   1292 HG21 ILE A  96      29.171   5.231  29.913  1.00 29.01           H
ATOM   1293 HG22 ILE A  96      28.321   6.308  28.813  1.00 29.01           H
ATOM   1294 HG23 ILE A  96      29.161   6.973  30.226  1.00 29.01           H
ATOM   1295 HD11 ILE A  96      27.809   3.740  33.339  1.00 41.09           H
ATOM   1296 HD12 ILE A  96      26.710   3.562  31.971  1.00 41.09           H
ATOM   1297 HD13 ILE A  96      28.473   3.613  31.721  1.00 41.09           H
ATOM   1298  N   GLY A  97      27.615   9.345  30.220  1.00 31.17           N
ATOM   1299  CA  GLY A  97      28.367  10.527  30.602  1.00 32.33           C
ATOM   1300  C   GLY A  97      29.756  10.127  31.046  1.00 28.18           C
ATOM   1301  O   GLY A  97      30.174   8.978  31.065  1.00 33.18           O
ATOM   1302  H   GLY A  97      27.401   9.254  29.211  1.00 37.48           H
ATOM   1303  HA2 GLY A  97      28.421  11.236  29.727  1.00 38.87           H
ATOM   1304  HA3 GLY A  97      27.832  11.069  31.431  1.00 38.87           H
ATOM   1305  N   MET A  98      30.549  11.197  31.389  1.00 31.85           N
ATOM   1306  CA  MET A  98      31.938  11.028  31.804  1.00 32.67           C
ATOM   1307  C   MET A  98      32.079  11.937  33.063  1.00 34.48           C
ATOM   1308  O   MET A  98      31.674  13.069  33.301  1.00 32.61           O
ATOM   1309  CB  MET A  98      32.961  11.496  30.755  1.00 30.54           C
ATOM   1310  CG  MET A  98      33.120  10.560  29.579  1.00 32.75           C
ATOM   1311  SD  MET A  98      34.062  11.390  28.287  1.00 34.65           S
ATOM   1312  CE  MET A  98      32.888  12.519  27.514  1.00 27.63           C
ATOM   1313  H   MET A  98      30.255  12.183  31.246  1.00 38.29           H
ATOM   1314  HA  MET A  98      32.143   9.936  32.043  1.00 39.27           H
ATOM   1315  HB2 MET A  98      32.673  12.510  30.400  1.00 36.72           H
ATOM   1316  HB3 MET A  98      33.951  11.612  31.265  1.00 36.72           H
ATOM   1317  HG2 MET A  98      33.711   9.656  29.861  1.00 39.37           H
ATOM   1318  HG3 MET A  98      32.147  10.208  29.192  1.00 39.37           H
ATOM   1319  HE1 MET A  98      33.390  12.966  26.642  1.00 33.23           H
ATOM   1320  HE2 MET A  98      31.996  11.999  27.147  1.00 33.23           H
ATOM   1321  HE3 MET A  98      32.568  13.317  28.185  1.00 33.23           H
ATOM   1322  N   THR A  99      32.804  11.246  33.988  1.00 30.63           N
ATOM   1323  CA  THR A  99      33.468  11.811  35.177  1.00 36.77           C
ATOM   1324  C   THR A  99      34.675  12.684  34.810  1.00 34.99           C
ATOM   1325  O   THR A  99      35.261  12.577  33.724  1.00 31.89           O
ATOM   1326  CB  THR A  99      34.012  10.723  36.158  1.00 36.30           C
ATOM   1327  OG1 THR A  99      35.189  10.080  35.630  1.00 34.12           O
ATOM   1328  CG2 THR A  99      32.979   9.661  36.520  1.00 36.91           C
ATOM   1329  H   THR A  99      32.910  10.392  33.937  1.00 36.83           H
ATOM   1330  HA  THR A  99      32.829  12.362  35.658  1.00 44.20           H
ATOM   1331  HB  THR A  99      34.253  11.160  36.992  1.00 43.64           H
ATOM   1332  HG1 THR A  99      34.980   9.487  35.073  1.00 41.02           H
ATOM   1333 HG21 THR A  99      33.395   8.982  37.067  1.00 44.37           H
ATOM   1334 HG22 THR A  99      32.256  10.066  37.026  1.00 44.37           H
ATOM   1335 HG23 THR A  99      32.615   9.255  35.718  1.00 44.37           H
ATOM   1336  N   LYS A 100      35.084  13.512  35.788  1.00 36.39           N
ATOM   1337  CA  LYS A 100      36.234  14.411  35.615  1.00 32.31           C
ATOM   1338  C   LYS A 100      37.492  13.664  35.186  1.00 30.60           C
ATOM   1339  O   LYS A 100      38.236  14.130  34.321  1.00 35.34           O
ATOM   1340  CB  LYS A 100      36.492  15.168  36.920  1.00 41.14           C
ATOM   1341  CG  LYS A 100      37.579  16.223  36.781  1.00 44.32           C
ATOM   1342  CD  LYS A 100      37.803  17.007  38.065  1.00 42.28           C
ATOM   1343  CE  LYS A 100      38.830  18.098  37.881  1.00 39.16           C
ATOM   1344  NZ  LYS A 100      39.407  18.520  39.190  1.00 49.49           N1+
ATOM   1345  H   LYS A 100      34.711  13.567  36.563  1.00 43.74           H
ATOM   1346  HA  LYS A 100      36.032  15.061  34.926  1.00 38.85           H
ATOM   1347  HB2 LYS A 100      35.677  15.607  37.201  1.00 49.45           H
ATOM   1348  HB3 LYS A 100      36.774  14.536  37.601  1.00 49.45           H
ATOM   1349  HG2 LYS A 100      38.414  15.790  36.545  1.00 53.26           H
ATOM   1350  HG3 LYS A 100      37.316  16.849  36.090  1.00 53.26           H
ATOM   1351  HD2 LYS A 100      36.970  17.426  38.338  1.00 50.81           H
ATOM   1352  HD3 LYS A 100      38.130  16.405  38.752  1.00 50.81           H
ATOM   1353  HE2 LYS A 100      39.549  17.771  37.318  1.00 47.07           H
ATOM   1354  HE3 LYS A 100      38.406  18.870  37.478  1.00 47.07           H
ATOM   1355  HZ1 LYS A 100      39.925  19.235  39.079  1.00 59.46           H
ATOM   1356  HZ2 LYS A 100      38.752  18.722  39.760  1.00 59.46           H
ATOM   1357  HZ3 LYS A 100      39.897  17.859  39.535  1.00 59.46           H
ATOM   1358  N   ALA A 101      37.753  12.503  35.797  1.00 35.30           N
ATOM   1359  CA  ALA A 101      38.914  11.708  35.426  1.00 33.22           C
ATOM   1360  C   ALA A 101      38.800  11.206  33.990  1.00 33.98           C
ATOM   1361  O   ALA A 101      39.792  11.185  33.255  1.00 33.99           O
ATOM   1362  CB  ALA A 101      39.072  10.537  36.410  1.00 28.91           C
ATOM   1363  H   ALA A 101      37.278  12.162  36.430  1.00 42.44           H
ATOM   1364  HA  ALA A 101      39.703  12.263  35.488  1.00 39.94           H
ATOM   1365  HB1 ALA A 101      39.849  10.014  36.163  1.00 34.77           H
ATOM   1366  HB2 ALA A 101      39.185  10.895  37.301  1.00 34.77           H
ATOM   1367  HB3 ALA A 101      38.278   9.986  36.383  1.00 34.77           H
ATOM   1368  N   ASP A 102      37.597  10.799  33.569  1.00 37.41           N
ATOM   1369  CA  ASP A 102      37.415  10.353  32.190  1.00 31.73           C
ATOM   1370  C   ASP A 102      37.730  11.475  31.213  1.00 32.30           C
ATOM   1371  O   ASP A 102      38.406  11.255  30.205  1.00 31.63           O
ATOM   1372  CB  ASP A 102      35.986   9.852  31.955  1.00 36.92           C
ATOM   1373  CG  ASP A 102      35.703   8.535  32.650  1.00 31.89           C
ATOM   1374  OD1 ASP A 102      36.576   7.649  32.605  1.00 42.89           O
ATOM   1375  OD2 ASP A 102      34.626   8.414  33.279  1.00 42.32           O1-
ATOM   1376  H   ASP A 102      36.889  10.775  34.056  1.00 44.97           H
ATOM   1377  HA  ASP A 102      38.023   9.617  32.024  1.00 38.15           H
ATOM   1378  HB2 ASP A 102      35.364  10.505  32.312  1.00 44.38           H
ATOM   1379  HB3 ASP A 102      35.840   9.736  31.001  1.00 44.38           H
ATOM   1380  N   LEU A 103      37.201  12.679  31.476  1.00 29.62           N
ATOM   1381  CA  LEU A 103      37.497  13.824  30.623  1.00 31.62           C
ATOM   1382  C   LEU A 103      39.003  14.027  30.480  1.00 31.51           C
ATOM   1383  O   LEU A 103      39.525  14.150  29.361  1.00 33.91           O
ATOM   1384  CB  LEU A 103      36.834  15.072  31.197  1.00 27.73           C
ATOM   1385  CG  LEU A 103      35.329  15.197  31.028  1.00 30.88           C
ATOM   1386  CD1 LEU A 103      34.919  16.510  31.624  1.00 36.58           C
ATOM   1387  CD2 LEU A 103      34.862  15.163  29.589  1.00 28.24           C
ATOM   1388  H   LEU A 103      36.670  12.853  32.132  1.00 35.62           H
ATOM   1389  HA  LEU A 103      37.138  13.662  29.736  1.00 38.02           H
ATOM   1390  HB2 LEU A 103      37.009  15.104  32.148  1.00 33.35           H
ATOM   1391  HB3 LEU A 103      37.237  15.843  30.777  1.00 33.35           H
ATOM   1392  HG  LEU A 103      34.897  14.473  31.512  1.00 37.13           H
ATOM   1393 HD11 LEU A 103      33.962  16.620  31.516  1.00 43.97           H
ATOM   1394 HD12 LEU A 103      35.154  16.512  32.565  1.00 43.97           H
ATOM   1395 HD13 LEU A 103      35.390  17.222  31.164  1.00 43.97           H
ATOM   1396 HD21 LEU A 103      33.896  15.255  29.570  1.00 33.96           H
ATOM   1397 HD22 LEU A 103      35.265  15.906  29.114  1.00 33.96           H
ATOM   1398 HD23 LEU A 103      35.122  14.322  29.177  1.00 33.96           H
ATOM   1399  N   ILE A 104      39.727  13.996  31.607  1.00 37.57           N
ATOM   1400  CA  ILE A 104      41.170  14.257  31.609  1.00 33.86           C
ATOM   1401  C   ILE A 104      41.925  13.170  30.847  1.00 33.54           C
ATOM   1402  O   ILE A 104      42.811  13.475  30.029  1.00 27.06           O
ATOM   1403  CB  ILE A 104      41.660  14.386  33.057  1.00 34.25           C
ATOM   1404  CG1 ILE A 104      41.011  15.613  33.683  1.00 32.22           C
ATOM   1405  CG2 ILE A 104      43.172  14.515  33.114  1.00 34.60           C
ATOM   1406  CD1 ILE A 104      41.159  15.663  35.210  1.00 37.43           C
ATOM   1407  H   ILE A 104      39.404  13.830  32.390  1.00 45.16           H
ATOM   1408  HA  ILE A 104      41.343  15.104  31.169  1.00 40.71           H
ATOM   1409  HB  ILE A 104      41.388  13.598  33.545  1.00 41.17           H
ATOM   1410 HG12 ILE A 104      41.445  16.400  33.322  1.00 38.74           H
ATOM   1411 HG13 ILE A 104      40.066  15.634  33.467  1.00 38.74           H
ATOM   1412 HG21 ILE A 104      43.439  14.606  34.039  1.00 41.59           H
ATOM   1413 HG22 ILE A 104      43.576  13.725  32.735  1.00 41.59           H
ATOM   1414 HG23 ILE A 104      43.433  15.305  32.613  1.00 41.59           H
ATOM   1415 HD11 ILE A 104      40.749  16.482  35.531  1.00 45.00           H
ATOM   1416 HD12 ILE A 104      40.708  14.894  35.594  1.00 45.00           H
ATOM   1417 HD13 ILE A 104      42.101  15.644  35.439  1.00 45.00           H
ATOM   1418  N   ASN A 105      41.589  11.891  31.103  1.00 25.33           N
ATOM   1419  CA  ASN A 105      42.107  10.754  30.334  1.00 36.05           C
ATOM   1420  C   ASN A 105      41.462  10.652  28.960  1.00 37.35           C
ATOM   1421  O   ASN A 105      40.868   9.627  28.586  1.00 29.74           O
ATOM   1422  CB  ASN A 105      41.933   9.423  31.080  1.00 37.41           C
ATOM   1423  CG  ASN A 105      42.971   9.259  32.170  1.00 42.94           C
ATOM   1424  OD1 ASN A 105      44.115   8.895  31.903  1.00 50.38           O
ATOM   1425  ND2 ASN A 105      42.590   9.562  33.400  1.00 45.77           N
ATOM   1426  H   ASN A 105      41.061  11.662  31.740  1.00 30.47           H
ATOM   1427  HA  ASN A 105      43.057  10.887  30.207  1.00 43.34           H
ATOM   1428  HB2 ASN A 105      41.048   9.384  31.477  1.00 44.97           H
ATOM   1429  HB3 ASN A 105      42.049   8.679  30.463  1.00 44.97           H
ATOM   1430 HD21 ASN A 105      43.165   9.553  34.041  1.00 55.00           H
ATOM   1431 HD22 ASN A 105      41.768   9.755  33.563  1.00 55.00           H
ATOM   1432  N   ASN A 106      41.613  11.739  28.221  1.00 34.74           N
ATOM   1433  CA  ASN A 106      41.257  11.843  26.829  1.00 34.90           C
ATOM   1434  C   ASN A 106      39.791  11.478  26.556  1.00 30.47           C
ATOM   1435  O   ASN A 106      39.521  10.686  25.655  1.00 32.58           O
ATOM   1436  CB  ASN A 106      42.227  10.975  25.997  1.00 32.73           C
ATOM   1437  CG  ASN A 106      43.708  11.404  26.175  1.00 39.94           C
ATOM   1438  OD1 ASN A 106      44.069  12.559  25.935  1.00 32.30           O
ATOM   1439  ND2 ASN A 106      44.547  10.481  26.634  1.00 35.93           N
ATOM   1440  H   ASN A 106      41.959  12.461  28.531  1.00 41.76           H
ATOM   1441  HA  ASN A 106      41.381  12.765  26.560  1.00 41.95           H
ATOM   1442  HB2 ASN A 106      42.145  10.054  26.282  1.00 39.36           H
ATOM   1443  HB3 ASN A 106      42.007  11.051  25.056  1.00 39.36           H
ATOM   1444 HD21 ASN A 106      45.355  10.695  26.824  1.00 43.19           H
ATOM   1445 HD22 ASN A 106      44.279   9.674  26.748  1.00 43.19           H
ATOM   1446  N   LEU A 107      38.820  12.058  27.310  1.00 34.84           N
ATOM   1447  CA  LEU A 107      37.410  11.772  26.969  1.00 38.18           C
ATOM   1448  C   LEU A 107      37.171  10.255  26.801  1.00 30.97           C
ATOM   1449  O   LEU A 107      36.407   9.825  25.961  1.00 33.09           O
ATOM   1450  CB  LEU A 107      36.992  12.571  25.717  1.00 40.60           C
ATOM   1451  CG  LEU A 107      37.397  14.061  25.902  1.00 38.83           C
ATOM   1452  CD1 LEU A 107      38.642  14.396  25.068  1.00 41.13           C
ATOM   1453  CD2 LEU A 107      36.273  15.001  25.493  1.00 35.63           C
ATOM   1454  H   LEU A 107      39.006  12.593  28.169  1.00 41.88           H
ATOM   1455  HA  LEU A 107      36.777  12.090  27.852  1.00 45.89           H
ATOM   1456  HB2 LEU A 107      37.448  12.134  24.810  1.00 48.79           H
ATOM   1457  HB3 LEU A 107      35.908  12.450  25.556  1.00 48.79           H
ATOM   1458  HG  LEU A 107      37.619  14.265  26.982  1.00 46.67           H
ATOM   1459 HD11 LEU A 107      38.955  15.435  25.209  1.00 49.43           H
ATOM   1460 HD12 LEU A 107      39.497  13.765  25.317  1.00 49.43           H
ATOM   1461 HD13 LEU A 107      38.432  14.264  23.997  1.00 49.43           H
ATOM   1462 HD21 LEU A 107      36.568  16.046  25.638  1.00 42.83           H
ATOM   1463 HD22 LEU A 107      36.010  14.888  24.432  1.00 42.83           H
ATOM   1464 HD23 LEU A 107      35.372  14.827  26.094  1.00 42.83           H
ATOM   1465  N   GLY A 108      37.716   9.471  27.811  1.00 27.86           N
ATOM   1466  CA  GLY A 108      37.307   8.082  28.070  1.00 29.92           C
ATOM   1467  C   GLY A 108      37.825   7.125  27.011  1.00 36.77           C
ATOM   1468  O   GLY A 108      37.394   5.986  26.844  1.00 39.15           O
ATOM   1469  H   GLY A 108      38.376   9.865  28.505  1.00 33.51           H
ATOM   1470  HA2 GLY A 108      37.664   7.764  29.085  1.00 35.97           H
ATOM   1471  HA3 GLY A 108      36.192   8.006  28.102  1.00 35.97           H
ATOM   1472  N   THR A 109      38.769   7.699  26.181  1.00 38.68           N
ATOM   1473  CA  THR A 109      39.428   6.908  25.147  1.00 30.73           C
ATOM   1474  C   THR A 109      40.782   6.552  25.792  1.00 34.25           C
ATOM   1475  O   THR A 109      41.274   7.027  26.787  1.00 38.26           O
ATOM   1476  CB  THR A 109      39.649   7.710  23.833  1.00 33.49           C
ATOM   1477  OG1 THR A 109      40.653   8.719  24.031  1.00 37.37           O
ATOM   1478  CG2 THR A 109      38.395   8.355  23.296  1.00 33.35           C
ATOM   1479  H   THR A 109      39.281   8.552  26.451  1.00 46.49           H
ATOM   1480  HA  THR A 109      38.824   5.984  24.909  1.00 36.95           H
ATOM   1481  HB  THR A 109      40.125   7.033  23.081  1.00 40.27           H
ATOM   1482  HG1 THR A 109      40.296   9.478  24.571  1.00 44.92           H
ATOM   1483 HG21 THR A 109      38.610   8.928  22.387  1.00 40.10           H
ATOM   1484 HG22 THR A 109      37.605   7.620  23.079  1.00 40.10           H
ATOM   1485 HG23 THR A 109      37.962   9.067  24.018  1.00 40.10           H
ATOM   1486  N   ILE A 110      41.378   5.600  25.020  1.00 34.34           N
ATOM   1487  CA  ILE A 110      42.748   5.059  25.012  1.00 37.78           C
ATOM   1488  C   ILE A 110      43.563   5.730  23.899  1.00 37.69           C
ATOM   1489  O   ILE A 110      44.246   5.072  23.099  1.00 34.57           O
ATOM   1490  CB  ILE A 110      42.778   3.522  24.809  1.00 41.61           C
ATOM   1491  CG1 ILE A 110      41.964   3.097  23.574  1.00 41.07           C
ATOM   1492  CG2 ILE A 110      42.281   2.797  26.052  1.00 29.65           C
ATOM   1493  CD1 ILE A 110      42.686   2.198  22.678  1.00 45.77           C
ATOM   1494  H   ILE A 110      40.921   5.229  24.394  1.00 41.28           H
ATOM   1495  HA  ILE A 110      43.177   5.258  25.863  1.00 45.41           H
ATOM   1496  HB  ILE A 110      43.699   3.253  24.654  1.00 50.00           H
ATOM   1497 HG12 ILE A 110      41.172   2.623  23.867  1.00 49.36           H
ATOM   1498 HG13 ILE A 110      41.713   3.877  23.057  1.00 49.36           H
ATOM   1499 HG21 ILE A 110      42.323   1.843  25.882  1.00 35.66           H
ATOM   1500 HG22 ILE A 110      42.844   3.033  26.807  1.00 35.66           H
ATOM   1501 HG23 ILE A 110      41.367   3.063  26.230  1.00 35.66           H
ATOM   1502 HD11 ILE A 110      42.100   1.954  21.944  1.00 55.00           H
ATOM   1503 HD12 ILE A 110      43.469   2.657  22.339  1.00 55.00           H
ATOM   1504 HD13 ILE A 110      42.952   1.408  23.179  1.00 55.00           H
ATOM   1505  N   ALA A 111      43.548   7.058  23.903  1.00 40.01           N
ATOM   1506  CA  ALA A 111      43.985   7.860  22.768  1.00 37.69           C
ATOM   1507  C   ALA A 111      45.470   7.721  22.441  1.00 32.59           C
ATOM   1508  O   ALA A 111      45.848   7.920  21.284  1.00 35.08           O
ATOM   1509  CB  ALA A 111      43.667   9.336  23.045  1.00 35.09           C
ATOM   1510  H   ALA A 111      43.275   7.529  24.569  1.00 48.09           H
ATOM   1511  HA  ALA A 111      43.480   7.580  21.993  1.00 45.30           H
ATOM   1512  HB1 ALA A 111      44.041   9.879  22.335  1.00 42.18           H
ATOM   1513  HB2 ALA A 111      42.706   9.458  23.090  1.00 42.18           H
ATOM   1514  HB3 ALA A 111      44.067   9.584  23.893  1.00 42.18           H
ATOM   1515  N   LYS A 112      46.337   7.460  23.425  1.00 33.36           N
ATOM   1516  CA  LYS A 112      47.776   7.425  23.136  1.00 39.56           C
ATOM   1517  C   LYS A 112      48.142   6.261  22.216  1.00 39.08           C
ATOM   1518  O   LYS A 112      48.815   6.446  21.189  1.00 39.17           O
ATOM   1519  CB  LYS A 112      48.574   7.348  24.438  1.00 42.66           C
ATOM   1520  CG  LYS A 112      50.065   7.034  24.225  1.00 44.66           C
ATOM   1521  CD  LYS A 112      50.913   7.541  25.399  1.00 46.28           C
ATOM   1522  CE  LYS A 112      52.347   7.018  25.363  1.00 47.53           C
ATOM   1523  NZ  LYS A 112      53.119   7.538  26.562  1.00 54.82           N1+
ATOM   1524  H   LYS A 112      46.121   7.308  24.245  1.00 40.11           H
ATOM   1525  HA  LYS A 112      48.025   8.244  22.682  1.00 47.55           H
ATOM   1526  HB2 LYS A 112      48.501   8.196  24.904  1.00 51.27           H
ATOM   1527  HB3 LYS A 112      48.200   6.645  24.990  1.00 51.27           H
ATOM   1528  HG2 LYS A 112      50.187   6.074  24.147  1.00 53.66           H
ATOM   1529  HG3 LYS A 112      50.373   7.478  23.418  1.00 53.66           H
ATOM   1530  HD2 LYS A 112      50.936   8.511  25.390  1.00 55.62           H
ATOM   1531  HD3 LYS A 112      50.516   7.231  26.228  1.00 55.62           H
ATOM   1532  HE2 LYS A 112      52.335   6.048  25.409  1.00 57.11           H
ATOM   1533  HE3 LYS A 112      52.788   7.314  24.549  1.00 57.11           H
ATOM   1534  HZ1 LYS A 112      53.954   7.231  26.546  1.00 65.86           H
ATOM   1535  HZ2 LYS A 112      53.141   8.429  26.551  1.00 65.86           H
ATOM   1536  HZ3 LYS A 112      52.728   7.273  27.318  1.00 65.86           H
ATOM   1537  N   SER A 113      47.727   5.046  22.578  1.00 38.82           N
ATOM   1538  CA  SER A 113      47.974   3.888  21.719  1.00 40.00           C
ATOM   1539  C   SER A 113      47.096   3.935  20.471  1.00 40.68           C
ATOM   1540  O   SER A 113      47.532   3.530  19.392  1.00 39.15           O
ATOM   1541  CB  SER A 113      47.746   2.572  22.499  1.00 40.01           C
ATOM   1542  OG  SER A 113      46.420   2.428  23.019  1.00 44.00           O
ATOM   1543  H   SER A 113      47.308   4.872  23.308  1.00 46.65           H
ATOM   1544  HA  SER A 113      48.901   3.904  21.429  1.00 48.07           H
ATOM   1545  HB2 SER A 113      47.925   1.825  21.906  1.00 48.08           H
ATOM   1546  HB3 SER A 113      48.364   2.545  23.244  1.00 48.08           H
ATOM   1547  HG  SER A 113      46.177   3.126  23.418  1.00 52.87           H
ATOM   1548  N   GLY A 114      45.868   4.436  20.594  1.00 37.30           N
ATOM   1549  CA  GLY A 114      45.023   4.596  19.415  1.00 34.55           C
ATOM   1550  C   GLY A 114      45.610   5.551  18.388  1.00 36.74           C
ATOM   1551  O   GLY A 114      45.514   5.315  17.186  1.00 39.54           O
ATOM   1552  H   GLY A 114      45.511   4.681  21.337  1.00 44.83           H
ATOM   1553  HA2 GLY A 114      44.914   3.729  18.998  1.00 41.54           H
ATOM   1554  HA3 GLY A 114      44.144   4.913  19.672  1.00 41.54           H
ATOM   1555  N   THR A 115      46.215   6.651  18.846  1.00 37.27           N
ATOM   1556  CA  THR A 115      46.947   7.537  17.934  1.00 42.58           C
ATOM   1557  C   THR A 115      48.110   6.818  17.238  1.00 44.79           C
ATOM   1558  O   THR A 115      48.323   6.996  16.031  1.00 48.39           O
ATOM   1559  CB  THR A 115      47.467   8.761  18.700  1.00 40.08           C
ATOM   1560  OG1 THR A 115      46.363   9.505  19.231  1.00 40.81           O
ATOM   1561  CG2 THR A 115      48.259   9.666  17.801  1.00 40.70           C
ATOM   1562  H   THR A 115      46.210   6.906  19.667  1.00 44.79           H
ATOM   1563  HA  THR A 115      46.339   7.849  17.247  1.00 51.17           H
ATOM   1564  HB  THR A 115      48.051   8.477  19.423  1.00 48.17           H
ATOM   1565  HG1 THR A 115      45.870   8.993  19.679  1.00 49.05           H
ATOM   1566 HG21 THR A 115      48.555  10.446  18.300  1.00 48.92           H
ATOM   1567 HG22 THR A 115      49.041   9.208  17.460  1.00 48.92           H
ATOM   1568 HG23 THR A 115      47.708   9.960  17.058  1.00 48.92           H
ATOM   1569  N   LYS A 116      48.908   6.054  17.992  1.00 38.93           N
ATOM   1570  CA  LYS A 116      50.035   5.319  17.410  1.00 45.82           C
ATOM   1571  C   LYS A 116      49.570   4.395  16.289  1.00 46.28           C
ATOM   1572  O   LYS A 116      50.106   4.429  15.174  1.00 45.11           O
ATOM   1573  CB  LYS A 116      50.743   4.523  18.514  1.00 47.13           C
ATOM   1574  CG  LYS A 116      51.911   3.636  18.100  0.42 52.97           C
ATOM   1575  CD  LYS A 116      52.333   2.803  19.310  0.59 51.02           C
ATOM   1576  CE  LYS A 116      53.755   2.324  19.198  0.49 54.91           C
ATOM   1577  NZ  LYS A 116      53.902   1.489  18.000  1.00 57.12           N1+
ATOM   1578  H   LYS A 116      48.818   5.942  18.839  1.00 46.79           H
ATOM   1579  HA  LYS A 116      50.671   5.946  17.035  1.00 55.06           H
ATOM   1580  HB2 LYS A 116      51.084   5.149  19.175  1.00 56.63           H
ATOM   1581  HB3 LYS A 116      50.091   3.941  18.936  1.00 56.63           H
ATOM   1582  HG2 LYS A 116      51.642   3.034  17.389  1.00 63.63           H
ATOM   1583  HG3 LYS A 116      52.663   4.182  17.818  1.00 63.63           H
ATOM   1584  HD2 LYS A 116      52.262   3.335  20.115  1.00 61.30           H
ATOM   1585  HD3 LYS A 116      51.758   2.026  19.374  1.00 61.30           H
ATOM   1586  HE2 LYS A 116      54.354   3.082  19.118  1.00 65.97           H
ATOM   1587  HE3 LYS A 116      53.981   1.786  19.971  1.00 65.97           H
ATOM   1588  HZ1 LYS A 116      54.128   0.664  18.243  1.00 68.62           H
ATOM   1589  HZ2 LYS A 116      53.136   1.463  17.548  1.00 68.62           H
ATOM   1590  HZ3 LYS A 116      54.536   1.825  17.475  1.00 68.62           H
ATOM   1591  N   ALA A 117      48.587   3.536  16.585  1.00 44.50           N
ATOM   1592  CA  ALA A 117      47.959   2.698  15.564  1.00 44.54           C
ATOM   1593  C   ALA A 117      47.502   3.512  14.341  1.00 48.45           C
ATOM   1594  O   ALA A 117      47.904   3.234  13.206  1.00 48.57           O
ATOM   1595  CB  ALA A 117      46.788   1.952  16.198  1.00 43.54           C
ATOM   1596  H   ALA A 117      48.271   3.417  17.377  1.00 53.47           H
ATOM   1597  HA  ALA A 117      48.609   2.045  15.265  1.00 53.52           H
ATOM   1598  HB1 ALA A 117      46.396   1.358  15.540  1.00 52.33           H
ATOM   1599  HB2 ALA A 117      47.116   1.439  16.955  1.00 52.33           H
ATOM   1600  HB3 ALA A 117      46.130   2.595  16.502  1.00 52.33           H
ATOM   1601  N   PHE A 118      46.666   4.529  14.558  1.00 47.19           N
ATOM   1602  CA  PHE A 118      46.155   5.341  13.452  1.00 46.53           C
ATOM   1603  C   PHE A 118      47.279   5.868  12.574  1.00 46.32           C
ATOM   1604  O   PHE A 118      47.168   5.875  11.339  1.00 44.93           O
ATOM   1605  CB  PHE A 118      45.321   6.485  14.032  1.00 42.19           C
ATOM   1606  CG  PHE A 118      44.636   7.373  13.015  1.00 38.08           C
ATOM   1607  CD1 PHE A 118      44.111   6.879  11.839  1.00 41.65           C
ATOM   1608  CD2 PHE A 118      44.456   8.717  13.294  1.00 37.48           C
ATOM   1609  CE1 PHE A 118      43.451   7.725  10.950  1.00 41.06           C
ATOM   1610  CE2 PHE A 118      43.797   9.549  12.410  1.00 38.70           C
ATOM   1611  CZ  PHE A 118      43.298   9.057  11.247  1.00 33.41           C
ATOM   1612  H   PHE A 118      46.378   4.770  15.331  1.00 56.70           H
ATOM   1613  HA  PHE A 118      45.582   4.794  12.896  1.00 55.91           H
ATOM   1614  HB2 PHE A 118      44.625   6.102  14.590  1.00 50.70           H
ATOM   1615  HB3 PHE A 118      45.906   7.044  14.569  1.00 50.70           H
ATOM   1616  HD1 PHE A 118      44.207   5.976  11.635  1.00 50.05           H
ATOM   1617  HD2 PHE A 118      44.788   9.069  14.089  1.00 45.05           H
ATOM   1618  HE1 PHE A 118      43.106   7.392  10.154  1.00 49.35           H
ATOM   1619  HE2 PHE A 118      43.698  10.450  12.612  1.00 46.51           H
ATOM   1620  HZ  PHE A 118      42.860   9.621  10.653  1.00 40.17           H
ATOM   1621  N   MET A 119      48.377   6.303  13.188  1.00 48.36           N
ATOM   1622  CA  MET A 119      49.465   6.883  12.407  1.00 54.16           C
ATOM   1623  C   MET A 119      50.238   5.823  11.630  1.00 55.82           C
ATOM   1624  O   MET A 119      50.612   6.055  10.473  1.00 53.89           O
ATOM   1625  CB  MET A 119      50.384   7.677  13.315  1.00 46.42           C
ATOM   1626  CG  MET A 119      50.030   9.129  13.328  1.00 45.79           C
ATOM   1627  SD  MET A 119      50.824   9.989  14.661  1.00 69.23           S
ATOM   1628  CE  MET A 119      50.126  11.604  14.322  1.00 54.53           C
ATOM   1629  H   MET A 119      48.515   6.270  14.036  1.00 58.10           H
ATOM   1630  HA  MET A 119      49.084   7.505  11.770  1.00 65.06           H
ATOM   1631  HB2 MET A 119      50.304   7.340  14.221  1.00 55.78           H
ATOM   1632  HB3 MET A 119      51.293   7.582  12.996  1.00 55.78           H
ATOM   1633  HG2 MET A 119      50.307   9.541  12.496  1.00 55.03           H
ATOM   1634  HG3 MET A 119      49.074   9.216  13.446  1.00 55.03           H
ATOM   1635  HE1 MET A 119      50.440  12.241  14.983  1.00 65.51           H
ATOM   1636  HE2 MET A 119      50.408  11.872  13.430  1.00 65.51           H
ATOM   1637  HE3 MET A 119      49.159  11.539  14.352  1.00 65.51           H
ATOM   1638  N   GLU A 120      50.475   4.652  12.233  1.00 53.98           N
ATOM   1639  CA  GLU A 120      51.030   3.532  11.469  1.00 58.58           C
ATOM   1640  C   GLU A 120      50.156   3.197  10.258  1.00 57.53           C
ATOM   1641  O   GLU A 120      50.675   2.860   9.189  1.00 61.78           O
ATOM   1642  CB  GLU A 120      51.175   2.280  12.351  1.00 58.97           C
ATOM   1643  CG  GLU A 120      52.232   2.321  13.464  1.00 61.52           C
ATOM   1644  CD  GLU A 120      52.072   1.147  14.452  1.00 63.57           C
ATOM   1645  OE1 GLU A 120      51.715   0.041  13.993  1.00 68.02           O
ATOM   1646  OE2 GLU A 120      52.274   1.326  15.682  1.00 66.69           O1-
ATOM   1647  H   GLU A 120      50.324   4.486  13.065  1.00 64.86           H
ATOM   1648  HA  GLU A 120      51.911   3.779  11.143  1.00 70.37           H
ATOM   1649  HB2 GLU A 120      50.320   2.087  12.772  1.00 70.84           H
ATOM   1650  HB3 GLU A 120      51.417   1.539  11.771  1.00 70.84           H
ATOM   1651  HG2 GLU A 120      53.113   2.263  13.064  1.00 73.90           H
ATOM   1652  HG3 GLU A 120      52.140   3.153  13.951  1.00 73.90           H
ATOM   1653  N   ALA A 121      48.825   3.238  10.413  1.00 58.74           N
ATOM   1654  CA  ALA A 121      47.948   2.954   9.278  1.00 56.95           C
ATOM   1655  C   ALA A 121      48.090   4.030   8.206  1.00 54.42           C
ATOM   1656  O   ALA A 121      48.241   3.727   7.016  1.00 54.98           O
ATOM   1657  CB  ALA A 121      46.496   2.823   9.753  1.00 47.41           C
ATOM   1658  H   ALA A 121      48.411   3.426  11.143  1.00 70.56           H
ATOM   1659  HA  ALA A 121      48.205   2.108   8.879  1.00 68.41           H
ATOM   1660  HB1 ALA A 121      45.922   2.625   8.993  1.00 56.97           H
ATOM   1661  HB2 ALA A 121      46.440   2.105  10.405  1.00 56.97           H
ATOM   1662  HB3 ALA A 121      46.224   3.656  10.166  1.00 56.97           H
ATOM   1663  N   LEU A 122      48.092   5.294   8.606  1.00 48.58           N
ATOM   1664  CA  LEU A 122      48.208   6.349   7.612  1.00 55.79           C
ATOM   1665  C   LEU A 122      49.457   6.158   6.753  1.00 63.57           C
ATOM   1666  O   LEU A 122      49.411   6.359   5.530  1.00 64.00           O
ATOM   1667  CB  LEU A 122      48.200   7.708   8.300  1.00 53.02           C
ATOM   1668  CG  LEU A 122      46.861   8.095   8.922  1.00 55.49           C
ATOM   1669  CD1 LEU A 122      47.013   9.417   9.670  1.00 47.06           C
ATOM   1670  CD2 LEU A 122      45.747   8.175   7.858  1.00 50.94           C
ATOM   1671  H   LEU A 122      48.036   5.563   9.420  1.00 58.37           H
ATOM   1672  HA  LEU A 122      47.444   6.309   7.016  1.00 67.03           H
ATOM   1673  HB2 LEU A 122      48.852   7.691   9.016  1.00 63.69           H
ATOM   1674  HB3 LEU A 122      48.437   8.396   7.659  1.00 63.69           H
ATOM   1675  HG  LEU A 122      46.609   7.416   9.567  1.00 66.67           H
ATOM   1676 HD11 LEU A 122      46.157   9.677  10.042  1.00 56.54           H
ATOM   1677 HD12 LEU A 122      47.662   9.306  10.381  1.00 56.54           H
ATOM   1678 HD13 LEU A 122      47.320  10.094   9.048  1.00 56.54           H
ATOM   1679 HD21 LEU A 122      44.933   8.494   8.276  1.00 61.20           H
ATOM   1680 HD22 LEU A 122      46.022   8.785   7.157  1.00 61.20           H
ATOM   1681 HD23 LEU A 122      45.599   7.293   7.485  1.00 61.20           H
ATOM   1682  N   GLN A 123      50.575   5.740   7.369  1.00 65.93           N
ATOM   1683  CA  GLN A 123      51.794   5.453   6.608  1.00 60.96           C
ATOM   1684  C   GLN A 123      51.531   4.363   5.576  1.00 61.49           C
ATOM   1685  O   GLN A 123      51.840   4.526   4.384  1.00 63.83           O
ATOM   1686  CB  GLN A 123      52.924   5.046   7.565  1.00 63.25           C
ATOM   1687  H   GLN A 123      50.645   5.603   8.216  1.00 79.19           H
ATOM   1688  HA  GLN A 123      52.082   6.250   6.135  1.00 73.22           H
ATOM   1689  HB1 GLN A 123      53.116   5.781   8.172  1.00 75.98           H
ATOM   1690  HB3 GLN A 123      53.717   4.815   7.054  1.00 75.98           H
ATOM   1691  N   ALA A 124      50.918   3.259   6.020  1.00 60.23           N
ATOM   1692  CA  ALA A 124      50.441   2.163   5.178  1.00 57.41           C
ATOM   1693  C   ALA A 124      49.228   2.473   4.280  1.00 60.75           C
ATOM   1694  O   ALA A 124      48.533   1.545   3.847  1.00 60.43           O
ATOM   1695  CB  ALA A 124      50.095   0.965   6.081  1.00 58.13           C
ATOM   1696  H   ALA A 124      50.771   3.117   6.855  1.00 72.35           H
ATOM   1697  HA  ALA A 124      51.169   1.895   4.599  1.00 68.97           H
ATOM   1698  HB1 ALA A 124      49.797   0.226   5.529  1.00 69.83           H
ATOM   1699  HB2 ALA A 124      50.885   0.706   6.578  1.00 69.83           H
ATOM   1700  HB3 ALA A 124      49.393   1.218   6.698  1.00 69.83           H
ATOM   1701  N   GLY A 125      48.929   3.748   3.997  1.00 61.98           N
ATOM   1702  CA  GLY A 125      47.956   4.099   2.966  1.00 55.88           C
ATOM   1703  C   GLY A 125      46.567   4.530   3.439  1.00 59.18           C
ATOM   1704  O   GLY A 125      45.894   5.285   2.716  1.00 56.95           O
ATOM   1705  H   GLY A 125      49.283   4.427   4.389  1.00 74.45           H
ATOM   1706  HA2 GLY A 125      48.324   4.826   2.442  1.00 67.13           H
ATOM   1707  HA3 GLY A 125      47.838   3.337   2.377  1.00 67.13           H
ATOM   1708  N   ALA A 126      46.094   4.047   4.598  1.00 58.80           N
ATOM   1709  CA  ALA A 126      44.768   4.417   5.107  1.00 53.47           C
ATOM   1710  C   ALA A 126      44.582   5.929   5.139  1.00 50.89           C
ATOM   1711  O   ALA A 126      45.574   6.675   5.097  1.00 46.69           O
ATOM   1712  CB  ALA A 126      44.546   3.854   6.509  1.00 52.68           C
ATOM   1713  H   ALA A 126      46.523   3.500   5.105  1.00 70.64           H
ATOM   1714  HA  ALA A 126      44.086   4.038   4.531  1.00 64.24           H
ATOM   1715  HB1 ALA A 126      43.662   4.119   6.804  1.00 63.29           H
ATOM   1716  HB2 ALA A 126      44.609   2.885   6.478  1.00 63.29           H
ATOM   1717  HB3 ALA A 126      45.220   4.213   7.105  1.00 63.29           H
ATOM   1718  N   ASP A 127      43.329   6.403   5.225  1.00 50.85           N
ATOM   1719  CA  ASP A 127      43.093   7.845   5.349  1.00 52.26           C
ATOM   1720  C   ASP A 127      42.238   8.169   6.569  1.00 42.37           C
ATOM   1721  O   ASP A 127      41.702   7.293   7.251  1.00 34.43           O
ATOM   1722  CB  ASP A 127      42.443   8.464   4.100  1.00 47.44           C
ATOM   1723  CG  ASP A 127      41.120   7.868   3.788  1.00 44.94           C
ATOM   1724  OD1 ASP A 127      41.109   6.801   3.139  1.00 51.29           O
ATOM   1725  OD2 ASP A 127      40.100   8.462   4.193  1.00 47.59           O1-
ATOM   1726  H   ASP A 127      42.617   5.916   5.226  1.00 61.09           H
ATOM   1727  HA  ASP A 127      43.945   8.301   5.470  1.00 62.78           H
ATOM   1728  HB2 ASP A 127      42.321   9.417   4.235  1.00 57.00           H
ATOM   1729  HB3 ASP A 127      43.020   8.319   3.333  1.00 57.00           H
ATOM   1730  N   ILE A 128      42.108   9.482   6.783  1.00 41.24           N
ATOM   1731  CA  ILE A 128      41.544  10.064   7.988  1.00 39.04           C
ATOM   1732  C   ILE A 128      40.106   9.631   8.237  1.00 40.40           C
ATOM   1733  O   ILE A 128      39.651   9.660   9.378  1.00 39.50           O
ATOM   1734  CB  ILE A 128      41.690  11.596   7.877  1.00 41.98           C
ATOM   1735  CG1 ILE A 128      43.191  11.975   7.992  1.00 44.81           C
ATOM   1736  CG2 ILE A 128      40.844  12.302   8.918  1.00 32.97           C
ATOM   1737  CD1 ILE A 128      43.533  13.452   7.718  1.00 45.26           C
ATOM   1738  H   ILE A 128      42.350  10.078   6.209  1.00 49.57           H
ATOM   1739  HA  ILE A 128      42.073   9.770   8.745  1.00 46.92           H
ATOM   1740  HB  ILE A 128      41.371  11.866   7.001  1.00 50.45           H
ATOM   1741 HG12 ILE A 128      43.481  11.781   8.896  1.00 53.84           H
ATOM   1742 HG13 ILE A 128      43.702  11.434   7.372  1.00 53.84           H
ATOM   1743 HG21 ILE A 128      41.029  13.255   8.885  1.00 39.64           H
ATOM   1744 HG22 ILE A 128      39.906  12.148   8.732  1.00 39.64           H
ATOM   1745 HG23 ILE A 128      41.071  11.950   9.792  1.00 39.64           H
ATOM   1746 HD11 ILE A 128      44.480  13.589   7.867  1.00 54.39           H
ATOM   1747 HD12 ILE A 128      43.315  13.663   6.795  1.00 54.39           H
ATOM   1748 HD13 ILE A 128      43.021  14.016   8.319  1.00 54.39           H
ATOM   1749  N   SER A 129      39.368   9.226   7.204  1.00 38.51           N
ATOM   1750  CA  SER A 129      37.998   8.763   7.420  1.00 40.52           C
ATOM   1751  C   SER A 129      37.949   7.491   8.260  1.00 40.44           C
ATOM   1752  O   SER A 129      36.873   7.128   8.758  1.00 38.23           O
ATOM   1753  CB  SER A 129      37.260   8.556   6.064  1.00 40.25           C
ATOM   1754  OG  SER A 129      37.493   7.289   5.477  1.00 36.93           O
ATOM   1755  H   SER A 129      39.631   9.207   6.386  1.00 46.29           H
ATOM   1756  HA  SER A 129      37.518   9.453   7.908  1.00 48.70           H
ATOM   1757  HB2 SER A 129      36.305   8.649   6.206  1.00 48.38           H
ATOM   1758  HB3 SER A 129      37.557   9.235   5.441  1.00 48.38           H
ATOM   1759  HG  SER A 129      38.307   7.205   5.282  1.00 44.40           H
ATOM   1760  N   MET A 130      39.084   6.833   8.473  1.00 35.31           N
ATOM   1761  CA  MET A 130      39.140   5.606   9.256  1.00 40.81           C
ATOM   1762  C   MET A 130      39.546   5.842  10.709  1.00 38.31           C
ATOM   1763  O   MET A 130      39.752   4.876  11.446  1.00 37.50           O
ATOM   1764  CB  MET A 130      40.104   4.630   8.578  1.00 45.13           C
ATOM   1765  CG  MET A 130      39.600   4.234   7.168  1.00 51.01           C
ATOM   1766  SD  MET A 130      40.873   3.997   5.921  1.00 57.51           S
ATOM   1767  CE  MET A 130      40.986   2.238   6.183  1.00 52.64           C
ATOM   1768  H   MET A 130      39.848   7.085   8.172  1.00 42.44           H
ATOM   1769  HA  MET A 130      38.260   5.196   9.250  1.00 49.05           H
ATOM   1770  HB2 MET A 130      40.973   5.051   8.484  1.00 54.23           H
ATOM   1771  HB3 MET A 130      40.180   3.823   9.114  1.00 54.23           H
ATOM   1772  HG2 MET A 130      39.128   3.389   7.248  1.00 61.29           H
ATOM   1773  HG3 MET A 130      38.993   4.917   6.843  1.00 61.29           H
ATOM   1774  HE1 MET A 130      41.678   1.877   5.602  1.00 63.24           H
ATOM   1775  HE2 MET A 130      41.197   2.057   7.114  1.00 63.24           H
ATOM   1776  HE3 MET A 130      40.125   1.844   5.962  1.00 63.24           H
ATOM   1777  N   ILE A 131      39.631   7.107  11.139  1.00 38.27           N
ATOM   1778  CA  ILE A 131      40.086   7.458  12.490  1.00 33.71           C
ATOM   1779  C   ILE A 131      39.305   6.718  13.576  1.00 32.59           C
ATOM   1780  O   ILE A 131      39.862   6.334  14.606  1.00 32.84           O
ATOM   1781  CB  ILE A 131      39.988   8.985  12.677  1.00 37.95           C
ATOM   1782  CG1 ILE A 131      40.498   9.407  14.059  1.00 28.12           C
ATOM   1783  CG2 ILE A 131      38.538   9.451  12.423  1.00 36.46           C
ATOM   1784  CD1 ILE A 131      40.608  10.872  14.218  1.00 24.21           C
ATOM   1785  H   ILE A 131      39.437   7.789  10.655  1.00 46.00           H
ATOM   1786  HA  ILE A 131      41.018   7.203  12.579  1.00 40.53           H
ATOM   1787  HB  ILE A 131      40.557   9.405  12.014  1.00 45.62           H
ATOM   1788 HG12 ILE A 131      39.896   9.075  14.742  1.00 33.82           H
ATOM   1789 HG13 ILE A 131      41.380   9.037  14.199  1.00 33.82           H
ATOM   1790 HG21 ILE A 131      38.502  10.419  12.496  1.00 43.82           H
ATOM   1791 HG22 ILE A 131      38.269   9.183  11.533  1.00 43.82           H
ATOM   1792 HG23 ILE A 131      37.949   9.046  13.076  1.00 43.82           H
ATOM   1793 HD11 ILE A 131      40.919  11.059  15.120  1.00 29.13           H
ATOM   1794 HD12 ILE A 131      41.242  11.207  13.568  1.00 29.13           H
ATOM   1795 HD13 ILE A 131      39.743  11.280  14.070  1.00 29.13           H
ATOM   1796  N   GLY A 132      38.007   6.526  13.386  1.00 36.24           N
ATOM   1797  CA  GLY A 132      37.227   5.856  14.410  1.00 37.45           C
ATOM   1798  C   GLY A 132      37.644   4.413  14.624  1.00 39.59           C
ATOM   1799  O   GLY A 132      37.471   3.865  15.718  1.00 30.15           O
ATOM   1800  H   GLY A 132      37.562   6.770  12.694  1.00 43.57           H
ATOM   1801  HA2 GLY A 132      37.333   6.335  15.245  1.00 45.02           H
ATOM   1802  HA3 GLY A 132      36.287   5.874  14.166  1.00 45.02           H
ATOM   1803  N   GLN A 133      38.206   3.772  13.597  1.00 34.10           N
ATOM   1804  CA  GLN A 133      38.591   2.379  13.805  1.00 41.30           C
ATOM   1805  C   GLN A 133      39.684   2.225  14.862  1.00 40.84           C
ATOM   1806  O   GLN A 133      39.959   1.099  15.297  1.00 42.49           O
ATOM   1807  CB  GLN A 133      39.012   1.786  12.475  1.00 41.62           C
ATOM   1808  CG  GLN A 133      37.829   1.539  11.554  1.00 42.22           C
ATOM   1809  CD  GLN A 133      38.260   1.218  10.159  1.00 52.31           C
ATOM   1810  OE1 GLN A 133      37.712   1.763   9.191  1.00 57.02           O
ATOM   1811  NE2 GLN A 133      39.271   0.333  10.028  1.00 60.85           N
ATOM   1812  H   GLN A 133      38.365   4.101  12.817  1.00 40.99           H
ATOM   1813  HA  GLN A 133      37.815   1.890  14.112  1.00 49.63           H
ATOM   1814  HB2 GLN A 133      39.614   2.402  12.031  1.00 50.02           H
ATOM   1815  HB3 GLN A 133      39.451   0.937  12.640  1.00 50.02           H
ATOM   1816  HG2 GLN A 133      37.309   0.788  11.889  1.00 50.74           H
ATOM   1817  HG3 GLN A 133      37.281   2.339  11.521  1.00 50.74           H
ATOM   1818 HE21 GLN A 133      39.645  -0.007  10.726  1.00 73.10           H
ATOM   1819 HE22 GLN A 133      39.546   0.102   9.245  1.00 73.10           H
ATOM   1820  N   PHE A 134      40.284   3.333  15.299  1.00 40.86           N
ATOM   1821  CA  PHE A 134      41.400   3.347  16.239  1.00 38.37           C
ATOM   1822  C   PHE A 134      41.014   3.999  17.561  1.00 37.86           C
ATOM   1823  O   PHE A 134      41.882   4.255  18.401  1.00 44.48           O
ATOM   1824  CB  PHE A 134      42.609   4.066  15.613  1.00 37.89           C
ATOM   1825  CG  PHE A 134      42.919   3.617  14.221  1.00 47.63           C
ATOM   1826  CD1 PHE A 134      43.650   2.459  13.998  1.00 49.50           C
ATOM   1827  CD2 PHE A 134      42.446   4.331  13.130  1.00 46.54           C
ATOM   1828  CE1 PHE A 134      43.915   2.032  12.706  1.00 52.15           C
ATOM   1829  CE2 PHE A 134      42.704   3.895  11.821  1.00 51.35           C
ATOM   1830  CZ  PHE A 134      43.443   2.759  11.612  1.00 47.68           C
ATOM   1831  H   PHE A 134      40.047   4.121  15.054  1.00 49.10           H
ATOM   1832  HA  PHE A 134      41.668   2.434  16.427  1.00 46.11           H
ATOM   1833  HB2 PHE A 134      42.434   5.019  15.574  1.00 45.55           H
ATOM   1834  HB3 PHE A 134      43.394   3.896  16.153  1.00 45.55           H
ATOM   1835  HD1 PHE A 134      43.972   1.966  14.720  1.00 59.48           H
ATOM   1836  HD2 PHE A 134      41.938   5.101  13.269  1.00 55.92           H
ATOM   1837  HE1 PHE A 134      44.415   1.261  12.570  1.00 62.65           H
ATOM   1838  HE2 PHE A 134      42.388   4.383  11.096  1.00 61.69           H
ATOM   1839  HZ  PHE A 134      43.622   2.474  10.745  1.00 57.29           H
ATOM   1840  N   GLY A 135      39.736   4.296  17.757  1.00 33.34           N
ATOM   1841  CA  GLY A 135      39.248   4.754  19.040  1.00 33.62           C
ATOM   1842  C   GLY A 135      39.358   6.254  19.312  1.00 28.60           C
ATOM   1843  O   GLY A 135      38.986   6.698  20.395  1.00 29.36           O
ATOM   1844  H   GLY A 135      39.126   4.239  17.150  1.00 40.08           H
ATOM   1845  HA2 GLY A 135      38.312   4.511  19.114  1.00 40.42           H
ATOM   1846  HA3 GLY A 135      39.725   4.283  19.740  1.00 40.42           H
ATOM   1847  N   VAL A 136      39.782   7.055  18.355  1.00 30.14           N
ATOM   1848  CA  VAL A 136      40.027   8.455  18.633  1.00 34.75           C
ATOM   1849  C   VAL A 136      39.210   9.316  17.689  1.00 30.49           C
ATOM   1850  O   VAL A 136      39.648  10.397  17.299  1.00 29.44           O
ATOM   1851  CB  VAL A 136      41.532   8.749  18.549  1.00 30.82           C
ATOM   1852  CG1 VAL A 136      42.202   8.093  19.743  1.00 26.97           C
ATOM   1853  CG2 VAL A 136      42.097   8.244  17.241  1.00 32.01           C
ATOM   1854  H   VAL A 136      39.928   6.823  17.541  1.00 36.25           H
ATOM   1855  HA  VAL A 136      39.733   8.665  19.535  1.00 41.78           H
ATOM   1856  HB  VAL A 136      41.696   9.706  18.598  1.00 37.06           H
ATOM   1857 HG11 VAL A 136      43.162   8.210  19.662  1.00 32.44           H
ATOM   1858 HG12 VAL A 136      41.881   8.515  20.553  1.00 32.44           H
ATOM   1859 HG13 VAL A 136      41.980   7.150  19.753  1.00 32.44           H
ATOM   1860 HG21 VAL A 136      43.031   8.503  17.191  1.00 38.48           H
ATOM   1861 HG22 VAL A 136      42.023   7.279  17.196  1.00 38.48           H
ATOM   1862 HG23 VAL A 136      41.609   8.645  16.505  1.00 38.48           H
ATOM   1863  N   GLY A 137      38.009   8.840  17.353  1.00 30.32           N
ATOM   1864  CA  GLY A 137      37.096   9.614  16.527  1.00 33.77           C
ATOM   1865  C   GLY A 137      36.730  11.010  17.021  1.00 29.26           C
ATOM   1866  O   GLY A 137      36.549  11.897  16.189  1.00 30.96           O
ATOM   1867  H   GLY A 137      37.714   8.065  17.573  1.00 36.45           H
ATOM   1868  HA2 GLY A 137      37.500   9.718  15.656  1.00 40.60           H
ATOM   1869  HA3 GLY A 137      36.272   9.120  16.415  1.00 40.60           H
ATOM   1870  N   PHE A 138      36.535  11.218  18.355  1.00 27.88           N
ATOM   1871  CA  PHE A 138      36.127  12.572  18.850  1.00 32.06           C
ATOM   1872  C   PHE A 138      36.820  13.707  18.058  1.00 27.44           C
ATOM   1873  O   PHE A 138      36.415  14.762  17.631  1.00 26.22           O
ATOM   1874  CB  PHE A 138      36.551  12.609  20.320  1.00 26.11           C
ATOM   1875  CG  PHE A 138      36.591  13.985  20.911  1.00 25.62           C
ATOM   1876  CD1 PHE A 138      35.391  14.707  21.070  1.00 21.92           C
ATOM   1877  CD2 PHE A 138      37.815  14.545  21.282  1.00 23.51           C
ATOM   1878  CE1 PHE A 138      35.436  16.033  21.468  1.00 29.30           C
ATOM   1879  CE2 PHE A 138      37.837  15.864  21.723  1.00 25.83           C
ATOM   1880  CZ  PHE A 138      36.666  16.620  21.777  1.00 26.58           C
ATOM   1881  H   PHE A 138      36.628  10.457  19.049  1.00 33.53           H
ATOM   1882  HA  PHE A 138      35.019  12.689  18.717  1.00 38.55           H
ATOM   1883  HB2 PHE A 138      35.873  11.947  20.918  1.00 31.41           H
ATOM   1884  HB3 PHE A 138      37.539  12.109  20.449  1.00 31.41           H
ATOM   1885  HD1 PHE A 138      34.438  14.249  20.806  1.00 26.37           H
ATOM   1886  HD2 PHE A 138      38.746  13.988  21.203  1.00 28.29           H
ATOM   1887  HE1 PHE A 138      34.521  16.615  21.517  1.00 35.23           H
ATOM   1888  HE2 PHE A 138      38.796  16.305  22.006  1.00 31.07           H
ATOM   1889  HZ  PHE A 138      36.706  17.671  22.056  1.00 31.97           H
ATOM   1890  N   TYR A 139      38.161  13.436  17.936  1.00 26.34           N
ATOM   1891  CA  TYR A 139      39.172  14.449  17.539  1.00 29.17           C
ATOM   1892  C   TYR A 139      39.043  14.860  16.091  1.00 25.97           C
ATOM   1893  O   TYR A 139      39.606  15.883  15.719  1.00 27.13           O
ATOM   1894  CB  TYR A 139      40.642  13.993  17.765  1.00 26.61           C
ATOM   1895  CG  TYR A 139      40.984  13.682  19.206  1.00 30.97           C
ATOM   1896  CD1 TYR A 139      41.463  14.676  20.060  1.00 24.97           C
ATOM   1897  CD2 TYR A 139      40.780  12.392  19.739  1.00 27.49           C
ATOM   1898  CE1 TYR A 139      41.718  14.416  21.395  1.00 25.65           C
ATOM   1899  CE2 TYR A 139      41.035  12.119  21.062  1.00 27.57           C
ATOM   1900  CZ  TYR A 139      41.516  13.142  21.902  1.00 35.91           C
ATOM   1901  OH  TYR A 139      41.808  12.886  23.224  1.00 33.61           O
ATOM   1902  H   TYR A 139      38.501  12.666  18.088  1.00 31.68           H
ATOM   1903  HA  TYR A 139      39.055  15.240  18.080  1.00 35.08           H
ATOM   1904  HB2 TYR A 139      40.821  13.197  17.241  1.00 32.00           H
ATOM   1905  HB3 TYR A 139      41.228  14.703  17.474  1.00 32.00           H
ATOM   1906  HD1 TYR A 139      41.582  15.536  19.734  1.00 30.04           H
ATOM   1907  HD2 TYR A 139      40.450  11.719  19.190  1.00 33.07           H
ATOM   1908  HE1 TYR A 139      42.042  15.092  21.946  1.00 30.85           H
ATOM   1909  HE2 TYR A 139      40.908  11.260  21.398  1.00 33.16           H
ATOM   1910  HH  TYR A 139      41.257  12.343  23.550  1.00 40.41           H
ATOM   1911  N   SER A 140      38.334  14.081  15.259  1.00 27.47           N
ATOM   1912  CA  SER A 140      37.973  14.545  13.928  1.00 30.08           C
ATOM   1913  C   SER A 140      37.092  15.781  13.998  1.00 30.77           C
ATOM   1914  O   SER A 140      36.904  16.446  12.976  1.00 28.61           O
ATOM   1915  CB  SER A 140      37.258  13.439  13.139  1.00 30.25           C
ATOM   1916  OG  SER A 140      35.961  13.210  13.674  1.00 30.70           O
ATOM   1917  H   SER A 140      38.056  13.289  15.453  1.00 33.04           H
ATOM   1918  HA  SER A 140      38.774  14.784  13.440  1.00 36.17           H
ATOM   1919  HB2 SER A 140      37.164  13.717  12.216  1.00 36.37           H
ATOM   1920  HB3 SER A 140      37.781  12.625  13.193  1.00 36.37           H
ATOM   1921  HG  SER A 140      36.020  12.896  14.451  1.00 36.91           H
ATOM   1922  N   ALA A 141      36.564  16.092  15.192  1.00 26.36           N
ATOM   1923  CA  ALA A 141      35.816  17.330  15.418  1.00 30.68           C
ATOM   1924  C   ALA A 141      36.623  18.528  14.961  1.00 30.97           C
ATOM   1925  O   ALA A 141      36.055  19.506  14.453  1.00 27.06           O
ATOM   1926  CB  ALA A 141      35.451  17.484  16.901  1.00 27.65           C
ATOM   1927  H   ALA A 141      36.627  15.595  15.886  1.00 31.70           H
ATOM   1928  HA  ALA A 141      34.984  17.307  14.910  1.00 36.89           H
ATOM   1929  HB1 ALA A 141      34.942  18.302  17.014  1.00 33.26           H
ATOM   1930  HB2 ALA A 141      34.923  16.722  17.185  1.00 33.26           H
ATOM   1931  HB3 ALA A 141      36.264  17.539  17.432  1.00 33.26           H
ATOM   1932  N   TYR A 142      37.961  18.465  15.129  1.00 27.90           N
ATOM   1933  CA  TYR A 142      38.824  19.572  14.716  1.00 32.20           C
ATOM   1934  C   TYR A 142      39.055  19.628  13.177  1.00 33.32           C
ATOM   1935  O   TYR A 142      39.807  20.492  12.686  1.00 30.73           O
ATOM   1936  CB  TYR A 142      40.145  19.514  15.528  1.00 30.59           C
ATOM   1937  CG  TYR A 142      39.907  19.789  17.003  1.00 26.63           C
ATOM   1938  CD1 TYR A 142      39.944  21.096  17.508  1.00 26.64           C
ATOM   1939  CD2 TYR A 142      39.593  18.751  17.890  1.00 30.58           C
ATOM   1940  CE1 TYR A 142      39.678  21.355  18.829  1.00 29.72           C
ATOM   1941  CE2 TYR A 142      39.335  19.007  19.242  1.00 30.04           C
ATOM   1942  CZ  TYR A 142      39.388  20.307  19.700  1.00 30.72           C
ATOM   1943  OH  TYR A 142      39.114  20.559  21.030  1.00 24.84           O
ATOM   1944  H   TYR A 142      38.376  17.806  15.496  1.00 33.56           H
ATOM   1945  HA  TYR A 142      38.384  20.411  14.961  1.00 38.72           H
ATOM   1946  HB2 TYR A 142      40.529  18.629  15.445  1.00 36.78           H
ATOM   1947  HB3 TYR A 142      40.764  20.179  15.196  1.00 36.78           H
ATOM   1948  HD1 TYR A 142      40.135  21.802  16.938  1.00 32.05           H
ATOM   1949  HD2 TYR A 142      39.557  17.878  17.578  1.00 36.77           H
ATOM   1950  HE1 TYR A 142      39.714  22.228  19.139  1.00 35.74           H
ATOM   1951  HE2 TYR A 142      39.124  18.314  19.825  1.00 36.12           H
ATOM   1952  HH  TYR A 142      39.107  21.388  21.157  1.00 29.88           H
ATOM   1953  N   LEU A 143      38.388  18.765  12.403  1.00 31.01           N
ATOM   1954  CA  LEU A 143      38.296  18.988  10.965  1.00 30.73           C
ATOM   1955  C   LEU A 143      37.425  20.201  10.649  1.00 33.68           C
ATOM   1956  O   LEU A 143      37.694  20.914   9.681  1.00 26.65           O
ATOM   1957  CB  LEU A 143      37.741  17.740  10.275  1.00 31.71           C
ATOM   1958  CG  LEU A 143      38.595  16.467  10.249  1.00 31.37           C
ATOM   1959  CD1 LEU A 143      37.784  15.330   9.712  1.00 28.89           C
ATOM   1960  CD2 LEU A 143      39.877  16.671   9.406  1.00 28.89           C
ATOM   1961  H   LEU A 143      37.983  18.067  12.689  1.00 37.29           H
ATOM   1962  HA  LEU A 143      39.188  19.155  10.622  1.00 36.96           H
ATOM   1963  HB2 LEU A 143      36.896  17.510  10.695  1.00 38.12           H
ATOM   1964  HB3 LEU A 143      37.587  17.977   9.350  1.00 38.12           H
ATOM   1965  HG  LEU A 143      38.862  16.238  11.158  1.00 37.72           H
ATOM   1966 HD11 LEU A 143      38.346  14.542   9.670  1.00 34.75           H
ATOM   1967 HD12 LEU A 143      37.023  15.168  10.291  1.00 34.75           H
ATOM   1968 HD13 LEU A 143      37.477  15.555   8.821  1.00 34.75           H
ATOM   1969 HD21 LEU A 143      40.406  15.859   9.410  1.00 34.75           H
ATOM   1970 HD22 LEU A 143      39.623  16.898   8.500  1.00 34.75           H
ATOM   1971 HD23 LEU A 143      40.392  17.400   9.784  1.00 34.75           H
ATOM   1972  N   VAL A 144      36.398  20.462  11.460  1.00 32.32           N
ATOM   1973  CA  VAL A 144      35.454  21.542  11.197  1.00 30.18           C
ATOM   1974  C   VAL A 144      35.419  22.595  12.301  1.00 24.51           C
ATOM   1975  O   VAL A 144      34.944  23.710  12.053  1.00 33.55           O
ATOM   1976  CB  VAL A 144      34.022  20.995  10.974  1.00 25.66           C
ATOM   1977  CG1 VAL A 144      33.891  20.182   9.695  1.00 28.22           C
ATOM   1978  CG2 VAL A 144      33.557  20.190  12.215  1.00 30.10           C
ATOM   1979  H   VAL A 144      36.239  20.025  12.185  1.00 38.86           H
ATOM   1980  HA  VAL A 144      35.732  21.985  10.385  1.00 36.29           H
ATOM   1981  HB  VAL A 144      33.424  21.754  10.887  1.00 30.86           H
ATOM   1982 HG11 VAL A 144      32.966  19.908   9.604  1.00 33.94           H
ATOM   1983 HG12 VAL A 144      34.140  20.741   8.948  1.00 33.94           H
ATOM   1984 HG13 VAL A 144      34.463  19.399   9.733  1.00 33.94           H
ATOM   1985 HG21 VAL A 144      32.645  19.896  12.074  1.00 36.20           H
ATOM   1986 HG22 VAL A 144      34.131  19.417  12.343  1.00 36.20           H
ATOM   1987 HG23 VAL A 144      33.599  20.758  13.000  1.00 36.20           H
ATOM   1988  N   ALA A 145      35.848  22.286  13.519  1.00 33.71           N
ATOM   1989  CA  ALA A 145      35.639  23.146  14.676  1.00 32.61           C
ATOM   1990  C   ALA A 145      36.937  23.801  15.088  1.00 31.96           C
ATOM   1991  O   ALA A 145      37.970  23.131  15.204  1.00 33.46           O
ATOM   1992  CB  ALA A 145      35.099  22.340  15.847  1.00 30.63           C
ATOM   1993  H   ALA A 145      36.267  21.559  13.709  1.00 40.53           H
ATOM   1994  HA  ALA A 145      34.997  23.841  14.463  1.00 39.21           H
ATOM   1995  HB1 ALA A 145      34.973  22.927  16.606  1.00 36.83           H
ATOM   1996  HB2 ALA A 145      34.258  21.932  15.583  1.00 36.83           H
ATOM   1997  HB3 ALA A 145      35.747  21.655  16.069  1.00 36.83           H
ATOM   1998  N   GLU A 146      36.891  25.104  15.336  1.00 32.48           N
ATOM   1999  CA  GLU A 146      38.083  25.764  15.859  1.00 36.19           C
ATOM   2000  C   GLU A 146      38.192  25.631  17.368  1.00 35.76           C
ATOM   2001  O   GLU A 146      39.305  25.652  17.904  1.00 38.10           O
ATOM   2002  CB  GLU A 146      38.092  27.236  15.474  1.00 35.17           C
ATOM   2003  CG  GLU A 146      36.861  27.939  15.880  1.00 40.21           C
ATOM   2004  CD  GLU A 146      36.892  29.406  15.575  1.00 51.12           C
ATOM   2005  OE1 GLU A 146      37.868  29.849  14.919  1.00 56.27           O
ATOM   2006  OE2 GLU A 146      35.923  30.098  16.000  1.00 54.33           O1-
ATOM   2007  H   GLU A 146      36.212  25.606  15.203  1.00 39.05           H
ATOM   2008  HA  GLU A 146      38.868  25.352  15.471  1.00 43.50           H
ATOM   2009  HB2 GLU A 146      38.840  27.670  15.911  1.00 42.28           H
ATOM   2010  HB3 GLU A 146      38.175  27.314  14.513  1.00 42.28           H
ATOM   2011  HG2 GLU A 146      36.108  27.566  15.398  1.00 48.33           H
ATOM   2012  HG3 GLU A 146      36.734  27.833  16.838  1.00 48.33           H
ATOM   2013  N   LYS A 147      37.057  25.496  18.054  1.00 30.94           N
ATOM   2014  CA  LYS A 147      37.000  25.222  19.481  1.00 33.47           C
ATOM   2015  C   LYS A 147      35.943  24.145  19.731  1.00 29.11           C
ATOM   2016  O   LYS A 147      34.919  24.106  19.048  1.00 31.89           O
ATOM   2017  CB  LYS A 147      36.674  26.515  20.278  1.00 33.04           C
ATOM   2018  CG  LYS A 147      36.666  26.322  21.772  1.00 34.75           C
ATOM   2019  CD  LYS A 147      36.678  27.631  22.577  1.00 40.11           C
ATOM   2020  CE  LYS A 147      35.386  28.326  22.525  1.00 34.41           C
ATOM   2021  NZ  LYS A 147      35.337  29.355  23.528  1.00 51.20           N1+
ATOM   2022  H   LYS A 147      36.281  25.574  17.694  1.00 37.21           H
ATOM   2023  HA  LYS A 147      37.863  24.884  19.776  1.00 40.24           H
ATOM   2024  HB2 LYS A 147      37.339  27.188  20.068  1.00 39.73           H
ATOM   2025  HB3 LYS A 147      35.797  26.828  20.012  1.00 39.73           H
ATOM   2026  HG2 LYS A 147      35.875  25.818  22.024  1.00 41.78           H
ATOM   2027  HG3 LYS A 147      37.462  25.826  22.023  1.00 41.78           H
ATOM   2028  HD2 LYS A 147      36.867  27.443  23.512  1.00 48.21           H
ATOM   2029  HD3 LYS A 147      37.345  28.235  22.213  1.00 48.21           H
ATOM   2030  HE2 LYS A 147      35.275  28.741  21.656  1.00 41.36           H
ATOM   2031  HE3 LYS A 147      34.677  27.692  22.705  1.00 41.36           H
ATOM   2032  HZ1 LYS A 147      34.537  29.748  23.505  1.00 61.52           H
ATOM   2033  HZ2 LYS A 147      35.472  29.002  24.336  1.00 61.52           H
ATOM   2034  HZ3 LYS A 147      35.967  29.963  23.362  1.00 61.52           H
ATOM   2035  N   VAL A 148      36.189  23.257  20.703  1.00 29.37           N
ATOM   2036  CA  VAL A 148      35.191  22.254  21.088  1.00 30.18           C
ATOM   2037  C   VAL A 148      35.002  22.306  22.598  1.00 32.18           C
ATOM   2038  O   VAL A 148      35.972  22.362  23.363  1.00 30.03           O
ATOM   2039  CB  VAL A 148      35.564  20.820  20.634  1.00 30.87           C
ATOM   2040  CG1 VAL A 148      34.507  19.842  21.080  1.00 29.21           C
ATOM   2041  CG2 VAL A 148      35.791  20.725  19.074  1.00 32.77           C
ATOM   2042  H   VAL A 148      36.920  23.211  21.154  1.00 35.32           H
ATOM   2043  HA  VAL A 148      34.335  22.475  20.688  1.00 36.29           H
ATOM   2044  HB  VAL A 148      36.391  20.555  21.063  1.00 37.12           H
ATOM   2045 HG11 VAL A 148      34.729  18.966  20.725  1.00 35.13           H
ATOM   2046 HG12 VAL A 148      34.490  19.809  22.048  1.00 35.13           H
ATOM   2047 HG13 VAL A 148      33.644  20.130  20.741  1.00 35.13           H
ATOM   2048 HG21 VAL A 148      36.030  19.814  18.846  1.00 39.40           H
ATOM   2049 HG22 VAL A 148      34.973  20.969  18.614  1.00 39.40           H
ATOM   2050 HG23 VAL A 148      36.506  21.326  18.810  1.00 39.40           H
ATOM   2051  N   THR A 149      33.743  22.259  23.016  1.00 34.93           N
ATOM   2052  CA  THR A 149      33.340  22.273  24.413  1.00 28.54           C
ATOM   2053  C   THR A 149      32.575  20.994  24.692  1.00 30.51           C
ATOM   2054  O   THR A 149      31.620  20.672  23.972  1.00 35.64           O
ATOM   2055  CB  THR A 149      32.433  23.478  24.697  1.00 37.69           C
ATOM   2056  OG1 THR A 149      33.021  24.660  24.143  1.00 33.70           O
ATOM   2057  CG2 THR A 149      32.205  23.656  26.166  1.00 33.96           C
ATOM   2058  H   THR A 149      33.072  22.224  22.477  1.00 42.00           H
ATOM   2059  HA  THR A 149      34.115  22.313  24.989  1.00 34.32           H
ATOM   2060  HB  THR A 149      31.564  23.330  24.291  1.00 45.31           H
ATOM   2061  HG1 THR A 149      33.708  24.863  24.577  1.00 40.52           H
ATOM   2062 HG21 THR A 149      31.644  24.434  26.307  1.00 40.82           H
ATOM   2063 HG22 THR A 149      31.759  22.872  26.521  1.00 40.82           H
ATOM   2064 HG23 THR A 149      33.049  23.782  26.626  1.00 40.82           H
ATOM   2065  N   VAL A 150      32.977  20.262  25.721  1.00 30.84           N
ATOM   2066  CA  VAL A 150      32.298  19.014  26.060  1.00 33.81           C
ATOM   2067  C   VAL A 150      31.721  19.146  27.458  1.00 28.38           C
ATOM   2068  O   VAL A 150      32.460  19.314  28.440  1.00 30.95           O
ATOM   2069  CB  VAL A 150      33.228  17.804  25.945  1.00 26.66           C
ATOM   2070  CG1 VAL A 150      32.531  16.582  26.433  1.00 24.47           C
ATOM   2071  CG2 VAL A 150      33.645  17.629  24.513  1.00 27.77           C
ATOM   2072  H   VAL A 150      33.634  20.462  26.238  1.00 37.08           H
ATOM   2073  HA  VAL A 150      31.552  18.868  25.456  1.00 40.65           H
ATOM   2074  HB  VAL A 150      34.014  17.946  26.491  1.00 32.07           H
ATOM   2075 HG11 VAL A 150      33.120  15.819  26.310  1.00 29.44           H
ATOM   2076 HG12 VAL A 150      32.309  16.681  27.371  1.00 29.44           H
ATOM   2077 HG13 VAL A 150      31.725  16.469  25.904  1.00 29.44           H
ATOM   2078 HG21 VAL A 150      34.198  16.837  24.439  1.00 33.40           H
ATOM   2079 HG22 VAL A 150      32.853  17.539  23.961  1.00 33.40           H
ATOM   2080 HG23 VAL A 150      34.144  18.411  24.240  1.00 33.40           H
ATOM   2081  N   ILE A 151      30.406  19.097  27.541  1.00 28.03           N
ATOM   2082  CA  ILE A 151      29.694  19.203  28.798  1.00 30.76           C
ATOM   2083  C   ILE A 151      29.095  17.840  29.100  1.00 33.50           C
ATOM   2084  O   ILE A 151      28.384  17.279  28.264  1.00 31.27           O
ATOM   2085  CB  ILE A 151      28.642  20.319  28.719  1.00 38.19           C
ATOM   2086  CG1 ILE A 151      29.390  21.595  28.322  1.00 31.02           C
ATOM   2087  CG2 ILE A 151      27.896  20.476  30.062  1.00 38.83           C
ATOM   2088  CD1 ILE A 151      28.684  22.832  28.551  1.00 40.21           C
ATOM   2089  H   ILE A 151      29.887  19.007  26.857  1.00 33.72           H
ATOM   2090  HA  ILE A 151      30.322  19.418  29.504  1.00 36.99           H
ATOM   2091  HB  ILE A 151      27.997  20.104  28.025  1.00 45.90           H
ATOM   2092 HG12 ILE A 151      30.218  21.643  28.831  1.00 37.30           H
ATOM   2093 HG13 ILE A 151      29.584  21.557  27.374  1.00 37.30           H
ATOM   2094 HG21 ILE A 151      27.178  21.120  29.956  1.00 46.68           H
ATOM   2095 HG22 ILE A 151      27.522  19.618  30.315  1.00 46.68           H
ATOM   2096 HG23 ILE A 151      28.520  20.772  30.742  1.00 46.68           H
ATOM   2097 HD11 ILE A 151      29.182  23.550  28.136  1.00 48.33           H
ATOM   2098 HD12 ILE A 151      27.802  22.766  28.153  1.00 48.33           H
ATOM   2099 HD13 ILE A 151      28.618  22.990  29.507  1.00 48.33           H
ATOM   2100  N   THR A 152      29.397  17.285  30.278  1.00 32.90           N
ATOM   2101  CA  THR A 152      29.063  15.890  30.533  1.00 33.27           C
ATOM   2102  C   THR A 152      28.646  15.733  31.985  1.00 32.04           C
ATOM   2103  O   THR A 152      29.110  16.456  32.860  1.00 33.71           O
ATOM   2104  CB  THR A 152      30.252  14.964  30.206  1.00 34.11           C
ATOM   2105  OG1 THR A 152      29.848  13.584  30.213  1.00 28.76           O
ATOM   2106  CG2 THR A 152      31.377  15.175  31.216  1.00 26.78           C
ATOM   2107  H   THR A 152      29.781  17.691  30.934  1.00 39.56           H
ATOM   2108  HA  THR A 152      28.316  15.618  29.971  1.00 40.00           H
ATOM   2109  HB  THR A 152      30.596  15.179  29.328  1.00 41.00           H
ATOM   2110  HG1 THR A 152      29.143  13.500  29.764  1.00 34.58           H
ATOM   2111 HG21 THR A 152      32.155  14.648  30.970  1.00 32.21           H
ATOM   2112 HG22 THR A 152      31.627  16.109  31.236  1.00 32.21           H
ATOM   2113 HG23 THR A 152      31.088  14.916  32.098  1.00 32.21           H
ATOM   2114  N   LYS A 153      27.768  14.768  32.238  1.00 37.66           N
ATOM   2115  CA  LYS A 153      27.289  14.487  33.585  1.00 28.20           C
ATOM   2116  C   LYS A 153      27.247  12.969  33.772  1.00 28.12           C
ATOM   2117  O   LYS A 153      26.434  12.304  33.134  1.00 29.21           O
ATOM   2118  CB  LYS A 153      25.916  15.143  33.795  1.00 32.44           C
ATOM   2119  CG  LYS A 153      25.212  14.903  35.147  1.00 33.45           C
ATOM   2120  CD  LYS A 153      26.014  15.359  36.371  1.00 36.12           C
ATOM   2121  CE  LYS A 153      25.221  15.162  37.675  1.00 38.53           C
ATOM   2122  NZ  LYS A 153      25.170  13.744  38.092  1.00 32.06           N1+
ATOM   2123  H   LYS A 153      27.433  14.255  31.634  1.00 45.27           H
ATOM   2124  HA  LYS A 153      27.907  14.863  34.232  1.00 33.91           H
ATOM   2125  HB2 LYS A 153      26.036  16.099  33.708  1.00 39.01           H
ATOM   2126  HB3 LYS A 153      25.313  14.838  33.098  1.00 39.01           H
ATOM   2127  HG2 LYS A 153      24.382  15.402  35.141  1.00 40.22           H
ATOM   2128  HG3 LYS A 153      25.025  13.954  35.246  1.00 40.22           H
ATOM   2129  HD2 LYS A 153      26.831  14.841  36.439  1.00 43.41           H
ATOM   2130  HD3 LYS A 153      26.221  16.300  36.290  1.00 43.41           H
ATOM   2131  HE2 LYS A 153      25.656  15.659  38.383  1.00 46.31           H
ATOM   2132  HE3 LYS A 153      24.312  15.478  37.551  1.00 46.31           H
ATOM   2133  HZ1 LYS A 153      24.813  13.675  38.902  1.00 38.55           H
ATOM   2134  HZ2 LYS A 153      24.677  13.277  37.515  1.00 38.55           H
ATOM   2135  HZ3 LYS A 153      25.993  13.408  38.112  1.00 38.55           H
ATOM   2136  N   HIS A 154      28.105  12.408  34.635  1.00 32.40           N
ATOM   2137  CA  HIS A 154      27.969  10.976  34.915  1.00 33.50           C
ATOM   2138  C   HIS A 154      27.247  11.008  36.269  1.00 37.57           C
ATOM   2139  O   HIS A 154      27.055  11.969  37.027  1.00 38.58           O
ATOM   2140  CB  HIS A 154      29.360  10.336  34.904  1.00 33.47           C
ATOM   2141  CG  HIS A 154      29.394   8.874  35.124  1.00 36.65           C
ATOM   2142  ND1 HIS A 154      29.116   8.304  36.380  1.00 33.23           N
ATOM   2143  CD2 HIS A 154      29.791   7.894  34.220  1.00 31.71           C
ATOM   2144  CE1 HIS A 154      29.332   6.984  36.252  1.00 35.06           C
ATOM   2145  NE2 HIS A 154      29.748   6.692  34.939  1.00 38.12           N
ATOM   2146  H   HIS A 154      28.819  12.933  35.188  1.00 38.95           H
ATOM   2147  HA  HIS A 154      27.322  10.467  34.122  1.00 40.28           H
ATOM   2148  HB2 HIS A 154      30.016  10.825  35.668  1.00 40.24           H
ATOM   2149  HB3 HIS A 154      29.828  10.567  33.917  1.00 40.24           H
ATOM   2150  HD2 HIS A 154      30.064   7.964  33.173  1.00 38.12           H
ATOM   2151  HE1 HIS A 154      29.229   6.241  37.048  1.00 42.15           H
ATOM   2152  HE2 HIS A 154      30.041   5.798  34.570  1.00 45.82           H
ATOM   2153  N   ASN A 155      26.620   9.834  36.490  1.00 33.43           N
ATOM   2154  CA  ASN A 155      25.793   9.582  37.683  1.00 33.61           C
ATOM   2155  C   ASN A 155      26.623   9.674  38.966  1.00 35.48           C
ATOM   2156  O   ASN A 155      26.119  10.115  40.012  1.00 38.51           O
ATOM   2157  CB  ASN A 155      25.117   8.178  37.633  1.00 26.54           C
ATOM   2158  CG  ASN A 155      23.770   8.130  36.861  1.00 31.12           C
ATOM   2159  OD1 ASN A 155      23.068   9.127  36.672  1.00 30.23           O
ATOM   2160  ND2 ASN A 155      23.391   6.918  36.457  1.00 31.65           N
ATOM   2161  H   ASN A 155      26.666   9.168  35.948  1.00 40.20           H
ATOM   2162  HA  ASN A 155      25.093  10.248  37.726  1.00 40.40           H
ATOM   2163  HB2 ASN A 155      25.720   7.537  37.226  1.00 31.92           H
ATOM   2164  HB3 ASN A 155      24.921   7.907  38.542  1.00 31.92           H
ATOM   2165 HD21 ASN A 155      22.655   6.823  36.023  1.00 38.05           H
ATOM   2166 HD22 ASN A 155      23.882   6.230  36.622  1.00 38.05           H
ATOM   2167  N   ASP A 156      27.894   9.268  38.897  1.00 36.54           N
ATOM   2168  CA  ASP A 156      28.823   9.180  40.033  1.00 47.32           C
ATOM   2169  C   ASP A 156      29.667  10.464  40.252  1.00 47.57           C
ATOM   2170  O   ASP A 156      30.781  10.374  40.808  1.00 44.99           O
ATOM   2171  CB  ASP A 156      29.816   8.007  39.827  1.00 43.79           C
ATOM   2172  CG  ASP A 156      29.173   6.627  39.800  1.00 44.26           C
ATOM   2173  OD1 ASP A 156      27.972   6.460  40.105  1.00 48.18           O
ATOM   2174  OD2 ASP A 156      29.924   5.683  39.469  1.00 52.37           O1-
ATOM   2175  H   ASP A 156      28.252   9.031  38.158  1.00 43.93           H
ATOM   2176  HA  ASP A 156      28.320   9.017  40.847  1.00 56.86           H
ATOM   2177  HB2 ASP A 156      30.269   8.124  38.975  1.00 52.63           H
ATOM   2178  HB3 ASP A 156      30.463   8.008  40.551  1.00 52.63           H
ATOM   2179  N   ASP A 157      29.207  11.629  39.795  1.00 40.24           N
ATOM   2180  CA  ASP A 157      30.072  12.810  39.771  1.00 38.57           C
ATOM   2181  C   ASP A 157      29.197  14.009  39.410  1.00 35.74           C
ATOM   2182  O   ASP A 157      28.010  13.868  39.097  1.00 37.32           O
ATOM   2183  CB  ASP A 157      31.260  12.589  38.795  1.00 41.54           C
ATOM   2184  CG  ASP A 157      32.512  13.448  39.137  1.00 45.86           C
ATOM   2185  OD1 ASP A 157      32.369  14.381  39.952  1.00 43.40           O
ATOM   2186  OD2 ASP A 157      33.636  13.187  38.599  1.00 39.94           O1-
ATOM   2187  H   ASP A 157      28.407  11.768  39.511  1.00 48.36           H
ATOM   2188  HA  ASP A 157      30.430  12.969  40.657  1.00 46.35           H
ATOM   2189  HB2 ASP A 157      31.529  11.655  38.820  1.00 49.92           H
ATOM   2190  HB3 ASP A 157      30.984  12.812  37.894  1.00 49.92           H
ATOM   2191  N   GLU A 158      29.807  15.199  39.441  1.00 38.77           N
ATOM   2192  CA  GLU A 158      29.127  16.443  39.127  1.00 39.48           C
ATOM   2193  C   GLU A 158      29.296  16.771  37.643  1.00 36.61           C
ATOM   2194  O   GLU A 158      29.986  16.074  36.896  1.00 35.04           O
ATOM   2195  CB  GLU A 158      29.664  17.566  40.028  1.00 44.37           C
ATOM   2196  CG  GLU A 158      29.406  17.386  41.604  1.00 49.41           C
ATOM   2197  CD  GLU A 158      27.915  16.959  42.000  1.00 64.74           C
ATOM   2198  OE1 GLU A 158      26.924  17.311  41.274  1.00 57.19           O
ATOM   2199  OE2 GLU A 158      27.744  16.262  43.049  1.00 64.12           O1-
ATOM   2200  H   GLU A 158      30.636  15.306  39.649  1.00 46.59           H
ATOM   2201  HA  GLU A 158      28.175  16.343  39.285  1.00 47.45           H
ATOM   2202  HB2 GLU A 158      30.622  17.622  39.896  1.00 53.32           H
ATOM   2203  HB3 GLU A 158      29.256  18.403  39.753  1.00 53.32           H
ATOM   2204  HG2 GLU A 158      30.019  16.712  41.941  1.00 59.36           H
ATOM   2205  HG3 GLU A 158      29.586  18.223  42.054  1.00 59.36           H
ATOM   2206  N   GLN A 159      28.648  17.843  37.210  1.00 31.48           N
ATOM   2207  CA  GLN A 159      28.663  18.258  35.819  1.00 32.63           C
ATOM   2208  C   GLN A 159      29.920  19.074  35.517  1.00 36.92           C
ATOM   2209  O   GLN A 159      30.154  20.098  36.151  1.00 36.86           O
ATOM   2210  CB  GLN A 159      27.416  19.070  35.515  1.00 36.47           C
ATOM   2211  CG  GLN A 159      27.233  19.383  34.056  1.00 32.03           C
ATOM   2212  CD  GLN A 159      25.853  19.834  33.754  1.00 37.02           C
ATOM   2213  OE1 GLN A 159      24.895  19.113  34.002  1.00 41.81           O
ATOM   2214  NE2 GLN A 159      25.725  21.037  33.210  1.00 35.13           N
ATOM   2215  H   GLN A 159      28.176  18.353  37.714  1.00 37.86           H
ATOM   2216  HA  GLN A 159      28.653  17.474  35.253  1.00 39.23           H
ATOM   2217  HB2 GLN A 159      26.639  18.573  35.812  1.00 43.84           H
ATOM   2218  HB3 GLN A 159      27.478  19.908  35.998  1.00 43.84           H
ATOM   2219  HG2 GLN A 159      27.844  20.092  33.802  1.00 38.51           H
ATOM   2220  HG3 GLN A 159      27.403  18.587  33.530  1.00 38.51           H
ATOM   2221 HE21 GLN A 159      26.423  21.503  33.029  1.00 42.23           H
ATOM   2222 HE22 GLN A 159      24.944  21.355  33.041  1.00 42.23           H
ATOM   2223  N   TYR A 160      30.720  18.622  34.539  1.00 37.10           N
ATOM   2224  CA  TYR A 160      31.949  19.286  34.128  1.00 31.54           C
ATOM   2225  C   TYR A 160      31.863  19.790  32.697  1.00 26.86           C
ATOM   2226  O   TYR A 160      31.118  19.271  31.864  1.00 31.23           O
ATOM   2227  CB  TYR A 160      33.164  18.346  34.259  1.00 34.45           C
ATOM   2228  CG  TYR A 160      33.472  18.014  35.685  1.00 35.79           C
ATOM   2229  CD1 TYR A 160      34.279  18.845  36.457  1.00 41.93           C
ATOM   2230  CD2 TYR A 160      32.913  16.899  36.281  1.00 41.37           C
ATOM   2231  CE1 TYR A 160      34.527  18.562  37.782  1.00 39.27           C
ATOM   2232  CE2 TYR A 160      33.150  16.615  37.599  1.00 42.31           C
ATOM   2233  CZ  TYR A 160      33.951  17.447  38.340  1.00 41.40           C
ATOM   2234  OH  TYR A 160      34.173  17.129  39.654  1.00 57.70           O
ATOM   2235  H   TYR A 160      30.561  17.910  34.088  1.00 44.59           H
ATOM   2236  HA  TYR A 160      32.096  20.059  34.697  1.00 37.93           H
ATOM   2237  HB2 TYR A 160      32.971  17.517  33.794  1.00 41.41           H
ATOM   2238  HB3 TYR A 160      33.944  18.773  33.874  1.00 41.41           H
ATOM   2239  HD1 TYR A 160      34.654  19.604  36.068  1.00 50.39           H
ATOM   2240  HD2 TYR A 160      32.359  16.340  35.780  1.00 49.71           H
ATOM   2241  HE1 TYR A 160      35.074  19.119  38.292  1.00 47.19           H
ATOM   2242  HE2 TYR A 160      32.774  15.861  37.992  1.00 50.84           H
ATOM   2243  HH  TYR A 160      33.579  16.598  39.925  1.00 69.32           H
ATOM   2244  N   ALA A 161      32.665  20.806  32.410  1.00 31.79           N
ATOM   2245  CA  ALA A 161      32.900  21.256  31.040  1.00 27.43           C
ATOM   2246  C   ALA A 161      34.385  21.133  30.715  1.00 32.06           C
ATOM   2247  O   ALA A 161      35.253  21.622  31.461  1.00 27.97           O
ATOM   2248  CB  ALA A 161      32.394  22.679  30.836  1.00 30.67           C
ATOM   2249  H   ALA A 161      33.090  21.263  33.002  1.00 38.22           H
ATOM   2250  HA  ALA A 161      32.415  20.685  30.420  1.00 32.99           H
ATOM   2251  HB1 ALA A 161      32.584  22.951  29.926  1.00 36.88           H
ATOM   2252  HB2 ALA A 161      31.437  22.694  30.985  1.00 36.88           H
ATOM   2253  HB3 ALA A 161      32.839  23.270  31.459  1.00 36.88           H
ATOM   2254  N   TRP A 162      34.661  20.406  29.644  1.00 29.62           N
ATOM   2255  CA  TRP A 162      35.970  20.273  29.019  1.00 29.08           C
ATOM   2256  C   TRP A 162      35.990  21.180  27.805  1.00 27.65           C
ATOM   2257  O   TRP A 162      34.962  21.342  27.140  1.00 30.28           O
ATOM   2258  CB  TRP A 162      36.189  18.812  28.610  1.00 34.11           C
ATOM   2259  CG  TRP A 162      37.429  18.461  27.842  1.00 31.87           C
ATOM   2260  CD1 TRP A 162      38.522  17.820  28.342  1.00 33.79           C
ATOM   2261  CD2 TRP A 162      37.693  18.671  26.439  1.00 30.32           C
ATOM   2262  NE1 TRP A 162      39.452  17.624  27.352  1.00 28.61           N
ATOM   2263  CE2 TRP A 162      38.971  18.129  26.175  1.00 23.50           C
ATOM   2264  CE3 TRP A 162      36.973  19.257  25.383  1.00 30.42           C
ATOM   2265  CZ2 TRP A 162      39.545  18.147  24.898  1.00 29.24           C
ATOM   2266  CZ3 TRP A 162      37.536  19.308  24.135  1.00 29.86           C
ATOM   2267  CH2 TRP A 162      38.817  18.745  23.889  1.00 30.23           C
ATOM   2268  H   TRP A 162      34.056  19.956  29.231  1.00 35.62           H
ATOM   2269  HA  TRP A 162      36.667  20.544  29.632  1.00 34.97           H
ATOM   2270  HB2 TRP A 162      36.197  18.272  29.415  1.00 41.00           H
ATOM   2271  HB3 TRP A 162      35.437  18.540  28.062  1.00 41.00           H
ATOM   2272  HD1 TRP A 162      38.623  17.550  29.227  1.00 40.63           H
ATOM   2273  HE1 TRP A 162      40.213  17.234  27.458  1.00 34.40           H
ATOM   2274  HE3 TRP A 162      36.126  19.618  25.522  1.00 36.58           H
ATOM   2275  HZ2 TRP A 162      40.394  17.803  24.744  1.00 35.16           H
ATOM   2276  HZ3 TRP A 162      37.052  19.691  23.435  1.00 35.91           H
ATOM   2277  HH2 TRP A 162      39.175  18.791  23.033  1.00 36.35           H
ATOM   2278  N   GLU A 163      37.148  21.778  27.509  1.00 29.74           N
ATOM   2279  CA  GLU A 163      37.204  22.672  26.357  1.00 30.34           C
ATOM   2280  C   GLU A 163      38.611  22.749  25.774  1.00 26.99           C
ATOM   2281  O   GLU A 163      39.595  22.734  26.516  1.00 30.76           O
ATOM   2282  CB  GLU A 163      36.716  24.069  26.765  1.00 32.25           C
ATOM   2283  CG  GLU A 163      36.653  25.096  25.620  1.00 36.83           C
ATOM   2284  CD  GLU A 163      35.801  26.334  25.969  1.00 38.47           C
ATOM   2285  OE1 GLU A 163      36.209  27.113  26.861  1.00 40.48           O
ATOM   2286  OE2 GLU A 163      34.704  26.518  25.375  1.00 37.10           O1-
ATOM   2287  H   GLU A 163      37.885  21.689  27.951  1.00 35.76           H
ATOM   2288  HA  GLU A 163      36.618  22.333  25.658  1.00 36.48           H
ATOM   2289  HB2 GLU A 163      35.823  23.980  27.121  1.00 38.78           H
ATOM   2290  HB3 GLU A 163      37.308  24.418  27.451  1.00 38.78           H
ATOM   2291  HG2 GLU A 163      37.558  25.401  25.432  1.00 44.27           H
ATOM   2292  HG3 GLU A 163      36.279  24.674  24.831  1.00 44.27           H
ATOM   2293  N   SER A 164      38.708  22.834  24.449  1.00 25.47           N
ATOM   2294  CA  SER A 164      40.013  23.025  23.813  1.00 32.62           C
ATOM   2295  C   SER A 164      39.915  23.677  22.437  1.00 31.72           C
ATOM   2296  O   SER A 164      39.016  23.380  21.645  1.00 30.29           O
ATOM   2297  CB  SER A 164      40.768  21.704  23.648  1.00 29.40           C
ATOM   2298  OG  SER A 164      42.045  21.922  23.073  1.00 33.94           O
ATOM   2299  H   SER A 164      38.044  22.775  23.908  1.00 30.64           H
ATOM   2300  HA  SER A 164      40.556  23.599  24.373  1.00 39.22           H
ATOM   2301  HB2 SER A 164      40.888  21.287  24.512  1.00 35.35           H
ATOM   2302  HB3 SER A 164      40.254  21.125  23.067  1.00 35.35           H
ATOM   2303  HG  SER A 164      42.477  22.492  23.516  1.00 40.80           H
ATOM   2304  N   SER A 165      40.875  24.543  22.140  1.00 31.99           N
ATOM   2305  CA  SER A 165      41.080  25.037  20.780  1.00 26.12           C
ATOM   2306  C   SER A 165      42.392  24.507  20.213  1.00 29.54           C
ATOM   2307  O   SER A 165      43.004  25.136  19.357  1.00 32.67           O
ATOM   2308  CB  SER A 165      41.069  26.554  20.725  1.00 30.12           C
ATOM   2309  OG  SER A 165      39.961  27.064  21.426  1.00 38.02           O
ATOM   2310  H   SER A 165      41.426  24.862  22.717  1.00 38.46           H
ATOM   2311  HA  SER A 165      40.356  24.727  20.217  1.00 31.42           H
ATOM   2312  HB2 SER A 165      41.880  26.891  21.130  1.00 36.22           H
ATOM   2313  HB3 SER A 165      41.026  26.831  19.798  1.00 36.22           H
ATOM   2314  HG  SER A 165      40.005  26.852  22.238  1.00 45.70           H
ATOM   2315  N   ALA A 166      42.820  23.339  20.696  1.00 33.62           N
ATOM   2316  CA  ALA A 166      44.029  22.682  20.236  1.00 34.51           C
ATOM   2317  C   ALA A 166      45.213  23.523  20.694  1.00 33.97           C
ATOM   2318  O   ALA A 166      45.183  24.086  21.793  1.00 36.25           O
ATOM   2319  CB  ALA A 166      43.988  22.463  18.724  1.00 35.72           C
ATOM   2320  H   ALA A 166      42.412  22.900  21.315  1.00 40.41           H
ATOM   2321  HA  ALA A 166      44.095  21.813  20.660  1.00 41.49           H
ATOM   2322  HB1 ALA A 166      44.792  21.996  18.451  1.00 42.93           H
ATOM   2323  HB2 ALA A 166      43.211  21.920  18.510  1.00 42.93           H
ATOM   2324  HB3 ALA A 166      43.927  23.317  18.273  1.00 42.93           H
ATOM   2325  N   GLY A 167      46.271  23.598  19.906  1.00 37.54           N
ATOM   2326  CA  GLY A 167      47.457  24.260  20.423  1.00 40.07           C
ATOM   2327  C   GLY A 167      48.047  23.661  21.690  1.00 36.25           C
ATOM   2328  O   GLY A 167      48.781  24.344  22.410  1.00 33.03           O
ATOM   2329  H   GLY A 167      46.332  23.293  19.103  1.00 45.12           H
ATOM   2330  HA2 GLY A 167      48.146  24.244  19.737  1.00 48.15           H
ATOM   2331  HA3 GLY A 167      47.231  25.184  20.611  1.00 48.15           H
ATOM   2332  N   GLY A 168      47.729  22.420  22.004  1.00 33.96           N
ATOM   2333  CA  GLY A 168      48.466  21.687  23.005  1.00 32.63           C
ATOM   2334  C   GLY A 168      47.856  21.649  24.384  1.00 28.13           C
ATOM   2335  O   GLY A 168      48.479  21.084  25.290  1.00 30.80           O
ATOM   2336  H   GLY A 168      47.077  21.981  21.654  1.00 40.83           H
ATOM   2337  HA2 GLY A 168      48.572  20.772  22.707  1.00 39.24           H
ATOM   2338  HA3 GLY A 168      49.349  22.074  23.087  1.00 39.24           H
ATOM   2339  N   SER A 169      46.664  22.203  24.577  1.00 34.99           N
ATOM   2340  CA  SER A 169      46.124  22.276  25.928  1.00 35.30           C
ATOM   2341  C   SER A 169      44.604  22.225  25.924  1.00 30.03           C
ATOM   2342  O   SER A 169      43.962  22.643  24.961  1.00 33.42           O
ATOM   2343  CB  SER A 169      46.583  23.562  26.605  1.00 37.41           C
ATOM   2344  OG  SER A 169      45.664  24.615  26.360  1.00 35.33           O
ATOM   2345  H   SER A 169      46.164  22.536  23.961  1.00 42.06           H
ATOM   2346  HA  SER A 169      46.444  21.523  26.448  1.00 42.44           H
ATOM   2347  HB2 SER A 169      46.647  23.415  27.561  1.00 44.97           H
ATOM   2348  HB3 SER A 169      47.456  23.796  26.245  1.00 44.97           H
ATOM   2349  HG  SER A 169      45.350  24.860  27.099  1.00 42.47           H
ATOM   2350  N   PHE A 170      44.044  21.725  27.027  1.00 32.62           N
ATOM   2351  CA  PHE A 170      42.614  21.756  27.271  1.00 30.89           C
ATOM   2352  C   PHE A 170      42.323  22.208  28.711  1.00 33.39           C
ATOM   2353  O   PHE A 170      43.160  22.105  29.611  1.00 30.28           O
ATOM   2354  CB  PHE A 170      41.961  20.389  27.018  1.00 29.33           C
ATOM   2355  CG  PHE A 170      42.416  19.318  27.962  1.00 32.56           C
ATOM   2356  CD1 PHE A 170      41.770  19.117  29.173  1.00 29.04           C
ATOM   2357  CD2 PHE A 170      43.480  18.524  27.645  1.00 26.72           C
ATOM   2358  CE1 PHE A 170      42.201  18.146  30.039  1.00 23.87           C
ATOM   2359  CE2 PHE A 170      43.914  17.554  28.501  1.00 23.04           C
ATOM   2360  CZ  PHE A 170      43.268  17.349  29.691  1.00 27.93           C
ATOM   2361  H   PHE A 170      44.492  21.343  27.656  1.00 39.21           H
ATOM   2362  HA  PHE A 170      42.212  22.385  26.658  1.00 37.14           H
ATOM   2363  HB2 PHE A 170      40.999  20.468  27.118  1.00 35.27           H
ATOM   2364  HB3 PHE A 170      42.180  20.095  26.124  1.00 35.27           H
ATOM   2365  HD1 PHE A 170      41.043  19.655  29.401  1.00 34.93           H
ATOM   2366  HD2 PHE A 170      43.922  18.656  26.837  1.00 32.14           H
ATOM   2367  HE1 PHE A 170      41.763  18.007  30.849  1.00 28.72           H
ATOM   2368  HE2 PHE A 170      44.643  17.020  28.267  1.00 27.72           H
ATOM   2369  HZ  PHE A 170      43.563  16.689  30.277  1.00 33.59           H
ATOM   2370  N   THR A 171      41.109  22.715  28.925  1.00 31.19           N
ATOM   2371  CA  THR A 171      40.645  23.079  30.255  1.00 35.62           C
ATOM   2372  C   THR A 171      39.514  22.172  30.725  1.00 31.29           C
ATOM   2373  O   THR A 171      38.753  21.621  29.927  1.00 29.78           O
ATOM   2374  CB  THR A 171      40.126  24.514  30.309  1.00 31.87           C
ATOM   2375  OG1 THR A 171      39.071  24.655  29.377  1.00 39.39           O
ATOM   2376  CG2 THR A 171      41.216  25.509  29.993  1.00 35.31           C
ATOM   2377  H   THR A 171      40.532  22.854  28.305  1.00 37.50           H
ATOM   2378  HA  THR A 171      41.381  22.991  30.884  1.00 42.81           H
ATOM   2379  HB  THR A 171      39.785  24.702  31.198  1.00 38.32           H
ATOM   2380  HG1 THR A 171      38.473  24.086  29.536  1.00 47.34           H
ATOM   2381 HG21 THR A 171      40.885  26.411  30.114  1.00 42.44           H
ATOM   2382 HG22 THR A 171      41.968  25.375  30.592  1.00 42.44           H
ATOM   2383 HG23 THR A 171      41.515  25.395  29.076  1.00 42.44           H
ATOM   2384  N   VAL A 172      39.406  22.068  32.040  1.00 26.50           N
ATOM   2385  CA  VAL A 172      38.283  21.446  32.716  1.00 34.04           C
ATOM   2386  C   VAL A 172      37.830  22.377  33.853  1.00 36.70           C
ATOM   2387  O   VAL A 172      38.652  22.848  34.643  1.00 35.38           O
ATOM   2388  CB  VAL A 172      38.655  20.051  33.261  1.00 42.87           C
ATOM   2389  CG1 VAL A 172      37.470  19.427  33.988  1.00 34.02           C
ATOM   2390  CG2 VAL A 172      39.181  19.136  32.132  1.00 32.97           C
ATOM   2391  H   VAL A 172      39.998  22.378  32.579  1.00 31.87           H
ATOM   2392  HA  VAL A 172      37.558  21.337  32.082  1.00 40.93           H
ATOM   2393  HB  VAL A 172      39.366  20.154  33.913  1.00 51.52           H
ATOM   2394 HG11 VAL A 172      37.723  18.546  34.294  1.00 40.90           H
ATOM   2395 HG12 VAL A 172      37.224  19.978  34.746  1.00 40.90           H
ATOM   2396 HG13 VAL A 172      36.723  19.363  33.370  1.00 40.90           H
ATOM   2397 HG21 VAL A 172      39.386  18.260  32.499  1.00 39.64           H
ATOM   2398 HG22 VAL A 172      38.503  19.060  31.445  1.00 39.64           H
ATOM   2399 HG23 VAL A 172      39.979  19.533  31.757  1.00 39.64           H
ATOM   2400  N   ARG A 173      36.524  22.631  33.934  1.00 39.38           N
ATOM   2401  CA  ARG A 173      35.907  23.309  35.067  1.00 38.05           C
ATOM   2402  C   ARG A 173      34.633  22.577  35.457  1.00 38.53           C
ATOM   2403  O   ARG A 173      34.004  21.919  34.628  1.00 35.60           O
ATOM   2404  CB  ARG A 173      35.551  24.750  34.747  1.00 35.99           C
ATOM   2405  CG  ARG A 173      34.710  24.871  33.506  1.00 38.44           C
ATOM   2406  CD  ARG A 173      34.187  26.280  33.241  1.00 46.40           C
ATOM   2407  NE  ARG A 173      33.438  26.345  31.976  1.00 59.86           N
ATOM   2408  CZ  ARG A 173      32.101  26.256  31.859  1.00 59.67           C
ATOM   2409  NH1 ARG A 173      31.341  26.119  32.941  1.00 55.56           N
ATOM   2410  NH2 ARG A 173      31.514  26.304  30.654  1.00 51.76           N1+
ATOM   2411  H   ARG A 173      35.958  22.410  33.324  1.00 47.33           H
ATOM   2412  HA  ARG A 173      36.515  23.299  35.825  1.00 45.74           H
ATOM   2413  HB2 ARG A 173      35.035  25.112  35.483  1.00 43.26           H
ATOM   2414  HB3 ARG A 173      36.363  25.258  34.621  1.00 43.26           H
ATOM   2415  HG2 ARG A 173      35.254  24.618  32.745  1.00 46.20           H
ATOM   2416  HG3 ARG A 173      33.947  24.279  33.584  1.00 46.20           H
ATOM   2417  HD2 ARG A 173      33.602  26.544  33.968  1.00 55.76           H
ATOM   2418  HD3 ARG A 173      34.940  26.887  33.185  1.00 55.76           H
ATOM   2419  HE  ARG A 173      33.897  26.461  31.254  1.00 71.91           H
ATOM   2420 HH11 ARG A 173      31.696  26.081  33.724  1.00 66.74           H
ATOM   2421 HH12 ARG A 173      30.485  26.067  32.858  1.00 66.74           H
ATOM   2422 HH21 ARG A 173      31.989  26.396  29.941  1.00 62.18           H
ATOM   2423 HH22 ARG A 173      30.656  26.254  30.595  1.00 62.18           H
ATOM   2424  N   THR A 174      34.258  22.687  36.730  1.00 47.03           N
ATOM   2425  CA  THR A 174      32.929  22.268  37.156  1.00 42.51           C
ATOM   2426  C   THR A 174      31.895  23.223  36.571  1.00 46.93           C
ATOM   2427  O   THR A 174      31.939  24.427  36.829  1.00 50.01           O
ATOM   2428  CB  THR A 174      32.830  22.284  38.663  1.00 46.04           C
ATOM   2429  OG1 THR A 174      32.898  23.645  39.066  1.00 57.53           O
ATOM   2430  CG2 THR A 174      33.956  21.500  39.307  1.00 39.46           C
ATOM   2431  H   THR A 174      34.756  22.997  37.357  1.00 56.50           H
ATOM   2432  HA  THR A 174      32.745  21.368  36.846  1.00 51.09           H
ATOM   2433  HB  THR A 174      31.988  21.891  38.941  1.00 55.32           H
ATOM   2434  HG1 THR A 174      32.224  24.066  38.794  1.00 69.11           H
ATOM   2435 HG21 THR A 174      33.921  21.593  40.269  1.00 47.42           H
ATOM   2436 HG22 THR A 174      33.848  20.567  39.096  1.00 47.42           H
ATOM   2437 HG23 THR A 174      34.821  21.806  38.995  1.00 47.42           H
ATOM   2438  N   ASP A 175      30.961  22.685  35.800  1.00 46.19           N
ATOM   2439  CA  ASP A 175      29.966  23.490  35.102  1.00 47.93           C
ATOM   2440  C   ASP A 175      28.777  23.771  36.023  1.00 48.23           C
ATOM   2441  O   ASP A 175      28.027  22.864  36.399  1.00 47.20           O
ATOM   2442  CB  ASP A 175      29.533  22.761  33.835  1.00 41.76           C
ATOM   2443  CG  ASP A 175      28.568  23.556  33.014  1.00 48.04           C
ATOM   2444  OD1 ASP A 175      28.791  24.772  32.843  1.00 57.79           O
ATOM   2445  OD2 ASP A 175      27.589  22.975  32.526  1.00 44.46           O1-
ATOM   2446  H   ASP A 175      30.886  21.841  35.662  1.00 55.50           H
ATOM   2447  HA  ASP A 175      30.360  24.342  34.852  1.00 57.59           H
ATOM   2448  HB2 ASP A 175      30.323  22.591  33.299  1.00 50.19           H
ATOM   2449  HB3 ASP A 175      29.108  21.926  34.074  1.00 50.19           H
ATOM   2450  N   THR A 176      28.584  25.033  36.371  1.00 56.68           N
ATOM   2451  CA  THR A 176      27.449  25.435  37.197  1.00 64.60           C
ATOM   2452  C   THR A 176      26.253  25.904  36.366  1.00 65.12           C
ATOM   2453  O   THR A 176      25.171  26.138  36.929  1.00 60.39           O
ATOM   2454  CB  THR A 176      27.869  26.552  38.174  1.00 61.60           C
ATOM   2455  OG1 THR A 176      28.507  27.606  37.433  1.00 61.62           O
ATOM   2456  CG2 THR A 176      28.831  26.006  39.265  1.00 59.52           C
ATOM   2457  H   THR A 176      29.097  25.682  36.131  1.00 68.10           H
ATOM   2458  HA  THR A 176      27.159  24.674  37.728  1.00 77.60           H
ATOM   2459  HB  THR A 176      27.079  26.905  38.618  1.00 74.00           H
ATOM   2460  HG1 THR A 176      28.831  28.177  37.960  1.00 74.02           H
ATOM   2461 HG21 THR A 176      29.087  26.713  39.877  1.00 71.50           H
ATOM   2462 HG22 THR A 176      28.391  25.302  39.768  1.00 71.50           H
ATOM   2463 HG23 THR A 176      29.635  25.640  38.858  1.00 71.50           H
ATOM   2464  N   GLY A 177      26.419  26.040  35.048  1.00 63.69           N
ATOM   2465  CA  GLY A 177      25.316  26.408  34.193  1.00 61.98           C
ATOM   2466  C   GLY A 177      24.219  25.358  34.137  1.00 65.36           C
ATOM   2467  O   GLY A 177      23.891  24.696  35.133  1.00 64.49           O
ATOM   2468  H   GLY A 177      27.161  25.920  34.628  1.00 76.51           H
ATOM   2469  HA2 GLY A 177      24.926  27.235  34.517  1.00 74.45           H
ATOM   2470  HA3 GLY A 177      25.648  26.550  33.292  1.00 74.45           H
ATOM   2471  N   GLU A 178      23.660  25.202  32.944  1.00 62.66           N
ATOM   2472  CA  GLU A 178      22.457  24.427  32.685  1.00 59.17           C
ATOM   2473  C   GLU A 178      22.614  22.989  33.157  1.00 51.21           C
ATOM   2474  O   GLU A 178      23.279  22.208  32.476  1.00 56.18           O
ATOM   2475  CB  GLU A 178      22.151  24.444  31.173  1.00 61.00           C
ATOM   2476  CG  GLU A 178      20.667  24.364  30.792  1.00 64.37           C
ATOM   2477  CD  GLU A 178      19.796  25.140  31.756  1.00 63.72           C
ATOM   2478  OE1 GLU A 178      18.987  24.487  32.462  1.00 64.17           O
ATOM   2479  OE2 GLU A 178      19.972  26.386  31.853  1.00 63.20           O1-
ATOM   2480  H   GLU A 178      23.988  25.553  32.229  1.00 75.27           H
ATOM   2481  HA  GLU A 178      21.739  24.841  33.180  1.00 71.07           H
ATOM   2482  HB2 GLU A 178      22.504  25.261  30.788  1.00 73.28           H
ATOM   2483  HB3 GLU A 178      22.592  23.683  30.759  1.00 73.28           H
ATOM   2484  HG2 GLU A 178      20.542  24.729  29.899  1.00 77.31           H
ATOM   2485  HG3 GLU A 178      20.381  23.436  30.815  1.00 77.31           H
ATOM   2486  N   PRO A 179      22.020  22.578  34.275  1.00 53.32           N
ATOM   2487  CA  PRO A 179      22.096  21.151  34.635  1.00 55.88           C
ATOM   2488  C   PRO A 179      21.437  20.288  33.558  1.00 52.79           C
ATOM   2489  O   PRO A 179      20.452  20.689  32.930  1.00 53.31           O
ATOM   2490  CB  PRO A 179      21.359  21.070  35.980  1.00 51.27           C
ATOM   2491  CG  PRO A 179      20.449  22.276  36.025  1.00 60.56           C
ATOM   2492  CD  PRO A 179      21.161  23.355  35.196  1.00 58.50           C
ATOM   2493  HA  PRO A 179      23.020  20.878  34.756  1.00 67.13           H
ATOM   2494  HB2 PRO A 179      20.848  20.248  36.016  1.00 61.60           H
ATOM   2495  HB3 PRO A 179      22.004  21.106  36.704  1.00 61.60           H
ATOM   2496  HG2 PRO A 179      19.590  22.049  35.636  1.00 72.74           H
ATOM   2497  HG3 PRO A 179      20.335  22.563  36.945  1.00 72.74           H
ATOM   2498  HD2 PRO A 179      20.508  23.870  34.696  1.00 70.27           H
ATOM   2499  HD3 PRO A 179      21.693  23.930  35.769  1.00 70.27           H
ATOM   2500  N   MET A 180      22.002  19.099  33.317  1.00 51.73           N
ATOM   2501  CA  MET A 180      21.513  18.268  32.227  1.00 48.47           C
ATOM   2502  C   MET A 180      21.125  16.846  32.625  1.00 44.67           C
ATOM   2503  O   MET A 180      20.632  16.100  31.773  1.00 51.59           O
ATOM   2504  CB  MET A 180      22.549  18.228  31.086  1.00 54.71           C
ATOM   2505  CG  MET A 180      23.829  17.469  31.343  1.00 50.99           C
ATOM   2506  SD  MET A 180      24.999  17.835  30.017  1.00 52.80           S
ATOM   2507  CE  MET A 180      24.206  17.034  28.661  1.00 48.34           C
ATOM   2508  H   MET A 180      22.657  18.762  33.762  1.00 62.15           H
ATOM   2509  HA  MET A 180      20.722  18.690  31.857  1.00 58.24           H
ATOM   2510  HB2 MET A 180      22.125  17.816  30.317  1.00 65.73           H
ATOM   2511  HB3 MET A 180      22.801  19.137  30.854  1.00 65.73           H
ATOM   2512  HG2 MET A 180      24.215  17.750  32.184  1.00 61.26           H
ATOM   2513  HG3 MET A 180      23.654  16.512  31.343  1.00 61.26           H
ATOM   2514  HE1 MET A 180      24.757  17.135  27.872  1.00 58.08           H
ATOM   2515  HE2 MET A 180      24.103  16.093  28.874  1.00 58.08           H
ATOM   2516  HE3 MET A 180      23.341  17.452  28.516  1.00 58.08           H
ATOM   2517  N   GLY A 181      21.335  16.439  33.867  1.00 44.11           N
ATOM   2518  CA  GLY A 181      20.745  15.178  34.288  1.00 39.26           C
ATOM   2519  C   GLY A 181      21.674  13.998  34.117  1.00 43.77           C
ATOM   2520  O   GLY A 181      22.104  13.410  35.110  1.00 47.83           O
ATOM   2521  H   GLY A 181      21.805  16.851  34.459  1.00 53.00           H
ATOM   2522  HA2 GLY A 181      20.510  15.232  35.226  1.00 47.18           H
ATOM   2523  HA3 GLY A 181      19.942  15.003  33.771  1.00 47.18           H
ATOM   2524  N   ARG A 182      21.965  13.633  32.867  1.00 39.27           N
ATOM   2525  CA  ARG A 182      22.955  12.619  32.531  1.00 39.53           C
ATOM   2526  C   ARG A 182      23.180  12.686  31.029  1.00 30.80           C
ATOM   2527  O   ARG A 182      22.228  12.869  30.278  1.00 31.44           O
ATOM   2528  CB  ARG A 182      22.496  11.215  32.952  1.00 32.25           C
ATOM   2529  CG  ARG A 182      23.582  10.148  32.831  1.00 32.93           C
ATOM   2530  CD  ARG A 182      23.005   8.769  32.804  1.00 29.29           C
ATOM   2531  NE  ARG A 182      22.131   8.575  31.644  1.00 32.88           N
ATOM   2532  CZ  ARG A 182      20.804   8.455  31.688  1.00 32.96           C
ATOM   2533  NH1 ARG A 182      20.146   8.481  32.836  1.00 37.16           N
ATOM   2534  NH2 ARG A 182      20.129   8.284  30.564  1.00 34.37           N1+
ATOM   2535  H   ARG A 182      21.584  13.978  32.174  1.00 47.20           H
ATOM   2536  HA  ARG A 182      23.796  12.813  32.982  1.00 47.51           H
ATOM   2537  HB2 ARG A 182      22.215  11.240  33.879  1.00 38.78           H
ATOM   2538  HB3 ARG A 182      21.748  10.954  32.396  1.00 38.78           H
ATOM   2539  HG2 ARG A 182      24.079  10.282  32.008  1.00 39.59           H
ATOM   2540  HG3 ARG A 182      24.178  10.203  33.592  1.00 39.59           H
ATOM   2541  HD2 ARG A 182      23.728   8.128  32.745  1.00 35.22           H
ATOM   2542  HD3 ARG A 182      22.506   8.624  33.618  1.00 35.22           H
ATOM   2543  HE  ARG A 182      22.492   8.647  30.867  1.00 39.53           H
ATOM   2544 HH11 ARG A 182      20.561   8.584  33.580  1.00 44.67           H
ATOM   2545 HH12 ARG A 182      19.290   8.393  32.836  1.00 44.67           H
ATOM   2546 HH21 ARG A 182      20.545   8.268  29.813  1.00 41.32           H
ATOM   2547 HH22 ARG A 182      19.272   8.201  30.586  1.00 41.32           H
ATOM   2548  N   GLY A 183      24.432  12.616  30.610  1.00 35.60           N
ATOM   2549  CA  GLY A 183      24.759  12.494  29.208  1.00 30.46           C
ATOM   2550  C   GLY A 183      25.938  13.347  28.845  1.00 31.36           C
ATOM   2551  O   GLY A 183      26.684  13.784  29.727  1.00 26.27           O
ATOM   2552  H   GLY A 183      25.120  12.634  31.129  1.00 42.79           H
ATOM   2553  HA2 GLY A 183      24.986  11.573  29.013  1.00 36.63           H
ATOM   2554  HA3 GLY A 183      23.999  12.755  28.670  1.00 36.63           H
ATOM   2555  N   THR A 184      26.128  13.529  27.515  1.00 34.92           N
ATOM   2556  CA  THR A 184      27.268  14.305  27.038  1.00 25.63           C
ATOM   2557  C   THR A 184      26.597  15.118  25.933  1.00 32.22           C
ATOM   2558  O   THR A 184      25.772  14.799  25.087  1.00 33.08           O
ATOM   2559  CB  THR A 184      28.379  13.350  26.503  1.00 29.80           C
ATOM   2560  OG1 THR A 184      28.761  12.567  27.655  1.00 30.16           O
ATOM   2561  CG2 THR A 184      29.583  14.076  25.951  1.00 30.56           C
ATOM   2562  H   THR A 184      25.592  12.974  26.801  1.00 41.98           H
ATOM   2563  HA  THR A 184      27.694  14.936  27.868  1.00 30.83           H
ATOM   2564  HB  THR A 184      27.928  12.647  25.751  1.00 35.83           H
ATOM   2565  HG1 THR A 184      29.318  11.793  27.370  1.00 36.27           H
ATOM   2566 HG21 THR A 184      30.300  13.369  25.507  1.00 36.75           H
ATOM   2567 HG22 THR A 184      29.336  14.793  25.158  1.00 36.75           H
ATOM   2568 HG23 THR A 184      30.133  14.615  26.732  1.00 36.75           H
ATOM   2569  N   LYS A 185      27.085  16.386  25.963  1.00 27.46           N
ATOM   2570  CA  LYS A 185      26.802  17.478  25.005  1.00 32.91           C
ATOM   2571  C   LYS A 185      28.096  17.944  24.314  1.00 31.53           C
ATOM   2572  O   LYS A 185      29.017  18.405  25.010  1.00 34.24           O
ATOM   2573  CB  LYS A 185      26.202  18.686  25.740  1.00 35.09           C
ATOM   2574  CG  LYS A 185      25.161  19.541  25.027  1.00 44.06           C
ATOM   2575  CD  LYS A 185      24.792  20.870  25.771  1.00 52.45           C
ATOM   2576  CE  LYS A 185      23.484  20.735  26.612  1.00 53.50           C
ATOM   2577  NZ  LYS A 185      22.861  22.070  26.985  1.00 58.34           N1+
ATOM   2578  H   LYS A 185      27.617  16.649  26.581  1.00 33.03           H
ATOM   2579  HA  LYS A 185      26.162  17.178  24.345  1.00 39.57           H
ATOM   2580  HB2 LYS A 185      25.814  18.392  26.576  1.00 42.18           H
ATOM   2581  HB3 LYS A 185      26.938  19.292  25.922  1.00 42.18           H
ATOM   2582  HG2 LYS A 185      25.479  19.773  24.142  1.00 52.95           H
ATOM   2583  HG3 LYS A 185      24.345  19.019  24.977  1.00 52.95           H
ATOM   2584  HD2 LYS A 185      25.513  21.119  26.371  1.00 63.01           H
ATOM   2585  HD3 LYS A 185      24.656  21.574  25.114  1.00 63.01           H
ATOM   2586  HE2 LYS A 185      22.823  20.236  26.107  1.00 64.28           H
ATOM   2587  HE3 LYS A 185      23.684  20.267  27.440  1.00 64.28           H
ATOM   2588  HZ1 LYS A 185      22.145  21.931  27.496  1.00 70.09           H
ATOM   2589  HZ2 LYS A 185      23.445  22.566  27.439  1.00 70.09           H
ATOM   2590  HZ3 LYS A 185      22.614  22.511  26.251  1.00 70.09           H
ATOM   2591  N   VAL A 186      28.200  17.805  22.971  1.00 32.66           N
ATOM   2592  CA  VAL A 186      29.397  18.229  22.254  1.00 29.17           C
ATOM   2593  C   VAL A 186      28.897  19.352  21.320  1.00 31.39           C
ATOM   2594  O   VAL A 186      28.117  19.482  20.405  1.00 28.06           O
ATOM   2595  CB  VAL A 186      30.070  17.152  21.382  1.00 29.09           C
ATOM   2596  CG1 VAL A 186      31.269  17.784  20.647  1.00 24.92           C
ATOM   2597  CG2 VAL A 186      30.434  16.008  22.301  1.00 29.52           C
ATOM   2598  H   VAL A 186      27.584  17.165  22.436  1.00 39.27           H
ATOM   2599  HA  VAL A 186      30.159  18.599  23.010  1.00 35.07           H
ATOM   2600  HB  VAL A 186      29.345  16.777  20.613  1.00 34.99           H
ATOM   2601 HG11 VAL A 186      31.746  17.022  20.009  1.00 29.97           H
ATOM   2602 HG12 VAL A 186      30.980  18.612  19.999  1.00 29.97           H
ATOM   2603 HG13 VAL A 186      32.053  18.144  21.320  1.00 29.97           H
ATOM   2604 HG21 VAL A 186      30.874  15.161  21.734  1.00 35.50           H
ATOM   2605 HG22 VAL A 186      31.173  16.299  23.057  1.00 35.50           H
ATOM   2606 HG23 VAL A 186      29.560  15.589  22.818  1.00 35.50           H
ATOM   2607  N   ILE A 187      29.589  20.460  21.686  1.00 32.56           N
ATOM   2608  CA  ILE A 187      29.422  21.809  21.133  1.00 33.26           C
ATOM   2609  C   ILE A 187      30.612  22.151  20.234  1.00 29.49           C
ATOM   2610  O   ILE A 187      31.727  22.424  20.714  1.00 22.92           O
ATOM   2611  CB  ILE A 187      29.291  22.888  22.232  1.00 33.72           C
ATOM   2612  CG1 ILE A 187      28.198  22.592  23.252  1.00 29.89           C
ATOM   2613  CG2 ILE A 187      28.963  24.219  21.580  1.00 28.68           C
ATOM   2614  CD1 ILE A 187      28.235  23.552  24.458  1.00 38.74           C
ATOM   2615  H   ILE A 187      30.196  20.446  22.293  1.00 39.15           H
ATOM   2616  HA  ILE A 187      28.622  21.831  20.582  1.00 39.99           H
ATOM   2617  HB  ILE A 187      30.137  22.968  22.703  1.00 40.54           H
ATOM   2618 HG12 ILE A 187      27.337  22.683  22.817  1.00 35.94           H
ATOM   2619 HG13 ILE A 187      28.307  21.685  23.585  1.00 35.94           H
ATOM   2620 HG21 ILE A 187      28.897  24.903  22.259  1.00 34.50           H
ATOM   2621 HG22 ILE A 187      29.662  24.452  20.948  1.00 34.50           H
ATOM   2622 HG23 ILE A 187      28.117  24.135  21.111  1.00 34.50           H
ATOM   2623 HD11 ILE A 187      27.553  23.285  25.095  1.00 46.56           H
ATOM   2624 HD12 ILE A 187      29.111  23.503  24.876  1.00 46.56           H
ATOM   2625 HD13 ILE A 187      28.058  24.456  24.160  1.00 46.56           H
ATOM   2626  N   LEU A 188      30.341  22.231  18.929  1.00 28.79           N
ATOM   2627  CA  LEU A 188      31.348  22.534  17.915  1.00 25.46           C
ATOM   2628  C   LEU A 188      31.233  24.004  17.529  1.00 32.42           C
ATOM   2629  O   LEU A 188      30.247  24.404  16.903  1.00 31.54           O
ATOM   2630  CB  LEU A 188      31.153  21.659  16.677  1.00 27.58           C
ATOM   2631  CG  LEU A 188      31.068  20.144  16.938  1.00 26.66           C
ATOM   2632  CD1 LEU A 188      30.840  19.460  15.625  1.00 29.40           C
ATOM   2633  CD2 LEU A 188      32.333  19.609  17.593  1.00 31.25           C
ATOM   2634  H   LEU A 188      29.558  22.099  18.599  1.00 34.63           H
ATOM   2635  HA  LEU A 188      32.237  22.377  18.269  1.00 30.63           H
ATOM   2636  HB2 LEU A 188      30.338  21.928  16.225  1.00 33.17           H
ATOM   2637  HB3 LEU A 188      31.897  21.816  16.078  1.00 33.17           H
ATOM   2638  HG  LEU A 188      30.315  19.948  17.522  1.00 32.07           H
ATOM   2639 HD11 LEU A 188      30.790  18.504  15.771  1.00 35.36           H
ATOM   2640 HD12 LEU A 188      30.004  19.789  15.253  1.00 35.36           H
ATOM   2641 HD13 LEU A 188      31.571  19.661  15.020  1.00 35.36           H
ATOM   2642 HD21 LEU A 188      32.239  18.655  17.747  1.00 37.57           H
ATOM   2643 HD22 LEU A 188      33.087  19.776  17.005  1.00 37.57           H
ATOM   2644 HD23 LEU A 188      32.468  20.065  18.437  1.00 37.57           H
ATOM   2645  N   HIS A 189      32.249  24.798  17.883  1.00 30.39           N
ATOM   2646  CA  HIS A 189      32.390  26.163  17.377  1.00 36.92           C
ATOM   2647  C   HIS A 189      33.039  26.067  16.012  1.00 36.61           C
ATOM   2648  O   HIS A 189      34.240  25.879  15.908  1.00 30.50           O
ATOM   2649  CB  HIS A 189      33.214  27.026  18.325  1.00 35.09           C
ATOM   2650  CG  HIS A 189      32.744  26.960  19.745  1.00 40.19           C
ATOM   2651  ND1 HIS A 189      31.919  27.912  20.303  1.00 39.84           N
ATOM   2652  CD2 HIS A 189      32.947  26.024  20.711  1.00 40.87           C
ATOM   2653  CE1 HIS A 189      31.634  27.566  21.547  1.00 39.78           C
ATOM   2654  NE2 HIS A 189      32.256  26.432  21.824  1.00 35.01           N
ATOM   2655  H   HIS A 189      32.872  24.569  18.428  1.00 36.54           H
ATOM   2656  HA  HIS A 189      31.515  26.564  17.275  1.00 44.38           H
ATOM   2657  HB2 HIS A 189      33.167  27.950  18.029  1.00 42.18           H
ATOM   2658  HB3 HIS A 189      34.130  26.709  18.294  1.00 42.18           H
ATOM   2659  HD2 HIS A 189      33.467  25.256  20.634  1.00 49.12           H
ATOM   2660  HE1 HIS A 189      31.101  28.058  22.130  1.00 47.81           H
ATOM   2661  HE2 HIS A 189      32.230  26.014  22.580  1.00 42.08           H
ATOM   2662  N   LEU A 190      32.239  26.204  14.962  1.00 30.73           N
ATOM   2663  CA  LEU A 190      32.698  25.889  13.622  1.00 29.90           C
ATOM   2664  C   LEU A 190      33.698  26.906  13.089  1.00 33.20           C
ATOM   2665  O   LEU A 190      33.556  28.109  13.301  1.00 36.44           O
ATOM   2666  CB  LEU A 190      31.479  25.831  12.706  1.00 33.59           C
ATOM   2667  CG  LEU A 190      30.512  24.667  13.012  1.00 31.95           C
ATOM   2668  CD1 LEU A 190      29.420  24.535  11.970  1.00 29.86           C
ATOM   2669  CD2 LEU A 190      31.295  23.373  13.078  1.00 28.94           C
ATOM   2670  H   LEU A 190      31.422  26.469  15.004  1.00 36.95           H
ATOM   2671  HA  LEU A 190      33.160  25.037  13.636  1.00 35.95           H
ATOM   2672  HB2 LEU A 190      30.985  26.662  12.813  1.00 40.38           H
ATOM   2673  HB3 LEU A 190      31.781  25.745  11.792  1.00 40.38           H
ATOM   2674  HG  LEU A 190      30.091  24.822  13.873  1.00 38.42           H
ATOM   2675 HD11 LEU A 190      28.826  23.817  12.234  1.00 35.91           H
ATOM   2676 HD12 LEU A 190      28.932  25.369  11.929  1.00 35.91           H
ATOM   2677 HD13 LEU A 190      29.816  24.334  11.108  1.00 35.91           H
ATOM   2678 HD21 LEU A 190      30.672  22.638  13.181  1.00 34.80           H
ATOM   2679 HD22 LEU A 190      31.791  23.262  12.251  1.00 34.80           H
ATOM   2680 HD23 LEU A 190      31.905  23.388  13.831  1.00 34.80           H
ATOM   2681  N   LYS A 191      34.698  26.411  12.364  1.00 29.53           N
ATOM   2682  CA  LYS A 191      35.500  27.263  11.497  1.00 36.58           C
ATOM   2683  C   LYS A 191      34.619  28.063  10.540  1.00 33.31           C
ATOM   2684  O   LYS A 191      33.579  27.605  10.081  1.00 36.01           O
ATOM   2685  CB  LYS A 191      36.486  26.424  10.676  1.00 40.08           C
ATOM   2686  CG  LYS A 191      37.625  25.726  11.462  1.00 37.95           C
ATOM   2687  CD  LYS A 191      38.532  24.860  10.507  1.00 43.69           C
ATOM   2688  CE  LYS A 191      39.555  23.989  11.289  1.00 50.22           C
ATOM   2689  NZ  LYS A 191      40.086  22.733  10.557  1.00 50.66           N1+
ATOM   2690  H   LYS A 191      34.929  25.581  12.357  1.00 35.51           H
ATOM   2691  HA  LYS A 191      36.007  27.886  12.043  1.00 43.97           H
ATOM   2692  HB2 LYS A 191      35.982  25.737  10.216  1.00 48.17           H
ATOM   2693  HB3 LYS A 191      36.903  27.008  10.025  1.00 48.17           H
ATOM   2694  HG2 LYS A 191      38.176  26.398  11.893  1.00 45.61           H
ATOM   2695  HG3 LYS A 191      37.238  25.135  12.126  1.00 45.61           H
ATOM   2696  HD2 LYS A 191      37.973  24.269   9.976  1.00 52.50           H
ATOM   2697  HD3 LYS A 191      39.035  25.448   9.922  1.00 52.50           H
ATOM   2698  HE2 LYS A 191      40.323  24.544  11.498  1.00 60.34           H
ATOM   2699  HE3 LYS A 191      39.137  23.694  12.115  1.00 60.34           H
ATOM   2700  HZ1 LYS A 191      40.589  22.244  11.105  1.00 60.87           H
ATOM   2701  HZ2 LYS A 191      39.400  22.233  10.284  1.00 60.87           H
ATOM   2702  HZ3 LYS A 191      40.572  22.967   9.850  1.00 60.87           H
ATOM   2703  N   GLU A 192      35.089  29.255  10.204  1.00 39.66           N
ATOM   2704  CA  GLU A 192      34.365  30.205   9.357  1.00 45.47           C
ATOM   2705  C   GLU A 192      33.915  29.608   8.027  1.00 38.69           C
ATOM   2706  O   GLU A 192      32.819  29.910   7.544  1.00 39.79           O
ATOM   2707  CB  GLU A 192      35.289  31.401   9.091  1.00 48.90           C
ATOM   2708  CG  GLU A 192      34.634  32.668   8.600  1.00 55.36           C
ATOM   2709  CD  GLU A 192      35.634  33.836   8.579  1.00 66.32           C
ATOM   2710  OE1 GLU A 192      35.322  34.874   7.925  1.00 67.37           O
ATOM   2711  OE2 GLU A 192      36.730  33.691   9.209  1.00 62.73           O1-
ATOM   2712  H   GLU A 192      35.854  29.547  10.467  1.00 47.67           H
ATOM   2713  HA  GLU A 192      33.580  30.521   9.834  1.00 54.63           H
ATOM   2714  HB2 GLU A 192      35.751  31.620   9.917  1.00 58.75           H
ATOM   2715  HB3 GLU A 192      35.944  31.141   8.423  1.00 58.75           H
ATOM   2716  HG2 GLU A 192      34.311  32.524   7.695  1.00 66.51           H
ATOM   2717  HG3 GLU A 192      33.896  32.901   9.189  1.00 66.51           H
ATOM   2718  N   ASP A 193      34.765  28.812   7.382  1.00 39.05           N
ATOM   2719  CA  ASP A 193      34.417  28.247   6.088  1.00 39.26           C
ATOM   2720  C   ASP A 193      33.721  26.888   6.194  1.00 39.74           C
ATOM   2721  O   ASP A 193      33.625  26.178   5.193  1.00 34.00           O
ATOM   2722  CB  ASP A 193      35.665  28.139   5.218  1.00 40.80           C
ATOM   2723  CG  ASP A 193      36.737  27.290   5.840  1.00 45.83           C
ATOM   2724  OD1 ASP A 193      36.757  27.129   7.081  1.00 49.57           O
ATOM   2725  OD2 ASP A 193      37.570  26.791   5.071  1.00 51.96           O1-
ATOM   2726  H   ASP A 193      35.542  28.580   7.674  1.00 46.93           H
ATOM   2727  HA  ASP A 193      33.802  28.851   5.639  1.00 47.18           H
ATOM   2728  HB2 ASP A 193      35.435  27.742   4.361  1.00 49.04           H
ATOM   2729  HB3 ASP A 193      36.037  29.027   5.090  1.00 49.04           H
ATOM   2730  N   GLN A 194      33.226  26.511   7.371  1.00 39.43           N
ATOM   2731  CA  GLN A 194      32.619  25.197   7.561  1.00 31.77           C
ATOM   2732  C   GLN A 194      31.159  25.304   7.999  1.00 30.42           C
ATOM   2733  O   GLN A 194      30.629  24.381   8.623  1.00 31.49           O
ATOM   2734  CB  GLN A 194      33.431  24.378   8.563  1.00 33.76           C
ATOM   2735  CG  GLN A 194      34.852  24.125   8.145  1.00 29.80           C
ATOM   2736  CD  GLN A 194      34.977  23.301   6.860  1.00 34.40           C
ATOM   2737  OE1 GLN A 194      34.187  22.388   6.591  1.00 29.00           O
ATOM   2738  NE2 GLN A 194      35.972  23.640   6.050  1.00 35.41           N
ATOM   2739  H   GLN A 194      33.229  26.996   8.077  1.00 47.39           H
ATOM   2740  HA  GLN A 194      32.645  24.709   6.724  1.00 38.19           H
ATOM   2741  HB2 GLN A 194      33.465  24.855   9.409  1.00 40.59           H
ATOM   2742  HB3 GLN A 194      32.996  23.519   8.695  1.00 40.59           H
ATOM   2743  HG2 GLN A 194      35.278  24.980   7.991  1.00 35.83           H
ATOM   2744  HG3 GLN A 194      35.313  23.644   8.851  1.00 35.83           H
ATOM   2745 HE21 GLN A 194      36.541  24.235   6.294  1.00 42.57           H
ATOM   2746 HE22 GLN A 194      36.052  23.262   5.279  1.00 42.57           H
ATOM   2747  N   THR A 195      30.475  26.399   7.626  1.00 35.70           N
ATOM   2748  CA  THR A 195      29.095  26.652   8.065  1.00 37.80           C
ATOM   2749  C   THR A 195      28.057  25.824   7.316  1.00 35.91           C
ATOM   2750  O   THR A 195      26.868  25.882   7.664  1.00 34.33           O
ATOM   2751  CB  THR A 195      28.717  28.132   7.918  1.00 38.10           C
ATOM   2752  OG1 THR A 195      28.784  28.516   6.527  1.00 44.93           O
ATOM   2753  CG2 THR A 195      29.651  29.025   8.773  1.00 36.79           C
ATOM   2754  H   THR A 195      30.799  27.007   7.111  1.00 42.92           H
ATOM   2755  HA  THR A 195      29.027  26.435   9.008  1.00 45.44           H
ATOM   2756  HB  THR A 195      27.808  28.254   8.239  1.00 45.79           H
ATOM   2757  HG1 THR A 195      28.652  29.343   6.445  1.00 53.99           H
ATOM   2758 HG21 THR A 195      29.391  29.955   8.693  1.00 44.23           H
ATOM   2759 HG22 THR A 195      29.597  28.761   9.705  1.00 44.23           H
ATOM   2760 HG23 THR A 195      30.571  28.938   8.475  1.00 44.23           H
ATOM   2761  N   GLU A 196      28.469  25.057   6.308  1.00 34.73           N
ATOM   2762  CA  GLU A 196      27.532  24.168   5.626  1.00 33.84           C
ATOM   2763  C   GLU A 196      26.942  23.139   6.583  1.00 34.81           C
ATOM   2764  O   GLU A 196      25.854  22.603   6.318  1.00 35.18           O
ATOM   2765  CB  GLU A 196      28.240  23.458   4.463  1.00 33.53           C
ATOM   2766  CG  GLU A 196      29.152  22.372   4.917  1.00 31.34           C
ATOM   2767  CD  GLU A 196      30.114  21.854   3.832  1.00 39.17           C
ATOM   2768  OE1 GLU A 196      31.192  22.469   3.653  1.00 37.42           O
ATOM   2769  OE2 GLU A 196      29.797  20.815   3.180  1.00 35.55           O1-
ATOM   2770  H   GLU A 196      29.278  25.029   6.012  1.00 41.76           H
ATOM   2771  HA  GLU A 196      26.804  24.689   5.265  1.00 40.69           H
ATOM   2772  HB2 GLU A 196      27.579  23.063   3.880  1.00 40.32           H
ATOM   2773  HB3 GLU A 196      28.771  24.103   3.972  1.00 40.32           H
ATOM   2774  HG2 GLU A 196      29.680  22.698   5.665  1.00 37.69           H
ATOM   2775  HG3 GLU A 196      28.607  21.620   5.200  1.00 37.69           H
ATOM   2776  N   TYR A 197      27.650  22.836   7.687  1.00 27.73           N
ATOM   2777  CA  TYR A 197      27.180  21.851   8.663  1.00 31.98           C
ATOM   2778  C   TYR A 197      26.187  22.451   9.662  1.00 34.03           C
ATOM   2779  O   TYR A 197      25.797  21.769  10.613  1.00 34.69           O
ATOM   2780  CB  TYR A 197      28.368  21.181   9.380  1.00 31.35           C
ATOM   2781  CG  TYR A 197      29.326  20.571   8.375  1.00 29.67           C
ATOM   2782  CD1 TYR A 197      28.967  19.445   7.663  1.00 31.04           C
ATOM   2783  CD2 TYR A 197      30.556  21.149   8.100  1.00 30.79           C
ATOM   2784  CE1 TYR A 197      29.809  18.898   6.746  1.00 32.37           C
ATOM   2785  CE2 TYR A 197      31.393  20.599   7.195  1.00 34.86           C
ATOM   2786  CZ  TYR A 197      31.012  19.469   6.499  1.00 33.18           C
ATOM   2787  OH  TYR A 197      31.839  18.914   5.530  1.00 30.58           O
ATOM   2788  H   TYR A 197      28.404  23.198   7.896  1.00 33.35           H
ATOM   2789  HA  TYR A 197      26.712  21.153   8.181  1.00 38.45           H
ATOM   2790  HB2 TYR A 197      28.854  21.831   9.913  1.00 37.69           H
ATOM   2791  HB3 TYR A 197      28.037  20.471   9.954  1.00 37.69           H
ATOM   2792  HD1 TYR A 197      28.141  19.042   7.822  1.00 37.33           H
ATOM   2793  HD2 TYR A 197      30.830  21.915   8.559  1.00 37.02           H
ATOM   2794  HE1 TYR A 197      29.559  18.140   6.273  1.00 38.92           H
ATOM   2795  HE2 TYR A 197      32.214  21.001   7.024  1.00 41.91           H
ATOM   2796  HH  TYR A 197      32.328  19.513   5.202  1.00 36.77           H
ATOM   2797  N   LEU A 198      25.733  23.684   9.419  1.00 34.43           N
ATOM   2798  CA  LEU A 198      24.585  24.256  10.101  1.00 27.43           C
ATOM   2799  C   LEU A 198      23.344  24.235   9.236  1.00 31.82           C
ATOM   2800  O   LEU A 198      22.279  24.650   9.701  1.00 35.31           O
ATOM   2801  CB  LEU A 198      24.889  25.703  10.523  1.00 36.06           C
ATOM   2802  CG  LEU A 198      26.134  25.823  11.415  1.00 33.30           C
ATOM   2803  CD1 LEU A 198      26.361  27.214  11.860  1.00 31.31           C
ATOM   2804  CD2 LEU A 198      26.045  24.945  12.665  1.00 32.39           C
ATOM   2805  H   LEU A 198      26.081  24.218   8.838  1.00 41.39           H
ATOM   2806  HA  LEU A 198      24.390  23.739  10.899  1.00 32.99           H
ATOM   2807  HB2 LEU A 198      25.056  26.233   9.732  1.00 43.35           H
ATOM   2808  HB3 LEU A 198      24.123  26.061  10.997  1.00 43.35           H
ATOM   2809  HG  LEU A 198      26.907  25.544  10.898  1.00 40.04           H
ATOM   2810 HD11 LEU A 198      27.120  27.225  12.465  1.00 37.65           H
ATOM   2811 HD12 LEU A 198      26.540  27.762  11.081  1.00 37.65           H
ATOM   2812 HD13 LEU A 198      25.569  27.526  12.321  1.00 37.65           H
ATOM   2813 HD21 LEU A 198      26.849  25.077  13.193  1.00 38.95           H
ATOM   2814 HD22 LEU A 198      25.263  25.202  13.182  1.00 38.95           H
ATOM   2815 HD23 LEU A 198      25.975  24.013  12.404  1.00 38.95           H
ATOM   2816  N   GLU A 199      23.467  23.789   7.993  1.00 30.06           N
ATOM   2817  CA  GLU A 199      22.336  23.747   7.064  1.00 37.74           C
ATOM   2818  C   GLU A 199      21.538  22.462   7.242  1.00 36.62           C
ATOM   2819  O   GLU A 199      22.124  21.380   7.255  1.00 36.49           O
ATOM   2820  CB  GLU A 199      22.840  23.818   5.626  1.00 39.31           C
ATOM   2821  CG  GLU A 199      23.465  25.134   5.260  1.00 39.69           C
ATOM   2822  CD  GLU A 199      22.456  26.294   5.275  1.00 48.72           C
ATOM   2823  OE1 GLU A 199      21.242  26.052   5.039  1.00 54.74           O
ATOM   2824  OE2 GLU A 199      22.876  27.459   5.510  1.00 54.33           O1-
ATOM   2825  H   GLU A 199      24.207  23.509   7.658  1.00 36.15           H
ATOM   2826  HA  GLU A 199      21.749  24.502   7.227  1.00 45.36           H
ATOM   2827  HB2 GLU A 199      23.509  23.126   5.497  1.00 47.24           H
ATOM   2828  HB3 GLU A 199      22.091  23.663   5.030  1.00 47.24           H
ATOM   2829  HG2 GLU A 199      24.174  25.336   5.894  1.00 47.70           H
ATOM   2830  HG3 GLU A 199      23.836  25.057   4.365  1.00 47.70           H
ATOM   2831  N   GLU A 200      20.205  22.574   7.363  1.00 35.74           N
ATOM   2832  CA  GLU A 200      19.372  21.390   7.607  1.00 35.62           C
ATOM   2833  C   GLU A 200      19.570  20.326   6.524  1.00 35.56           C
ATOM   2834  O   GLU A 200      19.754  19.140   6.825  1.00 32.66           O
ATOM   2835  CB  GLU A 200      17.895  21.790   7.697  1.00 32.34           C
ATOM   2836  CG  GLU A 200      16.938  20.590   7.982  1.00 43.39           C
ATOM   2837  CD  GLU A 200      15.453  20.954   8.119  1.00 44.45           C
ATOM   2838  OE1 GLU A 200      15.090  22.151   7.988  1.00 46.77           O
ATOM   2839  OE2 GLU A 200      14.648  20.027   8.385  1.00 47.61           O1-
ATOM   2840  H   GLU A 200      19.768  23.315   7.315  1.00 42.96           H
ATOM   2841  HA  GLU A 200      19.624  20.993   8.457  1.00 42.82           H
ATOM   2842  HB2 GLU A 200      17.787  22.438   8.410  1.00 38.89           H
ATOM   2843  HB3 GLU A 200      17.640  22.185   6.851  1.00 38.89           H
ATOM   2844  HG2 GLU A 200      17.007  19.951   7.255  1.00 52.14           H
ATOM   2845  HG3 GLU A 200      17.215  20.170   8.811  1.00 52.14           H
ATOM   2846  N   ARG A 201      19.484  20.734   5.258  1.00 33.62           N
ATOM   2847  CA  ARG A 201      19.678  19.840   4.115  1.00 32.11           C
ATOM   2848  C   ARG A 201      20.947  19.022   4.227  1.00 31.62           C
ATOM   2849  O   ARG A 201      20.951  17.807   3.967  1.00 27.77           O
ATOM   2850  CB  ARG A 201      19.750  20.666   2.822  1.00 40.53           C
ATOM   2851  CG  ARG A 201      18.409  21.125   2.277  1.00 50.23           C
ATOM   2852  CD  ARG A 201      18.551  21.618   0.858  1.00 51.43           C
ATOM   2853  NE  ARG A 201      19.713  22.499   0.683  1.00 53.12           N
ATOM   2854  CZ  ARG A 201      19.947  23.173  -0.445  1.00 55.11           C
ATOM   2855  NH1 ARG A 201      19.104  23.048  -1.477  1.00 48.29           N
ATOM   2856  NH2 ARG A 201      21.011  23.961  -0.551  1.00 50.68           N1+
ATOM   2857  H   ARG A 201      19.299  21.543   5.034  1.00 40.42           H
ATOM   2858  HA  ARG A 201      18.928  19.232   4.065  1.00 38.61           H
ATOM   2859  HB2 ARG A 201      20.283  21.460   2.996  1.00 48.71           H
ATOM   2860  HB3 ARG A 201      20.183  20.134   2.135  1.00 48.71           H
ATOM   2861  HG2 ARG A 201      17.783  20.382   2.274  1.00 60.35           H
ATOM   2862  HG3 ARG A 201      18.071  21.858   2.818  1.00 60.35           H
ATOM   2863  HD2 ARG A 201      18.644  20.857   0.262  1.00 61.79           H
ATOM   2864  HD3 ARG A 201      17.751  22.114   0.618  1.00 61.79           H
ATOM   2865  HE  ARG A 201      20.213  22.663   1.366  1.00 63.82           H
ATOM   2866 HH11 ARG A 201      18.411  22.539  -1.415  1.00 58.03           H
ATOM   2867 HH12 ARG A 201      19.254  23.478  -2.208  1.00 58.03           H
ATOM   2868 HH21 ARG A 201      21.552  24.038   0.113  1.00 60.89           H
ATOM   2869 HH22 ARG A 201      21.161  24.389  -1.283  1.00 60.89           H
ATOM   2870  N   ARG A 202      22.050  19.695   4.557  1.00 30.92           N
ATOM   2871  CA  ARG A 202      23.353  19.048   4.628  1.00 30.75           C
ATOM   2872  C   ARG A 202      23.457  18.098   5.820  1.00 31.71           C
ATOM   2873  O   ARG A 202      24.040  17.016   5.698  1.00 33.62           O
ATOM   2874  CB  ARG A 202      24.436  20.122   4.701  1.00 33.97           C
ATOM   2875  CG  ARG A 202      25.888  19.614   4.711  1.00 31.75           C
ATOM   2876  CD  ARG A 202      26.342  19.093   3.357  1.00 30.78           C
ATOM   2877  NE  ARG A 202      27.774  18.777   3.366  1.00 28.29           N
ATOM   2878  CZ  ARG A 202      28.301  17.570   3.242  1.00 31.94           C
ATOM   2879  NH1 ARG A 202      27.524  16.494   3.036  1.00 30.06           N
ATOM   2880  NH2 ARG A 202      29.625  17.453   3.257  1.00 29.56           N1+
ATOM   2881  H   ARG A 202      22.069  20.538   4.722  1.00 37.18           H
ATOM   2882  HA  ARG A 202      23.486  18.537   3.817  1.00 36.98           H
ATOM   2883  HB2 ARG A 202      24.331  20.701   3.934  1.00 40.84           H
ATOM   2884  HB3 ARG A 202      24.298  20.638   5.510  1.00 40.84           H
ATOM   2885  HG2 ARG A 202      26.481  20.341   4.964  1.00 38.18           H
ATOM   2886  HG3 ARG A 202      25.966  18.889   5.350  1.00 38.18           H
ATOM   2887  HD2 ARG A 202      25.836  18.299   3.137  1.00 37.01           H
ATOM   2888  HD3 ARG A 202      26.182  19.772   2.685  1.00 37.01           H
ATOM   2889  HE  ARG A 202      28.324  19.439   3.404  1.00 34.02           H
ATOM   2890 HH11 ARG A 202      26.668  16.569   3.015  1.00 36.15           H
ATOM   2891 HH12 ARG A 202      27.882  15.717   2.948  1.00 36.15           H
ATOM   2892 HH21 ARG A 202      30.115  18.150   3.379  1.00 35.55           H
ATOM   2893 HH22 ARG A 202      29.989  16.680   3.170  1.00 35.55           H
ATOM   2894  N   ILE A 203      22.972  18.506   7.000  1.00 33.38           N
ATOM   2895  CA  ILE A 203      23.030  17.611   8.160  1.00 36.04           C
ATOM   2896  C   ILE A 203      22.205  16.355   7.895  1.00 27.53           C
ATOM   2897  O   ILE A 203      22.647  15.229   8.163  1.00 31.05           O
ATOM   2898  CB  ILE A 203      22.561  18.321   9.445  1.00 30.79           C
ATOM   2899  CG1 ILE A 203      23.367  19.580   9.745  1.00 30.66           C
ATOM   2900  CG2 ILE A 203      22.658  17.368  10.667  1.00 31.46           C
ATOM   2901  CD1 ILE A 203      22.727  20.437  10.803  1.00 30.52           C
ATOM   2902  H   ILE A 203      22.618  19.272   7.151  1.00 40.13           H
ATOM   2903  HA  ILE A 203      23.951  17.342   8.289  1.00 43.32           H
ATOM   2904  HB  ILE A 203      21.632  18.579   9.328  1.00 37.03           H
ATOM   2905 HG12 ILE A 203      24.244  19.327  10.066  1.00 36.87           H
ATOM   2906 HG13 ILE A 203      23.453  20.103   8.933  1.00 36.87           H
ATOM   2907 HG21 ILE A 203      22.355  17.830  11.460  1.00 37.82           H
ATOM   2908 HG22 ILE A 203      22.102  16.587  10.516  1.00 37.82           H
ATOM   2909 HG23 ILE A 203      23.579  17.089  10.787  1.00 37.82           H
ATOM   2910 HD11 ILE A 203      23.286  21.218  10.948  1.00 36.70           H
ATOM   2911 HD12 ILE A 203      21.845  20.717  10.508  1.00 36.70           H
ATOM   2912 HD13 ILE A 203      22.649  19.931  11.626  1.00 36.70           H
ATOM   2913  N   LYS A 204      20.988  16.534   7.360  1.00 31.61           N
ATOM   2914  CA  LYS A 204      20.122  15.408   7.002  1.00 35.35           C
ATOM   2915  C   LYS A 204      20.838  14.428   6.093  1.00 35.80           C
ATOM   2916  O   LYS A 204      20.789  13.208   6.295  1.00 33.90           O
ATOM   2917  CB  LYS A 204      18.870  15.909   6.291  1.00 37.38           C
ATOM   2918  CG  LYS A 204      17.795  16.378   7.172  1.00 41.56           C
ATOM   2919  CD  LYS A 204      16.595  16.848   6.333  1.00 45.30           C
ATOM   2920  CE  LYS A 204      15.429  17.329   7.258  1.00 52.68           C
ATOM   2921  NZ  LYS A 204      14.399  18.163   6.553  1.00 55.77           N1+
ATOM   2922  H   LYS A 204      20.639  17.303   7.193  1.00 38.00           H
ATOM   2923  HA  LYS A 204      19.848  14.939   7.805  1.00 42.49           H
ATOM   2924  HB2 LYS A 204      19.122  16.649   5.717  1.00 44.93           H
ATOM   2925  HB3 LYS A 204      18.512  15.187   5.751  1.00 44.93           H
ATOM   2926  HG2 LYS A 204      17.511  15.650   7.748  1.00 49.95           H
ATOM   2927  HG3 LYS A 204      18.122  17.127   7.697  1.00 49.95           H
ATOM   2928  HD2 LYS A 204      16.868  17.590   5.770  1.00 54.44           H
ATOM   2929  HD3 LYS A 204      16.282  16.108   5.784  1.00 54.44           H
ATOM   2930  HE2 LYS A 204      14.976  16.547   7.620  1.00 63.29           H
ATOM   2931  HE3 LYS A 204      15.791  17.860   7.985  1.00 63.29           H
ATOM   2932  HZ1 LYS A 204      14.310  18.946   6.966  1.00 67.00           H
ATOM   2933  HZ2 LYS A 204      14.650  18.307   5.710  1.00 67.00           H
ATOM   2934  HZ3 LYS A 204      13.612  17.744   6.553  1.00 67.00           H
ATOM   2935  N   GLU A 205      21.507  14.961   5.076  1.00 36.36           N
ATOM   2936  CA  GLU A 205      22.207  14.131   4.112  1.00 29.81           C
ATOM   2937  C   GLU A 205      23.304  13.344   4.787  1.00 32.25           C
ATOM   2938  O   GLU A 205      23.480  12.153   4.519  1.00 31.58           O
ATOM   2939  CB  GLU A 205      22.757  15.044   3.003  1.00 37.04           C
ATOM   2940  CG  GLU A 205      23.713  14.403   2.038  1.00 33.55           C
ATOM   2941  CD  GLU A 205      24.362  15.447   1.139  1.00 36.88           C
ATOM   2942  OE1 GLU A 205      24.807  16.502   1.652  1.00 29.39           O
ATOM   2943  OE2 GLU A 205      24.412  15.207  -0.081  1.00 36.14           O1-
ATOM   2944  H   GLU A 205      21.572  15.807   4.929  1.00 43.71           H
ATOM   2945  HA  GLU A 205      21.593  13.496   3.715  1.00 35.85           H
ATOM   2946  HB2 GLU A 205      22.015  15.383   2.481  1.00 44.53           H
ATOM   2947  HB3 GLU A 205      23.222  15.792   3.410  1.00 44.53           H
ATOM   2948  HG2 GLU A 205      24.422  13.955   2.522  1.00 40.33           H
ATOM   2949  HG3 GLU A 205      23.234  13.766   1.486  1.00 40.33           H
ATOM   2950  N   ILE A 206      24.059  13.991   5.669  1.00 31.66           N
ATOM   2951  CA  ILE A 206      25.138  13.283   6.336  1.00 30.55           C
ATOM   2952  C   ILE A 206      24.591  12.198   7.256  1.00 31.35           C
ATOM   2953  O   ILE A 206      25.128  11.086   7.309  1.00 37.66           O
ATOM   2954  CB  ILE A 206      26.030  14.276   7.094  1.00 36.90           C
ATOM   2955  CG1 ILE A 206      26.685  15.263   6.120  1.00 33.52           C
ATOM   2956  CG2 ILE A 206      27.109  13.528   7.869  1.00 31.52           C
ATOM   2957  CD1 ILE A 206      27.462  16.306   6.823  1.00 33.88           C
ATOM   2958  H   ILE A 206      23.972  14.818   5.891  1.00 38.07           H
ATOM   2959  HA  ILE A 206      25.687  12.849   5.669  1.00 36.73           H
ATOM   2960  HB  ILE A 206      25.479  14.774   7.720  1.00 44.35           H
ATOM   2961 HG12 ILE A 206      27.299  14.772   5.550  1.00 40.30           H
ATOM   2962 HG13 ILE A 206      26.009  15.697   5.578  1.00 40.30           H
ATOM   2963 HG21 ILE A 206      27.679  14.156   8.339  1.00 37.90           H
ATOM   2964 HG22 ILE A 206      26.690  12.941   8.510  1.00 37.90           H
ATOM   2965 HG23 ILE A 206      27.633  13.012   7.236  1.00 37.90           H
ATOM   2966 HD11 ILE A 206      27.829  16.911   6.164  1.00 40.73           H
ATOM   2967 HD12 ILE A 206      26.872  16.783   7.426  1.00 40.73           H
ATOM   2968 HD13 ILE A 206      28.177  15.896   7.330  1.00 40.73           H
ATOM   2969  N   VAL A 207      23.550  12.506   8.034  1.00 36.02           N
ATOM   2970  CA  VAL A 207      23.003  11.495   8.948  1.00 37.02           C
ATOM   2971  C   VAL A 207      22.455  10.318   8.167  1.00 30.95           C
ATOM   2972  O   VAL A 207      22.647   9.162   8.558  1.00 30.78           O
ATOM   2973  CB  VAL A 207      21.919  12.096   9.872  1.00 37.76           C
ATOM   2974  CG1 VAL A 207      21.214  11.005  10.670  1.00 41.89           C
ATOM   2975  CG2 VAL A 207      22.510  13.155  10.823  1.00 30.86           C
ATOM   2976  H   VAL A 207      23.154  13.270   8.049  1.00 43.30           H
ATOM   2977  HA  VAL A 207      23.724  11.163   9.506  1.00 44.50           H
ATOM   2978  HB  VAL A 207      21.251  12.534   9.323  1.00 45.38           H
ATOM   2979 HG11 VAL A 207      20.563  11.423  11.256  1.00 50.34           H
ATOM   2980 HG12 VAL A 207      20.763  10.398  10.067  1.00 50.34           H
ATOM   2981 HG13 VAL A 207      21.868  10.523  11.200  1.00 50.34           H
ATOM   2982 HG21 VAL A 207      21.801  13.509  11.381  1.00 37.11           H
ATOM   2983 HG22 VAL A 207      23.184  12.741  11.382  1.00 37.11           H
ATOM   2984 HG23 VAL A 207      22.903  13.877  10.302  1.00 37.11           H
ATOM   2985  N   LYS A 208      21.743  10.594   7.060  1.00 32.45           N
ATOM   2986  CA  LYS A 208      21.212   9.522   6.215  1.00 36.13           C
ATOM   2987  C   LYS A 208      22.330   8.651   5.647  1.00 39.02           C
ATOM   2988  O   LYS A 208      22.205   7.421   5.597  1.00 41.10           O
ATOM   2989  CB  LYS A 208      20.384  10.112   5.073  1.00 39.85           C
ATOM   2990  CG  LYS A 208      19.471   9.115   4.415  1.00 48.20           C
ATOM   2991  CD  LYS A 208      19.365   9.358   2.919  1.00 56.39           C
ATOM   2992  CE  LYS A 208      18.686   8.176   2.198  1.00 55.47           C
ATOM   2993  NZ  LYS A 208      17.500   8.617   1.365  1.00 60.43           N1+
ATOM   2994  H   LYS A 208      21.554  11.387   6.785  1.00 39.01           H
ATOM   2995  HA  LYS A 208      20.628   8.961   6.748  1.00 43.43           H
ATOM   2996  HB2 LYS A 208      19.831  10.838   5.407  1.00 47.89           H
ATOM   2997  HB3 LYS A 208      20.989  10.446   4.395  1.00 47.89           H
ATOM   2998  HG2 LYS A 208      19.815   8.219   4.561  1.00 57.91           H
ATOM   2999  HG3 LYS A 208      18.582   9.208   4.792  1.00 57.91           H
ATOM   3000  HD2 LYS A 208      18.838  10.159   2.769  1.00 67.75           H
ATOM   3001  HD3 LYS A 208      20.256   9.467   2.546  1.00 67.75           H
ATOM   3002  HE2 LYS A 208      19.329   7.749   1.606  1.00 66.64           H
ATOM   3003  HE3 LYS A 208      18.372   7.537   2.860  1.00 66.64           H
ATOM   3004  HZ1 LYS A 208      17.129   7.910   0.967  1.00 72.59           H
ATOM   3005  HZ2 LYS A 208      16.889   9.001   1.889  1.00 72.59           H
ATOM   3006  HZ3 LYS A 208      17.756   9.200   0.743  1.00 72.59           H
ATOM   3007  N   LYS A 209      23.448   9.277   5.263  1.00 38.03           N
ATOM   3008  CA  LYS A 209      24.554   8.619   4.564  1.00 38.26           C
ATOM   3009  C   LYS A 209      25.382   7.733   5.482  1.00 38.62           C
ATOM   3010  O   LYS A 209      25.759   6.629   5.095  1.00 37.64           O
ATOM   3011  CB  LYS A 209      25.446   9.688   3.944  1.00 37.40           C
ATOM   3012  CG  LYS A 209      26.613   9.224   3.082  1.00 46.30           C
ATOM   3013  CD  LYS A 209      27.453  10.485   2.742  1.00 49.88           C
ATOM   3014  CE  LYS A 209      27.909  10.611   1.298  1.00 52.90           C
ATOM   3015  NZ  LYS A 209      28.076  12.073   0.912  1.00 58.35           N1+
ATOM   3016  H   LYS A 209      23.588  10.113   5.408  1.00 45.71           H
ATOM   3017  HA  LYS A 209      24.208   8.067   3.845  1.00 45.99           H
ATOM   3018  HB2 LYS A 209      24.894  10.259   3.388  1.00 44.95           H
ATOM   3019  HB3 LYS A 209      25.816  10.220   4.662  1.00 44.95           H
ATOM   3020  HG2 LYS A 209      27.159   8.586   3.564  1.00 55.63           H
ATOM   3021  HG3 LYS A 209      26.274   8.837   2.260  1.00 55.63           H
ATOM   3022  HD2 LYS A 209      26.915  11.269   2.936  1.00 59.93           H
ATOM   3023  HD3 LYS A 209      28.247  10.494   3.295  1.00 59.93           H
ATOM   3024  HE2 LYS A 209      28.770  10.173   1.193  1.00 63.55           H
ATOM   3025  HE3 LYS A 209      27.252  10.210   0.707  1.00 63.55           H
ATOM   3026  HZ1 LYS A 209      27.300  12.502   0.995  1.00 70.09           H
ATOM   3027  HZ2 LYS A 209      28.678  12.465   1.438  1.00 70.09           H
ATOM   3028  HZ3 LYS A 209      28.348  12.136   0.067  1.00 70.09           H
ATOM   3029  N   HIS A 210      25.682   8.206   6.700  1.00 45.66           N
ATOM   3030  CA  HIS A 210      26.725   7.633   7.552  1.00 44.71           C
ATOM   3031  C   HIS A 210      26.217   7.122   8.876  1.00 37.25           C
ATOM   3032  O   HIS A 210      27.000   6.557   9.635  1.00 45.65           O
ATOM   3033  CB  HIS A 210      27.804   8.662   7.860  1.00 43.02           C
ATOM   3034  CG  HIS A 210      28.664   8.998   6.695  1.00 46.95           C
ATOM   3035  ND1 HIS A 210      29.379   8.044   6.008  1.00 46.09           N
ATOM   3036  CD2 HIS A 210      28.928  10.183   6.092  1.00 43.37           C
ATOM   3037  CE1 HIS A 210      30.057   8.628   5.033  1.00 49.61           C
ATOM   3038  NE2 HIS A 210      29.805   9.926   5.065  1.00 48.63           N
ATOM   3039  H   HIS A 210      25.283   8.876   7.062  1.00 54.87           H
ATOM   3040  HA  HIS A 210      27.158   6.896   7.089  1.00 53.73           H
ATOM   3041  HB2 HIS A 210      28.379   8.308   8.551  1.00 51.70           H
ATOM   3042  HB3 HIS A 210      27.377   9.479   8.164  1.00 51.70           H
ATOM   3043  HD2 HIS A 210      28.590  11.014   6.339  1.00 52.12           H
ATOM   3044  HE1 HIS A 210      30.616   8.193   4.427  1.00 59.61           H
ATOM   3045  HE2 HIS A 210      30.128  10.514   4.521  1.00 58.43           H
ATOM   3046  N   SER A 211      24.928   7.285   9.158  1.00 43.08           N
ATOM   3047  CA  SER A 211      24.402   7.079  10.496  1.00 42.99           C
ATOM   3048  C   SER A 211      22.979   6.542  10.429  1.00 43.50           C
ATOM   3049  O   SER A 211      22.164   6.819  11.316  1.00 42.76           O
ATOM   3050  CB  SER A 211      24.464   8.413  11.294  1.00 49.85           C
ATOM   3051  OG  SER A 211      25.814   8.832  11.586  1.00 38.35           O
ATOM   3052  H   SER A 211      24.332   7.518   8.578  1.00 51.78           H
ATOM   3053  HA  SER A 211      24.948   6.420  10.958  1.00 51.67           H
ATOM   3054  HB2 SER A 211      24.027   9.112  10.776  1.00 59.89           H
ATOM   3055  HB3 SER A 211      23.987   8.298  12.131  1.00 59.89           H
ATOM   3056  HG  SER A 211      26.328   8.171  11.644  1.00 46.10           H
ATOM   3057  N   GLN A 212      22.667   5.782   9.379  1.00 48.92           N
ATOM   3058  CA  GLN A 212      21.308   5.283   9.164  1.00 56.37           C
ATOM   3059  C   GLN A 212      20.934   4.114  10.103  1.00 49.36           C
ATOM   3060  O   GLN A 212      19.747   3.899  10.361  1.00 48.92           O
ATOM   3061  CB  GLN A 212      21.150   4.920   7.659  1.00 53.21           C
ATOM   3062  CG  GLN A 212      22.047   3.779   7.119  1.00 59.76           C
ATOM   3063  CD  GLN A 212      23.401   4.246   6.489  1.00 66.93           C
ATOM   3064  OE1 GLN A 212      24.290   4.785   7.184  1.00 63.45           O
ATOM   3065  NE2 GLN A 212      23.563   4.003   5.165  1.00 66.88           N
ATOM   3066  H   GLN A 212      23.231   5.555   8.768  1.00 58.78           H
ATOM   3067  HA  GLN A 212      20.690   6.011   9.345  1.00 67.71           H
ATOM   3068  HB2 GLN A 212      20.227   4.678   7.486  1.00 63.92           H
ATOM   3069  HB3 GLN A 212      21.372   5.709   7.135  1.00 63.92           H
ATOM   3070  HG2 GLN A 212      22.254   3.170   7.847  1.00 71.79           H
ATOM   3071  HG3 GLN A 212      21.549   3.305   6.433  1.00 71.79           H
ATOM   3072 HE21 GLN A 212      22.903   3.706   4.698  1.00 80.33           H
ATOM   3073 HE22 GLN A 212      24.320   4.149   4.779  1.00 80.33           H
ATOM   3074  N   PHE A 213      21.915   3.389  10.657  1.00 51.02           N
ATOM   3075  CA  PHE A 213      21.679   2.243  11.542  1.00 47.27           C
ATOM   3076  C   PHE A 213      22.233   2.501  12.943  1.00 53.49           C
ATOM   3077  O   PHE A 213      23.054   1.741  13.477  1.00 56.15           O
ATOM   3078  CB  PHE A 213      22.317   0.989  10.953  1.00 58.24           C
ATOM   3079  CG  PHE A 213      21.952   0.757   9.518  1.00 58.09           C
ATOM   3080  CD1 PHE A 213      20.629   0.928   9.098  1.00 60.17           C
ATOM   3081  CD2 PHE A 213      22.922   0.403   8.585  1.00 56.63           C
ATOM   3082  CE1 PHE A 213      20.261   0.732   7.771  1.00 58.16           C
ATOM   3083  CE2 PHE A 213      22.566   0.206   7.261  1.00 59.66           C
ATOM   3084  CZ  PHE A 213      21.219   0.375   6.854  1.00 62.69           C
ATOM   3085  H   PHE A 213      22.750   3.546  10.522  1.00 61.30           H
ATOM   3086  HA  PHE A 213      20.723   2.088  11.626  1.00 56.80           H
ATOM   3087  HB2 PHE A 213      23.286   1.051  11.015  1.00 69.96           H
ATOM   3088  HB3 PHE A 213      22.010   0.225  11.461  1.00 69.96           H
ATOM   3089  HD1 PHE A 213      19.976   1.171   9.721  1.00 72.28           H
ATOM   3090  HD2 PHE A 213      23.809   0.293   8.851  1.00 68.03           H
ATOM   3091  HE1 PHE A 213      19.374   0.843   7.505  1.00 69.87           H
ATOM   3092  HE2 PHE A 213      23.212  -0.034   6.636  1.00 71.66           H
ATOM   3093  HZ  PHE A 213      20.975   0.243   5.965  1.00 75.30           H
ATOM   3094  N   ILE A 214      21.830   3.620  13.504  1.00 41.16           N
ATOM   3095  CA  ILE A 214      22.077   3.955  14.888  1.00 39.81           C
ATOM   3096  C   ILE A 214      20.805   3.585  15.638  1.00 38.62           C
ATOM   3097  O   ILE A 214      19.692   3.891  15.188  1.00 39.30           O
ATOM   3098  CB  ILE A 214      22.444   5.450  15.028  1.00 41.96           C
ATOM   3099  CG1 ILE A 214      23.802   5.756  14.333  1.00 38.57           C
ATOM   3100  CG2 ILE A 214      22.397   5.932  16.506  1.00 41.71           C
ATOM   3101  CD1 ILE A 214      25.044   5.317  15.094  1.00 34.33           C
ATOM   3102  H   ILE A 214      21.386   4.224  13.083  1.00 49.46           H
ATOM   3103  HA  ILE A 214      22.805   3.414  15.233  1.00 47.85           H
ATOM   3104  HB  ILE A 214      21.768   5.956  14.549  1.00 50.42           H
ATOM   3105 HG12 ILE A 214      23.826   5.314  13.471  1.00 46.36           H
ATOM   3106 HG13 ILE A 214      23.876   6.714  14.200  1.00 46.36           H
ATOM   3107 HG21 ILE A 214      22.649   6.868  16.539  1.00 50.12           H
ATOM   3108 HG22 ILE A 214      21.497   5.833  16.849  1.00 50.12           H
ATOM   3109 HG23 ILE A 214      23.014   5.403  17.037  1.00 50.12           H
ATOM   3110 HD11 ILE A 214      25.825   5.519  14.554  1.00 41.27           H
ATOM   3111 HD12 ILE A 214      25.100   5.788  15.939  1.00 41.27           H
ATOM   3112 HD13 ILE A 214      24.992   4.361  15.246  1.00 41.27           H
ATOM   3113  N   GLY A 215      20.959   2.892  16.750  1.00 34.96           N
ATOM   3114  CA  GLY A 215      19.818   2.289  17.402  1.00 34.94           C
ATOM   3115  C   GLY A 215      19.115   3.177  18.402  1.00 39.13           C
ATOM   3116  O   GLY A 215      18.386   2.682  19.271  1.00 37.25           O
ATOM   3117  H   GLY A 215      21.713   2.759  17.144  1.00 42.02           H
ATOM   3118  HA2 GLY A 215      19.172   2.035  16.725  1.00 42.00           H
ATOM   3119  HA3 GLY A 215      20.110   1.487  17.864  1.00 42.00           H
ATOM   3120  N   TYR A 216      19.304   4.486  18.268  1.00 34.57           N
ATOM   3121  CA  TYR A 216      18.672   5.491  19.105  1.00 34.85           C
ATOM   3122  C   TYR A 216      18.101   6.564  18.199  1.00 31.53           C
ATOM   3123  O   TYR A 216      18.650   6.818  17.124  1.00 40.47           O
ATOM   3124  CB  TYR A 216      19.685   6.108  20.102  1.00 28.86           C
ATOM   3125  CG  TYR A 216      20.287   5.040  20.990  1.00 25.52           C
ATOM   3126  CD1 TYR A 216      19.626   4.620  22.134  1.00 30.77           C
ATOM   3127  CD2 TYR A 216      21.475   4.410  20.654  1.00 29.83           C
ATOM   3128  CE1 TYR A 216      20.141   3.625  22.922  1.00 32.75           C
ATOM   3129  CE2 TYR A 216      21.997   3.393  21.440  1.00 27.56           C
ATOM   3130  CZ  TYR A 216      21.328   3.003  22.556  1.00 26.23           C
ATOM   3131  OH  TYR A 216      21.835   2.002  23.340  1.00 33.11           O
ATOM   3132  H   TYR A 216      19.807   4.830  17.662  1.00 41.56           H
ATOM   3133  HA  TYR A 216      17.942   5.082  19.603  1.00 41.90           H
ATOM   3134  HB2 TYR A 216      20.397   6.548  19.617  1.00 34.70           H
ATOM   3135  HB3 TYR A 216      19.232   6.754  20.668  1.00 34.70           H
ATOM   3136  HD1 TYR A 216      18.822   5.019  22.374  1.00 36.99           H
ATOM   3137  HD2 TYR A 216      21.924   4.662  19.881  1.00 35.87           H
ATOM   3138  HE1 TYR A 216      19.687   3.355  23.686  1.00 39.38           H
ATOM   3139  HE2 TYR A 216      22.796   2.981  21.210  1.00 33.15           H
ATOM   3140  HH  TYR A 216      22.479   1.634  22.948  1.00 39.81           H
ATOM   3141  N   PRO A 217      17.002   7.201  18.595  1.00 30.96           N
ATOM   3142  CA  PRO A 217      16.452   8.272  17.755  1.00 33.24           C
ATOM   3143  C   PRO A 217      17.409   9.451  17.675  1.00 34.25           C
ATOM   3144  O   PRO A 217      18.056   9.831  18.653  1.00 35.14           O
ATOM   3145  CB  PRO A 217      15.125   8.634  18.438  1.00 32.47           C
ATOM   3146  CG  PRO A 217      15.194   8.069  19.794  1.00 35.74           C
ATOM   3147  CD  PRO A 217      16.138   6.887  19.746  1.00 36.02           C
ATOM   3148  HA  PRO A 217      16.266   7.955  16.858  1.00 39.97           H
ATOM   3149  HB2 PRO A 217      15.024   9.598  18.475  1.00 39.04           H
ATOM   3150  HB3 PRO A 217      14.394   8.233  17.948  1.00 39.04           H
ATOM   3151  HG2 PRO A 217      15.531   8.746  20.403  1.00 42.96           H
ATOM   3152  HG3 PRO A 217      14.307   7.783  20.056  1.00 42.96           H
ATOM   3153  HD2 PRO A 217      16.656   6.831  20.562  1.00 43.30           H
ATOM   3154  HD3 PRO A 217      15.646   6.066  19.585  1.00 43.30           H
ATOM   3155  N   ILE A 218      17.540   9.985  16.468  1.00 34.37           N
ATOM   3156  CA  ILE A 218      18.327  11.178  16.210  1.00 30.28           C
ATOM   3157  C   ILE A 218      17.360  12.254  15.743  1.00 25.67           C
ATOM   3158  O   ILE A 218      16.729  12.117  14.689  1.00 28.16           O
ATOM   3159  CB  ILE A 218      19.424  10.930  15.166  1.00 31.35           C
ATOM   3160  CG1 ILE A 218      20.378   9.812  15.631  1.00 33.74           C
ATOM   3161  CG2 ILE A 218      20.151  12.197  14.891  1.00 28.28           C
ATOM   3162  CD1 ILE A 218      21.324   9.267  14.501  1.00 25.57           C
ATOM   3163  H   ILE A 218      17.169   9.659  15.764  1.00 41.32           H
ATOM   3164  HA  ILE A 218      18.748  11.474  17.033  1.00 36.42           H
ATOM   3165  HB  ILE A 218      18.999  10.637  14.340  1.00 37.70           H
ATOM   3166 HG12 ILE A 218      20.937  10.149  16.346  1.00 40.56           H
ATOM   3167 HG13 ILE A 218      19.854   9.063  15.957  1.00 40.56           H
ATOM   3168 HG21 ILE A 218      20.876  12.004  14.275  1.00 34.01           H
ATOM   3169 HG22 ILE A 218      19.546  12.839  14.489  1.00 34.01           H
ATOM   3170 HG23 ILE A 218      20.502  12.549  15.724  1.00 34.01           H
ATOM   3171 HD11 ILE A 218      21.913   8.593  14.874  1.00 30.76           H
ATOM   3172 HD12 ILE A 218      20.791   8.869  13.796  1.00 30.76           H
ATOM   3173 HD13 ILE A 218      21.838  10.009  14.146  1.00 30.76           H
ATOM   3174  N   THR A 219      17.233  13.313  16.541  1.00 24.58           N
ATOM   3175  CA  THR A 219      16.371  14.434  16.226  1.00 23.81           C
ATOM   3176  C   THR A 219      17.231  15.587  15.743  1.00 25.55           C
ATOM   3177  O   THR A 219      18.131  16.051  16.459  1.00 28.09           O
ATOM   3178  CB  THR A 219      15.553  14.849  17.445  1.00 28.96           C
ATOM   3179  OG1 THR A 219      14.841  13.719  17.923  1.00 33.40           O
ATOM   3180  CG2 THR A 219      14.554  15.934  17.083  1.00 32.27           C
ATOM   3181  H   THR A 219      17.644  13.397  17.298  1.00 29.57           H
ATOM   3182  HA  THR A 219      15.769  14.195  15.507  1.00 28.65           H
ATOM   3183  HB  THR A 219      16.140  15.189  18.139  1.00 34.83           H
ATOM   3184  HG1 THR A 219      15.381  13.109  18.117  1.00 40.15           H
ATOM   3185 HG21 THR A 219      14.018  16.150  17.858  1.00 38.80           H
ATOM   3186 HG22 THR A 219      15.014  16.735  16.789  1.00 38.80           H
ATOM   3187 HG23 THR A 219      13.974  15.616  16.373  1.00 38.80           H
ATOM   3188  N   LEU A 220      16.953  16.035  14.531  1.00 29.36           N
ATOM   3189  CA  LEU A 220      17.584  17.217  13.984  1.00 27.44           C
ATOM   3190  C   LEU A 220      16.677  18.401  14.330  1.00 32.25           C
ATOM   3191  O   LEU A 220      15.546  18.508  13.842  1.00 29.12           O
ATOM   3192  CB  LEU A 220      17.827  17.052  12.484  1.00 29.58           C
ATOM   3193  CG  LEU A 220      18.386  18.286  11.747  1.00 26.12           C
ATOM   3194  CD1 LEU A 220      19.666  18.808  12.453  1.00 26.13           C
ATOM   3195  CD2 LEU A 220      18.643  18.055  10.243  1.00 32.79           C
ATOM   3196  H   LEU A 220      16.382  15.664  13.998  1.00 35.30           H
ATOM   3197  HA  LEU A 220      18.441  17.353  14.420  1.00 33.01           H
ATOM   3198  HB2 LEU A 220      18.462  16.331  12.375  1.00 35.57           H
ATOM   3199  HB3 LEU A 220      16.987  16.808  12.069  1.00 35.57           H
ATOM   3200  HG  LEU A 220      17.719  18.990  11.804  1.00 31.42           H
ATOM   3201 HD11 LEU A 220      20.024  19.567  11.963  1.00 31.43           H
ATOM   3202 HD12 LEU A 220      19.443  19.086  13.357  1.00 31.43           H
ATOM   3203 HD13 LEU A 220      20.321  18.093  12.483  1.00 31.43           H
ATOM   3204 HD21 LEU A 220      18.992  18.870   9.849  1.00 39.42           H
ATOM   3205 HD22 LEU A 220      19.279  17.335  10.129  1.00 39.42           H
ATOM   3206 HD23 LEU A 220      17.808  17.822   9.819  1.00 39.42           H
ATOM   3207  N   PHE A 221      17.146  19.244  15.235  1.00 27.20           N
ATOM   3208  CA  PHE A 221      16.408  20.440  15.556  1.00 32.06           C
ATOM   3209  C   PHE A 221      16.436  21.391  14.372  1.00 32.47           C
ATOM   3210  O   PHE A 221      17.322  21.355  13.532  1.00 30.30           O
ATOM   3211  CB  PHE A 221      16.993  21.142  16.770  1.00 25.21           C
ATOM   3212  CG  PHE A 221      16.756  20.438  18.030  1.00 24.94           C
ATOM   3213  CD1 PHE A 221      16.589  19.060  18.067  1.00 26.06           C
ATOM   3214  CD2 PHE A 221      16.693  21.150  19.201  1.00 30.08           C
ATOM   3215  CE1 PHE A 221      16.373  18.449  19.213  1.00 25.21           C
ATOM   3216  CE2 PHE A 221      16.476  20.519  20.364  1.00 27.18           C
ATOM   3217  CZ  PHE A 221      16.301  19.170  20.373  1.00 33.73           C
ATOM   3218  H   PHE A 221      17.881  19.147  15.670  1.00 32.71           H
ATOM   3219  HA  PHE A 221      15.487  20.211  15.750  1.00 38.54           H
ATOM   3220  HB2 PHE A 221      17.950  21.229  16.658  1.00 30.32           H
ATOM   3221  HB3 PHE A 221      16.594  22.020  16.849  1.00 30.32           H
ATOM   3222  HD1 PHE A 221      16.624  18.554  17.290  1.00 31.35           H
ATOM   3223  HD2 PHE A 221      16.801  22.075  19.190  1.00 36.17           H
ATOM   3224  HE1 PHE A 221      16.257  17.524  19.228  1.00 30.33           H
ATOM   3225  HE2 PHE A 221      16.427  21.008  21.153  1.00 32.69           H
ATOM   3226  HZ  PHE A 221      16.151  18.732  21.178  1.00 40.55           H
ATOM   3227  N   VAL A 222      15.463  22.277  14.348  1.00 32.85           N
ATOM   3228  CA  VAL A 222      15.340  23.247  13.286  1.00 28.39           C
ATOM   3229  C   VAL A 222      15.485  24.637  13.895  1.00 30.67           C
ATOM   3230  O   VAL A 222      15.466  24.798  15.116  1.00 31.32           O
ATOM   3231  CB  VAL A 222      14.011  23.017  12.562  1.00 29.32           C
ATOM   3232  CG1 VAL A 222      13.095  24.098  12.783  1.00 42.44           C
ATOM   3233  CG2 VAL A 222      14.301  22.778  11.100  1.00 42.82           C
ATOM   3234  H   VAL A 222      14.846  22.335  14.944  1.00 39.49           H
ATOM   3235  HA  VAL A 222      16.060  23.116  12.651  1.00 34.14           H
ATOM   3236  HB  VAL A 222      13.593  22.215  12.917  1.00 35.26           H
ATOM   3237 HG11 VAL A 222      12.255  23.867  12.358  1.00 51.00           H
ATOM   3238 HG12 VAL A 222      12.960  24.194  13.738  1.00 51.00           H
ATOM   3239 HG13 VAL A 222      13.451  24.914  12.396  1.00 51.00           H
ATOM   3240 HG21 VAL A 222      13.468  22.601  10.639  1.00 51.46           H
ATOM   3241 HG22 VAL A 222      14.740  23.559  10.725  1.00 51.46           H
ATOM   3242 HG23 VAL A 222      14.890  22.006  11.035  1.00 51.46           H
ATOM   3243  N   GLU A 223      15.747  25.633  13.053  1.00 34.73           N
ATOM   3244  CA  GLU A 223      15.928  27.007  13.576  1.00 36.42           C
ATOM   3245  C   GLU A 223      14.774  27.965  13.269  1.00 32.47           C
ATOM   3246  O   GLU A 223      14.109  27.812  12.268  1.00 42.34           O
ATOM   3247  CB  GLU A 223      17.229  27.584  13.045  1.00 39.62           C
ATOM   3248  CG  GLU A 223      18.463  26.920  13.698  1.00 40.47           C
ATOM   3249  CD  GLU A 223      19.815  27.456  13.202  1.00 39.31           C
ATOM   3250  OE1 GLU A 223      20.238  28.530  13.688  1.00 39.41           O
ATOM   3251  OE2 GLU A 223      20.469  26.777  12.367  1.00 44.27           O1-
ATOM   3252  H   GLU A 223      15.827  25.553  12.198  1.00 41.75           H
ATOM   3253  HA  GLU A 223      16.007  26.970  14.542  1.00 43.78           H
ATOM   3254  HB2 GLU A 223      17.263  27.436  12.088  1.00 47.62           H
ATOM   3255  HB3 GLU A 223      17.253  28.532  13.233  1.00 47.62           H
ATOM   3256  HG2 GLU A 223      18.429  27.105  14.648  1.00 48.63           H
ATOM   3257  HG3 GLU A 223      18.434  25.961  13.549  1.00 48.63           H
ATOM   3258  N   LYS A 224      14.519  28.942  14.146  1.00 38.41           N
ATOM   3259  H1  LYS A 224      13.853  29.626  13.997  1.00 46.17           H
ATOM   3260  H2  LYS A 224      14.852  29.010  15.044  1.00 46.17           H
TER
HETATM 3261  C11 BSM A1224      32.101  10.967  24.185  1.00 26.62           C
HETATM 3262  C12 BSM A1224      32.100  11.770  23.041  1.00 28.02           C
HETATM 3263  C13 BSM A1224      30.903  12.056  22.352  1.00 27.90           C
HETATM 3264  C14 BSM A1224      29.674  11.588  22.864  1.00 29.07           C
HETATM 3265  C15 BSM A1224      29.696  10.881  24.064  1.00 25.86           C
HETATM 3266  C16 BSM A1224      34.002   7.773  25.569  1.00 37.98           C
HETATM 3267  C17 BSM A1224      34.886   7.136  24.710  1.00 31.04           C
HETATM 3268  C18 BSM A1224      34.441   6.726  23.435  1.00 30.32           C
HETATM 3269  C19 BSM A1224      33.102   6.899  23.043  1.00 30.91           C
HETATM 3270  C2  BSM A1224      30.897   9.691  25.905  1.00 32.05           C
HETATM 3271  C20 BSM A1224      32.188   7.424  23.967  1.00 28.89           C
HETATM 3272  C22 BSM A1224      35.200   5.486  21.456  1.00 29.63           C
HETATM 3273  C26 BSM A1224      32.136   6.062  30.616  1.00 31.32           C
HETATM 3274  C27 BSM A1224      33.544   5.523  30.443  0.44 34.57           C
HETATM 3275  C3  BSM A1224      31.733   8.518  26.162  1.00 34.08           C
HETATM 3276  C4  BSM A1224      31.437   8.141  27.469  1.00 25.40           C
HETATM 3277  C6  BSM A1224      30.904  10.517  24.723  1.00 21.97           C
HETATM 3278  C7  BSM A1224      32.638   7.890  25.216  1.00 34.23           C
HETATM 3279  C8  BSM A1224      31.943   7.017  28.272  1.00 28.18           C
HETATM 3280  N1  BSM A1224      30.103   9.929  26.983  1.00 30.59           N
HETATM 3281  N10 BSM A1224      31.764   7.136  29.630  1.00 29.95           N
HETATM 3282  N5  BSM A1224      30.485   9.056  27.949  1.00 33.33           N
HETATM 3283  O21 BSM A1224      35.463   6.169  22.715  1.00 29.47           O
HETATM 3284  O23 BSM A1224      28.570  10.512  24.665  1.00 24.64           O
HETATM 3285  O24 BSM A1224      30.993  12.742  21.210  1.00 26.94           O
HETATM 3286  O9  BSM A1224      32.408   6.006  27.743  1.00 32.11           O
HETATM 3287 CL25 BSM A1224      33.566  12.457  22.499  1.00 32.26          Cl
HETATM 3288  H10 BSM A1224      31.528   8.042  30.059  1.00 36.02           H
HETATM 3289  H11 BSM A1224      33.052  10.702  24.666  1.00 32.02           H
HETATM 3290  H14 BSM A1224      28.747  11.751  22.326  1.00 34.96           H
HETATM 3291  H16 BSM A1224      34.364   8.189  26.508  1.00 45.65           H
HETATM 3292  H17 BSM A1224      35.931   6.976  24.984  1.00 37.33           H
HETATM 3293  H19 BSM A1224      32.770   6.588  22.051  1.00 37.16           H
HETATM 3294  H20 BSM A1224      31.127   7.480  23.706  1.00 34.75           H
HETATM 3295  H23 BSM A1224      27.705  10.908  24.209  1.00 29.65           H
HETATM 3296  H24 BSM A1224      30.057  12.962  20.761  1.00 32.40           H
HETATM 3297  H5  BSM A1224      29.924   8.935  28.788  1.00 40.07           H
HETATM 3298 H221 BSM A1224      36.196   5.187  21.115  1.00 35.62           H
HETATM 3299 H222 BSM A1224      34.739   6.161  20.717  1.00 35.62           H
HETATM 3300 H223 BSM A1224      34.551   4.621  21.639  1.00 35.62           H
HETATM 3301 H261 BSM A1224      31.387   5.248  30.525  1.00 37.66           H
HETATM 3302 H262 BSM A1224      32.026   6.503  31.637  1.00 37.66           H
HETATM 3303 H271 BSM A1224      33.710   5.065  29.456  1.00 41.55           H
HETATM 3304 H272 BSM A1224      33.768   4.759  31.197  0.30 41.55           H
HETATM 3305 H273 BSM A1224      34.308   6.299  30.592  1.00 41.55           H
HETATM 3306  O   HOH A2001      35.624  24.250  38.736  1.00 45.24           O
HETATM 3307  H1  HOH A2001      35.131  24.798  39.142  1.00 54.37           H
HETATM 3308  H2  HOH A2001      36.164  24.704  38.281  1.00 54.37           H
HETATM 3309  O   HOH A2002      39.686  24.866  40.270  1.00 60.46           O
HETATM 3310  H1  HOH A2002      40.466  24.663  40.037  1.00 72.62           H
HETATM 3311  H2  HOH A2002      39.162  24.501  39.722  1.00 72.62           H
HETATM 3312  O   HOH A2003      41.904  26.856  39.506  1.00 60.96           O
HETATM 3313  H1  HOH A2003      41.128  27.042  39.767  1.00 73.23           H
HETATM 3314  H2  HOH A2003      41.893  26.881  38.666  1.00 73.23           H
HETATM 3315  O   HOH A2004      40.554  29.215  37.897  1.00 51.64           O
HETATM 3316  H1  HOH A2004      41.321  29.511  37.722  1.00 62.04           H
HETATM 3317  H2  HOH A2004      40.290  29.611  38.589  1.00 62.04           H
HETATM 3318  O   HOH A2005      38.371  21.808  37.232  1.00 46.99           O
HETATM 3319  H1  HOH A2005      39.007  21.485  37.677  1.00 56.47           H
HETATM 3320  H2  HOH A2005      38.662  21.958  36.457  1.00 56.47           H
HETATM 3321  O   HOH A2006      43.694  23.050  40.527  1.00 55.56           O
HETATM 3322  H1  HOH A2006      43.584  22.441  39.958  1.00 66.74           H
HETATM 3323  H2  HOH A2006      43.380  22.761  41.253  1.00 66.74           H
HETATM 3324  O   HOH A2007      44.322  27.026  34.566  1.00 45.67           O
HETATM 3325  H1  HOH A2007      44.531  27.810  34.353  1.00 54.88           H
HETATM 3326  H2  HOH A2007      43.606  27.079  35.005  1.00 54.88           H
HETATM 3327  O   HOH A2008      43.811  28.280  30.101  1.00 46.72           O
HETATM 3328  H1  HOH A2008      43.853  27.800  29.410  1.00 56.14           H
HETATM 3329  H2  HOH A2008      43.662  27.762  30.747  1.00 56.14           H
HETATM 3330  O   HOH A2009      46.964  15.878  30.394  1.00 35.67           O
HETATM 3331  H1  HOH A2009      47.558  15.332  30.635  1.00 42.88           H
HETATM 3332  H2  HOH A2009      47.284  16.304  29.745  1.00 42.88           H
HETATM 3333  O   HOH A2010      50.483  14.899  29.715  1.00 52.30           O
HETATM 3334  H1  HOH A2010      49.840  15.384  29.468  1.00 62.83           H
HETATM 3335  H2  HOH A2010      51.109  15.034  29.167  1.00 62.83           H
HETATM 3336  O   HOH A2011      52.197  16.435  27.324  1.00 45.76           O
HETATM 3337  H1  HOH A2011      51.658  16.639  27.935  1.00 54.99           H
HETATM 3338  H2  HOH A2011      51.815  16.599  26.593  1.00 54.99           H
HETATM 3339  O   HOH A2012      44.604  25.303  38.362  1.00 49.81           O
HETATM 3340  H1  HOH A2012      43.812  25.564  38.250  1.00 59.85           H
HETATM 3341  H2  HOH A2012      44.608  24.786  39.027  1.00 59.85           H
HETATM 3342  O   HOH A2013      46.479  11.083  29.599  1.00 45.77           O
HETATM 3343  H1  HOH A2013      46.329  11.207  28.783  1.00 55.00           H
HETATM 3344  H2  HOH A2013      46.484  11.843  29.960  1.00 55.00           H
HETATM 3345  O   HOH A2014      48.566   7.015  28.241  1.00 47.98           O
HETATM 3346  H1  HOH A2014      48.547   6.186  28.370  1.00 57.66           H
HETATM 3347  H2  HOH A2014      48.030   7.364  28.787  1.00 57.66           H
HETATM 3348  O   HOH A2015      44.535  30.181  34.578  1.00 65.41           O
HETATM 3349  H1  HOH A2015      44.232  30.739  35.128  1.00 78.57           H
HETATM 3350  H2  HOH A2015      44.220  30.385  33.826  1.00 78.57           H
HETATM 3351  O   HOH A2016      53.419  13.701  26.906  1.00 42.10           O
HETATM 3352  H1  HOH A2016      53.082  14.468  26.972  1.00 50.59           H
HETATM 3353  H2  HOH A2016      53.957  13.614  27.549  1.00 50.59           H
HETATM 3354  O   HOH A2017      54.373  17.666  25.125  1.00 48.49           O
HETATM 3355  H1  HOH A2017      53.935  17.335  25.763  1.00 58.26           H
HETATM 3356  H2  HOH A2017      54.377  18.497  25.239  1.00 58.26           H
HETATM 3357  O   HOH A2018      48.005   7.689  30.486  1.00 64.27           O
HETATM 3358  H1  HOH A2018      47.193   7.908  30.516  1.00 77.19           H
HETATM 3359  H2  HOH A2018      48.400   8.151  31.067  1.00 77.19           H
HETATM 3360  O   HOH A2019      53.120  10.921  26.060  1.00 44.86           O
HETATM 3361  H1  HOH A2019      53.808  11.147  25.633  1.00 53.91           H
HETATM 3362  H2  HOH A2019      52.584  10.591  25.504  1.00 53.91           H
HETATM 3363  O   HOH A2020      56.892  16.150  25.105  1.00 56.84           O
HETATM 3364  H1  HOH A2020      56.106  16.437  25.192  1.00 68.28           H
HETATM 3365  H2  HOH A2020      56.906  15.684  24.404  1.00 68.28           H
HETATM 3366  O   HOH A2021      53.145   5.029  21.537  1.00 54.34           O
HETATM 3367  H1  HOH A2021      52.458   5.457  21.315  1.00 65.28           H
HETATM 3368  H2  HOH A2021      53.690   5.586  21.848  1.00 65.28           H
HETATM 3369  O   HOH A2022      48.055  19.966  18.646  1.00 34.49           O
HETATM 3370  H1  HOH A2022      48.788  20.371  18.600  1.00 41.46           H
HETATM 3371  H2  HOH A2022      48.219  19.145  18.569  1.00 41.46           H
HETATM 3372  O   HOH A2023      55.673  11.936  20.649  1.00 61.12           O
HETATM 3373  H1  HOH A2023      55.112  11.951  21.274  1.00 73.42           H
HETATM 3374  H2  HOH A2023      55.559  12.640  20.204  1.00 73.42           H
HETATM 3375  O   HOH A2024      51.594  15.821  13.623  1.00 55.28           O
HETATM 3376  H1  HOH A2024      50.877  15.721  14.051  1.00 66.41           H
HETATM 3377  H2  HOH A2024      51.570  15.284  12.978  1.00 66.41           H
HETATM 3378  O   HOH A2025      44.020  22.343   4.435  1.00 56.73           O
HETATM 3379  H1  HOH A2025      44.778  22.661   4.612  1.00 68.16           H
HETATM 3380  H2  HOH A2025      43.685  22.082   5.160  1.00 68.16           H
HETATM 3381  O   HOH A2026      48.382  18.454   0.055  1.00 53.56           O
HETATM 3382  H1  HOH A2026      48.771  19.194  -0.033  1.00 64.35           H
HETATM 3383  H2  HOH A2026      48.486  18.217   0.854  1.00 64.35           H
HETATM 3384  O   HOH A2027      50.170  17.864   4.737  1.00 49.06           O
HETATM 3385  H1  HOH A2027      50.514  17.646   5.477  1.00 58.94           H
HETATM 3386  H2  HOH A2027      49.361  17.653   4.779  1.00 58.94           H
HETATM 3387  O   HOH A2028      39.810  21.311   2.696  1.00 49.29           O
HETATM 3388  H1  HOH A2028      39.211  21.897   2.761  1.00 59.22           H
HETATM 3389  H2  HOH A2028      39.708  20.935   1.950  1.00 59.22           H
HETATM 3390  O   HOH A2029      47.243  21.909  16.799  1.00 40.80           O
HETATM 3391  H1  HOH A2029      47.844  21.926  16.212  1.00 49.03           H
HETATM 3392  H2  HOH A2029      47.462  21.326  17.363  1.00 49.03           H
HETATM 3393  O   HOH A2030      42.520  17.078   7.830  1.00 43.48           O
HETATM 3394  H1  HOH A2030      43.064  17.493   7.339  1.00 52.25           H
HETATM 3395  H2  HOH A2030      42.656  17.338   8.616  1.00 52.25           H
HETATM 3396  O   HOH A2031      51.755  21.567  10.173  1.00 54.88           O
HETATM 3397  H1  HOH A2031      52.440  21.651   9.698  1.00 65.94           H
HETATM 3398  H2  HOH A2031      51.435  22.337  10.280  1.00 65.94           H
HETATM 3399  O   HOH A2032      45.013  26.166  12.458  1.00 47.64           O
HETATM 3400  H1  HOH A2032      44.632  25.963  13.179  1.00 57.25           H
HETATM 3401  H2  HOH A2032      45.438  25.486  12.202  1.00 57.25           H
HETATM 3402  O   HOH A2033      43.031  20.921   6.759  1.00 46.98           O
HETATM 3403  H1  HOH A2033      43.380  20.276   6.347  1.00 56.45           H
HETATM 3404  H2  HOH A2033      43.663  21.328   7.140  1.00 56.45           H
HETATM 3405  O   HOH A2034      47.086  15.215   2.494  1.00 45.46           O
HETATM 3406  H1  HOH A2034      46.314  15.549   2.504  1.00 54.63           H
HETATM 3407  H2  HOH A2034      47.132  14.724   1.812  1.00 54.63           H
HETATM 3408  O   HOH A2035      48.311  17.657   3.382  1.00 46.92           O
HETATM 3409  H1  HOH A2035      48.233  16.826   3.266  1.00 56.38           H
HETATM 3410  H2  HOH A2035      49.005  17.899   2.973  1.00 56.38           H
HETATM 3411  O   HOH A2036      29.066  -1.947  20.118  1.00 57.08           O
HETATM 3412  H1  HOH A2036      28.762  -1.216  19.834  1.00 68.57           H
HETATM 3413  H2  HOH A2036      29.103  -1.884  20.956  1.00 68.57           H
HETATM 3414  O   HOH A2037      41.757  20.030   4.046  1.00 40.19           O
HETATM 3415  H1  HOH A2037      42.052  20.667   4.510  1.00 48.31           H
HETATM 3416  H2  HOH A2037      41.097  20.320   3.616  1.00 48.31           H
HETATM 3417  O   HOH A2038      30.390   1.068  31.486  1.00 53.76           O
HETATM 3418  H1  HOH A2038      30.395   1.614  32.124  1.00 64.59           H
HETATM 3419  H2  HOH A2038      29.801   0.492  31.656  1.00 64.59           H
HETATM 3420  O   HOH A2039      27.898  -2.067  33.607  1.00 57.64           O
HETATM 3421  H1  HOH A2039      27.849  -1.482  33.005  1.00 69.25           H
HETATM 3422  H2  HOH A2039      28.120  -1.668  34.312  1.00 69.25           H
HETATM 3423  O   HOH A2040      36.862   2.054  28.161  1.00 55.16           O
HETATM 3424  H1  HOH A2040      37.446   1.653  28.608  1.00 66.27           H
HETATM 3425  H2  HOH A2040      36.821   2.839  28.465  1.00 66.27           H
HETATM 3426  O   HOH A2041      44.878   8.711   1.385  1.00 63.70           O
HETATM 3427  H1  HOH A2041      45.327   8.191   1.869  1.00 76.52           H
HETATM 3428  H2  HOH A2041      44.477   8.229   0.823  1.00 76.52           H
HETATM 3429  O   HOH A2042      34.457  17.887   0.027  1.00 38.13           O
HETATM 3430  H1  HOH A2042      33.976  18.065   0.692  1.00 45.84           H
HETATM 3431  H2  HOH A2042      34.291  18.468  -0.562  1.00 45.84           H
HETATM 3432  O   HOH A2043      38.569  20.688   0.028  1.00 46.16           O
HETATM 3433  H1  HOH A2043      38.766  19.878   0.115  1.00 55.46           H
HETATM 3434  H2  HOH A2043      37.763  20.718  -0.208  1.00 55.46           H
HETATM 3435  O   HOH A2044      35.636  20.071   2.670  1.00 34.43           O
HETATM 3436  H1  HOH A2044      34.953  20.205   3.137  1.00 41.39           H
HETATM 3437  H2  HOH A2044      35.683  19.243   2.539  1.00 41.39           H
HETATM 3438  O   HOH A2045      34.033   8.585   4.079  1.00 47.75           O
HETATM 3439  H1  HOH A2045      33.942   8.574   3.244  1.00 57.37           H
HETATM 3440  H2  HOH A2045      33.273   8.443   4.407  1.00 57.37           H
HETATM 3441  O   HOH A2046      33.272  14.397   1.204  1.00 44.21           O
HETATM 3442  H1  HOH A2046      33.429  13.828   0.605  1.00 53.13           H
HETATM 3443  H2  HOH A2046      33.198  13.971   1.927  1.00 53.13           H
HETATM 3444  O   HOH A2047      41.222  20.490   9.134  1.00 52.32           O
HETATM 3445  H1  HOH A2047      41.562  19.768   9.397  1.00 62.86           H
HETATM 3446  H2  HOH A2047      41.838  20.935   8.771  1.00 62.86           H
HETATM 3447  O   HOH A2048      40.464  23.107   7.164  1.00 46.66           O
HETATM 3448  H1  HOH A2048      39.807  23.624   7.057  1.00 56.06           H
HETATM 3449  H2  HOH A2048      41.133  23.494   6.835  1.00 56.06           H
HETATM 3450  O   HOH A2049      40.587  18.850   6.529  1.00 45.39           O
HETATM 3451  H1  HOH A2049      41.424  18.811   6.454  1.00 54.54           H
HETATM 3452  H2  HOH A2049      40.264  18.563   5.808  1.00 54.54           H
HETATM 3453  O   HOH A2050      29.818  14.893   0.321  1.00 38.56           O
HETATM 3454  H1  HOH A2050      29.476  15.660   0.298  1.00 46.35           H
HETATM 3455  H2  HOH A2050      29.863  14.670   1.129  1.00 46.35           H
HETATM 3456  O   HOH A2051      31.769  10.769   2.958  1.00 47.33           O
HETATM 3457  H1  HOH A2051      31.149  11.301   3.157  1.00 56.87           H
HETATM 3458  H2  HOH A2051      32.486  11.129   3.210  1.00 56.87           H
HETATM 3459  O   HOH A2052      29.499  11.902   9.011  1.00 40.66           O
HETATM 3460  H1  HOH A2052      29.693  12.706   8.852  1.00 48.87           H
HETATM 3461  H2  HOH A2052      28.660  11.855   9.053  1.00 48.87           H
HETATM 3462  O   HOH A2053      32.935  16.567   3.346  1.00 34.26           O
HETATM 3463  H1  HOH A2053      32.363  16.093   2.948  1.00 41.19           H
HETATM 3464  H2  HOH A2053      33.577  16.677   2.818  1.00 41.19           H
HETATM 3465  O   HOH A2054      13.378   5.870  21.796  1.00 49.52           O
HETATM 3466  H1  HOH A2054      14.108   5.516  22.020  1.00 59.50           H
HETATM 3467  H2  HOH A2054      13.326   6.599  22.215  1.00 59.50           H
HETATM 3468  O   HOH A2055      33.433   6.454   5.477  1.00 49.58           O
HETATM 3469  H1  HOH A2055      34.121   6.775   5.115  1.00 59.57           H
HETATM 3470  H2  HOH A2055      32.898   6.252   4.859  1.00 59.57           H
HETATM 3471  O   HOH A2056      18.345  29.231  16.845  1.00 47.91           O
HETATM 3472  H1  HOH A2056      18.770  28.554  17.103  1.00 57.56           H
HETATM 3473  H2  HOH A2056      18.693  29.471  16.115  1.00 57.56           H
HETATM 3474  O   HOH A2057      22.677  25.905  20.635  1.00 39.33           O
HETATM 3475  H1  HOH A2057      23.053  26.611  20.899  1.00 47.26           H
HETATM 3476  H2  HOH A2057      21.853  26.061  20.627  1.00 47.26           H
HETATM 3477  O   HOH A2058      25.226  30.184   8.944  1.00 43.04           O
HETATM 3478  H1  HOH A2058      25.540  30.655   8.322  1.00 51.72           H
HETATM 3479  H2  HOH A2058      25.218  29.389   8.666  1.00 51.72           H
HETATM 3480  O   HOH A2059      36.107   5.833  11.208  1.00 36.45           O
HETATM 3481  H1  HOH A2059      35.477   6.210  11.612  1.00 43.81           H
HETATM 3482  H2  HOH A2059      36.180   6.212  10.462  1.00 43.81           H
HETATM 3483  O   HOH A2060      33.405   5.109  13.954  1.00 47.58           O
HETATM 3484  H1  HOH A2060      33.639   5.876  14.204  1.00 57.17           H
HETATM 3485  H2  HOH A2060      34.002   4.829  13.431  1.00 57.17           H
HETATM 3486  O   HOH A2061      25.755  26.819  22.701  1.00 54.73           O
HETATM 3487  H1  HOH A2061      25.886  27.488  23.193  1.00 65.75           H
HETATM 3488  H2  HOH A2061      25.771  27.091  21.905  1.00 65.75           H
HETATM 3489  O   HOH A2062      22.660  23.704  23.092  1.00 48.56           O
HETATM 3490  H1  HOH A2062      23.488  23.819  23.084  1.00 58.35           H
HETATM 3491  H2  HOH A2062      22.313  24.371  22.714  1.00 58.35           H
HETATM 3492  O   HOH A2063      15.546  33.627  10.314  1.00 46.52           O
HETATM 3493  H1  HOH A2063      16.359  33.557  10.520  1.00 55.90           H
HETATM 3494  H2  HOH A2063      15.210  32.862  10.391  1.00 55.90           H
HETATM 3495  O   HOH A2064      33.454   4.142  16.359  1.00 47.27           O
HETATM 3496  H1  HOH A2064      33.491   4.752  16.933  1.00 56.79           H
HETATM 3497  H2  HOH A2064      33.451   4.512  15.605  1.00 56.79           H
HETATM 3498  O   HOH A2065      32.637   5.346  18.625  1.00 37.89           O
HETATM 3499  H1  HOH A2065      32.014   5.077  18.132  1.00 45.54           H
HETATM 3500  H2  HOH A2065      32.570   4.914  19.349  1.00 45.54           H
HETATM 3501  O   HOH A2066      27.538   2.896  16.128  1.00 46.11           O
HETATM 3502  H1  HOH A2066      28.311   3.213  16.223  1.00 55.41           H
HETATM 3503  H2  HOH A2066      27.313   2.566  16.869  1.00 55.41           H
HETATM 3504  O   HOH A2067      34.169   7.762  16.965  1.00 32.68           O
HETATM 3505  H1  HOH A2067      33.409   7.828  17.331  1.00 39.29           H
HETATM 3506  H2  HOH A2067      34.039   7.622  16.149  1.00 39.29           H
HETATM 3507  O   HOH A2068      38.826   7.148  35.798  1.00 46.94           O
HETATM 3508  H1  HOH A2068      38.656   7.440  35.025  1.00 56.40           H
HETATM 3509  H2  HOH A2068      38.900   6.314  35.723  1.00 56.40           H
HETATM 3510  O   HOH A2069      36.925   9.408  39.145  1.00 50.96           O
HETATM 3511  H1  HOH A2069      36.682   9.060  38.422  1.00 61.23           H
HETATM 3512  H2  HOH A2069      36.492   9.024  39.756  1.00 61.23           H
HETATM 3513  O   HOH A2070      23.585   2.085  17.601  1.00 35.96           O
HETATM 3514  H1  HOH A2070      23.697   2.125  18.435  1.00 43.22           H
HETATM 3515  H2  HOH A2070      24.164   1.556  17.290  1.00 43.22           H
HETATM 3516  O   HOH A2071      26.993   2.032  19.813  1.00 36.00           O
HETATM 3517  H1  HOH A2071      27.745   2.343  20.020  1.00 43.27           H
HETATM 3518  H2  HOH A2071      26.592   1.857  20.534  1.00 43.27           H
HETATM 3519  O   HOH A2072      42.622  13.441  37.201  1.00 50.16           O
HETATM 3520  H1  HOH A2072      42.018  13.093  37.673  1.00 60.26           H
HETATM 3521  H2  HOH A2072      42.989  12.821  36.768  1.00 60.26           H
HETATM 3522  O   HOH A2073      29.603   0.971  24.587  1.00 40.19           O
HETATM 3523  H1  HOH A2073      29.109   1.652  24.641  1.00 48.30           H
HETATM 3524  H2  HOH A2073      29.374   0.551  23.900  1.00 48.30           H
HETATM 3525  O   HOH A2074      48.933   3.236  26.134  1.00 46.85           O
HETATM 3526  H1  HOH A2074      48.239   3.668  25.934  1.00 56.30           H
HETATM 3527  H2  HOH A2074      48.706   2.428  26.197  1.00 56.30           H
HETATM 3528  O   HOH A2075      23.064   0.160  19.713  1.00 44.69           O
HETATM 3529  H1  HOH A2075      23.395   0.297  20.474  1.00 53.71           H
HETATM 3530  H2  HOH A2075      23.702  -0.030  19.198  1.00 53.71           H
HETATM 3531  O   HOH A2076      28.628  -0.193  22.568  1.00 37.79           O
HETATM 3532  H1  HOH A2076      27.810  -0.151  22.381  1.00 45.42           H
HETATM 3533  H2  HOH A2076      29.052  -0.041  21.853  1.00 45.42           H
HETATM 3534  O   HOH A2077      27.861  -0.415  30.842  1.00 43.38           O
HETATM 3535  H1  HOH A2077      27.116  -0.056  30.986  1.00 52.13           H
HETATM 3536  H2  HOH A2077      27.911  -0.531  30.012  1.00 52.13           H
HETATM 3537  O   HOH A2078      34.776   1.065  26.639  1.00 37.60           O
HETATM 3538  H1  HOH A2078      35.052   1.597  27.223  1.00 45.19           H
HETATM 3539  H2  HOH A2078      35.367   0.473  26.541  1.00 45.19           H
HETATM 3540  O   HOH A2079      16.769   1.254  27.612  1.00 51.92           O
HETATM 3541  H1  HOH A2079      16.754   2.090  27.707  1.00 62.38           H
HETATM 3542  H2  HOH A2079      16.570   0.921  28.358  1.00 62.38           H
HETATM 3543  O   HOH A2080      43.537  11.523   1.850  1.00 36.82           O
HETATM 3544  H1  HOH A2080      42.867  11.059   2.045  1.00 44.26           H
HETATM 3545  H2  HOH A2080      44.082  11.014   1.457  1.00 44.26           H
HETATM 3546  O   HOH A2081      46.373  11.293   5.174  1.00 53.89           O
HETATM 3547  H1  HOH A2081      47.098  11.694   5.322  1.00 64.74           H
HETATM 3548  H2  HOH A2081      46.558  10.476   5.088  1.00 64.74           H
HETATM 3549  O   HOH A2082      25.520  -7.235  33.797  1.00 43.75           O
HETATM 3550  H1  HOH A2082      25.804  -7.258  33.007  1.00 52.57           H
HETATM 3551  H2  HOH A2082      24.786  -6.823  33.775  1.00 52.57           H
HETATM 3552  O   HOH A2083      24.394  -4.658  33.766  1.00 46.47           O
HETATM 3553  H1  HOH A2083      25.160  -4.838  33.475  1.00 55.84           H
HETATM 3554  H2  HOH A2083      24.001  -4.227  33.159  1.00 55.84           H
HETATM 3555  O   HOH A2084      29.402   3.570  35.615  1.00 59.02           O
HETATM 3556  H1  HOH A2084      29.058   2.870  35.301  1.00 70.89           H
HETATM 3557  H2  HOH A2084      29.687   3.374  36.381  1.00 70.89           H
HETATM 3558  O   HOH A2085      26.063   5.269  35.842  1.00 32.21           O
HETATM 3559  H1  HOH A2085      26.466   5.248  36.580  1.00 38.72           H
HETATM 3560  H2  HOH A2085      26.136   4.501  35.514  1.00 38.72           H
HETATM 3561  O   HOH A2086      24.310  -1.700  36.603  1.00 46.65           O
HETATM 3562  H1  HOH A2086      24.123  -2.287  37.175  1.00 56.06           H
HETATM 3563  H2  HOH A2086      23.665  -1.669  36.065  1.00 56.06           H
HETATM 3564  O   HOH A2087      16.896  -0.197  30.004  1.00 47.89           O
HETATM 3565  H1  HOH A2087      16.442  -0.795  30.379  1.00 57.54           H
HETATM 3566  H2  HOH A2087      17.623  -0.140  30.423  1.00 57.54           H
HETATM 3567  O   HOH A2088      16.337  -5.137  37.077  1.00 51.42           O
HETATM 3568  H1  HOH A2088      16.658  -5.144  36.299  1.00 61.78           H
HETATM 3569  H2  HOH A2088      16.987  -5.125  37.609  1.00 61.78           H
HETATM 3570  O   HOH A2089      14.771   2.767  35.395  1.00 48.36           O
HETATM 3571  H1  HOH A2089      14.225   2.928  36.012  1.00 58.11           H
HETATM 3572  H2  HOH A2089      15.510   2.616  35.765  1.00 58.11           H
HETATM 3573  O   HOH A2090      14.321   2.101  39.729  1.00 51.05           O
HETATM 3574  H1  HOH A2090      14.027   1.967  40.505  1.00 61.33           H
HETATM 3575  H2  HOH A2090      14.489   2.922  39.672  1.00 61.33           H
HETATM 3576  O   HOH A2091      20.467   8.062  38.427  1.00 47.04           O
HETATM 3577  H1  HOH A2091      21.080   8.196  37.868  1.00 56.52           H
HETATM 3578  H2  HOH A2091      20.412   7.230  38.525  1.00 56.52           H
HETATM 3579  O   HOH A2092      38.484  13.244  39.901  1.00 45.68           O
HETATM 3580  H1  HOH A2092      38.750  12.530  40.258  1.00 54.89           H
HETATM 3581  H2  HOH A2092      37.822  13.045  39.423  1.00 54.89           H
HETATM 3582  O   HOH A2093      14.520  12.376  35.198  1.00 56.89           O
HETATM 3583  H1  HOH A2093      14.798  13.035  35.636  1.00 68.34           H
HETATM 3584  H2  HOH A2093      14.739  11.686  35.624  1.00 68.34           H
HETATM 3585  O   HOH A2094      19.463  12.108  31.117  1.00 42.06           O
HETATM 3586  H1  HOH A2094      18.865  11.818  30.601  1.00 50.54           H
HETATM 3587  H2  HOH A2094      19.158  12.047  31.898  1.00 50.54           H
HETATM 3588  O   HOH A2095      53.221  21.114  26.097  1.00 50.68           O
HETATM 3589  H1  HOH A2095      52.807  20.444  25.803  1.00 60.90           H
HETATM 3590  H2  HOH A2095      52.640  21.638  26.404  1.00 60.90           H
HETATM 3591  O   HOH A2096      17.361  10.986  29.545  1.00 43.30           O
HETATM 3592  H1  HOH A2096      17.140  11.689  29.138  1.00 52.04           H
HETATM 3593  H2  HOH A2096      17.486  10.392  28.965  1.00 52.04           H
HETATM 3594  O   HOH A2097      15.008   5.225  25.451  1.00 45.59           O
HETATM 3595  H1  HOH A2097      14.442   4.886  24.928  1.00 54.78           H
HETATM 3596  H2  HOH A2097      14.688   5.186  26.225  1.00 54.78           H
HETATM 3597  O   HOH A2098      15.548   5.127  22.723  1.00 38.64           O
HETATM 3598  H1  HOH A2098      16.136   4.527  22.689  1.00 46.44           H
HETATM 3599  H2  HOH A2098      15.950   5.857  22.819  1.00 46.44           H
HETATM 3600  O   HOH A2099      18.242  16.023  25.935  1.00 45.05           O
HETATM 3601  H1  HOH A2099      17.571  15.938  26.434  1.00 54.13           H
HETATM 3602  H2  HOH A2099      18.919  15.835  26.398  1.00 54.13           H
HETATM 3603  O   HOH A2100      14.199  15.370  22.539  1.00 41.08           O
HETATM 3604  H1  HOH A2100      14.048  15.013  21.790  1.00 49.37           H
HETATM 3605  H2  HOH A2100      13.523  15.239  23.024  1.00 49.37           H
HETATM 3606  O   HOH A2101      13.657  10.282  23.705  1.00 48.87           O
HETATM 3607  H1  HOH A2101      14.438  10.080  23.940  1.00 58.72           H
HETATM 3608  H2  HOH A2101      13.371  10.840  24.267  1.00 58.72           H
HETATM 3609  O   HOH A2102      20.512  26.159  27.219  1.00 57.55           O
HETATM 3610  H1  HOH A2102      20.593  26.368  28.031  1.00 69.13           H
HETATM 3611  H2  HOH A2102      20.831  26.791  26.768  1.00 69.13           H
HETATM 3612  O   HOH A2103      19.042  18.168  23.993  1.00 42.60           O
HETATM 3613  H1  HOH A2103      19.429  18.916  24.032  1.00 51.19           H
HETATM 3614  H2  HOH A2103      19.006  17.873  24.781  1.00 51.19           H
HETATM 3615  O   HOH A2104      27.330  26.332  26.376  1.00 55.04           O
HETATM 3616  H1  HOH A2104      27.783  26.174  27.067  1.00 66.12           H
HETATM 3617  H2  HOH A2104      27.873  26.548  25.773  1.00 66.12           H
HETATM 3618  O   HOH A2105      19.266  26.201  17.492  1.00 37.78           O
HETATM 3619  H1  HOH A2105      18.523  26.313  17.118  1.00 45.41           H
HETATM 3620  H2  HOH A2105      19.832  26.045  16.889  1.00 45.41           H
HETATM 3621  O   HOH A2106      20.437  26.772  19.942  1.00 40.90           O
HETATM 3622  H1  HOH A2106      19.970  26.441  19.322  1.00 49.15           H
HETATM 3623  H2  HOH A2106      19.979  27.385  20.290  1.00 49.15           H
HETATM 3624  O   HOH A2107      20.706  31.850  19.756  1.00 52.19           O
HETATM 3625  H1  HOH A2107      21.500  31.747  20.014  1.00 62.70           H
HETATM 3626  H2  HOH A2107      20.734  32.319  19.059  1.00 62.70           H
HETATM 3627  O   HOH A2108      30.033  26.660   2.943  1.00 49.80           O
HETATM 3628  H1  HOH A2108      29.460  27.206   3.223  1.00 59.83           H
HETATM 3629  H2  HOH A2108      30.171  26.110   3.563  1.00 59.83           H
HETATM 3630  O   HOH A2109      26.756  30.886  10.955  1.00 38.41           O
HETATM 3631  H1  HOH A2109      26.435  31.088  11.705  1.00 46.16           H
HETATM 3632  H2  HOH A2109      26.104  30.754  10.442  1.00 46.16           H
HETATM 3633  O   HOH A2110      19.288  25.278   7.590  1.00 47.67           O
HETATM 3634  H1  HOH A2110      19.401  25.335   8.422  1.00 57.27           H
HETATM 3635  H2  HOH A2110      18.482  25.464   7.439  1.00 57.27           H
HETATM 3636  O   HOH A2111      31.567  20.783  -1.000  1.00 53.47           O
HETATM 3637  H1  HOH A2111      30.760  20.680  -0.786  1.00 64.24           H
HETATM 3638  H2  HOH A2111      31.940  21.114  -0.329  1.00 64.24           H
HETATM 3639  O   HOH A2112      17.414  28.269   9.425  1.00 54.82           O
HETATM 3640  H1  HOH A2112      17.376  28.857  10.023  1.00 65.86           H
HETATM 3641  H2  HOH A2112      16.656  27.906   9.396  1.00 65.86           H
HETATM 3642  O   HOH A2113      15.049  15.567  10.023  1.00 56.77           O
HETATM 3643  H1  HOH A2113      15.186  16.343  10.310  1.00 68.20           H
HETATM 3644  H2  HOH A2113      15.560  15.053  10.453  1.00 68.20           H
HETATM 3645  O   HOH A2114      16.210  17.876   3.250  1.00 58.59           O
HETATM 3646  H1  HOH A2114      15.797  17.859   2.518  1.00 70.38           H
HETATM 3647  H2  HOH A2114      16.971  17.548   3.099  1.00 70.38           H
HETATM 3648  O   HOH A2115      27.373  34.458  19.368  1.00 52.45           O
HETATM 3649  H1  HOH A2115      26.725  34.120  19.786  1.00 63.02           H
HETATM 3650  H2  HOH A2115      27.096  34.634  18.593  1.00 63.02           H
HETATM 3651  O   HOH A2116      31.405  29.450  17.296  1.00 41.68           O
HETATM 3652  H1  HOH A2116      30.692  29.778  16.993  1.00 50.09           H
HETATM 3653  H2  HOH A2116      31.280  29.302  18.113  1.00 50.09           H
HETATM 3654  O   HOH A2117      25.255  27.944  20.673  1.00 38.52           O
HETATM 3655  H1  HOH A2117      25.398  27.743  19.867  1.00 46.29           H
HETATM 3656  H2  HOH A2117      25.115  28.773  20.689  1.00 46.29           H
HETATM 3657  O   HOH A2118      17.057  11.465   6.459  1.00 60.38           O
HETATM 3658  H1  HOH A2118      16.373  10.975   6.475  1.00 72.53           H
HETATM 3659  H2  HOH A2118      16.795  12.256   6.571  1.00 72.53           H
HETATM 3660  O   HOH A2119      18.199   9.172   8.391  1.00 48.03           O
HETATM 3661  H1  HOH A2119      18.541   9.786   8.855  1.00 57.72           H
HETATM 3662  H2  HOH A2119      18.225   8.470   8.857  1.00 57.72           H
HETATM 3663  O   HOH A2120      17.995  13.722  10.461  1.00 52.02           O
HETATM 3664  H1  HOH A2120      18.435  14.438  10.483  1.00 62.49           H
HETATM 3665  H2  HOH A2120      18.232  13.312   9.767  1.00 62.49           H
HETATM 3666  O   HOH A2121      20.220  12.617   1.143  1.00 44.93           O
HETATM 3667  H1  HOH A2121      20.671  12.499   1.843  1.00 54.00           H
HETATM 3668  H2  HOH A2121      20.756  12.872   0.548  1.00 54.00           H
HETATM 3669  O   HOH A2122      29.280  32.336  10.611  1.00 48.24           O
HETATM 3670  H1  HOH A2122      29.133  32.546   9.809  1.00 57.96           H
HETATM 3671  H2  HOH A2122      28.550  32.059  10.926  1.00 57.96           H
HETATM 3672  O   HOH A2123      24.533  24.552  18.832  1.00 31.95           O
HETATM 3673  H1  HOH A2123      24.096  24.217  18.195  1.00 38.41           H
HETATM 3674  H2  HOH A2123      23.989  25.007  19.286  1.00 38.41           H
HETATM 3675  O   HOH A2124      24.818  24.482  22.880  1.00 46.18           O
HETATM 3676  H1  HOH A2124      25.355  25.123  22.958  1.00 55.49           H
HETATM 3677  H2  HOH A2124      25.096  24.011  22.241  1.00 55.49           H
HETATM 3678  O   HOH A2125      13.741  10.370  14.952  1.00 50.67           O
HETATM 3679  H1  HOH A2125      14.543  10.466  15.180  1.00 60.88           H
HETATM 3680  H2  HOH A2125      13.267  10.705  15.562  1.00 60.88           H
HETATM 3681  O   HOH A2126      27.337  14.303  22.622  1.00 29.28           O
HETATM 3682  H1  HOH A2126      26.681  14.993  22.626  1.00 35.21           H
HETATM 3683  H2  HOH A2126      26.987  13.599  23.210  1.00 35.21           H
HETATM 3684  O   HOH A2127      27.095  10.186  27.339  1.00 26.71           O
HETATM 3685  H1  HOH A2127      27.935  10.396  26.900  1.00 32.13           H
HETATM 3686  H2  HOH A2127      26.403  10.409  26.681  1.00 32.13           H
HETATM 3687  O   HOH A2128      22.016  15.121  28.253  1.00 48.56           O
HETATM 3688  H1  HOH A2128      22.362  14.682  27.625  1.00 58.34           H
HETATM 3689  H2  HOH A2128      22.039  14.634  28.940  1.00 58.34           H
HETATM 3690  O   HOH A2129      13.785  32.399  10.663  1.00 43.89           O
HETATM 3691  H1  HOH A2129      13.517  32.924  11.260  1.00 52.74           H
HETATM 3692  H2  HOH A2129      13.333  32.565   9.974  1.00 52.74           H
HETATM 3693  O   HOH A2130      25.899   7.758  34.393  1.00 30.62           O
HETATM 3694  H1  HOH A2130      26.522   7.920  33.854  1.00 36.82           H
HETATM 3695  H2  HOH A2130      26.104   7.051  34.805  1.00 36.82           H
HETATM 3696  O   HOH A2131      36.334   8.101  37.104  1.00 53.43           O
HETATM 3697  H1  HOH A2131      35.957   8.779  36.771  1.00 64.19           H
HETATM 3698  H2  HOH A2131      36.500   7.577  36.468  1.00 64.19           H
HETATM 3699  O   HOH A2132      41.322  16.044  39.169  1.00 55.16           O
HETATM 3700  H1  HOH A2132      41.957  16.589  39.260  1.00 66.26           H
HETATM 3701  H2  HOH A2132      41.663  15.301  38.970  1.00 66.26           H
HETATM 3702  O   HOH A2133      41.391  15.456  27.657  1.00 28.60           O
HETATM 3703  H1  HOH A2133      42.071  15.653  28.107  1.00 34.40           H
HETATM 3704  H2  HOH A2133      40.817  15.158  28.192  1.00 34.40           H
HETATM 3705  O   HOH A2134      45.399  13.880  29.700  1.00 33.90           O
HETATM 3706  H1  HOH A2134      44.560  13.846  29.715  1.00 40.75           H
HETATM 3707  H2  HOH A2134      45.606  14.693  29.717  1.00 40.75           H
HETATM 3708  O   HOH A2135      42.283  11.036  35.031  1.00 49.95           O
HETATM 3709  H1  HOH A2135      42.439  11.524  34.363  1.00 60.01           H
HETATM 3710  H2  HOH A2135      41.977  11.550  35.623  1.00 60.01           H
HETATM 3711  O   HOH A2136      45.185   8.715  29.788  1.00 48.78           O
HETATM 3712  H1  HOH A2136      45.034   8.862  30.598  1.00 58.61           H
HETATM 3713  H2  HOH A2136      45.718   9.311  29.525  1.00 58.61           H
HETATM 3714  O   HOH A2137      46.139  14.077  26.833  1.00 28.04           O
HETATM 3715  H1  HOH A2137      45.505  13.795  26.363  1.00 33.73           H
HETATM 3716  H2  HOH A2137      46.119  13.654  27.558  1.00 33.73           H
HETATM 3717  O   HOH A2138      44.066   7.850  27.281  1.00 41.03           O
HETATM 3718  H1  HOH A2138      44.175   7.942  28.108  1.00 49.32           H
HETATM 3719  H2  HOH A2138      43.240   7.877  27.139  1.00 49.32           H
HETATM 3720  O   HOH A2139      35.829   9.974  23.021  1.00 40.99           O
HETATM 3721  H1  HOH A2139      35.170   9.287  22.925  1.00 49.26           H
HETATM 3722  H2  HOH A2139      36.042  10.006  23.973  1.00 49.26           H
HETATM 3723  O   HOH A2140      37.717   2.475  25.716  1.00 49.70           O
HETATM 3724  H1  HOH A2140      37.543   3.297  25.739  1.00 59.71           H
HETATM 3725  H2  HOH A2140      37.737   2.208  26.512  1.00 59.71           H
HETATM 3726  O   HOH A2141      46.008   6.439  26.331  1.00 41.58           O
HETATM 3727  H1  HOH A2141      45.371   6.977  26.442  1.00 49.97           H
HETATM 3728  H2  HOH A2141      45.986   5.906  26.980  1.00 49.97           H
HETATM 3729  O   HOH A2142      51.457   4.099  23.207  1.00 59.63           O
HETATM 3730  H1  HOH A2142      51.520   3.586  23.871  1.00 71.63           H
HETATM 3731  H2  HOH A2142      52.239   4.307  22.980  1.00 71.63           H
HETATM 3732  O   HOH A2143      44.407   0.887  20.360  1.00 49.27           O
HETATM 3733  H1  HOH A2143      43.717   0.676  20.789  1.00 59.20           H
HETATM 3734  H2  HOH A2143      45.001   1.069  20.924  1.00 59.20           H
HETATM 3735  O   HOH A2144      46.381   4.065  25.413  1.00 36.59           O
HETATM 3736  H1  HOH A2144      45.841   3.784  25.993  1.00 43.98           H
HETATM 3737  H2  HOH A2144      46.357   4.903  25.443  1.00 43.98           H
HETATM 3738  O   HOH A2145      49.137   0.893  19.400  1.00 43.95           O
HETATM 3739  H1  HOH A2145      48.453   1.286  19.110  1.00 52.81           H
HETATM 3740  H2  HOH A2145      49.458   0.456  18.757  1.00 52.81           H
HETATM 3741  O   HOH A2146      51.814   8.222  18.272  1.00 51.76           O
HETATM 3742  H1  HOH A2146      51.408   8.318  17.542  1.00 62.19           H
HETATM 3743  H2  HOH A2146      52.560   8.596  18.182  1.00 62.19           H
HETATM 3744  O   HOH A2147      52.728   5.359  14.581  1.00 57.69           O
HETATM 3745  H1  HOH A2147      51.907   5.274  14.739  1.00 69.30           H
HETATM 3746  H2  HOH A2147      53.076   5.699  15.265  1.00 69.30           H
HETATM 3747  O   HOH A2148      50.126  -0.576  17.372  1.00 49.47           O
HETATM 3748  H1  HOH A2148      50.487   0.008  16.884  1.00 59.44           H
HETATM 3749  H2  HOH A2148      49.583  -0.998  16.891  1.00 59.44           H
HETATM 3750  O   HOH A2149      54.643   3.283  14.822  1.00 57.05           O
HETATM 3751  H1  HOH A2149      54.398   3.625  14.093  1.00 68.54           H
HETATM 3752  H2  HOH A2149      53.972   2.911  15.163  1.00 68.54           H
HETATM 3753  O   HOH A2150      42.971   5.144   1.550  1.00 50.97           O
HETATM 3754  H1  HOH A2150      42.302   5.512   1.900  1.00 61.24           H
HETATM 3755  H2  HOH A2150      43.655   5.505   1.880  1.00 61.24           H
HETATM 3756  O   HOH A2151      43.942  11.260   5.010  1.00 40.14           O
HETATM 3757  H1  HOH A2151      44.557  11.718   5.351  1.00 48.25           H
HETATM 3758  H2  HOH A2151      44.279  10.819   4.377  1.00 48.25           H
HETATM 3759  O   HOH A2152      35.870   3.914  18.494  1.00 37.88           O
HETATM 3760  H1  HOH A2152      34.908   3.960  18.548  1.00 45.53           H
HETATM 3761  H2  HOH A2152      36.075   3.490  17.647  1.00 45.53           H
HETATM 3762  O   HOH A2153      35.955   3.855   8.723  1.00 50.70           O
HETATM 3763  H1  HOH A2153      36.320   3.115   8.877  1.00 60.92           H
HETATM 3764  H2  HOH A2153      36.054   4.323   9.416  1.00 60.92           H
HETATM 3765  O   HOH A2154      34.802   2.978  12.577  1.00 47.07           O
HETATM 3766  H1  HOH A2154      34.285   2.335  12.420  1.00 56.55           H
HETATM 3767  H2  HOH A2154      34.914   2.998  13.412  1.00 56.55           H
HETATM 3768  O   HOH A2155      39.032   4.807  22.761  1.00 37.29           O
HETATM 3769  H1  HOH A2155      38.828   4.937  21.837  1.00 44.82           H
HETATM 3770  H2  HOH A2155      38.230   4.491  23.179  1.00 44.82           H
HETATM 3771  O   HOH A2156      36.193   6.773  18.083  1.00 30.58           O
HETATM 3772  H1  HOH A2156      35.264   7.075  18.056  1.00 36.78           H
HETATM 3773  H2  HOH A2156      36.211   5.872  17.764  1.00 36.78           H
HETATM 3774  O   HOH A2157      36.593   9.141  20.306  1.00 32.52           O
HETATM 3775  H1  HOH A2157      36.773   9.072  21.247  1.00 39.10           H
HETATM 3776  H2  HOH A2157      36.629   8.259  19.903  1.00 39.10           H
HETATM 3777  O   HOH A2158      42.413  14.809  25.149  1.00 30.35           O
HETATM 3778  H1  HOH A2158      42.179  15.145  25.887  1.00 36.49           H
HETATM 3779  H2  HOH A2158      42.958  14.195  25.331  1.00 36.49           H
HETATM 3780  O   HOH A2159      40.446  23.102  14.225  1.00 35.96           O
HETATM 3781  H1  HOH A2159      39.695  23.235  14.577  1.00 43.23           H
HETATM 3782  H2  HOH A2159      40.427  22.329  13.898  1.00 43.23           H
HETATM 3783  O   HOH A2160      41.632  26.437  16.864  1.00 41.61           O
HETATM 3784  H1  HOH A2160      40.923  26.215  17.259  1.00 50.01           H
HETATM 3785  H2  HOH A2160      42.272  26.232  17.372  1.00 50.01           H
HETATM 3786  O   HOH A2161      34.839  33.186  16.394  1.00 53.85           O
HETATM 3787  H1  HOH A2161      35.529  33.670  16.404  1.00 64.70           H
HETATM 3788  H2  HOH A2161      35.091  32.406  16.213  1.00 64.70           H
HETATM 3789  O   HOH A2162      33.211  29.701  15.844  1.00 48.44           O
HETATM 3790  H1  HOH A2162      32.606  29.353  16.310  1.00 58.20           H
HETATM 3791  H2  HOH A2162      33.891  29.767  16.335  1.00 58.20           H
HETATM 3792  O   HOH A2163      24.247  14.029  40.811  1.00 56.12           O
HETATM 3793  H1  HOH A2163      24.476  13.319  41.203  1.00 67.42           H
HETATM 3794  H2  HOH A2163      24.857  14.591  40.953  1.00 67.42           H
HETATM 3795  O   HOH A2164      30.975   4.090  33.741  1.00 46.46           O
HETATM 3796  H1  HOH A2164      31.686   4.408  34.059  1.00 55.83           H
HETATM 3797  H2  HOH A2164      30.461   3.952  34.392  1.00 55.83           H
HETATM 3798  O   HOH A2165      26.328   5.025  38.715  1.00 54.32           O
HETATM 3799  H1  HOH A2165      27.006   5.363  39.076  1.00 65.26           H
HETATM 3800  H2  HOH A2165      25.656   5.367  39.087  1.00 65.26           H
HETATM 3801  O   HOH A2166      36.123  12.046  38.490  1.00 45.90           O
HETATM 3802  H1  HOH A2166      35.390  12.462  38.502  1.00 55.15           H
HETATM 3803  H2  HOH A2166      36.170  11.611  39.205  1.00 55.15           H
HETATM 3804  O   HOH A2167      26.841  19.410  39.228  1.00 52.34           O
HETATM 3805  H1  HOH A2167      26.201  19.930  39.396  1.00 62.88           H
HETATM 3806  H2  HOH A2167      26.798  18.776  39.778  1.00 62.88           H
HETATM 3807  O   HOH A2168      30.282  13.680  35.698  1.00 34.36           O
HETATM 3808  H1  HOH A2168      30.131  14.457  35.983  1.00 41.31           H
HETATM 3809  H2  HOH A2168      30.860  13.748  35.090  1.00 41.31           H
HETATM 3810  O   HOH A2169      31.194  19.596  41.596  1.00 43.41           O
HETATM 3811  H1  HOH A2169      30.920  19.484  40.813  1.00 52.17           H
HETATM 3812  H2  HOH A2169      31.993  19.341  41.614  1.00 52.17           H
HETATM 3813  O   HOH A2170      23.002  17.775  36.222  1.00 56.44           O
HETATM 3814  H1  HOH A2170      23.696  18.023  35.818  1.00 67.80           H
HETATM 3815  H2  HOH A2170      23.029  18.131  36.982  1.00 67.80           H
HETATM 3816  O   HOH A2171      34.905  15.714  40.842  1.00 50.70           O
HETATM 3817  H1  HOH A2171      35.484  16.149  40.417  1.00 60.92           H
HETATM 3818  H2  HOH A2171      34.684  15.063  40.356  1.00 60.92           H
HETATM 3819  O   HOH A2172      40.910  25.779  25.464  1.00 42.24           O
HETATM 3820  H1  HOH A2172      41.299  25.100  25.775  1.00 50.76           H
HETATM 3821  H2  HOH A2172      40.322  25.995  26.026  1.00 50.76           H
HETATM 3822  O   HOH A2173      35.064  25.928  29.463  1.00 49.81           O
HETATM 3823  H1  HOH A2173      35.526  25.280  29.735  1.00 59.85           H
HETATM 3824  H2  HOH A2173      35.418  26.197  28.749  1.00 59.85           H
HETATM 3825  O   HOH A2174      39.054  29.633  20.619  1.00 47.83           O
HETATM 3826  H1  HOH A2174      39.337  28.889  20.885  1.00 57.47           H
HETATM 3827  H2  HOH A2174      38.855  29.539  19.805  1.00 57.47           H
HETATM 3828  O   HOH A2175      40.011  27.583  23.965  1.00 34.46           O
HETATM 3829  H1  HOH A2175      39.808  28.362  23.727  1.00 41.43           H
HETATM 3830  H2  HOH A2175      40.254  27.631  24.769  1.00 41.43           H
HETATM 3831  O   HOH A2176      44.854  27.436  19.423  1.00 56.78           O
HETATM 3832  H1  HOH A2176      44.514  27.928  18.832  1.00 68.21           H
HETATM 3833  H2  HOH A2176      44.395  26.732  19.444  1.00 68.21           H
HETATM 3834  O   HOH A2177      43.022  25.047  23.503  1.00 37.69           O
HETATM 3835  H1  HOH A2177      43.509  24.858  22.844  1.00 45.30           H
HETATM 3836  H2  HOH A2177      43.445  24.816  24.190  1.00 45.30           H
HETATM 3837  O   HOH A2178      49.319  25.316  25.315  1.00 41.96           O
HETATM 3838  H1  HOH A2178      49.228  25.007  24.540  1.00 50.43           H
HETATM 3839  H2  HOH A2178      48.917  26.056  25.335  1.00 50.43           H
HETATM 3840  O   HOH A2179      46.416  20.454  20.619  1.00 30.97           O
HETATM 3841  H1  HOH A2179      46.026  19.833  21.028  1.00 37.24           H
HETATM 3842  H2  HOH A2179      46.745  20.115  19.925  1.00 37.24           H
HETATM 3843  O   HOH A2180      50.651  19.327  24.677  1.00 36.84           O
HETATM 3844  H1  HOH A2180      50.007  19.778  24.976  1.00 44.28           H
HETATM 3845  H2  HOH A2180      50.536  18.531  24.915  1.00 44.28           H
HETATM 3846  O   HOH A2181      43.091  25.359  26.593  1.00 34.64           O
HETATM 3847  H1  HOH A2181      42.820  26.010  26.140  1.00 41.65           H
HETATM 3848  H2  HOH A2181      43.900  25.500  26.737  1.00 41.65           H
HETATM 3849  O   HOH A2182      39.022  26.485  27.576  1.00 40.73           O
HETATM 3850  H1  HOH A2182      38.333  26.842  27.255  1.00 48.95           H
HETATM 3851  H2  HOH A2182      38.870  26.349  28.390  1.00 48.95           H
HETATM 3852  O   HOH A2183      36.714  24.101  30.585  1.00 30.66           O
HETATM 3853  H1  HOH A2183      37.439  24.241  30.979  1.00 36.87           H
HETATM 3854  H2  HOH A2183      36.410  23.381  30.902  1.00 36.87           H
HETATM 3855  O   HOH A2184      36.277  27.638  31.469  1.00 47.12           O
HETATM 3856  H1  HOH A2184      36.649  28.043  30.834  1.00 56.62           H
HETATM 3857  H2  HOH A2184      36.311  26.816  31.295  1.00 56.62           H
HETATM 3858  O   HOH A2185      27.994  25.615  30.283  1.00 64.65           O
HETATM 3859  H1  HOH A2185      27.154  25.618  30.294  1.00 77.65           H
HETATM 3860  H2  HOH A2185      28.248  25.285  31.015  1.00 77.65           H
HETATM 3861  O   HOH A2186      25.436  22.604  36.337  1.00 51.65           O
HETATM 3862  H1  HOH A2186      26.213  22.704  36.032  1.00 62.05           H
HETATM 3863  H2  HOH A2186      24.955  23.201  35.993  1.00 62.05           H
HETATM 3864  O   HOH A2187      29.100  27.489  34.902  1.00 61.97           O
HETATM 3865  H1  HOH A2187      28.690  28.050  34.424  1.00 74.43           H
HETATM 3866  H2  HOH A2187      28.899  27.658  35.700  1.00 74.43           H
HETATM 3867  O   HOH A2188      22.786  24.168  38.456  1.00 58.23           O
HETATM 3868  H1  HOH A2188      23.273  23.489  38.371  1.00 69.95           H
HETATM 3869  H2  HOH A2188      23.075  24.741  37.914  1.00 69.95           H
HETATM 3870  O   HOH A2189      27.214  28.254  41.421  1.00 58.57           O
HETATM 3871  H1  HOH A2189      26.434  28.557  41.368  1.00 70.35           H
HETATM 3872  H2  HOH A2189      27.237  27.760  42.100  1.00 70.35           H
HETATM 3873  O   HOH A2190      21.115  27.212  29.330  1.00 55.65           O
HETATM 3874  H1  HOH A2190      20.693  27.938  29.265  1.00 66.86           H
HETATM 3875  H2  HOH A2190      20.887  26.861  30.057  1.00 66.86           H
HETATM 3876  O   HOH A2191      20.257  26.833  34.559  1.00 60.96           O
HETATM 3877  H1  HOH A2191      20.422  26.811  33.735  1.00 73.22           H
HETATM 3878  H2  HOH A2191      19.441  26.650  34.656  1.00 73.22           H
HETATM 3879  O   HOH A2192      17.661  22.708  29.950  1.00 42.85           O
HETATM 3880  H1  HOH A2192      17.147  23.298  29.646  1.00 51.49           H
HETATM 3881  H2  HOH A2192      17.930  22.981  30.698  1.00 51.49           H
HETATM 3882  O   HOH A2193      18.286  19.827  30.488  1.00 61.25           O
HETATM 3883  H1  HOH A2193      17.700  20.422  30.385  1.00 73.57           H
HETATM 3884  H2  HOH A2193      18.680  19.998  31.211  1.00 73.57           H
HETATM 3885  O   HOH A2194      23.726  12.016  36.503  1.00 31.86           O
HETATM 3886  H1  HOH A2194      23.074  12.432  36.175  1.00 38.31           H
HETATM 3887  H2  HOH A2194      23.599  11.204  36.340  1.00 38.31           H
HETATM 3888  O   HOH A2195      21.648  14.681  37.653  1.00 53.20           O
HETATM 3889  H1  HOH A2195      21.271  14.040  38.043  1.00 63.92           H
HETATM 3890  H2  HOH A2195      21.850  14.410  36.882  1.00 63.92           H
HETATM 3891  O   HOH A2196      20.919  21.367  24.737  1.00 56.42           O
HETATM 3892  H1  HOH A2196      20.106  21.574  24.743  1.00 67.78           H
HETATM 3893  H2  HOH A2196      21.282  21.802  24.118  1.00 67.78           H
HETATM 3894  O   HOH A2197      24.672  22.456  29.537  1.00 47.93           O
HETATM 3895  H1  HOH A2197      25.377  22.799  29.840  1.00 57.59           H
HETATM 3896  H2  HOH A2197      24.201  22.247  30.199  1.00 57.59           H
HETATM 3897  O   HOH A2198      25.093  24.770  27.019  1.00 64.29           O
HETATM 3898  H1  HOH A2198      25.515  25.310  27.505  1.00 77.22           H
HETATM 3899  H2  HOH A2198      25.332  24.915  26.226  1.00 77.22           H
HETATM 3900  O   HOH A2199      21.140  20.888  28.980  1.00 56.18           O
HETATM 3901  H1  HOH A2199      20.363  20.657  29.205  1.00 67.49           H
HETATM 3902  H2  HOH A2199      21.544  21.091  29.688  1.00 67.49           H
HETATM 3903  O   HOH A2200      37.309  30.280  11.571  1.00 41.89           O
HETATM 3904  H1  HOH A2200      37.535  31.014  11.228  1.00 50.35           H
HETATM 3905  H2  HOH A2200      37.670  30.239  12.330  1.00 50.35           H
HETATM 3906  O   HOH A2201      31.606  32.313   7.334  1.00 55.97           O
HETATM 3907  H1  HOH A2201      32.239  32.866   7.386  1.00 67.24           H
HETATM 3908  H2  HOH A2201      31.953  31.547   7.334  1.00 67.24           H
HETATM 3909  O   HOH A2202      34.130  25.545   2.669  1.00 54.73           O
HETATM 3910  H1  HOH A2202      33.972  25.578   3.492  1.00 65.75           H
HETATM 3911  H2  HOH A2202      34.895  25.874   2.554  1.00 65.75           H
HETATM 3912  O   HOH A2203      32.318  28.750   3.119  1.00 50.62           O
HETATM 3913  H1  HOH A2203      32.890  28.541   2.537  1.00 60.82           H
HETATM 3914  H2  HOH A2203      31.726  28.152   3.105  1.00 60.82           H
HETATM 3915  O   HOH A2204      36.714  22.474   3.433  1.00 42.96           O
HETATM 3916  H1  HOH A2204      36.683  23.204   3.016  1.00 51.62           H
HETATM 3917  H2  HOH A2204      36.292  21.909   2.976  1.00 51.62           H
HETATM 3918  O   HOH A2205      31.159  28.916   5.534  1.00 48.72           O
HETATM 3919  H1  HOH A2205      31.547  29.127   4.817  1.00 58.54           H
HETATM 3920  H2  HOH A2205      31.663  29.155   6.163  1.00 58.54           H
HETATM 3921  O   HOH A2206      25.173  27.985   7.661  1.00 38.66           O
HETATM 3922  H1  HOH A2206      25.612  27.267   7.625  1.00 46.46           H
HETATM 3923  H2  HOH A2206      24.699  28.016   6.969  1.00 46.46           H
HETATM 3924  O   HOH A2207      29.510  20.920   0.433  1.00 40.92           O
HETATM 3925  H1  HOH A2207      29.350  21.744   0.411  1.00 49.18           H
HETATM 3926  H2  HOH A2207      29.736  20.726   1.219  1.00 49.18           H
HETATM 3927  O   HOH A2208      31.126  24.903   4.637  1.00 40.92           O
HETATM 3928  H1  HOH A2208      31.738  25.381   4.312  1.00 49.18           H
HETATM 3929  H2  HOH A2208      31.270  24.113   4.380  1.00 49.18           H
HETATM 3930  O   HOH A2209      33.622  20.439   4.493  1.00 36.13           O
HETATM 3931  H1  HOH A2209      34.023  21.075   4.875  1.00 43.43           H
HETATM 3932  H2  HOH A2209      33.139  20.779   3.893  1.00 43.43           H
HETATM 3933  O   HOH A2210      15.049  18.360  10.894  1.00 49.27           O
HETATM 3934  H1  HOH A2210      14.945  18.897  10.255  1.00 59.20           H
HETATM 3935  H2  HOH A2210      15.456  18.776  11.501  1.00 59.20           H
HETATM 3936  O   HOH A2211      19.049  16.638   2.434  1.00 41.27           O
HETATM 3937  H1  HOH A2211      19.439  16.036   1.998  1.00 49.60           H
HETATM 3938  H2  HOH A2211      19.646  17.080   2.826  1.00 49.60           H
HETATM 3939  O   HOH A2212      18.974  23.626   4.369  1.00 46.75           O
HETATM 3940  H1  HOH A2212      18.193  23.891   4.525  1.00 56.18           H
HETATM 3941  H2  HOH A2212      19.490  24.265   4.546  1.00 56.18           H
HETATM 3942  O   HOH A2213      32.638  18.497   2.037  1.00 44.05           O
HETATM 3943  H1  HOH A2213      32.258  19.246   1.956  1.00 52.93           H
HETATM 3944  H2  HOH A2213      32.341  18.144   2.740  1.00 52.93           H
HETATM 3945  O   HOH A2214      18.684  12.219   8.007  1.00 38.23           O
HETATM 3946  H1  HOH A2214      18.299  11.529   7.718  1.00 45.95           H
HETATM 3947  H2  HOH A2214      19.326  12.370   7.485  1.00 45.95           H
HETATM 3948  O   HOH A2215      26.471  13.546  -0.912  1.00 33.58           O
HETATM 3949  H1  HOH A2215      26.996  14.162  -1.121  1.00 40.37           H
HETATM 3950  H2  HOH A2215      25.739  13.911  -0.718  1.00 40.37           H
HETATM 3951  O   HOH A2216      22.199  10.818   2.086  1.00 43.47           O
HETATM 3952  H1  HOH A2216      22.445  10.971   2.874  1.00 52.23           H
HETATM 3953  H2  HOH A2216      22.886  10.598   1.650  1.00 52.23           H
HETATM 3954  O   HOH A2217      22.125  14.076  -1.063  1.00 36.12           O
HETATM 3955  H1  HOH A2217      22.898  14.307  -0.832  1.00 43.42           H
HETATM 3956  H2  HOH A2217      21.853  14.641  -1.626  1.00 43.42           H
HETATM 3957  O   HOH A2218      19.111  14.232   3.095  1.00 54.20           O
HETATM 3958  H1  HOH A2218      18.344  14.151   3.430  1.00 65.12           H
HETATM 3959  H2  HOH A2218      19.127  13.761   2.399  1.00 65.12           H
HETATM 3960  O   HOH A2219      26.602  11.023   9.858  1.00 49.05           O
HETATM 3961  H1  HOH A2219      26.114  11.023   9.172  1.00 58.94           H
HETATM 3962  H2  HOH A2219      26.087  11.030  10.525  1.00 58.94           H
HETATM 3963  O   HOH A2220      21.399   6.275   2.684  1.00 55.73           O
HETATM 3964  H1  HOH A2220      21.676   6.374   3.471  1.00 66.95           H
HETATM 3965  H2  HOH A2220      22.061   6.034   2.224  1.00 66.95           H
HETATM 3966  O   HOH A2221      18.101  11.154   0.298  1.00 59.95           O
HETATM 3967  H1  HOH A2221      17.444  11.654   0.135  1.00 72.02           H
HETATM 3968  H2  HOH A2221      18.755  11.657   0.456  1.00 72.02           H
HETATM 3969  O   HOH A2222      25.492   5.120   2.774  1.00 46.12           O
HETATM 3970  H1  HOH A2222      26.272   4.839   2.641  1.00 55.42           H
HETATM 3971  H2  HOH A2222      25.492   5.481   3.532  1.00 55.42           H
HETATM 3972  O   HOH A2223      29.809   5.216   6.157  1.00 57.89           O
HETATM 3973  H1  HOH A2223      29.233   4.782   5.726  1.00 69.55           H
HETATM 3974  H2  HOH A2223      29.467   5.953   6.344  1.00 69.55           H
HETATM 3975  O   HOH A2224      27.826   4.746  12.330  1.00 42.93           O
HETATM 3976  H1  HOH A2224      27.697   5.425  12.810  1.00 51.59           H
HETATM 3977  H2  HOH A2224      27.716   4.981  11.530  1.00 51.59           H
HETATM 3978  O   HOH A2225      27.524   7.375  13.128  1.00 39.10           O
HETATM 3979  H1  HOH A2225      27.725   7.969  13.688  1.00 47.00           H
HETATM 3980  H2  HOH A2225      26.699   7.235  13.207  1.00 47.00           H
HETATM 3981  O   HOH A2226      20.024   6.041  12.515  1.00 59.41           O
HETATM 3982  H1  HOH A2226      19.537   6.604  12.906  1.00 71.37           H
HETATM 3983  H2  HOH A2226      20.550   6.478  12.023  1.00 71.37           H
HETATM 3984  O   HOH A2227      17.925   3.759  12.521  1.00 57.64           O
HETATM 3985  H1  HOH A2227      18.414   3.574  13.179  1.00 69.25           H
HETATM 3986  H2  HOH A2227      18.426   3.799  11.845  1.00 69.25           H
HETATM 3987  O   HOH A2228      24.235   3.938  10.773  1.00 49.36           O
HETATM 3988  H1  HOH A2228      24.925   3.926  10.293  1.00 59.30           H
HETATM 3989  H2  HOH A2228      24.465   3.657  11.533  1.00 59.30           H
HETATM 3990  O   HOH A2229      17.264   1.491  15.369  1.00 53.98           O
HETATM 3991  H1  HOH A2229      17.443   2.088  14.804  1.00 64.85           H
HETATM 3992  H2  HOH A2229      17.077   0.795  14.938  1.00 64.85           H
HETATM 3993  O   HOH A2230      16.630   2.812  21.457  1.00 34.40           O
HETATM 3994  H1  HOH A2230      15.928   3.209  21.217  1.00 41.35           H
HETATM 3995  H2  HOH A2230      17.193   2.922  20.842  1.00 41.35           H
HETATM 3996  O   HOH A2231      18.474   0.157  20.093  1.00 54.54           O
HETATM 3997  H1  HOH A2231      18.391   0.905  19.720  1.00 65.53           H
HETATM 3998  H2  HOH A2231      18.805  -0.365  19.521  1.00 65.53           H
HETATM 3999  O   HOH A2232      18.047   6.408  14.414  1.00 49.15           O
HETATM 4000  H1  HOH A2232      18.334   5.616  14.414  1.00 59.05           H
HETATM 4001  H2  HOH A2232      18.414   6.801  15.059  1.00 59.05           H
HETATM 4002  O   HOH A2233      15.448   4.402  17.276  1.00 48.01           O
HETATM 4003  H1  HOH A2233      16.036   4.022  16.809  1.00 57.69           H
HETATM 4004  H2  HOH A2233      15.584   5.228  17.215  1.00 57.69           H
HETATM 4005  O   HOH A2234      16.475   8.432  14.214  1.00 51.10           O
HETATM 4006  H1  HOH A2234      17.109   7.881  14.191  1.00 61.40           H
HETATM 4007  H2  HOH A2234      16.411   8.754  13.441  1.00 61.40           H
HETATM 4008  O   HOH A2235      17.474  10.529  11.411  1.00 57.20           O
HETATM 4009  H1  HOH A2235      17.411  11.223  10.940  1.00 68.71           H
HETATM 4010  H2  HOH A2235      17.348  10.773  12.207  1.00 68.71           H
HETATM 4011  O   HOH A2236      16.366  12.490  19.710  1.00 37.37           O
HETATM 4012  H1  HOH A2236      17.151  12.398  19.425  1.00 44.92           H
HETATM 4013  H2  HOH A2236      16.314  13.262  20.040  1.00 44.92           H
HETATM 4014  O   HOH A2237      12.972  11.868  16.651  1.00 52.29           O
HETATM 4015  H1  HOH A2237      12.779  11.369  17.302  1.00 62.83           H
HETATM 4016  H2  HOH A2237      13.253  12.594  16.973  1.00 62.83           H
HETATM 4017  O   HOH A2238      12.836  19.222  14.022  1.00 31.44           O
HETATM 4018  H1  HOH A2238      12.724  19.354  13.201  1.00 37.80           H
HETATM 4019  H2  HOH A2238      13.603  18.889  14.119  1.00 37.80           H
HETATM 4020  O   HOH A2239      14.841  14.608  13.208  1.00 43.77           O
HETATM 4021  H1  HOH A2239      14.069  14.631  13.538  1.00 52.59           H
HETATM 4022  H2  HOH A2239      15.091  13.804  13.215  1.00 52.59           H
HETATM 4023  O   HOH A2240      18.015  22.009  10.943  1.00 40.05           O
HETATM 4024  H1  HOH A2240      17.579  21.826  11.637  1.00 48.13           H
HETATM 4025  H2  HOH A2240      18.149  22.840  10.944  1.00 48.13           H
HETATM 4026  O   HOH A2241      16.545  25.501  17.289  1.00 33.46           O
HETATM 4027  H1  HOH A2241      16.765  24.807  17.706  1.00 40.22           H
HETATM 4028  H2  HOH A2241      16.244  25.247  16.545  1.00 40.22           H
HETATM 4029  O   HOH A2242      19.021  24.583  10.542  1.00 42.19           O
HETATM 4030  H1  HOH A2242      19.183  25.041  11.227  1.00 50.70           H
HETATM 4031  H2  HOH A2242      19.690  24.095  10.409  1.00 50.70           H
HETATM 4032  O   HOH A2243      11.225  27.780  11.280  1.00 51.58           O
HETATM 4033  H1  HOH A2243      11.922  27.620  11.723  1.00 61.97           H
HETATM 4034  H2  HOH A2243      11.327  27.426  10.524  1.00 61.97           H
HETATM 4035  O   HOH A2244      15.838  28.356  16.648  1.00 39.36           O
HETATM 4036  H1  HOH A2244      16.343  28.625  17.266  1.00 47.30           H
HETATM 4037  H2  HOH A2244      15.305  27.804  16.989  1.00 47.30           H
HETATM 4038  O   HOH A2245      14.448  30.812  12.455  1.00 48.46           O
HETATM 4039  H1  HOH A2245      14.180  31.363  11.885  1.00 58.23           H
HETATM 4040  H2  HOH A2245      14.289  30.053  12.136  1.00 58.23           H
HETATM 4041  O   HOH A2246      28.643  13.461  20.230  1.00 30.55           O
HETATM 4042  H1  HOH A2246      28.173  13.831  21.018  1.00 36.74           H
HETATM 4043  H2  HOH A2246      28.205  12.581  20.102  1.00 36.74           H
HETATM 4044  O   HOH A2247      34.767   4.736  27.592  1.00 56.13           O
HETATM 4045  H1  HOH A2247      34.232   5.532  27.536  1.00 67.43           H
HETATM 4046  H2  HOH A2247      35.690   5.019  27.465  1.00 67.43           H
TER
END
