# Supplementary material for: High-throughput quantum-mechanics/molecular-mechanics (ONIOM) macromolecular crystallographic refinement with PHENIX/DivCon: the impact of mixed Hamiltonian methods on ligand and protein structure
Source: Acta Crystallogr D Struct Biol. 2018 Oct 29;74(Pt 11):1063–77. doi: 10.1107/S2059798318012913 (PMC6213575; doi:10.1107/S2059798318012913)
Supplement: Supplementary file 4 [file d-74-01063-sup4.gz]

Archive with 238 entries (237 files):
- results_PHENIX
- results_PHENIX/1G9V-H_refine_001.pdb
- results_PHENIX/1G9V-H_refine_001.mtz
- results_PHENIX/1GKC-H_refine_001.pdb
- results_PHENIX/1GKC-H_refine_001.mtz
- results_PHENIX/1GPK-H_refine_001.pdb
- results_PHENIX/1GPK-H_refine_001.mtz
- results_PHENIX/1HNN-H_refine_001.pdb
- results_PHENIX/1HNN-H_refine_001.mtz
- results_PHENIX/1HP0-H_refine_001.pdb
- results_PHENIX/1HP0-H_refine_001.mtz
- results_PHENIX/1HQ2-H_refine_001.pdb
- results_PHENIX/1HQ2-H_refine_001.mtz
- results_PHENIX/1HVY-H_refine_001.pdb
- results_PHENIX/1HVY-H_refine_001.mtz
- results_PHENIX/1HWI-H_refine_001.pdb
- results_PHENIX/1HWI-H_refine_001.mtz
- results_PHENIX/1HWW-H_refine_001.pdb
- results_PHENIX/1HWW-H_refine_001.mtz
- results_PHENIX/1IA1-H_refine_001.pdb
- results_PHENIX/1IA1-H_refine_001.mtz
- results_PHENIX/1IG3-H_refine_001.pdb
- results_PHENIX/1IG3-H_refine_001.mtz
- results_PHENIX/1J3J-H_refine_001.pdb
- results_PHENIX/1J3J-H_refine_001.mtz
- results_PHENIX/1JD0-H_refine_001.pdb
- results_PHENIX/1JD0-H_refine_001.mtz
- results_PHENIX/1JJE-H_refine_001.pdb
- results_PHENIX/1JJE-H_refine_001.mtz
- results_PHENIX/1JLA-H_refine_001.pdb
- results_PHENIX/1JLA-H_refine_001.mtz
- results_PHENIX/1K3U-H_refine_001.pdb
- results_PHENIX/1K3U-H_refine_001.mtz
- results_PHENIX/1KE5-H_refine_001.pdb
- results_PHENIX/1KE5-H_refine_001.mtz
- results_PHENIX/1KZK-H_refine_001.pdb
- results_PHENIX/1KZK-H_refine_001.mtz
- results_PHENIX/1L2S-H_refine_001.pdb
- results_PHENIX/1L2S-H_refine_001.mtz
- results_PHENIX/1L7F-H_refine_001.pdb
- results_PHENIX/1L7F-H_refine_001.mtz
- results_PHENIX/1LPZ-H_refine_001.pdb
- results_PHENIX/1LPZ-H_refine_001.mtz
- results_PHENIX/1LRH-H_refine_001.pdb
- results_PHENIX/1LRH-H_refine_001.mtz
- results_PHENIX/1MEH-H_refine_001.pdb
- results_PHENIX/1MEH-H_refine_001.mtz
- results_PHENIX/1MMV-H_refine_001.pdb
- results_PHENIX/1MMV-H_refine_001.mtz
- results_PHENIX/1MZC-H_refine_001.pdb
- results_PHENIX/1MZC-H_refine_001.mtz
- results_PHENIX/1N1M-H_refine_001.pdb
- results_PHENIX/1N1M-H_refine_001.mtz
- results_PHENIX/1N2J-H_refine_001.pdb
- results_PHENIX/1N2J-H_refine_001.mtz
- results_PHENIX/1N2V-H_refine_001.pdb
- results_PHENIX/1N2V-H_refine_001.mtz
- results_PHENIX/1N46-H_refine_001.pdb
- results_PHENIX/1N46-H_refine_001.mtz
- results_PHENIX/1NAV-H_refine_001.pdb
- results_PHENIX/1NAV-H_refine_001.mtz
- results_PHENIX/1OF1-H_refine_001.pdb
- results_PHENIX/1OF1-H_refine_001.mtz
- results_PHENIX/1OF6-H_refine_001.pdb
- results_PHENIX/1OF6-H_refine_001.mtz
- results_PHENIX/1OPK-H_refine_001.pdb
- results_PHENIX/1OPK-H_refine_001.mtz
- results_PHENIX/1OQ5-H_refine_001.pdb
- results_PHENIX/1OQ5-H_refine_001.mtz
- results_PHENIX/1OWE-H_refine_001.pdb
- results_PHENIX/1OWE-H_refine_001.mtz
- results_PHENIX/1OYT-H_refine_001.pdb
- results_PHENIX/1OYT-H_refine_001.mtz
- results_PHENIX/1P2Y-H_refine_001.pdb
- results_PHENIX/1P2Y-H_refine_001.mtz
- results_PHENIX/1P62-H_refine_001.pdb
- results_PHENIX/1P62-H_refine_001.mtz
- results_PHENIX/1Q1G-H_refine_001.pdb
- results_PHENIX/1Q1G-H_refine_001.mtz
- results_PHENIX/1Q41-H_refine_001.pdb
- results_PHENIX/1Q41-H_refine_001.mtz
- results_PHENIX/1Q4G-H_refine_001.pdb
- results_PHENIX/1Q4G-H_refine_001.mtz
- results_PHENIX/1R1H-H_refine_001.pdb
- results_PHENIX/1R1H-H_refine_001.mtz
- results_PHENIX/1R55-H_refine_001.pdb
- results_PHENIX/1R55-H_refine_001.mtz
- results_PHENIX/1R58-H_refine_001.pdb
- results_PHENIX/1R58-H_refine_001.mtz
- results_PHENIX/1R9O-H_refine_001.pdb
- results_PHENIX/1R9O-H_refine_001.mtz
- results_PHENIX/1S19-H_refine_001.pdb
- results_PHENIX/1S19-H_refine_001.mtz
- results_PHENIX/1S3V-H_refine_001.pdb
- results_PHENIX/1S3V-H_refine_001.mtz
- results_PHENIX/1SG0-H_refine_001.pdb
- results_PHENIX/1SG0-H_refine_001.mtz
- results_PHENIX/1SJ0-H_refine_001.pdb
- results_PHENIX/1SJ0-H_refine_001.mtz
- results_PHENIX/1SQ5-H_refine_001.pdb
- results_PHENIX/1SQ5-H_refine_001.mtz
- results_PHENIX/1T40-H_refine_001.pdb
- results_PHENIX/1T40-H_refine_001.mtz
- results_PHENIX/1T46-H_refine_001.pdb
- results_PHENIX/1T46-H_refine_001.mtz
- results_PHENIX/1T9B-H_refine_001.pdb
- results_PHENIX/1T9B-H_refine_001.mtz
- results_PHENIX/1TOW-H_refine_001.pdb
- results_PHENIX/1TOW-H_refine_001.mtz
- results_PHENIX/1TT1-H_refine_001.pdb
- results_PHENIX/1TT1-H_refine_001.mtz
- results_PHENIX/1TZ8-H_refine_001.pdb
- results_PHENIX/1TZ8-H_refine_001.mtz
- results_PHENIX/1U1C-H_refine_001.pdb
- results_PHENIX/1U1C-H_refine_001.mtz
- results_PHENIX/1U4D-H_refine_001.pdb
- results_PHENIX/1U4D-H_refine_001.mtz
- results_PHENIX/1UML-H_refine_001.pdb
- results_PHENIX/1UML-H_refine_001.mtz
- results_PHENIX/1UNL-H_refine_001.pdb
- results_PHENIX/1UNL-H_refine_001.mtz
- results_PHENIX/1UOU-H_refine_001.pdb
- results_PHENIX/1UOU-H_refine_001.mtz
- results_PHENIX/1V0P-H_refine_001.pdb
- results_PHENIX/1V0P-H_refine_001.mtz
- results_PHENIX/1V48-H_refine_001.pdb
- results_PHENIX/1V48-H_refine_001.mtz
- results_PHENIX/1V4S-H_refine_001.pdb
- results_PHENIX/1V4S-H_refine_001.mtz
- results_PHENIX/1VCJ-H_refine_001.pdb
- results_PHENIX/1VCJ-H_refine_001.mtz
- results_PHENIX/1W1P-H_refine_001.pdb
- results_PHENIX/1W1P-H_refine_001.mtz
- results_PHENIX/1W2G-H_refine_001.pdb
- results_PHENIX/1W2G-H_refine_001.mtz
- results_PHENIX/1X8X-H_refine_001.pdb
- results_PHENIX/1X8X-H_refine_001.mtz
- results_PHENIX/1XM6-H_refine_001.pdb
- results_PHENIX/1XM6-H_refine_001.mtz
- results_PHENIX/1XOQ-H_refine_001.pdb
- results_PHENIX/1XOQ-H_refine_001.mtz
- results_PHENIX/1XOZ-H_refine_001.pdb
- results_PHENIX/1XOZ-H_refine_001.mtz
- results_PHENIX/1Y6B-H_refine_001.pdb
- results_PHENIX/1Y6B-H_refine_001.mtz
- results_PHENIX/1YGC-H_refine_001.pdb
- results_PHENIX/1YGC-H_refine_001.mtz
- results_PHENIX/1YV3-H_refine_001.pdb
- results_PHENIX/1YV3-H_refine_001.mtz
- results_PHENIX/1YVF-H_refine_001.pdb
- results_PHENIX/1YVF-H_refine_001.mtz
- results_PHENIX/1YWR-H_refine_001.pdb
- results_PHENIX/1YWR-H_refine_001.mtz
- results_PHENIX/1Z95-H_refine_001.pdb
- results_PHENIX/1Z95-H_refine_001.mtz
- results_PHENIX/2BM2-H_refine_001.pdb
- results_PHENIX/2BM2-H_refine_001.mtz
- results_PHENIX/2BR1-H_refine_001.pdb
- results_PHENIX/2BR1-H_refine_001.mtz
- results_PHENIX/2BSM-H_refine_001.pdb
- results_PHENIX/2BSM-H_refine_001.mtz
- results_PHENIX/1G9V-H.cif
- results_PHENIX/1GKC-H.cif
- results_PHENIX/1GPK-H.cif
- results_PHENIX/1HNN-H.cif
- results_PHENIX/1HP0-H.cif
- results_PHENIX/1HQ2-H.cif
- results_PHENIX/1HVY-H.cif
- results_PHENIX/1HWI-H.cif
- results_PHENIX/1HWW-H.cif
- results_PHENIX/1IA1-H.cif
- results_PHENIX/1IG3-H.cif
- results_PHENIX/1J3J-H.cif
- results_PHENIX/1JJE-H.cif
- results_PHENIX/1JLA-H.cif
- results_PHENIX/1K3U-H.cif
- results_PHENIX/1KE5-H.cif
- results_PHENIX/1KZK-H.cif
- results_PHENIX/1L2S-H.cif
- results_PHENIX/1L7F-H.cif
- results_PHENIX/1LPZ-H.cif
- results_PHENIX/1LRH-H.cif
- results_PHENIX/1MEH-H.cif
- results_PHENIX/1MMV-H.cif
- results_PHENIX/1MZC-H.cif
- results_PHENIX/1N1M-H.cif
- results_PHENIX/1N2J-H.cif
- results_PHENIX/1N2V-H.cif
- results_PHENIX/1N46-H.cif
- results_PHENIX/1NAV-H.cif
- results_PHENIX/1OF1-H.cif
- results_PHENIX/1OPK-H.cif
- results_PHENIX/1OQ5-H.cif
- results_PHENIX/1OWE-H.cif
- results_PHENIX/1OYT-H.cif
- results_PHENIX/1P2Y-H.cif
- results_PHENIX/1P62-H.cif
- results_PHENIX/1Q1G-H.cif
- results_PHENIX/1Q41-H.cif
- results_PHENIX/1Q4G-H.cif
- results_PHENIX/1R1H-H.cif
- results_PHENIX/1R55-H.cif
- results_PHENIX/1R58-H.cif
- results_PHENIX/1R9O-H.cif
- results_PHENIX/1S19-H.cif
- results_PHENIX/1S3V-H.cif
- results_PHENIX/1SG0-H.cif
- results_PHENIX/1SJ0-H.cif
- results_PHENIX/1SQ5-H.cif
- results_PHENIX/1T40-H.cif
- results_PHENIX/1T46-H.cif
- results_PHENIX/1T9B-H.cif
- results_PHENIX/1TOW-H.cif
- results_PHENIX/1TT1-H.cif
- results_PHENIX/1TZ8-H.cif
- results_PHENIX/1U1C-H.cif
- results_PHENIX/1U4D-H.cif
- results_PHENIX/1UML-H.cif
- results_PHENIX/1UNL-H.cif
- results_PHENIX/1UOU-H.cif
- results_PHENIX/1V0P-H.cif
- results_PHENIX/1V48-H.cif
- results_PHENIX/1V4S-H.cif
- results_PHENIX/1VCJ-H.cif
- results_PHENIX/1W1P-H.cif
- results_PHENIX/1W2G-H.cif
- results_PHENIX/1XM6-H.cif
- results_PHENIX/1XOQ-H.cif
- results_PHENIX/1XOZ-H.cif
- results_PHENIX/1Y6B-H.cif
- results_PHENIX/1YGC-H.cif
- results_PHENIX/1YV3-H.cif
- results_PHENIX/1YVF-H.cif
- results_PHENIX/1YWR-H.cif
- results_PHENIX/1Z95-H.cif
- results_PHENIX/2BM2-H.cif
- results_PHENIX/2BR1-H.cif
- results_PHENIX/2BSM-H.cif
