# Supplementary material for: High-throughput quantum-mechanics/molecular-mechanics (ONIOM) macromolecular crystallographic refinement with PHENIX/DivCon: the impact of mixed Hamiltonian methods on ligand and protein structure
Source: Acta Crystallogr D Struct Biol. 2018 Oct 29;74(Pt 11):1063–77. doi: 10.1107/S2059798318012913 (PMC6213575; doi:10.1107/S2059798318012913)
Supplement: Supplementary file 4 [file d-74-01063-sup4.gz › results_PHENIX/1G9V-H_refine_001.pdb]

REMARK Date 2017-01-10 Time 17:37:30 EST -0500 (1484087850.62 s)
REMARK PHENIX refinement
REMARK 
REMARK ****************** INPUT FILES AND LABELS ******************************
REMARK Reflections:
REMARK   file name      : 1G9V.sf
REMARK   labels         : ['r1g9vsf,wavelength_id=1,_refln.F_meas_au,_refln.F_meas_sigma_au']
REMARK R-free flags:
REMARK   file name      : None
REMARK   label          : R-free-flags
REMARK   test_flag_value: 1
REMARK Model file name(s): 
REMARK   /scratch/oleg/2711043.gondor.quantumbioinc.com/1G9V-H.pdb
REMARK 
REMARK ******************** REFINEMENT SUMMARY: QUICK FACTS *******************
REMARK Start: r_work = 0.1639 r_free = 0.1599 bonds = 0.020 angles = 2.033
REMARK Final: r_work = 0.1428 r_free = 0.1775 bonds = 0.015 angles = 1.803
REMARK ************************************************************************
REMARK 
REMARK ****************** REFINEMENT STATISTICS STEP BY STEP ******************
REMARK leading digit, like 1_, means number of macro-cycle                     
REMARK 0    : statistics at the very beginning when nothing is done yet        
REMARK 1_bss: bulk solvent correction and/or (anisotropic) scaling             
REMARK 1_xyz: refinement of coordinates                                        
REMARK 1_adp: refinement of ADPs (Atomic Displacement Parameters)              
REMARK 1_occ: refinement of occupancies                                        
REMARK ------------------------------------------------------------------------
REMARK  stage       r-work r-free bonds angles b_min b_max b_ave n_water shift
REMARK       0    : 0.2625 0.2180 0.020  2.03   9.2  67.3  22.2 780      0.000
REMARK       1_bss: 0.1639 0.1599 0.020  2.03  13.5  71.6  26.5 780      0.000
REMARK 1_settarget: 0.1639 0.1599 0.020  2.03  13.5  71.6  26.5 780      0.000
REMARK       1_nqh: 0.1640 0.1599 0.020  2.03  13.5  71.6  26.5 780      0.003
REMARK    1_weight: 0.1640 0.1599 0.020  2.03  13.5  71.6  26.5 780      0.003
REMARK    1_checkH: 0.1648 0.1604 0.020  2.03  13.5  71.6  26.5 780      0.423
REMARK    1_xyzrec: 0.1555 0.1744 0.015  1.73  13.5  71.6  26.5 780      0.504
REMARK    1_checkH: 0.1555 0.1746 0.015  1.73  13.5  71.6  26.5 780      0.504
REMARK   1_regHxyz: 0.1560 0.1744 0.015  1.73  13.5  71.6  26.5 780      0.510
REMARK       1_adp: 0.1497 0.1790 0.015  1.73  13.6  76.5  26.6 780      0.510
REMARK   1_regHadp: 0.1492 0.1790 0.015  1.73  13.6  76.5  26.6 780      0.510
REMARK       2_bss: 0.1489 0.1785 0.015  1.73  13.6  76.5  26.6 780      0.510
REMARK 2_settarget: 0.1489 0.1785 0.015  1.73  13.6  76.5  26.6 780      0.510
REMARK 2_updatecdl: 0.1489 0.1785 0.015  1.73  13.6  76.5  26.6 780      0.510
REMARK       2_nqh: 0.1489 0.1785 0.015  1.73  13.6  76.5  26.6 780      0.510
REMARK    2_weight: 0.1489 0.1785 0.015  1.73  13.6  76.5  26.6 780      0.510
REMARK    2_checkH: 0.1489 0.1785 0.015  1.73  13.6  76.5  26.6 780      0.510
REMARK    2_xyzrec: 0.1465 0.1771 0.014  1.73  13.6  76.5  26.6 780      0.523
REMARK    2_checkH: 0.1465 0.1769 0.014  1.73  13.6  76.5  26.6 780      0.523
REMARK   2_regHxyz: 0.1468 0.1769 0.014  1.73  13.6  76.5  26.6 780      0.524
REMARK       2_adp: 0.1465 0.1758 0.014  1.73  13.5  76.7  26.6 780      0.524
REMARK   2_regHadp: 0.1466 0.1758 0.014  1.73  13.5  76.7  26.6 780      0.524
REMARK       3_bss: 0.1464 0.1756 0.014  1.73  13.5  76.7  26.6 780      0.524
REMARK 3_settarget: 0.1464 0.1756 0.014  1.73  13.5  76.7  26.6 780      0.524
REMARK 3_updatecdl: 0.1464 0.1756 0.014  1.73  13.5  76.7  26.6 780      0.524
REMARK       3_nqh: 0.1464 0.1756 0.014  1.73  13.5  76.7  26.6 780      0.524
REMARK    3_weight: 0.1464 0.1756 0.014  1.73  13.5  76.7  26.6 780      0.524
REMARK    3_checkH: 0.1464 0.1756 0.014  1.73  13.5  76.7  26.6 780      0.524
REMARK    3_xyzrec: 0.1442 0.1779 0.015  1.80  13.5  76.7  26.6 780      0.535
REMARK    3_checkH: 0.1442 0.1778 0.015  1.80  13.5  76.7  26.6 780      0.534
REMARK   3_regHxyz: 0.1446 0.1779 0.015  1.80  13.5  76.7  26.6 780      0.534
REMARK       3_adp: 0.1428 0.1774 0.015  1.80  13.4  78.4  26.6 780      0.534
REMARK   3_regHadp: 0.1429 0.1775 0.015  1.80  13.4  78.4  26.6 780      0.534
REMARK         end: 0.1428 0.1775 0.015  1.80  13.4  78.4  26.6 780      0.534
REMARK ------------------------------------------------------------------------
REMARK MODEL CONTENT.
REMARK  ELEMENT        ATOM RECORD COUNT   OCCUPANCY SUM
REMARK        C                     2994         2994.00
REMARK        H                     5082         5082.00
REMARK        O                     1008         1008.00
REMARK        N                      782          782.00
REMARK        S                       14           14.00
REMARK       Fe                        4            4.00
REMARK      O1-                       74           74.00
REMARK    TOTAL                     9958         9958.00
REMARK -----------------------------------------------------------------------
REMARK r_free_flags.md5.hexdigest eff08a08c0b3603899c1c390c47be0ed
REMARK 
REMARK IF THIS FILE IS FOR PDB DEPOSITION: REMOVE ALL FROM THIS LINE UP.
REMARK   3
REMARK   3 REFINEMENT.
REMARK   3   PROGRAM     : PHENIX (1.11.1_2575: ???)
REMARK   3   AUTHORS     : Adams,Afonine,Bunkoczi,Burnley,Chen,Dar,Davis,
REMARK   3               : Draizen,Echols,Gildea,Gros,Grosse-Kunstleve,Headd,
REMARK   3               : Hintze,Hung,Ioerger,Liebschner,McCoy,McKee,Moriarty,
REMARK   3               : Oeffner,Poon,Read,Richardson,Richardson,Sacchettini,
REMARK   3               : Sauter,Sobolev,Storoni,Terwilliger,Williams,Zwart
REMARK   3
REMARK   3  REFINEMENT TARGET : ML
REMARK   3  
REMARK   3  DATA USED IN REFINEMENT.
REMARK   3   RESOLUTION RANGE HIGH (ANGSTROMS) : 1.850   
REMARK   3   RESOLUTION RANGE LOW  (ANGSTROMS) : 44.860  
REMARK   3   MIN(FOBS/SIGMA_FOBS)              : 0.96  
REMARK   3   COMPLETENESS FOR RANGE        (%) : 92.67 
REMARK   3   NUMBER OF REFLECTIONS             : 86094     
REMARK   3   NUMBER OF REFLECTIONS (NON-ANOMALOUS) : 44112     
REMARK   3  
REMARK   3  FIT TO DATA USED IN REFINEMENT.
REMARK   3   R VALUE     (WORKING + TEST SET) : 0.1444
REMARK   3   R VALUE            (WORKING SET) : 0.1428
REMARK   3   FREE R VALUE                     : 0.1775
REMARK   3   FREE R VALUE TEST SET SIZE   (%) : 4.54  
REMARK   3   FREE R VALUE TEST SET COUNT      : 3912      
REMARK   3  
REMARK   3  FIT TO DATA USED IN REFINEMENT (IN BINS).
REMARK   3   BIN  RESOLUTION RANGE  COMPL.    NWORK NFREE   RWORK  RFREE  CCWORK CCFREE
REMARK   3     1 44.8737 -  5.6142    0.98     3122   147  0.1339 0.1508   0.962  0.952
REMARK   3     2  5.6142 -  4.4574    0.98     3097   149  0.1163 0.1574   0.962  0.941
REMARK   3     3  4.4574 -  3.8943    0.98     3110   147  0.1106 0.1355   0.966  0.945
REMARK   3     4  3.8943 -  3.5384    0.97     3090   146  0.1228 0.1582   0.956  0.918
REMARK   3     5  3.5384 -  3.2849    0.97     3063   148  0.1422 0.1556   0.945  0.915
REMARK   3     6  3.2849 -  3.0913    0.96     3031   142  0.1570 0.2083   0.927  0.866
REMARK   3     7  3.0913 -  2.9365    0.96     3071   149  0.1581 0.2581   0.928  0.856
REMARK   3     8  2.9365 -  2.8087    0.96     3031   141  0.1477 0.1738   0.940  0.909
REMARK   3     9  2.8087 -  2.7006    0.95     2960   140  0.1545 0.1811   0.932  0.906
REMARK   3    10  2.7006 -  2.6074    0.95     3046   145  0.1554 0.1851   0.933  0.912
REMARK   3    11  2.6074 -  2.5259    0.95     3022   141  0.1405 0.1732   0.948  0.892
REMARK   3    12  2.5259 -  2.4537    0.94     2934   139  0.1438 0.1960   0.937  0.874
REMARK   3    13  2.4537 -  2.3891    0.94     3010   143  0.1406 0.1651   0.942  0.925
REMARK   3    14  2.3891 -  2.3308    0.94     2927   142  0.1378 0.1704   0.944  0.909
REMARK   3    15  2.3308 -  2.2778    0.93     2991   141  0.1456 0.1520   0.939  0.933
REMARK   3    16  2.2778 -  2.2294    0.93     2892   140  0.1442 0.2043   0.942  0.889
REMARK   3    17  2.2294 -  2.1848    0.93     2956   139  0.1513 0.2114   0.937  0.840
REMARK   3    18  2.1848 -  2.1435    0.91     2897   139  0.1495 0.2064   0.938  0.888
REMARK   3    19  2.1435 -  2.1052    0.92     2916   139  0.1564 0.1981   0.930  0.903
REMARK   3    20  2.1052 -  2.0696    0.91     2841   137  0.1604 0.1943   0.925  0.899
REMARK   3    21  2.0696 -  2.0362    0.91     2917   140  0.1591 0.1954   0.924  0.871
REMARK   3    22  2.0362 -  2.0049    0.90     2868   140  0.1791 0.2028   0.911  0.867
REMARK   3    23  2.0049 -  1.9754    0.90     2837   130  0.1794 0.2055   0.908  0.869
REMARK   3    24  1.9754 -  1.9475    0.89     2854   134  0.1800 0.2396   0.904  0.771
REMARK   3    25  1.9475 -  1.9212    0.90     2839   136  0.1819 0.2010   0.908  0.849
REMARK   3    26  1.9212 -  1.8963    0.88     2839   136  0.1927 0.2006   0.892  0.876
REMARK   3    27  1.8963 -  1.8726    0.87     2700   129  0.1881 0.2396   0.897  0.839
REMARK   3    28  1.8726 -  1.8500    0.73     2321   113  0.2115 0.2291   0.870  0.861
REMARK   3  
REMARK   3  BULK SOLVENT MODELLING.
REMARK   3   METHOD USED        : FLAT BULK SOLVENT MODEL
REMARK   3   SOLVENT RADIUS     : 1.11    
REMARK   3   SHRINKAGE RADIUS   : 0.90    
REMARK   3   GRID STEP FACTOR   : 4.00    
REMARK   3  
REMARK   3  ERROR ESTIMATES.
REMARK   3   COORDINATE ERROR (MAXIMUM-LIKELIHOOD BASED)     : 0.16    
REMARK   3   PHASE ERROR (DEGREES, MAXIMUM-LIKELIHOOD BASED) : 17.85   
REMARK   3  
REMARK   3  STRUCTURE FACTORS CALCULATION ALGORITHM : FFT
REMARK   3  
REMARK   3  RESTRAINTS LIBRARY
REMARK   3    GEOSTD + MON.LIB. + CDL v1.2
REMARK   3  
REMARK   3  DEVIATIONS FROM IDEAL VALUES.
REMARK   3                 RMSD     MAX  COUNT
REMARK   3   BOND      :  0.015   0.152   4760
REMARK   3   ANGLE     :  1.803  36.974   6536
REMARK   3   CHIRALITY :  0.220   3.303    704
REMARK   3   PLANARITY :  0.008   0.050    821
REMARK   3   DIHEDRAL  : 15.678 179.919   2728
REMARK   3   MIN NONBONDED DISTANCE : 2.077 
REMARK   3  
REMARK   3  MOLPROBITY STATISTICS.
REMARK   3   ALL-ATOM CLASHSCORE : 2.42
REMARK   3   RAMACHANDRAN PLOT:
REMARK   3     OUTLIERS : 0.00  %
REMARK   3     ALLOWED  : 1.06  %
REMARK   3     FAVORED  : 98.94 %
REMARK   3   ROTAMER OUTLIERS : 4.76 %
REMARK   3   CBETA DEVIATIONS : 0
REMARK   3   PEPTIDE PLANE:
REMARK   3     CIS-PROLINE     : 0
REMARK   3     CIS-GENERAL     : 0
REMARK   3     TWISTED PROLINE : 0
REMARK   3     TWISTED GENERAL : 0
REMARK   3  
REMARK   3  ATOMIC DISPLACEMENT PARAMETERS.
REMARK   3   WILSON B : 23.94
REMARK   3   RMS(B_ISO_OR_EQUIVALENT_BONDED) : 3.88
REMARK   3   ATOMS          NUMBER OF ATOMS
REMARK   3                    ISO.  ANISO. 
REMARK   3    ALL         :   9958       0
REMARK   3    ALL (NO H)  :   4876       0
REMARK   3    SOLVENT     :    260       0
REMARK   3    NON-SOLVENT :   4616       0
REMARK   3    HYDROGENS   :   5082       0
REMARK   3
HELIX    1   1 PRO A    4  VAL A   17  1               Generated by MOE   14
HELIX    2   2 GLY A   18  HIS A   20  5               Generated by MOE    3
HELIX    3   3 ALA A   21  SER A   35  1               Generated by MOE   15
HELIX    4   4 PRO A   37  TYR A   42  5               Generated by MOE    6
HELIX    5   5 ALA A   53  ALA A   71  1               Generated by MOE   19
HELIX    6   6 VAL A   73  ASP A   75  5               Generated by MOE    3
HELIX    7   7 MET A   76  ALA A   79  1               Generated by MOE    4
HELIX    8   8 SER A   81  HIS A   89  1               Generated by MOE    9
HELIX    9   9 VAL A   96  HIS A  112  1               Generated by MOE   17
HELIX   10  10 PRO A  119  THR A  137  1               Generated by MOE   19
HELIX   11  11 PRO B  205  TRP B  215  1               Generated by MOE   11
HELIX   12  12 VAL B  220  VAL B  234  1               Generated by MOE   15
HELIX   13  13 PRO B  236  PHE B  245  5               Generated by MOE   10
HELIX   14  14 PRO B  251  GLY B  256  1               Generated by MOE    6
HELIX   15  15 PRO B  258  GLY B  274  1               Generated by MOE   17
HELIX   16  16 LEU B  275  HIS B  277  5               Generated by MOE    3
HELIX   17  17 LEU B  281  ASP B  294  1               Generated by MOE   14
HELIX   18  18 GLU B  301  PHE B  318  1               Generated by MOE   18
HELIX   19  19 GLY B  319  GLU B  321  5               Generated by MOE    3
HELIX   20  20 PRO B  324  ALA B  342  1               Generated by MOE   19
HELIX   21  21 PRO C  404  VAL C  417  1               Generated by MOE   14
HELIX   22  22 GLY C  418  HIS C  420  5               Generated by MOE    3
HELIX   23  23 ALA C  421  SER C  435  1               Generated by MOE   15
HELIX   24  24 PRO C  437  TYR C  442  5               Generated by MOE    6
HELIX   25  25 ALA C  453  ALA C  471  1               Generated by MOE   19
HELIX   26  26 VAL C  473  ASP C  475  5               Generated by MOE    3
HELIX   27  27 MET C  476  ALA C  479  1               Generated by MOE    4
HELIX   28  28 SER C  481  HIS C  489  1               Generated by MOE    9
HELIX   29  29 VAL C  496  HIS C  512  1               Generated by MOE   17
HELIX   30  30 PRO C  519  THR C  537  1               Generated by MOE   19
HELIX   31  31 PRO D  605  TRP D  615  1               Generated by MOE   11
HELIX   32  32 VAL D  620  VAL D  634  1               Generated by MOE   15
HELIX   33  33 PRO D  636  PHE D  641  5               Generated by MOE    6
HELIX   34  34 GLU D  643  PHE D  645  5               Generated by MOE    3
HELIX   35  35 PRO D  651  GLY D  656  1               Generated by MOE    6
HELIX   36  36 PRO D  658  LEU D  675  1               Generated by MOE   18
HELIX   37  37 LEU D  681  ASP D  694  1               Generated by MOE   14
HELIX   38  38 GLU D  701  PHE D  718  1               Generated by MOE   18
HELIX   39  39 GLY D  719  GLU D  721  5               Generated by MOE    3
HELIX   40  40 PRO D  724  ALA D  742  1               Generated by MOE   19
CRYST1   63.200   83.560   53.860  90.00  99.16  90.00 P 1 21 1
SCALE1      0.015823  0.000000  0.002551        0.00000
SCALE2      0.000000  0.011967  0.000000        0.00000
SCALE3      0.000000  0.000000  0.018806        0.00000
ATOM      1  N   VAL A   1      19.453  29.408  43.041  1.00 37.10           N
ATOM      2  CA  VAL A   1      20.357  30.508  42.751  1.00 41.25           C
ATOM      3  C   VAL A   1      21.772  29.999  42.851  1.00 31.96           C
ATOM      4  O   VAL A   1      22.168  29.472  43.887  1.00 34.66           O
ATOM      5  CB  VAL A   1      20.113  31.703  43.729  1.00 51.09           C
ATOM      6  CG1 VAL A   1      21.370  32.576  43.960  1.00 41.96           C
ATOM      7  CG2 VAL A   1      18.950  32.559  43.219  1.00 59.38           C
ATOM      8  H1  VAL A   1      18.546  29.716  42.985  1.00 44.52           H
ATOM      9  H2  VAL A   1      19.625  29.077  43.925  1.00 44.52           H
ATOM     10  HA  VAL A   1      20.206  30.818  41.845  1.00 49.49           H
ATOM     11  HB  VAL A   1      19.851  31.343  44.591  1.00 61.31           H
ATOM     12 HG11 VAL A   1      22.105  32.214  43.441  1.00 50.36           H
ATOM     13 HG12 VAL A   1      21.180  33.484  43.676  1.00 50.36           H
ATOM     14 HG13 VAL A   1      21.594  32.564  44.904  1.00 50.36           H
ATOM     15 HG21 VAL A   1      18.612  32.174  42.395  1.00 71.26           H
ATOM     16 HG22 VAL A   1      18.249  32.572  43.890  1.00 71.26           H
ATOM     17 HG23 VAL A   1      19.269  33.461  43.057  1.00 71.26           H
ATOM     18  N   LEU A   2      22.534  30.216  41.788  1.00 30.59           N
ATOM     19  CA  LEU A   2      23.975  30.005  41.831  1.00 31.11           C
ATOM     20  C   LEU A   2      24.647  31.155  42.584  1.00 30.21           C
ATOM     21  O   LEU A   2      24.556  32.312  42.178  1.00 35.33           O
ATOM     22  CB  LEU A   2      24.524  29.895  40.421  1.00 28.47           C
ATOM     23  CG  LEU A   2      24.030  28.674  39.650  1.00 33.27           C
ATOM     24  CD1 LEU A   2      24.456  28.738  38.183  1.00 36.81           C
ATOM     25  CD2 LEU A   2      24.552  27.412  40.292  1.00 29.43           C
ATOM     26  H   LEU A   2      22.240  30.486  41.027  1.00 36.70           H
ATOM     27  HA  LEU A   2      24.166  29.178  42.300  1.00 37.34           H
ATOM     28  HB2 LEU A   2      24.262  30.684  39.922  1.00 34.16           H
ATOM     29  HB3 LEU A   2      25.492  29.843  40.467  1.00 34.16           H
ATOM     30  HG  LEU A   2      23.061  28.650  39.681  1.00 39.92           H
ATOM     31 HD11 LEU A   2      24.127  27.950  37.724  1.00 44.17           H
ATOM     32 HD12 LEU A   2      24.081  29.537  37.780  1.00 44.17           H
ATOM     33 HD13 LEU A   2      25.425  28.768  38.137  1.00 44.17           H
ATOM     34 HD21 LEU A   2      24.229  26.647  39.791  1.00 35.32           H
ATOM     35 HD22 LEU A   2      25.521  27.430  40.281  1.00 35.32           H
ATOM     36 HD23 LEU A   2      24.231  27.368  41.206  1.00 35.32           H
ATOM     37  N   SER A   3      25.282  30.841  43.693  1.00 26.96           N
ATOM     38  CA  SER A   3      26.087  31.804  44.412  1.00 26.47           C
ATOM     39  C   SER A   3      27.324  32.155  43.583  1.00 30.76           C
ATOM     40  O   SER A   3      27.666  31.460  42.627  1.00 26.99           O
ATOM     41  CB  SER A   3      26.514  31.225  45.748  1.00 26.32           C
ATOM     42  OG  SER A   3      27.573  30.315  45.556  1.00 25.37           O
ATOM     43  H   SER A   3      25.263  30.061  44.057  1.00 32.36           H
ATOM     44  HA  SER A   3      25.574  32.612  44.569  1.00 31.76           H
ATOM     45  HB2 SER A   3      26.811  31.944  46.327  1.00 31.58           H
ATOM     46  HB3 SER A   3      25.762  30.760  46.148  1.00 31.58           H
ATOM     47  HG  SER A   3      27.812  29.993  46.294  1.00 30.44           H
ATOM     48  N   PRO A   4      28.033  33.225  43.946  1.00 38.16           N
ATOM     49  CA  PRO A   4      29.306  33.523  43.266  1.00 34.61           C
ATOM     50  C   PRO A   4      30.339  32.424  43.441  1.00 25.93           C
ATOM     51  O   PRO A   4      31.124  32.171  42.521  1.00 31.05           O
ATOM     52  CB  PRO A   4      29.758  34.837  43.934  1.00 40.07           C
ATOM     53  CG  PRO A   4      28.487  35.446  44.480  1.00 42.20           C
ATOM     54  CD  PRO A   4      27.670  34.257  44.940  1.00 35.85           C
ATOM     55  HA  PRO A   4      29.155  33.678  42.320  1.00 41.53           H
ATOM     56  HB2 PRO A   4      30.382  34.642  44.651  1.00 48.08           H
ATOM     57  HB3 PRO A   4      30.163  35.419  43.272  1.00 48.08           H
ATOM     58  HG2 PRO A   4      28.696  36.030  45.225  1.00 50.64           H
ATOM     59  HG3 PRO A   4      28.027  35.931  43.778  1.00 50.64           H
ATOM     60  HD2 PRO A   4      27.937  33.982  45.831  1.00 43.02           H
ATOM     61  HD3 PRO A   4      26.721  34.456  44.894  1.00 43.02           H
ATOM     62  N   ALA A   5      30.357  31.750  44.594  1.00 28.34           N
ATOM     63  CA  ALA A   5      31.262  30.612  44.773  1.00 27.93           C
ATOM     64  C   ALA A   5      30.916  29.474  43.807  1.00 24.85           C
ATOM     65  O   ALA A   5      31.820  28.835  43.246  1.00 23.98           O
ATOM     66  CB  ALA A   5      31.212  30.101  46.224  1.00 32.54           C
ATOM     67  H   ALA A   5      29.865  31.928  45.276  1.00 34.01           H
ATOM     68  HA  ALA A   5      32.170  30.898  44.587  1.00 33.52           H
ATOM     69  HB1 ALA A   5      31.819  29.349  46.314  1.00 39.05           H
ATOM     70  HB2 ALA A   5      31.480  30.817  46.820  1.00 39.05           H
ATOM     71  HB3 ALA A   5      30.306  29.821  46.428  1.00 39.05           H
ATOM     72  N   ASP A   6      29.619  29.178  43.636  1.00 24.64           N
ATOM     73  CA  ASP A   6      29.209  28.164  42.654  1.00 20.75           C
ATOM     74  C   ASP A   6      29.763  28.488  41.283  1.00 23.19           C
ATOM     75  O   ASP A   6      30.239  27.601  40.568  1.00 21.50           O
ATOM     76  CB  ASP A   6      27.684  28.062  42.565  1.00 21.84           C
ATOM     77  CG  ASP A   6      27.057  27.429  43.805  1.00 22.48           C
ATOM     78  OD1 ASP A   6      27.660  26.508  44.398  1.00 22.59           O
ATOM     79  OD2 ASP A   6      25.950  27.886  44.156  1.00 22.25           O1-
ATOM     80  H   ASP A   6      28.970  29.543  44.067  1.00 29.57           H
ATOM     81  HA  ASP A   6      29.556  27.299  42.925  1.00 24.91           H
ATOM     82  HB2 ASP A   6      27.314  28.953  42.464  1.00 26.21           H
ATOM     83  HB3 ASP A   6      27.449  27.516  41.799  1.00 26.21           H
ATOM     84  N   LYS A   7      29.626  29.747  40.861  1.00 21.54           N
ATOM     85  CA  LYS A   7      30.074  30.121  39.518  1.00 25.30           C
ATOM     86  C   LYS A   7      31.563  29.920  39.370  1.00 26.17           C
ATOM     87  O   LYS A   7      32.030  29.443  38.331  1.00 23.69           O
ATOM     88  CB  LYS A   7      29.710  31.580  39.203  1.00 27.94           C
ATOM     89  CG  LYS A   7      28.210  31.855  39.212  1.00 32.44           C
ATOM     90  CD  LYS A   7      27.903  33.348  39.154  1.00 39.27           C
ATOM     91  CE  LYS A   7      26.411  33.642  39.296  1.00 42.64           C
ATOM     92  NZ  LYS A   7      26.161  35.098  39.473  1.00 44.04           N1+
ATOM     93  H   LYS A   7      29.286  30.390  41.321  1.00 25.85           H
ATOM     94  HA  LYS A   7      29.629  29.554  38.869  1.00 30.36           H
ATOM     95  HB2 LYS A   7      30.121  32.155  39.868  1.00 33.52           H
ATOM     96  HB3 LYS A   7      30.048  31.803  38.321  1.00 33.52           H
ATOM     97  HG2 LYS A   7      27.804  31.432  38.439  1.00 38.92           H
ATOM     98  HG3 LYS A   7      27.825  31.498  40.028  1.00 38.92           H
ATOM     99  HD2 LYS A   7      28.369  33.795  39.877  1.00 47.13           H
ATOM    100  HD3 LYS A   7      28.199  33.699  38.300  1.00 47.13           H
ATOM    101  HE2 LYS A   7      25.949  33.349  38.495  1.00 51.16           H
ATOM    102  HE3 LYS A   7      26.065  33.177  40.074  1.00 51.16           H
ATOM    103  HZ1 LYS A   7      25.287  35.249  39.554  1.00 52.85           H
ATOM    104  HZ2 LYS A   7      26.574  35.391  40.205  1.00 52.85           H
ATOM    105  HZ3 LYS A   7      26.468  35.547  38.768  1.00 52.85           H
ATOM    106  N   THR A   8      32.322  30.261  40.410  1.00 25.57           N
ATOM    107  CA  THR A   8      33.763  30.032  40.394  1.00 27.42           C
ATOM    108  C   THR A   8      34.077  28.556  40.255  1.00 25.75           C
ATOM    109  O   THR A   8      34.946  28.163  39.469  1.00 20.98           O
ATOM    110  CB  THR A   8      34.390  30.615  41.683  1.00 28.04           C
ATOM    111  OG1 THR A   8      34.128  32.011  41.713  1.00 31.71           O
ATOM    112  CG2 THR A   8      35.854  30.445  41.700  1.00 36.06           C
ATOM    113  H   THR A   8      32.028  30.625  41.132  1.00 30.68           H
ATOM    114  HA  THR A   8      34.149  30.495  39.635  1.00 32.91           H
ATOM    115  HB  THR A   8      34.009  30.186  42.465  1.00 33.65           H
ATOM    116  HG1 THR A   8      33.299  32.148  41.713  1.00 38.05           H
ATOM    117 HG21 THR A   8      36.221  30.819  42.517  1.00 43.27           H
ATOM    118 HG22 THR A   8      36.078  29.503  41.655  1.00 43.27           H
ATOM    119 HG23 THR A   8      36.249  30.901  40.940  1.00 43.27           H
ATOM    120  N   ASN A   9      33.363  27.722  40.994  1.00 21.19           N
ATOM    121  CA  ASN A   9      33.603  26.282  40.958  1.00 22.64           C
ATOM    122  C   ASN A   9      33.273  25.699  39.598  1.00 18.77           C
ATOM    123  O   ASN A   9      34.010  24.854  39.082  1.00 24.32           O
ATOM    124  CB  ASN A   9      32.774  25.582  42.046  1.00 19.22           C
ATOM    125  CG  ASN A   9      33.312  25.831  43.434  1.00 29.89           C
ATOM    126  OD1 ASN A   9      34.478  26.188  43.613  1.00 26.29           O
ATOM    127  ND2 ASN A   9      32.454  25.640  44.432  1.00 25.84           N
ATOM    128  H   ASN A   9      32.732  27.961  41.528  1.00 25.42           H
ATOM    129  HA  ASN A   9      34.541  26.112  41.138  1.00 27.17           H
ATOM    130  HB2 ASN A   9      31.863  25.913  42.013  1.00 23.07           H
ATOM    131  HB3 ASN A   9      32.786  24.625  41.887  1.00 23.07           H
ATOM    132 HD21 ASN A   9      32.705  25.767  45.245  1.00 31.01           H
ATOM    133 HD22 ASN A   9      31.649  25.389  44.264  1.00 31.01           H
ATOM    134  N   VAL A  10      32.150  26.108  39.007  1.00 22.38           N
ATOM    135  CA  VAL A  10      31.778  25.588  37.696  1.00 20.63           C
ATOM    136  C   VAL A  10      32.804  26.004  36.646  1.00 25.13           C
ATOM    137  O   VAL A  10      33.233  25.196  35.819  1.00 23.95           O
ATOM    138  CB  VAL A  10      30.363  26.058  37.323  1.00 22.68           C
ATOM    139  CG1 VAL A  10      30.048  25.684  35.895  1.00 25.02           C
ATOM    140  CG2 VAL A  10      29.350  25.438  38.266  1.00 24.86           C
ATOM    141  H   VAL A  10      31.596  26.676  39.339  1.00 26.86           H
ATOM    142  HA  VAL A  10      31.769  24.619  37.734  1.00 24.76           H
ATOM    143  HB  VAL A  10      30.310  27.022  37.407  1.00 27.21           H
ATOM    144 HG11 VAL A  10      29.153  25.988  35.679  1.00 30.03           H
ATOM    145 HG12 VAL A  10      30.693  26.110  35.308  1.00 30.03           H
ATOM    146 HG13 VAL A  10      30.102  24.720  35.802  1.00 30.03           H
ATOM    147 HG21 VAL A  10      28.462  25.742  38.020  1.00 29.83           H
ATOM    148 HG22 VAL A  10      29.401  24.472  38.193  1.00 29.83           H
ATOM    149 HG23 VAL A  10      29.554  25.713  39.173  1.00 29.83           H
ATOM    150  N   LYS A  11      33.213  27.272  36.663  1.00 23.05           N
ATOM    151  CA  LYS A  11      34.171  27.748  35.654  1.00 23.77           C
ATOM    152  C   LYS A  11      35.489  26.989  35.742  1.00 27.40           C
ATOM    153  O   LYS A  11      36.108  26.673  34.720  1.00 29.44           O
ATOM    154  CB  LYS A  11      34.412  29.241  35.836  1.00 30.55           C
ATOM    155  CG  LYS A  11      33.296  30.145  35.371  1.00 34.58           C
ATOM    156  CD  LYS A  11      33.803  31.608  35.294  1.00 44.41           C
ATOM    157  CE  LYS A  11      32.892  32.529  34.438  1.00 54.18           C
ATOM    158  NZ  LYS A  11      31.574  32.712  35.084  1.00 54.77           N1+
ATOM    159  H   LYS A  11      32.961  27.866  37.232  1.00 27.66           H
ATOM    160  HA  LYS A  11      33.799  27.607  34.769  1.00 28.53           H
ATOM    161  HB2 LYS A  11      34.553  29.416  36.780  1.00 36.66           H
ATOM    162  HB3 LYS A  11      35.209  29.486  35.340  1.00 36.66           H
ATOM    163  HG2 LYS A  11      33.003  29.872  34.488  1.00 41.49           H
ATOM    164  HG3 LYS A  11      32.561  30.105  36.003  1.00 41.49           H
ATOM    165  HD2 LYS A  11      33.840  31.976  36.191  1.00 53.30           H
ATOM    166  HD3 LYS A  11      34.689  31.613  34.898  1.00 53.30           H
ATOM    167  HE2 LYS A  11      33.310  33.399  34.343  1.00 65.01           H
ATOM    168  HE3 LYS A  11      32.752  32.124  33.567  1.00 65.01           H
ATOM    169  HZ1 LYS A  11      31.062  33.241  34.584  1.00 65.72           H
ATOM    170  HZ2 LYS A  11      31.171  31.925  35.180  1.00 65.72           H
ATOM    171  HZ3 LYS A  11      31.678  33.084  35.886  1.00 65.72           H
ATOM    172  N   ALA A  12      35.918  26.652  36.957  1.00 28.83           N
ATOM    173  CA  ALA A  12      37.188  25.961  37.129  1.00 30.45           C
ATOM    174  C   ALA A  12      37.100  24.517  36.669  1.00 35.43           C
ATOM    175  O   ALA A  12      37.992  24.020  35.968  1.00 33.80           O
ATOM    176  CB  ALA A  12      37.605  26.000  38.593  1.00 30.20           C
ATOM    177  H   ALA A  12      35.496  26.811  37.690  1.00 34.60           H
ATOM    178  HA  ALA A  12      37.871  26.408  36.604  1.00 36.54           H
ATOM    179  HB1 ALA A  12      38.451  25.537  38.692  1.00 36.24           H
ATOM    180  HB2 ALA A  12      37.699  26.925  38.869  1.00 36.24           H
ATOM    181  HB3 ALA A  12      36.923  25.563  39.126  1.00 36.24           H
ATOM    182  N   ALA A  13      36.033  23.817  37.055  1.00 27.72           N
ATOM    183  CA  ALA A  13      35.895  22.442  36.610  1.00 27.27           C
ATOM    184  C   ALA A  13      35.689  22.375  35.099  1.00 29.14           C
ATOM    185  O   ALA A  13      36.234  21.489  34.434  1.00 28.40           O
ATOM    186  CB  ALA A  13      34.731  21.770  37.333  1.00 29.55           C
ATOM    187  H   ALA A  13      35.398  24.107  37.557  1.00 33.26           H
ATOM    188  HA  ALA A  13      36.705  21.955  36.826  1.00 32.72           H
ATOM    189  HB1 ALA A  13      34.654  20.854  37.023  1.00 35.47           H
ATOM    190  HB2 ALA A  13      34.903  21.784  38.287  1.00 35.47           H
ATOM    191  HB3 ALA A  13      33.915  22.256  37.136  1.00 35.47           H
ATOM    192  N   TRP A  14      34.881  23.286  34.541  1.00 24.80           N
ATOM    193  CA  TRP A  14      34.612  23.233  33.113  1.00 23.81           C
ATOM    194  C   TRP A  14      35.841  23.627  32.308  1.00 33.91           C
ATOM    195  O   TRP A  14      36.032  23.129  31.198  1.00 32.98           O
ATOM    196  CB  TRP A  14      33.434  24.136  32.737  1.00 31.41           C
ATOM    197  CG  TRP A  14      32.847  23.726  31.465  1.00 31.55           C
ATOM    198  CD1 TRP A  14      32.990  24.334  30.249  1.00 26.64           C
ATOM    199  CD2 TRP A  14      32.028  22.589  31.257  1.00 32.89           C
ATOM    200  NE1 TRP A  14      32.297  23.628  29.293  1.00 34.73           N
ATOM    201  CE2 TRP A  14      31.698  22.554  29.894  1.00 31.07           C
ATOM    202  CE3 TRP A  14      31.537  21.592  32.099  1.00 37.85           C
ATOM    203  CZ2 TRP A  14      30.898  21.557  29.349  1.00 37.22           C
ATOM    204  CZ3 TRP A  14      30.764  20.608  31.567  1.00 39.67           C
ATOM    205  CH2 TRP A  14      30.435  20.596  30.203  1.00 39.58           C
ATOM    206  H   TRP A  14      34.489  23.925  34.961  1.00 29.75           H
ATOM    207  HA  TRP A  14      34.378  22.323  32.871  1.00 28.57           H
ATOM    208  HB2 TRP A  14      32.750  24.075  33.423  1.00 37.69           H
ATOM    209  HB3 TRP A  14      33.744  25.050  32.650  1.00 37.69           H
ATOM    210  HD1 TRP A  14      33.483  25.106  30.091  1.00 31.96           H
ATOM    211  HE1 TRP A  14      32.244  23.831  28.459  1.00 41.68           H
ATOM    212  HE3 TRP A  14      31.749  21.590  33.004  1.00 45.42           H
ATOM    213  HZ2 TRP A  14      30.684  21.546  28.444  1.00 44.66           H
ATOM    214  HZ3 TRP A  14      30.429  19.942  32.122  1.00 47.60           H
ATOM    215  HH2 TRP A  14      29.898  19.914  29.871  1.00 47.49           H
ATOM    216  N   GLY A  15      36.657  24.548  32.829  1.00 33.97           N
ATOM    217  CA  GLY A  15      37.932  24.845  32.193  1.00 39.45           C
ATOM    218  C   GLY A  15      38.814  23.619  32.080  1.00 40.93           C
ATOM    219  O   GLY A  15      39.473  23.405  31.058  1.00 36.84           O
ATOM    220  H   GLY A  15      36.495  25.004  33.540  1.00 40.77           H
ATOM    221  HA2 GLY A  15      37.775  25.195  31.302  1.00 47.34           H
ATOM    222  HA3 GLY A  15      38.403  25.517  32.710  1.00 47.34           H
ATOM    223  N   LYS A  16      38.821  22.784  33.122  1.00 34.84           N
ATOM    224  CA  LYS A  16      39.612  21.558  33.074  1.00 39.00           C
ATOM    225  C   LYS A  16      39.063  20.592  32.041  1.00 35.47           C
ATOM    226  O   LYS A  16      39.827  19.859  31.411  1.00 39.58           O
ATOM    227  CB  LYS A  16      39.662  20.893  34.453  1.00 37.20           C
ATOM    228  CG  LYS A  16      40.445  21.685  35.499  1.00 50.17           C
ATOM    229  CD  LYS A  16      41.927  21.914  35.118  1.00 54.00           C
ATOM    230  CE  LYS A  16      42.744  20.586  35.016  1.00 55.81           C
ATOM    231  NZ  LYS A  16      44.155  20.817  34.575  1.00 55.44           N1+
ATOM    232  H   LYS A  16      38.385  22.902  33.854  1.00 41.81           H
ATOM    233  HA  LYS A  16      40.521  21.782  32.818  1.00 46.80           H
ATOM    234  HB2 LYS A  16      38.756  20.787  34.780  1.00 44.63           H
ATOM    235  HB3 LYS A  16      40.083  20.024  34.364  1.00 44.63           H
ATOM    236  HG2 LYS A  16      40.029  22.553  35.612  1.00 60.21           H
ATOM    237  HG3 LYS A  16      40.426  21.199  36.338  1.00 60.21           H
ATOM    238  HD2 LYS A  16      41.966  22.357  34.256  1.00 64.80           H
ATOM    239  HD3 LYS A  16      42.344  22.471  35.795  1.00 64.80           H
ATOM    240  HE2 LYS A  16      42.766  20.160  35.887  1.00 66.98           H
ATOM    241  HE3 LYS A  16      42.318  20.001  34.370  1.00 66.98           H
ATOM    242  HZ1 LYS A  16      44.589  20.041  34.527  1.00 66.53           H
ATOM    243  HZ2 LYS A  16      44.163  21.203  33.773  1.00 66.53           H
ATOM    244  HZ3 LYS A  16      44.572  21.347  35.155  1.00 66.53           H
ATOM    245  N   VAL A  17      37.739  20.554  31.872  1.00 32.76           N
ATOM    246  CA  VAL A  17      37.153  19.761  30.799  1.00 34.99           C
ATOM    247  C   VAL A  17      37.766  20.183  29.469  1.00 38.35           C
ATOM    248  O   VAL A  17      38.189  19.346  28.664  1.00 33.23           O
ATOM    249  CB  VAL A  17      35.618  19.901  30.793  1.00 30.39           C
ATOM    250  CG1 VAL A  17      35.055  19.390  29.503  1.00 32.50           C
ATOM    251  CG2 VAL A  17      34.974  19.151  32.004  1.00 28.92           C
ATOM    252  H   VAL A  17      37.169  20.974  32.360  1.00 39.31           H
ATOM    253  HA  VAL A  17      37.367  18.826  30.945  1.00 41.98           H
ATOM    254  HB  VAL A  17      35.388  20.841  30.867  1.00 36.46           H
ATOM    255 HG11 VAL A  17      34.090  19.487  29.519  1.00 39.00           H
ATOM    256 HG12 VAL A  17      35.427  19.905  28.770  1.00 39.00           H
ATOM    257 HG13 VAL A  17      35.292  18.454  29.404  1.00 39.00           H
ATOM    258 HG21 VAL A  17      34.011  19.262  31.966  1.00 34.71           H
ATOM    259 HG22 VAL A  17      35.202  18.210  31.949  1.00 34.71           H
ATOM    260 HG23 VAL A  17      35.318  19.529  32.828  1.00 34.71           H
ATOM    261  N   GLY A  18      37.857  21.490  29.244  1.00 33.67           N
ATOM    262  CA  GLY A  18      38.547  22.015  28.085  1.00 37.96           C
ATOM    263  C   GLY A  18      38.129  21.363  26.781  1.00 34.90           C
ATOM    264  O   GLY A  18      36.943  21.327  26.449  1.00 30.62           O
ATOM    265  H   GLY A  18      37.523  22.095  29.756  1.00 40.41           H
ATOM    266  HA2 GLY A  18      38.376  22.967  28.016  1.00 45.55           H
ATOM    267  HA3 GLY A  18      39.502  21.885  28.197  1.00 45.55           H
ATOM    268  N   ALA A  19      39.102  20.842  26.027  1.00 36.63           N
ATOM    269  CA  ALA A  19      38.822  20.372  24.673  1.00 38.53           C
ATOM    270  C   ALA A  19      38.207  18.981  24.655  1.00 40.08           C
ATOM    271  O   ALA A  19      37.870  18.482  23.574  1.00 36.18           O
ATOM    272  CB  ALA A  19      40.099  20.362  23.811  1.00 39.85           C
ATOM    273  H   ALA A  19      39.921  20.751  26.274  1.00 43.96           H
ATOM    274  HA  ALA A  19      38.190  20.979  24.258  1.00 46.23           H
ATOM    275  HB1 ALA A  19      39.877  20.046  22.921  1.00 47.82           H
ATOM    276  HB2 ALA A  19      40.454  21.263  23.763  1.00 47.82           H
ATOM    277  HB3 ALA A  19      40.751  19.771  24.219  1.00 47.82           H
ATOM    278  N   HIS A  20      38.035  18.355  25.816  1.00 31.11           N
ATOM    279  CA  HIS A  20      37.339  17.075  25.881  1.00 31.11           C
ATOM    280  C   HIS A  20      35.831  17.221  25.987  1.00 30.93           C
ATOM    281  O   HIS A  20      35.145  16.213  26.167  1.00 27.46           O
ATOM    282  CB  HIS A  20      37.791  16.267  27.090  1.00 31.55           C
ATOM    283  CG  HIS A  20      39.245  15.938  27.093  1.00 36.76           C
ATOM    284  ND1 HIS A  20      39.741  14.774  26.546  1.00 46.49           N
ATOM    285  CD2 HIS A  20      40.309  16.610  27.591  1.00 40.80           C
ATOM    286  CE1 HIS A  20      41.054  14.741  26.718  1.00 50.44           C
ATOM    287  NE2 HIS A  20      41.421  15.841  27.355  1.00 42.14           N
ATOM    288  H   HIS A  20      38.310  18.649  26.576  1.00 37.33           H
ATOM    289  HA  HIS A  20      37.538  16.563  25.082  1.00 37.33           H
ATOM    290  HB2 HIS A  20      37.299  15.431  27.108  1.00 37.86           H
ATOM    291  HB3 HIS A  20      37.602  16.776  27.893  1.00 37.86           H
ATOM    292  HD1 HIS A  20      39.272  14.162  26.166  1.00 55.79           H
ATOM    293  HD2 HIS A  20      40.288  17.430  28.030  1.00 48.96           H
ATOM    294  HE1 HIS A  20      41.622  14.062  26.433  1.00 60.53           H
ATOM    295  N   ALA A  21      35.296  18.438  25.920  1.00 39.05           N
ATOM    296  CA  ALA A  21      33.892  18.624  26.274  1.00 36.77           C
ATOM    297  C   ALA A  21      33.006  17.747  25.400  1.00 32.13           C
ATOM    298  O   ALA A  21      32.083  17.089  25.895  1.00 28.44           O
ATOM    299  CB  ALA A  21      33.509  20.110  26.173  1.00 33.49           C
ATOM    300  H   ALA A  21      35.710  19.152  25.680  1.00 46.86           H
ATOM    301  HA  ALA A  21      33.764  18.348  27.195  1.00 44.13           H
ATOM    302  HB1 ALA A  21      32.574  20.212  26.412  1.00 40.19           H
ATOM    303  HB2 ALA A  21      34.064  20.621  26.783  1.00 40.19           H
ATOM    304  HB3 ALA A  21      33.653  20.412  25.263  1.00 40.19           H
ATOM    305  N   GLY A  22      33.327  17.652  24.117  1.00 28.96           N
ATOM    306  CA  GLY A  22      32.479  16.904  23.212  1.00 33.02           C
ATOM    307  C   GLY A  22      32.525  15.408  23.438  1.00 30.66           C
ATOM    308  O   GLY A  22      31.490  14.729  23.363  1.00 29.82           O
ATOM    309  H   GLY A  22      34.020  18.007  23.753  1.00 34.75           H
ATOM    310  HA2 GLY A  22      31.560  17.198  23.319  1.00 39.63           H
ATOM    311  HA3 GLY A  22      32.751  17.081  22.299  1.00 39.63           H
ATOM    312  N   GLU A  23      33.706  14.863  23.728  1.00 28.00           N
ATOM    313  CA  GLU A  23      33.729  13.432  24.001  1.00 27.32           C
ATOM    314  C   GLU A  23      33.090  13.116  25.353  1.00 20.68           C
ATOM    315  O   GLU A  23      32.515  12.041  25.515  1.00 20.55           O
ATOM    316  CB  GLU A  23      35.140  12.858  23.941  1.00 34.38           C
ATOM    317  CG  GLU A  23      36.078  13.334  24.977  1.00 46.93           C
ATOM    318  CD  GLU A  23      37.413  12.573  24.951  1.00 56.37           C
ATOM    319  OE1 GLU A  23      37.460  11.434  25.503  1.00 59.76           O
ATOM    320  OE2 GLU A  23      38.394  13.121  24.372  1.00 58.04           O1-
ATOM    321  H   GLU A  23      34.462  15.271  23.772  1.00 33.59           H
ATOM    322  HA  GLU A  23      33.204  12.983  23.320  1.00 32.79           H
ATOM    323  HB2 GLU A  23      35.080  11.893  24.025  1.00 41.26           H
ATOM    324  HB3 GLU A  23      35.523  13.082  23.079  1.00 41.26           H
ATOM    325  HG2 GLU A  23      36.264  14.274  24.829  1.00 56.31           H
ATOM    326  HG3 GLU A  23      35.676  13.207  25.851  1.00 56.31           H
ATOM    327  N   TYR A  24      33.200  14.010  26.338  1.00 21.61           N
ATOM    328  CA  TYR A  24      32.469  13.777  27.586  1.00 22.13           C
ATOM    329  C   TYR A  24      30.962  13.883  27.384  1.00 20.06           C
ATOM    330  O   TYR A  24      30.198  13.196  28.063  1.00 19.71           O
ATOM    331  CB  TYR A  24      32.899  14.771  28.679  1.00 21.83           C
ATOM    332  CG  TYR A  24      34.327  14.616  29.177  1.00 21.41           C
ATOM    333  CD1 TYR A  24      34.831  15.483  30.123  1.00 23.18           C
ATOM    334  CD2 TYR A  24      35.176  13.630  28.681  1.00 24.18           C
ATOM    335  CE1 TYR A  24      36.134  15.369  30.577  1.00 23.67           C
ATOM    336  CE2 TYR A  24      36.478  13.526  29.121  1.00 28.35           C
ATOM    337  CZ  TYR A  24      36.942  14.411  30.083  1.00 27.51           C
ATOM    338  OH  TYR A  24      38.238  14.352  30.556  1.00 30.55           O
ATOM    339  H   TYR A  24      33.671  14.729  26.313  1.00 25.93           H
ATOM    340  HA  TYR A  24      32.666  12.882  27.903  1.00 26.56           H
ATOM    341  HB2 TYR A  24      32.809  15.671  28.329  1.00 26.20           H
ATOM    342  HB3 TYR A  24      32.311  14.661  29.443  1.00 26.20           H
ATOM    343  HD1 TYR A  24      34.284  16.151  30.469  1.00 27.82           H
ATOM    344  HD2 TYR A  24      34.864  13.041  28.033  1.00 29.02           H
ATOM    345  HE1 TYR A  24      36.457  15.963  31.215  1.00 28.41           H
ATOM    346  HE2 TYR A  24      37.036  12.862  28.785  1.00 34.02           H
ATOM    347  HH  TYR A  24      38.651  13.722  30.184  1.00 36.66           H
ATOM    348  N   GLY A  25      30.508  14.758  26.487  1.00 20.27           N
ATOM    349  CA  GLY A  25      29.094  14.810  26.175  1.00 23.31           C
ATOM    350  C   GLY A  25      28.592  13.515  25.577  1.00 19.99           C
ATOM    351  O   GLY A  25      27.536  13.018  25.950  1.00 19.53           O
ATOM    352  H   GLY A  25      30.994  15.321  26.056  1.00 24.32           H
ATOM    353  HA2 GLY A  25      28.591  14.991  26.984  1.00 27.97           H
ATOM    354  HA3 GLY A  25      28.929  15.526  25.543  1.00 27.97           H
ATOM    355  N   ALA A  26      29.345  12.950  24.635  1.00 21.09           N
ATOM    356  CA  ALA A  26      28.962  11.677  24.050  1.00 22.51           C
ATOM    357  C   ALA A  26      28.947  10.571  25.096  1.00 21.45           C
ATOM    358  O   ALA A  26      28.065   9.703  25.089  1.00 17.47           O
ATOM    359  CB  ALA A  26      29.912  11.305  22.911  1.00 24.78           C
ATOM    360  H   ALA A  26      30.074  13.282  24.323  1.00 25.31           H
ATOM    361  HA  ALA A  26      28.068  11.754  23.682  1.00 27.01           H
ATOM    362  HB1 ALA A  26      29.637  10.454  22.536  1.00 29.73           H
ATOM    363  HB2 ALA A  26      29.872  11.995  22.230  1.00 29.73           H
ATOM    364  HB3 ALA A  26      30.814  11.238  23.261  1.00 29.73           H
ATOM    365  N   GLU A  27      29.929  10.569  25.996  1.00 16.43           N
ATOM    366  CA  GLU A  27      29.942   9.550  27.045  1.00 21.28           C
ATOM    367  C   GLU A  27      28.724   9.687  27.960  1.00 15.98           C
ATOM    368  O   GLU A  27      28.118   8.684  28.372  1.00 16.77           O
ATOM    369  CB  GLU A  27      31.245   9.652  27.862  1.00 22.45           C
ATOM    370  CG  GLU A  27      31.319   8.659  29.009  1.00 20.14           C
ATOM    371  CD  GLU A  27      32.609   8.751  29.793  1.00 20.80           C
ATOM    372  OE1 GLU A  27      32.572   8.472  31.000  1.00 21.73           O
ATOM    373  OE2 GLU A  27      33.645   9.132  29.204  1.00 21.94           O1-
ATOM    374  H   GLU A  27      30.581  11.129  26.023  1.00 19.72           H
ATOM    375  HA  GLU A  27      29.912   8.672  26.634  1.00 25.54           H
ATOM    376  HB2 GLU A  27      31.998   9.485  27.274  1.00 26.95           H
ATOM    377  HB3 GLU A  27      31.311  10.544  28.237  1.00 26.95           H
ATOM    378  HG2 GLU A  27      30.585   8.828  29.620  1.00 24.16           H
ATOM    379  HG3 GLU A  27      31.251   7.760  28.651  1.00 24.16           H
ATOM    380  N   ALA A  28      28.346  10.915  28.282  1.00 18.24           N
ATOM    381  CA  ALA A  28      27.201  11.103  29.161  1.00 17.90           C
ATOM    382  C   ALA A  28      25.939  10.580  28.513  1.00 19.54           C
ATOM    383  O   ALA A  28      25.079  10.011  29.185  1.00 15.47           O
ATOM    384  CB  ALA A  28      27.044  12.580  29.496  1.00 18.23           C
ATOM    385  H   ALA A  28      28.724  11.640  28.014  1.00 21.89           H
ATOM    386  HA  ALA A  28      27.345  10.615  29.987  1.00 21.48           H
ATOM    387  HB1 ALA A  28      26.278  12.691  30.082  1.00 21.87           H
ATOM    388  HB2 ALA A  28      27.848  12.890  29.941  1.00 21.87           H
ATOM    389  HB3 ALA A  28      26.907  13.077  28.675  1.00 21.87           H
ATOM    390  N   LEU A  29      25.781  10.827  27.204  1.00 14.00           N
ATOM    391  CA  LEU A  29      24.618  10.294  26.477  1.00 17.84           C
ATOM    392  C   LEU A  29      24.600   8.774  26.482  1.00 18.93           C
ATOM    393  O   LEU A  29      23.550   8.149  26.732  1.00 16.97           O
ATOM    394  CB  LEU A  29      24.633  10.802  25.046  1.00 15.84           C
ATOM    395  CG  LEU A  29      24.569  12.274  24.834  1.00 20.43           C
ATOM    396  CD1 LEU A  29      24.825  12.557  23.341  1.00 24.65           C
ATOM    397  CD2 LEU A  29      23.239  12.784  25.220  1.00 21.03           C
ATOM    398  H   LEU A  29      26.322  11.291  26.722  1.00 16.81           H
ATOM    399  HA  LEU A  29      23.805  10.608  26.902  1.00 21.41           H
ATOM    400  HB2 LEU A  29      25.451  10.491  24.627  1.00 19.01           H
ATOM    401  HB3 LEU A  29      23.873  10.416  24.584  1.00 19.01           H
ATOM    402  HG  LEU A  29      25.249  12.719  25.364  1.00 24.51           H
ATOM    403 HD11 LEU A  29      24.786  13.515  23.190  1.00 29.58           H
ATOM    404 HD12 LEU A  29      25.703  12.220  23.102  1.00 29.58           H
ATOM    405 HD13 LEU A  29      24.144  12.111  22.814  1.00 29.58           H
ATOM    406 HD21 LEU A  29      23.215  13.743  25.075  1.00 25.24           H
ATOM    407 HD22 LEU A  29      22.565  12.350  24.675  1.00 25.24           H
ATOM    408 HD23 LEU A  29      23.086  12.587  26.157  1.00 25.24           H
ATOM    409  N   GLU A  30      25.761   8.148  26.220  1.00 18.21           N
ATOM    410  CA  GLU A  30      25.804   6.696  26.255  1.00 17.75           C
ATOM    411  C   GLU A  30      25.465   6.172  27.636  1.00 17.98           C
ATOM    412  O   GLU A  30      24.767   5.164  27.770  1.00 19.68           O
ATOM    413  CB  GLU A  30      27.174   6.180  25.794  1.00 21.02           C
ATOM    414  CG  GLU A  30      27.301   4.695  25.934  1.00 30.50           C
ATOM    415  CD  GLU A  30      28.404   4.127  25.037  1.00 42.26           C
ATOM    416  OE1 GLU A  30      29.302   4.910  24.613  1.00 43.89           O
ATOM    417  OE2 GLU A  30      28.349   2.914  24.731  1.00 45.31           O1-
ATOM    418  H   GLU A  30      26.505   8.533  26.028  1.00 21.85           H
ATOM    419  HA  GLU A  30      25.138   6.352  25.639  1.00 21.30           H
ATOM    420  HB2 GLU A  30      27.300   6.406  24.859  1.00 25.22           H
ATOM    421  HB3 GLU A  30      27.866   6.593  26.332  1.00 25.22           H
ATOM    422  HG2 GLU A  30      27.519   4.480  26.854  1.00 36.60           H
ATOM    423  HG3 GLU A  30      26.462   4.279  25.682  1.00 36.60           H
ATOM    424  N   ARG A  31      25.986   6.816  28.678  1.00 16.94           N
ATOM    425  CA  ARG A  31      25.640   6.398  30.037  1.00 18.06           C
ATOM    426  C   ARG A  31      24.127   6.479  30.275  1.00 17.85           C
ATOM    427  O   ARG A  31      23.526   5.584  30.885  1.00 18.89           O
ATOM    428  CB  ARG A  31      26.411   7.253  31.046  1.00 18.15           C
ATOM    429  CG  ARG A  31      27.880   6.839  31.243  1.00 18.45           C
ATOM    430  CD  ARG A  31      28.601   7.766  32.244  1.00 18.57           C
ATOM    431  NE  ARG A  31      30.033   7.475  32.244  1.00 23.40           N
ATOM    432  CZ  ARG A  31      30.580   6.434  32.847  1.00 18.88           C
ATOM    433  NH1 ARG A  31      29.845   5.579  33.556  1.00 17.77           N
ATOM    434  NH2 ARG A  31      31.868   6.227  32.719  1.00 21.39           N1+
ATOM    435  H   ARG A  31      26.528   7.481  28.630  1.00 20.33           H
ATOM    436  HA  ARG A  31      25.911   5.475  30.161  1.00 21.67           H
ATOM    437  HB2 ARG A  31      26.404   8.174  30.741  1.00 21.79           H
ATOM    438  HB3 ARG A  31      25.970   7.191  31.907  1.00 21.79           H
ATOM    439  HG2 ARG A  31      27.912   5.933  31.590  1.00 22.14           H
ATOM    440  HG3 ARG A  31      28.344   6.889  30.393  1.00 22.14           H
ATOM    441  HD2 ARG A  31      28.474   8.691  31.980  1.00 22.28           H
ATOM    442  HD3 ARG A  31      28.254   7.615  33.137  1.00 22.28           H
ATOM    443  HE  ARG A  31      30.554   8.016  31.825  1.00 28.08           H
ATOM    444 HH11 ARG A  31      28.996   5.695  33.625  1.00 21.32           H
ATOM    445 HH12 ARG A  31      30.220   4.910  33.946  1.00 21.32           H
ATOM    446 HH21 ARG A  31      32.350   6.782  32.273  1.00 25.67           H
ATOM    447 HH22 ARG A  31      32.239   5.569  33.129  1.00 25.67           H
ATOM    448  N   MET A  32      23.496   7.540  29.784  1.00 17.67           N
ATOM    449  CA  MET A  32      22.068   7.731  29.986  1.00 16.77           C
ATOM    450  C   MET A  32      21.253   6.675  29.252  1.00 17.44           C
ATOM    451  O   MET A  32      20.270   6.142  29.796  1.00 16.06           O
ATOM    452  CB  MET A  32      21.676   9.128  29.514  1.00 17.11           C
ATOM    453  CG  MET A  32      20.196   9.465  29.642  1.00 17.93           C
ATOM    454  SD  MET A  32      19.711  11.046  28.942  1.00 20.44           S
ATOM    455  CE  MET A  32      19.912  10.763  27.195  1.00 22.53           C
ATOM    456  H   MET A  32      23.874   8.165  29.329  1.00 21.20           H
ATOM    457  HA  MET A  32      21.875   7.672  30.935  1.00 20.13           H
ATOM    458  HB2 MET A  32      22.170   9.779  30.037  1.00 20.53           H
ATOM    459  HB3 MET A  32      21.915   9.215  28.578  1.00 20.53           H
ATOM    460  HG2 MET A  32      19.684   8.776  29.192  1.00 21.52           H
ATOM    461  HG3 MET A  32      19.964   9.479  30.584  1.00 21.52           H
ATOM    462  HE1 MET A  32      19.671  11.570  26.715  1.00 27.04           H
ATOM    463  HE2 MET A  32      20.838  10.535  27.017  1.00 27.04           H
ATOM    464  HE3 MET A  32      19.334  10.032  26.925  1.00 27.04           H
ATOM    465  N   PHE A  33      21.597   6.407  27.985  1.00 18.05           N
ATOM    466  CA  PHE A  33      20.828   5.422  27.220  1.00 20.26           C
ATOM    467  C   PHE A  33      20.916   4.044  27.829  1.00 18.56           C
ATOM    468  O   PHE A  33      19.947   3.291  27.764  1.00 19.17           O
ATOM    469  CB  PHE A  33      21.321   5.326  25.785  1.00 21.24           C
ATOM    470  CG  PHE A  33      21.148   6.579  25.004  1.00 18.00           C
ATOM    471  CD1 PHE A  33      19.997   7.355  25.137  1.00 19.23           C
ATOM    472  CD2 PHE A  33      22.130   6.986  24.096  1.00 24.68           C
ATOM    473  CE1 PHE A  33      19.829   8.519  24.375  1.00 21.97           C
ATOM    474  CE2 PHE A  33      21.953   8.173  23.349  1.00 18.83           C
ATOM    475  CZ  PHE A  33      20.829   8.911  23.492  1.00 21.92           C
ATOM    476  H   PHE A  33      22.249   6.771  27.559  1.00 21.66           H
ATOM    477  HA  PHE A  33      19.896   5.688  27.204  1.00 24.31           H
ATOM    478  HB2 PHE A  33      22.267   5.111  25.794  1.00 25.49           H
ATOM    479  HB3 PHE A  33      20.829   4.624  25.333  1.00 25.49           H
ATOM    480  HD1 PHE A  33      19.329   7.091  25.727  1.00 23.08           H
ATOM    481  HD2 PHE A  33      22.905   6.482  23.993  1.00 29.61           H
ATOM    482  HE1 PHE A  33      19.063   9.036  24.474  1.00 26.36           H
ATOM    483  HE2 PHE A  33      22.610   8.443  22.749  1.00 22.59           H
ATOM    484  HZ  PHE A  33      20.722   9.688  22.992  1.00 26.30           H
ATOM    485  N   LEU A  34      22.067   3.696  28.429  1.00 21.67           N
ATOM    486  CA  LEU A  34      22.192   2.386  29.060  1.00 20.14           C
ATOM    487  C   LEU A  34      21.518   2.334  30.427  1.00 20.17           C
ATOM    488  O   LEU A  34      20.906   1.313  30.773  1.00 19.32           O
ATOM    489  CB  LEU A  34      23.653   2.004  29.230  1.00 22.75           C
ATOM    490  CG  LEU A  34      24.453   1.804  27.950  1.00 29.54           C
ATOM    491  CD1 LEU A  34      25.847   1.284  28.327  1.00 27.76           C
ATOM    492  CD2 LEU A  34      23.781   0.824  27.053  1.00 33.04           C
ATOM    493  H   LEU A  34      22.768   4.191  28.480  1.00 26.00           H
ATOM    494  HA  LEU A  34      21.772   1.721  28.493  1.00 24.17           H
ATOM    495  HB2 LEU A  34      24.093   2.703  29.738  1.00 27.30           H
ATOM    496  HB3 LEU A  34      23.693   1.172  29.727  1.00 27.30           H
ATOM    497  HG  LEU A  34      24.547   2.649  27.482  1.00 35.45           H
ATOM    498 HD11 LEU A  34      26.364   1.154  27.517  1.00 33.32           H
ATOM    499 HD12 LEU A  34      26.283   1.935  28.897  1.00 33.32           H
ATOM    500 HD13 LEU A  34      25.752   0.441  28.798  1.00 33.32           H
ATOM    501 HD21 LEU A  34      24.312   0.718  26.248  1.00 39.65           H
ATOM    502 HD22 LEU A  34      23.705  -0.025  27.514  1.00 39.65           H
ATOM    503 HD23 LEU A  34      22.899   1.158  26.826  1.00 39.65           H
ATOM    504  N   SER A  35      21.684   3.390  31.243  1.00 20.28           N
ATOM    505  CA  SER A  35      21.184   3.372  32.620  1.00 18.95           C
ATOM    506  C   SER A  35      19.692   3.620  32.689  1.00 20.34           C
ATOM    507  O   SER A  35      19.029   3.074  33.573  1.00 16.92           O
ATOM    508  CB  SER A  35      21.888   4.429  33.496  1.00 20.98           C
ATOM    509  OG  SER A  35      23.200   4.018  33.841  1.00 26.03           O
ATOM    510  H   SER A  35      22.080   4.120  31.021  1.00 24.33           H
ATOM    511  HA  SER A  35      21.359   2.499  33.006  1.00 22.74           H
ATOM    512  HB2 SER A  35      21.938   5.262  33.002  1.00 25.18           H
ATOM    513  HB3 SER A  35      21.374   4.556  34.308  1.00 25.18           H
ATOM    514  HG  SER A  35      23.658   3.904  33.146  1.00 31.24           H
ATOM    515  N   PHE A  36      19.166   4.417  31.755  1.00 18.31           N
ATOM    516  CA  PHE A  36      17.784   4.895  31.727  1.00 18.66           C
ATOM    517  C   PHE A  36      17.294   4.697  30.302  1.00 17.77           C
ATOM    518  O   PHE A  36      17.134   5.663  29.544  1.00 17.28           O
ATOM    519  CB  PHE A  36      17.683   6.366  32.164  1.00 19.32           C
ATOM    520  CG  PHE A  36      18.370   6.648  33.479  1.00 18.25           C
ATOM    521  CD1 PHE A  36      19.537   7.368  33.512  1.00 19.98           C
ATOM    522  CD2 PHE A  36      17.845   6.164  34.657  1.00 22.76           C
ATOM    523  CE1 PHE A  36      20.186   7.609  34.695  1.00 24.20           C
ATOM    524  CE2 PHE A  36      18.490   6.390  35.857  1.00 23.32           C
ATOM    525  CZ  PHE A  36      19.663   7.106  35.871  1.00 23.84           C
ATOM    526  H   PHE A  36      19.623   4.710  31.088  1.00 21.98           H
ATOM    527  HA  PHE A  36      17.239   4.356  32.321  1.00 22.40           H
ATOM    528  HB2 PHE A  36      18.095   6.924  31.486  1.00 23.19           H
ATOM    529  HB3 PHE A  36      16.747   6.601  32.260  1.00 23.19           H
ATOM    530  HD1 PHE A  36      19.897   7.692  32.718  1.00 23.97           H
ATOM    531  HD2 PHE A  36      17.060   5.665  34.642  1.00 27.31           H
ATOM    532  HE1 PHE A  36      20.977   8.098  34.704  1.00 29.04           H
ATOM    533  HE2 PHE A  36      18.132   6.062  36.651  1.00 27.98           H
ATOM    534  HZ  PHE A  36      20.091   7.278  36.678  1.00 28.60           H
ATOM    535  N   PRO A  37      16.960   3.463  29.940  1.00 19.13           N
ATOM    536  CA  PRO A  37      16.519   3.140  28.563  1.00 20.52           C
ATOM    537  C   PRO A  37      15.293   3.886  28.065  1.00 19.40           C
ATOM    538  O   PRO A  37      15.119   4.035  26.848  1.00 20.13           O
ATOM    539  CB  PRO A  37      16.225   1.630  28.647  1.00 23.93           C
ATOM    540  CG  PRO A  37      16.843   1.160  29.848  1.00 26.90           C
ATOM    541  CD  PRO A  37      16.951   2.293  30.810  1.00 19.40           C
ATOM    542  HA  PRO A  37      17.248   3.284  27.940  1.00 24.62           H
ATOM    543  HB2 PRO A  37      15.266   1.490  28.683  1.00 28.72           H
ATOM    544  HB3 PRO A  37      16.604   1.184  27.874  1.00 28.72           H
ATOM    545  HG2 PRO A  37      16.299   0.453  30.228  1.00 32.29           H
ATOM    546  HG3 PRO A  37      17.727   0.821  29.636  1.00 32.29           H
ATOM    547  HD2 PRO A  37      16.179   2.313  31.397  1.00 23.28           H
ATOM    548  HD3 PRO A  37      17.779   2.235  31.310  1.00 23.28           H
ATOM    549  N   THR A  38      14.409   4.348  28.944  1.00 20.21           N
ATOM    550  CA  THR A  38      13.287   5.108  28.434  1.00 18.48           C
ATOM    551  C   THR A  38      13.727   6.370  27.702  1.00 18.29           C
ATOM    552  O   THR A  38      12.988   6.842  26.832  1.00 18.49           O
ATOM    553  CB  THR A  38      12.338   5.451  29.569  1.00 18.29           C
ATOM    554  OG1 THR A  38      13.049   6.262  30.515  1.00 18.09           O
ATOM    555  CG2 THR A  38      11.799   4.171  30.242  1.00 19.92           C
ATOM    556  H   THR A  38      14.434   4.240  29.797  1.00 24.25           H
ATOM    557  HA  THR A  38      12.802   4.556  27.801  1.00 22.17           H
ATOM    558  HB  THR A  38      11.585   5.952  29.218  1.00 21.95           H
ATOM    559  HG1 THR A  38      13.318   6.966  30.144  1.00 21.71           H
ATOM    560 HG21 THR A  38      11.195   4.406  30.964  1.00 23.91           H
ATOM    561 HG22 THR A  38      11.320   3.632  29.594  1.00 23.91           H
ATOM    562 HG23 THR A  38      12.535   3.652  30.603  1.00 23.91           H
ATOM    563  N   THR A  39      14.944   6.891  27.959  1.00 17.80           N
ATOM    564  CA  THR A  39      15.381   8.103  27.240  1.00 13.74           C
ATOM    565  C   THR A  39      15.624   7.845  25.759  1.00 15.51           C
ATOM    566  O   THR A  39      15.734   8.804  24.993  1.00 16.21           O
ATOM    567  CB  THR A  39      16.668   8.701  27.846  1.00 19.87           C
ATOM    568  OG1 THR A  39      17.742   7.735  27.838  1.00 16.75           O
ATOM    569  CG2 THR A  39      16.406   9.100  29.281  1.00 17.34           C
ATOM    570  H   THR A  39      15.512   6.575  28.523  1.00 21.36           H
ATOM    571  HA  THR A  39      14.684   8.774  27.311  1.00 16.49           H
ATOM    572  HB  THR A  39      16.932   9.489  27.346  1.00 23.84           H
ATOM    573  HG1 THR A  39      17.525   7.060  28.288  1.00 20.10           H
ATOM    574 HG21 THR A  39      17.209   9.477  29.672  1.00 20.81           H
ATOM    575 HG22 THR A  39      15.697   9.762  29.316  1.00 20.81           H
ATOM    576 HG23 THR A  39      16.138   8.324  29.797  1.00 20.81           H
ATOM    577  N   LYS A  40      15.734   6.588  25.368  1.00 18.37           N
ATOM    578  CA  LYS A  40      15.964   6.267  23.972  1.00 18.66           C
ATOM    579  C   LYS A  40      14.719   6.536  23.140  1.00 21.18           C
ATOM    580  O   LYS A  40      14.816   6.606  21.912  1.00 19.77           O
ATOM    581  CB  LYS A  40      16.402   4.794  23.835  1.00 16.08           C
ATOM    582  CG  LYS A  40      17.733   4.478  24.428  1.00 20.77           C
ATOM    583  CD  LYS A  40      18.174   3.057  24.131  1.00 23.16           C
ATOM    584  CE  LYS A  40      17.328   2.008  24.771  1.00 25.82           C
ATOM    585  NZ  LYS A  40      17.800   0.615  24.373  1.00 26.87           N1+
ATOM    586  H   LYS A  40      15.681   5.905  25.888  1.00 22.04           H
ATOM    587  HA  LYS A  40      16.679   6.826  23.632  1.00 22.39           H
ATOM    588  HB2 LYS A  40      15.744   4.233  24.276  1.00 19.29           H
ATOM    589  HB3 LYS A  40      16.441   4.569  22.892  1.00 19.29           H
ATOM    590  HG2 LYS A  40      18.396   5.083  24.061  1.00 24.93           H
ATOM    591  HG3 LYS A  40      17.684   4.583  25.391  1.00 24.93           H
ATOM    592  HD2 LYS A  40      18.144   2.916  23.172  1.00 27.79           H
ATOM    593  HD3 LYS A  40      19.082   2.940  24.450  1.00 27.79           H
ATOM    594  HE2 LYS A  40      17.390   2.088  25.736  1.00 30.98           H
ATOM    595  HE3 LYS A  40      16.408   2.114  24.481  1.00 30.98           H
ATOM    596  HZ1 LYS A  40      17.288  -0.002  24.761  1.00 32.25           H
ATOM    597  HZ2 LYS A  40      17.750   0.518  23.490  1.00 32.25           H
ATOM    598  HZ3 LYS A  40      18.643   0.494  24.631  1.00 32.25           H
ATOM    599  N   THR A  41      13.539   6.657  23.777  1.00 17.04           N
ATOM    600  CA  THR A  41      12.323   6.992  23.037  1.00 20.58           C
ATOM    601  C   THR A  41      12.440   8.322  22.323  1.00 17.64           C
ATOM    602  O   THR A  41      11.657   8.560  21.411  1.00 17.22           O
ATOM    603  CB  THR A  41      11.071   7.058  23.929  1.00 18.32           C
ATOM    604  OG1 THR A  41      11.208   8.059  24.944  1.00 18.96           O
ATOM    605  CG2 THR A  41      10.778   5.705  24.547  1.00 21.08           C
ATOM    606  H   THR A  41      13.424   6.551  24.622  1.00 20.45           H
ATOM    607  HA  THR A  41      12.171   6.309  22.365  1.00 24.69           H
ATOM    608  HB  THR A  41      10.312   7.291  23.372  1.00 21.98           H
ATOM    609  HG1 THR A  41      11.870   7.886  25.431  1.00 22.75           H
ATOM    610 HG21 THR A  41       9.987   5.761  25.107  1.00 25.30           H
ATOM    611 HG22 THR A  41      10.625   5.048  23.850  1.00 25.30           H
ATOM    612 HG23 THR A  41      11.529   5.420  25.091  1.00 25.30           H
ATOM    613  N   TYR A  42      13.353   9.215  22.740  1.00 15.47           N
ATOM    614  CA  TYR A  42      13.514  10.489  22.052  1.00 19.74           C
ATOM    615  C   TYR A  42      14.468  10.435  20.849  1.00 18.67           C
ATOM    616  O   TYR A  42      14.534  11.434  20.112  1.00 17.94           O
ATOM    617  CB  TYR A  42      13.992  11.555  23.038  1.00 17.95           C
ATOM    618  CG  TYR A  42      12.914  11.825  24.067  1.00 18.65           C
ATOM    619  CD1 TYR A  42      11.851  12.653  23.767  1.00 19.21           C
ATOM    620  CD2 TYR A  42      12.949  11.215  25.323  1.00 19.99           C
ATOM    621  CE1 TYR A  42      10.827  12.888  24.699  1.00 21.26           C
ATOM    622  CE2 TYR A  42      11.907  11.445  26.248  1.00 17.35           C
ATOM    623  CZ  TYR A  42      10.879  12.294  25.916  1.00 18.16           C
ATOM    624  OH  TYR A  42       9.859  12.561  26.797  1.00 19.15           O
ATOM    625  H   TYR A  42      13.880   9.102  23.410  1.00 18.56           H
ATOM    626  HA  TYR A  42      12.647  10.769  21.720  1.00 23.69           H
ATOM    627  HB2 TYR A  42      14.786  11.241  23.498  1.00 21.54           H
ATOM    628  HB3 TYR A  42      14.177  12.380  22.562  1.00 21.54           H
ATOM    629  HD1 TYR A  42      11.813  13.062  22.933  1.00 23.05           H
ATOM    630  HD2 TYR A  42      13.647  10.640  25.542  1.00 23.98           H
ATOM    631  HE1 TYR A  42      10.122  13.457  24.485  1.00 25.51           H
ATOM    632  HE2 TYR A  42      11.933  11.051  27.090  1.00 20.82           H
ATOM    633  HH  TYR A  42       9.985  12.147  27.517  1.00 22.98           H
ATOM    634  N   PHE A  43      15.170   9.307  20.636  1.00 18.51           N
ATOM    635  CA  PHE A  43      16.199   9.201  19.597  1.00 21.35           C
ATOM    636  C   PHE A  43      15.938   7.976  18.712  1.00 18.84           C
ATOM    637  O   PHE A  43      16.885   7.254  18.370  1.00 22.48           O
ATOM    638  CB  PHE A  43      17.602   9.132  20.232  1.00 20.67           C
ATOM    639  CG  PHE A  43      17.983  10.356  21.050  1.00 20.77           C
ATOM    640  CD1 PHE A  43      17.606  10.437  22.396  1.00 19.69           C
ATOM    641  CD2 PHE A  43      18.683  11.412  20.488  1.00 25.07           C
ATOM    642  CE1 PHE A  43      17.966  11.526  23.171  1.00 19.29           C
ATOM    643  CE2 PHE A  43      19.031  12.529  21.243  1.00 28.51           C
ATOM    644  CZ  PHE A  43      18.674  12.585  22.605  1.00 20.58           C
ATOM    645  H   PHE A  43      15.064   8.583  21.089  1.00 22.22           H
ATOM    646  HA  PHE A  43      16.162   9.991  19.035  1.00 25.62           H
ATOM    647  HB2 PHE A  43      17.639   8.362  20.819  1.00 24.81           H
ATOM    648  HB3 PHE A  43      18.258   9.035  19.524  1.00 24.81           H
ATOM    649  HD1 PHE A  43      17.146   9.729  22.786  1.00 23.62           H
ATOM    650  HD2 PHE A  43      18.931  11.371  19.592  1.00 30.09           H
ATOM    651  HE1 PHE A  43      17.712  11.563  24.065  1.00 23.15           H
ATOM    652  HE2 PHE A  43      19.509  13.226  20.856  1.00 34.22           H
ATOM    653  HZ  PHE A  43      18.898  13.327  23.118  1.00 24.69           H
ATOM    654  N   PRO A  44      14.695   7.715  18.283  1.00 20.24           N
ATOM    655  CA  PRO A  44      14.469   6.557  17.420  1.00 21.17           C
ATOM    656  C   PRO A  44      15.094   6.732  16.050  1.00 21.25           C
ATOM    657  O   PRO A  44      15.273   5.750  15.334  1.00 24.61           O
ATOM    658  CB  PRO A  44      12.951   6.498  17.326  1.00 23.01           C
ATOM    659  CG  PRO A  44      12.554   7.916  17.360  1.00 23.92           C
ATOM    660  CD  PRO A  44      13.492   8.559  18.347  1.00 22.39           C
ATOM    661  HA  PRO A  44      14.804   5.747  17.835  1.00 25.40           H
ATOM    662  HB2 PRO A  44      12.686   6.082  16.490  1.00 27.61           H
ATOM    663  HB3 PRO A  44      12.589   6.016  18.086  1.00 27.61           H
ATOM    664  HG2 PRO A  44      12.662   8.308  16.479  1.00 28.71           H
ATOM    665  HG3 PRO A  44      11.635   7.992  17.661  1.00 28.71           H
ATOM    666  HD2 PRO A  44      13.701   9.466  18.072  1.00 26.87           H
ATOM    667  HD3 PRO A  44      13.110   8.537  19.238  1.00 26.87           H
ATOM    668  N   HIS A  45      15.441   7.952  15.690  1.00 21.53           N
ATOM    669  CA  HIS A  45      16.022   8.259  14.397  1.00 25.04           C
ATOM    670  C   HIS A  45      17.538   8.240  14.412  1.00 24.20           C
ATOM    671  O   HIS A  45      18.149   8.649  13.418  1.00 23.88           O
ATOM    672  CB  HIS A  45      15.545   9.645  13.937  1.00 23.21           C
ATOM    673  CG  HIS A  45      15.903  10.751  14.880  1.00 27.02           C
ATOM    674  ND1 HIS A  45      15.536  10.743  16.209  1.00 20.17           N
ATOM    675  CD2 HIS A  45      16.578  11.904  14.682  1.00 24.58           C
ATOM    676  CE1 HIS A  45      15.964  11.850  16.790  1.00 25.79           C
ATOM    677  NE2 HIS A  45      16.611  12.571  15.889  1.00 29.75           N
ATOM    678  H   HIS A  45      15.347   8.642  16.194  1.00 25.84           H
ATOM    679  HA  HIS A  45      15.718   7.605  13.749  1.00 30.05           H
ATOM    680  HB2 HIS A  45      14.579   9.630  13.851  1.00 27.86           H
ATOM    681  HB3 HIS A  45      15.948   9.845  13.078  1.00 27.86           H
ATOM    682  HD2 HIS A  45      16.953  12.193  13.882  1.00 29.50           H
ATOM    683  HE1 HIS A  45      15.848  12.074  17.685  1.00 30.95           H
ATOM    684  HE2 HIS A  45      16.985  13.332  16.031  1.00 35.69           H
ATOM    685  N   PHE A  46      18.157   7.856  15.529  1.00 19.94           N
ATOM    686  CA  PHE A  46      19.601   7.778  15.665  1.00 19.55           C
ATOM    687  C   PHE A  46      20.036   6.327  15.639  1.00 21.68           C
ATOM    688  O   PHE A  46      19.317   5.441  16.112  1.00 21.78           O
ATOM    689  CB  PHE A  46      20.108   8.369  16.996  1.00 20.47           C
ATOM    690  CG  PHE A  46      20.369   9.827  16.988  1.00 21.05           C
ATOM    691  CD1 PHE A  46      21.253  10.363  17.921  1.00 25.69           C
ATOM    692  CD2 PHE A  46      19.778  10.667  16.088  1.00 27.88           C
ATOM    693  CE1 PHE A  46      21.521  11.687  17.965  1.00 22.27           C
ATOM    694  CE2 PHE A  46      20.051  12.028  16.120  1.00 32.86           C
ATOM    695  CZ  PHE A  46      20.917  12.540  17.055  1.00 27.71           C
ATOM    696  H   PHE A  46      17.740   7.628  16.246  1.00 23.92           H
ATOM    697  HA  PHE A  46      20.028   8.247  14.931  1.00 23.46           H
ATOM    698  HB2 PHE A  46      19.443   8.196  17.681  1.00 24.56           H
ATOM    699  HB3 PHE A  46      20.938   7.927  17.232  1.00 24.56           H
ATOM    700  HD1 PHE A  46      21.658   9.798  18.539  1.00 30.82           H
ATOM    701  HD2 PHE A  46      19.186  10.327  15.456  1.00 33.46           H
ATOM    702  HE1 PHE A  46      22.113  12.023  18.598  1.00 26.73           H
ATOM    703  HE2 PHE A  46      19.642  12.596  15.507  1.00 39.43           H
ATOM    704  HZ  PHE A  46      21.102  13.451  17.073  1.00 33.25           H
ATOM    705  N   ASP A  47      21.246   6.106  15.112  1.00 24.18           N
ATOM    706  CA  ASP A  47      22.020   4.903  15.401  1.00 23.69           C
ATOM    707  C   ASP A  47      22.640   5.090  16.776  1.00 22.11           C
ATOM    708  O   ASP A  47      23.496   5.958  16.945  1.00 22.40           O
ATOM    709  CB  ASP A  47      23.123   4.689  14.366  1.00 24.35           C
ATOM    710  CG  ASP A  47      23.949   3.434  14.643  1.00 29.05           C
ATOM    711  OD1 ASP A  47      23.570   2.617  15.511  1.00 29.82           O
ATOM    712  OD2 ASP A  47      24.978   3.245  13.983  1.00 36.33           O1-
ATOM    713  H   ASP A  47      21.642   6.650  14.576  1.00 29.01           H
ATOM    714  HA  ASP A  47      21.440   4.126  15.415  1.00 28.43           H
ATOM    715  HB2 ASP A  47      22.720   4.596  13.489  1.00 29.22           H
ATOM    716  HB3 ASP A  47      23.722   5.452  14.379  1.00 29.22           H
ATOM    717  N   LEU A  48      22.150   4.353  17.763  1.00 24.31           N
ATOM    718  CA  LEU A  48      22.610   4.544  19.133  1.00 24.64           C
ATOM    719  C   LEU A  48      23.719   3.570  19.509  1.00 30.79           C
ATOM    720  O   LEU A  48      24.108   3.513  20.683  1.00 32.84           O
ATOM    721  CB  LEU A  48      21.418   4.436  20.111  1.00 25.26           C
ATOM    722  CG  LEU A  48      20.324   5.525  19.992  1.00 27.10           C
ATOM    723  CD1 LEU A  48      19.183   5.314  21.025  1.00 32.93           C
ATOM    724  CD2 LEU A  48      20.857   6.931  20.127  1.00 24.48           C
ATOM    725  H   LEU A  48      21.555   3.739  17.669  1.00 29.18           H
ATOM    726  HA  LEU A  48      22.971   5.441  19.213  1.00 29.57           H
ATOM    727  HB2 LEU A  48      20.987   3.579  19.969  1.00 30.32           H
ATOM    728  HB3 LEU A  48      21.765   4.475  21.016  1.00 30.32           H
ATOM    729  HG  LEU A  48      19.926   5.456  19.110  1.00 32.53           H
ATOM    730 HD11 LEU A  48      18.523   6.016  20.915  1.00 39.52           H
ATOM    731 HD12 LEU A  48      18.775   4.448  20.871  1.00 39.52           H
ATOM    732 HD13 LEU A  48      19.558   5.349  21.920  1.00 39.52           H
ATOM    733 HD21 LEU A  48      20.121   7.557  20.043  1.00 29.38           H
ATOM    734 HD22 LEU A  48      21.276   7.027  20.997  1.00 29.38           H
ATOM    735 HD23 LEU A  48      21.509   7.091  19.427  1.00 29.38           H
ATOM    736  N   SER A  49      24.262   2.830  18.538  1.00 27.26           N
ATOM    737  CA  SER A  49      25.404   1.960  18.812  1.00 32.72           C
ATOM    738  C   SER A  49      26.608   2.771  19.298  1.00 32.74           C
ATOM    739  O   SER A  49      26.780   3.971  19.009  1.00 29.76           O
ATOM    740  CB  SER A  49      25.756   1.133  17.572  1.00 29.02           C
ATOM    741  OG  SER A  49      26.136   1.964  16.512  1.00 41.65           O
ATOM    742  H   SER A  49      23.990   2.814  17.723  1.00 32.72           H
ATOM    743  HA  SER A  49      25.160   1.341  19.519  1.00 39.26           H
ATOM    744  HB2 SER A  49      26.492   0.539  17.787  1.00 34.82           H
ATOM    745  HB3 SER A  49      24.980   0.616  17.305  1.00 34.82           H
ATOM    746  HG  SER A  49      26.327   1.501  15.838  1.00 49.98           H
ATOM    747  N   HIS A  50      27.444   2.095  20.083  1.00 31.66           N
ATOM    748  CA  HIS A  50      28.604   2.734  20.662  1.00 27.17           C
ATOM    749  C   HIS A  50      29.480   3.349  19.593  1.00 28.23           C
ATOM    750  O   HIS A  50      29.844   2.701  18.607  1.00 34.59           O
ATOM    751  CB  HIS A  50      29.403   1.709  21.472  1.00 34.16           C
ATOM    752  CG  HIS A  50      30.699   2.244  21.982  1.00 38.44           C
ATOM    753  ND1 HIS A  50      30.768   3.207  22.962  1.00 36.32           N
ATOM    754  CD2 HIS A  50      31.980   1.974  21.628  1.00 43.18           C
ATOM    755  CE1 HIS A  50      32.033   3.507  23.197  1.00 40.96           C
ATOM    756  NE2 HIS A  50      32.789   2.777  22.397  1.00 39.51           N
ATOM    757  H   HIS A  50      27.355   1.266  20.292  1.00 37.99           H
ATOM    758  HA  HIS A  50      28.315   3.439  21.262  1.00 32.60           H
ATOM    759  HB2 HIS A  50      29.597   0.944  20.908  1.00 40.99           H
ATOM    760  HB3 HIS A  50      28.874   1.430  22.236  1.00 40.99           H
ATOM    761  HD1 HIS A  50      30.093   3.561  23.359  1.00 43.58           H
ATOM    762  HD2 HIS A  50      32.258   1.366  20.982  1.00 51.81           H
ATOM    763  HE1 HIS A  50      32.339   4.125  23.821  1.00 49.15           H
ATOM    764  N   GLY A  51      29.792   4.612  19.778  1.00 25.83           N
ATOM    765  CA  GLY A  51      30.711   5.313  18.921  1.00 34.49           C
ATOM    766  C   GLY A  51      30.095   5.892  17.672  1.00 31.19           C
ATOM    767  O   GLY A  51      30.829   6.386  16.804  1.00 29.99           O
ATOM    768  H   GLY A  51      29.474   5.098  20.413  1.00 31.00           H
ATOM    769  HA2 GLY A  51      31.116   6.040  19.420  1.00 41.39           H
ATOM    770  HA3 GLY A  51      31.417   4.704  18.652  1.00 41.39           H
ATOM    771  N   SER A  52      28.777   5.880  17.557  1.00 25.95           N
ATOM    772  CA  SER A  52      28.159   6.330  16.313  1.00 25.78           C
ATOM    773  C   SER A  52      28.402   7.809  16.095  1.00 22.55           C
ATOM    774  O   SER A  52      28.484   8.602  17.036  1.00 23.84           O
ATOM    775  CB  SER A  52      26.669   6.045  16.321  1.00 26.68           C
ATOM    776  OG  SER A  52      25.994   7.105  16.970  1.00 25.92           O
ATOM    777  H   SER A  52      28.227   5.624  18.166  1.00 31.14           H
ATOM    778  HA  SER A  52      28.554   5.847  15.570  1.00 30.93           H
ATOM    779  HB2 SER A  52      26.351   5.974  15.407  1.00 32.01           H
ATOM    780  HB3 SER A  52      26.503   5.218  16.800  1.00 32.01           H
ATOM    781  HG  SER A  52      25.167   6.956  16.980  1.00 31.10           H
ATOM    782  N   ALA A  53      28.529   8.184  14.823  1.00 23.51           N
ATOM    783  CA  ALA A  53      28.757   9.580  14.490  1.00 23.77           C
ATOM    784  C   ALA A  53      27.622  10.455  14.997  1.00 19.97           C
ATOM    785  O   ALA A  53      27.840  11.613  15.359  1.00 20.68           O
ATOM    786  CB  ALA A  53      28.899   9.750  12.966  1.00 23.81           C
ATOM    787  H   ALA A  53      28.487   7.655  14.147  1.00 28.21           H
ATOM    788  HA  ALA A  53      29.581   9.879  14.907  1.00 28.53           H
ATOM    789  HB1 ALA A  53      29.050  10.687  12.765  1.00 28.57           H
ATOM    790  HB2 ALA A  53      29.651   9.220  12.658  1.00 28.57           H
ATOM    791  HB3 ALA A  53      28.083   9.447  12.538  1.00 28.57           H
ATOM    792  N   GLN A  54      26.401   9.920  15.015  1.00 20.48           N
ATOM    793  CA  GLN A  54      25.263  10.720  15.450  1.00 19.41           C
ATOM    794  C   GLN A  54      25.331  11.018  16.943  1.00 23.18           C
ATOM    795  O   GLN A  54      25.069  12.154  17.367  1.00 21.19           O
ATOM    796  CB  GLN A  54      23.963  10.003  15.120  1.00 22.12           C
ATOM    797  CG  GLN A  54      23.516  10.163  13.665  1.00 24.79           C
ATOM    798  CD  GLN A  54      22.556   9.056  13.266  1.00 24.91           C
ATOM    799  OE1 GLN A  54      22.781   7.905  13.581  1.00 25.10           O
ATOM    800  NE2 GLN A  54      21.504   9.396  12.546  1.00 27.05           N
ATOM    801  H   GLN A  54      26.210   9.114  14.784  1.00 24.58           H
ATOM    802  HA  GLN A  54      25.269  11.565  14.974  1.00 23.30           H
ATOM    803  HB2 GLN A  54      24.077   9.055  15.292  1.00 26.54           H
ATOM    804  HB3 GLN A  54      23.259  10.356  15.687  1.00 26.54           H
ATOM    805  HG2 GLN A  54      23.062  11.014  13.560  1.00 29.75           H
ATOM    806  HG3 GLN A  54      24.291  10.120  13.083  1.00 29.75           H
ATOM    807 HE21 GLN A  54      21.385  10.217  12.321  1.00 32.46           H
ATOM    808 HE22 GLN A  54      20.938   8.796  12.301  1.00 32.46           H
ATOM    809  N   VAL A  55      25.687  10.026  17.748  1.00 20.88           N
ATOM    810  CA  VAL A  55      25.851  10.278  19.185  1.00 21.03           C
ATOM    811  C   VAL A  55      27.054  11.188  19.452  1.00 22.61           C
ATOM    812  O   VAL A  55      26.978  12.112  20.259  1.00 21.08           O
ATOM    813  CB  VAL A  55      25.931   8.939  19.933  1.00 21.55           C
ATOM    814  CG1 VAL A  55      26.330   9.146  21.410  1.00 25.30           C
ATOM    815  CG2 VAL A  55      24.588   8.227  19.816  1.00 22.59           C
ATOM    816  H   VAL A  55      25.837   9.215  17.502  1.00 25.06           H
ATOM    817  HA  VAL A  55      25.062  10.741  19.506  1.00 25.24           H
ATOM    818  HB  VAL A  55      26.605   8.381  19.514  1.00 25.86           H
ATOM    819 HG11 VAL A  55      26.370   8.282  21.849  1.00 30.36           H
ATOM    820 HG12 VAL A  55      27.198   9.576  21.444  1.00 30.36           H
ATOM    821 HG13 VAL A  55      25.665   9.706  21.840  1.00 30.36           H
ATOM    822 HG21 VAL A  55      24.638   7.381  20.288  1.00 27.11           H
ATOM    823 HG22 VAL A  55      23.900   8.785  20.209  1.00 27.11           H
ATOM    824 HG23 VAL A  55      24.394   8.072  18.879  1.00 27.11           H
ATOM    825  N   LYS A  56      28.167  10.978  18.752  1.00 21.90           N
ATOM    826  CA  LYS A  56      29.329  11.823  18.958  1.00 23.92           C
ATOM    827  C   LYS A  56      29.028  13.258  18.573  1.00 24.13           C
ATOM    828  O   LYS A  56      29.439  14.188  19.271  1.00 27.07           O
ATOM    829  CB  LYS A  56      30.529  11.301  18.159  1.00 23.98           C
ATOM    830  CG  LYS A  56      31.164  10.074  18.777  1.00 31.10           C
ATOM    831  CD  LYS A  56      32.441   9.726  18.038  1.00 41.36           C
ATOM    832  CE  LYS A  56      33.194   8.577  18.692  1.00 47.40           C
ATOM    833  NZ  LYS A  56      34.414   8.221  17.888  1.00 54.14           N1+
ATOM    834  H   LYS A  56      28.271  10.362  18.161  1.00 26.28           H
ATOM    835  HA  LYS A  56      29.566  11.809  19.898  1.00 28.70           H
ATOM    836  HB2 LYS A  56      30.234  11.066  17.265  1.00 28.77           H
ATOM    837  HB3 LYS A  56      31.204  11.996  18.113  1.00 28.77           H
ATOM    838  HG2 LYS A  56      31.383  10.253  19.705  1.00 37.32           H
ATOM    839  HG3 LYS A  56      30.553   9.323  18.710  1.00 37.32           H
ATOM    840  HD2 LYS A  56      32.221   9.464  17.130  1.00 49.63           H
ATOM    841  HD3 LYS A  56      33.024  10.501  18.029  1.00 49.63           H
ATOM    842  HE2 LYS A  56      33.479   8.840  19.581  1.00 56.87           H
ATOM    843  HE3 LYS A  56      32.619   7.797  18.737  1.00 56.87           H
ATOM    844  HZ1 LYS A  56      34.848   7.549  18.277  1.00 64.97           H
ATOM    845  HZ2 LYS A  56      34.175   7.975  17.067  1.00 64.97           H
ATOM    846  HZ3 LYS A  56      34.957   8.924  17.834  1.00 64.97           H
ATOM    847  N   GLY A  57      28.311  13.463  17.464  1.00 20.11           N
ATOM    848  CA  GLY A  57      27.958  14.815  17.054  1.00 22.92           C
ATOM    849  C   GLY A  57      26.952  15.471  17.988  1.00 22.46           C
ATOM    850  O   GLY A  57      27.062  16.654  18.311  1.00 21.64           O
ATOM    851  H   GLY A  57      28.022  12.843  16.942  1.00 24.13           H
ATOM    852  HA2 GLY A  57      28.758  15.363  17.032  1.00 27.50           H
ATOM    853  HA3 GLY A  57      27.578  14.792  16.162  1.00 27.50           H
ATOM    854  N   HIS A  58      25.974  14.709  18.463  1.00 20.61           N
ATOM    855  CA  HIS A  58      25.044  15.306  19.408  1.00 23.02           C
ATOM    856  C   HIS A  58      25.749  15.635  20.727  1.00 20.02           C
ATOM    857  O   HIS A  58      25.502  16.693  21.331  1.00 21.84           O
ATOM    858  CB  HIS A  58      23.848  14.376  19.637  1.00 23.16           C
ATOM    859  CG  HIS A  58      22.719  15.062  20.338  1.00 21.83           C
ATOM    860  ND1 HIS A  58      22.209  14.615  21.533  1.00 24.29           N
ATOM    861  CD2 HIS A  58      22.053  16.204  20.052  1.00 20.76           C
ATOM    862  CE1 HIS A  58      21.263  15.441  21.944  1.00 19.57           C
ATOM    863  NE2 HIS A  58      21.158  16.422  21.072  1.00 25.30           N
ATOM    864  H   HIS A  58      25.832  13.885  18.265  1.00 24.74           H
ATOM    865  HA  HIS A  58      24.708  16.136  19.036  1.00 27.63           H
ATOM    866  HB2 HIS A  58      24.129  13.625  20.182  1.00 27.80           H
ATOM    867  HB3 HIS A  58      23.522  14.061  18.779  1.00 27.80           H
ATOM    868  HD1 HIS A  58      22.465  13.907  21.949  1.00 29.15           H
ATOM    869  HD2 HIS A  58      22.187  16.749  19.310  1.00 24.91           H
ATOM    870  HE1 HIS A  58      20.758  15.347  22.719  1.00 23.48           H
ATOM    871  N   GLY A  59      26.611  14.735  21.196  1.00 22.07           N
ATOM    872  CA  GLY A  59      27.389  15.022  22.393  1.00 22.04           C
ATOM    873  C   GLY A  59      28.164  16.312  22.299  1.00 23.40           C
ATOM    874  O   GLY A  59      28.292  17.059  23.283  1.00 21.10           O
ATOM    875  H   GLY A  59      26.760  13.964  20.846  1.00 26.48           H
ATOM    876  HA2 GLY A  59      26.794  15.079  23.157  1.00 26.45           H
ATOM    877  HA3 GLY A  59      28.017  14.300  22.548  1.00 26.45           H
ATOM    878  N   LYS A  60      28.727  16.587  21.127  1.00 20.22           N
ATOM    879  CA  LYS A  60      29.436  17.846  20.947  1.00 21.85           C
ATOM    880  C   LYS A  60      28.494  19.041  21.022  1.00 22.46           C
ATOM    881  O   LYS A  60      28.838  20.072  21.603  1.00 23.01           O
ATOM    882  CB  LYS A  60      30.176  17.835  19.616  1.00 32.63           C
ATOM    883  CG  LYS A  60      31.019  19.075  19.394  1.00 39.43           C
ATOM    884  CD  LYS A  60      31.958  18.878  18.173  1.00 50.33           C
ATOM    885  CE  LYS A  60      32.878  17.621  18.315  1.00 58.05           C
ATOM    886  NZ  LYS A  60      33.803  17.394  17.130  1.00 63.37           N1+
ATOM    887  H   LYS A  60      28.714  16.074  20.437  1.00 24.26           H
ATOM    888  HA  LYS A  60      30.094  17.940  21.654  1.00 26.22           H
ATOM    889  HB2 LYS A  60      30.765  17.064  19.589  1.00 39.16           H
ATOM    890  HB3 LYS A  60      29.528  17.781  18.896  1.00 39.16           H
ATOM    891  HG2 LYS A  60      30.440  19.833  19.218  1.00 47.32           H
ATOM    892  HG3 LYS A  60      31.566  19.240  20.179  1.00 47.32           H
ATOM    893  HD2 LYS A  60      31.418  18.765  17.374  1.00 60.39           H
ATOM    894  HD3 LYS A  60      32.527  19.658  18.082  1.00 60.39           H
ATOM    895  HE2 LYS A  60      33.430  17.727  19.106  1.00 69.66           H
ATOM    896  HE3 LYS A  60      32.318  16.834  18.409  1.00 69.66           H
ATOM    897  HZ1 LYS A  60      34.300  16.668  17.267  1.00 76.05           H
ATOM    898  HZ2 LYS A  60      33.324  17.281  16.388  1.00 76.05           H
ATOM    899  HZ3 LYS A  60      34.339  18.096  17.024  1.00 76.05           H
ATOM    900  N   LYS A  61      27.300  18.937  20.439  1.00 22.96           N
ATOM    901  CA  LYS A  61      26.388  20.070  20.487  1.00 22.75           C
ATOM    902  C   LYS A  61      25.946  20.334  21.909  1.00 22.31           C
ATOM    903  O   LYS A  61      25.813  21.492  22.333  1.00 23.01           O
ATOM    904  CB  LYS A  61      25.171  19.804  19.608  1.00 21.93           C
ATOM    905  CG  LYS A  61      25.447  19.888  18.101  1.00 30.08           C
ATOM    906  CD  LYS A  61      24.288  19.308  17.360  1.00 38.63           C
ATOM    907  CE  LYS A  61      24.500  19.380  15.876  1.00 44.47           C
ATOM    908  NZ  LYS A  61      23.243  18.914  15.211  1.00 50.48           N1+
ATOM    909  H   LYS A  61      27.004  18.244  20.024  1.00 27.55           H
ATOM    910  HA  LYS A  61      26.840  20.861  20.155  1.00 27.30           H
ATOM    911  HB2 LYS A  61      24.841  18.912  19.797  1.00 26.32           H
ATOM    912  HB3 LYS A  61      24.487  20.457  19.819  1.00 26.32           H
ATOM    913  HG2 LYS A  61      25.551  20.816  17.839  1.00 36.10           H
ATOM    914  HG3 LYS A  61      26.242  19.378  17.884  1.00 36.10           H
ATOM    915  HD2 LYS A  61      24.182  18.376  17.608  1.00 46.35           H
ATOM    916  HD3 LYS A  61      23.485  19.807  17.577  1.00 46.35           H
ATOM    917  HE2 LYS A  61      24.676  20.296  15.611  1.00 53.36           H
ATOM    918  HE3 LYS A  61      25.229  18.795  15.617  1.00 53.36           H
ATOM    919  HZ1 LYS A  61      23.338  18.945  14.327  1.00 60.58           H
ATOM    920  HZ2 LYS A  61      23.063  18.076  15.454  1.00 60.58           H
ATOM    921  HZ3 LYS A  61      22.562  19.436  15.448  1.00 60.58           H
ATOM    922  N   VAL A  62      25.684  19.272  22.654  1.00 21.02           N
ATOM    923  CA  VAL A  62      25.261  19.432  24.046  1.00 20.11           C
ATOM    924  C   VAL A  62      26.371  20.089  24.857  1.00 22.81           C
ATOM    925  O   VAL A  62      26.139  21.040  25.614  1.00 19.30           O
ATOM    926  CB  VAL A  62      24.867  18.064  24.620  1.00 20.44           C
ATOM    927  CG1 VAL A  62      24.720  18.103  26.134  1.00 19.35           C
ATOM    928  CG2 VAL A  62      23.572  17.574  23.977  1.00 24.77           C
ATOM    929  H   VAL A  62      25.740  18.456  22.388  1.00 25.23           H
ATOM    930  HA  VAL A  62      24.482  20.009  24.078  1.00 24.13           H
ATOM    931  HB  VAL A  62      25.564  17.423  24.407  1.00 24.53           H
ATOM    932 HG11 VAL A  62      24.472  17.220  26.450  1.00 23.23           H
ATOM    933 HG12 VAL A  62      25.566  18.369  26.526  1.00 23.23           H
ATOM    934 HG13 VAL A  62      24.031  18.744  26.367  1.00 23.23           H
ATOM    935 HG21 VAL A  62      23.340  16.710  24.352  1.00 29.73           H
ATOM    936 HG22 VAL A  62      22.867  18.215  24.161  1.00 29.73           H
ATOM    937 HG23 VAL A  62      23.705  17.494  23.020  1.00 29.73           H
ATOM    938  N   ALA A  63      27.601  19.611  24.684  1.00 24.00           N
ATOM    939  CA  ALA A  63      28.733  20.175  25.426  1.00 22.62           C
ATOM    940  C   ALA A  63      29.004  21.627  25.042  1.00 26.58           C
ATOM    941  O   ALA A  63      29.329  22.440  25.905  1.00 26.91           O
ATOM    942  CB  ALA A  63      29.976  19.314  25.192  1.00 31.84           C
ATOM    943  H   ALA A  63      27.807  18.969  24.151  1.00 28.81           H
ATOM    944  HA  ALA A  63      28.529  20.151  26.374  1.00 27.14           H
ATOM    945  HB1 ALA A  63      30.720  19.693  25.685  1.00 38.20           H
ATOM    946  HB2 ALA A  63      29.798  18.412  25.502  1.00 38.20           H
ATOM    947  HB3 ALA A  63      30.178  19.304  24.243  1.00 38.20           H
ATOM    948  N   ASP A  64      28.864  21.991  23.761  1.00 24.41           N
ATOM    949  CA  ASP A  64      29.058  23.388  23.379  1.00 27.64           C
ATOM    950  C   ASP A  64      27.996  24.297  23.990  1.00 28.45           C
ATOM    951  O   ASP A  64      28.299  25.423  24.405  1.00 24.52           O
ATOM    952  CB  ASP A  64      29.063  23.537  21.854  1.00 31.42           C
ATOM    953  CG  ASP A  64      30.331  22.968  21.205  1.00 32.33           C
ATOM    954  OD1 ASP A  64      31.289  22.611  21.927  1.00 38.36           O
ATOM    955  OD2 ASP A  64      30.334  22.840  19.966  1.00 39.96           O1-
ATOM    956  H   ASP A  64      28.662  21.462  23.113  1.00 29.29           H
ATOM    957  HA  ASP A  64      29.922  23.683  23.707  1.00 33.16           H
ATOM    958  HB2 ASP A  64      28.300  23.062  21.488  1.00 37.71           H
ATOM    959  HB3 ASP A  64      29.008  24.479  21.628  1.00 37.71           H
ATOM    960  N   ALA A  65      26.745  23.828  24.056  1.00 24.06           N
ATOM    961  CA  ALA A  65      25.708  24.585  24.745  1.00 24.15           C
ATOM    962  C   ALA A  65      26.047  24.768  26.228  1.00 20.07           C
ATOM    963  O   ALA A  65      25.840  25.853  26.791  1.00 20.89           O
ATOM    964  CB  ALA A  65      24.351  23.894  24.575  1.00 23.24           C
ATOM    965  H   ALA A  65      26.479  23.085  23.714  1.00 28.87           H
ATOM    966  HA  ALA A  65      25.645  25.466  24.344  1.00 28.98           H
ATOM    967  HB1 ALA A  65      23.674  24.411  25.039  1.00 27.89           H
ATOM    968  HB2 ALA A  65      24.139  23.843  23.630  1.00 27.89           H
ATOM    969  HB3 ALA A  65      24.403  23.002  24.952  1.00 27.89           H
ATOM    970  N   LEU A  66      26.588  23.729  26.881  1.00 18.16           N
ATOM    971  CA  LEU A  66      26.977  23.907  28.280  1.00 21.14           C
ATOM    972  C   LEU A  66      28.141  24.889  28.430  1.00 22.83           C
ATOM    973  O   LEU A  66      28.162  25.702  29.360  1.00 21.53           O
ATOM    974  CB  LEU A  66      27.313  22.564  28.901  1.00 24.76           C
ATOM    975  CG  LEU A  66      26.088  21.639  29.107  1.00 24.71           C
ATOM    976  CD1 LEU A  66      26.586  20.266  29.544  1.00 25.71           C
ATOM    977  CD2 LEU A  66      25.016  22.233  30.080  1.00 25.38           C
ATOM    978  H   LEU A  66      26.733  22.948  26.551  1.00 21.79           H
ATOM    979  HA  LEU A  66      26.222  24.273  28.766  1.00 25.37           H
ATOM    980  HB2 LEU A  66      27.939  22.101  28.323  1.00 29.71           H
ATOM    981  HB3 LEU A  66      27.718  22.715  29.769  1.00 29.71           H
ATOM    982  HG  LEU A  66      25.654  21.522  28.248  1.00 29.65           H
ATOM    983 HD11 LEU A  66      25.823  19.682  29.675  1.00 30.85           H
ATOM    984 HD12 LEU A  66      27.164  19.907  28.854  1.00 30.85           H
ATOM    985 HD13 LEU A  66      27.078  20.359  30.374  1.00 30.85           H
ATOM    986 HD21 LEU A  66      24.282  21.604  30.162  1.00 30.46           H
ATOM    987 HD22 LEU A  66      25.425  22.380  30.947  1.00 30.46           H
ATOM    988 HD23 LEU A  66      24.694  23.073  29.719  1.00 30.46           H
ATOM    989  N   THR A  67      29.126  24.825  27.538  1.00 26.04           N
ATOM    990  CA  THR A  67      30.204  25.815  27.527  1.00 23.62           C
ATOM    991  C   THR A  67      29.662  27.236  27.379  1.00 22.68           C
ATOM    992  O   THR A  67      30.132  28.170  28.051  1.00 25.45           O
ATOM    993  CB  THR A  67      31.162  25.493  26.380  1.00 30.30           C
ATOM    994  OG1 THR A  67      31.719  24.192  26.580  1.00 29.23           O
ATOM    995  CG2 THR A  67      32.290  26.569  26.263  1.00 34.24           C
ATOM    996  H   THR A  67      29.195  24.221  26.930  1.00 31.25           H
ATOM    997  HA  THR A  67      30.697  25.762  28.361  1.00 28.34           H
ATOM    998  HB  THR A  67      30.664  25.495  25.548  1.00 36.36           H
ATOM    999  HG1 THR A  67      31.106  23.618  26.600  1.00 35.07           H
ATOM   1000 HG21 THR A  67      32.885  26.346  25.530  1.00 41.09           H
ATOM   1001 HG22 THR A  67      31.899  27.441  26.097  1.00 41.09           H
ATOM   1002 HG23 THR A  67      32.801  26.604  27.086  1.00 41.09           H
ATOM   1003  N   ASN A  68      28.681  27.419  26.503  1.00 23.53           N
ATOM   1004  CA  ASN A  68      28.037  28.719  26.337  1.00 25.23           C
ATOM   1005  C   ASN A  68      27.393  29.167  27.640  1.00 30.92           C
ATOM   1006  O   ASN A  68      27.523  30.327  28.057  1.00 25.30           O
ATOM   1007  CB  ASN A  68      26.988  28.627  25.227  1.00 27.14           C
ATOM   1008  CG  ASN A  68      26.274  29.944  24.965  1.00 29.52           C
ATOM   1009  OD1 ASN A  68      26.891  30.991  24.947  1.00 35.55           O
ATOM   1010  ND2 ASN A  68      24.973  29.882  24.728  1.00 34.63           N
ATOM   1011  H   ASN A  68      28.367  26.804  25.990  1.00 28.24           H
ATOM   1012  HA  ASN A  68      28.700  29.378  26.079  1.00 30.28           H
ATOM   1013  HB2 ASN A  68      27.424  28.355  24.404  1.00 32.57           H
ATOM   1014  HB3 ASN A  68      26.320  27.970  25.479  1.00 32.57           H
ATOM   1015 HD21 ASN A  68      24.529  30.602  24.576  1.00 41.56           H
ATOM   1016 HD22 ASN A  68      24.572  29.121  24.727  1.00 41.56           H
ATOM   1017  N   ALA A  69      26.708  28.243  28.309  1.00 23.76           N
ATOM   1018  CA  ALA A  69      26.048  28.583  29.551  1.00 22.29           C
ATOM   1019  C   ALA A  69      27.066  28.954  30.611  1.00 21.96           C
ATOM   1020  O   ALA A  69      26.840  29.880  31.379  1.00 26.32           O
ATOM   1021  CB  ALA A  69      25.194  27.420  30.024  1.00 22.76           C
ATOM   1022  H   ALA A  69      26.614  27.424  28.064  1.00 28.51           H
ATOM   1023  HA  ALA A  69      25.467  29.347  29.406  1.00 26.75           H
ATOM   1024  HB1 ALA A  69      24.760  27.665  30.856  1.00 27.31           H
ATOM   1025  HB2 ALA A  69      24.527  27.222  29.348  1.00 27.31           H
ATOM   1026  HB3 ALA A  69      25.764  26.647  30.163  1.00 27.31           H
ATOM   1027  N   VAL A  70      28.183  28.226  30.682  1.00 21.03           N
ATOM   1028  CA  VAL A  70      29.239  28.580  31.636  1.00 25.43           C
ATOM   1029  C   VAL A  70      29.762  29.987  31.355  1.00 27.31           C
ATOM   1030  O   VAL A  70      29.983  30.789  32.270  1.00 27.49           O
ATOM   1031  CB  VAL A  70      30.366  27.532  31.575  1.00 27.22           C
ATOM   1032  CG1 VAL A  70      31.612  27.994  32.379  1.00 28.06           C
ATOM   1033  CG2 VAL A  70      29.867  26.172  32.081  1.00 29.48           C
ATOM   1034  H   VAL A  70      28.352  27.535  30.200  1.00 25.24           H
ATOM   1035  HA  VAL A  70      28.870  28.571  32.534  1.00 30.52           H
ATOM   1036  HB  VAL A  70      30.636  27.421  30.650  1.00 32.67           H
ATOM   1037 HG11 VAL A  70      32.298  27.311  32.317  1.00 33.67           H
ATOM   1038 HG12 VAL A  70      31.938  28.826  32.003  1.00 33.67           H
ATOM   1039 HG13 VAL A  70      31.358  28.125  33.306  1.00 33.67           H
ATOM   1040 HG21 VAL A  70      30.594  25.531  32.031  1.00 35.38           H
ATOM   1041 HG22 VAL A  70      29.571  26.267  32.999  1.00 35.38           H
ATOM   1042 HG23 VAL A  70      29.129  25.879  31.523  1.00 35.38           H
ATOM   1043  N   ALA A  71      29.951  30.308  30.075  1.00 28.56           N
ATOM   1044  CA  ALA A  71      30.485  31.603  29.675  1.00 28.78           C
ATOM   1045  C   ALA A  71      29.550  32.732  30.013  1.00 30.94           C
ATOM   1046  O   ALA A  71      30.002  33.873  30.151  1.00 33.18           O
ATOM   1047  CB  ALA A  71      30.737  31.617  28.166  1.00 32.68           C
ATOM   1048  H   ALA A  71      29.774  29.786  29.416  1.00 34.27           H
ATOM   1049  HA  ALA A  71      31.329  31.757  30.128  1.00 34.54           H
ATOM   1050  HB1 ALA A  71      31.092  32.483  27.914  1.00 39.21           H
ATOM   1051  HB2 ALA A  71      31.375  30.920  27.947  1.00 39.21           H
ATOM   1052  HB3 ALA A  71      29.898  31.455  27.706  1.00 39.21           H
ATOM   1053  N   HIS A  72      28.258  32.451  30.076  1.00 25.89           N
ATOM   1054  CA  HIS A  72      27.220  33.438  30.304  1.00 28.45           C
ATOM   1055  C   HIS A  72      26.397  33.052  31.499  1.00 25.35           C
ATOM   1056  O   HIS A  72      25.170  33.174  31.514  1.00 29.90           O
ATOM   1057  CB  HIS A  72      26.351  33.592  29.062  1.00 32.78           C
ATOM   1058  CG  HIS A  72      27.132  34.059  27.873  1.00 35.20           C
ATOM   1059  ND1 HIS A  72      27.574  33.201  26.888  1.00 39.47           N
ATOM   1060  CD2 HIS A  72      27.576  35.291  27.527  1.00 35.47           C
ATOM   1061  CE1 HIS A  72      28.247  33.889  25.978  1.00 42.17           C
ATOM   1062  NE2 HIS A  72      28.267  35.157  26.347  1.00 39.80           N
ATOM   1063  H   HIS A  72      27.946  31.655  29.985  1.00 31.07           H
ATOM   1064  HA  HIS A  72      27.634  34.296  30.489  1.00 34.14           H
ATOM   1065  HB2 HIS A  72      25.655  34.244  29.240  1.00 39.33           H
ATOM   1066  HB3 HIS A  72      25.955  32.734  28.844  1.00 39.33           H
ATOM   1067  HD1 HIS A  72      27.431  32.354  26.865  1.00 47.36           H
ATOM   1068  HD2 HIS A  72      27.439  36.080  28.000  1.00 42.57           H
ATOM   1069  HE1 HIS A  72      28.642  33.538  25.213  1.00 50.60           H
ATOM   1070  N   VAL A  73      27.073  32.567  32.527  1.00 31.19           N
ATOM   1071  CA  VAL A  73      26.362  32.026  33.673  1.00 30.95           C
ATOM   1072  C   VAL A  73      25.513  33.087  34.357  1.00 37.99           C
ATOM   1073  O   VAL A  73      24.472  32.766  34.937  1.00 44.60           O
ATOM   1074  CB  VAL A  73      27.355  31.359  34.640  1.00 37.72           C
ATOM   1075  CG1 VAL A  73      28.172  32.403  35.429  1.00 35.62           C
ATOM   1076  CG2 VAL A  73      26.601  30.416  35.556  1.00 39.82           C
ATOM   1077  H   VAL A  73      27.930  32.539  32.587  1.00 37.43           H
ATOM   1078  HA  VAL A  73      25.759  31.335  33.358  1.00 37.14           H
ATOM   1079  HB  VAL A  73      27.980  30.827  34.123  1.00 45.27           H
ATOM   1080 HG11 VAL A  73      28.783  31.940  36.024  1.00 42.75           H
ATOM   1081 HG12 VAL A  73      28.671  32.951  34.803  1.00 42.75           H
ATOM   1082 HG13 VAL A  73      27.564  32.956  35.943  1.00 42.75           H
ATOM   1083 HG21 VAL A  73      27.229  29.997  36.164  1.00 47.78           H
ATOM   1084 HG22 VAL A  73      25.942  30.923  36.057  1.00 47.78           H
ATOM   1085 HG23 VAL A  73      26.159  29.740  35.019  1.00 47.78           H
ATOM   1086  N   ASP A  74      25.903  34.362  34.271  1.00 34.17           N
ATOM   1087  CA  ASP A  74      25.125  35.443  34.871  1.00 36.26           C
ATOM   1088  C   ASP A  74      23.861  35.796  34.083  1.00 40.03           C
ATOM   1089  O   ASP A  74      22.980  36.467  34.628  1.00 44.72           O
ATOM   1090  CB  ASP A  74      25.992  36.700  35.008  1.00 41.48           C
ATOM   1091  CG  ASP A  74      27.079  36.558  36.063  1.00 46.15           C
ATOM   1092  OD1 ASP A  74      26.739  36.238  37.210  1.00 47.82           O
ATOM   1093  OD2 ASP A  74      28.273  36.758  35.745  1.00 53.02           O1-
ATOM   1094  H   ASP A  74      26.616  34.625  33.870  1.00 41.00           H
ATOM   1095  HA  ASP A  74      24.851  35.173  35.762  1.00 43.52           H
ATOM   1096  HB2 ASP A  74      26.422  36.881  34.157  1.00 49.78           H
ATOM   1097  HB3 ASP A  74      25.427  37.448  35.259  1.00 49.78           H
ATOM   1098  N   ASP A  75      23.742  35.377  32.825  1.00 32.91           N
ATOM   1099  CA  ASP A  75      22.528  35.609  32.054  1.00 34.43           C
ATOM   1100  C   ASP A  75      22.167  34.383  31.206  1.00 32.10           C
ATOM   1101  O   ASP A  75      22.096  34.428  29.980  1.00 30.44           O
ATOM   1102  CB  ASP A  75      22.681  36.844  31.173  1.00 44.83           C
ATOM   1103  CG  ASP A  75      21.358  37.297  30.589  1.00 50.04           C
ATOM   1104  OD1 ASP A  75      20.288  36.801  31.059  1.00 52.64           O
ATOM   1105  OD2 ASP A  75      21.388  38.122  29.645  1.00 50.76           O1-
ATOM   1106  H   ASP A  75      24.354  34.953  32.394  1.00 39.49           H
ATOM   1107  HA  ASP A  75      21.795  35.772  32.667  1.00 41.32           H
ATOM   1108  HB2 ASP A  75      23.041  37.571  31.704  1.00 53.80           H
ATOM   1109  HB3 ASP A  75      23.280  36.638  30.438  1.00 53.80           H
ATOM   1110  N   MET A  76      21.881  33.264  31.869  1.00 31.45           N
ATOM   1111  CA  MET A  76      21.633  32.018  31.149  1.00 33.78           C
ATOM   1112  C   MET A  76      20.324  32.038  30.350  1.00 31.64           C
ATOM   1113  O   MET A  76      20.283  31.487  29.241  1.00 28.64           O
ATOM   1114  CB  MET A  76      21.632  30.833  32.119  1.00 30.63           C
ATOM   1115  CG  MET A  76      23.013  30.235  32.365  1.00 41.53           C
ATOM   1116  SD  MET A  76      22.915  28.637  33.207  1.00 42.68           S
ATOM   1117  CE  MET A  76      22.791  29.103  34.899  1.00 36.37           C
ATOM   1118  H   MET A  76      21.826  33.200  32.725  1.00 37.74           H
ATOM   1119  HA  MET A  76      22.364  31.879  30.527  1.00 40.54           H
ATOM   1120  HB2 MET A  76      21.281  31.129  32.973  1.00 36.75           H
ATOM   1121  HB3 MET A  76      21.067  30.133  31.756  1.00 36.75           H
ATOM   1122  HG2 MET A  76      23.459  30.102  31.514  1.00 49.84           H
ATOM   1123  HG3 MET A  76      23.528  30.840  32.922  1.00 49.84           H
ATOM   1124  HE1 MET A  76      22.732  28.302  35.443  1.00 43.64           H
ATOM   1125  HE2 MET A  76      23.579  29.613  35.145  1.00 43.64           H
ATOM   1126  HE3 MET A  76      21.995  29.644  35.020  1.00 43.64           H
ATOM   1127  N   PRO A  77      19.232  32.638  30.843  1.00 30.84           N
ATOM   1128  CA  PRO A  77      17.999  32.591  30.032  1.00 34.65           C
ATOM   1129  C   PRO A  77      18.166  33.244  28.682  1.00 33.67           C
ATOM   1130  O   PRO A  77      17.601  32.777  27.686  1.00 32.79           O
ATOM   1131  CB  PRO A  77      16.950  33.312  30.894  1.00 38.38           C
ATOM   1132  CG  PRO A  77      17.707  33.902  32.028  1.00 41.18           C
ATOM   1133  CD  PRO A  77      18.973  33.132  32.196  1.00 33.45           C
ATOM   1134  HA  PRO A  77      17.722  31.670  29.904  1.00 41.58           H
ATOM   1135  HB2 PRO A  77      16.520  34.006  30.372  1.00 46.05           H
ATOM   1136  HB3 PRO A  77      16.297  32.671  31.216  1.00 46.05           H
ATOM   1137  HG2 PRO A  77      17.906  34.830  31.828  1.00 49.42           H
ATOM   1138  HG3 PRO A  77      17.171  33.841  32.834  1.00 49.42           H
ATOM   1139  HD2 PRO A  77      19.690  33.717  32.488  1.00 40.14           H
ATOM   1140  HD3 PRO A  77      18.842  32.392  32.809  1.00 40.14           H
ATOM   1141  N   ASN A  78      18.951  34.312  28.613  1.00 33.13           N
ATOM   1142  CA  ASN A  78      19.191  34.937  27.327  1.00 32.94           C
ATOM   1143  C   ASN A  78      20.123  34.082  26.481  1.00 29.92           C
ATOM   1144  O   ASN A  78      19.846  33.820  25.300  1.00 29.41           O
ATOM   1145  CB  ASN A  78      19.748  36.339  27.559  1.00 38.48           C
ATOM   1146  CG  ASN A  78      19.251  37.323  26.536  1.00 49.31           C
ATOM   1147  OD1 ASN A  78      19.616  37.256  25.356  1.00 51.62           O
ATOM   1148  ND2 ASN A  78      18.390  38.235  26.973  1.00 54.63           N
ATOM   1149  H   ASN A  78      19.346  34.684  29.280  1.00 39.75           H
ATOM   1150  HA  ASN A  78      18.348  35.023  26.853  1.00 39.53           H
ATOM   1151  HB2 ASN A  78      19.472  36.650  28.436  1.00 46.18           H
ATOM   1152  HB3 ASN A  78      20.716  36.310  27.505  1.00 46.18           H
ATOM   1153 HD21 ASN A  78      18.074  38.823  26.430  1.00 65.56           H
ATOM   1154 HD22 ASN A  78      18.148  38.238  27.798  1.00 65.56           H
ATOM   1155  N   ALA A  79      21.191  33.567  27.091  1.00 27.74           N
ATOM   1156  CA  ALA A  79      22.173  32.782  26.351  1.00 30.33           C
ATOM   1157  C   ALA A  79      21.579  31.512  25.748  1.00 29.93           C
ATOM   1158  O   ALA A  79      21.994  31.099  24.665  1.00 30.93           O
ATOM   1159  CB  ALA A  79      23.336  32.400  27.270  1.00 34.06           C
ATOM   1160  H   ALA A  79      21.367  33.658  27.927  1.00 33.28           H
ATOM   1161  HA  ALA A  79      22.527  33.321  25.626  1.00 36.40           H
ATOM   1162  HB1 ALA A  79      23.980  31.879  26.765  1.00 40.87           H
ATOM   1163  HB2 ALA A  79      23.754  33.210  27.603  1.00 40.87           H
ATOM   1164  HB3 ALA A  79      22.994  31.875  28.011  1.00 40.87           H
ATOM   1165  N   LEU A  80      20.630  30.877  26.436  1.00 25.41           N
ATOM   1166  CA  LEU A  80      20.015  29.626  26.005  1.00 25.89           C
ATOM   1167  C   LEU A  80      18.615  29.818  25.426  1.00 28.54           C
ATOM   1168  O   LEU A  80      17.856  28.852  25.305  1.00 26.56           O
ATOM   1169  CB  LEU A  80      19.968  28.671  27.200  1.00 25.03           C
ATOM   1170  CG  LEU A  80      21.337  28.280  27.732  1.00 30.11           C
ATOM   1171  CD1 LEU A  80      21.220  27.432  28.992  1.00 30.10           C
ATOM   1172  CD2 LEU A  80      22.130  27.534  26.643  1.00 37.93           C
ATOM   1173  H   LEU A  80      20.316  31.165  27.183  1.00 30.50           H
ATOM   1174  HA  LEU A  80      20.569  29.222  25.320  1.00 31.06           H
ATOM   1175  HB2 LEU A  80      19.481  29.099  27.922  1.00 30.04           H
ATOM   1176  HB3 LEU A  80      19.511  27.859  26.932  1.00 30.04           H
ATOM   1177  HG  LEU A  80      21.828  29.085  27.960  1.00 36.14           H
ATOM   1178 HD11 LEU A  80      22.110  27.202  29.302  1.00 36.12           H
ATOM   1179 HD12 LEU A  80      20.754  27.942  29.673  1.00 36.12           H
ATOM   1180 HD13 LEU A  80      20.723  26.626  28.784  1.00 36.12           H
ATOM   1181 HD21 LEU A  80      23.000  27.291  26.997  1.00 45.52           H
ATOM   1182 HD22 LEU A  80      21.641  26.736  26.388  1.00 45.52           H
ATOM   1183 HD23 LEU A  80      22.236  28.118  25.876  1.00 45.52           H
ATOM   1184  N   SER A  81      18.264  31.044  25.045  1.00 29.69           N
ATOM   1185  CA  SER A  81      16.898  31.351  24.636  1.00 30.75           C
ATOM   1186  C   SER A  81      16.469  30.495  23.451  1.00 25.54           C
ATOM   1187  O   SER A  81      15.359  29.941  23.436  1.00 26.95           O
ATOM   1188  CB  SER A  81      16.807  32.856  24.294  1.00 38.13           C
ATOM   1189  OG  SER A  81      15.488  33.217  23.933  1.00 46.21           O
ATOM   1190  H   SER A  81      18.799  31.716  25.014  1.00 35.62           H
ATOM   1191  HA  SER A  81      16.295  31.171  25.375  1.00 36.90           H
ATOM   1192  HB2 SER A  81      17.074  33.372  25.071  1.00 45.75           H
ATOM   1193  HB3 SER A  81      17.401  33.046  23.551  1.00 45.75           H
ATOM   1194  HG  SER A  81      15.455  34.036  23.750  1.00 55.45           H
ATOM   1195  N   ALA A  82      17.341  30.367  22.438  1.00 28.60           N
ATOM   1196  CA  ALA A  82      16.990  29.582  21.260  1.00 29.75           C
ATOM   1197  C   ALA A  82      16.744  28.123  21.618  1.00 24.19           C
ATOM   1198  O   ALA A  82      15.876  27.465  21.025  1.00 22.28           O
ATOM   1199  CB  ALA A  82      18.102  29.666  20.228  1.00 31.28           C
ATOM   1200  H   ALA A  82      18.125  30.719  22.414  1.00 34.32           H
ATOM   1201  HA  ALA A  82      16.179  29.940  20.865  1.00 35.69           H
ATOM   1202  HB1 ALA A  82      17.852  29.139  19.452  1.00 37.54           H
ATOM   1203  HB2 ALA A  82      18.226  30.593  19.973  1.00 37.54           H
ATOM   1204  HB3 ALA A  82      18.919  29.316  20.616  1.00 37.54           H
ATOM   1205  N   LEU A  83      17.577  27.581  22.520  1.00 22.41           N
ATOM   1206  CA  LEU A  83      17.480  26.171  22.898  1.00 27.12           C
ATOM   1207  C   LEU A  83      16.266  25.920  23.764  1.00 21.21           C
ATOM   1208  O   LEU A  83      15.693  24.830  23.698  1.00 19.74           O
ATOM   1209  CB  LEU A  83      18.735  25.700  23.654  1.00 26.94           C
ATOM   1210  CG  LEU A  83      19.926  25.249  22.821  1.00 34.85           C
ATOM   1211  CD1 LEU A  83      21.100  24.837  23.711  1.00 32.74           C
ATOM   1212  CD2 LEU A  83      19.543  24.079  21.919  1.00 30.90           C
ATOM   1213  H   LEU A  83      18.204  28.011  22.924  1.00 26.89           H
ATOM   1214  HA  LEU A  83      17.392  25.634  22.095  1.00 32.54           H
ATOM   1215  HB2 LEU A  83      19.041  26.431  24.214  1.00 32.33           H
ATOM   1216  HB3 LEU A  83      18.483  24.952  24.217  1.00 32.33           H
ATOM   1217  HG  LEU A  83      20.217  25.983  22.257  1.00 41.83           H
ATOM   1218 HD11 LEU A  83      21.839  24.557  23.149  1.00 39.29           H
ATOM   1219 HD12 LEU A  83      21.366  25.597  24.253  1.00 39.29           H
ATOM   1220 HD13 LEU A  83      20.821  24.104  24.282  1.00 39.29           H
ATOM   1221 HD21 LEU A  83      20.319  23.813  21.401  1.00 37.08           H
ATOM   1222 HD22 LEU A  83      19.245  23.339  22.472  1.00 37.08           H
ATOM   1223 HD23 LEU A  83      18.829  24.358  21.326  1.00 37.08           H
ATOM   1224  N   SER A  84      15.881  26.908  24.590  1.00 19.93           N
ATOM   1225  CA  SER A  84      14.645  26.824  25.363  1.00 22.29           C
ATOM   1226  C   SER A  84      13.445  26.760  24.431  1.00 21.21           C
ATOM   1227  O   SER A  84      12.521  25.977  24.646  1.00 23.76           O
ATOM   1228  CB  SER A  84      14.501  28.038  26.292  1.00 25.62           C
ATOM   1229  OG  SER A  84      15.554  28.068  27.213  1.00 41.97           O
ATOM   1230  H   SER A  84      16.324  27.635  24.715  1.00 23.91           H
ATOM   1231  HA  SER A  84      14.657  26.020  25.906  1.00 26.75           H
ATOM   1232  HB2 SER A  84      14.520  28.849  25.760  1.00 30.75           H
ATOM   1233  HB3 SER A  84      13.660  27.972  26.771  1.00 30.75           H
ATOM   1234  HG  SER A  84      15.549  27.369  27.678  1.00 50.36           H
ATOM   1235  N   ASP A  85      13.456  27.575  23.377  1.00 22.08           N
ATOM   1236  CA  ASP A  85      12.365  27.551  22.393  1.00 25.23           C
ATOM   1237  C   ASP A  85      12.289  26.194  21.720  1.00 20.75           C
ATOM   1238  O   ASP A  85      11.212  25.610  21.582  1.00 22.87           O
ATOM   1239  CB  ASP A  85      12.561  28.628  21.313  1.00 24.87           C
ATOM   1240  CG  ASP A  85      12.287  30.032  21.797  1.00 38.37           C
ATOM   1241  OD1 ASP A  85      11.556  30.211  22.784  1.00 42.15           O
ATOM   1242  OD2 ASP A  85      12.782  30.978  21.135  1.00 44.18           O1-
ATOM   1243  H   ASP A  85      14.076  28.147  23.206  1.00 26.49           H
ATOM   1244  HA  ASP A  85      11.522  27.717  22.843  1.00 30.27           H
ATOM   1245  HB2 ASP A  85      13.479  28.595  21.002  1.00 29.84           H
ATOM   1246  HB3 ASP A  85      11.957  28.445  20.577  1.00 29.84           H
ATOM   1247  N   LEU A  86      13.440  25.667  21.306  1.00 21.34           N
ATOM   1248  CA  LEU A  86      13.462  24.409  20.578  1.00 19.44           C
ATOM   1249  C   LEU A  86      12.913  23.273  21.427  1.00 20.59           C
ATOM   1250  O   LEU A  86      12.154  22.420  20.946  1.00 18.40           O
ATOM   1251  CB  LEU A  86      14.903  24.102  20.154  1.00 20.36           C
ATOM   1252  CG  LEU A  86      15.142  22.783  19.481  1.00 25.53           C
ATOM   1253  CD1 LEU A  86      14.541  22.831  18.102  1.00 31.17           C
ATOM   1254  CD2 LEU A  86      16.631  22.508  19.397  1.00 31.21           C
ATOM   1255  H   LEU A  86      14.215  26.018  21.434  1.00 25.60           H
ATOM   1256  HA  LEU A  86      12.916  24.487  19.780  1.00 23.33           H
ATOM   1257  HB2 LEU A  86      15.191  24.794  19.538  1.00 24.43           H
ATOM   1258  HB3 LEU A  86      15.463  24.125  20.946  1.00 24.43           H
ATOM   1259  HG  LEU A  86      14.717  22.072  19.985  1.00 30.63           H
ATOM   1260 HD11 LEU A  86      14.692  21.980  17.662  1.00 37.40           H
ATOM   1261 HD12 LEU A  86      13.588  23.000  18.178  1.00 37.40           H
ATOM   1262 HD13 LEU A  86      14.964  23.545  17.598  1.00 37.40           H
ATOM   1263 HD21 LEU A  86      16.770  21.654  18.960  1.00 37.46           H
ATOM   1264 HD22 LEU A  86      17.054  23.215  18.885  1.00 37.46           H
ATOM   1265 HD23 LEU A  86      16.998  22.485  20.295  1.00 37.46           H
ATOM   1266  N   HIS A  87      13.352  23.196  22.684  1.00 18.97           N
ATOM   1267  CA  HIS A  87      12.901  22.085  23.502  1.00 20.33           C
ATOM   1268  C   HIS A  87      11.435  22.229  23.849  1.00 18.41           C
ATOM   1269  O   HIS A  87      10.704  21.243  23.859  1.00 18.97           O
ATOM   1270  CB  HIS A  87      13.751  21.962  24.759  1.00 17.87           C
ATOM   1271  CG  HIS A  87      15.094  21.366  24.485  1.00 20.09           C
ATOM   1272  ND1 HIS A  87      16.120  22.105  23.935  1.00 20.61           N1+
ATOM   1273  CD2 HIS A  87      15.545  20.093  24.566  1.00 19.62           C
ATOM   1274  CE1 HIS A  87      17.159  21.320  23.731  1.00 20.29           C
ATOM   1275  NE2 HIS A  87      16.844  20.096  24.114  1.00 19.07           N
ATOM   1276  H   HIS A  87      13.887  23.749  23.068  1.00 22.76           H
ATOM   1277  HA  HIS A  87      13.004  21.264  22.995  1.00 24.39           H
ATOM   1278  HB2 HIS A  87      13.294  21.391  25.397  1.00 21.45           H
ATOM   1279  HB3 HIS A  87      13.886  22.844  25.139  1.00 21.45           H
ATOM   1280  HD1 HIS A  87      16.089  22.946  23.759  1.00 24.73           H
ATOM   1281  HD2 HIS A  87      15.076  19.359  24.893  1.00 23.54           H
ATOM   1282  HE1 HIS A  87      17.983  21.589  23.394  1.00 24.35           H
ATOM   1283  N   ALA A  88      10.985  23.460  24.095  1.00 17.53           N
ATOM   1284  CA  ALA A  88       9.589  23.684  24.456  1.00 21.74           C
ATOM   1285  C   ALA A  88       8.635  23.436  23.288  1.00 27.06           C
ATOM   1286  O   ALA A  88       7.567  22.854  23.484  1.00 21.73           O
ATOM   1287  CB  ALA A  88       9.406  25.109  25.003  1.00 21.90           C
ATOM   1288  H   ALA A  88      11.463  24.174  24.060  1.00 21.03           H
ATOM   1289  HA  ALA A  88       9.351  23.066  25.164  1.00 26.09           H
ATOM   1290  HB1 ALA A  88       8.474  25.240  25.236  1.00 26.28           H
ATOM   1291  HB2 ALA A  88       9.964  25.220  25.789  1.00 26.28           H
ATOM   1292  HB3 ALA A  88       9.669  25.746  24.319  1.00 26.28           H
ATOM   1293  N   HIS A  89       8.983  23.876  22.072  1.00 20.56           N
ATOM   1294  CA  HIS A  89       8.015  23.888  20.973  1.00 23.92           C
ATOM   1295  C   HIS A  89       8.201  22.790  19.934  1.00 27.01           C
ATOM   1296  O   HIS A  89       7.243  22.470  19.230  1.00 28.16           O
ATOM   1297  CB  HIS A  89       8.054  25.255  20.281  1.00 29.06           C
ATOM   1298  CG  HIS A  89       7.708  26.373  21.218  1.00 32.32           C
ATOM   1299  ND1 HIS A  89       6.702  26.259  22.155  1.00 38.63           N
ATOM   1300  CD2 HIS A  89       8.243  27.604  21.388  1.00 38.20           C
ATOM   1301  CE1 HIS A  89       6.619  27.382  22.847  1.00 32.88           C
ATOM   1302  NE2 HIS A  89       7.539  28.213  22.397  1.00 37.48           N
ATOM   1303  H   HIS A  89       9.764  24.169  21.861  1.00 24.67           H
ATOM   1304  HA  HIS A  89       7.128  23.780  21.349  1.00 28.71           H
ATOM   1305  HB2 HIS A  89       7.413  25.262  19.553  1.00 34.87           H
ATOM   1306  HB3 HIS A  89       8.948  25.413  19.940  1.00 34.87           H
ATOM   1307  HD2 HIS A  89       8.942  27.975  20.900  1.00 45.84           H
ATOM   1308  HE1 HIS A  89       6.016  27.557  23.532  1.00 39.46           H
ATOM   1309  HE2 HIS A  89       7.683  29.007  22.696  1.00 44.97           H
ATOM   1310  N   LYS A  90       9.387  22.213  19.815  1.00 23.67           N
ATOM   1311  CA  LYS A  90       9.635  21.180  18.822  1.00 22.53           C
ATOM   1312  C   LYS A  90       9.982  19.843  19.462  1.00 23.21           C
ATOM   1313  O   LYS A  90       9.277  18.860  19.214  1.00 22.85           O
ATOM   1314  CB  LYS A  90      10.733  21.638  17.847  1.00 23.11           C
ATOM   1315  CG  LYS A  90      10.306  22.821  16.997  1.00 30.67           C
ATOM   1316  CD  LYS A  90      11.312  23.129  15.882  1.00 40.39           C
ATOM   1317  CE  LYS A  90      10.935  24.426  15.131  1.00 44.87           C
ATOM   1318  NZ  LYS A  90       9.576  24.321  14.534  1.00 55.34           N1+
ATOM   1319  H   LYS A  90      10.070  22.404  20.301  1.00 28.41           H
ATOM   1320  HA  LYS A  90       8.824  21.051  18.305  1.00 27.03           H
ATOM   1321  HB2 LYS A  90      11.517  21.901  18.355  1.00 27.73           H
ATOM   1322  HB3 LYS A  90      10.954  20.905  17.252  1.00 27.73           H
ATOM   1323  HG2 LYS A  90       9.450  22.624  16.586  1.00 36.81           H
ATOM   1324  HG3 LYS A  90      10.231  23.607  17.561  1.00 36.81           H
ATOM   1325  HD2 LYS A  90      12.194  23.247  16.269  1.00 48.46           H
ATOM   1326  HD3 LYS A  90      11.318  22.398  15.245  1.00 48.46           H
ATOM   1327  HE2 LYS A  90      10.939  25.171  15.752  1.00 53.84           H
ATOM   1328  HE3 LYS A  90      11.571  24.580  14.415  1.00 53.84           H
ATOM   1329  HZ1 LYS A  90       9.373  25.074  14.105  1.00 66.41           H
ATOM   1330  HZ2 LYS A  90       9.549  23.643  13.958  1.00 66.41           H
ATOM   1331  HZ3 LYS A  90       8.973  24.180  15.174  1.00 66.41           H
ATOM   1332  N   LEU A  91      11.036  19.761  20.287  1.00 18.98           N
ATOM   1333  CA  LEU A  91      11.458  18.459  20.803  1.00 20.22           C
ATOM   1334  C   LEU A  91      10.511  17.939  21.890  1.00 22.12           C
ATOM   1335  O   LEU A  91      10.146  16.754  21.895  1.00 21.14           O
ATOM   1336  CB  LEU A  91      12.898  18.550  21.336  1.00 18.45           C
ATOM   1337  CG  LEU A  91      13.916  19.058  20.309  1.00 19.83           C
ATOM   1338  CD1 LEU A  91      15.293  19.278  20.901  1.00 22.67           C
ATOM   1339  CD2 LEU A  91      14.030  18.085  19.149  1.00 24.29           C
ATOM   1340  H   LEU A  91      11.509  20.427  20.554  1.00 22.78           H
ATOM   1341  HA  LEU A  91      11.452  17.818  20.075  1.00 24.27           H
ATOM   1342  HB2 LEU A  91      12.913  19.157  22.092  1.00 22.14           H
ATOM   1343  HB3 LEU A  91      13.181  17.667  21.620  1.00 22.14           H
ATOM   1344  HG  LEU A  91      13.606  19.907  19.955  1.00 23.80           H
ATOM   1345 HD11 LEU A  91      15.888  19.598  20.204  1.00 27.20           H
ATOM   1346 HD12 LEU A  91      15.230  19.936  21.610  1.00 27.20           H
ATOM   1347 HD13 LEU A  91      15.621  18.437  21.256  1.00 27.20           H
ATOM   1348 HD21 LEU A  91      14.678  18.426  18.513  1.00 29.15           H
ATOM   1349 HD22 LEU A  91      14.320  17.223  19.488  1.00 29.15           H
ATOM   1350 HD23 LEU A  91      13.162  17.998  18.724  1.00 29.15           H
ATOM   1351  N   ARG A  92      10.113  18.794  22.817  1.00 20.54           N
ATOM   1352  CA  ARG A  92       9.028  18.471  23.746  1.00 19.04           C
ATOM   1353  C   ARG A  92       9.361  17.257  24.616  1.00 21.01           C
ATOM   1354  O   ARG A  92       8.539  16.360  24.834  1.00 21.18           O
ATOM   1355  CB  ARG A  92       7.724  18.275  22.964  1.00 18.34           C
ATOM   1356  CG  ARG A  92       7.272  19.552  22.392  1.00 20.84           C
ATOM   1357  CD  ARG A  92       7.017  19.389  20.870  1.00 37.09           C
ATOM   1358  NE  ARG A  92       5.632  19.542  20.633  1.00 38.32           N
ATOM   1359  CZ  ARG A  92       5.032  19.254  19.481  1.00 28.13           C
ATOM   1360  NH1 ARG A  92       5.683  18.701  18.469  1.00 29.33           N
ATOM   1361  NH2 ARG A  92       3.761  19.452  19.440  1.00 24.99           N1+
ATOM   1362  H   ARG A  92      10.454  19.575  22.935  1.00 24.65           H
ATOM   1363  HA  ARG A  92       8.899  19.226  24.341  1.00 22.84           H
ATOM   1364  HB2 ARG A  92       7.873  17.649  22.238  1.00 22.00           H
ATOM   1365  HB3 ARG A  92       7.035  17.944  23.561  1.00 22.00           H
ATOM   1366  HG2 ARG A  92       6.443  19.823  22.817  1.00 25.01           H
ATOM   1367  HG3 ARG A  92       7.957  20.227  22.520  1.00 25.01           H
ATOM   1368  HD2 ARG A  92       7.497  20.075  20.380  1.00 44.50           H
ATOM   1369  HD3 ARG A  92       7.288  18.504  20.583  1.00 44.50           H
ATOM   1370  HE  ARG A  92       5.146  19.841  21.276  1.00 45.99           H
ATOM   1371 HH11 ARG A  92       6.531  18.570  18.523  1.00 35.19           H
ATOM   1372 HH12 ARG A  92       5.265  18.511  17.741  1.00 35.19           H
ATOM   1373 HH21 ARG A  92       3.357  19.796  20.116  1.00 29.99           H
ATOM   1374 HH22 ARG A  92       3.320  19.265  18.725  1.00 29.99           H
ATOM   1375  N   VAL A  93      10.570  17.286  25.167  1.00 21.48           N
ATOM   1376  CA  VAL A  93      11.097  16.255  26.060  1.00 19.17           C
ATOM   1377  C   VAL A  93      10.477  16.410  27.431  1.00 17.55           C
ATOM   1378  O   VAL A  93      10.555  17.488  28.036  1.00 21.33           O
ATOM   1379  CB  VAL A  93      12.636  16.364  26.136  1.00 18.64           C
ATOM   1380  CG1 VAL A  93      13.187  15.410  27.158  1.00 22.13           C
ATOM   1381  CG2 VAL A  93      13.248  16.118  24.756  1.00 20.47           C
ATOM   1382  H   VAL A  93      11.130  17.924  25.031  1.00 25.78           H
ATOM   1383  HA  VAL A  93      10.867  15.379  25.715  1.00 23.01           H
ATOM   1384  HB  VAL A  93      12.873  17.264  26.411  1.00 22.37           H
ATOM   1385 HG11 VAL A  93      14.153  15.499  27.185  1.00 26.56           H
ATOM   1386 HG12 VAL A  93      12.811  15.625  28.026  1.00 26.56           H
ATOM   1387 HG13 VAL A  93      12.946  14.505  26.907  1.00 26.56           H
ATOM   1388 HG21 VAL A  93      14.213  16.189  24.821  1.00 24.57           H
ATOM   1389 HG22 VAL A  93      13.001  15.229  24.456  1.00 24.57           H
ATOM   1390 HG23 VAL A  93      12.908  16.782  24.137  1.00 24.57           H
ATOM   1391  N   ASP A  94       9.940  15.315  27.989  1.00 17.62           N
ATOM   1392  CA  ASP A  94       9.358  15.437  29.322  1.00 17.93           C
ATOM   1393  C   ASP A  94      10.415  15.941  30.305  1.00 17.42           C
ATOM   1394  O   ASP A  94      11.584  15.516  30.250  1.00 18.29           O
ATOM   1395  CB  ASP A  94       8.772  14.118  29.829  1.00 17.84           C
ATOM   1396  CG  ASP A  94       8.033  14.312  31.160  1.00 22.81           C
ATOM   1397  OD1 ASP A  94       6.815  14.477  31.127  1.00 25.06           O
ATOM   1398  OD2 ASP A  94       8.679  14.325  32.224  1.00 22.67           O1-
ATOM   1399  H   ASP A  94       9.903  14.533  27.634  1.00 21.14           H
ATOM   1400  HA  ASP A  94       8.642  16.090  29.294  1.00 21.51           H
ATOM   1401  HB2 ASP A  94       8.141  13.776  29.177  1.00 21.41           H
ATOM   1402  HB3 ASP A  94       9.489  13.481  29.969  1.00 21.41           H
ATOM   1403  N   PRO A  95      10.063  16.876  31.194  1.00 18.35           N
ATOM   1404  CA  PRO A  95      11.077  17.466  32.078  1.00 22.39           C
ATOM   1405  C   PRO A  95      11.880  16.469  32.901  1.00 20.41           C
ATOM   1406  O   PRO A  95      13.043  16.760  33.224  1.00 19.78           O
ATOM   1407  CB  PRO A  95      10.229  18.393  32.968  1.00 18.16           C
ATOM   1408  CG  PRO A  95       9.176  18.886  32.038  1.00 22.91           C
ATOM   1409  CD  PRO A  95       8.824  17.669  31.195  1.00 20.94           C
ATOM   1410  HA  PRO A  95      11.691  18.008  31.558  1.00 26.86           H
ATOM   1411  HB2 PRO A  95       9.840  17.887  33.698  1.00 21.79           H
ATOM   1412  HB3 PRO A  95      10.773  19.125  33.299  1.00 21.79           H
ATOM   1413  HG2 PRO A  95       8.406  19.191  32.543  1.00 27.50           H
ATOM   1414  HG3 PRO A  95       9.532  19.599  31.484  1.00 27.50           H
ATOM   1415  HD2 PRO A  95       8.103  17.169  31.609  1.00 25.13           H
ATOM   1416  HD3 PRO A  95       8.596  17.939  30.292  1.00 25.13           H
ATOM   1417  N   VAL A  96      11.337  15.293  33.244  1.00 20.46           N
ATOM   1418  CA  VAL A  96      12.097  14.400  34.118  1.00 18.53           C
ATOM   1419  C   VAL A  96      13.408  13.970  33.458  1.00 18.76           C
ATOM   1420  O   VAL A  96      14.413  13.698  34.138  1.00 17.84           O
ATOM   1421  CB  VAL A  96      11.243  13.175  34.537  1.00 19.57           C
ATOM   1422  CG1 VAL A  96      11.092  12.204  33.483  1.00 25.65           C
ATOM   1423  CG2 VAL A  96      11.907  12.497  35.717  1.00 27.31           C
ATOM   1424  H   VAL A  96      10.566  15.003  32.996  1.00 24.55           H
ATOM   1425  HA  VAL A  96      12.325  14.884  34.927  1.00 22.23           H
ATOM   1426  HB  VAL A  96      10.361  13.473  34.810  1.00 23.48           H
ATOM   1427 HG11 VAL A  96      10.551  11.467  33.808  1.00 30.78           H
ATOM   1428 HG12 VAL A  96      10.656  12.626  32.726  1.00 30.78           H
ATOM   1429 HG13 VAL A  96      11.969  11.881  33.223  1.00 30.78           H
ATOM   1430 HG21 VAL A  96      11.375  11.731  35.981  1.00 32.77           H
ATOM   1431 HG22 VAL A  96      12.796  12.209  35.457  1.00 32.77           H
ATOM   1432 HG23 VAL A  96      11.965  13.129  36.452  1.00 32.77           H
ATOM   1433  N   ASN A  97      13.430  13.921  32.140  1.00 16.63           N
ATOM   1434  CA  ASN A  97      14.613  13.426  31.451  1.00 17.56           C
ATOM   1435  C   ASN A  97      15.829  14.337  31.633  1.00 15.68           C
ATOM   1436  O   ASN A  97      16.966  13.854  31.531  1.00 16.26           O
ATOM   1437  CB  ASN A  97      14.306  13.247  29.976  1.00 17.05           C
ATOM   1438  CG  ASN A  97      13.278  12.166  29.754  1.00 22.31           C
ATOM   1439  OD1 ASN A  97      13.581  10.965  29.897  1.00 19.30           O
ATOM   1440  ND2 ASN A  97      12.043  12.578  29.496  1.00 18.96           N
ATOM   1441  H   ASN A  97      12.787  14.164  31.624  1.00 19.96           H
ATOM   1442  HA  ASN A  97      14.841  12.555  31.812  1.00 21.08           H
ATOM   1443  HB2 ASN A  97      13.956  14.078  29.619  1.00 20.46           H
ATOM   1444  HB3 ASN A  97      15.118  12.996  29.508  1.00 20.46           H
ATOM   1445 HD21 ASN A  97      11.417  12.004  29.362  1.00 22.75           H
ATOM   1446 HD22 ASN A  97      11.868  13.420  29.464  1.00 22.75           H
ATOM   1447  N   PHE A  98      15.621  15.625  31.930  1.00 15.26           N
ATOM   1448  CA  PHE A  98      16.753  16.516  32.177  1.00 16.93           C
ATOM   1449  C   PHE A  98      17.485  16.129  33.460  1.00 16.74           C
ATOM   1450  O   PHE A  98      18.701  16.244  33.530  1.00 17.41           O
ATOM   1451  CB  PHE A  98      16.302  17.983  32.238  1.00 17.12           C
ATOM   1452  CG  PHE A  98      15.825  18.518  30.933  1.00 17.07           C
ATOM   1453  CD1 PHE A  98      16.709  19.190  30.086  1.00 20.18           C
ATOM   1454  CD2 PHE A  98      14.521  18.301  30.494  1.00 18.16           C
ATOM   1455  CE1 PHE A  98      16.282  19.625  28.858  1.00 18.94           C
ATOM   1456  CE2 PHE A  98      14.103  18.761  29.242  1.00 21.16           C
ATOM   1457  CZ  PHE A  98      14.976  19.409  28.438  1.00 19.88           C
ATOM   1458  H   PHE A  98      14.849  15.998  31.993  1.00 18.31           H
ATOM   1459  HA  PHE A  98      17.381  16.431  31.443  1.00 20.31           H
ATOM   1460  HB2 PHE A  98      15.573  18.060  32.874  1.00 20.54           H
ATOM   1461  HB3 PHE A  98      17.050  18.529  32.527  1.00 20.54           H
ATOM   1462  HD1 PHE A  98      17.590  19.328  30.349  1.00 24.22           H
ATOM   1463  HD2 PHE A  98      13.922  17.843  31.039  1.00 21.79           H
ATOM   1464  HE1 PHE A  98      16.872  20.082  28.304  1.00 22.73           H
ATOM   1465  HE2 PHE A  98      13.227  18.620  28.961  1.00 25.40           H
ATOM   1466  HZ  PHE A  98      14.696  19.730  27.611  1.00 23.85           H
ATOM   1467  N   LYS A  99      16.768  15.624  34.462  1.00 17.63           N
ATOM   1468  CA  LYS A  99      17.422  15.131  35.680  1.00 17.19           C
ATOM   1469  C   LYS A  99      18.269  13.903  35.398  1.00 18.46           C
ATOM   1470  O   LYS A  99      19.340  13.724  36.012  1.00 14.23           O
ATOM   1471  CB  LYS A  99      16.376  14.829  36.750  1.00 19.58           C
ATOM   1472  CG  LYS A  99      15.696  16.049  37.292  1.00 26.51           C
ATOM   1473  CD  LYS A  99      14.530  15.689  38.170  1.00 28.59           C
ATOM   1474  CE  LYS A  99      13.923  16.948  38.850  1.00 39.68           C
ATOM   1475  NZ  LYS A  99      14.886  17.649  39.814  1.00 40.95           N1+
ATOM   1476  H   LYS A  99      15.911  15.553  34.465  1.00 21.16           H
ATOM   1477  HA  LYS A  99      18.008  15.824  36.024  1.00 20.63           H
ATOM   1478  HB2 LYS A  99      15.694  14.255  36.366  1.00 23.49           H
ATOM   1479  HB3 LYS A  99      16.808  14.376  37.491  1.00 23.49           H
ATOM   1480  HG2 LYS A  99      16.328  16.559  37.822  1.00 31.81           H
ATOM   1481  HG3 LYS A  99      15.366  16.586  36.554  1.00 31.81           H
ATOM   1482  HD2 LYS A  99      13.840  15.271  37.631  1.00 34.30           H
ATOM   1483  HD3 LYS A  99      14.827  15.081  38.865  1.00 34.30           H
ATOM   1484  HE2 LYS A  99      13.675  17.586  38.162  1.00 47.61           H
ATOM   1485  HE3 LYS A  99      13.138  16.684  39.354  1.00 47.61           H
ATOM   1486  HZ1 LYS A  99      14.491  18.361  40.174  1.00 49.13           H
ATOM   1487  HZ2 LYS A  99      15.125  17.091  40.464  1.00 49.13           H
ATOM   1488  HZ3 LYS A  99      15.615  17.913  39.377  1.00 49.13           H
ATOM   1489  N   LEU A 100      17.823  13.070  34.464  1.00 14.73           N
ATOM   1490  CA  LEU A 100      18.540  11.850  34.132  1.00 15.50           C
ATOM   1491  C   LEU A 100      19.828  12.166  33.377  1.00 17.43           C
ATOM   1492  O   LEU A 100      20.885  11.613  33.693  1.00 16.47           O
ATOM   1493  CB  LEU A 100      17.656  10.938  33.294  1.00 17.20           C
ATOM   1494  CG  LEU A 100      16.329  10.514  33.891  1.00 19.25           C
ATOM   1495  CD1 LEU A 100      15.570   9.615  32.996  1.00 17.04           C
ATOM   1496  CD2 LEU A 100      16.588   9.862  35.199  1.00 21.52           C
ATOM   1497  H   LEU A 100      17.105  13.191  34.007  1.00 17.67           H
ATOM   1498  HA  LEU A 100      18.773  11.383  34.949  1.00 18.60           H
ATOM   1499  HB2 LEU A 100      17.460  11.392  32.459  1.00 20.64           H
ATOM   1500  HB3 LEU A 100      18.154  10.127  33.104  1.00 20.64           H
ATOM   1501  HG  LEU A 100      15.789  11.304  34.051  1.00 23.10           H
ATOM   1502 HD11 LEU A 100      14.733   9.375  33.426  1.00 20.45           H
ATOM   1503 HD12 LEU A 100      15.394  10.076  32.161  1.00 20.45           H
ATOM   1504 HD13 LEU A 100      16.096   8.817  32.830  1.00 20.45           H
ATOM   1505 HD21 LEU A 100      15.742   9.589  35.588  1.00 25.82           H
ATOM   1506 HD22 LEU A 100      17.154   9.087  35.059  1.00 25.82           H
ATOM   1507 HD23 LEU A 100      17.031  10.496  35.785  1.00 25.82           H
ATOM   1508  N   LEU A 101      19.755  13.029  32.352  1.00 16.25           N
ATOM   1509  CA  LEU A 101      20.974  13.465  31.656  1.00 18.12           C
ATOM   1510  C   LEU A 101      21.929  14.194  32.616  1.00 19.09           C
ATOM   1511  O   LEU A 101      23.148  13.993  32.577  1.00 18.43           O
ATOM   1512  CB  LEU A 101      20.610  14.359  30.472  1.00 16.44           C
ATOM   1513  CG  LEU A 101      21.462  14.415  29.205  1.00 28.79           C
ATOM   1514  CD1 LEU A 101      21.389  15.777  28.500  1.00 22.22           C
ATOM   1515  CD2 LEU A 101      22.827  13.969  29.397  1.00 23.31           C
ATOM   1516  H   LEU A 101      19.026  13.369  32.047  1.00 19.50           H
ATOM   1517  HA  LEU A 101      21.435  12.684  31.310  1.00 21.75           H
ATOM   1518  HB2 LEU A 101      19.720  14.099  30.184  1.00 19.73           H
ATOM   1519  HB3 LEU A 101      20.568  15.268  30.807  1.00 19.73           H
ATOM   1520  HG  LEU A 101      21.070  13.782  28.584  1.00 34.55           H
ATOM   1521 HD11 LEU A 101      21.948  15.751  27.707  1.00 26.67           H
ATOM   1522 HD12 LEU A 101      20.469  15.954  28.251  1.00 26.67           H
ATOM   1523 HD13 LEU A 101      21.707  16.464  29.107  1.00 26.67           H
ATOM   1524 HD21 LEU A 101      23.301  14.034  28.553  1.00 27.97           H
ATOM   1525 HD22 LEU A 101      23.253  14.533  30.061  1.00 27.97           H
ATOM   1526 HD23 LEU A 101      22.817  13.048  29.701  1.00 27.97           H
ATOM   1527  N   SER A 102      21.400  15.044  33.495  1.00 18.18           N
ATOM   1528  CA  SER A 102      22.255  15.779  34.422  1.00 17.02           C
ATOM   1529  C   SER A 102      23.049  14.842  35.317  1.00 16.90           C
ATOM   1530  O   SER A 102      24.235  15.068  35.568  1.00 17.38           O
ATOM   1531  CB  SER A 102      21.415  16.722  35.281  1.00 18.06           C
ATOM   1532  OG  SER A 102      20.852  17.797  34.523  1.00 20.46           O
ATOM   1533  H   SER A 102      20.559  15.210  33.573  1.00 21.82           H
ATOM   1534  HA  SER A 102      22.884  16.315  33.914  1.00 20.42           H
ATOM   1535  HB2 SER A 102      20.693  16.215  35.685  1.00 21.67           H
ATOM   1536  HB3 SER A 102      21.980  17.095  35.976  1.00 21.67           H
ATOM   1537  HG  SER A 102      20.355  17.493  33.919  1.00 24.55           H
ATOM   1538  N   HIS A 103      22.391  13.816  35.846  1.00 18.52           N
ATOM   1539  CA  HIS A 103      23.069  12.817  36.661  1.00 18.35           C
ATOM   1540  C   HIS A 103      24.182  12.130  35.873  1.00 15.83           C
ATOM   1541  O   HIS A 103      25.296  11.959  36.376  1.00 14.26           O
ATOM   1542  CB  HIS A 103      22.037  11.817  37.193  1.00 17.87           C
ATOM   1543  CG  HIS A 103      22.630  10.633  37.876  1.00 18.31           C
ATOM   1544  ND1 HIS A 103      23.308  10.711  39.075  1.00 18.11           N
ATOM   1545  CD2 HIS A 103      22.718   9.345  37.475  1.00 18.82           C
ATOM   1546  CE1 HIS A 103      23.737   9.508  39.406  1.00 23.20           C
ATOM   1547  NE2 HIS A 103      23.392   8.661  38.445  1.00 19.15           N
ATOM   1548  H   HIS A 103      21.548  13.677  35.748  1.00 22.22           H
ATOM   1549  HA  HIS A 103      23.475  13.258  37.424  1.00 22.02           H
ATOM   1550  HB2 HIS A 103      21.505  11.492  36.449  1.00 21.44           H
ATOM   1551  HB3 HIS A 103      21.464  12.270  37.831  1.00 21.44           H
ATOM   1552  HD2 HIS A 103      22.359   8.985  36.696  1.00 22.59           H
ATOM   1553  HE1 HIS A 103      24.212   9.292  40.176  1.00 27.83           H
ATOM   1554  HE2 HIS A 103      23.567   7.819  38.434  1.00 22.98           H
ATOM   1555  N   CYS A 104      23.909  11.739  34.633  1.00 16.29           N
ATOM   1556  CA  CYS A 104      24.938  11.054  33.836  1.00 17.57           C
ATOM   1557  C   CYS A 104      26.080  11.977  33.437  1.00 14.58           C
ATOM   1558  O   CYS A 104      27.220  11.523  33.301  1.00 17.29           O
ATOM   1559  CB  CYS A 104      24.292  10.429  32.599  1.00 17.09           C
ATOM   1560  SG  CYS A 104      23.163   9.106  32.985  1.00 18.88           S
ATOM   1561  H   CYS A 104      23.156  11.852  34.232  1.00 19.55           H
ATOM   1562  HA  CYS A 104      25.314  10.335  34.368  1.00 21.08           H
ATOM   1563  HB2 CYS A 104      23.798  11.114  32.123  1.00 20.50           H
ATOM   1564  HB3 CYS A 104      24.990  10.069  32.029  1.00 20.50           H
ATOM   1565  HG  CYS A 104      22.283   9.534  33.681  1.00 22.65           H
ATOM   1566  N   LEU A 105      25.814  13.270  33.271  1.00 16.17           N
ATOM   1567  CA  LEU A 105      26.901  14.223  33.070  1.00 17.48           C
ATOM   1568  C   LEU A 105      27.757  14.334  34.333  1.00 18.95           C
ATOM   1569  O   LEU A 105      28.972  14.410  34.242  1.00 18.13           O
ATOM   1570  CB  LEU A 105      26.330  15.585  32.697  1.00 20.61           C
ATOM   1571  CG  LEU A 105      26.512  16.413  31.422  1.00 36.21           C
ATOM   1572  CD1 LEU A 105      27.164  15.736  30.265  1.00 30.03           C
ATOM   1573  CD2 LEU A 105      25.133  16.971  31.030  1.00 31.47           C
ATOM   1574  H   LEU A 105      25.027  13.617  33.271  1.00 19.40           H
ATOM   1575  HA  LEU A 105      27.466  13.918  32.343  1.00 20.98           H
ATOM   1576  HB2 LEU A 105      25.369  15.485  32.778  1.00 24.73           H
ATOM   1577  HB3 LEU A 105      26.617  16.180  33.407  1.00 24.73           H
ATOM   1578  HG  LEU A 105      27.068  17.176  31.645  1.00 43.45           H
ATOM   1579 HD11 LEU A 105      27.220  16.360  29.525  1.00 36.04           H
ATOM   1580 HD12 LEU A 105      28.053  15.451  30.526  1.00 36.04           H
ATOM   1581 HD13 LEU A 105      26.631  14.966  30.009  1.00 36.04           H
ATOM   1582 HD21 LEU A 105      25.226  17.500  30.222  1.00 37.77           H
ATOM   1583 HD22 LEU A 105      24.527  16.230  30.873  1.00 37.77           H
ATOM   1584 HD23 LEU A 105      24.800  17.525  31.753  1.00 37.77           H
ATOM   1585  N   LEU A 106      27.128  14.363  35.519  1.00 16.82           N
ATOM   1586  CA  LEU A 106      27.873  14.453  36.763  1.00 18.62           C
ATOM   1587  C   LEU A 106      28.747  13.216  36.976  1.00 19.47           C
ATOM   1588  O   LEU A 106      29.914  13.332  37.375  1.00 21.46           O
ATOM   1589  CB  LEU A 106      26.867  14.665  37.907  1.00 20.53           C
ATOM   1590  CG  LEU A 106      27.170  15.503  39.117  1.00 27.44           C
ATOM   1591  CD1 LEU A 106      27.554  16.957  38.754  1.00 23.76           C
ATOM   1592  CD2 LEU A 106      25.924  15.463  39.998  1.00 27.02           C
ATOM   1593  H   LEU A 106      26.274  14.331  35.620  1.00 20.18           H
ATOM   1594  HA  LEU A 106      28.455  15.228  36.728  1.00 22.35           H
ATOM   1595  HB2 LEU A 106      26.071  15.052  37.510  1.00 24.64           H
ATOM   1596  HB3 LEU A 106      26.640  13.785  38.245  1.00 24.64           H
ATOM   1597  HG  LEU A 106      27.906  15.105  39.609  1.00 32.93           H
ATOM   1598 HD11 LEU A 106      27.738  17.447  39.570  1.00 28.52           H
ATOM   1599 HD12 LEU A 106      28.344  16.943  38.191  1.00 28.52           H
ATOM   1600 HD13 LEU A 106      26.815  17.368  38.279  1.00 28.52           H
ATOM   1601 HD21 LEU A 106      26.082  15.995  40.793  1.00 32.42           H
ATOM   1602 HD22 LEU A 106      25.174  15.825  39.500  1.00 32.42           H
ATOM   1603 HD23 LEU A 106      25.743  14.542  40.246  1.00 32.42           H
ATOM   1604  N   VAL A 107      28.223  12.021  36.655  1.00 16.09           N
ATOM   1605  CA  VAL A 107      29.021  10.798  36.709  1.00 15.56           C
ATOM   1606  C   VAL A 107      30.204  10.875  35.750  1.00 18.30           C
ATOM   1607  O   VAL A 107      31.306  10.419  36.058  1.00 16.30           O
ATOM   1608  CB  VAL A 107      28.123   9.584  36.404  1.00 18.02           C
ATOM   1609  CG1 VAL A 107      28.943   8.314  36.220  1.00 21.82           C
ATOM   1610  CG2 VAL A 107      27.082   9.411  37.571  1.00 18.07           C
ATOM   1611  H   VAL A 107      27.410  11.898  36.403  1.00 19.31           H
ATOM   1612  HA  VAL A 107      29.372  10.691  37.607  1.00 18.68           H
ATOM   1613  HB  VAL A 107      27.633   9.749  35.583  1.00 21.63           H
ATOM   1614 HG11 VAL A 107      28.343   7.576  36.030  1.00 26.18           H
ATOM   1615 HG12 VAL A 107      29.558   8.439  35.480  1.00 26.18           H
ATOM   1616 HG13 VAL A 107      29.438   8.137  37.035  1.00 26.18           H
ATOM   1617 HG21 VAL A 107      26.517   8.647  37.378  1.00 21.68           H
ATOM   1618 HG22 VAL A 107      27.561   9.267  38.402  1.00 21.68           H
ATOM   1619 HG23 VAL A 107      26.542  10.214  37.634  1.00 21.68           H
ATOM   1620  N   THR A 108      29.965  11.367  34.533  1.00 18.12           N
ATOM   1621  CA  THR A 108      31.041  11.448  33.551  1.00 16.69           C
ATOM   1622  C   THR A 108      32.151  12.369  34.047  1.00 15.21           C
ATOM   1623  O   THR A 108      33.337  12.024  33.982  1.00 18.74           O
ATOM   1624  CB  THR A 108      30.475  11.933  32.201  1.00 18.46           C
ATOM   1625  OG1 THR A 108      29.464  11.032  31.753  1.00 16.82           O
ATOM   1626  CG2 THR A 108      31.555  12.020  31.158  1.00 19.72           C
ATOM   1627  H   THR A 108      29.203  11.655  34.258  1.00 21.74           H
ATOM   1628  HA  THR A 108      31.418  10.564  33.420  1.00 20.03           H
ATOM   1629  HB  THR A 108      30.090  12.816  32.314  1.00 22.15           H
ATOM   1630  HG1 THR A 108      28.841  10.997  32.315  1.00 20.18           H
ATOM   1631 HG21 THR A 108      31.181  12.326  30.318  1.00 23.67           H
ATOM   1632 HG22 THR A 108      32.242  12.643  31.444  1.00 23.67           H
ATOM   1633 HG23 THR A 108      31.957  11.147  31.025  1.00 23.67           H
ATOM   1634  N   LEU A 109      31.778  13.531  34.588  1.00 16.98           N
ATOM   1635  CA  LEU A 109      32.776  14.445  35.127  1.00 18.08           C
ATOM   1636  C   LEU A 109      33.509  13.829  36.317  1.00 21.62           C
ATOM   1637  O   LEU A 109      34.729  13.984  36.452  1.00 19.45           O
ATOM   1638  CB  LEU A 109      32.111  15.749  35.533  1.00 20.25           C
ATOM   1639  CG  LEU A 109      31.969  16.984  34.618  1.00 31.46           C
ATOM   1640  CD1 LEU A 109      32.277  16.794  33.181  1.00 28.36           C
ATOM   1641  CD2 LEU A 109      30.615  17.589  34.777  1.00 30.69           C
ATOM   1642  H   LEU A 109      30.966  13.807  34.653  1.00 20.38           H
ATOM   1643  HA  LEU A 109      33.431  14.642  34.439  1.00 21.69           H
ATOM   1644  HB2 LEU A 109      31.207  15.522  35.800  1.00 24.30           H
ATOM   1645  HB3 LEU A 109      32.585  16.064  36.318  1.00 24.30           H
ATOM   1646  HG  LEU A 109      32.600  17.648  34.939  1.00 37.75           H
ATOM   1647 HD11 LEU A 109      32.151  17.636  32.717  1.00 34.03           H
ATOM   1648 HD12 LEU A 109      33.197  16.501  33.092  1.00 34.03           H
ATOM   1649 HD13 LEU A 109      31.679  16.123  32.817  1.00 34.03           H
ATOM   1650 HD21 LEU A 109      30.545  18.362  34.195  1.00 36.83           H
ATOM   1651 HD22 LEU A 109      29.946  16.930  34.535  1.00 36.83           H
ATOM   1652 HD23 LEU A 109      30.497  17.858  35.701  1.00 36.83           H
ATOM   1653  N   ALA A 110      32.775  13.165  37.222  1.00 20.40           N
ATOM   1654  CA  ALA A 110      33.401  12.462  38.344  1.00 19.38           C
ATOM   1655  C   ALA A 110      34.479  11.490  37.883  1.00 18.42           C
ATOM   1656  O   ALA A 110      35.556  11.382  38.494  1.00 21.41           O
ATOM   1657  CB  ALA A 110      32.343  11.694  39.130  1.00 20.67           C
ATOM   1658  H   ALA A 110      31.917  13.108  37.205  1.00 24.48           H
ATOM   1659  HA  ALA A 110      33.811  13.110  38.938  1.00 23.26           H
ATOM   1660  HB1 ALA A 110      32.772  11.234  39.869  1.00 24.80           H
ATOM   1661  HB2 ALA A 110      31.684  12.320  39.468  1.00 24.80           H
ATOM   1662  HB3 ALA A 110      31.918  11.051  38.542  1.00 24.80           H
ATOM   1663  N   ALA A 111      34.164  10.710  36.855  1.00 17.58           N
ATOM   1664  CA  ALA A 111      35.056   9.689  36.336  1.00 16.76           C
ATOM   1665  C   ALA A 111      36.266  10.272  35.631  1.00 20.40           C
ATOM   1666  O   ALA A 111      37.235   9.551  35.425  1.00 21.97           O
ATOM   1667  CB  ALA A 111      34.306   8.776  35.373  1.00 18.02           C
ATOM   1668  H   ALA A 111      33.417  10.758  36.432  1.00 21.09           H
ATOM   1669  HA  ALA A 111      35.375   9.146  37.074  1.00 20.11           H
ATOM   1670  HB1 ALA A 111      34.917   8.102  35.037  1.00 21.63           H
ATOM   1671  HB2 ALA A 111      33.573   8.353  35.847  1.00 21.63           H
ATOM   1672  HB3 ALA A 111      33.962   9.307  34.638  1.00 21.63           H
ATOM   1673  N   HIS A 112      36.222  11.536  35.239  1.00 19.36           N
ATOM   1674  CA  HIS A 112      37.317  12.146  34.487  1.00 22.62           C
ATOM   1675  C   HIS A 112      38.042  13.251  35.222  1.00 22.82           C
ATOM   1676  O   HIS A 112      39.063  13.717  34.715  1.00 24.28           O
ATOM   1677  CB  HIS A 112      36.804  12.738  33.163  1.00 21.53           C
ATOM   1678  CG  HIS A 112      36.484  11.705  32.143  1.00 19.88           C
ATOM   1679  ND1 HIS A 112      37.460  11.087  31.392  1.00 25.27           N1+
ATOM   1680  CD2 HIS A 112      35.304  11.179  31.745  1.00 23.59           C
ATOM   1681  CE1 HIS A 112      36.889  10.229  30.564  1.00 24.62           C
ATOM   1682  NE2 HIS A 112      35.582  10.257  30.766  1.00 21.76           N
ATOM   1683  H   HIS A 112      35.566  12.070  35.396  1.00 23.24           H
ATOM   1684  HA  HIS A 112      37.966  11.458  34.272  1.00 27.14           H
ATOM   1685  HB2 HIS A 112      37.487  13.320  32.794  1.00 25.84           H
ATOM   1686  HB3 HIS A 112      35.996  13.246  33.338  1.00 25.84           H
ATOM   1687  HD1 HIS A 112      38.304  11.244  31.444  1.00 30.32           H
ATOM   1688  HD2 HIS A 112      34.462  11.398  32.074  1.00 28.31           H
ATOM   1689  HE1 HIS A 112      37.334   9.684  29.956  1.00 29.55           H
ATOM   1690  HE2 HIS A 112      35.001   9.783  30.346  1.00 26.11           H
ATOM   1691  N   LEU A 113      37.552  13.695  36.372  1.00 20.48           N
ATOM   1692  CA  LEU A 113      38.159  14.810  37.103  1.00 25.26           C
ATOM   1693  C   LEU A 113      38.466  14.380  38.532  1.00 20.88           C
ATOM   1694  O   LEU A 113      37.899  14.905  39.490  1.00 25.19           O
ATOM   1695  CB  LEU A 113      37.252  16.039  37.105  1.00 31.21           C
ATOM   1696  CG  LEU A 113      36.780  16.689  35.791  1.00 29.83           C
ATOM   1697  CD1 LEU A 113      35.825  17.835  36.101  1.00 37.88           C
ATOM   1698  CD2 LEU A 113      37.913  17.227  34.936  1.00 30.44           C
ATOM   1699  H   LEU A 113      36.859  13.364  36.760  1.00 24.57           H
ATOM   1700  HA  LEU A 113      38.995  15.053  36.674  1.00 30.31           H
ATOM   1701  HB2 LEU A 113      36.448  15.799  37.592  1.00 37.45           H
ATOM   1702  HB3 LEU A 113      37.715  16.734  37.599  1.00 37.45           H
ATOM   1703  HG  LEU A 113      36.298  16.029  35.269  1.00 35.80           H
ATOM   1704 HD11 LEU A 113      35.534  18.237  35.268  1.00 45.45           H
ATOM   1705 HD12 LEU A 113      35.060  17.486  36.585  1.00 45.45           H
ATOM   1706 HD13 LEU A 113      36.287  18.493  36.643  1.00 45.45           H
ATOM   1707 HD21 LEU A 113      37.541  17.619  34.130  1.00 36.53           H
ATOM   1708 HD22 LEU A 113      38.396  17.901  35.439  1.00 36.53           H
ATOM   1709 HD23 LEU A 113      38.508  16.497  34.704  1.00 36.53           H
ATOM   1710  N   PRO A 114      39.355  13.411  38.714  1.00 19.61           N
ATOM   1711  CA  PRO A 114      39.648  12.955  40.098  1.00 22.32           C
ATOM   1712  C   PRO A 114      40.109  14.082  41.014  1.00 20.79           C
ATOM   1713  O   PRO A 114      39.668  14.147  42.166  1.00 23.73           O
ATOM   1714  CB  PRO A 114      40.728  11.895  39.912  1.00 23.25           C
ATOM   1715  CG  PRO A 114      41.328  12.172  38.524  1.00 23.56           C
ATOM   1716  CD  PRO A 114      40.245  12.827  37.702  1.00 21.66           C
ATOM   1717  HA  PRO A 114      38.861  12.538  40.483  1.00 26.79           H
ATOM   1718  HB2 PRO A 114      41.402  11.990  40.603  1.00 27.90           H
ATOM   1719  HB3 PRO A 114      40.328  11.012  39.942  1.00 27.90           H
ATOM   1720  HG2 PRO A 114      42.088  12.767  38.616  1.00 28.28           H
ATOM   1721  HG3 PRO A 114      41.600  11.335  38.118  1.00 28.28           H
ATOM   1722  HD2 PRO A 114      40.622  13.522  37.140  1.00 26.00           H
ATOM   1723  HD3 PRO A 114      39.771  12.163  37.177  1.00 26.00           H
ATOM   1724  N   ALA A 115      40.964  14.990  40.532  1.00 22.21           N
ATOM   1725  CA  ALA A 115      41.500  16.018  41.431  1.00 20.84           C
ATOM   1726  C   ALA A 115      40.444  17.061  41.761  1.00 21.62           C
ATOM   1727  O   ALA A 115      40.404  17.580  42.888  1.00 20.35           O
ATOM   1728  CB  ALA A 115      42.722  16.699  40.822  1.00 21.13           C
ATOM   1729  H   ALA A 115      41.241  15.034  39.719  1.00 26.65           H
ATOM   1730  HA  ALA A 115      41.775  15.598  42.261  1.00 25.01           H
ATOM   1731  HB1 ALA A 115      43.049  17.370  41.440  1.00 25.36           H
ATOM   1732  HB2 ALA A 115      43.408  16.032  40.663  1.00 25.36           H
ATOM   1733  HB3 ALA A 115      42.465  17.117  39.985  1.00 25.36           H
ATOM   1734  N   GLU A 116      39.612  17.406  40.785  1.00 17.72           N
ATOM   1735  CA  GLU A 116      38.746  18.580  40.879  1.00 18.94           C
ATOM   1736  C   GLU A 116      37.367  18.302  41.469  1.00 23.12           C
ATOM   1737  O   GLU A 116      36.698  19.252  41.894  1.00 22.13           O
ATOM   1738  CB  GLU A 116      38.528  19.210  39.502  1.00 21.51           C
ATOM   1739  CG  GLU A 116      39.773  19.825  38.839  1.00 27.77           C
ATOM   1740  CD  GLU A 116      40.720  18.796  38.205  1.00 32.99           C
ATOM   1741  OE1 GLU A 116      40.394  17.582  38.087  1.00 25.68           O
ATOM   1742  OE2 GLU A 116      41.824  19.227  37.814  1.00 36.34           O1-
ATOM   1743  H   GLU A 116      39.528  16.972  40.048  1.00 21.26           H
ATOM   1744  HA  GLU A 116      39.179  19.241  41.441  1.00 22.73           H
ATOM   1745  HB2 GLU A 116      38.190  18.526  38.903  1.00 25.82           H
ATOM   1746  HB3 GLU A 116      37.868  19.916  39.590  1.00 25.82           H
ATOM   1747  HG2 GLU A 116      39.486  20.433  38.140  1.00 33.32           H
ATOM   1748  HG3 GLU A 116      40.274  20.313  39.511  1.00 33.32           H
ATOM   1749  N   PHE A 117      36.918  17.044  41.492  1.00 21.46           N
ATOM   1750  CA  PHE A 117      35.535  16.727  41.865  1.00 23.13           C
ATOM   1751  C   PHE A 117      35.397  16.579  43.379  1.00 18.78           C
ATOM   1752  O   PHE A 117      35.125  15.501  43.892  1.00 20.02           O
ATOM   1753  CB  PHE A 117      35.083  15.459  41.154  1.00 18.82           C
ATOM   1754  CG  PHE A 117      33.575  15.264  41.115  1.00 19.65           C
ATOM   1755  CD1 PHE A 117      32.800  16.000  40.242  1.00 23.15           C
ATOM   1756  CD2 PHE A 117      32.947  14.332  41.926  1.00 23.90           C
ATOM   1757  CE1 PHE A 117      31.434  15.827  40.186  1.00 23.19           C
ATOM   1758  CE2 PHE A 117      31.560  14.164  41.855  1.00 21.77           C
ATOM   1759  CZ  PHE A 117      30.833  14.910  40.987  1.00 22.27           C
ATOM   1760  H   PHE A 117      37.394  16.356  41.296  1.00 25.75           H
ATOM   1761  HA  PHE A 117      34.957  17.452  41.581  1.00 27.76           H
ATOM   1762  HB2 PHE A 117      35.400  15.488  40.237  1.00 22.59           H
ATOM   1763  HB3 PHE A 117      35.468  14.694  41.609  1.00 22.59           H
ATOM   1764  HD1 PHE A 117      33.205  16.627  39.688  1.00 27.78           H
ATOM   1765  HD2 PHE A 117      33.448  13.819  42.518  1.00 28.69           H
ATOM   1766  HE1 PHE A 117      30.925  16.333  39.594  1.00 27.83           H
ATOM   1767  HE2 PHE A 117      31.138  13.542  42.402  1.00 26.13           H
ATOM   1768  HZ  PHE A 117      29.910  14.799  40.948  1.00 26.73           H
ATOM   1769  N   THR A 118      35.607  17.695  44.094  1.00 19.72           N
ATOM   1770  CA  THR A 118      35.487  17.740  45.542  1.00 17.98           C
ATOM   1771  C   THR A 118      34.017  17.801  45.901  1.00 20.48           C
ATOM   1772  O   THR A 118      33.171  18.094  45.059  1.00 19.26           O
ATOM   1773  CB  THR A 118      36.177  18.985  46.094  1.00 20.50           C
ATOM   1774  OG1 THR A 118      35.544  20.125  45.511  1.00 22.58           O
ATOM   1775  CG2 THR A 118      37.689  19.004  45.736  1.00 27.36           C
ATOM   1776  H   THR A 118      35.824  18.450  43.746  1.00 23.66           H
ATOM   1777  HA  THR A 118      35.883  16.949  45.939  1.00 21.57           H
ATOM   1778  HB  THR A 118      36.083  19.013  47.059  1.00 24.60           H
ATOM   1779  HG1 THR A 118      35.902  20.830  45.796  1.00 27.09           H
ATOM   1780 HG21 THR A 118      38.105  19.802  46.097  1.00 32.83           H
ATOM   1781 HG22 THR A 118      38.128  18.223  46.109  1.00 32.83           H
ATOM   1782 HG23 THR A 118      37.801  18.998  44.772  1.00 32.83           H
ATOM   1783  N   PRO A 119      33.677  17.607  47.172  1.00 20.59           N
ATOM   1784  CA  PRO A 119      32.260  17.733  47.539  1.00 17.76           C
ATOM   1785  C   PRO A 119      31.656  19.082  47.190  1.00 19.62           C
ATOM   1786  O   PRO A 119      30.523  19.148  46.682  1.00 17.98           O
ATOM   1787  CB  PRO A 119      32.265  17.463  49.044  1.00 20.08           C
ATOM   1788  CG  PRO A 119      33.496  16.630  49.279  1.00 24.44           C
ATOM   1789  CD  PRO A 119      34.504  17.022  48.242  1.00 22.02           C
ATOM   1790  HA  PRO A 119      31.745  17.039  47.099  1.00 21.31           H
ATOM   1791  HB2 PRO A 119      32.320  18.302  49.528  1.00 24.09           H
ATOM   1792  HB3 PRO A 119      31.466  16.973  49.292  1.00 24.09           H
ATOM   1793  HG2 PRO A 119      33.840  16.810  50.168  1.00 29.33           H
ATOM   1794  HG3 PRO A 119      33.269  15.691  49.190  1.00 29.33           H
ATOM   1795  HD2 PRO A 119      35.116  17.685  48.598  1.00 26.43           H
ATOM   1796  HD3 PRO A 119      34.976  16.240  47.916  1.00 26.43           H
ATOM   1797  N   ALA A 120      32.411  20.161  47.380  1.00 20.86           N
ATOM   1798  CA  ALA A 120      31.882  21.490  47.116  1.00 20.53           C
ATOM   1799  C   ALA A 120      31.669  21.709  45.624  1.00 19.48           C
ATOM   1800  O   ALA A 120      30.655  22.292  45.210  1.00 19.17           O
ATOM   1801  CB  ALA A 120      32.819  22.567  47.681  1.00 23.74           C
ATOM   1802  H   ALA A 120      33.225  20.148  47.659  1.00 25.03           H
ATOM   1803  HA  ALA A 120      31.023  21.580  47.557  1.00 24.63           H
ATOM   1804  HB1 ALA A 120      32.444  23.442  47.492  1.00 28.49           H
ATOM   1805  HB2 ALA A 120      32.901  22.442  48.639  1.00 28.49           H
ATOM   1806  HB3 ALA A 120      33.689  22.481  47.260  1.00 28.49           H
ATOM   1807  N   VAL A 121      32.588  21.211  44.805  1.00 16.73           N
ATOM   1808  CA  VAL A 121      32.453  21.317  43.354  1.00 17.22           C
ATOM   1809  C   VAL A 121      31.309  20.429  42.854  1.00 18.61           C
ATOM   1810  O   VAL A 121      30.530  20.836  41.987  1.00 20.80           O
ATOM   1811  CB  VAL A 121      33.794  20.994  42.653  1.00 19.29           C
ATOM   1812  CG1 VAL A 121      33.648  20.811  41.097  1.00 20.60           C
ATOM   1813  CG2 VAL A 121      34.850  22.075  42.901  1.00 23.02           C
ATOM   1814  H   VAL A 121      33.301  20.804  45.063  1.00 20.07           H
ATOM   1815  HA  VAL A 121      32.225  22.234  43.135  1.00 20.67           H
ATOM   1816  HB  VAL A 121      34.138  20.161  43.014  1.00 23.15           H
ATOM   1817 HG11 VAL A 121      34.519  20.612  40.720  1.00 24.73           H
ATOM   1818 HG12 VAL A 121      33.035  20.080  40.921  1.00 24.73           H
ATOM   1819 HG13 VAL A 121      33.302  21.633  40.714  1.00 24.73           H
ATOM   1820 HG21 VAL A 121      35.669  21.828  42.443  1.00 27.62           H
ATOM   1821 HG22 VAL A 121      34.522  22.921  42.559  1.00 27.62           H
ATOM   1822 HG23 VAL A 121      35.012  22.145  43.855  1.00 27.62           H
ATOM   1823  N   HIS A 122      31.226  19.190  43.338  1.00 19.01           N
ATOM   1824  CA  HIS A 122      30.054  18.341  43.097  1.00 16.79           C
ATOM   1825  C   HIS A 122      28.739  19.111  43.344  1.00 18.53           C
ATOM   1826  O   HIS A 122      27.826  19.096  42.509  1.00 17.57           O
ATOM   1827  CB  HIS A 122      30.219  17.092  43.992  1.00 18.39           C
ATOM   1828  CG  HIS A 122      29.140  16.057  43.900  1.00 20.38           C
ATOM   1829  ND1 HIS A 122      29.265  14.843  44.545  1.00 18.30           N
ATOM   1830  CD2 HIS A 122      27.941  16.023  43.265  1.00 20.04           C
ATOM   1831  CE1 HIS A 122      28.192  14.102  44.311  1.00 22.23           C
ATOM   1832  NE2 HIS A 122      27.369  14.797  43.541  1.00 20.16           N
ATOM   1833  H   HIS A 122      31.838  18.814  43.811  1.00 22.81           H
ATOM   1834  HA  HIS A 122      30.060  18.049  42.172  1.00 20.15           H
ATOM   1835  HB2 HIS A 122      30.260  17.384  44.916  1.00 22.06           H
ATOM   1836  HB3 HIS A 122      31.054  16.658  43.755  1.00 22.06           H
ATOM   1837  HD2 HIS A 122      27.572  16.700  42.746  1.00 24.04           H
ATOM   1838  HE1 HIS A 122      28.040  13.245  44.638  1.00 26.68           H
ATOM   1839  HE2 HIS A 122      26.605  14.526  43.254  1.00 24.19           H
ATOM   1840  N   ALA A 123      28.631  19.813  44.487  1.00 18.32           N
ATOM   1841  CA  ALA A 123      27.391  20.525  44.793  1.00 17.17           C
ATOM   1842  C   ALA A 123      27.143  21.650  43.790  1.00 19.00           C
ATOM   1843  O   ALA A 123      26.028  21.796  43.280  1.00 17.58           O
ATOM   1844  CB  ALA A 123      27.422  21.067  46.232  1.00 18.89           C
ATOM   1845  H   ALA A 123      29.247  19.888  45.082  1.00 21.99           H
ATOM   1846  HA  ALA A 123      26.650  19.903  44.727  1.00 20.61           H
ATOM   1847  HB1 ALA A 123      26.591  21.534  46.411  1.00 22.67           H
ATOM   1848  HB2 ALA A 123      27.523  20.324  46.846  1.00 22.67           H
ATOM   1849  HB3 ALA A 123      28.171  21.677  46.323  1.00 22.67           H
ATOM   1850  N   SER A 124      28.195  22.397  43.429  1.00 17.38           N
ATOM   1851  CA  SER A 124      28.026  23.512  42.522  1.00 17.69           C
ATOM   1852  C   SER A 124      27.663  23.020  41.128  1.00 17.36           C
ATOM   1853  O   SER A 124      26.854  23.646  40.443  1.00 17.11           O
ATOM   1854  CB  SER A 124      29.306  24.363  42.457  1.00 17.58           C
ATOM   1855  OG  SER A 124      29.693  24.927  43.677  1.00 20.50           O
ATOM   1856  H   SER A 124      29.003  22.273  43.697  1.00 20.86           H
ATOM   1857  HA  SER A 124      27.305  24.075  42.841  1.00 21.23           H
ATOM   1858  HB2 SER A 124      30.030  23.800  42.140  1.00 21.10           H
ATOM   1859  HB3 SER A 124      29.160  25.083  41.823  1.00 21.10           H
ATOM   1860  HG  SER A 124      29.086  25.430  43.966  1.00 24.60           H
ATOM   1861  N   LEU A 125      28.268  21.914  40.680  1.00 17.24           N
ATOM   1862  CA  LEU A 125      27.942  21.400  39.359  1.00 17.24           C
ATOM   1863  C   LEU A 125      26.511  20.888  39.309  1.00 18.46           C
ATOM   1864  O   LEU A 125      25.792  21.106  38.329  1.00 16.26           O
ATOM   1865  CB  LEU A 125      28.908  20.286  38.980  1.00 16.03           C
ATOM   1866  CG  LEU A 125      30.334  20.680  38.599  1.00 19.02           C
ATOM   1867  CD1 LEU A 125      31.246  19.479  38.588  1.00 23.97           C
ATOM   1868  CD2 LEU A 125      30.308  21.319  37.227  1.00 24.09           C
ATOM   1869  H   LEU A 125      28.855  21.459  41.113  1.00 20.69           H
ATOM   1870  HA  LEU A 125      28.031  22.113  38.708  1.00 20.68           H
ATOM   1871  HB2 LEU A 125      28.974  19.678  39.733  1.00 19.23           H
ATOM   1872  HB3 LEU A 125      28.533  19.811  38.222  1.00 19.23           H
ATOM   1873  HG  LEU A 125      30.677  21.325  39.237  1.00 22.82           H
ATOM   1874 HD11 LEU A 125      32.140  19.765  38.343  1.00 28.77           H
ATOM   1875 HD12 LEU A 125      31.255  19.082  39.473  1.00 28.77           H
ATOM   1876 HD13 LEU A 125      30.914  18.838  37.940  1.00 28.77           H
ATOM   1877 HD21 LEU A 125      31.211  21.571  36.979  1.00 28.90           H
ATOM   1878 HD22 LEU A 125      29.956  20.680  36.588  1.00 28.90           H
ATOM   1879 HD23 LEU A 125      29.741  22.105  37.256  1.00 28.90           H
ATOM   1880  N   ASP A 126      26.093  20.155  40.345  1.00 17.90           N
ATOM   1881  CA  ASP A 126      24.703  19.724  40.410  1.00 19.12           C
ATOM   1882  C   ASP A 126      23.745  20.919  40.383  1.00 18.28           C
ATOM   1883  O   ASP A 126      22.720  20.887  39.691  1.00 16.75           O
ATOM   1884  CB  ASP A 126      24.499  18.853  41.661  1.00 16.98           C
ATOM   1885  CG  ASP A 126      23.247  17.997  41.570  1.00 22.22           C
ATOM   1886  OD1 ASP A 126      23.053  17.361  40.517  1.00 22.20           O
ATOM   1887  OD2 ASP A 126      22.444  17.970  42.509  1.00 21.94           O1-
ATOM   1888  H   ASP A 126      26.584  19.903  41.005  1.00 21.49           H
ATOM   1889  HA  ASP A 126      24.511  19.175  39.634  1.00 22.95           H
ATOM   1890  HB2 ASP A 126      25.261  18.263  41.764  1.00 20.38           H
ATOM   1891  HB3 ASP A 126      24.415  19.428  42.438  1.00 20.38           H
ATOM   1892  N   LYS A 127      24.061  21.997  41.119  1.00 17.59           N
ATOM   1893  CA  LYS A 127      23.226  23.183  41.072  1.00 17.49           C
ATOM   1894  C   LYS A 127      23.206  23.768  39.676  1.00 18.77           C
ATOM   1895  O   LYS A 127      22.159  24.214  39.196  1.00 18.22           O
ATOM   1896  CB  LYS A 127      23.728  24.229  42.053  1.00 18.59           C
ATOM   1897  CG  LYS A 127      23.343  23.932  43.456  1.00 20.39           C
ATOM   1898  CD  LYS A 127      23.913  25.016  44.388  1.00 19.86           C
ATOM   1899  CE  LYS A 127      23.121  26.323  44.223  1.00 24.34           C
ATOM   1900  NZ  LYS A 127      23.502  27.359  45.229  1.00 28.21           N1+
ATOM   1901  H   LYS A 127      24.742  22.056  41.640  1.00 21.11           H
ATOM   1902  HA  LYS A 127      22.318  22.946  41.317  1.00 20.99           H
ATOM   1903  HB2 LYS A 127      24.696  24.264  42.008  1.00 22.31           H
ATOM   1904  HB3 LYS A 127      23.353  25.091  41.815  1.00 22.31           H
ATOM   1905  HG2 LYS A 127      22.376  23.932  43.536  1.00 24.47           H
ATOM   1906  HG3 LYS A 127      23.708  23.073  43.720  1.00 24.47           H
ATOM   1907  HD2 LYS A 127      23.838  24.724  45.310  1.00 23.83           H
ATOM   1908  HD3 LYS A 127      24.840  25.186  44.159  1.00 23.83           H
ATOM   1909  HE2 LYS A 127      23.291  26.686  43.340  1.00 29.21           H
ATOM   1910  HE3 LYS A 127      22.176  26.135  44.329  1.00 29.21           H
ATOM   1911  HZ1 LYS A 127      23.022  28.098  45.101  1.00 33.86           H
ATOM   1912  HZ2 LYS A 127      23.349  27.054  46.052  1.00 33.86           H
ATOM   1913  HZ3 LYS A 127      24.366  27.557  45.150  1.00 33.86           H
ATOM   1914  N   PHE A 128      24.366  23.801  39.030  1.00 17.69           N
ATOM   1915  CA  PHE A 128      24.474  24.391  37.699  1.00 17.02           C
ATOM   1916  C   PHE A 128      23.617  23.630  36.706  1.00 17.97           C
ATOM   1917  O   PHE A 128      22.885  24.235  35.912  1.00 19.31           O
ATOM   1918  CB  PHE A 128      25.928  24.380  37.267  1.00 17.68           C
ATOM   1919  CG  PHE A 128      26.150  24.682  35.819  1.00 18.25           C
ATOM   1920  CD1 PHE A 128      25.982  25.968  35.320  1.00 25.92           C
ATOM   1921  CD2 PHE A 128      26.582  23.689  34.973  1.00 19.13           C
ATOM   1922  CE1 PHE A 128      26.218  26.233  33.996  1.00 27.02           C
ATOM   1923  CE2 PHE A 128      26.819  23.950  33.646  1.00 24.12           C
ATOM   1924  CZ  PHE A 128      26.638  25.215  33.161  1.00 24.48           C
ATOM   1925  H   PHE A 128      25.106  23.489  39.339  1.00 21.23           H
ATOM   1926  HA  PHE A 128      24.168  25.311  37.727  1.00 20.43           H
ATOM   1927  HB2 PHE A 128      26.409  25.046  37.782  1.00 21.21           H
ATOM   1928  HB3 PHE A 128      26.297  23.501  37.444  1.00 21.21           H
ATOM   1929  HD1 PHE A 128      25.701  26.650  35.885  1.00 31.11           H
ATOM   1930  HD2 PHE A 128      26.706  22.828  35.301  1.00 22.95           H
ATOM   1931  HE1 PHE A 128      26.095  27.092  33.661  1.00 32.42           H
ATOM   1932  HE2 PHE A 128      27.100  23.268  33.079  1.00 28.95           H
ATOM   1933  HZ  PHE A 128      26.794  25.392  32.261  1.00 29.37           H
ATOM   1934  N   LEU A 129      23.702  22.295  36.740  1.00 19.37           N
ATOM   1935  CA  LEU A 129      22.908  21.481  35.815  1.00 18.20           C
ATOM   1936  C   LEU A 129      21.419  21.614  36.089  1.00 18.54           C
ATOM   1937  O   LEU A 129      20.623  21.605  35.153  1.00 19.83           O
ATOM   1938  CB  LEU A 129      23.349  20.011  35.867  1.00 18.05           C
ATOM   1939  CG  LEU A 129      24.777  19.779  35.324  1.00 23.07           C
ATOM   1940  CD1 LEU A 129      25.266  18.403  35.649  1.00 24.37           C
ATOM   1941  CD2 LEU A 129      24.843  19.999  33.808  1.00 26.36           C
ATOM   1942  H   LEU A 129      24.201  21.845  37.277  1.00 23.25           H
ATOM   1943  HA  LEU A 129      23.066  21.800  34.913  1.00 21.84           H
ATOM   1944  HB2 LEU A 129      23.328  19.709  36.789  1.00 21.66           H
ATOM   1945  HB3 LEU A 129      22.737  19.480  35.332  1.00 21.66           H
ATOM   1946  HG  LEU A 129      25.379  20.414  35.743  1.00 27.69           H
ATOM   1947 HD11 LEU A 129      26.162  18.295  35.294  1.00 29.24           H
ATOM   1948 HD12 LEU A 129      25.276  18.291  36.612  1.00 29.24           H
ATOM   1949 HD13 LEU A 129      24.669  17.753  35.246  1.00 29.24           H
ATOM   1950 HD21 LEU A 129      25.752  19.845  33.506  1.00 31.64           H
ATOM   1951 HD22 LEU A 129      24.240  19.378  33.373  1.00 31.64           H
ATOM   1952 HD23 LEU A 129      24.579  20.912  33.610  1.00 31.64           H
ATOM   1953  N   ALA A 130      21.024  21.796  37.347  1.00 16.80           N
ATOM   1954  CA  ALA A 130      19.618  22.033  37.660  1.00 19.15           C
ATOM   1955  C   ALA A 130      19.150  23.372  37.100  1.00 21.47           C
ATOM   1956  O   ALA A 130      18.018  23.491  36.626  1.00 18.29           O
ATOM   1957  CB  ALA A 130      19.388  21.972  39.186  1.00 19.82           C
ATOM   1958  H   ALA A 130      21.545  21.787  38.031  1.00 20.16           H
ATOM   1959  HA  ALA A 130      19.083  21.335  37.249  1.00 22.98           H
ATOM   1960  HB1 ALA A 130      18.449  22.131  39.370  1.00 23.79           H
ATOM   1961  HB2 ALA A 130      19.644  21.093  39.509  1.00 23.79           H
ATOM   1962  HB3 ALA A 130      19.930  22.653  39.614  1.00 23.79           H
ATOM   1963  N   SER A 131      20.021  24.376  37.118  1.00 17.76           N
ATOM   1964  CA  SER A 131      19.667  25.692  36.614  1.00 20.06           C
ATOM   1965  C   SER A 131      19.542  25.672  35.104  1.00 19.99           C
ATOM   1966  O   SER A 131      18.602  26.260  34.557  1.00 22.19           O
ATOM   1967  CB  SER A 131      20.717  26.736  37.024  1.00 20.12           C
ATOM   1968  OG  SER A 131      20.723  26.880  38.426  1.00 31.82           O
ATOM   1969  H   SER A 131      20.825  24.319  37.419  1.00 21.31           H
ATOM   1970  HA  SER A 131      18.812  25.958  36.986  1.00 24.08           H
ATOM   1971  HB2 SER A 131      21.593  26.441  36.730  1.00 24.14           H
ATOM   1972  HB3 SER A 131      20.496  27.589  36.616  1.00 24.14           H
ATOM   1973  HG  SER A 131      20.909  26.146  38.789  1.00 38.19           H
ATOM   1974  N   VAL A 132      20.488  25.007  34.429  1.00 16.89           N
ATOM   1975  CA  VAL A 132      20.388  24.857  32.969  1.00 19.56           C
ATOM   1976  C   VAL A 132      19.086  24.152  32.614  1.00 18.42           C
ATOM   1977  O   VAL A 132      18.374  24.562  31.688  1.00 19.39           O
ATOM   1978  CB  VAL A 132      21.612  24.107  32.413  1.00 20.87           C
ATOM   1979  CG1 VAL A 132      21.432  23.699  30.881  1.00 23.06           C
ATOM   1980  CG2 VAL A 132      22.868  24.926  32.537  1.00 24.49           C
ATOM   1981  H   VAL A 132      21.182  24.642  34.782  1.00 20.27           H
ATOM   1982  HA  VAL A 132      20.370  25.738  32.564  1.00 23.48           H
ATOM   1983  HB  VAL A 132      21.738  23.292  32.924  1.00 25.05           H
ATOM   1984 HG11 VAL A 132      22.229  23.232  30.584  1.00 27.68           H
ATOM   1985 HG12 VAL A 132      20.658  23.121  30.798  1.00 27.68           H
ATOM   1986 HG13 VAL A 132      21.304  24.503  30.354  1.00 27.68           H
ATOM   1987 HG21 VAL A 132      23.612  24.419  32.177  1.00 29.39           H
ATOM   1988 HG22 VAL A 132      22.757  25.751  32.039  1.00 29.39           H
ATOM   1989 HG23 VAL A 132      23.025  25.123  33.474  1.00 29.39           H
ATOM   1990  N   SER A 133      18.747  23.079  33.361  1.00 15.91           N
ATOM   1991  CA  SER A 133      17.526  22.323  33.089  1.00 20.62           C
ATOM   1992  C   SER A 133      16.306  23.197  33.291  1.00 20.05           C
ATOM   1993  O   SER A 133      15.349  23.131  32.515  1.00 19.56           O
ATOM   1994  CB  SER A 133      17.433  21.068  33.971  1.00 18.58           C
ATOM   1995  OG  SER A 133      18.511  20.190  33.727  1.00 19.30           O
ATOM   1996  H   SER A 133      19.209  22.778  34.021  1.00 19.10           H
ATOM   1997  HA  SER A 133      17.536  22.036  32.162  1.00 24.74           H
ATOM   1998  HB2 SER A 133      17.451  21.337  34.902  1.00 22.29           H
ATOM   1999  HB3 SER A 133      16.602  20.608  33.775  1.00 22.29           H
ATOM   2000  HG  SER A 133      19.239  20.576  33.893  1.00 23.16           H
ATOM   2001  N   THR A 134      16.331  24.044  34.316  1.00 16.99           N
ATOM   2002  CA  THR A 134      15.205  24.927  34.569  1.00 19.70           C
ATOM   2003  C   THR A 134      15.024  25.927  33.438  1.00 19.29           C
ATOM   2004  O   THR A 134      13.904  26.161  32.991  1.00 20.48           O
ATOM   2005  CB  THR A 134      15.413  25.657  35.884  1.00 25.05           C
ATOM   2006  OG1 THR A 134      15.282  24.712  36.934  1.00 24.30           O
ATOM   2007  CG2 THR A 134      14.380  26.701  36.086  1.00 26.36           C
ATOM   2008  H   THR A 134      16.981  24.124  34.873  1.00 20.39           H
ATOM   2009  HA  THR A 134      14.395  24.400  34.640  1.00 23.64           H
ATOM   2010  HB  THR A 134      16.292  26.066  35.908  1.00 30.06           H
ATOM   2011  HG1 THR A 134      15.857  24.106  36.849  1.00 29.16           H
ATOM   2012 HG21 THR A 134      14.529  27.156  36.929  1.00 31.64           H
ATOM   2013 HG22 THR A 134      14.421  27.351  35.366  1.00 31.64           H
ATOM   2014 HG23 THR A 134      13.499  26.297  36.097  1.00 31.64           H
ATOM   2015  N   VAL A 135      16.115  26.502  32.947  1.00 18.93           N
ATOM   2016  CA  VAL A 135      16.032  27.408  31.805  1.00 18.12           C
ATOM   2017  C   VAL A 135      15.483  26.674  30.597  1.00 19.80           C
ATOM   2018  O   VAL A 135      14.638  27.204  29.863  1.00 21.00           O
ATOM   2019  CB  VAL A 135      17.420  28.016  31.511  1.00 21.26           C
ATOM   2020  CG1 VAL A 135      17.381  28.881  30.249  1.00 26.49           C
ATOM   2021  CG2 VAL A 135      17.949  28.806  32.682  1.00 24.69           C
ATOM   2022  H   VAL A 135      16.910  26.387  33.253  1.00 22.72           H
ATOM   2023  HA  VAL A 135      15.424  28.134  32.018  1.00 21.74           H
ATOM   2024  HB  VAL A 135      18.042  27.290  31.346  1.00 25.51           H
ATOM   2025 HG11 VAL A 135      18.265  29.247  30.091  1.00 31.78           H
ATOM   2026 HG12 VAL A 135      17.112  28.330  29.498  1.00 31.78           H
ATOM   2027 HG13 VAL A 135      16.743  29.599  30.379  1.00 31.78           H
ATOM   2028 HG21 VAL A 135      18.820  29.167  32.451  1.00 29.63           H
ATOM   2029 HG22 VAL A 135      17.333  29.529  32.879  1.00 29.63           H
ATOM   2030 HG23 VAL A 135      18.027  28.219  33.450  1.00 29.63           H
ATOM   2031  N   LEU A 136      15.970  25.449  30.339  1.00 17.99           N
ATOM   2032  CA  LEU A 136      15.570  24.785  29.101  1.00 19.77           C
ATOM   2033  C   LEU A 136      14.106  24.328  29.124  1.00 18.37           C
ATOM   2034  O   LEU A 136      13.545  24.049  28.054  1.00 22.26           O
ATOM   2035  CB  LEU A 136      16.525  23.613  28.798  1.00 20.09           C
ATOM   2036  CG  LEU A 136      17.974  23.884  28.341  1.00 24.29           C
ATOM   2037  CD1 LEU A 136      18.741  22.596  28.091  1.00 27.49           C
ATOM   2038  CD2 LEU A 136      18.039  24.700  27.076  1.00 28.54           C
ATOM   2039  H   LEU A 136      16.508  25.004  30.842  1.00 21.59           H
ATOM   2040  HA  LEU A 136      15.659  25.422  28.375  1.00 23.72           H
ATOM   2041  HB2 LEU A 136      16.588  23.076  29.603  1.00 24.11           H
ATOM   2042  HB3 LEU A 136      16.114  23.079  28.100  1.00 24.11           H
ATOM   2043  HG  LEU A 136      18.437  24.376  29.038  1.00 29.15           H
ATOM   2044 HD11 LEU A 136      19.642  22.816  27.807  1.00 32.99           H
ATOM   2045 HD12 LEU A 136      18.768  22.081  28.912  1.00 32.99           H
ATOM   2046 HD13 LEU A 136      18.289  22.090  27.397  1.00 32.99           H
ATOM   2047 HD21 LEU A 136      18.968  24.839  26.837  1.00 34.24           H
ATOM   2048 HD22 LEU A 136      17.583  24.220  26.367  1.00 34.24           H
ATOM   2049 HD23 LEU A 136      17.605  25.554  27.229  1.00 34.24           H
ATOM   2050  N   THR A 137      13.471  24.239  30.309  1.00 17.69           N
ATOM   2051  CA  THR A 137      12.059  23.869  30.424  1.00 17.21           C
ATOM   2052  C   THR A 137      11.169  25.063  30.760  1.00 18.64           C
ATOM   2053  O   THR A 137       9.963  24.888  30.984  1.00 21.71           O
ATOM   2054  CB  THR A 137      11.869  22.725  31.459  1.00 17.19           C
ATOM   2055  OG1 THR A 137      12.396  23.103  32.725  1.00 19.21           O
ATOM   2056  CG2 THR A 137      12.575  21.495  31.017  1.00 17.69           C
ATOM   2057  H   THR A 137      13.849  24.392  31.067  1.00 21.23           H
ATOM   2058  HA  THR A 137      11.767  23.528  29.564  1.00 20.66           H
ATOM   2059  HB  THR A 137      10.925  22.522  31.549  1.00 20.63           H
ATOM   2060  HG1 THR A 137      13.216  23.270  32.656  1.00 23.05           H
ATOM   2061 HG21 THR A 137      12.450  20.788  31.669  1.00 21.23           H
ATOM   2062 HG22 THR A 137      12.223  21.201  30.162  1.00 21.23           H
ATOM   2063 HG23 THR A 137      13.524  21.673  30.923  1.00 21.23           H
ATOM   2064  N   SER A 138      11.729  26.283  30.772  1.00 20.57           N
ATOM   2065  CA  SER A 138      11.005  27.451  31.264  1.00 21.15           C
ATOM   2066  C   SER A 138       9.897  27.904  30.320  1.00 21.67           C
ATOM   2067  O   SER A 138       9.007  28.639  30.748  1.00 22.82           O
ATOM   2068  CB  SER A 138      11.987  28.598  31.536  1.00 21.79           C
ATOM   2069  OG  SER A 138      12.628  29.037  30.350  1.00 26.21           O
ATOM   2070  H   SER A 138      12.526  26.454  30.499  1.00 24.68           H
ATOM   2071  HA  SER A 138      10.589  27.219  32.108  1.00 25.38           H
ATOM   2072  HB2 SER A 138      11.498  29.343  31.921  1.00 26.15           H
ATOM   2073  HB3 SER A 138      12.662  28.290  32.161  1.00 26.15           H
ATOM   2074  HG  SER A 138      13.059  28.403  30.006  1.00 31.45           H
ATOM   2075  N   LYS A 139       9.898  27.471  29.058  1.00 19.78           N
ATOM   2076  CA  LYS A 139       8.880  27.922  28.118  1.00 19.43           C
ATOM   2077  C   LYS A 139       7.926  26.804  27.723  1.00 16.37           C
ATOM   2078  O   LYS A 139       7.186  26.933  26.744  1.00 19.46           O
ATOM   2079  CB  LYS A 139       9.538  28.529  26.878  1.00 23.02           C
ATOM   2080  CG  LYS A 139      10.428  29.704  27.167  1.00 25.93           C
ATOM   2081  CD  LYS A 139      11.224  30.074  25.914  1.00 29.23           C
ATOM   2082  CE  LYS A 139      12.172  31.249  26.152  1.00 41.70           C
ATOM   2083  NZ  LYS A 139      12.866  31.686  24.881  1.00 47.90           N1+
ATOM   2084  H   LYS A 139      10.471  26.921  28.728  1.00 23.74           H
ATOM   2085  HA  LYS A 139       8.355  28.619  28.542  1.00 23.32           H
ATOM   2086  HB2 LYS A 139      10.079  27.848  26.448  1.00 27.62           H
ATOM   2087  HB3 LYS A 139       8.843  28.828  26.271  1.00 27.62           H
ATOM   2088  HG2 LYS A 139       9.886  30.467  27.425  1.00 31.12           H
ATOM   2089  HG3 LYS A 139      11.052  29.474  27.873  1.00 31.12           H
ATOM   2090  HD2 LYS A 139      11.754  29.310  25.639  1.00 35.08           H
ATOM   2091  HD3 LYS A 139      10.607  30.324  25.209  1.00 35.08           H
ATOM   2092  HE2 LYS A 139      11.665  32.002  26.495  1.00 50.04           H
ATOM   2093  HE3 LYS A 139      12.851  30.985  26.792  1.00 50.04           H
ATOM   2094  HZ1 LYS A 139      13.343  31.012  24.548  1.00 57.48           H
ATOM   2095  HZ2 LYS A 139      12.263  31.939  24.277  1.00 57.48           H
ATOM   2096  HZ3 LYS A 139      13.410  32.369  25.051  1.00 57.48           H
ATOM   2097  N   TYR A 140       7.898  25.724  28.493  1.00 19.25           N
ATOM   2098  CA  TYR A 140       7.106  24.558  28.116  1.00 21.33           C
ATOM   2099  C   TYR A 140       5.612  24.850  28.143  1.00 20.41           C
ATOM   2100  O   TYR A 140       4.863  24.309  27.323  1.00 22.46           O
ATOM   2101  CB  TYR A 140       7.424  23.375  29.045  1.00 16.97           C
ATOM   2102  CG  TYR A 140       8.489  22.443  28.525  1.00 22.36           C
ATOM   2103  CD1 TYR A 140       8.304  21.047  28.541  1.00 23.38           C
ATOM   2104  CD2 TYR A 140       9.694  22.932  28.069  1.00 19.36           C
ATOM   2105  CE1 TYR A 140       9.285  20.187  28.065  1.00 22.29           C
ATOM   2106  CE2 TYR A 140      10.683  22.070  27.600  1.00 17.70           C
ATOM   2107  CZ  TYR A 140      10.471  20.713  27.594  1.00 17.01           C
ATOM   2108  OH  TYR A 140      11.465  19.886  27.123  1.00 21.78           O
ATOM   2109  H   TYR A 140       8.324  25.640  29.236  1.00 23.10           H
ATOM   2110  HA  TYR A 140       7.342  24.298  27.211  1.00 25.60           H
ATOM   2111  HB2 TYR A 140       7.728  23.724  29.898  1.00 20.36           H
ATOM   2112  HB3 TYR A 140       6.615  22.856  29.174  1.00 20.36           H
ATOM   2113  HD1 TYR A 140       7.498  20.697  28.847  1.00 28.05           H
ATOM   2114  HD2 TYR A 140       9.843  23.850  28.057  1.00 23.23           H
ATOM   2115  HE1 TYR A 140       9.145  19.267  28.067  1.00 26.75           H
ATOM   2116  HE2 TYR A 140      11.485  22.415  27.280  1.00 21.24           H
ATOM   2117  HH  TYR A 140      11.222  19.084  27.178  1.00 26.13           H
ATOM   2118  N   ARG A 141       5.152  25.685  29.067  1.00 18.62           N
ATOM   2119  CA  ARG A 141       3.736  26.052  29.068  1.00 18.82           C
ATOM   2120  C   ARG A 141       3.575  27.433  29.684  1.00 26.39           C
ATOM   2121  O   ARG A 141       4.531  27.968  30.262  1.00 22.63           O
ATOM   2122  CB  ARG A 141       2.871  25.047  29.839  1.00 17.71           C
ATOM   2123  CG  ARG A 141       3.256  24.869  31.257  1.00 17.97           C
ATOM   2124  CD  ARG A 141       2.449  23.758  31.879  1.00 18.02           C
ATOM   2125  NE  ARG A 141       2.811  23.666  33.295  1.00 17.76           N
ATOM   2126  CZ  ARG A 141       2.100  23.000  34.207  1.00 20.45           C
ATOM   2127  NH1 ARG A 141       1.032  22.294  33.846  1.00 19.91           N
ATOM   2128  NH2 ARG A 141       2.476  23.004  35.465  1.00 20.62           N1+
ATOM   2129  OXT ARG A 141       2.465  27.968  29.620  1.00 23.77           O1-
ATOM   2130  H   ARG A 141       5.623  26.045  29.690  1.00 22.34           H
ATOM   2131  HA  ARG A 141       3.415  26.089  28.153  1.00 22.58           H
ATOM   2132  HB2 ARG A 141       1.950  25.350  29.819  1.00 21.25           H
ATOM   2133  HB3 ARG A 141       2.940  24.182  29.405  1.00 21.25           H
ATOM   2134  HG2 ARG A 141       4.196  24.636  31.312  1.00 21.56           H
ATOM   2135  HG3 ARG A 141       3.080  25.688  31.746  1.00 21.56           H
ATOM   2136  HD2 ARG A 141       1.503  23.958  31.809  1.00 21.63           H
ATOM   2137  HD3 ARG A 141       2.659  22.916  31.445  1.00 21.63           H
ATOM   2138  HE  ARG A 141       3.550  24.028  33.546  1.00 21.31           H
ATOM   2139 HH11 ARG A 141       0.775  22.293  33.026  1.00 23.90           H
ATOM   2140 HH12 ARG A 141       0.586  21.857  34.437  1.00 23.90           H
ATOM   2141 HH21 ARG A 141       3.176  23.443  35.704  1.00 24.74           H
ATOM   2142 HH22 ARG A 141       2.034  22.551  36.048  1.00 24.74           H
TER
ATOM   2143  N   VAL B 201      16.322  -7.856  42.462  1.00 53.54           N1+
ATOM   2144  CA  VAL B 201      16.312  -7.199  41.101  1.00 58.93           C
ATOM   2145  C   VAL B 201      16.814  -8.156  40.030  1.00 53.51           C
ATOM   2146  O   VAL B 201      17.659  -9.028  40.288  1.00 56.75           O
ATOM   2147  CB  VAL B 201      17.174  -5.901  41.060  1.00 55.56           C
ATOM   2148  CG1 VAL B 201      16.373  -4.683  41.562  1.00 52.12           C
ATOM   2149  CG2 VAL B 201      18.506  -6.102  41.834  1.00 52.16           C
ATOM   2150  H1  VAL B 201      15.744  -8.533  42.469  1.00 64.24           H
ATOM   2151  H2  VAL B 201      17.139  -8.163  42.638  1.00 64.24           H
ATOM   2152  H3  VAL B 201      16.089  -7.261  43.081  1.00 64.24           H
ATOM   2153  HA  VAL B 201      15.400  -6.956  40.878  1.00 70.71           H
ATOM   2154  HB  VAL B 201      17.407  -5.725  40.135  1.00 66.67           H
ATOM   2155 HG11 VAL B 201      15.479  -4.971  41.806  1.00 62.54           H
ATOM   2156 HG12 VAL B 201      16.822  -4.306  42.335  1.00 62.54           H
ATOM   2157 HG13 VAL B 201      16.325  -4.023  40.853  1.00 62.54           H
ATOM   2158 HG21 VAL B 201      18.531  -7.005  42.189  1.00 62.59           H
ATOM   2159 HG22 VAL B 201      19.248  -5.965  41.225  1.00 62.59           H
ATOM   2160 HG23 VAL B 201      18.550  -5.460  42.559  1.00 62.59           H
ATOM   2161  N   HIS B 202      16.320  -7.970  38.813  1.00 56.42           N
ATOM   2162  CA  HIS B 202      16.758  -8.805  37.701  1.00 57.94           C
ATOM   2163  C   HIS B 202      18.077  -8.250  37.169  1.00 54.78           C
ATOM   2164  O   HIS B 202      18.111  -7.234  36.460  1.00 52.21           O
ATOM   2165  CB  HIS B 202      15.702  -8.872  36.604  1.00 57.31           C
ATOM   2166  CG  HIS B 202      16.206  -9.521  35.351  1.00 64.64           C
ATOM   2167  ND1 HIS B 202      16.505 -10.868  35.282  1.00 60.39           N
ATOM   2168  CD2 HIS B 202      16.523  -9.001  34.138  1.00 63.82           C
ATOM   2169  CE1 HIS B 202      16.960 -11.153  34.073  1.00 62.04           C
ATOM   2170  NE2 HIS B 202      16.981 -10.039  33.359  1.00 61.43           N
ATOM   2171  H   HIS B 202      15.736  -7.373  38.605  1.00 67.70           H
ATOM   2172  HA  HIS B 202      16.917  -9.706  38.023  1.00 69.53           H
ATOM   2173  HB2 HIS B 202      15.419  -7.971  36.381  1.00 68.77           H
ATOM   2174  HB3 HIS B 202      14.945  -9.387  36.925  1.00 68.77           H
ATOM   2175  HD2 HIS B 202      16.437  -8.112  33.879  1.00 76.58           H
ATOM   2176  HE1 HIS B 202      17.218 -11.995  33.774  1.00 74.44           H
ATOM   2177  HE2 HIS B 202      17.235  -9.974  32.540  1.00 73.72           H
ATOM   2178  N   LEU B 203      19.170  -8.910  37.538  1.00 48.63           N
ATOM   2179  CA  LEU B 203      20.475  -8.679  36.946  1.00 46.46           C
ATOM   2180  C   LEU B 203      20.861  -9.896  36.123  1.00 44.04           C
ATOM   2181  O   LEU B 203      20.627 -11.030  36.545  1.00 44.79           O
ATOM   2182  CB  LEU B 203      21.544  -8.449  38.020  1.00 33.33           C
ATOM   2183  CG  LEU B 203      21.406  -7.262  38.977  1.00 42.21           C
ATOM   2184  CD1 LEU B 203      22.642  -7.158  39.898  1.00 47.12           C
ATOM   2185  CD2 LEU B 203      21.251  -5.988  38.230  1.00 40.68           C
ATOM   2186  H   LEU B 203      19.177  -9.515  38.149  1.00 58.35           H
ATOM   2187  HA  LEU B 203      20.442  -7.903  36.364  1.00 55.75           H
ATOM   2188  HB2 LEU B 203      21.582  -9.246  38.571  1.00 40.00           H
ATOM   2189  HB3 LEU B 203      22.396  -8.342  37.568  1.00 40.00           H
ATOM   2190  HG  LEU B 203      20.622  -7.388  39.533  1.00 50.65           H
ATOM   2191 HD11 LEU B 203      22.529  -6.400  40.493  1.00 56.55           H
ATOM   2192 HD12 LEU B 203      22.720  -7.975  40.415  1.00 56.55           H
ATOM   2193 HD13 LEU B 203      23.433  -7.035  39.351  1.00 56.55           H
ATOM   2194 HD21 LEU B 203      21.166  -5.259  38.864  1.00 48.82           H
ATOM   2195 HD22 LEU B 203      22.032  -5.853  37.672  1.00 48.82           H
ATOM   2196 HD23 LEU B 203      20.454  -6.042  37.678  1.00 48.82           H
ATOM   2197  N   THR B 204      21.485  -9.667  34.970  1.00 43.55           N
ATOM   2198  CA  THR B 204      22.075 -10.772  34.257  1.00 39.29           C
ATOM   2199  C   THR B 204      23.285 -11.284  35.028  1.00 41.90           C
ATOM   2200  O   THR B 204      23.785 -10.608  35.927  1.00 37.53           O
ATOM   2201  CB  THR B 204      22.472 -10.351  32.846  1.00 45.83           C
ATOM   2202  OG1 THR B 204      23.397  -9.264  32.902  1.00 42.68           O
ATOM   2203  CG2 THR B 204      21.239  -9.888  32.072  1.00 50.90           C
ATOM   2204  H   THR B 204      21.574  -8.898  34.595  1.00 52.26           H
ATOM   2205  HA  THR B 204      21.429 -11.493  34.190  1.00 47.15           H
ATOM   2206  HB  THR B 204      22.872 -11.101  32.379  1.00 54.99           H
ATOM   2207  HG1 THR B 204      23.615  -9.033  32.125  1.00 51.21           H
ATOM   2208 HG21 THR B 204      21.492  -9.620  31.175  1.00 61.08           H
ATOM   2209 HG22 THR B 204      20.593 -10.609  32.016  1.00 61.08           H
ATOM   2210 HG23 THR B 204      20.829  -9.133  32.523  1.00 61.08           H
ATOM   2211  N   PRO B 205      23.755 -12.495  34.716  1.00 43.44           N
ATOM   2212  CA  PRO B 205      24.975 -12.990  35.369  1.00 41.27           C
ATOM   2213  C   PRO B 205      26.169 -12.083  35.163  1.00 38.88           C
ATOM   2214  O   PRO B 205      27.013 -11.980  36.064  1.00 36.43           O
ATOM   2215  CB  PRO B 205      25.188 -14.364  34.714  1.00 43.93           C
ATOM   2216  CG  PRO B 205      23.804 -14.784  34.320  1.00 42.50           C
ATOM   2217  CD  PRO B 205      23.157 -13.518  33.840  1.00 41.34           C
ATOM   2218  HA  PRO B 205      24.823 -13.109  36.320  1.00 49.53           H
ATOM   2219  HB2 PRO B 205      25.760 -14.275  33.936  1.00 52.71           H
ATOM   2220  HB3 PRO B 205      25.569 -14.982  35.357  1.00 52.71           H
ATOM   2221  HG2 PRO B 205      23.850 -15.441  33.607  1.00 51.00           H
ATOM   2222  HG3 PRO B 205      23.336 -15.142  35.090  1.00 51.00           H
ATOM   2223  HD2 PRO B 205      23.388 -13.348  32.913  1.00 49.61           H
ATOM   2224  HD3 PRO B 205      22.197 -13.557  33.969  1.00 49.61           H
ATOM   2225  N   GLU B 206      26.266 -11.426  34.002  1.00 42.42           N
ATOM   2226  CA  GLU B 206      27.414 -10.562  33.753  1.00 43.21           C
ATOM   2227  C   GLU B 206      27.283  -9.271  34.545  1.00 35.20           C
ATOM   2228  O   GLU B 206      28.294  -8.720  34.998  1.00 32.10           O
ATOM   2229  CB  GLU B 206      27.592 -10.277  32.239  1.00 41.16           C
ATOM   2230  CG  GLU B 206      26.363  -9.758  31.447  1.00 43.77           C
ATOM   2231  CD  GLU B 206      25.524 -10.882  30.751  1.00 48.89           C
ATOM   2232  OE1 GLU B 206      25.542 -12.070  31.209  1.00 41.72           O
ATOM   2233  OE2 GLU B 206      24.849 -10.558  29.735  1.00 50.66           O1-
ATOM   2234  H   GLU B 206      25.695 -11.465  33.361  1.00 50.90           H
ATOM   2235  HA  GLU B 206      28.214 -11.015  34.062  1.00 51.85           H
ATOM   2236  HB2 GLU B 206      28.291  -9.612  32.142  1.00 49.39           H
ATOM   2237  HB3 GLU B 206      27.876 -11.100  31.812  1.00 49.39           H
ATOM   2238  HG2 GLU B 206      25.775  -9.287  32.058  1.00 52.52           H
ATOM   2239  HG3 GLU B 206      26.671  -9.151  30.757  1.00 52.52           H
ATOM   2240  N   GLU B 207      26.051  -8.800  34.747  1.00 31.25           N
ATOM   2241  CA  GLU B 207      25.830  -7.628  35.589  1.00 35.77           C
ATOM   2242  C   GLU B 207      26.163  -7.924  37.041  1.00 31.49           C
ATOM   2243  O   GLU B 207      26.871  -7.152  37.692  1.00 29.97           O
ATOM   2244  CB  GLU B 207      24.397  -7.154  35.458  1.00 37.44           C
ATOM   2245  CG  GLU B 207      24.161  -6.486  34.116  1.00 37.74           C
ATOM   2246  CD  GLU B 207      22.842  -5.794  34.047  1.00 39.32           C
ATOM   2247  OE1 GLU B 207      22.843  -4.603  33.657  1.00 46.15           O
ATOM   2248  OE2 GLU B 207      21.817  -6.429  34.408  1.00 41.15           O1-
ATOM   2249  H   GLU B 207      25.335  -9.138  34.411  1.00 37.50           H
ATOM   2250  HA  GLU B 207      26.411  -6.911  35.289  1.00 42.93           H
ATOM   2251  HB2 GLU B 207      23.799  -7.914  35.529  1.00 44.93           H
ATOM   2252  HB3 GLU B 207      24.207  -6.509  36.157  1.00 44.93           H
ATOM   2253  HG2 GLU B 207      24.855  -5.825  33.964  1.00 45.29           H
ATOM   2254  HG3 GLU B 207      24.184  -7.159  33.418  1.00 45.29           H
ATOM   2255  N   LYS B 208      25.659  -9.036  37.569  1.00 29.50           N
ATOM   2256  CA  LYS B 208      26.034  -9.444  38.922  1.00 30.35           C
ATOM   2257  C   LYS B 208      27.547  -9.507  39.077  1.00 29.82           C
ATOM   2258  O   LYS B 208      28.103  -9.031  40.074  1.00 28.75           O
ATOM   2259  CB  LYS B 208      25.404 -10.802  39.249  1.00 37.83           C
ATOM   2260  CG  LYS B 208      23.936 -10.729  39.691  1.00 46.22           C
ATOM   2261  CD  LYS B 208      23.058 -11.879  39.152  1.00 49.30           C
ATOM   2262  CE  LYS B 208      23.704 -13.291  39.283  1.00 59.77           C
ATOM   2263  NZ  LYS B 208      23.146 -14.312  38.302  1.00 60.86           N1+
ATOM   2264  H   LYS B 208      25.108  -9.564  37.174  1.00 35.41           H
ATOM   2265  HA  LYS B 208      25.693  -8.793  39.555  1.00 36.42           H
ATOM   2266  HB2 LYS B 208      25.446 -11.362  38.458  1.00 45.40           H
ATOM   2267  HB3 LYS B 208      25.908 -11.213  39.968  1.00 45.40           H
ATOM   2268  HG2 LYS B 208      23.901 -10.759  40.659  1.00 55.46           H
ATOM   2269  HG3 LYS B 208      23.557  -9.894  39.374  1.00 55.46           H
ATOM   2270  HD2 LYS B 208      22.223 -11.890  39.644  1.00 59.16           H
ATOM   2271  HD3 LYS B 208      22.882 -11.722  38.211  1.00 59.16           H
ATOM   2272  HE2 LYS B 208      24.657 -13.216  39.122  1.00 71.72           H
ATOM   2273  HE3 LYS B 208      23.546 -13.625  40.180  1.00 71.72           H
ATOM   2274  HZ1 LYS B 208      23.547 -15.097  38.420  1.00 73.03           H
ATOM   2275  HZ2 LYS B 208      22.271 -14.411  38.432  1.00 73.03           H
ATOM   2276  HZ3 LYS B 208      23.285 -14.038  37.467  1.00 73.03           H
ATOM   2277  N   SER B 209      28.235 -10.113  38.106  1.00 29.86           N
ATOM   2278  CA  SER B 209      29.680 -10.274  38.232  1.00 31.93           C
ATOM   2279  C   SER B 209      30.387  -8.925  38.248  1.00 30.42           C
ATOM   2280  O   SER B 209      31.359  -8.731  38.994  1.00 32.17           O
ATOM   2281  CB  SER B 209      30.231 -11.137  37.092  1.00 36.57           C
ATOM   2282  OG  SER B 209      29.886 -12.484  37.308  1.00 42.95           O
ATOM   2283  H   SER B 209      27.896 -10.432  37.383  1.00 35.83           H
ATOM   2284  HA  SER B 209      29.875 -10.724  39.069  1.00 38.32           H
ATOM   2285  HB2 SER B 209      29.848 -10.839  36.252  1.00 43.89           H
ATOM   2286  HB3 SER B 209      31.197 -11.054  37.068  1.00 43.89           H
ATOM   2287  HG  SER B 209      29.050 -12.565  37.335  1.00 51.53           H
ATOM   2288  N   ALA B 210      29.940  -7.995  37.408  1.00 27.60           N
ATOM   2289  CA  ALA B 210      30.565  -6.679  37.386  1.00 29.62           C
ATOM   2290  C   ALA B 210      30.367  -5.955  38.725  1.00 28.03           C
ATOM   2291  O   ALA B 210      31.304  -5.356  39.264  1.00 28.36           O
ATOM   2292  CB  ALA B 210      30.005  -5.851  36.226  1.00 31.74           C
ATOM   2293  H   ALA B 210      29.291  -8.097  36.853  1.00 33.12           H
ATOM   2294  HA  ALA B 210      31.518  -6.787  37.243  1.00 35.55           H
ATOM   2295  HB1 ALA B 210      30.431  -4.979  36.226  1.00 38.08           H
ATOM   2296  HB2 ALA B 210      30.190  -6.310  35.392  1.00 38.08           H
ATOM   2297  HB3 ALA B 210      29.047  -5.751  36.343  1.00 38.08           H
ATOM   2298  N   VAL B 211      29.160  -6.010  39.278  1.00 28.41           N
ATOM   2299  CA  VAL B 211      28.899  -5.397  40.584  1.00 24.64           C
ATOM   2300  C   VAL B 211      29.835  -5.956  41.649  1.00 22.20           C
ATOM   2301  O   VAL B 211      30.451  -5.195  42.408  1.00 23.34           O
ATOM   2302  CB  VAL B 211      27.433  -5.604  40.989  1.00 23.41           C
ATOM   2303  CG1 VAL B 211      27.215  -5.227  42.434  1.00 23.95           C
ATOM   2304  CG2 VAL B 211      26.542  -4.778  40.078  1.00 32.32           C
ATOM   2305  H   VAL B 211      28.477  -6.392  38.923  1.00 34.09           H
ATOM   2306  HA  VAL B 211      29.058  -4.442  40.520  1.00 29.57           H
ATOM   2307  HB  VAL B 211      27.198  -6.539  40.879  1.00 28.10           H
ATOM   2308 HG11 VAL B 211      26.283  -5.368  42.660  1.00 28.74           H
ATOM   2309 HG12 VAL B 211      27.779  -5.784  42.993  1.00 28.74           H
ATOM   2310 HG13 VAL B 211      27.448  -4.293  42.555  1.00 28.74           H
ATOM   2311 HG21 VAL B 211      25.616  -4.912  40.337  1.00 38.79           H
ATOM   2312 HG22 VAL B 211      26.779  -3.842  40.168  1.00 38.79           H
ATOM   2313 HG23 VAL B 211      26.674  -5.067  39.161  1.00 38.79           H
ATOM   2314  N   THR B 212      29.892  -7.291  41.765  1.00 23.43           N
ATOM   2315  CA  THR B 212      30.656  -7.951  42.828  1.00 26.15           C
ATOM   2316  C   THR B 212      32.138  -7.670  42.705  1.00 23.02           C
ATOM   2317  O   THR B 212      32.813  -7.376  43.696  1.00 26.80           O
ATOM   2318  CB  THR B 212      30.410  -9.465  42.767  1.00 27.16           C
ATOM   2319  OG1 THR B 212      29.025  -9.699  42.975  1.00 38.73           O
ATOM   2320  CG2 THR B 212      31.210 -10.198  43.838  1.00 39.97           C
ATOM   2321  H   THR B 212      29.493  -7.838  41.235  1.00 28.12           H
ATOM   2322  HA  THR B 212      30.353  -7.627  43.691  1.00 31.38           H
ATOM   2323  HB  THR B 212      30.672  -9.804  41.896  1.00 32.59           H
ATOM   2324  HG1 THR B 212      28.576  -9.313  42.379  1.00 46.48           H
ATOM   2325 HG21 THR B 212      31.042 -11.151  43.782  1.00 47.96           H
ATOM   2326 HG22 THR B 212      32.158 -10.037  43.711  1.00 47.96           H
ATOM   2327 HG23 THR B 212      30.952  -9.882  44.718  1.00 47.96           H
ATOM   2328  N   ALA B 213      32.658  -7.770  41.485  1.00 26.54           N
ATOM   2329  CA  ALA B 213      34.074  -7.544  41.224  1.00 28.15           C
ATOM   2330  C   ALA B 213      34.495  -6.149  41.645  1.00 25.24           C
ATOM   2331  O   ALA B 213      35.501  -5.966  42.339  1.00 30.09           O
ATOM   2332  CB  ALA B 213      34.343  -7.754  39.733  1.00 28.70           C
ATOM   2333  H   ALA B 213      32.204  -7.970  40.783  1.00 31.85           H
ATOM   2334  HA  ALA B 213      34.600  -8.187  41.724  1.00 33.79           H
ATOM   2335  HB1 ALA B 213      35.285  -7.604  39.558  1.00 34.45           H
ATOM   2336  HB2 ALA B 213      34.102  -8.663  39.494  1.00 34.45           H
ATOM   2337  HB3 ALA B 213      33.807  -7.125  39.224  1.00 34.45           H
ATOM   2338  N   LEU B 214      33.744  -5.143  41.220  1.00 23.46           N
ATOM   2339  CA  LEU B 214      34.057  -3.791  41.642  1.00 20.27           C
ATOM   2340  C   LEU B 214      33.945  -3.647  43.141  1.00 18.08           C
ATOM   2341  O   LEU B 214      34.804  -3.024  43.768  1.00 20.77           O
ATOM   2342  CB  LEU B 214      33.123  -2.812  40.944  1.00 26.38           C
ATOM   2343  CG  LEU B 214      33.595  -1.465  40.461  1.00 33.09           C
ATOM   2344  CD1 LEU B 214      32.928  -0.394  41.257  1.00 36.41           C
ATOM   2345  CD2 LEU B 214      35.119  -1.343  40.451  1.00 42.42           C
ATOM   2346  H   LEU B 214      33.063  -5.214  40.699  1.00 28.16           H
ATOM   2347  HA  LEU B 214      34.968  -3.579  41.384  1.00 24.32           H
ATOM   2348  HB2 LEU B 214      32.768  -3.266  40.164  1.00 31.66           H
ATOM   2349  HB3 LEU B 214      32.391  -2.635  41.554  1.00 31.66           H
ATOM   2350  HG  LEU B 214      33.299  -1.359  39.544  1.00 39.71           H
ATOM   2351 HD11 LEU B 214      33.235   0.470  40.941  1.00 43.69           H
ATOM   2352 HD12 LEU B 214      31.968  -0.467  41.141  1.00 43.69           H
ATOM   2353 HD13 LEU B 214      33.158  -0.506  42.192  1.00 43.69           H
ATOM   2354 HD21 LEU B 214      35.363  -0.460  40.133  1.00 50.91           H
ATOM   2355 HD22 LEU B 214      35.452  -1.474  41.353  1.00 50.91           H
ATOM   2356 HD23 LEU B 214      35.486  -2.020  39.861  1.00 50.91           H
ATOM   2357  N   TRP B 215      32.884  -4.191  43.738  1.00 20.54           N
ATOM   2358  CA  TRP B 215      32.687  -3.992  45.173  1.00 22.96           C
ATOM   2359  C   TRP B 215      33.831  -4.585  45.997  1.00 21.56           C
ATOM   2360  O   TRP B 215      34.102  -4.096  47.109  1.00 22.23           O
ATOM   2361  CB  TRP B 215      31.357  -4.586  45.624  1.00 19.77           C
ATOM   2362  CG  TRP B 215      30.943  -4.032  46.958  1.00 20.15           C
ATOM   2363  CD1 TRP B 215      31.010  -4.660  48.168  1.00 23.79           C
ATOM   2364  CD2 TRP B 215      30.406  -2.725  47.213  1.00 22.33           C
ATOM   2365  NE1 TRP B 215      30.555  -3.818  49.166  1.00 21.24           N
ATOM   2366  CE2 TRP B 215      30.180  -2.626  48.603  1.00 24.74           C
ATOM   2367  CE3 TRP B 215      30.102  -1.623  46.398  1.00 21.27           C
ATOM   2368  CZ2 TRP B 215      29.663  -1.478  49.193  1.00 24.14           C
ATOM   2369  CZ3 TRP B 215      29.596  -0.474  46.998  1.00 24.33           C
ATOM   2370  CH2 TRP B 215      29.376  -0.418  48.375  1.00 29.50           C
ATOM   2371  H   TRP B 215      32.281  -4.666  43.349  1.00 24.65           H
ATOM   2372  HA  TRP B 215      32.659  -3.039  45.353  1.00 27.55           H
ATOM   2373  HB2 TRP B 215      30.670  -4.365  44.975  1.00 23.73           H
ATOM   2374  HB3 TRP B 215      31.446  -5.548  45.706  1.00 23.73           H
ATOM   2375  HD1 TRP B 215      31.324  -5.525  48.303  1.00 28.55           H
ATOM   2376  HE1 TRP B 215      30.509  -4.012  50.002  1.00 25.48           H
ATOM   2377  HE3 TRP B 215      30.252  -1.653  45.481  1.00 25.53           H
ATOM   2378  HZ2 TRP B 215      29.515  -1.432  50.110  1.00 28.97           H
ATOM   2379  HZ3 TRP B 215      29.386   0.262  46.470  1.00 29.19           H
ATOM   2380  HH2 TRP B 215      29.027   0.360  48.747  1.00 35.40           H
ATOM   2381  N   GLY B 216      34.506  -5.626  45.480  1.00 22.83           N
ATOM   2382  CA  GLY B 216      35.633  -6.223  46.195  1.00 25.00           C
ATOM   2383  C   GLY B 216      36.807  -5.291  46.342  1.00 27.36           C
ATOM   2384  O   GLY B 216      37.673  -5.524  47.200  1.00 25.26           O
ATOM   2385  H   GLY B 216      34.329  -5.997  44.725  1.00 27.39           H
ATOM   2386  HA2 GLY B 216      35.344  -6.490  47.082  1.00 30.01           H
ATOM   2387  HA3 GLY B 216      35.931  -7.014  45.720  1.00 30.01           H
ATOM   2388  N   LYS B 217      36.835  -4.203  45.563  1.00 21.15           N
ATOM   2389  CA  LYS B 217      37.888  -3.209  45.668  1.00 26.16           C
ATOM   2390  C   LYS B 217      37.513  -2.009  46.526  1.00 25.08           C
ATOM   2391  O   LYS B 217      38.333  -1.102  46.686  1.00 26.51           O
ATOM   2392  CB  LYS B 217      38.288  -2.726  44.279  1.00 25.39           C
ATOM   2393  CG  LYS B 217      38.570  -3.857  43.306  1.00 30.62           C
ATOM   2394  CD  LYS B 217      39.042  -3.274  41.973  1.00 34.00           C
ATOM   2395  CE  LYS B 217      39.306  -4.328  40.938  1.00 46.83           C
ATOM   2396  NZ  LYS B 217      39.650  -3.641  39.670  1.00 51.68           N1+
ATOM   2397  H   LYS B 217      36.245  -4.024  44.963  1.00 25.38           H
ATOM   2398  HA  LYS B 217      38.666  -3.625  46.070  1.00 31.40           H
ATOM   2399  HB2 LYS B 217      37.566  -2.191  43.912  1.00 30.47           H
ATOM   2400  HB3 LYS B 217      39.092  -2.189  44.352  1.00 30.47           H
ATOM   2401  HG2 LYS B 217      39.271  -4.427  43.661  1.00 36.75           H
ATOM   2402  HG3 LYS B 217      37.759  -4.367  43.152  1.00 36.75           H
ATOM   2403  HD2 LYS B 217      38.357  -2.679  41.628  1.00 40.80           H
ATOM   2404  HD3 LYS B 217      39.866  -2.782  42.117  1.00 40.80           H
ATOM   2405  HE2 LYS B 217      40.055  -4.880  41.211  1.00 56.20           H
ATOM   2406  HE3 LYS B 217      38.510  -4.864  40.800  1.00 56.20           H
ATOM   2407  HZ1 LYS B 217      39.813  -4.241  39.034  1.00 62.01           H
ATOM   2408  HZ2 LYS B 217      38.974  -3.122  39.413  1.00 62.01           H
ATOM   2409  HZ3 LYS B 217      40.375  -3.137  39.785  1.00 62.01           H
ATOM   2410  N   VAL B 218      36.327  -2.011  47.110  1.00 25.15           N
ATOM   2411  CA  VAL B 218      35.801  -0.887  47.886  1.00 24.38           C
ATOM   2412  C   VAL B 218      36.234  -0.989  49.351  1.00 25.53           C
ATOM   2413  O   VAL B 218      36.084  -2.036  49.984  1.00 26.63           O
ATOM   2414  CB  VAL B 218      34.267  -0.850  47.760  1.00 24.80           C
ATOM   2415  CG1 VAL B 218      33.614   0.085  48.800  1.00 25.50           C
ATOM   2416  CG2 VAL B 218      33.890  -0.408  46.356  1.00 28.34           C
ATOM   2417  H   VAL B 218      35.783  -2.676  47.073  1.00 30.18           H
ATOM   2418  HA  VAL B 218      36.153  -0.059  47.525  1.00 29.26           H
ATOM   2419  HB  VAL B 218      33.916  -1.743  47.898  1.00 29.76           H
ATOM   2420 HG11 VAL B 218      32.652   0.071  48.676  1.00 30.60           H
ATOM   2421 HG12 VAL B 218      33.838  -0.229  49.690  1.00 30.60           H
ATOM   2422 HG13 VAL B 218      33.952   0.985  48.671  1.00 30.60           H
ATOM   2423 HG21 VAL B 218      32.923  -0.386  46.281  1.00 34.01           H
ATOM   2424 HG22 VAL B 218      34.255   0.476  46.195  1.00 34.01           H
ATOM   2425 HG23 VAL B 218      34.257  -1.039  45.717  1.00 34.01           H
ATOM   2426  N   ASN B 219      36.738   0.114  49.900  1.00 24.13           N
ATOM   2427  CA  ASN B 219      36.884   0.288  51.349  1.00 28.19           C
ATOM   2428  C   ASN B 219      35.539   0.798  51.839  1.00 24.66           C
ATOM   2429  O   ASN B 219      35.191   1.962  51.634  1.00 23.42           O
ATOM   2430  CB  ASN B 219      38.000   1.274  51.697  1.00 28.92           C
ATOM   2431  CG  ASN B 219      38.212   1.428  53.194  1.00 28.03           C
ATOM   2432  OD1 ASN B 219      37.277   1.353  54.005  1.00 28.05           O
ATOM   2433  ND2 ASN B 219      39.466   1.644  53.577  1.00 35.03           N
ATOM   2434  H   ASN B 219      37.010   0.792  49.446  1.00 28.96           H
ATOM   2435  HA  ASN B 219      37.072  -0.565  51.769  1.00 33.83           H
ATOM   2436  HB2 ASN B 219      38.832   0.958  51.309  1.00 34.71           H
ATOM   2437  HB3 ASN B 219      37.776   2.145  51.335  1.00 34.71           H
ATOM   2438 HD21 ASN B 219      39.650   1.741  54.411  1.00 42.04           H
ATOM   2439 HD22 ASN B 219      40.093   1.688  52.990  1.00 42.04           H
ATOM   2440  N   VAL B 220      34.764  -0.102  52.439  1.00 21.48           N
ATOM   2441  CA  VAL B 220      33.390   0.192  52.802  1.00 23.59           C
ATOM   2442  C   VAL B 220      33.327   1.369  53.765  1.00 24.03           C
ATOM   2443  O   VAL B 220      32.473   2.253  53.627  1.00 23.95           O
ATOM   2444  CB  VAL B 220      32.740  -1.080  53.380  1.00 24.84           C
ATOM   2445  CG1 VAL B 220      31.374  -0.785  53.858  1.00 31.10           C
ATOM   2446  CG2 VAL B 220      32.685  -2.167  52.268  1.00 28.44           C
ATOM   2447  H   VAL B 220      35.018  -0.897  52.647  1.00 25.78           H
ATOM   2448  HA  VAL B 220      32.900   0.438  52.001  1.00 28.30           H
ATOM   2449  HB  VAL B 220      33.268  -1.414  54.121  1.00 29.80           H
ATOM   2450 HG11 VAL B 220      30.983  -1.597  54.217  1.00 37.32           H
ATOM   2451 HG12 VAL B 220      31.421  -0.106  54.549  1.00 37.32           H
ATOM   2452 HG13 VAL B 220      30.842  -0.463  53.113  1.00 37.32           H
ATOM   2453 HG21 VAL B 220      32.276  -2.968  52.631  1.00 34.13           H
ATOM   2454 HG22 VAL B 220      32.157  -1.832  51.526  1.00 34.13           H
ATOM   2455 HG23 VAL B 220      33.588  -2.360  51.972  1.00 34.13           H
ATOM   2456  N   ASP B 221      34.251   1.435  54.726  1.00 25.62           N
ATOM   2457  CA  ASP B 221      34.197   2.510  55.717  1.00 24.89           C
ATOM   2458  C   ASP B 221      34.464   3.866  55.064  1.00 25.75           C
ATOM   2459  O   ASP B 221      33.743   4.840  55.324  1.00 23.97           O
ATOM   2460  CB  ASP B 221      35.206   2.270  56.841  1.00 28.71           C
ATOM   2461  CG  ASP B 221      34.702   1.314  57.907  1.00 36.88           C
ATOM   2462  OD1 ASP B 221      33.607   0.718  57.750  1.00 41.25           O
ATOM   2463  OD2 ASP B 221      35.429   1.171  58.909  1.00 44.09           O1-
ATOM   2464  H   ASP B 221      34.904   0.883  54.825  1.00 30.74           H
ATOM   2465  HA  ASP B 221      33.310   2.535  56.109  1.00 29.87           H
ATOM   2466  HB2 ASP B 221      36.015   1.893  56.462  1.00 34.45           H
ATOM   2467  HB3 ASP B 221      35.405   3.117  57.270  1.00 34.45           H
ATOM   2468  N   GLU B 222      35.467   3.923  54.188  1.00 22.22           N
ATOM   2469  CA  GLU B 222      35.869   5.161  53.517  1.00 25.38           C
ATOM   2470  C   GLU B 222      34.783   5.639  52.561  1.00 26.79           C
ATOM   2471  O   GLU B 222      34.317   6.793  52.639  1.00 24.53           O
ATOM   2472  CB  GLU B 222      37.183   4.906  52.775  1.00 29.33           C
ATOM   2473  CG  GLU B 222      37.724   6.038  51.923  1.00 41.95           C
ATOM   2474  CD  GLU B 222      38.800   5.536  50.928  1.00 50.84           C
ATOM   2475  OE1 GLU B 222      39.970   5.336  51.341  1.00 54.38           O
ATOM   2476  OE2 GLU B 222      38.458   5.288  49.750  1.00 47.08           O1-
ATOM   2477  H   GLU B 222      35.941   3.242  53.960  1.00 26.67           H
ATOM   2478  HA  GLU B 222      36.020   5.853  54.180  1.00 30.46           H
ATOM   2479  HB2 GLU B 222      37.864   4.694  53.433  1.00 35.19           H
ATOM   2480  HB3 GLU B 222      37.056   4.143  52.190  1.00 35.19           H
ATOM   2481  HG2 GLU B 222      36.997   6.429  51.413  1.00 50.33           H
ATOM   2482  HG3 GLU B 222      38.129   6.706  52.497  1.00 50.33           H
ATOM   2483  N   VAL B 223      34.327   4.742  51.688  1.00 23.60           N
ATOM   2484  CA  VAL B 223      33.278   5.093  50.744  1.00 23.04           C
ATOM   2485  C   VAL B 223      31.974   5.441  51.488  1.00 23.91           C
ATOM   2486  O   VAL B 223      31.230   6.343  51.080  1.00 22.28           O
ATOM   2487  CB  VAL B 223      33.119   3.950  49.720  1.00 23.94           C
ATOM   2488  CG1 VAL B 223      31.838   4.069  48.946  1.00 26.64           C
ATOM   2489  CG2 VAL B 223      34.325   3.958  48.726  1.00 25.32           C
ATOM   2490  H   VAL B 223      34.609   3.932  51.624  1.00 28.31           H
ATOM   2491  HA  VAL B 223      33.555   5.884  50.257  1.00 27.65           H
ATOM   2492  HB  VAL B 223      33.115   3.100  50.186  1.00 28.72           H
ATOM   2493 HG11 VAL B 223      31.781   3.333  48.317  1.00 31.97           H
ATOM   2494 HG12 VAL B 223      31.092   4.035  49.565  1.00 31.97           H
ATOM   2495 HG13 VAL B 223      31.835   4.914  48.469  1.00 31.97           H
ATOM   2496 HG21 VAL B 223      34.212   3.236  48.088  1.00 30.38           H
ATOM   2497 HG22 VAL B 223      34.346   4.810  48.262  1.00 30.38           H
ATOM   2498 HG23 VAL B 223      35.146   3.833  49.226  1.00 30.38           H
ATOM   2499  N   GLY B 224      31.684   4.759  52.598  1.00 19.48           N
ATOM   2500  CA  GLY B 224      30.476   5.083  53.348  1.00 22.49           C
ATOM   2501  C   GLY B 224      30.483   6.485  53.944  1.00 20.27           C
ATOM   2502  O   GLY B 224      29.495   7.217  53.854  1.00 19.90           O
ATOM   2503  H   GLY B 224      32.158   4.122  52.929  1.00 23.37           H
ATOM   2504  HA2 GLY B 224      29.707   5.007  52.761  1.00 26.99           H
ATOM   2505  HA3 GLY B 224      30.370   4.446  54.072  1.00 26.99           H
ATOM   2506  N   GLY B 225      31.583   6.866  54.592  1.00 21.62           N
ATOM   2507  CA  GLY B 225      31.751   8.246  55.028  1.00 20.76           C
ATOM   2508  C   GLY B 225      31.686   9.264  53.899  1.00 19.03           C
ATOM   2509  O   GLY B 225      31.121  10.342  54.055  1.00 21.25           O
ATOM   2510  H   GLY B 225      32.241   6.348  54.789  1.00 25.94           H
ATOM   2511  HA2 GLY B 225      31.057   8.462  55.671  1.00 24.91           H
ATOM   2512  HA3 GLY B 225      32.610   8.338  55.469  1.00 24.91           H
ATOM   2513  N   GLU B 226      32.315   8.965  52.783  1.00 19.29           N
ATOM   2514  CA  GLU B 226      32.345   9.894  51.671  1.00 22.58           C
ATOM   2515  C   GLU B 226      30.941  10.078  51.077  1.00 22.14           C
ATOM   2516  O   GLU B 226      30.534  11.202  50.758  1.00 21.70           O
ATOM   2517  CB  GLU B 226      33.354   9.360  50.658  1.00 22.13           C
ATOM   2518  CG  GLU B 226      33.573  10.147  49.403  1.00 32.32           C
ATOM   2519  CD  GLU B 226      34.458  11.333  49.583  1.00 42.86           C
ATOM   2520  OE1 GLU B 226      35.235  11.384  50.579  1.00 41.70           O
ATOM   2521  OE2 GLU B 226      34.348  12.234  48.726  1.00 32.65           O1-
ATOM   2522  H   GLU B 226      32.734   8.227  52.640  1.00 23.15           H
ATOM   2523  HA  GLU B 226      32.657  10.757  51.984  1.00 27.10           H
ATOM   2524  HB2 GLU B 226      34.214   9.292  51.102  1.00 26.55           H
ATOM   2525  HB3 GLU B 226      33.066   8.474  50.389  1.00 26.55           H
ATOM   2526  HG2 GLU B 226      33.982   9.570  48.739  1.00 38.79           H
ATOM   2527  HG3 GLU B 226      32.715  10.464  49.079  1.00 38.79           H
ATOM   2528  N   ALA B 227      30.188   8.986  50.932  1.00 18.57           N
ATOM   2529  CA  ALA B 227      28.858   9.057  50.339  1.00 19.06           C
ATOM   2530  C   ALA B 227      27.889   9.807  51.249  1.00 18.80           C
ATOM   2531  O   ALA B 227      27.131  10.676  50.796  1.00 17.58           O
ATOM   2532  CB  ALA B 227      28.334   7.657  50.055  1.00 16.45           C
ATOM   2533  H   ALA B 227      30.426   8.194  51.170  1.00 22.28           H
ATOM   2534  HA  ALA B 227      28.911   9.535  49.497  1.00 22.87           H
ATOM   2535  HB1 ALA B 227      27.450   7.725  49.661  1.00 19.74           H
ATOM   2536  HB2 ALA B 227      28.938   7.213  49.439  1.00 19.74           H
ATOM   2537  HB3 ALA B 227      28.289   7.162  50.888  1.00 19.74           H
ATOM   2538  N   LEU B 228      27.865   9.451  52.528  1.00 18.44           N
ATOM   2539  CA  LEU B 228      26.960  10.143  53.434  1.00 20.06           C
ATOM   2540  C   LEU B 228      27.340  11.613  53.547  1.00 18.83           C
ATOM   2541  O   LEU B 228      26.471  12.491  53.509  1.00 18.57           O
ATOM   2542  CB  LEU B 228      26.932   9.476  54.807  1.00 18.70           C
ATOM   2543  CG  LEU B 228      25.838  10.047  55.715  1.00 25.43           C
ATOM   2544  CD1 LEU B 228      24.470   9.809  55.135  1.00 24.11           C
ATOM   2545  CD2 LEU B 228      25.926   9.373  57.048  1.00 29.66           C
ATOM   2546  H   LEU B 228      28.345   8.834  52.886  1.00 22.13           H
ATOM   2547  HA  LEU B 228      26.063  10.099  53.068  1.00 24.07           H
ATOM   2548  HB2 LEU B 228      26.765   8.527  54.695  1.00 22.45           H
ATOM   2549  HB3 LEU B 228      27.787   9.613  55.244  1.00 22.45           H
ATOM   2550  HG  LEU B 228      25.969  11.000  55.833  1.00 30.51           H
ATOM   2551 HD11 LEU B 228      23.804  10.182  55.734  1.00 28.93           H
ATOM   2552 HD12 LEU B 228      24.415  10.241  54.268  1.00 28.93           H
ATOM   2553 HD13 LEU B 228      24.330   8.854  55.039  1.00 28.93           H
ATOM   2554 HD21 LEU B 228      25.235   9.730  57.628  1.00 35.59           H
ATOM   2555 HD22 LEU B 228      25.798   8.419  56.929  1.00 35.59           H
ATOM   2556 HD23 LEU B 228      26.801   9.544  57.431  1.00 35.59           H
ATOM   2557  N   GLY B 229      28.636  11.911  53.633  1.00 16.20           N
ATOM   2558  CA  GLY B 229      29.048  13.297  53.688  1.00 20.03           C
ATOM   2559  C   GLY B 229      28.638  14.067  52.452  1.00 17.96           C
ATOM   2560  O   GLY B 229      28.148  15.186  52.543  1.00 17.06           O
ATOM   2561  H   GLY B 229      29.277  11.338  53.660  1.00 19.44           H
ATOM   2562  HA2 GLY B 229      28.649  13.723  54.463  1.00 24.04           H
ATOM   2563  HA3 GLY B 229      30.013  13.344  53.774  1.00 24.04           H
ATOM   2564  N   ARG B 230      28.851  13.491  51.273  1.00 15.86           N
ATOM   2565  CA  ARG B 230      28.433  14.202  50.063  1.00 18.61           C
ATOM   2566  C   ARG B 230      26.921  14.372  49.986  1.00 17.65           C
ATOM   2567  O   ARG B 230      26.436  15.401  49.496  1.00 19.39           O
ATOM   2568  CB  ARG B 230      28.959  13.486  48.818  1.00 18.42           C
ATOM   2569  CG  ARG B 230      30.398  13.858  48.486  1.00 21.50           C
ATOM   2570  CD  ARG B 230      30.860  13.133  47.267  1.00 19.08           C
ATOM   2571  NE  ARG B 230      32.300  13.219  47.155  1.00 20.23           N
ATOM   2572  CZ  ARG B 230      32.936  13.927  46.228  1.00 22.06           C
ATOM   2573  NH1 ARG B 230      32.266  14.636  45.317  1.00 19.51           N
ATOM   2574  NH2 ARG B 230      34.263  13.940  46.219  1.00 23.50           N1+
ATOM   2575  H   ARG B 230      29.218  12.724  51.146  1.00 19.04           H
ATOM   2576  HA  ARG B 230      28.825  15.089  50.077  1.00 22.33           H
ATOM   2577  HB2 ARG B 230      28.924  12.528  48.967  1.00 22.11           H
ATOM   2578  HB3 ARG B 230      28.405  13.724  48.059  1.00 22.11           H
ATOM   2579  HG2 ARG B 230      30.454  14.811  48.316  1.00 25.80           H
ATOM   2580  HG3 ARG B 230      30.974  13.612  49.226  1.00 25.80           H
ATOM   2581  HD2 ARG B 230      30.610  12.198  47.330  1.00 22.90           H
ATOM   2582  HD3 ARG B 230      30.465  13.539  46.479  1.00 22.90           H
ATOM   2583  HE  ARG B 230      32.774  12.819  47.751  1.00 24.28           H
ATOM   2584 HH11 ARG B 230      31.406  14.634  45.318  1.00 23.41           H
ATOM   2585 HH12 ARG B 230      32.695  15.090  44.726  1.00 23.41           H
ATOM   2586 HH21 ARG B 230      34.701  13.487  46.804  1.00 28.20           H
ATOM   2587 HH22 ARG B 230      34.684  14.396  45.624  1.00 28.20           H
ATOM   2588  N   LEU B 231      26.154  13.399  50.485  1.00 14.02           N
ATOM   2589  CA  LEU B 231      24.716  13.567  50.542  1.00 17.77           C
ATOM   2590  C   LEU B 231      24.365  14.821  51.307  1.00 15.87           C
ATOM   2591  O   LEU B 231      23.468  15.588  50.915  1.00 16.19           O
ATOM   2592  CB  LEU B 231      24.065  12.354  51.187  1.00 18.68           C
ATOM   2593  CG  LEU B 231      22.563  12.446  51.358  1.00 16.48           C
ATOM   2594  CD1 LEU B 231      21.884  12.252  50.013  1.00 17.17           C
ATOM   2595  CD2 LEU B 231      22.115  11.422  52.322  1.00 20.15           C
ATOM   2596  H   LEU B 231      26.443  12.649  50.790  1.00 16.82           H
ATOM   2597  HA  LEU B 231      24.368  13.654  49.641  1.00 21.32           H
ATOM   2598  HB2 LEU B 231      24.249  11.576  50.637  1.00 22.41           H
ATOM   2599  HB3 LEU B 231      24.452  12.228  52.068  1.00 22.41           H
ATOM   2600  HG  LEU B 231      22.326  13.321  51.703  1.00 19.77           H
ATOM   2601 HD11 LEU B 231      20.923  12.312  50.132  1.00 20.60           H
ATOM   2602 HD12 LEU B 231      22.186  12.944  49.404  1.00 20.60           H
ATOM   2603 HD13 LEU B 231      22.120  11.378  49.663  1.00 20.60           H
ATOM   2604 HD21 LEU B 231      21.153  11.487  52.426  1.00 24.18           H
ATOM   2605 HD22 LEU B 231      22.353  10.544  51.983  1.00 24.18           H
ATOM   2606 HD23 LEU B 231      22.552  11.577  53.174  1.00 24.18           H
ATOM   2607  N   LEU B 232      25.010  15.010  52.456  1.00 18.14           N
ATOM   2608  CA  LEU B 232      24.651  16.120  53.321  1.00 18.35           C
ATOM   2609  C   LEU B 232      25.117  17.453  52.750  1.00 18.10           C
ATOM   2610  O   LEU B 232      24.542  18.491  53.079  1.00 19.96           O
ATOM   2611  CB  LEU B 232      25.252  15.906  54.704  1.00 17.31           C
ATOM   2612  CG  LEU B 232      24.399  15.141  55.717  1.00 24.50           C
ATOM   2613  CD1 LEU B 232      23.819  13.945  55.189  1.00 22.80           C
ATOM   2614  CD2 LEU B 232      25.285  14.790  56.948  1.00 32.08           C
ATOM   2615  H   LEU B 232      25.649  14.516  52.751  1.00 21.77           H
ATOM   2616  HA  LEU B 232      23.686  16.152  53.412  1.00 22.01           H
ATOM   2617  HB2 LEU B 232      26.082  15.416  54.600  1.00 20.77           H
ATOM   2618  HB3 LEU B 232      25.441  16.777  55.089  1.00 20.77           H
ATOM   2619  HG  LEU B 232      23.679  15.715  56.021  1.00 29.40           H
ATOM   2620 HD11 LEU B 232      23.295  13.516  55.884  1.00 27.36           H
ATOM   2621 HD12 LEU B 232      23.248  14.176  54.439  1.00 27.36           H
ATOM   2622 HD13 LEU B 232      24.529  13.353  54.896  1.00 27.36           H
ATOM   2623 HD21 LEU B 232      24.749  14.304  57.594  1.00 38.50           H
ATOM   2624 HD22 LEU B 232      26.029  14.241  56.654  1.00 38.50           H
ATOM   2625 HD23 LEU B 232      25.616  15.612  57.343  1.00 38.50           H
ATOM   2626  N   VAL B 233      26.165  17.443  51.934  1.00 16.90           N
ATOM   2627  CA  VAL B 233      26.693  18.668  51.330  1.00 18.21           C
ATOM   2628  C   VAL B 233      25.886  19.054  50.095  1.00 20.14           C
ATOM   2629  O   VAL B 233      25.531  20.224  49.884  1.00 18.41           O
ATOM   2630  CB  VAL B 233      28.177  18.466  50.971  1.00 19.17           C
ATOM   2631  CG1 VAL B 233      28.678  19.602  50.067  1.00 22.51           C
ATOM   2632  CG2 VAL B 233      29.041  18.338  52.268  1.00 22.24           C
ATOM   2633  H   VAL B 233      26.595  16.733  51.710  1.00 20.28           H
ATOM   2634  HA  VAL B 233      26.632  19.393  51.971  1.00 21.86           H
ATOM   2635  HB  VAL B 233      28.266  17.636  50.476  1.00 23.00           H
ATOM   2636 HG11 VAL B 233      29.613  19.449  49.858  1.00 27.01           H
ATOM   2637 HG12 VAL B 233      28.153  19.611  49.252  1.00 27.01           H
ATOM   2638 HG13 VAL B 233      28.577  20.445  50.536  1.00 27.01           H
ATOM   2639 HG21 VAL B 233      29.969  18.212  52.018  1.00 26.69           H
ATOM   2640 HG22 VAL B 233      28.946  19.150  52.791  1.00 26.69           H
ATOM   2641 HG23 VAL B 233      28.729  17.576  52.781  1.00 26.69           H
ATOM   2642  N   VAL B 234      25.591  18.077  49.265  1.00 16.88           N
ATOM   2643  CA  VAL B 234      24.993  18.361  47.957  1.00 17.23           C
ATOM   2644  C   VAL B 234      23.483  18.553  48.075  1.00 17.17           C
ATOM   2645  O   VAL B 234      22.885  19.303  47.292  1.00 18.10           O
ATOM   2646  CB  VAL B 234      25.336  17.221  46.994  1.00 15.98           C
ATOM   2647  CG1 VAL B 234      24.650  17.437  45.646  1.00 16.79           C
ATOM   2648  CG2 VAL B 234      26.847  17.067  46.850  1.00 18.13           C
ATOM   2649  H   VAL B 234      25.722  17.242  49.423  1.00 20.25           H
ATOM   2650  HA  VAL B 234      25.374  19.180  47.603  1.00 20.67           H
ATOM   2651  HB  VAL B 234      24.994  16.393  47.365  1.00 19.17           H
ATOM   2652 HG11 VAL B 234      24.881  16.704  45.054  1.00 20.15           H
ATOM   2653 HG12 VAL B 234      23.690  17.463  45.781  1.00 20.15           H
ATOM   2654 HG13 VAL B 234      24.955  18.277  45.268  1.00 20.15           H
ATOM   2655 HG21 VAL B 234      27.033  16.340  46.236  1.00 21.75           H
ATOM   2656 HG22 VAL B 234      27.217  17.895  46.504  1.00 21.75           H
ATOM   2657 HG23 VAL B 234      27.229  16.872  47.720  1.00 21.75           H
ATOM   2658  N   TYR B 235      22.855  17.865  49.035  1.00 16.80           N
ATOM   2659  CA  TYR B 235      21.412  17.921  49.260  1.00 18.07           C
ATOM   2660  C   TYR B 235      21.205  18.241  50.729  1.00 17.33           C
ATOM   2661  O   TYR B 235      20.785  17.388  51.524  1.00 18.57           O
ATOM   2662  CB  TYR B 235      20.725  16.617  48.853  1.00 19.04           C
ATOM   2663  CG  TYR B 235      21.032  16.269  47.402  1.00 19.74           C
ATOM   2664  CD1 TYR B 235      20.512  17.034  46.348  1.00 18.89           C
ATOM   2665  CD2 TYR B 235      21.900  15.236  47.090  1.00 18.44           C
ATOM   2666  CE1 TYR B 235      20.815  16.748  45.054  1.00 20.69           C
ATOM   2667  CE2 TYR B 235      22.194  14.942  45.774  1.00 20.41           C
ATOM   2668  CZ  TYR B 235      21.669  15.707  44.774  1.00 19.32           C
ATOM   2669  OH  TYR B 235      22.010  15.413  43.476  1.00 19.19           O
ATOM   2670  H   TYR B 235      23.261  17.343  49.585  1.00 20.16           H
ATOM   2671  HA  TYR B 235      21.033  18.642  48.734  1.00 21.69           H
ATOM   2672  HB2 TYR B 235      21.046  15.895  49.415  1.00 22.85           H
ATOM   2673  HB3 TYR B 235      19.765  16.716  48.946  1.00 22.85           H
ATOM   2674  HD1 TYR B 235      19.941  17.743  46.537  1.00 22.67           H
ATOM   2675  HD2 TYR B 235      22.265  14.718  47.771  1.00 22.13           H
ATOM   2676  HE1 TYR B 235      20.460  17.262  44.365  1.00 24.83           H
ATOM   2677  HE2 TYR B 235      22.778  14.247  45.571  1.00 24.50           H
ATOM   2678  HH  TYR B 235      21.627  15.945  42.950  1.00 23.03           H
ATOM   2679  N   PRO B 236      21.483  19.476  51.126  1.00 18.34           N
ATOM   2680  CA  PRO B 236      21.599  19.769  52.563  1.00 16.83           C
ATOM   2681  C   PRO B 236      20.317  19.599  53.356  1.00 19.61           C
ATOM   2682  O   PRO B 236      20.409  19.539  54.589  1.00 17.76           O
ATOM   2683  CB  PRO B 236      22.096  21.221  52.599  1.00 17.84           C
ATOM   2684  CG  PRO B 236      21.869  21.762  51.289  1.00 22.64           C
ATOM   2685  CD  PRO B 236      21.858  20.640  50.310  1.00 18.97           C
ATOM   2686  HA  PRO B 236      22.280  19.200  52.955  1.00 20.19           H
ATOM   2687  HB2 PRO B 236      21.592  21.718  53.263  1.00 21.41           H
ATOM   2688  HB3 PRO B 236      23.042  21.233  52.812  1.00 21.41           H
ATOM   2689  HG2 PRO B 236      21.014  22.220  51.279  1.00 27.17           H
ATOM   2690  HG3 PRO B 236      22.582  22.383  51.075  1.00 27.17           H
ATOM   2691  HD2 PRO B 236      21.193  20.799  49.622  1.00 22.76           H
ATOM   2692  HD3 PRO B 236      22.741  20.516  49.929  1.00 22.76           H
ATOM   2693  N   TRP B 237      19.152  19.466  52.726  1.00 18.17           N
ATOM   2694  CA  TRP B 237      17.948  19.192  53.495  1.00 16.21           C
ATOM   2695  C   TRP B 237      17.971  17.830  54.167  1.00 17.72           C
ATOM   2696  O   TRP B 237      17.256  17.628  55.166  1.00 21.96           O
ATOM   2697  CB  TRP B 237      16.701  19.336  52.611  1.00 20.25           C
ATOM   2698  CG  TRP B 237      16.650  18.538  51.309  1.00 18.15           C
ATOM   2699  CD1 TRP B 237      16.050  17.331  51.111  1.00 18.26           C
ATOM   2700  CD2 TRP B 237      17.160  18.941  50.038  1.00 18.56           C
ATOM   2701  NE1 TRP B 237      16.174  16.941  49.789  1.00 20.09           N
ATOM   2702  CE2 TRP B 237      16.859  17.915  49.115  1.00 18.77           C
ATOM   2703  CE3 TRP B 237      17.856  20.057  49.592  1.00 19.48           C
ATOM   2704  CZ2 TRP B 237      17.209  17.996  47.772  1.00 19.63           C
ATOM   2705  CZ3 TRP B 237      18.226  20.113  48.250  1.00 25.11           C
ATOM   2706  CH2 TRP B 237      17.896  19.098  47.370  1.00 17.66           C
ATOM   2707  H   TRP B 237      19.035  19.530  51.876  1.00 21.80           H
ATOM   2708  HA  TRP B 237      17.881  19.857  54.198  1.00 19.45           H
ATOM   2709  HB2 TRP B 237      15.931  19.068  53.137  1.00 24.30           H
ATOM   2710  HB3 TRP B 237      16.611  20.272  52.373  1.00 24.30           H
ATOM   2711  HD1 TRP B 237      15.620  16.837  51.771  1.00 21.91           H
ATOM   2712  HE1 TRP B 237      15.872  16.211  49.449  1.00 24.10           H
ATOM   2713  HE3 TRP B 237      18.072  20.748  50.175  1.00 23.37           H
ATOM   2714  HZ2 TRP B 237      17.011  17.307  47.179  1.00 23.56           H
ATOM   2715  HZ3 TRP B 237      18.687  20.857  47.935  1.00 30.13           H
ATOM   2716  HH2 TRP B 237      18.161  19.166  46.481  1.00 21.19           H
ATOM   2717  N   THR B 238      18.815  16.909  53.696  1.00 16.62           N
ATOM   2718  CA  THR B 238      18.989  15.620  54.349  1.00 18.27           C
ATOM   2719  C   THR B 238      19.675  15.738  55.698  1.00 18.25           C
ATOM   2720  O   THR B 238      19.706  14.746  56.441  1.00 20.35           O
ATOM   2721  CB  THR B 238      19.800  14.684  53.487  1.00 18.51           C
ATOM   2722  OG1 THR B 238      21.117  15.210  53.336  1.00 18.39           O
ATOM   2723  CG2 THR B 238      19.139  14.522  52.111  1.00 20.54           C
ATOM   2724  H   THR B 238      19.300  17.012  52.994  1.00 19.95           H
ATOM   2725  HA  THR B 238      18.117  15.218  54.490  1.00 21.92           H
ATOM   2726  HB  THR B 238      19.846  13.812  53.911  1.00 22.21           H
ATOM   2727  HG1 THR B 238      21.085  15.966  52.971  1.00 22.06           H
ATOM   2728 HG21 THR B 238      19.664  13.919  51.560  1.00 24.65           H
ATOM   2729 HG22 THR B 238      18.246  14.159  52.213  1.00 24.65           H
ATOM   2730 HG23 THR B 238      19.081  15.383  51.668  1.00 24.65           H
ATOM   2731  N   GLN B 239      20.211  16.908  56.017  1.00 20.11           N
ATOM   2732  CA  GLN B 239      20.798  17.168  57.336  1.00 23.30           C
ATOM   2733  C   GLN B 239      19.758  17.182  58.450  1.00 21.59           C
ATOM   2734  O   GLN B 239      20.142  17.101  59.634  1.00 20.98           O
ATOM   2735  CB  GLN B 239      21.547  18.505  57.345  1.00 20.48           C
ATOM   2736  CG  GLN B 239      22.799  18.540  56.495  1.00 23.24           C
ATOM   2737  CD  GLN B 239      23.467  19.905  56.447  1.00 28.67           C
ATOM   2738  OE1 GLN B 239      23.263  20.755  57.317  1.00 24.95           O
ATOM   2739  NE2 GLN B 239      24.277  20.112  55.412  1.00 24.52           N
ATOM   2740  H   GLN B 239      20.251  17.580  55.482  1.00 24.14           H
ATOM   2741  HA  GLN B 239      21.439  16.468  57.537  1.00 27.96           H
ATOM   2742  HB2 GLN B 239      20.950  19.196  57.016  1.00 24.58           H
ATOM   2743  HB3 GLN B 239      21.807  18.708  58.257  1.00 24.58           H
ATOM   2744  HG2 GLN B 239      23.440  17.908  56.856  1.00 27.88           H
ATOM   2745  HG3 GLN B 239      22.567  18.291  55.586  1.00 27.88           H
ATOM   2746 HE21 GLN B 239      24.393  19.492  54.827  1.00 29.43           H
ATOM   2747 HE22 GLN B 239      24.684  20.864  55.329  1.00 29.43           H
ATOM   2748  N   ARG B 240      18.474  17.223  58.093  1.00 22.09           N
ATOM   2749  CA  ARG B 240      17.393  17.349  59.075  1.00 20.53           C
ATOM   2750  C   ARG B 240      17.388  16.206  60.099  1.00 24.42           C
ATOM   2751  O   ARG B 240      16.924  16.406  61.217  1.00 22.23           O
ATOM   2752  CB  ARG B 240      16.047  17.450  58.335  1.00 21.04           C
ATOM   2753  CG  ARG B 240      15.585  16.146  57.724  1.00 21.00           C
ATOM   2754  CD  ARG B 240      14.336  16.279  56.827  1.00 24.90           C
ATOM   2755  NE  ARG B 240      13.257  17.014  57.454  1.00 28.88           N
ATOM   2756  CZ  ARG B 240      12.326  16.475  58.238  1.00 28.93           C
ATOM   2757  NH1 ARG B 240      12.347  15.181  58.511  1.00 26.11           N
ATOM   2758  NH2 ARG B 240      11.358  17.257  58.744  1.00 34.73           N1+
ATOM   2759  H   ARG B 240      18.199  17.180  57.279  1.00 26.50           H
ATOM   2760  HA  ARG B 240      17.519  18.177  59.565  1.00 24.63           H
ATOM   2761  HB2 ARG B 240      15.366  17.741  58.962  1.00 25.25           H
ATOM   2762  HB3 ARG B 240      16.132  18.099  57.619  1.00 25.25           H
ATOM   2763  HG2 ARG B 240      16.303  15.785  57.180  1.00 25.20           H
ATOM   2764  HG3 ARG B 240      15.372  15.525  58.438  1.00 25.20           H
ATOM   2765  HD2 ARG B 240      14.582  16.746  56.013  1.00 29.88           H
ATOM   2766  HD3 ARG B 240      14.007  15.392  56.613  1.00 29.88           H
ATOM   2767  HE  ARG B 240      13.215  17.861  57.309  1.00 34.65           H
ATOM   2768 HH11 ARG B 240      12.965  14.682  58.179  1.00 31.33           H
ATOM   2769 HH12 ARG B 240      11.744  14.839  59.020  1.00 31.33           H
ATOM   2770 HH21 ARG B 240      11.349  18.098  58.568  1.00 41.67           H
ATOM   2771 HH22 ARG B 240      10.758  16.918  59.259  1.00 41.67           H
ATOM   2772  N   PHE B 241      17.922  15.017  59.770  1.00 19.43           N
ATOM   2773  CA  PHE B 241      17.920  13.871  60.679  1.00 20.04           C
ATOM   2774  C   PHE B 241      19.119  13.852  61.624  1.00 26.91           C
ATOM   2775  O   PHE B 241      19.150  13.027  62.545  1.00 25.54           O
ATOM   2776  CB  PHE B 241      17.910  12.547  59.881  1.00 20.84           C
ATOM   2777  CG  PHE B 241      16.812  12.471  58.902  1.00 23.47           C
ATOM   2778  CD1 PHE B 241      17.042  12.791  57.583  1.00 20.07           C
ATOM   2779  CD2 PHE B 241      15.536  12.157  59.314  1.00 24.65           C
ATOM   2780  CE1 PHE B 241      16.031  12.789  56.676  1.00 25.83           C
ATOM   2781  CE2 PHE B 241      14.484  12.129  58.400  1.00 22.69           C
ATOM   2782  CZ  PHE B 241      14.735  12.448  57.072  1.00 18.34           C
ATOM   2783  H   PHE B 241      18.295  14.853  59.013  1.00 23.32           H
ATOM   2784  HA  PHE B 241      17.115  13.901  61.220  1.00 24.05           H
ATOM   2785  HB2 PHE B 241      18.747  12.464  59.398  1.00 25.00           H
ATOM   2786  HB3 PHE B 241      17.810  11.807  60.499  1.00 25.00           H
ATOM   2787  HD1 PHE B 241      17.900  13.026  57.311  1.00 24.08           H
ATOM   2788  HD2 PHE B 241      15.378  11.951  60.207  1.00 29.58           H
ATOM   2789  HE1 PHE B 241      16.206  12.991  55.786  1.00 30.99           H
ATOM   2790  HE2 PHE B 241      13.625  11.905  58.676  1.00 27.22           H
ATOM   2791  HZ  PHE B 241      14.046  12.429  56.448  1.00 22.01           H
ATOM   2792  N   PHE B 242      20.078  14.748  61.431  1.00 24.77           N
ATOM   2793  CA  PHE B 242      21.431  14.601  61.952  1.00 23.19           C
ATOM   2794  C   PHE B 242      21.816  15.792  62.812  1.00 28.25           C
ATOM   2795  O   PHE B 242      22.995  16.076  63.005  1.00 29.31           O
ATOM   2796  CB  PHE B 242      22.439  14.403  60.813  1.00 22.91           C
ATOM   2797  CG  PHE B 242      22.156  13.182  60.000  1.00 24.30           C
ATOM   2798  CD1 PHE B 242      21.730  13.289  58.681  1.00 23.20           C
ATOM   2799  CD2 PHE B 242      22.248  11.938  60.579  1.00 21.18           C
ATOM   2800  CE1 PHE B 242      21.432  12.159  57.960  1.00 21.12           C
ATOM   2801  CE2 PHE B 242      21.943  10.814  59.890  1.00 27.38           C
ATOM   2802  CZ  PHE B 242      21.539  10.903  58.565  1.00 27.49           C
ATOM   2803  H   PHE B 242      19.965  15.476  60.986  1.00 29.72           H
ATOM   2804  HA  PHE B 242      21.463  13.811  62.513  1.00 27.83           H
ATOM   2805  HB2 PHE B 242      22.405  15.171  60.223  1.00 27.50           H
ATOM   2806  HB3 PHE B 242      23.329  14.313  61.190  1.00 27.50           H
ATOM   2807  HD1 PHE B 242      21.655  14.126  58.283  1.00 27.84           H
ATOM   2808  HD2 PHE B 242      22.512  11.868  61.468  1.00 25.42           H
ATOM   2809  HE1 PHE B 242      21.159  12.229  57.074  1.00 25.34           H
ATOM   2810  HE2 PHE B 242      22.027   9.981  60.296  1.00 32.85           H
ATOM   2811  HZ  PHE B 242      21.345  10.132  58.082  1.00 32.99           H
ATOM   2812  N   GLU B 243      20.826  16.454  63.399  1.00 30.97           N
ATOM   2813  CA  GLU B 243      21.152  17.621  64.195  1.00 38.00           C
ATOM   2814  C   GLU B 243      21.930  17.278  65.460  1.00 29.79           C
ATOM   2815  O   GLU B 243      22.623  18.149  65.982  1.00 36.69           O
ATOM   2816  CB  GLU B 243      19.881  18.403  64.510  1.00 44.28           C
ATOM   2817  CG  GLU B 243      19.733  19.571  63.499  1.00 53.75           C
ATOM   2818  CD  GLU B 243      18.424  20.318  63.610  1.00 58.61           C
ATOM   2819  OE1 GLU B 243      18.338  21.388  62.958  1.00 63.73           O
ATOM   2820  OE2 GLU B 243      17.513  19.849  64.345  1.00 56.55           O1-
ATOM   2821  H   GLU B 243      19.990  16.257  63.354  1.00 37.16           H
ATOM   2822  HA  GLU B 243      21.719  18.201  63.662  1.00 45.60           H
ATOM   2823  HB2 GLU B 243      19.110  17.820  64.427  1.00 53.14           H
ATOM   2824  HB3 GLU B 243      19.937  18.772  65.405  1.00 53.14           H
ATOM   2825  HG2 GLU B 243      20.450  20.207  63.649  1.00 64.50           H
ATOM   2826  HG3 GLU B 243      19.794  19.214  62.599  1.00 64.50           H
ATOM   2827  N   SER B 244      21.886  16.035  65.930  1.00 30.83           N
ATOM   2828  CA  SER B 244      22.686  15.645  67.087  1.00 32.96           C
ATOM   2829  C   SER B 244      24.140  15.327  66.733  1.00 36.67           C
ATOM   2830  O   SER B 244      24.916  15.010  67.636  1.00 31.43           O
ATOM   2831  CB  SER B 244      22.034  14.438  67.785  1.00 32.29           C
ATOM   2832  OG  SER B 244      22.151  13.242  67.027  1.00 33.39           O
ATOM   2833  H   SER B 244      21.405  15.403  65.601  1.00 36.99           H
ATOM   2834  HA  SER B 244      22.693  16.381  67.719  1.00 39.56           H
ATOM   2835  HB2 SER B 244      22.466  14.305  68.643  1.00 38.75           H
ATOM   2836  HB3 SER B 244      21.092  14.629  67.920  1.00 38.75           H
ATOM   2837  HG  SER B 244      22.961  13.058  66.905  1.00 40.06           H
ATOM   2838  N   PHE B 245      24.533  15.413  65.447  1.00 32.38           N
ATOM   2839  CA  PHE B 245      25.885  15.065  65.035  1.00 29.66           C
ATOM   2840  C   PHE B 245      26.865  16.218  65.218  1.00 29.40           C
ATOM   2841  O   PHE B 245      28.061  16.039  64.984  1.00 34.30           O
ATOM   2842  CB  PHE B 245      25.902  14.608  63.569  1.00 27.47           C
ATOM   2843  CG  PHE B 245      25.415  13.202  63.354  1.00 28.11           C
ATOM   2844  CD1 PHE B 245      25.730  12.511  62.181  1.00 32.14           C
ATOM   2845  CD2 PHE B 245      24.624  12.574  64.296  1.00 35.26           C
ATOM   2846  CE1 PHE B 245      25.276  11.203  61.992  1.00 27.50           C
ATOM   2847  CE2 PHE B 245      24.189  11.277  64.116  1.00 30.53           C
ATOM   2848  CZ  PHE B 245      24.492  10.603  62.972  1.00 26.51           C
ATOM   2849  H   PHE B 245      24.026  15.672  64.802  1.00 38.85           H
ATOM   2850  HA  PHE B 245      26.195  14.325  65.579  1.00 35.59           H
ATOM   2851  HB2 PHE B 245      25.333  15.200  63.052  1.00 32.96           H
ATOM   2852  HB3 PHE B 245      26.813  14.659  63.238  1.00 32.96           H
ATOM   2853  HD1 PHE B 245      26.256  12.917  61.531  1.00 38.57           H
ATOM   2854  HD2 PHE B 245      24.411  13.021  65.083  1.00 42.31           H
ATOM   2855  HE1 PHE B 245      25.489  10.741  61.214  1.00 33.00           H
ATOM   2856  HE2 PHE B 245      23.658  10.873  64.765  1.00 36.63           H
ATOM   2857  HZ  PHE B 245      24.185   9.733  62.852  1.00 31.81           H
ATOM   2858  N   GLY B 246      26.397  17.397  65.589  1.00 30.35           N
ATOM   2859  CA  GLY B 246      27.295  18.515  65.814  1.00 37.74           C
ATOM   2860  C   GLY B 246      27.494  19.397  64.597  1.00 32.54           C
ATOM   2861  O   GLY B 246      26.548  19.686  63.874  1.00 34.37           O
ATOM   2862  H   GLY B 246      25.566  17.577  65.716  1.00 36.42           H
ATOM   2863  HA2 GLY B 246      26.944  19.065  66.532  1.00 45.28           H
ATOM   2864  HA3 GLY B 246      28.162  18.176  66.087  1.00 45.28           H
ATOM   2865  N   ASP B 247      28.737  19.773  64.334  1.00 28.69           N
ATOM   2866  CA  ASP B 247      29.039  20.805  63.344  1.00 35.57           C
ATOM   2867  C   ASP B 247      28.843  20.293  61.914  1.00 31.17           C
ATOM   2868  O   ASP B 247      29.562  19.392  61.469  1.00 28.11           O
ATOM   2869  CB  ASP B 247      30.479  21.268  63.522  1.00 35.34           C
ATOM   2870  CG  ASP B 247      30.795  22.528  62.747  1.00 36.34           C
ATOM   2871  OD1 ASP B 247      31.992  22.876  62.713  1.00 41.71           O
ATOM   2872  OD2 ASP B 247      29.871  23.155  62.166  1.00 39.75           O1-
ATOM   2873  H   ASP B 247      29.433  19.445  64.718  1.00 34.42           H
ATOM   2874  HA  ASP B 247      28.452  21.565  63.481  1.00 42.68           H
ATOM   2875  HB2 ASP B 247      30.639  21.447  64.462  1.00 42.41           H
ATOM   2876  HB3 ASP B 247      31.076  20.569  63.212  1.00 42.41           H
ATOM   2877  N   LEU B 248      27.892  20.896  61.201  1.00 28.85           N
ATOM   2878  CA  LEU B 248      27.614  20.606  59.797  1.00 30.79           C
ATOM   2879  C   LEU B 248      27.606  21.889  58.965  1.00 32.07           C
ATOM   2880  O   LEU B 248      26.933  21.964  57.935  1.00 37.88           O
ATOM   2881  CB  LEU B 248      26.294  19.864  59.652  1.00 27.80           C
ATOM   2882  CG  LEU B 248      26.166  18.515  60.368  1.00 26.82           C
ATOM   2883  CD1 LEU B 248      24.762  17.931  60.172  1.00 35.90           C
ATOM   2884  CD2 LEU B 248      27.241  17.511  59.950  1.00 30.00           C
ATOM   2885  H   LEU B 248      27.375  21.501  61.525  1.00 34.63           H
ATOM   2886  HA  LEU B 248      28.316  20.033  59.451  1.00 36.95           H
ATOM   2887  HB2 LEU B 248      25.588  20.436  59.993  1.00 33.36           H
ATOM   2888  HB3 LEU B 248      26.143  19.701  58.707  1.00 33.36           H
ATOM   2889  HG  LEU B 248      26.278  18.669  61.319  1.00 32.18           H
ATOM   2890 HD11 LEU B 248      24.707  17.079  60.634  1.00 43.08           H
ATOM   2891 HD12 LEU B 248      24.109  18.549  60.538  1.00 43.08           H
ATOM   2892 HD13 LEU B 248      24.602  17.804  59.224  1.00 43.08           H
ATOM   2893 HD21 LEU B 248      27.106  16.683  60.436  1.00 35.99           H
ATOM   2894 HD22 LEU B 248      27.169  17.351  58.996  1.00 35.99           H
ATOM   2895 HD23 LEU B 248      28.114  17.879  60.159  1.00 35.99           H
ATOM   2896  N   SER B 249      28.401  22.878  59.370  1.00 36.81           N
ATOM   2897  CA  SER B 249      28.252  24.251  58.884  1.00 39.39           C
ATOM   2898  C   SER B 249      28.911  24.486  57.539  1.00 39.26           C
ATOM   2899  O   SER B 249      28.603  25.486  56.873  1.00 40.40           O
ATOM   2900  CB  SER B 249      28.875  25.229  59.873  1.00 41.89           C
ATOM   2901  OG  SER B 249      30.281  24.996  59.951  1.00 41.94           O
ATOM   2902  H   SER B 249      29.043  22.778  59.934  1.00 44.17           H
ATOM   2903  HA  SER B 249      27.309  24.460  58.802  1.00 47.27           H
ATOM   2904  HB2 SER B 249      28.718  26.136  59.568  1.00 50.27           H
ATOM   2905  HB3 SER B 249      28.479  25.096  60.748  1.00 50.27           H
ATOM   2906  HG  SER B 249      30.428  24.211  60.210  1.00 50.33           H
ATOM   2907  N   THR B 250      29.874  23.655  57.178  1.00 30.48           N
ATOM   2908  CA  THR B 250      30.608  23.801  55.932  1.00 30.52           C
ATOM   2909  C   THR B 250      30.883  22.423  55.353  1.00 26.85           C
ATOM   2910  O   THR B 250      30.783  21.422  56.075  1.00 23.73           O
ATOM   2911  CB  THR B 250      31.928  24.535  56.131  1.00 29.87           C
ATOM   2912  OG1 THR B 250      32.830  23.720  56.896  1.00 31.76           O
ATOM   2913  CG2 THR B 250      31.702  25.901  56.816  1.00 33.82           C
ATOM   2914  H   THR B 250      30.127  22.982  57.650  1.00 36.57           H
ATOM   2915  HA  THR B 250      30.071  24.300  55.297  1.00 36.63           H
ATOM   2916  HB  THR B 250      32.323  24.704  55.261  1.00 35.85           H
ATOM   2917  HG1 THR B 250      33.559  24.123  57.006  1.00 38.12           H
ATOM   2918 HG21 THR B 250      32.550  26.356  56.936  1.00 40.58           H
ATOM   2919 HG22 THR B 250      31.122  26.454  56.270  1.00 40.58           H
ATOM   2920 HG23 THR B 250      31.289  25.771  57.684  1.00 40.58           H
ATOM   2921  N   PRO B 251      31.250  22.337  54.069  1.00 29.80           N
ATOM   2922  CA  PRO B 251      31.617  21.029  53.506  1.00 28.21           C
ATOM   2923  C   PRO B 251      32.758  20.348  54.236  1.00 29.01           C
ATOM   2924  O   PRO B 251      32.680  19.144  54.464  1.00 26.56           O
ATOM   2925  CB  PRO B 251      31.987  21.374  52.060  1.00 28.95           C
ATOM   2926  CG  PRO B 251      31.103  22.544  51.758  1.00 32.21           C
ATOM   2927  CD  PRO B 251      31.136  23.367  53.014  1.00 29.43           C
ATOM   2928  HA  PRO B 251      30.847  20.439  53.504  1.00 33.85           H
ATOM   2929  HB2 PRO B 251      32.923  21.621  52.006  1.00 34.74           H
ATOM   2930  HB3 PRO B 251      31.786  20.625  51.477  1.00 34.74           H
ATOM   2931  HG2 PRO B 251      31.462  23.043  51.008  1.00 38.65           H
ATOM   2932  HG3 PRO B 251      30.202  22.236  51.571  1.00 38.65           H
ATOM   2933  HD2 PRO B 251      31.913  23.948  53.020  1.00 35.31           H
ATOM   2934  HD3 PRO B 251      30.312  23.869  53.114  1.00 35.31           H
ATOM   2935  N   ASP B 252      33.811  21.078  54.631  1.00 29.79           N
ATOM   2936  CA  ASP B 252      34.907  20.445  55.362  1.00 26.88           C
ATOM   2937  C   ASP B 252      34.455  19.963  56.731  1.00 25.76           C
ATOM   2938  O   ASP B 252      34.937  18.935  57.211  1.00 26.10           O
ATOM   2939  CB  ASP B 252      36.088  21.408  55.530  1.00 34.37           C
ATOM   2940  CG  ASP B 252      36.837  21.663  54.221  1.00 41.19           C
ATOM   2941  OD1 ASP B 252      36.967  20.730  53.384  1.00 38.09           O
ATOM   2942  OD2 ASP B 252      37.289  22.812  54.042  1.00 48.25           O1-
ATOM   2943  H   ASP B 252      33.909  21.921  54.491  1.00 35.75           H
ATOM   2944  HA  ASP B 252      35.218  19.675  54.861  1.00 32.25           H
ATOM   2945  HB2 ASP B 252      35.756  22.260  55.857  1.00 41.24           H
ATOM   2946  HB3 ASP B 252      36.715  21.031  56.166  1.00 41.24           H
ATOM   2947  N   ALA B 253      33.540  20.691  57.383  1.00 23.97           N
ATOM   2948  CA  ALA B 253      33.043  20.229  58.681  1.00 25.78           C
ATOM   2949  C   ALA B 253      32.199  18.971  58.532  1.00 23.84           C
ATOM   2950  O   ALA B 253      32.302  18.049  59.346  1.00 22.88           O
ATOM   2951  CB  ALA B 253      32.239  21.323  59.382  1.00 31.99           C
ATOM   2952  H   ALA B 253      33.202  21.431  57.105  1.00 28.77           H
ATOM   2953  HA  ALA B 253      33.802  20.012  59.246  1.00 30.93           H
ATOM   2954  HB1 ALA B 253      31.925  20.986  60.236  1.00 38.39           H
ATOM   2955  HB2 ALA B 253      32.809  22.095  59.520  1.00 38.39           H
ATOM   2956  HB3 ALA B 253      31.483  21.565  58.824  1.00 38.39           H
ATOM   2957  N   VAL B 254      31.352  18.914  57.505  1.00 21.84           N
ATOM   2958  CA  VAL B 254      30.584  17.704  57.241  1.00 22.14           C
ATOM   2959  C   VAL B 254      31.511  16.539  56.951  1.00 23.07           C
ATOM   2960  O   VAL B 254      31.390  15.456  57.549  1.00 22.90           O
ATOM   2961  CB  VAL B 254      29.600  17.930  56.079  1.00 21.98           C
ATOM   2962  CG1 VAL B 254      28.901  16.593  55.701  1.00 23.51           C
ATOM   2963  CG2 VAL B 254      28.596  19.077  56.408  1.00 27.91           C
ATOM   2964  H   VAL B 254      31.207  19.557  56.952  1.00 26.21           H
ATOM   2965  HA  VAL B 254      30.066  17.483  58.031  1.00 26.57           H
ATOM   2966  HB  VAL B 254      30.110  18.212  55.304  1.00 26.37           H
ATOM   2967 HG11 VAL B 254      28.286  16.755  54.969  1.00 28.21           H
ATOM   2968 HG12 VAL B 254      29.576  15.950  55.432  1.00 28.21           H
ATOM   2969 HG13 VAL B 254      28.417  16.261  56.474  1.00 28.21           H
ATOM   2970 HG21 VAL B 254      27.992  19.192  55.657  1.00 33.50           H
ATOM   2971 HG22 VAL B 254      28.094  18.839  57.203  1.00 33.50           H
ATOM   2972 HG23 VAL B 254      29.092  19.896  56.562  1.00 33.50           H
ATOM   2973  N   MET B 255      32.436  16.726  55.994  1.00 24.51           N
ATOM   2974  CA  MET B 255      33.253  15.611  55.546  1.00 21.04           C
ATOM   2975  C   MET B 255      34.172  15.110  56.650  1.00 29.63           C
ATOM   2976  O   MET B 255      34.537  13.926  56.653  1.00 29.77           O
ATOM   2977  CB  MET B 255      34.079  16.016  54.315  1.00 24.85           C
ATOM   2978  CG  MET B 255      33.233  16.390  53.089  1.00 21.82           C
ATOM   2979  SD  MET B 255      31.946  15.217  52.591  1.00 24.94           S
ATOM   2980  CE  MET B 255      32.938  13.826  52.158  1.00 24.78           C
ATOM   2981  H   MET B 255      32.599  17.475  55.603  1.00 29.41           H
ATOM   2982  HA  MET B 255      32.667  14.886  55.280  1.00 25.25           H
ATOM   2983  HB2 MET B 255      34.625  16.784  54.544  1.00 29.82           H
ATOM   2984  HB3 MET B 255      34.650  15.272  54.065  1.00 29.82           H
ATOM   2985  HG2 MET B 255      32.794  17.235  53.273  1.00 26.19           H
ATOM   2986  HG3 MET B 255      33.830  16.498  52.332  1.00 26.19           H
ATOM   2987  HE1 MET B 255      32.359  13.105  51.865  1.00 29.74           H
ATOM   2988  HE2 MET B 255      33.540  14.080  51.441  1.00 29.74           H
ATOM   2989  HE3 MET B 255      33.447  13.548  52.935  1.00 29.74           H
ATOM   2990  N   GLY B 256      34.532  15.981  57.598  1.00 22.86           N
ATOM   2991  CA  GLY B 256      35.410  15.667  58.707  1.00 27.92           C
ATOM   2992  C   GLY B 256      34.722  15.183  59.963  1.00 27.40           C
ATOM   2993  O   GLY B 256      35.394  14.795  60.914  1.00 28.89           O
ATOM   2994  H   GLY B 256      34.261  16.797  57.611  1.00 27.44           H
ATOM   2995  HA2 GLY B 256      36.034  14.979  58.426  1.00 33.50           H
ATOM   2996  HA3 GLY B 256      35.922  16.458  58.934  1.00 33.50           H
ATOM   2997  N   ASN B 257      33.407  15.189  59.986  1.00 23.43           N
ATOM   2998  CA  ASN B 257      32.645  14.949  61.194  1.00 22.99           C
ATOM   2999  C   ASN B 257      32.672  13.468  61.551  1.00 24.22           C
ATOM   3000  O   ASN B 257      32.259  12.642  60.747  1.00 22.11           O
ATOM   3001  CB  ASN B 257      31.204  15.439  60.987  1.00 25.34           C
ATOM   3002  CG  ASN B 257      30.355  15.315  62.231  1.00 30.73           C
ATOM   3003  OD1 ASN B 257      30.209  14.233  62.796  1.00 30.29           O
ATOM   3004  ND2 ASN B 257      29.796  16.433  62.662  1.00 26.78           N
ATOM   3005  H   ASN B 257      32.917  15.335  59.295  1.00 28.12           H
ATOM   3006  HA  ASN B 257      33.037  15.448  61.928  1.00 27.58           H
ATOM   3007  HB2 ASN B 257      31.222  16.374  60.729  1.00 30.41           H
ATOM   3008  HB3 ASN B 257      30.788  14.910  60.287  1.00 30.41           H
ATOM   3009 HD21 ASN B 257      29.302  16.424  63.366  1.00 32.13           H
ATOM   3010 HD22 ASN B 257      29.926  17.170  62.238  1.00 32.13           H
ATOM   3011  N   PRO B 258      33.168  13.089  62.724  1.00 27.70           N
ATOM   3012  CA  PRO B 258      33.304  11.665  63.027  1.00 23.20           C
ATOM   3013  C   PRO B 258      31.980  10.928  63.127  1.00 22.09           C
ATOM   3014  O   PRO B 258      31.966   9.718  62.887  1.00 23.47           O
ATOM   3015  CB  PRO B 258      34.064  11.677  64.364  1.00 28.27           C
ATOM   3016  CG  PRO B 258      33.820  12.945  64.915  1.00 28.83           C
ATOM   3017  CD  PRO B 258      33.714  13.922  63.802  1.00 30.69           C
ATOM   3018  HA  PRO B 258      33.855  11.234  62.354  1.00 27.84           H
ATOM   3019  HB2 PRO B 258      33.718  10.979  64.943  1.00 33.92           H
ATOM   3020  HB3 PRO B 258      35.012  11.550  64.202  1.00 33.92           H
ATOM   3021  HG2 PRO B 258      32.990  12.919  65.417  1.00 34.60           H
ATOM   3022  HG3 PRO B 258      34.556  13.184  65.500  1.00 34.60           H
ATOM   3023  HD2 PRO B 258      33.096  14.635  64.030  1.00 36.82           H
ATOM   3024  HD3 PRO B 258      34.589  14.264  63.561  1.00 36.82           H
ATOM   3025  N   LYS B 259      30.875  11.606  63.479  1.00 23.05           N
ATOM   3026  CA  LYS B 259      29.588  10.934  63.596  1.00 25.65           C
ATOM   3027  C   LYS B 259      28.970  10.715  62.229  1.00 23.41           C
ATOM   3028  O   LYS B 259      28.249   9.733  62.026  1.00 20.63           O
ATOM   3029  CB  LYS B 259      28.643  11.751  64.468  1.00 30.80           C
ATOM   3030  CG  LYS B 259      29.173  11.959  65.914  1.00 35.59           C
ATOM   3031  CD  LYS B 259      28.206  12.774  66.804  1.00 44.55           C
ATOM   3032  CE  LYS B 259      28.884  13.392  68.068  1.00 52.29           C
ATOM   3033  NZ  LYS B 259      29.729  12.419  68.865  1.00 56.84           N1+
ATOM   3034  H   LYS B 259      30.852  12.449  63.651  1.00 27.66           H
ATOM   3035  HA  LYS B 259      29.717  10.068  64.014  1.00 30.78           H
ATOM   3036  HB2 LYS B 259      28.520  12.625  64.067  1.00 36.96           H
ATOM   3037  HB3 LYS B 259      27.791  11.290  64.526  1.00 36.96           H
ATOM   3038  HG2 LYS B 259      29.303  11.092  66.330  1.00 42.71           H
ATOM   3039  HG3 LYS B 259      30.017  12.436  65.874  1.00 42.71           H
ATOM   3040  HD2 LYS B 259      27.836  13.502  66.280  1.00 53.46           H
ATOM   3041  HD3 LYS B 259      27.492  12.191  67.106  1.00 53.46           H
ATOM   3042  HE2 LYS B 259      29.459  14.120  67.787  1.00 62.75           H
ATOM   3043  HE3 LYS B 259      28.191  13.731  68.657  1.00 62.75           H
ATOM   3044  HZ1 LYS B 259      30.086  12.831  69.568  1.00 68.20           H
ATOM   3045  HZ2 LYS B 259      29.227  11.742  69.150  1.00 68.20           H
ATOM   3046  HZ3 LYS B 259      30.385  12.098  68.355  1.00 68.20           H
ATOM   3047  N   VAL B 260      29.248  11.626  61.297  1.00 22.76           N
ATOM   3048  CA  VAL B 260      28.887  11.400  59.894  1.00 22.78           C
ATOM   3049  C   VAL B 260      29.639  10.189  59.350  1.00 23.61           C
ATOM   3050  O   VAL B 260      29.059   9.298  58.705  1.00 21.62           O
ATOM   3051  CB  VAL B 260      29.178  12.664  59.057  1.00 20.10           C
ATOM   3052  CG1 VAL B 260      29.015  12.395  57.536  1.00 23.38           C
ATOM   3053  CG2 VAL B 260      28.305  13.781  59.472  1.00 28.46           C
ATOM   3054  H   VAL B 260      29.641  12.377  61.446  1.00 27.32           H
ATOM   3055  HA  VAL B 260      27.936  11.215  59.837  1.00 27.34           H
ATOM   3056  HB  VAL B 260      30.096  12.934  59.212  1.00 24.13           H
ATOM   3057 HG11 VAL B 260      29.207  13.212  57.049  1.00 28.06           H
ATOM   3058 HG12 VAL B 260      29.635  11.698  57.271  1.00 28.06           H
ATOM   3059 HG13 VAL B 260      28.104  12.111  57.362  1.00 28.06           H
ATOM   3060 HG21 VAL B 260      28.509  14.559  58.931  1.00 34.15           H
ATOM   3061 HG22 VAL B 260      27.379  13.522  59.344  1.00 34.15           H
ATOM   3062 HG23 VAL B 260      28.467  13.977  60.408  1.00 34.15           H
ATOM   3063  N   LYS B 261      30.954  10.165  59.548  1.00 20.98           N
ATOM   3064  CA  LYS B 261      31.738   9.009  59.121  1.00 23.48           C
ATOM   3065  C   LYS B 261      31.231   7.715  59.768  1.00 22.22           C
ATOM   3066  O   LYS B 261      31.112   6.686  59.098  1.00 25.01           O
ATOM   3067  CB  LYS B 261      33.207   9.234  59.453  1.00 23.82           C
ATOM   3068  CG  LYS B 261      33.885  10.338  58.663  1.00 27.34           C
ATOM   3069  CD  LYS B 261      35.286  10.590  59.244  1.00 39.52           C
ATOM   3070  CE  LYS B 261      36.120  11.466  58.321  1.00 44.65           C
ATOM   3071  NZ  LYS B 261      37.393  11.877  58.968  1.00 50.79           N1+
ATOM   3072  H   LYS B 261      31.409  10.792  59.921  1.00 25.18           H
ATOM   3073  HA  LYS B 261      31.659   8.913  58.159  1.00 28.17           H
ATOM   3074  HB2 LYS B 261      33.279   9.461  60.393  1.00 28.58           H
ATOM   3075  HB3 LYS B 261      33.691   8.411  59.279  1.00 28.58           H
ATOM   3076  HG2 LYS B 261      33.976  10.068  57.736  1.00 32.80           H
ATOM   3077  HG3 LYS B 261      33.367  11.156  58.733  1.00 32.80           H
ATOM   3078  HD2 LYS B 261      35.203  11.042  60.098  1.00 47.43           H
ATOM   3079  HD3 LYS B 261      35.744   9.743  59.355  1.00 47.43           H
ATOM   3080  HE2 LYS B 261      36.335  10.969  57.516  1.00 53.59           H
ATOM   3081  HE3 LYS B 261      35.619  12.266  58.099  1.00 53.59           H
ATOM   3082  HZ1 LYS B 261      37.865  12.388  58.413  1.00 60.95           H
ATOM   3083  HZ2 LYS B 261      37.221  12.339  59.710  1.00 60.95           H
ATOM   3084  HZ3 LYS B 261      37.873  11.158  59.179  1.00 60.95           H
ATOM   3085  N   ALA B 262      30.877   7.761  61.049  1.00 21.22           N
ATOM   3086  CA  ALA B 262      30.379   6.553  61.738  1.00 25.07           C
ATOM   3087  C   ALA B 262      29.047   6.062  61.169  1.00 21.54           C
ATOM   3088  O   ALA B 262      28.850   4.847  60.996  1.00 21.89           O
ATOM   3089  CB  ALA B 262      30.220   6.802  63.244  1.00 26.54           C
ATOM   3090  H   ALA B 262      30.911   8.465  61.543  1.00 25.46           H
ATOM   3091  HA  ALA B 262      31.029   5.842  61.623  1.00 30.08           H
ATOM   3092  HB1 ALA B 262      29.893   5.991  63.665  1.00 31.85           H
ATOM   3093  HB2 ALA B 262      31.082   7.043  63.617  1.00 31.85           H
ATOM   3094  HB3 ALA B 262      29.587   7.524  63.380  1.00 31.85           H
ATOM   3095  N   HIS B 263      28.125   6.984  60.870  1.00 21.77           N
ATOM   3096  CA  HIS B 263      26.845   6.582  60.300  1.00 24.76           C
ATOM   3097  C   HIS B 263      27.026   6.102  58.879  1.00 22.51           C
ATOM   3098  O   HIS B 263      26.378   5.145  58.457  1.00 21.41           O
ATOM   3099  CB  HIS B 263      25.816   7.716  60.345  1.00 24.14           C
ATOM   3100  CG  HIS B 263      24.414   7.230  60.136  1.00 22.91           C
ATOM   3101  ND1 HIS B 263      23.627   7.625  59.072  1.00 26.64           N
ATOM   3102  CD2 HIS B 263      23.696   6.296  60.808  1.00 20.33           C
ATOM   3103  CE1 HIS B 263      22.466   6.986  59.120  1.00 22.28           C
ATOM   3104  NE2 HIS B 263      22.490   6.165  60.155  1.00 27.36           N
ATOM   3105  H   HIS B 263      28.217   7.831  60.986  1.00 26.13           H
ATOM   3106  HA  HIS B 263      26.492   5.843  60.819  1.00 29.72           H
ATOM   3107  HB2 HIS B 263      26.020   8.356  59.645  1.00 28.97           H
ATOM   3108  HB3 HIS B 263      25.858   8.148  61.212  1.00 28.97           H
ATOM   3109  HD1 HIS B 263      23.849   8.206  58.478  1.00 31.97           H
ATOM   3110  HD2 HIS B 263      23.967   5.832  61.567  1.00 24.40           H
ATOM   3111  HE1 HIS B 263      21.760   7.092  58.524  1.00 26.74           H
ATOM   3112  N   GLY B 264      27.897   6.752  58.122  1.00 20.22           N
ATOM   3113  CA  GLY B 264      28.203   6.259  56.799  1.00 20.95           C
ATOM   3114  C   GLY B 264      28.651   4.806  56.765  1.00 20.06           C
ATOM   3115  O   GLY B 264      28.293   4.055  55.849  1.00 21.28           O
ATOM   3116  H   GLY B 264      28.316   7.468  58.350  1.00 24.27           H
ATOM   3117  HA2 GLY B 264      27.416   6.345  56.239  1.00 25.14           H
ATOM   3118  HA3 GLY B 264      28.909   6.801  56.414  1.00 25.14           H
ATOM   3119  N   LYS B 265      29.522   4.411  57.682  1.00 21.16           N
ATOM   3120  CA  LYS B 265      30.005   3.045  57.606  1.00 26.64           C
ATOM   3121  C   LYS B 265      28.950   2.049  58.070  1.00 21.63           C
ATOM   3122  O   LYS B 265      28.945   0.920  57.598  1.00 24.81           O
ATOM   3123  CB  LYS B 265      31.310   2.867  58.389  1.00 35.05           C
ATOM   3124  CG  LYS B 265      31.247   3.239  59.796  1.00 38.40           C
ATOM   3125  CD  LYS B 265      32.546   2.814  60.568  1.00 47.34           C
ATOM   3126  CE  LYS B 265      32.594   1.291  60.852  1.00 53.27           C
ATOM   3127  NZ  LYS B 265      31.684   0.874  61.992  1.00 57.80           N1+
ATOM   3128  H   LYS B 265      29.836   4.887  58.326  1.00 25.39           H
ATOM   3129  HA  LYS B 265      30.199   2.845  56.677  1.00 31.96           H
ATOM   3130  HB2 LYS B 265      31.569   1.933  58.346  1.00 42.06           H
ATOM   3131  HB3 LYS B 265      31.995   3.413  57.974  1.00 42.06           H
ATOM   3132  HG2 LYS B 265      31.153   4.202  59.868  1.00 46.08           H
ATOM   3133  HG3 LYS B 265      30.489   2.797  60.210  1.00 46.08           H
ATOM   3134  HD2 LYS B 265      33.322   3.044  60.033  1.00 56.80           H
ATOM   3135  HD3 LYS B 265      32.577   3.279  61.418  1.00 56.80           H
ATOM   3136  HE2 LYS B 265      32.314   0.812  60.055  1.00 63.92           H
ATOM   3137  HE3 LYS B 265      33.501   1.042  61.087  1.00 63.92           H
ATOM   3138  HZ1 LYS B 265      31.741  -0.005  62.121  1.00 69.36           H
ATOM   3139  HZ2 LYS B 265      31.923   1.293  62.740  1.00 69.36           H
ATOM   3140  HZ3 LYS B 265      30.841   1.084  61.800  1.00 69.36           H
ATOM   3141  N   LYS B 266      28.040   2.458  58.940  1.00 19.67           N
ATOM   3142  CA  LYS B 266      26.909   1.625  59.313  1.00 23.07           C
ATOM   3143  C   LYS B 266      25.948   1.449  58.138  1.00 21.46           C
ATOM   3144  O   LYS B 266      25.517   0.328  57.825  1.00 22.70           O
ATOM   3145  CB  LYS B 266      26.223   2.284  60.505  1.00 23.40           C
ATOM   3146  CG  LYS B 266      25.060   1.543  61.102  1.00 36.32           C
ATOM   3147  CD  LYS B 266      24.354   2.444  62.159  1.00 37.76           C
ATOM   3148  CE  LYS B 266      25.286   2.803  63.327  1.00 45.93           C
ATOM   3149  NZ  LYS B 266      24.545   3.442  64.478  1.00 48.37           N1+
ATOM   3150  H   LYS B 266      28.055   3.222  59.334  1.00 23.60           H
ATOM   3151  HA  LYS B 266      27.227   0.750  59.585  1.00 27.68           H
ATOM   3152  HB2 LYS B 266      26.881   2.401  61.207  1.00 28.08           H
ATOM   3153  HB3 LYS B 266      25.896   3.153  60.224  1.00 28.08           H
ATOM   3154  HG2 LYS B 266      24.421   1.322  60.406  1.00 43.58           H
ATOM   3155  HG3 LYS B 266      25.377   0.739  61.542  1.00 43.58           H
ATOM   3156  HD2 LYS B 266      24.069   3.269  61.735  1.00 45.32           H
ATOM   3157  HD3 LYS B 266      23.587   1.971  62.519  1.00 45.32           H
ATOM   3158  HE2 LYS B 266      25.711   1.994  63.653  1.00 55.11           H
ATOM   3159  HE3 LYS B 266      25.958   3.430  63.015  1.00 55.11           H
ATOM   3160  HZ1 LYS B 266      25.113   3.636  65.135  1.00 58.04           H
ATOM   3161  HZ2 LYS B 266      24.150   4.191  64.207  1.00 58.04           H
ATOM   3162  HZ3 LYS B 266      23.925   2.883  64.788  1.00 58.04           H
ATOM   3163  N   VAL B 267      25.633   2.551  57.448  1.00 21.12           N
ATOM   3164  CA  VAL B 267      24.732   2.489  56.295  1.00 20.40           C
ATOM   3165  C   VAL B 267      25.336   1.631  55.193  1.00 19.18           C
ATOM   3166  O   VAL B 267      24.671   0.755  54.635  1.00 20.05           O
ATOM   3167  CB  VAL B 267      24.437   3.918  55.805  1.00 22.95           C
ATOM   3168  CG1 VAL B 267      23.894   3.922  54.409  1.00 23.51           C
ATOM   3169  CG2 VAL B 267      23.496   4.596  56.854  1.00 21.59           C
ATOM   3170  H   VAL B 267      25.926   3.340  57.626  1.00 25.34           H
ATOM   3171  HA  VAL B 267      23.894   2.084  56.568  1.00 24.48           H
ATOM   3172  HB  VAL B 267      25.269   4.417  55.794  1.00 27.54           H
ATOM   3173 HG11 VAL B 267      23.722   4.838  54.140  1.00 28.21           H
ATOM   3174 HG12 VAL B 267      24.546   3.519  53.815  1.00 28.21           H
ATOM   3175 HG13 VAL B 267      23.069   3.411  54.390  1.00 28.21           H
ATOM   3176 HG21 VAL B 267      23.298   5.499  56.562  1.00 25.91           H
ATOM   3177 HG22 VAL B 267      22.676   4.082  56.921  1.00 25.91           H
ATOM   3178 HG23 VAL B 267      23.945   4.616  57.713  1.00 25.91           H
ATOM   3179  N   LEU B 268      26.590   1.901  54.825  1.00 19.34           N
ATOM   3180  CA  LEU B 268      27.184   1.154  53.711  1.00 20.77           C
ATOM   3181  C   LEU B 268      27.513  -0.293  54.080  1.00 20.10           C
ATOM   3182  O   LEU B 268      27.600  -1.155  53.197  1.00 20.91           O
ATOM   3183  CB  LEU B 268      28.445   1.866  53.213  1.00 22.34           C
ATOM   3184  CG  LEU B 268      28.576   2.423  51.790  1.00 29.05           C
ATOM   3185  CD1 LEU B 268      29.527   1.565  51.008  1.00 36.27           C
ATOM   3186  CD2 LEU B 268      27.274   2.535  51.071  1.00 31.15           C
ATOM   3187  H   LEU B 268      27.103   2.489  55.188  1.00 23.21           H
ATOM   3188  HA  LEU B 268      26.548   1.133  52.979  1.00 24.92           H
ATOM   3189  HB2 LEU B 268      28.595   2.618  53.807  1.00 26.81           H
ATOM   3190  HB3 LEU B 268      29.180   1.242  53.322  1.00 26.81           H
ATOM   3191  HG  LEU B 268      28.959   3.313  51.842  1.00 34.86           H
ATOM   3192 HD11 LEU B 268      29.606   1.921  50.109  1.00 43.52           H
ATOM   3193 HD12 LEU B 268      30.392   1.573  51.445  1.00 43.52           H
ATOM   3194 HD13 LEU B 268      29.180   0.659  50.976  1.00 43.52           H
ATOM   3195 HD21 LEU B 268      27.435   2.892  50.183  1.00 37.38           H
ATOM   3196 HD22 LEU B 268      26.873   1.654  51.006  1.00 37.38           H
ATOM   3197 HD23 LEU B 268      26.690   3.129  51.567  1.00 37.38           H
ATOM   3198  N   GLY B 269      27.764  -0.589  55.350  1.00 18.96           N
ATOM   3199  CA  GLY B 269      27.921  -1.983  55.739  1.00 24.13           C
ATOM   3200  C   GLY B 269      26.653  -2.790  55.510  1.00 21.22           C
ATOM   3201  O   GLY B 269      26.702  -3.933  55.055  1.00 21.51           O
ATOM   3202  H   GLY B 269      27.845  -0.019  55.989  1.00 22.76           H
ATOM   3203  HA2 GLY B 269      28.638  -2.384  55.223  1.00 28.96           H
ATOM   3204  HA3 GLY B 269      28.152  -2.033  56.679  1.00 28.96           H
ATOM   3205  N   ALA B 270      25.490  -2.210  55.848  1.00 20.54           N
ATOM   3206  CA  ALA B 270      24.227  -2.879  55.540  1.00 19.54           C
ATOM   3207  C   ALA B 270      23.989  -2.979  54.040  1.00 19.95           C
ATOM   3208  O   ALA B 270      23.501  -4.000  53.549  1.00 20.78           O
ATOM   3209  CB  ALA B 270      23.057  -2.161  56.212  1.00 20.99           C
ATOM   3210  H   ALA B 270      25.411  -1.451  56.244  1.00 24.65           H
ATOM   3211  HA  ALA B 270      24.261  -3.782  55.894  1.00 23.45           H
ATOM   3212  HB1 ALA B 270      22.234  -2.625  55.992  1.00 25.18           H
ATOM   3213  HB2 ALA B 270      23.194  -2.166  57.173  1.00 25.18           H
ATOM   3214  HB3 ALA B 270      23.020  -1.248  55.888  1.00 25.18           H
ATOM   3215  N   PHE B 271      24.304  -1.925  53.293  1.00 18.65           N
ATOM   3216  CA  PHE B 271      24.251  -2.017  51.839  1.00 21.58           C
ATOM   3217  C   PHE B 271      25.116  -3.178  51.335  1.00 21.68           C
ATOM   3218  O   PHE B 271      24.689  -3.986  50.496  1.00 22.11           O
ATOM   3219  CB  PHE B 271      24.703  -0.674  51.257  1.00 21.64           C
ATOM   3220  CG  PHE B 271      24.677  -0.607  49.769  1.00 21.53           C
ATOM   3221  CD1 PHE B 271      23.548  -0.190  49.096  1.00 25.86           C
ATOM   3222  CD2 PHE B 271      25.802  -0.953  49.042  1.00 25.89           C
ATOM   3223  CE1 PHE B 271      23.542  -0.111  47.722  1.00 23.45           C
ATOM   3224  CE2 PHE B 271      25.789  -0.884  47.661  1.00 23.16           C
ATOM   3225  CZ  PHE B 271      24.657  -0.466  47.010  1.00 22.21           C
ATOM   3226  H   PHE B 271      24.548  -1.158  53.598  1.00 22.38           H
ATOM   3227  HA  PHE B 271      23.335  -2.176  51.561  1.00 25.89           H
ATOM   3228  HB2 PHE B 271      24.119   0.023  51.594  1.00 25.97           H
ATOM   3229  HB3 PHE B 271      25.614  -0.503  51.543  1.00 25.97           H
ATOM   3230  HD1 PHE B 271      22.789   0.053  49.575  1.00 31.04           H
ATOM   3231  HD2 PHE B 271      26.570  -1.236  49.484  1.00 31.07           H
ATOM   3232  HE1 PHE B 271      22.774   0.167  47.275  1.00 28.14           H
ATOM   3233  HE2 PHE B 271      26.546  -1.119  47.175  1.00 27.79           H
ATOM   3234  HZ  PHE B 271      24.648  -0.418  46.082  1.00 26.66           H
ATOM   3235  N   SER B 272      26.334  -3.275  51.856  1.00 22.04           N
ATOM   3236  CA  SER B 272      27.299  -4.277  51.414  1.00 24.37           C
ATOM   3237  C   SER B 272      26.760  -5.681  51.649  1.00 26.41           C
ATOM   3238  O   SER B 272      26.795  -6.546  50.759  1.00 22.96           O
ATOM   3239  CB  SER B 272      28.616  -4.050  52.170  1.00 23.23           C
ATOM   3240  OG  SER B 272      29.706  -4.760  51.624  1.00 27.07           O
ATOM   3241  H   SER B 272      26.631  -2.762  52.479  1.00 26.44           H
ATOM   3242  HA  SER B 272      27.467  -4.167  50.465  1.00 29.24           H
ATOM   3243  HB2 SER B 272      28.824  -3.103  52.147  1.00 27.87           H
ATOM   3244  HB3 SER B 272      28.495  -4.333  53.090  1.00 27.87           H
ATOM   3245  HG  SER B 272      30.401  -4.606  52.069  1.00 32.48           H
ATOM   3246  N   ASP B 273      26.228  -5.926  52.847  1.00 27.20           N
ATOM   3247  CA  ASP B 273      25.626  -7.234  53.113  1.00 32.02           C
ATOM   3248  C   ASP B 273      24.418  -7.494  52.196  1.00 31.24           C
ATOM   3249  O   ASP B 273      24.166  -8.647  51.801  1.00 31.10           O
ATOM   3250  CB  ASP B 273      25.255  -7.362  54.617  1.00 35.31           C
ATOM   3251  CG  ASP B 273      26.474  -7.157  55.596  1.00 40.94           C
ATOM   3252  OD1 ASP B 273      26.225  -6.852  56.785  1.00 39.64           O
ATOM   3253  OD2 ASP B 273      27.674  -7.281  55.215  1.00 39.05           O1-
ATOM   3254  H   ASP B 273      26.203  -5.371  53.504  1.00 32.64           H
ATOM   3255  HA  ASP B 273      26.287  -7.917  52.921  1.00 38.43           H
ATOM   3256  HB2 ASP B 273      24.587  -6.692  54.831  1.00 42.37           H
ATOM   3257  HB3 ASP B 273      24.893  -8.248  54.775  1.00 42.37           H
ATOM   3258  N   GLY B 274      23.687  -6.448  51.799  1.00 27.86           N
ATOM   3259  CA  GLY B 274      22.585  -6.635  50.876  1.00 28.65           C
ATOM   3260  C   GLY B 274      23.018  -7.142  49.515  1.00 30.50           C
ATOM   3261  O   GLY B 274      22.240  -7.790  48.814  1.00 28.86           O
ATOM   3262  H   GLY B 274      23.813  -5.635  52.050  1.00 33.43           H
ATOM   3263  HA2 GLY B 274      21.957  -7.271  51.252  1.00 34.37           H
ATOM   3264  HA3 GLY B 274      22.125  -5.790  50.753  1.00 34.37           H
ATOM   3265  N   LEU B 275      24.267  -6.862  49.116  1.00 28.70           N
ATOM   3266  CA  LEU B 275      24.730  -7.288  47.794  1.00 26.91           C
ATOM   3267  C   LEU B 275      24.918  -8.790  47.705  1.00 27.54           C
ATOM   3268  O   LEU B 275      24.989  -9.333  46.600  1.00 30.15           O
ATOM   3269  CB  LEU B 275      26.049  -6.627  47.424  1.00 29.44           C
ATOM   3270  CG  LEU B 275      26.012  -5.128  47.384  1.00 27.80           C
ATOM   3271  CD1 LEU B 275      27.437  -4.563  47.222  1.00 30.13           C
ATOM   3272  CD2 LEU B 275      25.162  -4.675  46.241  1.00 34.65           C
ATOM   3273  H   LEU B 275      24.851  -6.435  49.582  1.00 34.44           H
ATOM   3274  HA  LEU B 275      24.070  -7.030  47.132  1.00 32.30           H
ATOM   3275  HB2 LEU B 275      26.719  -6.887  48.076  1.00 35.33           H
ATOM   3276  HB3 LEU B 275      26.314  -6.937  46.544  1.00 35.33           H
ATOM   3277  HG  LEU B 275      25.633  -4.786  48.209  1.00 33.36           H
ATOM   3278 HD11 LEU B 275      27.392  -3.595  47.199  1.00 36.15           H
ATOM   3279 HD12 LEU B 275      27.978  -4.851  47.974  1.00 36.15           H
ATOM   3280 HD13 LEU B 275      27.817  -4.897  46.394  1.00 36.15           H
ATOM   3281 HD21 LEU B 275      25.146  -3.706  46.224  1.00 41.58           H
ATOM   3282 HD22 LEU B 275      25.540  -5.014  45.414  1.00 41.58           H
ATOM   3283 HD23 LEU B 275      24.263  -5.020  46.360  1.00 41.58           H
ATOM   3284  N   ALA B 276      25.044  -9.460  48.838  1.00 26.23           N
ATOM   3285  CA  ALA B 276      25.027 -10.907  48.886  1.00 28.06           C
ATOM   3286  C   ALA B 276      23.642 -11.480  48.689  1.00 30.86           C
ATOM   3287  O   ALA B 276      23.521 -12.701  48.578  1.00 31.31           O
ATOM   3288  CB  ALA B 276      25.570 -11.384  50.233  1.00 30.04           C
ATOM   3289  H   ALA B 276      25.142  -9.090  49.608  1.00 31.48           H
ATOM   3290  HA  ALA B 276      25.601 -11.256  48.186  1.00 33.67           H
ATOM   3291  HB1 ALA B 276      25.555 -12.354  50.254  1.00 36.04           H
ATOM   3292  HB2 ALA B 276      26.480 -11.065  50.337  1.00 36.04           H
ATOM   3293  HB3 ALA B 276      25.012 -11.029  50.942  1.00 36.04           H
ATOM   3294  N   HIS B 277      22.601 -10.636  48.663  1.00 30.17           N
ATOM   3295  CA  HIS B 277      21.208 -11.076  48.665  1.00 30.55           C
ATOM   3296  C   HIS B 277      20.411 -10.378  47.580  1.00 28.25           C
ATOM   3297  O   HIS B 277      19.247 -10.041  47.771  1.00 25.17           O
ATOM   3298  CB  HIS B 277      20.589 -10.856  50.035  1.00 31.22           C
ATOM   3299  CG  HIS B 277      21.287 -11.634  51.102  1.00 36.27           C
ATOM   3300  ND1 HIS B 277      21.209 -13.011  51.176  1.00 35.92           N
ATOM   3301  CD2 HIS B 277      22.151 -11.248  52.072  1.00 32.84           C
ATOM   3302  CE1 HIS B 277      21.952 -13.430  52.184  1.00 33.67           C
ATOM   3303  NE2 HIS B 277      22.541 -12.383  52.735  1.00 37.14           N
ATOM   3304  H   HIS B 277      22.686  -9.780  48.644  1.00 36.21           H
ATOM   3305  HA  HIS B 277      21.184 -12.028  48.481  1.00 36.66           H
ATOM   3306  HB2 HIS B 277      19.661 -11.138  50.014  1.00 37.47           H
ATOM   3307  HB3 HIS B 277      20.646  -9.914  50.262  1.00 37.47           H
ATOM   3308  HD2 HIS B 277      22.414 -10.376  52.264  1.00 39.41           H
ATOM   3309  HE1 HIS B 277      22.057 -14.314  52.451  1.00 40.40           H
ATOM   3310  HE2 HIS B 277      23.073 -12.408  53.411  1.00 44.57           H
ATOM   3311  N   LEU B 278      21.044 -10.188  46.415  1.00 27.23           N
ATOM   3312  CA  LEU B 278      20.455  -9.401  45.338  1.00 31.36           C
ATOM   3313  C   LEU B 278      19.142  -9.998  44.832  1.00 35.16           C
ATOM   3314  O   LEU B 278      18.303  -9.262  44.316  1.00 32.22           O
ATOM   3315  CB  LEU B 278      21.441  -9.288  44.178  1.00 32.77           C
ATOM   3316  CG  LEU B 278      22.229  -8.017  43.847  1.00 41.62           C
ATOM   3317  CD1 LEU B 278      22.186  -6.920  44.898  1.00 32.88           C
ATOM   3318  CD2 LEU B 278      23.674  -8.411  43.502  1.00 40.48           C
ATOM   3319  H   LEU B 278      21.819 -10.509  46.229  1.00 32.68           H
ATOM   3320  HA  LEU B 278      20.272  -8.507  45.665  1.00 37.64           H
ATOM   3321  HB2 LEU B 278      22.108  -9.979  44.314  1.00 39.33           H
ATOM   3322  HB3 LEU B 278      20.945  -9.504  43.372  1.00 39.33           H
ATOM   3323  HG  LEU B 278      21.846  -7.639  43.040  1.00 49.94           H
ATOM   3324 HD11 LEU B 278      22.713  -6.166  44.590  1.00 39.45           H
ATOM   3325 HD12 LEU B 278      21.264  -6.646  45.031  1.00 39.45           H
ATOM   3326 HD13 LEU B 278      22.552  -7.263  45.728  1.00 39.45           H
ATOM   3327 HD21 LEU B 278      24.178  -7.610  43.291  1.00 48.57           H
ATOM   3328 HD22 LEU B 278      24.069  -8.860  44.265  1.00 48.57           H
ATOM   3329 HD23 LEU B 278      23.664  -9.007  42.736  1.00 48.57           H
ATOM   3330  N   ASP B 279      18.946 -11.320  44.961  1.00 31.59           N
ATOM   3331  CA  ASP B 279      17.679 -11.949  44.595  1.00 37.09           C
ATOM   3332  C   ASP B 279      16.598 -11.853  45.661  1.00 40.07           C
ATOM   3333  O   ASP B 279      15.495 -12.351  45.432  1.00 36.36           O
ATOM   3334  CB  ASP B 279      17.895 -13.429  44.267  1.00 44.08           C
ATOM   3335  CG  ASP B 279      18.819 -13.630  43.095  1.00 46.72           C
ATOM   3336  OD1 ASP B 279      19.859 -14.292  43.282  1.00 56.42           O
ATOM   3337  OD2 ASP B 279      18.506 -13.109  41.998  1.00 53.29           O1-
ATOM   3338  H   ASP B 279      19.535 -11.870  45.260  1.00 37.90           H
ATOM   3339  HA  ASP B 279      17.341 -11.517  43.795  1.00 44.50           H
ATOM   3340  HB2 ASP B 279      18.286 -13.870  45.037  1.00 52.90           H
ATOM   3341  HB3 ASP B 279      17.041 -13.833  44.049  1.00 52.90           H
ATOM   3342  N   ASN B 280      16.865 -11.254  46.813  1.00 35.64           N
ATOM   3343  CA  ASN B 280      15.854 -11.154  47.852  1.00 29.99           C
ATOM   3344  C   ASN B 280      16.064  -9.857  48.627  1.00 29.66           C
ATOM   3345  O   ASN B 280      16.256  -9.847  49.820  1.00 28.20           O
ATOM   3346  CB  ASN B 280      15.910 -12.372  48.784  1.00 31.36           C
ATOM   3347  CG  ASN B 280      14.834 -12.318  49.856  1.00 36.70           C
ATOM   3348  OD1 ASN B 280      13.694 -11.950  49.569  1.00 40.49           O
ATOM   3349  ND2 ASN B 280      15.198 -12.672  51.107  1.00 37.01           N
ATOM   3350  H   ASN B 280      17.622 -10.900  47.017  1.00 42.77           H
ATOM   3351  HA  ASN B 280      14.975 -11.125  47.443  1.00 35.99           H
ATOM   3352  HB2 ASN B 280      15.778 -13.178  48.262  1.00 37.63           H
ATOM   3353  HB3 ASN B 280      16.774 -12.396  49.224  1.00 37.63           H
ATOM   3354 HD21 ASN B 280      14.621 -12.656  51.744  1.00 44.41           H
ATOM   3355 HD22 ASN B 280      16.008 -12.913  51.267  1.00 44.41           H
ATOM   3356  N   LEU B 281      16.064  -8.713  47.946  1.00 28.49           N
ATOM   3357  CA  LEU B 281      16.324  -7.467  48.669  1.00 28.97           C
ATOM   3358  C   LEU B 281      15.154  -7.104  49.567  1.00 27.59           C
ATOM   3359  O   LEU B 281      15.341  -6.568  50.662  1.00 26.57           O
ATOM   3360  CB  LEU B 281      16.609  -6.339  47.685  1.00 26.17           C
ATOM   3361  CG  LEU B 281      17.878  -6.447  46.852  1.00 28.12           C
ATOM   3362  CD1 LEU B 281      17.899  -5.388  45.765  1.00 35.24           C
ATOM   3363  CD2 LEU B 281      19.087  -6.301  47.791  1.00 27.67           C
ATOM   3364  H   LEU B 281      15.922  -8.629  47.102  1.00 34.19           H
ATOM   3365  HA  LEU B 281      17.108  -7.583  49.229  1.00 34.76           H
ATOM   3366  HB2 LEU B 281      15.865  -6.285  47.066  1.00 31.40           H
ATOM   3367  HB3 LEU B 281      16.667  -5.510  48.186  1.00 31.40           H
ATOM   3368  HG  LEU B 281      17.917  -7.321  46.432  1.00 33.74           H
ATOM   3369 HD11 LEU B 281      18.716  -5.480  45.251  1.00 42.29           H
ATOM   3370 HD12 LEU B 281      17.129  -5.512  45.189  1.00 42.29           H
ATOM   3371 HD13 LEU B 281      17.865  -4.511  46.179  1.00 42.29           H
ATOM   3372 HD21 LEU B 281      19.902  -6.368  47.269  1.00 33.21           H
ATOM   3373 HD22 LEU B 281      19.044  -5.435  48.228  1.00 33.21           H
ATOM   3374 HD23 LEU B 281      19.059  -7.008  48.454  1.00 33.21           H
ATOM   3375  N   LYS B 282      13.929  -7.364  49.121  1.00 26.42           N
ATOM   3376  CA  LYS B 282      12.795  -6.938  49.932  1.00 28.67           C
ATOM   3377  C   LYS B 282      12.786  -7.663  51.261  1.00 30.61           C
ATOM   3378  O   LYS B 282      12.545  -7.053  52.307  1.00 28.99           O
ATOM   3379  CB  LYS B 282      11.489  -7.148  49.167  1.00 29.94           C
ATOM   3380  CG  LYS B 282      11.193  -5.988  48.245  1.00 35.88           C
ATOM   3381  CD  LYS B 282       9.743  -5.960  47.757  1.00 42.51           C
ATOM   3382  CE  LYS B 282       9.459  -7.054  46.757  1.00 50.35           C
ATOM   3383  NZ  LYS B 282       8.037  -6.962  46.213  1.00 60.15           N1+
ATOM   3384  H   LYS B 282      13.733  -7.768  48.388  1.00 31.70           H
ATOM   3385  HA  LYS B 282      12.881  -5.990  50.114  1.00 34.40           H
ATOM   3386  HB2 LYS B 282      11.559  -7.953  48.630  1.00 35.93           H
ATOM   3387  HB3 LYS B 282      10.757  -7.228  49.799  1.00 35.93           H
ATOM   3388  HG2 LYS B 282      11.365  -5.159  48.718  1.00 43.05           H
ATOM   3389  HG3 LYS B 282      11.769  -6.050  47.467  1.00 43.05           H
ATOM   3390  HD2 LYS B 282       9.150  -6.082  48.515  1.00 51.01           H
ATOM   3391  HD3 LYS B 282       9.568  -5.107  47.330  1.00 51.01           H
ATOM   3392  HE2 LYS B 282      10.075  -6.974  46.012  1.00 60.42           H
ATOM   3393  HE3 LYS B 282       9.564  -7.917  47.188  1.00 60.42           H
ATOM   3394  HZ1 LYS B 282       7.893  -7.615  45.626  1.00 72.17           H
ATOM   3395  HZ2 LYS B 282       7.451  -7.036  46.879  1.00 72.17           H
ATOM   3396  HZ3 LYS B 282       7.917  -6.178  45.808  1.00 72.17           H
ATOM   3397  N   GLY B 283      13.102  -8.956  51.257  1.00 30.48           N
ATOM   3398  CA  GLY B 283      13.149  -9.692  52.514  1.00 31.74           C
ATOM   3399  C   GLY B 283      14.346  -9.329  53.370  1.00 30.24           C
ATOM   3400  O   GLY B 283      14.246  -9.285  54.598  1.00 31.53           O
ATOM   3401  H   GLY B 283      13.289  -9.420  50.557  1.00 36.57           H
ATOM   3402  HA2 GLY B 283      12.344  -9.509  53.023  1.00 38.09           H
ATOM   3403  HA3 GLY B 283      13.184 -10.643  52.328  1.00 38.09           H
ATOM   3404  N   THR B 284      15.491  -9.067  52.733  1.00 27.69           N
ATOM   3405  CA  THR B 284      16.684  -8.649  53.448  1.00 25.60           C
ATOM   3406  C   THR B 284      16.473  -7.329  54.189  1.00 25.13           C
ATOM   3407  O   THR B 284      16.996  -7.147  55.290  1.00 26.22           O
ATOM   3408  CB  THR B 284      17.860  -8.511  52.472  1.00 33.18           C
ATOM   3409  OG1 THR B 284      18.102  -9.760  51.814  1.00 37.09           O
ATOM   3410  CG2 THR B 284      19.116  -8.129  53.192  1.00 34.79           C
ATOM   3411  H   THR B 284      15.596  -9.126  51.881  1.00 33.23           H
ATOM   3412  HA  THR B 284      16.914  -9.328  54.102  1.00 30.72           H
ATOM   3413  HB  THR B 284      17.659  -7.828  51.813  1.00 39.82           H
ATOM   3414  HG1 THR B 284      17.419  -9.996  51.385  1.00 44.51           H
ATOM   3415 HG21 THR B 284      19.848  -8.046  52.560  1.00 41.75           H
ATOM   3416 HG22 THR B 284      18.994  -7.280  53.645  1.00 41.75           H
ATOM   3417 HG23 THR B 284      19.342  -8.807  53.848  1.00 41.75           H
ATOM   3418  N   PHE B 285      15.753  -6.382  53.592  1.00 27.25           N
ATOM   3419  CA  PHE B 285      15.636  -5.036  54.153  1.00 27.52           C
ATOM   3420  C   PHE B 285      14.278  -4.770  54.799  1.00 24.90           C
ATOM   3421  O   PHE B 285      13.992  -3.639  55.167  1.00 23.15           O
ATOM   3422  CB  PHE B 285      15.945  -3.997  53.063  1.00 25.50           C
ATOM   3423  CG  PHE B 285      17.386  -3.942  52.697  1.00 25.88           C
ATOM   3424  CD1 PHE B 285      17.842  -4.392  51.461  1.00 28.22           C
ATOM   3425  CD2 PHE B 285      18.296  -3.471  53.609  1.00 25.51           C
ATOM   3426  CE1 PHE B 285      19.191  -4.342  51.151  1.00 28.02           C
ATOM   3427  CE2 PHE B 285      19.640  -3.423  53.301  1.00 30.48           C
ATOM   3428  CZ  PHE B 285      20.086  -3.871  52.065  1.00 26.80           C
ATOM   3429  H   PHE B 285      15.320  -6.493  52.858  1.00 32.70           H
ATOM   3430  HA  PHE B 285      16.308  -4.936  54.846  1.00 33.02           H
ATOM   3431  HB2 PHE B 285      15.442  -4.221  52.264  1.00 30.60           H
ATOM   3432  HB3 PHE B 285      15.684  -3.119  53.382  1.00 30.60           H
ATOM   3433  HD1 PHE B 285      17.236  -4.719  50.836  1.00 33.87           H
ATOM   3434  HD2 PHE B 285      18.003  -3.174  54.440  1.00 30.61           H
ATOM   3435  HE1 PHE B 285      19.488  -4.641  50.322  1.00 33.62           H
ATOM   3436  HE2 PHE B 285      20.249  -3.098  53.924  1.00 36.58           H
ATOM   3437  HZ  PHE B 285      20.991  -3.834  51.855  1.00 32.16           H
ATOM   3438  N   ALA B 286      13.451  -5.799  54.961  1.00 25.77           N
ATOM   3439  CA  ALA B 286      12.103  -5.613  55.477  1.00 25.23           C
ATOM   3440  C   ALA B 286      12.107  -4.963  56.844  1.00 23.58           C
ATOM   3441  O   ALA B 286      11.329  -4.038  57.087  1.00 25.10           O
ATOM   3442  CB  ALA B 286      11.364  -6.960  55.528  1.00 27.29           C
ATOM   3443  H   ALA B 286      13.648  -6.616  54.778  1.00 30.93           H
ATOM   3444  HA  ALA B 286      11.616  -5.031  54.874  1.00 30.27           H
ATOM   3445  HB1 ALA B 286      10.469  -6.816  55.874  1.00 32.75           H
ATOM   3446  HB2 ALA B 286      11.317  -7.328  54.631  1.00 32.75           H
ATOM   3447  HB3 ALA B 286      11.850  -7.566  56.109  1.00 32.75           H
ATOM   3448  N   THR B 287      12.920  -5.472  57.785  1.00 23.47           N
ATOM   3449  CA  THR B 287      12.901  -4.890  59.126  1.00 23.81           C
ATOM   3450  C   THR B 287      13.441  -3.464  59.134  1.00 22.12           C
ATOM   3451  O   THR B 287      12.914  -2.605  59.847  1.00 23.64           O
ATOM   3452  CB  THR B 287      13.687  -5.745  60.116  1.00 28.23           C
ATOM   3453  OG1 THR B 287      13.153  -7.069  60.093  1.00 37.61           O
ATOM   3454  CG2 THR B 287      13.531  -5.152  61.573  1.00 39.83           C
ATOM   3455  H   THR B 287      13.467  -6.125  57.674  1.00 28.16           H
ATOM   3456  HA  THR B 287      11.982  -4.857  59.434  1.00 28.57           H
ATOM   3457  HB  THR B 287      14.627  -5.758  59.875  1.00 33.88           H
ATOM   3458  HG1 THR B 287      13.572  -7.558  60.633  1.00 45.13           H
ATOM   3459 HG21 THR B 287      14.029  -5.692  62.206  1.00 47.80           H
ATOM   3460 HG22 THR B 287      13.869  -4.243  61.599  1.00 47.80           H
ATOM   3461 HG23 THR B 287      12.596  -5.147  61.830  1.00 47.80           H
ATOM   3462  N   LEU B 288      14.488  -3.191  58.358  1.00 23.37           N
ATOM   3463  CA  LEU B 288      14.997  -1.824  58.280  1.00 23.83           C
ATOM   3464  C   LEU B 288      13.996  -0.891  57.633  1.00 18.44           C
ATOM   3465  O   LEU B 288      13.938   0.287  57.994  1.00 20.62           O
ATOM   3466  CB  LEU B 288      16.295  -1.774  57.506  1.00 20.86           C
ATOM   3467  CG  LEU B 288      17.571  -2.201  58.221  1.00 30.21           C
ATOM   3468  CD1 LEU B 288      18.705  -2.228  57.242  1.00 29.87           C
ATOM   3469  CD2 LEU B 288      17.859  -1.241  59.374  1.00 29.93           C
ATOM   3470  H   LEU B 288      14.912  -3.764  57.878  1.00 28.04           H
ATOM   3471  HA  LEU B 288      15.171  -1.501  59.178  1.00 28.60           H
ATOM   3472  HB2 LEU B 288      16.202  -2.347  56.729  1.00 25.04           H
ATOM   3473  HB3 LEU B 288      16.430  -0.860  57.210  1.00 25.04           H
ATOM   3474  HG  LEU B 288      17.456  -3.093  58.583  1.00 36.25           H
ATOM   3475 HD11 LEU B 288      19.513  -2.500  57.704  1.00 35.84           H
ATOM   3476 HD12 LEU B 288      18.497  -2.860  56.536  1.00 35.84           H
ATOM   3477 HD13 LEU B 288      18.820  -1.340  56.868  1.00 35.84           H
ATOM   3478 HD21 LEU B 288      18.672  -1.521  59.822  1.00 35.91           H
ATOM   3479 HD22 LEU B 288      17.968  -0.345  59.019  1.00 35.91           H
ATOM   3480 HD23 LEU B 288      17.114  -1.262  59.996  1.00 35.91           H
ATOM   3481  N   SER B 289      13.205  -1.391  56.686  1.00 20.49           N
ATOM   3482  CA  SER B 289      12.172  -0.557  56.088  1.00 22.07           C
ATOM   3483  C   SER B 289      11.198  -0.100  57.155  1.00 20.72           C
ATOM   3484  O   SER B 289      10.907   1.097  57.284  1.00 18.37           O
ATOM   3485  CB  SER B 289      11.454  -1.322  54.969  1.00 19.89           C
ATOM   3486  OG  SER B 289      10.378  -0.573  54.413  1.00 19.81           O
ATOM   3487  H   SER B 289      13.245  -2.193  56.379  1.00 24.59           H
ATOM   3488  HA  SER B 289      12.584   0.230  55.700  1.00 26.48           H
ATOM   3489  HB2 SER B 289      12.093  -1.518  54.266  1.00 23.87           H
ATOM   3490  HB3 SER B 289      11.102  -2.150  55.332  1.00 23.87           H
ATOM   3491  HG  SER B 289      10.666   0.147  54.090  1.00 23.77           H
ATOM   3492  N   GLU B 290      10.741  -1.042  57.975  1.00 19.52           N
ATOM   3493  CA  GLU B 290       9.795  -0.717  59.041  1.00 26.95           C
ATOM   3494  C   GLU B 290      10.379   0.286  60.008  1.00 18.65           C
ATOM   3495  O   GLU B 290       9.703   1.236  60.407  1.00 19.45           O
ATOM   3496  CB  GLU B 290       9.397  -1.984  59.812  1.00 30.07           C
ATOM   3497  CG  GLU B 290       8.662  -3.014  59.002  1.00 30.96           C
ATOM   3498  CD  GLU B 290       8.237  -4.202  59.861  1.00 44.08           C
ATOM   3499  OE1 GLU B 290       8.087  -4.028  61.106  1.00 45.53           O
ATOM   3500  OE2 GLU B 290       8.084  -5.298  59.280  1.00 48.82           O1-
ATOM   3501  H   GLU B 290      10.962  -1.872  57.937  1.00 23.42           H
ATOM   3502  HA  GLU B 290       8.993  -0.333  58.652  1.00 32.34           H
ATOM   3503  HB2 GLU B 290      10.202  -2.402  60.155  1.00 36.08           H
ATOM   3504  HB3 GLU B 290       8.823  -1.728  60.551  1.00 36.08           H
ATOM   3505  HG2 GLU B 290       7.864  -2.613  58.622  1.00 37.16           H
ATOM   3506  HG3 GLU B 290       9.242  -3.340  58.297  1.00 37.16           H
ATOM   3507  N   LEU B 291      11.646   0.089  60.387  1.00 20.83           N
ATOM   3508  CA  LEU B 291      12.300   0.998  61.313  1.00 18.71           C
ATOM   3509  C   LEU B 291      12.396   2.399  60.743  1.00 18.68           C
ATOM   3510  O   LEU B 291      12.098   3.383  61.432  1.00 17.25           O
ATOM   3511  CB  LEU B 291      13.705   0.501  61.628  1.00 22.05           C
ATOM   3512  CG  LEU B 291      14.511   1.390  62.580  1.00 24.68           C
ATOM   3513  CD1 LEU B 291      13.960   1.285  63.994  1.00 29.08           C
ATOM   3514  CD2 LEU B 291      15.963   1.001  62.602  1.00 29.41           C
ATOM   3515  H   LEU B 291      12.140  -0.562  60.120  1.00 24.99           H
ATOM   3516  HA  LEU B 291      11.795   1.036  62.140  1.00 22.45           H
ATOM   3517  HB2 LEU B 291      13.638  -0.376  62.035  1.00 26.46           H
ATOM   3518  HB3 LEU B 291      14.203   0.437  60.797  1.00 26.46           H
ATOM   3519  HG  LEU B 291      14.445   2.315  62.293  1.00 29.62           H
ATOM   3520 HD11 LEU B 291      14.483   1.854  64.580  1.00 34.89           H
ATOM   3521 HD12 LEU B 291      13.034   1.572  63.994  1.00 34.89           H
ATOM   3522 HD13 LEU B 291      14.021   0.362  64.288  1.00 34.89           H
ATOM   3523 HD21 LEU B 291      16.437   1.585  63.214  1.00 35.29           H
ATOM   3524 HD22 LEU B 291      16.038   0.080  62.898  1.00 35.29           H
ATOM   3525 HD23 LEU B 291      16.328   1.092  61.708  1.00 35.29           H
ATOM   3526  N   HIS B 292      12.783   2.507  59.474  1.00 19.46           N
ATOM   3527  CA  HIS B 292      12.944   3.830  58.877  1.00 19.17           C
ATOM   3528  C   HIS B 292      11.604   4.555  58.718  1.00 15.64           C
ATOM   3529  O   HIS B 292      11.565   5.787  58.744  1.00 18.02           O
ATOM   3530  CB  HIS B 292      13.645   3.736  57.506  1.00 17.25           C
ATOM   3531  CG  HIS B 292      15.124   3.593  57.608  1.00 20.98           C
ATOM   3532  ND1 HIS B 292      15.738   2.395  57.896  1.00 19.89           N1+
ATOM   3533  CD2 HIS B 292      16.116   4.518  57.534  1.00 19.51           C
ATOM   3534  CE1 HIS B 292      17.043   2.580  57.963  1.00 22.28           C
ATOM   3535  NE2 HIS B 292      17.302   3.857  57.747  1.00 18.64           N
ATOM   3536  H   HIS B 292      12.955   1.848  58.949  1.00 23.35           H
ATOM   3537  HA  HIS B 292      13.503   4.368  59.459  1.00 23.01           H
ATOM   3538  HB2 HIS B 292      13.458   4.542  57.001  1.00 20.70           H
ATOM   3539  HB3 HIS B 292      13.303   2.962  57.031  1.00 20.70           H
ATOM   3540  HD1 HIS B 292      15.336   1.642  58.005  1.00 23.87           H
ATOM   3541  HD2 HIS B 292      16.014   5.425  57.357  1.00 23.41           H
ATOM   3542  HE1 HIS B 292      17.677   1.920  58.130  1.00 26.73           H
ATOM   3543  N   CYS B 293      10.516   3.816  58.553  1.00 18.38           N
ATOM   3544  CA  CYS B 293       9.199   4.426  58.454  1.00 17.18           C
ATOM   3545  C   CYS B 293       8.654   4.764  59.839  1.00 18.86           C
ATOM   3546  O   CYS B 293       8.350   5.921  60.128  1.00 19.63           O
ATOM   3547  CB  CYS B 293       8.234   3.493  57.725  1.00 20.33           C
ATOM   3548  SG  CYS B 293       6.532   4.118  57.686  1.00 20.66           S
ATOM   3549  H   CYS B 293      10.514   2.958  58.497  1.00 22.06           H
ATOM   3550  HA  CYS B 293       9.267   5.249  57.945  1.00 20.62           H
ATOM   3551  HB2 CYS B 293       8.533   3.385  56.809  1.00 24.40           H
ATOM   3552  HB3 CYS B 293       8.227   2.634  58.175  1.00 24.40           H
ATOM   3553  HG  CYS B 293       6.138   4.249  58.812  1.00 24.79           H
ATOM   3554  N   ASP B 294       8.579   3.769  60.708  1.00 19.63           N
ATOM   3555  CA  ASP B 294       7.808   3.911  61.946  1.00 20.74           C
ATOM   3556  C   ASP B 294       8.554   4.665  63.039  1.00 22.69           C
ATOM   3557  O   ASP B 294       7.925   5.369  63.839  1.00 23.34           O
ATOM   3558  CB  ASP B 294       7.416   2.538  62.477  1.00 21.47           C
ATOM   3559  CG  ASP B 294       6.350   1.874  61.634  1.00 28.95           C
ATOM   3560  OD1 ASP B 294       5.778   2.536  60.769  1.00 32.26           O
ATOM   3561  OD2 ASP B 294       6.126   0.670  61.829  1.00 38.51           O1-
ATOM   3562  H   ASP B 294       8.960   3.004  60.612  1.00 23.56           H
ATOM   3563  HA  ASP B 294       6.992   4.399  61.753  1.00 24.89           H
ATOM   3564  HB2 ASP B 294       8.198   1.964  62.480  1.00 25.76           H
ATOM   3565  HB3 ASP B 294       7.070   2.633  63.379  1.00 25.76           H
ATOM   3566  N   LYS B 295       9.868   4.529  63.119  1.00 19.01           N
ATOM   3567  CA  LYS B 295      10.618   5.194  64.178  1.00 22.34           C
ATOM   3568  C   LYS B 295      11.478   6.348  63.699  1.00 22.04           C
ATOM   3569  O   LYS B 295      11.589   7.364  64.386  1.00 20.96           O
ATOM   3570  CB  LYS B 295      11.492   4.153  64.888  1.00 20.64           C
ATOM   3571  CG  LYS B 295      10.679   3.075  65.565  1.00 24.94           C
ATOM   3572  CD  LYS B 295       9.789   3.705  66.651  1.00 32.69           C
ATOM   3573  CE  LYS B 295       8.869   2.691  67.263  1.00 41.69           C
ATOM   3574  NZ  LYS B 295       9.672   1.633  67.920  1.00 47.45           N1+
ATOM   3575  H   LYS B 295      10.348   4.062  62.579  1.00 22.81           H
ATOM   3576  HA  LYS B 295       9.990   5.546  64.829  1.00 26.80           H
ATOM   3577  HB2 LYS B 295      12.071   3.728  64.236  1.00 24.77           H
ATOM   3578  HB3 LYS B 295      12.025   4.597  65.566  1.00 24.77           H
ATOM   3579  HG2 LYS B 295      10.109   2.638  64.912  1.00 29.93           H
ATOM   3580  HG3 LYS B 295      11.273   2.433  65.984  1.00 29.93           H
ATOM   3581  HD2 LYS B 295      10.351   4.069  67.353  1.00 39.22           H
ATOM   3582  HD3 LYS B 295       9.249   4.406  66.255  1.00 39.22           H
ATOM   3583  HE2 LYS B 295       8.310   3.118  67.931  1.00 50.03           H
ATOM   3584  HE3 LYS B 295       8.326   2.283  66.571  1.00 50.03           H
ATOM   3585  HZ1 LYS B 295       9.134   1.027  68.287  1.00 56.95           H
ATOM   3586  HZ2 LYS B 295      10.195   1.233  67.322  1.00 56.95           H
ATOM   3587  HZ3 LYS B 295      10.181   1.990  68.557  1.00 56.95           H
ATOM   3588  N   LEU B 296      12.110   6.231  62.535  1.00 19.74           N
ATOM   3589  CA  LEU B 296      13.035   7.257  62.098  1.00 17.41           C
ATOM   3590  C   LEU B 296      12.395   8.335  61.227  1.00 19.71           C
ATOM   3591  O   LEU B 296      12.951   9.433  61.122  1.00 19.86           O
ATOM   3592  CB  LEU B 296      14.199   6.593  61.355  1.00 19.37           C
ATOM   3593  CG  LEU B 296      14.966   5.495  62.138  1.00 18.99           C
ATOM   3594  CD1 LEU B 296      16.021   4.841  61.313  1.00 21.52           C
ATOM   3595  CD2 LEU B 296      15.581   6.107  63.404  1.00 24.04           C
ATOM   3596  H   LEU B 296      12.019   5.574  61.988  1.00 23.69           H
ATOM   3597  HA  LEU B 296      13.401   7.695  62.883  1.00 20.90           H
ATOM   3598  HB2 LEU B 296      13.851   6.183  60.548  1.00 23.24           H
ATOM   3599  HB3 LEU B 296      14.840   7.281  61.117  1.00 23.24           H
ATOM   3600  HG  LEU B 296      14.337   4.810  62.415  1.00 22.79           H
ATOM   3601 HD11 LEU B 296      16.467   4.167  61.849  1.00 25.82           H
ATOM   3602 HD12 LEU B 296      15.606   4.429  60.540  1.00 25.82           H
ATOM   3603 HD13 LEU B 296      16.660   5.513  61.028  1.00 25.82           H
ATOM   3604 HD21 LEU B 296      16.059   5.416  63.888  1.00 28.84           H
ATOM   3605 HD22 LEU B 296      16.193   6.814  63.147  1.00 28.84           H
ATOM   3606 HD23 LEU B 296      14.871   6.468  63.957  1.00 28.84           H
ATOM   3607  N   HIS B 297      11.243   8.055  60.627  1.00 18.24           N
ATOM   3608  CA  HIS B 297      10.493   9.023  59.820  1.00 16.87           C
ATOM   3609  C   HIS B 297      11.336   9.575  58.673  1.00 16.84           C
ATOM   3610  O   HIS B 297      11.315  10.767  58.383  1.00 19.65           O
ATOM   3611  CB  HIS B 297       9.936  10.160  60.665  1.00 19.16           C
ATOM   3612  CG  HIS B 297       9.368   9.672  61.951  1.00 19.59           C
ATOM   3613  ND1 HIS B 297       8.265   8.856  61.981  1.00 22.49           N
ATOM   3614  CD2 HIS B 297       9.815   9.762  63.226  1.00 26.18           C
ATOM   3615  CE1 HIS B 297       8.008   8.509  63.228  1.00 21.91           C
ATOM   3616  NE2 HIS B 297       8.941   9.037  64.007  1.00 24.20           N
ATOM   3617  H   HIS B 297      10.861   7.286  60.672  1.00 21.89           H
ATOM   3618  HA  HIS B 297       9.736   8.564  59.424  1.00 20.24           H
ATOM   3619  HB2 HIS B 297       9.229  10.607  60.173  1.00 23.00           H
ATOM   3620  HB3 HIS B 297      10.649  10.786  60.867  1.00 23.00           H
ATOM   3621  HD2 HIS B 297      10.559  10.237  63.520  1.00 31.42           H
ATOM   3622  HE1 HIS B 297       7.299   7.978  63.510  1.00 26.29           H
ATOM   3623  HE2 HIS B 297       8.982   8.959  64.863  1.00 29.04           H
ATOM   3624  N   VAL B 298      12.020   8.681  57.964  1.00 17.73           N
ATOM   3625  CA  VAL B 298      12.869   9.086  56.835  1.00 16.35           C
ATOM   3626  C   VAL B 298      12.076   8.992  55.530  1.00 15.99           C
ATOM   3627  O   VAL B 298      11.690   7.896  55.103  1.00 17.59           O
ATOM   3628  CB  VAL B 298      14.122   8.212  56.759  1.00 14.93           C
ATOM   3629  CG1 VAL B 298      14.952   8.500  55.474  1.00 17.54           C
ATOM   3630  CG2 VAL B 298      15.006   8.363  58.019  1.00 17.94           C
ATOM   3631  H   VAL B 298      12.013   7.834  58.112  1.00 21.28           H
ATOM   3632  HA  VAL B 298      13.147  10.007  56.957  1.00 19.61           H
ATOM   3633  HB  VAL B 298      13.842   7.284  56.716  1.00 17.91           H
ATOM   3634 HG11 VAL B 298      15.733   7.926  55.468  1.00 21.04           H
ATOM   3635 HG12 VAL B 298      14.402   8.319  54.696  1.00 21.04           H
ATOM   3636 HG13 VAL B 298      15.225   9.431  55.478  1.00 21.04           H
ATOM   3637 HG21 VAL B 298      15.786   7.794  57.927  1.00 21.53           H
ATOM   3638 HG22 VAL B 298      15.280   9.290  58.102  1.00 21.53           H
ATOM   3639 HG23 VAL B 298      14.492   8.098  58.798  1.00 21.53           H
ATOM   3640  N   ASP B 299      11.954  10.109  54.839  1.00 14.47           N
ATOM   3641  CA  ASP B 299      11.302  10.147  53.518  1.00 17.35           C
ATOM   3642  C   ASP B 299      12.104   9.238  52.592  1.00 16.15           C
ATOM   3643  O   ASP B 299      13.309   9.440  52.459  1.00 17.16           O
ATOM   3644  CB  ASP B 299      11.286  11.594  53.017  1.00 16.15           C
ATOM   3645  CG  ASP B 299      10.573  11.789  51.694  1.00 17.35           C
ATOM   3646  OD1 ASP B 299      10.332  13.001  51.360  1.00 17.83           O
ATOM   3647  OD2 ASP B 299      10.235  10.789  51.019  1.00 16.82           O1-
ATOM   3648  H   ASP B 299      12.240  10.875  55.106  1.00 17.36           H
ATOM   3649  HA  ASP B 299      10.392   9.819  53.581  1.00 20.82           H
ATOM   3650  HB2 ASP B 299      10.838  12.146  53.677  1.00 19.38           H
ATOM   3651  HB3 ASP B 299      12.201  11.895  52.906  1.00 19.38           H
ATOM   3652  N   PRO B 300      11.497   8.241  51.944  1.00 13.55           N
ATOM   3653  CA  PRO B 300      12.290   7.353  51.070  1.00 18.22           C
ATOM   3654  C   PRO B 300      12.952   8.057  49.882  1.00 18.42           C
ATOM   3655  O   PRO B 300      13.877   7.470  49.297  1.00 18.27           O
ATOM   3656  CB  PRO B 300      11.274   6.323  50.572  1.00 25.50           C
ATOM   3657  CG  PRO B 300      10.163   6.356  51.597  1.00 24.76           C
ATOM   3658  CD  PRO B 300      10.127   7.753  52.155  1.00 17.55           C
ATOM   3659  HA  PRO B 300      12.973   6.899  51.588  1.00 21.87           H
ATOM   3660  HB2 PRO B 300      10.944   6.583  49.698  1.00 30.60           H
ATOM   3661  HB3 PRO B 300      11.685   5.445  50.539  1.00 30.60           H
ATOM   3662  HG2 PRO B 300       9.321   6.143  51.165  1.00 29.71           H
ATOM   3663  HG3 PRO B 300      10.354   5.716  52.299  1.00 29.71           H
ATOM   3664  HD2 PRO B 300       9.494   8.298  51.663  1.00 21.07           H
ATOM   3665  HD3 PRO B 300       9.917   7.733  53.102  1.00 21.07           H
ATOM   3666  N   GLU B 301      12.503   9.257  49.492  1.00 17.62           N
ATOM   3667  CA  GLU B 301      13.270  10.017  48.493  1.00 18.12           C
ATOM   3668  C   GLU B 301      14.729  10.124  48.897  1.00 18.85           C
ATOM   3669  O   GLU B 301      15.588  10.139  48.032  1.00 21.26           O
ATOM   3670  CB  GLU B 301      12.721  11.411  48.271  1.00 22.26           C
ATOM   3671  CG  GLU B 301      11.486  11.468  47.501  1.00 30.71           C
ATOM   3672  CD  GLU B 301      11.612  10.708  46.186  1.00 27.44           C
ATOM   3673  OE1 GLU B 301      10.718   9.893  45.933  1.00 37.13           O
ATOM   3674  OE2 GLU B 301      12.613  10.901  45.484  1.00 28.36           O1-
ATOM   3675  H   GLU B 301      11.788   9.641  49.776  1.00 21.15           H
ATOM   3676  HA  GLU B 301      13.231   9.545  47.646  1.00 21.75           H
ATOM   3677  HB2 GLU B 301      12.546  11.815  49.135  1.00 26.71           H
ATOM   3678  HB3 GLU B 301      13.387  11.933  47.797  1.00 26.71           H
ATOM   3679  HG2 GLU B 301      10.769  11.068  48.016  1.00 36.85           H
ATOM   3680  HG3 GLU B 301      11.279  12.394  47.298  1.00 36.85           H
ATOM   3681  N   ASN B 302      15.031  10.206  50.205  1.00 17.61           N
ATOM   3682  CA  ASN B 302      16.415  10.238  50.690  1.00 17.98           C
ATOM   3683  C   ASN B 302      17.222   9.003  50.284  1.00 15.76           C
ATOM   3684  O   ASN B 302      18.431   9.111  50.031  1.00 21.43           O
ATOM   3685  CB  ASN B 302      16.448  10.365  52.211  1.00 19.63           C
ATOM   3686  CG  ASN B 302      15.964  11.709  52.695  1.00 22.84           C
ATOM   3687  OD1 ASN B 302      16.507  12.738  52.307  1.00 36.92           O
ATOM   3688  ND2 ASN B 302      14.900  11.723  53.494  1.00 21.60           N
ATOM   3689  H   ASN B 302      14.444  10.245  50.833  1.00 21.13           H
ATOM   3690  HA  ASN B 302      16.858  11.016  50.318  1.00 21.58           H
ATOM   3691  HB2 ASN B 302      15.877   9.683  52.598  1.00 23.56           H
ATOM   3692  HB3 ASN B 302      17.361  10.247  52.518  1.00 23.56           H
ATOM   3693 HD21 ASN B 302      14.595  12.470  53.790  1.00 25.92           H
ATOM   3694 HD22 ASN B 302      14.519  10.985  53.715  1.00 25.92           H
ATOM   3695  N   PHE B 303      16.598   7.835  50.225  1.00 18.90           N
ATOM   3696  CA  PHE B 303      17.308   6.655  49.765  1.00 14.60           C
ATOM   3697  C   PHE B 303      17.725   6.817  48.302  1.00 19.11           C
ATOM   3698  O   PHE B 303      18.785   6.337  47.889  1.00 17.81           O
ATOM   3699  CB  PHE B 303      16.433   5.426  49.912  1.00 19.12           C
ATOM   3700  CG  PHE B 303      15.871   5.227  51.281  1.00 19.11           C
ATOM   3701  CD1 PHE B 303      16.614   5.500  52.398  1.00 21.65           C
ATOM   3702  CD2 PHE B 303      14.603   4.717  51.431  1.00 19.92           C
ATOM   3703  CE1 PHE B 303      16.055   5.275  53.699  1.00 21.91           C
ATOM   3704  CE2 PHE B 303      14.049   4.500  52.682  1.00 18.95           C
ATOM   3705  CZ  PHE B 303      14.784   4.770  53.822  1.00 19.50           C
ATOM   3706  H   PHE B 303      15.776   7.701  50.441  1.00 22.68           H
ATOM   3707  HA  PHE B 303      18.107   6.529  50.301  1.00 17.52           H
ATOM   3708  HB2 PHE B 303      15.687   5.501  49.296  1.00 22.95           H
ATOM   3709  HB3 PHE B 303      16.960   4.642  49.693  1.00 22.95           H
ATOM   3710  HD1 PHE B 303      17.478   5.836  52.313  1.00 25.99           H
ATOM   3711  HD2 PHE B 303      14.099   4.525  50.674  1.00 23.91           H
ATOM   3712  HE1 PHE B 303      16.556   5.466  54.459  1.00 26.30           H
ATOM   3713  HE2 PHE B 303      13.187   4.159  52.755  1.00 22.74           H
ATOM   3714  HZ  PHE B 303      14.415   4.630  54.664  1.00 23.40           H
ATOM   3715  N   ARG B 304      16.853   7.417  47.494  1.00 17.77           N
ATOM   3716  CA  ARG B 304      17.144   7.591  46.083  1.00 16.81           C
ATOM   3717  C   ARG B 304      18.291   8.562  45.894  1.00 18.84           C
ATOM   3718  O   ARG B 304      19.201   8.321  45.079  1.00 17.70           O
ATOM   3719  CB  ARG B 304      15.870   8.058  45.356  1.00 21.65           C
ATOM   3720  CG  ARG B 304      14.753   7.038  45.472  1.00 29.38           C
ATOM   3721  CD  ARG B 304      13.499   7.422  44.662  1.00 46.11           C
ATOM   3722  NE  ARG B 304      12.500   6.347  44.670  1.00 54.34           N
ATOM   3723  CZ  ARG B 304      11.606   6.132  45.645  1.00 55.18           C
ATOM   3724  NH1 ARG B 304      10.743   5.116  45.555  1.00 64.12           N
ATOM   3725  NH2 ARG B 304      11.554   6.922  46.714  1.00 47.29           N1+
ATOM   3726  H   ARG B 304      16.090   7.729  47.741  1.00 21.33           H
ATOM   3727  HA  ARG B 304      17.409   6.737  45.707  1.00 20.17           H
ATOM   3728  HB2 ARG B 304      15.563   8.890  45.750  1.00 25.98           H
ATOM   3729  HB3 ARG B 304      16.067   8.186  44.415  1.00 25.98           H
ATOM   3730  HG2 ARG B 304      15.071   6.183  45.143  1.00 35.25           H
ATOM   3731  HG3 ARG B 304      14.494   6.958  46.404  1.00 35.25           H
ATOM   3732  HD2 ARG B 304      13.096   8.214  45.052  1.00 55.34           H
ATOM   3733  HD3 ARG B 304      13.753   7.594  43.742  1.00 55.34           H
ATOM   3734  HE  ARG B 304      12.487   5.813  43.996  1.00 65.21           H
ATOM   3735 HH11 ARG B 304      10.761   4.597  44.869  1.00 76.94           H
ATOM   3736 HH12 ARG B 304      10.168   4.984  46.180  1.00 76.94           H
ATOM   3737 HH21 ARG B 304      12.102   7.580  46.789  1.00 56.75           H
ATOM   3738 HH22 ARG B 304      10.973   6.773  47.330  1.00 56.75           H
ATOM   3739  N   LEU B 305      18.284   9.657  46.656  1.00 17.97           N
ATOM   3740  CA  LEU B 305      19.391  10.589  46.584  1.00 15.96           C
ATOM   3741  C   LEU B 305      20.691   9.924  47.024  1.00 17.02           C
ATOM   3742  O   LEU B 305      21.732  10.096  46.383  1.00 15.27           O
ATOM   3743  CB  LEU B 305      19.110  11.815  47.448  1.00 13.69           C
ATOM   3744  CG  LEU B 305      17.919  12.697  47.021  1.00 19.81           C
ATOM   3745  CD1 LEU B 305      17.651  13.679  48.114  1.00 23.66           C
ATOM   3746  CD2 LEU B 305      18.218  13.423  45.688  1.00 28.30           C
ATOM   3747  H   LEU B 305      17.661   9.873  47.208  1.00 21.56           H
ATOM   3748  HA  LEU B 305      19.499  10.885  45.667  1.00 19.15           H
ATOM   3749  HB2 LEU B 305      18.935  11.514  48.353  1.00 16.43           H
ATOM   3750  HB3 LEU B 305      19.900  12.377  47.444  1.00 16.43           H
ATOM   3751  HG  LEU B 305      17.131  12.144  46.902  1.00 23.78           H
ATOM   3752 HD11 LEU B 305      16.903  14.241  47.858  1.00 28.39           H
ATOM   3753 HD12 LEU B 305      17.438  13.195  48.928  1.00 28.39           H
ATOM   3754 HD13 LEU B 305      18.443  14.223  48.250  1.00 28.39           H
ATOM   3755 HD21 LEU B 305      17.453  13.968  45.447  1.00 33.96           H
ATOM   3756 HD22 LEU B 305      19.001  13.984  45.803  1.00 33.96           H
ATOM   3757 HD23 LEU B 305      18.384  12.761  44.998  1.00 33.96           H
ATOM   3758  N   LEU B 306      20.661   9.160  48.123  1.00 15.92           N
ATOM   3759  CA  LEU B 306      21.897   8.515  48.542  1.00 15.22           C
ATOM   3760  C   LEU B 306      22.412   7.565  47.464  1.00 16.72           C
ATOM   3761  O   LEU B 306      23.615   7.508  47.204  1.00 17.00           O
ATOM   3762  CB  LEU B 306      21.702   7.783  49.863  1.00 16.25           C
ATOM   3763  CG  LEU B 306      22.969   7.116  50.355  1.00 18.73           C
ATOM   3764  CD1 LEU B 306      24.162   8.065  50.621  1.00 22.10           C
ATOM   3765  CD2 LEU B 306      22.645   6.379  51.562  1.00 24.94           C
ATOM   3766  H   LEU B 306      19.973   9.008  48.616  1.00 19.10           H
ATOM   3767  HA  LEU B 306      22.572   9.198  48.680  1.00 18.26           H
ATOM   3768  HB2 LEU B 306      21.416   8.419  50.537  1.00 19.49           H
ATOM   3769  HB3 LEU B 306      21.027   7.097  49.747  1.00 19.49           H
ATOM   3770  HG  LEU B 306      23.254   6.472  49.689  1.00 22.48           H
ATOM   3771 HD11 LEU B 306      24.918   7.542  50.930  1.00 26.52           H
ATOM   3772 HD12 LEU B 306      24.390   8.523  49.797  1.00 26.52           H
ATOM   3773 HD13 LEU B 306      23.906   8.711  51.299  1.00 26.52           H
ATOM   3774 HD21 LEU B 306      23.448   5.944  51.891  1.00 29.93           H
ATOM   3775 HD22 LEU B 306      22.307   6.998  52.228  1.00 29.93           H
ATOM   3776 HD23 LEU B 306      21.970   5.714  51.354  1.00 29.93           H
ATOM   3777  N   GLY B 307      21.525   6.817  46.823  1.00 15.95           N
ATOM   3778  CA  GLY B 307      21.962   5.956  45.734  1.00 16.68           C
ATOM   3779  C   GLY B 307      22.648   6.690  44.597  1.00 16.20           C
ATOM   3780  O   GLY B 307      23.665   6.227  44.072  1.00 18.76           O
ATOM   3781  H   GLY B 307      20.682   6.789  46.994  1.00 19.14           H
ATOM   3782  HA2 GLY B 307      22.580   5.294  46.082  1.00 20.02           H
ATOM   3783  HA3 GLY B 307      21.193   5.490  45.371  1.00 20.02           H
ATOM   3784  N   ASN B 308      22.107   7.835  44.185  1.00 14.90           N
ATOM   3785  CA  ASN B 308      22.759   8.581  43.110  1.00 17.72           C
ATOM   3786  C   ASN B 308      24.092   9.155  43.558  1.00 15.16           C
ATOM   3787  O   ASN B 308      25.069   9.154  42.788  1.00 17.45           O
ATOM   3788  CB  ASN B 308      21.824   9.665  42.607  1.00 18.96           C
ATOM   3789  CG  ASN B 308      20.604   9.076  41.908  1.00 21.17           C
ATOM   3790  OD1 ASN B 308      20.651   7.960  41.354  1.00 25.54           O
ATOM   3791  ND2 ASN B 308      19.537   9.810  41.918  1.00 29.94           N
ATOM   3792  H   ASN B 308      21.389   8.191  44.498  1.00 17.88           H
ATOM   3793  HA  ASN B 308      22.932   7.975  42.373  1.00 21.27           H
ATOM   3794  HB2 ASN B 308      21.516  10.196  43.358  1.00 22.75           H
ATOM   3795  HB3 ASN B 308      22.296  10.225  41.972  1.00 22.75           H
ATOM   3796 HD21 ASN B 308      18.818   9.528  41.539  1.00 35.93           H
ATOM   3797 HD22 ASN B 308      19.547  10.578  42.304  1.00 35.93           H
ATOM   3798  N   VAL B 309      24.165   9.642  44.798  1.00 15.80           N
ATOM   3799  CA  VAL B 309      25.441  10.117  45.313  1.00 15.48           C
ATOM   3800  C   VAL B 309      26.467   8.983  45.359  1.00 19.46           C
ATOM   3801  O   VAL B 309      27.636   9.194  45.019  1.00 17.11           O
ATOM   3802  CB  VAL B 309      25.281  10.787  46.691  1.00 17.44           C
ATOM   3803  CG1 VAL B 309      26.648  11.045  47.281  1.00 19.28           C
ATOM   3804  CG2 VAL B 309      24.519  12.119  46.519  1.00 20.28           C
ATOM   3805  H   VAL B 309      23.506   9.706  45.346  1.00 18.96           H
ATOM   3806  HA  VAL B 309      25.783  10.790  44.704  1.00 18.58           H
ATOM   3807  HB  VAL B 309      24.780  10.208  47.287  1.00 20.93           H
ATOM   3808 HG11 VAL B 309      26.543  11.467  48.148  1.00 23.13           H
ATOM   3809 HG12 VAL B 309      27.115  10.200  47.378  1.00 23.13           H
ATOM   3810 HG13 VAL B 309      27.143  11.630  46.686  1.00 23.13           H
ATOM   3811 HG21 VAL B 309      24.419  12.539  47.387  1.00 24.34           H
ATOM   3812 HG22 VAL B 309      25.025  12.698  45.927  1.00 24.34           H
ATOM   3813 HG23 VAL B 309      23.646  11.936  46.137  1.00 24.34           H
ATOM   3814  N   LEU B 310      26.063   7.781  45.834  1.00 15.69           N
ATOM   3815  CA  LEU B 310      26.956   6.619  45.820  1.00 14.43           C
ATOM   3816  C   LEU B 310      27.486   6.340  44.410  1.00 16.08           C
ATOM   3817  O   LEU B 310      28.668   6.027  44.231  1.00 17.53           O
ATOM   3818  CB  LEU B 310      26.230   5.383  46.347  1.00 18.95           C
ATOM   3819  CG  LEU B 310      27.083   4.104  46.464  1.00 19.91           C
ATOM   3820  CD1 LEU B 310      28.341   4.295  47.362  1.00 21.17           C
ATOM   3821  CD2 LEU B 310      26.290   2.922  47.015  1.00 18.05           C
ATOM   3822  H   LEU B 310      25.285   7.624  46.164  1.00 18.83           H
ATOM   3823  HA  LEU B 310      27.714   6.794  46.399  1.00 17.32           H
ATOM   3824  HB2 LEU B 310      25.886   5.584  47.231  1.00 22.74           H
ATOM   3825  HB3 LEU B 310      25.491   5.185  45.750  1.00 22.74           H
ATOM   3826  HG  LEU B 310      27.393   3.860  45.577  1.00 23.89           H
ATOM   3827 HD11 LEU B 310      28.833   3.460  47.396  1.00 25.40           H
ATOM   3828 HD12 LEU B 310      28.897   4.992  46.982  1.00 25.40           H
ATOM   3829 HD13 LEU B 310      28.055   4.547  48.254  1.00 25.40           H
ATOM   3830 HD21 LEU B 310      26.873   2.148  47.067  1.00 21.66           H
ATOM   3831 HD22 LEU B 310      25.960   3.148  47.899  1.00 21.66           H
ATOM   3832 HD23 LEU B 310      25.546   2.736  46.421  1.00 21.66           H
ATOM   3833  N   VAL B 311      26.620   6.380  43.412  1.00 16.00           N
ATOM   3834  CA  VAL B 311      27.088   6.141  42.044  1.00 14.60           C
ATOM   3835  C   VAL B 311      28.166   7.158  41.648  1.00 17.65           C
ATOM   3836  O   VAL B 311      29.201   6.793  41.059  1.00 15.94           O
ATOM   3837  CB  VAL B 311      25.880   6.102  41.074  1.00 15.00           C
ATOM   3838  CG1 VAL B 311      26.349   6.053  39.634  1.00 19.28           C
ATOM   3839  CG2 VAL B 311      25.028   4.903  41.336  1.00 18.27           C
ATOM   3840  H   VAL B 311      25.778   6.539  43.488  1.00 19.20           H
ATOM   3841  HA  VAL B 311      27.502   5.264  42.017  1.00 17.52           H
ATOM   3842  HB  VAL B 311      25.340   6.898  41.196  1.00 18.00           H
ATOM   3843 HG11 VAL B 311      25.575   6.030  39.051  1.00 23.13           H
ATOM   3844 HG12 VAL B 311      26.880   6.843  39.448  1.00 23.13           H
ATOM   3845 HG13 VAL B 311      26.886   5.256  39.504  1.00 23.13           H
ATOM   3846 HG21 VAL B 311      24.282   4.905  40.717  1.00 21.93           H
ATOM   3847 HG22 VAL B 311      25.562   4.104  41.210  1.00 21.93           H
ATOM   3848 HG23 VAL B 311      24.701   4.942  42.249  1.00 21.93           H
ATOM   3849  N   CYS B 312      27.952   8.447  41.954  1.00 15.53           N
ATOM   3850  CA  CYS B 312      28.972   9.483  41.708  1.00 18.97           C
ATOM   3851  C   CYS B 312      30.280   9.201  42.430  1.00 17.04           C
ATOM   3852  O   CYS B 312      31.363   9.443  41.882  1.00 18.44           O
ATOM   3853  CB  CYS B 312      28.445  10.852  42.137  1.00 21.99           C
ATOM   3854  SG  CYS B 312      27.144  11.443  41.024  1.00 21.44           S
ATOM   3855  H   CYS B 312      27.226   8.748  42.305  1.00 18.64           H
ATOM   3856  HA  CYS B 312      29.159   9.520  40.757  1.00 22.77           H
ATOM   3857  HB2 CYS B 312      28.074  10.786  43.031  1.00 26.39           H
ATOM   3858  HB3 CYS B 312      29.172  11.494  42.123  1.00 26.39           H
ATOM   3859  HG  CYS B 312      26.764  12.517  41.402  1.00 25.72           H
ATOM   3860  N   VAL B 313      30.205   8.729  43.673  1.00 14.91           N
ATOM   3861  CA  VAL B 313      31.405   8.402  44.451  1.00 18.09           C
ATOM   3862  C   VAL B 313      32.187   7.247  43.822  1.00 18.42           C
ATOM   3863  O   VAL B 313      33.426   7.300  43.721  1.00 17.02           O
ATOM   3864  CB  VAL B 313      31.001   8.117  45.902  1.00 18.45           C
ATOM   3865  CG1 VAL B 313      32.155   7.541  46.684  1.00 22.56           C
ATOM   3866  CG2 VAL B 313      30.551   9.400  46.528  1.00 19.13           C
ATOM   3867  H   VAL B 313      29.468   8.587  44.092  1.00 17.90           H
ATOM   3868  HA  VAL B 313      31.987   9.178  44.457  1.00 21.71           H
ATOM   3869  HB  VAL B 313      30.265   7.485  45.921  1.00 22.14           H
ATOM   3870 HG11 VAL B 313      31.867   7.373  47.594  1.00 27.07           H
ATOM   3871 HG12 VAL B 313      32.436   6.712  46.267  1.00 27.07           H
ATOM   3872 HG13 VAL B 313      32.887   8.178  46.680  1.00 27.07           H
ATOM   3873 HG21 VAL B 313      30.294   9.229  47.447  1.00 22.96           H
ATOM   3874 HG22 VAL B 313      31.282  10.037  46.502  1.00 22.96           H
ATOM   3875 HG23 VAL B 313      29.793   9.745  46.030  1.00 22.96           H
ATOM   3876  N   LEU B 314      31.492   6.205  43.380  1.00 14.97           N
ATOM   3877  CA  LEU B 314      32.174   5.089  42.751  1.00 17.28           C
ATOM   3878  C   LEU B 314      32.835   5.519  41.454  1.00 19.29           C
ATOM   3879  O   LEU B 314      33.953   5.083  41.149  1.00 20.48           O
ATOM   3880  CB  LEU B 314      31.189   3.950  42.504  1.00 15.06           C
ATOM   3881  CG  LEU B 314      30.570   3.270  43.722  1.00 17.47           C
ATOM   3882  CD1 LEU B 314      29.496   2.283  43.304  1.00 22.97           C
ATOM   3883  CD2 LEU B 314      31.645   2.615  44.562  1.00 22.68           C
ATOM   3884  H   LEU B 314      30.638   6.123  43.432  1.00 17.97           H
ATOM   3885  HA  LEU B 314      32.867   4.765  43.348  1.00 20.73           H
ATOM   3886  HB2 LEU B 314      30.457   4.298  41.971  1.00 18.07           H
ATOM   3887  HB3 LEU B 314      31.649   3.262  41.999  1.00 18.07           H
ATOM   3888  HG  LEU B 314      30.145   3.949  44.270  1.00 20.96           H
ATOM   3889 HD11 LEU B 314      29.123   1.869  44.097  1.00 27.56           H
ATOM   3890 HD12 LEU B 314      28.803   2.759  42.820  1.00 27.56           H
ATOM   3891 HD13 LEU B 314      29.895   1.608  42.733  1.00 27.56           H
ATOM   3892 HD21 LEU B 314      31.230   2.190  45.329  1.00 27.21           H
ATOM   3893 HD22 LEU B 314      32.105   1.952  44.024  1.00 27.21           H
ATOM   3894 HD23 LEU B 314      32.272   3.294  44.858  1.00 27.21           H
ATOM   3895  N   ALA B 315      32.164   6.392  40.694  1.00 17.38           N
ATOM   3896  CA  ALA B 315      32.764   6.916  39.476  1.00 15.90           C
ATOM   3897  C   ALA B 315      34.020   7.720  39.800  1.00 16.28           C
ATOM   3898  O   ALA B 315      35.029   7.630  39.096  1.00 17.07           O
ATOM   3899  CB  ALA B 315      31.754   7.763  38.712  1.00 19.02           C
ATOM   3900  H   ALA B 315      31.374   6.688  40.863  1.00 20.86           H
ATOM   3901  HA  ALA B 315      33.022   6.174  38.908  1.00 19.08           H
ATOM   3902  HB1 ALA B 315      32.173   8.102  37.906  1.00 22.82           H
ATOM   3903  HB2 ALA B 315      30.990   7.212  38.482  1.00 22.82           H
ATOM   3904  HB3 ALA B 315      31.472   8.501  39.275  1.00 22.82           H
ATOM   3905  N   HIS B 316      33.966   8.534  40.844  1.00 16.00           N
ATOM   3906  CA  HIS B 316      35.132   9.341  41.228  1.00 18.36           C
ATOM   3907  C   HIS B 316      36.267   8.458  41.714  1.00 18.03           C
ATOM   3908  O   HIS B 316      37.433   8.681  41.379  1.00 18.32           O
ATOM   3909  CB  HIS B 316      34.728  10.331  42.312  1.00 19.45           C
ATOM   3910  CG  HIS B 316      35.802  11.301  42.681  1.00 21.73           C
ATOM   3911  ND1 HIS B 316      36.171  11.531  43.994  1.00 28.15           N
ATOM   3912  CD2 HIS B 316      36.563  12.123  41.922  1.00 22.14           C
ATOM   3913  CE1 HIS B 316      37.124  12.451  44.015  1.00 25.41           C
ATOM   3914  NE2 HIS B 316      37.365  12.836  42.777  1.00 22.16           N
ATOM   3915  H   HIS B 316      33.277   8.643  41.347  1.00 19.20           H
ATOM   3916  HA  HIS B 316      35.444   9.842  40.458  1.00 22.03           H
ATOM   3917  HB2 HIS B 316      34.489   9.837  43.112  1.00 23.34           H
ATOM   3918  HB3 HIS B 316      33.964  10.840  42.000  1.00 23.34           H
ATOM   3919  HD2 HIS B 316      36.534  12.204  40.996  1.00 26.57           H
ATOM   3920  HE1 HIS B 316      37.544  12.780  44.776  1.00 30.49           H
ATOM   3921  HE2 HIS B 316      37.953  13.417  42.541  1.00 26.59           H
ATOM   3922  N   HIS B 317      35.929   7.431  42.487  1.00 16.57           N
ATOM   3923  CA  HIS B 317      36.910   6.506  43.022  1.00 20.87           C
ATOM   3924  C   HIS B 317      37.548   5.631  41.946  1.00 20.58           C
ATOM   3925  O   HIS B 317      38.750   5.365  42.001  1.00 22.33           O
ATOM   3926  CB  HIS B 317      36.232   5.634  44.084  1.00 25.36           C
ATOM   3927  CG  HIS B 317      37.197   4.922  44.957  1.00 38.78           C
ATOM   3928  ND1 HIS B 317      37.876   5.559  45.973  1.00 38.95           N
ATOM   3929  CD2 HIS B 317      37.632   3.639  44.945  1.00 39.96           C
ATOM   3930  CE1 HIS B 317      38.684   4.688  46.556  1.00 49.00           C
ATOM   3931  NE2 HIS B 317      38.553   3.518  45.953  1.00 40.26           N
ATOM   3932  H   HIS B 317      35.120   7.249  42.718  1.00 19.88           H
ATOM   3933  HA  HIS B 317      37.616   7.011  43.455  1.00 25.04           H
ATOM   3934  HB2 HIS B 317      35.683   4.968  43.641  1.00 30.43           H
ATOM   3935  HB3 HIS B 317      35.679   6.197  44.648  1.00 30.43           H
ATOM   3936  HD2 HIS B 317      37.356   2.967  44.364  1.00 47.96           H
ATOM   3937  HE1 HIS B 317      39.245   4.866  47.276  1.00 58.80           H
ATOM   3938  HE2 HIS B 317      38.973   2.798  46.162  1.00 48.31           H
ATOM   3939  N   PHE B 318      36.773   5.164  40.961  1.00 19.00           N
ATOM   3940  CA  PHE B 318      37.283   4.160  40.038  1.00 20.12           C
ATOM   3941  C   PHE B 318      37.588   4.683  38.644  1.00 18.19           C
ATOM   3942  O   PHE B 318      38.162   3.930  37.830  1.00 19.46           O
ATOM   3943  CB  PHE B 318      36.296   3.000  39.984  1.00 20.43           C
ATOM   3944  CG  PHE B 318      36.311   2.189  41.247  1.00 23.70           C
ATOM   3945  CD1 PHE B 318      35.242   2.160  42.090  1.00 25.84           C
ATOM   3946  CD2 PHE B 318      37.464   1.496  41.609  1.00 31.20           C
ATOM   3947  CE1 PHE B 318      35.288   1.398  43.268  1.00 28.85           C
ATOM   3948  CE2 PHE B 318      37.520   0.769  42.783  1.00 35.37           C
ATOM   3949  CZ  PHE B 318      36.426   0.719  43.608  1.00 33.25           C
ATOM   3950  H   PHE B 318      35.963   5.411  40.812  1.00 22.81           H
ATOM   3951  HA  PHE B 318      38.113   3.812  40.399  1.00 24.14           H
ATOM   3952  HB2 PHE B 318      35.400   3.350  39.860  1.00 24.51           H
ATOM   3953  HB3 PHE B 318      36.531   2.416  39.247  1.00 24.51           H
ATOM   3954  HD1 PHE B 318      34.463   2.616  41.864  1.00 31.01           H
ATOM   3955  HD2 PHE B 318      38.208   1.524  41.053  1.00 37.45           H
ATOM   3956  HE1 PHE B 318      34.549   1.375  43.832  1.00 34.62           H
ATOM   3957  HE2 PHE B 318      38.292   0.299  43.004  1.00 42.44           H
ATOM   3958  HZ  PHE B 318      36.455   0.223  44.394  1.00 39.90           H
ATOM   3959  N   GLY B 319      37.212   5.928  38.355  1.00 21.64           N
ATOM   3960  CA  GLY B 319      37.549   6.534  37.071  1.00 20.93           C
ATOM   3961  C   GLY B 319      37.069   5.673  35.922  1.00 22.52           C
ATOM   3962  O   GLY B 319      35.918   5.225  35.878  1.00 20.71           O
ATOM   3963  H   GLY B 319      36.764   6.439  38.882  1.00 25.97           H
ATOM   3964  HA2 GLY B 319      37.132   7.407  37.001  1.00 25.11           H
ATOM   3965  HA3 GLY B 319      38.510   6.640  37.001  1.00 25.11           H
ATOM   3966  N   LYS B 320      37.974   5.388  34.991  1.00 20.78           N
ATOM   3967  CA  LYS B 320      37.560   4.741  33.752  1.00 23.91           C
ATOM   3968  C   LYS B 320      37.096   3.299  33.943  1.00 23.35           C
ATOM   3969  O   LYS B 320      36.417   2.756  33.059  1.00 21.58           O
ATOM   3970  CB  LYS B 320      38.706   4.784  32.729  1.00 28.01           C
ATOM   3971  CG  LYS B 320      39.963   4.026  33.149  1.00 30.69           C
ATOM   3972  CD  LYS B 320      41.097   4.224  32.130  1.00 41.35           C
ATOM   3973  CE  LYS B 320      41.457   2.931  31.470  1.00 47.98           C
ATOM   3974  NZ  LYS B 320      42.072   2.009  32.468  1.00 43.63           N1+
ATOM   3975  H   LYS B 320      38.816   5.555  35.050  1.00 24.94           H
ATOM   3976  HA  LYS B 320      36.817   5.239  33.379  1.00 28.69           H
ATOM   3977  HB2 LYS B 320      38.393   4.395  31.897  1.00 33.61           H
ATOM   3978  HB3 LYS B 320      38.956   5.709  32.582  1.00 33.61           H
ATOM   3979  HG2 LYS B 320      40.264   4.357  34.010  1.00 36.82           H
ATOM   3980  HG3 LYS B 320      39.763   3.079  33.203  1.00 36.82           H
ATOM   3981  HD2 LYS B 320      40.809   4.847  31.445  1.00 49.62           H
ATOM   3982  HD3 LYS B 320      41.883   4.564  32.586  1.00 49.62           H
ATOM   3983  HE2 LYS B 320      40.657   2.513  31.115  1.00 57.58           H
ATOM   3984  HE3 LYS B 320      42.100   3.094  30.762  1.00 57.58           H
ATOM   3985  HZ1 LYS B 320      42.287   1.239  32.078  1.00 52.35           H
ATOM   3986  HZ2 LYS B 320      42.808   2.377  32.808  1.00 52.35           H
ATOM   3987  HZ3 LYS B 320      41.497   1.849  33.128  1.00 52.35           H
ATOM   3988  N   GLU B 321      37.438   2.653  35.059  1.00 20.34           N
ATOM   3989  CA  GLU B 321      36.873   1.334  35.320  1.00 22.34           C
ATOM   3990  C   GLU B 321      35.366   1.368  35.526  1.00 23.54           C
ATOM   3991  O   GLU B 321      34.701   0.328  35.395  1.00 23.51           O
ATOM   3992  CB  GLU B 321      37.480   0.715  36.574  1.00 22.41           C
ATOM   3993  CG  GLU B 321      38.691  -0.070  36.435  1.00 41.98           C
ATOM   3994  CD  GLU B 321      38.792  -1.029  37.624  1.00 44.64           C
ATOM   3995  OE1 GLU B 321      38.254  -2.172  37.573  1.00 48.98           O
ATOM   3996  OE2 GLU B 321      39.357  -0.609  38.638  1.00 41.91           O1-
ATOM   3997  H   GLU B 321      37.976   2.946  35.662  1.00 24.40           H
ATOM   3998  HA  GLU B 321      37.064   0.750  34.569  1.00 26.81           H
ATOM   3999  HB2 GLU B 321      37.681   1.434  37.193  1.00 26.90           H
ATOM   4000  HB3 GLU B 321      36.812   0.134  36.972  1.00 26.90           H
ATOM   4001  HG2 GLU B 321      38.654  -0.589  35.616  1.00 50.37           H
ATOM   4002  HG3 GLU B 321      39.464   0.515  36.438  1.00 50.37           H
ATOM   4003  N   PHE B 322      34.807   2.529  35.864  1.00 16.50           N
ATOM   4004  CA  PHE B 322      33.386   2.645  36.122  1.00 20.39           C
ATOM   4005  C   PHE B 322      32.693   2.950  34.792  1.00 21.84           C
ATOM   4006  O   PHE B 322      32.186   4.035  34.536  1.00 19.88           O
ATOM   4007  CB  PHE B 322      33.137   3.701  37.214  1.00 17.47           C
ATOM   4008  CG  PHE B 322      31.746   3.642  37.793  1.00 18.29           C
ATOM   4009  CD1 PHE B 322      31.406   2.596  38.633  1.00 22.40           C
ATOM   4010  CD2 PHE B 322      30.793   4.593  37.495  1.00 17.93           C
ATOM   4011  CE1 PHE B 322      30.134   2.487  39.167  1.00 22.33           C
ATOM   4012  CE2 PHE B 322      29.515   4.508  38.065  1.00 17.23           C
ATOM   4013  CZ  PHE B 322      29.191   3.415  38.871  1.00 19.48           C
ATOM   4014  H   PHE B 322      35.239   3.268  35.948  1.00 19.80           H
ATOM   4015  HA  PHE B 322      33.053   1.793  36.447  1.00 24.46           H
ATOM   4016  HB2 PHE B 322      33.768   3.561  37.938  1.00 20.96           H
ATOM   4017  HB3 PHE B 322      33.264   4.584  36.832  1.00 20.96           H
ATOM   4018  HD1 PHE B 322      32.038   1.941  38.824  1.00 26.88           H
ATOM   4019  HD2 PHE B 322      31.008   5.308  36.941  1.00 21.52           H
ATOM   4020  HE1 PHE B 322      29.925   1.774  39.726  1.00 26.80           H
ATOM   4021  HE2 PHE B 322      28.868   5.142  37.856  1.00 20.68           H
ATOM   4022  HZ  PHE B 322      28.345   3.353  39.251  1.00 23.38           H
ATOM   4023  N   THR B 323      32.681   1.932  33.928  1.00 18.03           N
ATOM   4024  CA  THR B 323      32.245   2.083  32.557  1.00 21.21           C
ATOM   4025  C   THR B 323      30.735   2.260  32.490  1.00 22.68           C
ATOM   4026  O   THR B 323      30.037   2.017  33.473  1.00 20.29           O
ATOM   4027  CB  THR B 323      32.603   0.842  31.761  1.00 21.80           C
ATOM   4028  OG1 THR B 323      31.910  -0.248  32.337  1.00 20.45           O
ATOM   4029  CG2 THR B 323      34.077   0.543  31.821  1.00 24.56           C
ATOM   4030  H   THR B 323      32.927   1.132  34.125  1.00 21.63           H
ATOM   4031  HA  THR B 323      32.674   2.853  32.153  1.00 25.45           H
ATOM   4032  HB  THR B 323      32.338   0.953  30.835  1.00 26.16           H
ATOM   4033  HG1 THR B 323      32.086  -0.954  31.918  1.00 24.54           H
ATOM   4034 HG21 THR B 323      34.275  -0.254  31.305  1.00 29.47           H
ATOM   4035 HG22 THR B 323      34.581   1.287  31.458  1.00 29.47           H
ATOM   4036 HG23 THR B 323      34.348   0.397  32.741  1.00 29.47           H
ATOM   4037  N   PRO B 324      30.209   2.648  31.334  1.00 19.57           N
ATOM   4038  CA  PRO B 324      28.771   2.859  31.216  1.00 18.82           C
ATOM   4039  C   PRO B 324      27.988   1.607  31.553  1.00 20.61           C
ATOM   4040  O   PRO B 324      26.993   1.709  32.295  1.00 19.40           O
ATOM   4041  CB  PRO B 324      28.581   3.317  29.751  1.00 21.64           C
ATOM   4042  CG  PRO B 324      29.912   4.094  29.466  1.00 22.00           C
ATOM   4043  CD  PRO B 324      30.957   3.250  30.193  1.00 23.10           C
ATOM   4044  HA  PRO B 324      28.492   3.574  31.808  1.00 22.58           H
ATOM   4045  HB2 PRO B 324      28.493   2.547  29.169  1.00 25.97           H
ATOM   4046  HB3 PRO B 324      27.811   3.902  29.682  1.00 25.97           H
ATOM   4047  HG2 PRO B 324      30.084   4.120  28.512  1.00 26.40           H
ATOM   4048  HG3 PRO B 324      29.863   4.988  29.839  1.00 26.40           H
ATOM   4049  HD2 PRO B 324      31.293   2.554  29.607  1.00 27.72           H
ATOM   4050  HD3 PRO B 324      31.675   3.814  30.521  1.00 27.72           H
ATOM   4051  N   PRO B 325      28.400   0.409  31.096  1.00 19.58           N
ATOM   4052  CA  PRO B 325      27.652  -0.808  31.504  1.00 20.18           C
ATOM   4053  C   PRO B 325      27.737  -1.100  32.994  1.00 19.59           C
ATOM   4054  O   PRO B 325      26.759  -1.569  33.602  1.00 22.25           O
ATOM   4055  CB  PRO B 325      28.301  -1.925  30.685  1.00 21.69           C
ATOM   4056  CG  PRO B 325      29.032  -1.221  29.571  1.00 27.58           C
ATOM   4057  CD  PRO B 325      29.453   0.092  30.095  1.00 21.58           C
ATOM   4058  HA  PRO B 325      26.720  -0.728  31.249  1.00 24.22           H
ATOM   4059  HB2 PRO B 325      28.921  -2.422  31.243  1.00 26.03           H
ATOM   4060  HB3 PRO B 325      27.614  -2.511  30.329  1.00 26.03           H
ATOM   4061  HG2 PRO B 325      29.807  -1.746  29.314  1.00 33.09           H
ATOM   4062  HG3 PRO B 325      28.435  -1.108  28.816  1.00 33.09           H
ATOM   4063  HD2 PRO B 325      30.319   0.024  30.525  1.00 25.90           H
ATOM   4064  HD3 PRO B 325      29.457   0.754  29.386  1.00 25.90           H
ATOM   4065  N   VAL B 326      28.900  -0.869  33.592  1.00 20.25           N
ATOM   4066  CA  VAL B 326      29.032  -1.033  35.036  1.00 17.66           C
ATOM   4067  C   VAL B 326      28.129  -0.048  35.774  1.00 22.01           C
ATOM   4068  O   VAL B 326      27.450  -0.417  36.736  1.00 18.39           O
ATOM   4069  CB  VAL B 326      30.500  -0.889  35.469  1.00 20.02           C
ATOM   4070  CG1 VAL B 326      30.621  -0.740  37.003  1.00 23.56           C
ATOM   4071  CG2 VAL B 326      31.323  -2.103  35.007  1.00 25.17           C
ATOM   4072  H   VAL B 326      29.619  -0.620  33.192  1.00 24.30           H
ATOM   4073  HA  VAL B 326      28.744  -1.929  35.273  1.00 21.20           H
ATOM   4074  HB  VAL B 326      30.877  -0.095  35.058  1.00 24.02           H
ATOM   4075 HG11 VAL B 326      31.558  -0.652  37.239  1.00 28.27           H
ATOM   4076 HG12 VAL B 326      30.134   0.050  37.283  1.00 28.27           H
ATOM   4077 HG13 VAL B 326      30.246  -1.528  37.427  1.00 28.27           H
ATOM   4078 HG21 VAL B 326      32.243  -1.988  35.292  1.00 30.21           H
ATOM   4079 HG22 VAL B 326      30.951  -2.906  35.404  1.00 30.21           H
ATOM   4080 HG23 VAL B 326      31.280  -2.163  34.039  1.00 30.21           H
ATOM   4081  N   GLN B 327      28.079   1.209  35.325  1.00 21.49           N
ATOM   4082  CA  GLN B 327      27.149   2.156  35.940  1.00 18.50           C
ATOM   4083  C   GLN B 327      25.718   1.644  35.859  1.00 19.34           C
ATOM   4084  O   GLN B 327      24.960   1.731  36.832  1.00 16.88           O
ATOM   4085  CB  GLN B 327      27.256   3.519  35.273  1.00 16.81           C
ATOM   4086  CG  GLN B 327      26.210   4.476  35.777  1.00 20.38           C
ATOM   4087  CD  GLN B 327      26.167   5.809  35.056  1.00 19.57           C
ATOM   4088  OE1 GLN B 327      27.013   6.128  34.225  1.00 21.88           O
ATOM   4089  NE2 GLN B 327      25.172   6.585  35.379  1.00 22.65           N
ATOM   4090  H   GLN B 327      28.557   1.529  34.687  1.00 25.79           H
ATOM   4091  HA  GLN B 327      27.378   2.261  36.877  1.00 22.20           H
ATOM   4092  HB2 GLN B 327      28.129   3.898  35.462  1.00 20.18           H
ATOM   4093  HB3 GLN B 327      27.136   3.416  34.316  1.00 20.18           H
ATOM   4094  HG2 GLN B 327      25.338   4.062  35.678  1.00 24.46           H
ATOM   4095  HG3 GLN B 327      26.380   4.656  36.715  1.00 24.46           H
ATOM   4096 HE21 GLN B 327      24.597   6.327  35.964  1.00 27.18           H
ATOM   4097 HE22 GLN B 327      25.090   7.356  35.006  1.00 27.18           H
ATOM   4098  N   ALA B 328      25.308   1.166  34.675  1.00 19.97           N
ATOM   4099  CA  ALA B 328      23.934   0.738  34.482  1.00 20.06           C
ATOM   4100  C   ALA B 328      23.573  -0.353  35.489  1.00 18.36           C
ATOM   4101  O   ALA B 328      22.499  -0.317  36.080  1.00 21.37           O
ATOM   4102  CB  ALA B 328      23.711   0.263  33.048  1.00 20.22           C
ATOM   4103  H   ALA B 328      25.807   1.083  33.980  1.00 23.96           H
ATOM   4104  HA  ALA B 328      23.346   1.494  34.640  1.00 24.07           H
ATOM   4105  HB1 ALA B 328      22.787  -0.016  32.949  1.00 24.27           H
ATOM   4106  HB2 ALA B 328      23.903   0.993  32.440  1.00 24.27           H
ATOM   4107  HB3 ALA B 328      24.303  -0.484  32.868  1.00 24.27           H
ATOM   4108  N   ALA B 329      24.499  -1.279  35.737  1.00 18.34           N
ATOM   4109  CA  ALA B 329      24.280  -2.354  36.691  1.00 22.04           C
ATOM   4110  C   ALA B 329      24.140  -1.791  38.100  1.00 20.29           C
ATOM   4111  O   ALA B 329      23.203  -2.144  38.835  1.00 18.04           O
ATOM   4112  CB  ALA B 329      25.432  -3.357  36.621  1.00 20.10           C
ATOM   4113  H   ALA B 329      25.271  -1.303  35.359  1.00 22.01           H
ATOM   4114  HA  ALA B 329      23.458  -2.819  36.466  1.00 26.45           H
ATOM   4115  HB1 ALA B 329      25.271  -4.067  37.261  1.00 24.12           H
ATOM   4116  HB2 ALA B 329      25.476  -3.724  35.724  1.00 24.12           H
ATOM   4117  HB3 ALA B 329      26.261  -2.900  36.833  1.00 24.12           H
ATOM   4118  N   TYR B 330      25.026  -0.866  38.470  1.00 17.46           N
ATOM   4119  CA  TYR B 330      24.893  -0.237  39.798  1.00 17.33           C
ATOM   4120  C   TYR B 330      23.633   0.616  39.917  1.00 17.78           C
ATOM   4121  O   TYR B 330      23.039   0.672  40.995  1.00 17.09           O
ATOM   4122  CB  TYR B 330      26.109   0.608  40.135  1.00 19.60           C
ATOM   4123  CG  TYR B 330      27.137  -0.216  40.853  1.00 18.84           C
ATOM   4124  CD1 TYR B 330      27.107  -0.326  42.224  1.00 19.07           C
ATOM   4125  CD2 TYR B 330      28.120  -0.905  40.158  1.00 18.51           C
ATOM   4126  CE1 TYR B 330      28.020  -1.106  42.894  1.00 18.33           C
ATOM   4127  CE2 TYR B 330      29.053  -1.680  40.819  1.00 19.06           C
ATOM   4128  CZ  TYR B 330      28.995  -1.770  42.197  1.00 22.04           C
ATOM   4129  OH  TYR B 330      29.893  -2.540  42.909  1.00 24.83           O
ATOM   4130  H   TYR B 330      25.689  -0.589  37.997  1.00 20.96           H
ATOM   4131  HA  TYR B 330      24.832  -0.939  40.465  1.00 20.79           H
ATOM   4132  HB2 TYR B 330      26.504   0.947  39.316  1.00 23.52           H
ATOM   4133  HB3 TYR B 330      25.844   1.341  40.713  1.00 23.52           H
ATOM   4134  HD1 TYR B 330      26.447   0.119  42.705  1.00 22.89           H
ATOM   4135  HD2 TYR B 330      28.153  -0.842  39.231  1.00 22.21           H
ATOM   4136  HE1 TYR B 330      27.988  -1.167  43.821  1.00 22.00           H
ATOM   4137  HE2 TYR B 330      29.709  -2.137  40.343  1.00 22.87           H
ATOM   4138  HH  TYR B 330      30.442  -2.899  42.385  1.00 29.80           H
ATOM   4139  N   GLN B 331      23.189   1.281  38.840  1.00 15.80           N
ATOM   4140  CA  GLN B 331      21.927   2.012  38.939  1.00 18.89           C
ATOM   4141  C   GLN B 331      20.775   1.087  39.277  1.00 17.50           C
ATOM   4142  O   GLN B 331      19.925   1.445  40.088  1.00 19.92           O
ATOM   4143  CB  GLN B 331      21.600   2.779  37.664  1.00 21.41           C
ATOM   4144  CG  GLN B 331      22.575   3.831  37.315  1.00 23.33           C
ATOM   4145  CD  GLN B 331      22.482   5.164  38.105  1.00 22.77           C
ATOM   4146  OE1 GLN B 331      23.338   5.986  37.917  1.00 25.30           O
ATOM   4147  NE2 GLN B 331      21.455   5.376  38.914  1.00 20.28           N
ATOM   4148  H   GLN B 331      23.582   1.322  38.076  1.00 18.96           H
ATOM   4149  HA  GLN B 331      22.002   2.659  39.658  1.00 22.66           H
ATOM   4150  HB2 GLN B 331      21.566   2.152  36.925  1.00 25.69           H
ATOM   4151  HB3 GLN B 331      20.735   3.204  37.772  1.00 25.69           H
ATOM   4152  HG2 GLN B 331      23.466   3.475  37.457  1.00 27.99           H
ATOM   4153  HG3 GLN B 331      22.463   4.046  36.375  1.00 27.99           H
ATOM   4154 HE21 GLN B 331      20.845   4.777  39.000  1.00 24.34           H
ATOM   4155 HE22 GLN B 331      21.399   6.113  39.354  1.00 24.34           H
ATOM   4156  N   LYS B 332      20.709  -0.100  38.648  1.00 15.74           N
ATOM   4157  CA  LYS B 332      19.674  -1.078  38.995  1.00 18.23           C
ATOM   4158  C   LYS B 332      19.764  -1.500  40.456  1.00 19.54           C
ATOM   4159  O   LYS B 332      18.738  -1.637  41.123  1.00 20.60           O
ATOM   4160  CB  LYS B 332      19.782  -2.303  38.090  1.00 21.63           C
ATOM   4161  CG  LYS B 332      19.301  -2.076  36.624  1.00 28.04           C
ATOM   4162  CD  LYS B 332      19.581  -3.335  35.821  1.00 29.43           C
ATOM   4163  CE  LYS B 332      19.371  -3.165  34.317  1.00 42.65           C
ATOM   4164  NZ  LYS B 332      19.480  -4.516  33.693  1.00 38.38           N1+
ATOM   4165  H   LYS B 332      21.246  -0.355  38.026  1.00 18.89           H
ATOM   4166  HA  LYS B 332      18.802  -0.677  38.853  1.00 21.88           H
ATOM   4167  HB2 LYS B 332      20.710  -2.580  38.055  1.00 25.95           H
ATOM   4168  HB3 LYS B 332      19.243  -3.015  38.469  1.00 25.95           H
ATOM   4169  HG2 LYS B 332      18.346  -1.905  36.613  1.00 33.65           H
ATOM   4170  HG3 LYS B 332      19.789  -1.338  36.228  1.00 33.65           H
ATOM   4171  HD2 LYS B 332      20.504  -3.598  35.965  1.00 35.31           H
ATOM   4172  HD3 LYS B 332      18.987  -4.039  36.126  1.00 35.31           H
ATOM   4173  HE2 LYS B 332      18.487  -2.806  34.143  1.00 51.18           H
ATOM   4174  HE3 LYS B 332      20.060  -2.590  33.948  1.00 51.18           H
ATOM   4175  HZ1 LYS B 332      19.362  -4.454  32.813  1.00 46.06           H
ATOM   4176  HZ2 LYS B 332      20.284  -4.861  33.854  1.00 46.06           H
ATOM   4177  HZ3 LYS B 332      18.859  -5.057  34.031  1.00 46.06           H
ATOM   4178  N   VAL B 333      20.980  -1.717  40.976  1.00 18.46           N
ATOM   4179  CA  VAL B 333      21.133  -2.144  42.374  1.00 16.49           C
ATOM   4180  C   VAL B 333      20.666  -1.050  43.331  1.00 19.53           C
ATOM   4181  O   VAL B 333      19.960  -1.317  44.320  1.00 19.19           O
ATOM   4182  CB  VAL B 333      22.597  -2.544  42.646  1.00 21.48           C
ATOM   4183  CG1 VAL B 333      22.862  -2.677  44.141  1.00 27.25           C
ATOM   4184  CG2 VAL B 333      22.913  -3.830  41.914  1.00 23.71           C
ATOM   4185  H   VAL B 333      21.720  -1.627  40.547  1.00 22.16           H
ATOM   4186  HA  VAL B 333      20.579  -2.926  42.525  1.00 19.79           H
ATOM   4187  HB  VAL B 333      23.182  -1.852  42.299  1.00 25.78           H
ATOM   4188 HG11 VAL B 333      23.790  -2.929  44.275  1.00 32.70           H
ATOM   4189 HG12 VAL B 333      22.685  -1.826  44.570  1.00 32.70           H
ATOM   4190 HG13 VAL B 333      22.278  -3.360  44.505  1.00 32.70           H
ATOM   4191 HG21 VAL B 333      23.835  -4.075  42.090  1.00 28.45           H
ATOM   4192 HG22 VAL B 333      22.319  -4.528  42.232  1.00 28.45           H
ATOM   4193 HG23 VAL B 333      22.783  -3.692  40.963  1.00 28.45           H
ATOM   4194  N   VAL B 334      21.072   0.198  43.073  1.00 16.87           N
ATOM   4195  CA  VAL B 334      20.754   1.248  44.020  1.00 20.03           C
ATOM   4196  C   VAL B 334      19.257   1.587  43.976  1.00 23.99           C
ATOM   4197  O   VAL B 334      18.644   1.869  45.014  1.00 22.35           O
ATOM   4198  CB  VAL B 334      21.731   2.415  43.750  1.00 23.80           C
ATOM   4199  CG1 VAL B 334      21.268   3.362  42.674  1.00 22.73           C
ATOM   4200  CG2 VAL B 334      22.027   3.057  44.940  1.00 38.61           C
ATOM   4201  H   VAL B 334      21.516   0.449  42.381  1.00 20.24           H
ATOM   4202  HA  VAL B 334      20.943   0.919  44.912  1.00 24.04           H
ATOM   4203  HB  VAL B 334      22.563   2.028  43.433  1.00 28.55           H
ATOM   4204 HG11 VAL B 334      21.931   4.062  42.564  1.00 27.28           H
ATOM   4205 HG12 VAL B 334      21.164   2.871  41.845  1.00 27.28           H
ATOM   4206 HG13 VAL B 334      20.419   3.749  42.939  1.00 27.28           H
ATOM   4207 HG21 VAL B 334      22.641   3.787  44.761  1.00 46.33           H
ATOM   4208 HG22 VAL B 334      21.206   3.402  45.325  1.00 46.33           H
ATOM   4209 HG23 VAL B 334      22.437   2.422  45.548  1.00 46.33           H
ATOM   4210  N   ALA B 335      18.623   1.472  42.810  1.00 19.82           N
ATOM   4211  CA  ALA B 335      17.172   1.586  42.754  1.00 22.18           C
ATOM   4212  C   ALA B 335      16.507   0.447  43.523  1.00 21.94           C
ATOM   4213  O   ALA B 335      15.498   0.663  44.208  1.00 21.61           O
ATOM   4214  CB  ALA B 335      16.704   1.579  41.319  1.00 21.83           C
ATOM   4215  H   ALA B 335      19.003   1.330  42.051  1.00 23.78           H
ATOM   4216  HA  ALA B 335      16.901   2.425  43.158  1.00 26.62           H
ATOM   4217  HB1 ALA B 335      15.737   1.656  41.302  1.00 26.19           H
ATOM   4218  HB2 ALA B 335      17.104   2.330  40.853  1.00 26.19           H
ATOM   4219  HB3 ALA B 335      16.978   0.747  40.902  1.00 26.19           H
ATOM   4220  N   GLY B 336      17.054  -0.765  43.409  1.00 19.75           N
ATOM   4221  CA  GLY B 336      16.445  -1.915  44.057  1.00 22.86           C
ATOM   4222  C   GLY B 336      16.543  -1.831  45.562  1.00 21.62           C
ATOM   4223  O   GLY B 336      15.599  -2.159  46.273  1.00 19.01           O
ATOM   4224  H   GLY B 336      17.771  -0.941  42.967  1.00 23.70           H
ATOM   4225  HA2 GLY B 336      15.508  -1.968  43.811  1.00 27.44           H
ATOM   4226  HA3 GLY B 336      16.888  -2.726  43.763  1.00 27.44           H
ATOM   4227  N   VAL B 337      17.689  -1.385  46.066  1.00 18.94           N
ATOM   4228  CA  VAL B 337      17.822  -1.178  47.495  1.00 17.07           C
ATOM   4229  C   VAL B 337      16.854  -0.090  47.966  1.00 20.90           C
ATOM   4230  O   VAL B 337      16.173  -0.245  48.983  1.00 19.50           O
ATOM   4231  CB  VAL B 337      19.288  -0.856  47.845  1.00 21.67           C
ATOM   4232  CG1 VAL B 337      19.409  -0.493  49.293  1.00 26.57           C
ATOM   4233  CG2 VAL B 337      20.205  -2.067  47.558  1.00 22.12           C
ATOM   4234  H   VAL B 337      18.392  -1.198  45.608  1.00 22.73           H
ATOM   4235  HA  VAL B 337      17.585  -2.000  47.951  1.00 20.49           H
ATOM   4236  HB  VAL B 337      19.592  -0.105  47.312  1.00 26.00           H
ATOM   4237 HG11 VAL B 337      20.338  -0.295  49.491  1.00 31.89           H
ATOM   4238 HG12 VAL B 337      18.859   0.286  49.470  1.00 31.89           H
ATOM   4239 HG13 VAL B 337      19.108  -1.241  49.832  1.00 31.89           H
ATOM   4240 HG21 VAL B 337      21.117  -1.833  47.789  1.00 26.54           H
ATOM   4241 HG22 VAL B 337      19.910  -2.820  48.095  1.00 26.54           H
ATOM   4242 HG23 VAL B 337      20.147  -2.290  46.616  1.00 26.54           H
ATOM   4243  N   ALA B 338      16.766   1.025  47.239  1.00 19.39           N
ATOM   4244  CA  ALA B 338      15.835   2.077  47.648  1.00 19.60           C
ATOM   4245  C   ALA B 338      14.407   1.569  47.670  1.00 21.72           C
ATOM   4246  O   ALA B 338      13.652   1.881  48.595  1.00 20.47           O
ATOM   4247  CB  ALA B 338      15.941   3.287  46.728  1.00 19.82           C
ATOM   4248  H   ALA B 338      17.219   1.194  46.528  1.00 23.26           H
ATOM   4249  HA  ALA B 338      16.062   2.365  48.546  1.00 23.52           H
ATOM   4250  HB1 ALA B 338      15.313   3.964  47.024  1.00 23.78           H
ATOM   4251  HB2 ALA B 338      16.846   3.634  46.766  1.00 23.78           H
ATOM   4252  HB3 ALA B 338      15.729   3.013  45.822  1.00 23.78           H
ATOM   4253  N   ASN B 339      14.007   0.815  46.636  1.00 17.72           N
ATOM   4254  CA  ASN B 339      12.652   0.267  46.597  1.00 22.17           C
ATOM   4255  C   ASN B 339      12.424  -0.692  47.750  1.00 21.34           C
ATOM   4256  O   ASN B 339      11.350  -0.675  48.363  1.00 20.82           O
ATOM   4257  CB  ASN B 339      12.384  -0.444  45.266  1.00 21.18           C
ATOM   4258  CG  ASN B 339      12.305   0.523  44.104  1.00 34.55           C
ATOM   4259  OD1 ASN B 339      12.162   1.732  44.318  1.00 36.18           O
ATOM   4260  ND2 ASN B 339      12.361   0.001  42.863  1.00 43.09           N
ATOM   4261  H   ASN B 339      14.495   0.612  45.958  1.00 21.26           H
ATOM   4262  HA  ASN B 339      12.015   0.994  46.681  1.00 26.61           H
ATOM   4263  HB2 ASN B 339      13.104  -1.070  45.089  1.00 25.42           H
ATOM   4264  HB3 ASN B 339      11.538  -0.917  45.323  1.00 25.42           H
ATOM   4265 HD21 ASN B 339      12.319   0.518  42.177  1.00 51.71           H
ATOM   4266 HD22 ASN B 339      12.438  -0.848  42.756  1.00 51.71           H
ATOM   4267  N   ALA B 340      13.443  -1.496  48.096  1.00 21.50           N
ATOM   4268  CA  ALA B 340      13.294  -2.455  49.190  1.00 24.38           C
ATOM   4269  C   ALA B 340      13.203  -1.750  50.531  1.00 22.65           C
ATOM   4270  O   ALA B 340      12.447  -2.176  51.413  1.00 20.37           O
ATOM   4271  CB  ALA B 340      14.469  -3.441  49.197  1.00 27.10           C
ATOM   4272  H   ALA B 340      14.215  -1.502  47.717  1.00 25.80           H
ATOM   4273  HA  ALA B 340      12.477  -2.960  49.060  1.00 29.26           H
ATOM   4274  HB1 ALA B 340      14.351  -4.067  49.929  1.00 32.52           H
ATOM   4275  HB2 ALA B 340      14.485  -3.918  48.353  1.00 32.52           H
ATOM   4276  HB3 ALA B 340      15.295  -2.946  49.314  1.00 32.52           H
ATOM   4277  N   LEU B 341      13.956  -0.674  50.707  1.00 19.04           N
ATOM   4278  CA  LEU B 341      13.851   0.072  51.952  1.00 18.32           C
ATOM   4279  C   LEU B 341      12.538   0.837  52.049  1.00 17.85           C
ATOM   4280  O   LEU B 341      12.135   1.208  53.152  1.00 20.35           O
ATOM   4281  CB  LEU B 341      15.005   1.059  52.119  1.00 16.77           C
ATOM   4282  CG  LEU B 341      16.286   0.459  52.637  1.00 25.05           C
ATOM   4283  CD1 LEU B 341      17.440   1.419  52.375  1.00 29.33           C
ATOM   4284  CD2 LEU B 341      16.176   0.182  54.136  1.00 24.10           C
ATOM   4285  H   LEU B 341      14.522  -0.362  50.139  1.00 22.85           H
ATOM   4286  HA  LEU B 341      13.885  -0.552  52.694  1.00 21.98           H
ATOM   4287  HB2 LEU B 341      15.197   1.458  51.256  1.00 20.13           H
ATOM   4288  HB3 LEU B 341      14.732   1.750  52.743  1.00 20.13           H
ATOM   4289  HG  LEU B 341      16.465  -0.377  52.178  1.00 30.06           H
ATOM   4290 HD11 LEU B 341      18.261   1.025  52.711  1.00 35.20           H
ATOM   4291 HD12 LEU B 341      17.513   1.571  51.419  1.00 35.20           H
ATOM   4292 HD13 LEU B 341      17.264   2.256  52.831  1.00 35.20           H
ATOM   4293 HD21 LEU B 341      17.009  -0.204  54.447  1.00 28.92           H
ATOM   4294 HD22 LEU B 341      16.003   1.016  54.599  1.00 28.92           H
ATOM   4295 HD23 LEU B 341      15.446  -0.439  54.289  1.00 28.92           H
ATOM   4296  N   ALA B 342      11.892   1.135  50.932  1.00 17.21           N
ATOM   4297  CA  ALA B 342      10.635   1.872  50.977  1.00 21.70           C
ATOM   4298  C   ALA B 342       9.405   0.954  51.058  1.00 21.92           C
ATOM   4299  O   ALA B 342       8.293   1.456  51.234  1.00 19.97           O
ATOM   4300  CB  ALA B 342      10.522   2.798  49.764  1.00 23.31           C
ATOM   4301  H   ALA B 342      12.156   0.925  50.141  1.00 20.65           H
ATOM   4302  HA  ALA B 342      10.635   2.429  51.771  1.00 26.05           H
ATOM   4303  HB1 ALA B 342       9.681   3.279  49.812  1.00 27.97           H
ATOM   4304  HB2 ALA B 342      11.263   3.425  49.776  1.00 27.97           H
ATOM   4305  HB3 ALA B 342      10.553   2.264  48.955  1.00 27.97           H
ATOM   4306  N   HIS B 343       9.586  -0.371  50.990  1.00 22.64           N
ATOM   4307  CA  HIS B 343       8.463  -1.256  50.666  1.00 25.34           C
ATOM   4308  C   HIS B 343       7.461  -1.386  51.813  1.00 28.31           C
ATOM   4309  O   HIS B 343       6.281  -1.630  51.562  1.00 26.88           O
ATOM   4310  CB  HIS B 343       8.978  -2.637  50.260  1.00 24.17           C
ATOM   4311  CG  HIS B 343       7.901  -3.568  49.793  1.00 35.01           C
ATOM   4312  ND1 HIS B 343       7.492  -4.660  50.532  1.00 48.42           N
ATOM   4313  CD2 HIS B 343       7.157  -3.579  48.656  1.00 43.76           C
ATOM   4314  CE1 HIS B 343       6.534  -5.298  49.872  1.00 46.19           C
ATOM   4315  NE2 HIS B 343       6.309  -4.660  48.736  1.00 42.67           N
ATOM   4316  H   HIS B 343      10.333  -0.774  51.124  1.00 27.17           H
ATOM   4317  HA  HIS B 343       7.989  -0.885  49.905  1.00 30.41           H
ATOM   4318  HB2 HIS B 343       9.412  -3.046  51.025  1.00 29.00           H
ATOM   4319  HB3 HIS B 343       9.615  -2.533  49.536  1.00 29.00           H
ATOM   4320  HD1 HIS B 343       7.805  -4.888  51.300  1.00 58.10           H
ATOM   4321  HD2 HIS B 343       7.202  -2.963  47.960  1.00 52.52           H
ATOM   4322  HE1 HIS B 343       6.093  -6.064  50.162  1.00 55.43           H
ATOM   4323  N   LYS B 344       7.907  -1.261  53.055  1.00 24.59           N
ATOM   4324  CA  LYS B 344       7.038  -1.390  54.213  1.00 21.41           C
ATOM   4325  C   LYS B 344       6.491  -0.058  54.724  1.00 24.02           C
ATOM   4326  O   LYS B 344       5.858  -0.029  55.781  1.00 21.67           O
ATOM   4327  CB  LYS B 344       7.792  -2.098  55.321  1.00 23.94           C
ATOM   4328  CG  LYS B 344       8.240  -3.551  54.944  1.00 33.33           C
ATOM   4329  CD  LYS B 344       7.006  -4.448  54.846  1.00 34.25           C
ATOM   4330  CE  LYS B 344       7.299  -5.909  55.211  1.00 46.87           C
ATOM   4331  NZ  LYS B 344       6.032  -6.740  55.323  1.00 49.77           N1+
ATOM   4332  H   LYS B 344       8.727  -1.099  53.256  1.00 29.50           H
ATOM   4333  HA  LYS B 344       6.280  -1.945  53.971  1.00 25.70           H
ATOM   4334  HB2 LYS B 344       8.589  -1.587  55.534  1.00 28.73           H
ATOM   4335  HB3 LYS B 344       7.220  -2.156  56.102  1.00 28.73           H
ATOM   4336  HG2 LYS B 344       8.688  -3.543  54.083  1.00 39.99           H
ATOM   4337  HG3 LYS B 344       8.826  -3.903  55.632  1.00 39.99           H
ATOM   4338  HD2 LYS B 344       6.327  -4.118  55.455  1.00 41.10           H
ATOM   4339  HD3 LYS B 344       6.672  -4.428  53.935  1.00 41.10           H
ATOM   4340  HE2 LYS B 344       7.857  -6.302  54.522  1.00 56.25           H
ATOM   4341  HE3 LYS B 344       7.754  -5.937  56.066  1.00 56.25           H
ATOM   4342  HZ1 LYS B 344       6.237  -7.580  55.535  1.00 59.72           H
ATOM   4343  HZ2 LYS B 344       5.502  -6.404  55.954  1.00 59.72           H
ATOM   4344  HZ3 LYS B 344       5.596  -6.736  54.547  1.00 59.72           H
ATOM   4345  N   TYR B 345       6.725   1.049  54.017  1.00 19.49           N
ATOM   4346  CA  TYR B 345       6.110   2.302  54.412  1.00 19.72           C
ATOM   4347  C   TYR B 345       4.592   2.214  54.269  1.00 28.36           C
ATOM   4348  O   TYR B 345       4.059   1.571  53.357  1.00 26.85           O
ATOM   4349  CB  TYR B 345       6.686   3.473  53.590  1.00 18.93           C
ATOM   4350  CG  TYR B 345       8.043   3.969  54.109  1.00 15.52           C
ATOM   4351  CD1 TYR B 345       8.174   5.252  54.600  1.00 16.25           C
ATOM   4352  CD2 TYR B 345       9.183   3.154  54.093  1.00 19.81           C
ATOM   4353  CE1 TYR B 345       9.366   5.721  55.079  1.00 19.92           C
ATOM   4354  CE2 TYR B 345      10.415   3.618  54.570  1.00 18.86           C
ATOM   4355  CZ  TYR B 345      10.497   4.888  55.080  1.00 17.49           C
ATOM   4356  OH  TYR B 345      11.718   5.345  55.522  1.00 19.22           O
ATOM   4357  H   TYR B 345       7.226   1.096  53.320  1.00 23.39           H
ATOM   4358  HA  TYR B 345       6.311   2.468  55.347  1.00 23.67           H
ATOM   4359  HB2 TYR B 345       6.805   3.184  52.672  1.00 22.72           H
ATOM   4360  HB3 TYR B 345       6.064   4.217  53.624  1.00 22.72           H
ATOM   4361  HD1 TYR B 345       7.428   5.806  54.622  1.00 19.50           H
ATOM   4362  HD2 TYR B 345       9.118   2.286  53.765  1.00 23.78           H
ATOM   4363  HE1 TYR B 345       9.426   6.589  55.409  1.00 23.91           H
ATOM   4364  HE2 TYR B 345      11.162   3.065  54.560  1.00 22.63           H
ATOM   4365  HH  TYR B 345      11.654   6.146  55.766  1.00 23.06           H
ATOM   4366  N   HIS B 346       3.904   2.847  55.196  1.00 20.61           N
ATOM   4367  CA  HIS B 346       2.463   2.794  55.296  1.00 24.66           C
ATOM   4368  C   HIS B 346       2.039   4.052  55.977  1.00 24.31           C
ATOM   4369  O   HIS B 346       2.861   4.764  56.588  1.00 24.76           O
ATOM   4370  CB  HIS B 346       2.000   1.587  56.118  1.00 27.62           C
ATOM   4371  CG  HIS B 346       2.499   1.630  57.529  1.00 32.84           C
ATOM   4372  ND1 HIS B 346       1.757   2.151  58.574  1.00 34.51           N
ATOM   4373  CD2 HIS B 346       3.696   1.276  58.054  1.00 32.04           C
ATOM   4374  CE1 HIS B 346       2.478   2.100  59.683  1.00 31.79           C
ATOM   4375  NE2 HIS B 346       3.649   1.556  59.397  1.00 36.24           N
ATOM   4376  OXT HIS B 346       0.849   4.349  55.973  1.00 26.87           O1-
ATOM   4377  H   HIS B 346       4.267   3.335  55.805  1.00 24.73           H
ATOM   4378  HA  HIS B 346       2.064   2.755  54.413  1.00 29.60           H
ATOM   4379  HB2 HIS B 346       2.333   0.776  55.706  1.00 33.14           H
ATOM   4380  HB3 HIS B 346       1.030   1.574  56.143  1.00 33.14           H
ATOM   4381  HD2 HIS B 346       4.409   0.894  57.595  1.00 38.44           H
ATOM   4382  HE1 HIS B 346       2.196   2.372  60.527  1.00 38.15           H
ATOM   4383  HE2 HIS B 346       4.284   1.414  59.959  1.00 43.48           H
TER
ATOM   4384  N   VAL C 401       6.215  30.841  33.631  1.00 45.34           N
ATOM   4385  CA  VAL C 401       5.796  32.237  33.705  1.00 44.07           C
ATOM   4386  C   VAL C 401       4.273  32.324  33.615  1.00 37.25           C
ATOM   4387  O   VAL C 401       3.674  31.717  32.716  1.00 38.63           O
ATOM   4388  CB  VAL C 401       6.455  33.060  32.583  1.00 48.99           C
ATOM   4389  CG1 VAL C 401       5.964  34.489  32.604  1.00 41.71           C
ATOM   4390  CG2 VAL C 401       7.982  32.996  32.708  1.00 53.41           C
ATOM   4391  H1  VAL C 401       7.169  30.788  33.716  1.00 54.41           H
ATOM   4392  H2  VAL C 401       5.947  30.471  32.787  1.00 54.41           H
ATOM   4393  HA  VAL C 401       6.072  32.609  34.558  1.00 52.88           H
ATOM   4394  HB  VAL C 401       6.211  32.674  31.728  1.00 58.79           H
ATOM   4395 HG11 VAL C 401       5.327  34.594  33.329  1.00 50.06           H
ATOM   4396 HG12 VAL C 401       6.720  35.081  32.740  1.00 50.06           H
ATOM   4397 HG13 VAL C 401       5.536  34.688  31.756  1.00 50.06           H
ATOM   4398 HG21 VAL C 401       8.214  32.446  33.473  1.00 64.09           H
ATOM   4399 HG22 VAL C 401       8.348  32.607  31.898  1.00 64.09           H
ATOM   4400 HG23 VAL C 401       8.327  33.895  32.829  1.00 64.09           H
ATOM   4401  N   LEU C 402       3.650  33.070  34.533  1.00 32.12           N
ATOM   4402  CA  LEU C 402       2.198  33.221  34.531  1.00 28.22           C
ATOM   4403  C   LEU C 402       1.792  34.339  33.574  1.00 30.20           C
ATOM   4404  O   LEU C 402       2.184  35.488  33.758  1.00 30.20           O
ATOM   4405  CB  LEU C 402       1.676  33.520  35.929  1.00 31.36           C
ATOM   4406  CG  LEU C 402       1.871  32.409  36.978  1.00 28.06           C
ATOM   4407  CD1 LEU C 402       1.499  32.891  38.341  1.00 33.51           C
ATOM   4408  CD2 LEU C 402       1.055  31.165  36.630  1.00 28.54           C
ATOM   4409  H   LEU C 402       4.047  33.496  35.166  1.00 38.55           H
ATOM   4410  HA  LEU C 402       1.790  32.395  34.225  1.00 33.87           H
ATOM   4411  HB2 LEU C 402       2.128  34.312  36.260  1.00 37.64           H
ATOM   4412  HB3 LEU C 402       0.724  33.695  35.868  1.00 37.64           H
ATOM   4413  HG  LEU C 402       2.807  32.156  36.997  1.00 33.67           H
ATOM   4414 HD11 LEU C 402       1.633  32.171  38.978  1.00 40.21           H
ATOM   4415 HD12 LEU C 402       2.062  33.646  38.573  1.00 40.21           H
ATOM   4416 HD13 LEU C 402       0.568  33.161  38.337  1.00 40.21           H
ATOM   4417 HD21 LEU C 402       1.203  30.490  37.310  1.00 34.24           H
ATOM   4418 HD22 LEU C 402       0.115  31.404  36.597  1.00 34.24           H
ATOM   4419 HD23 LEU C 402       1.342  30.832  35.765  1.00 34.24           H
ATOM   4420  N   SER C 403       0.978  34.005  32.591  1.00 26.95           N
ATOM   4421  CA  SER C 403       0.428  34.996  31.669  1.00 26.40           C
ATOM   4422  C   SER C 403      -0.668  35.796  32.351  1.00 26.09           C
ATOM   4423  O   SER C 403      -1.200  35.418  33.408  1.00 23.45           O
ATOM   4424  CB  SER C 403      -0.126  34.298  30.445  1.00 26.68           C
ATOM   4425  OG  SER C 403      -1.257  33.549  30.792  1.00 25.22           O
ATOM   4426  H   SER C 403       0.723  33.200  32.429  1.00 32.34           H
ATOM   4427  HA  SER C 403       1.128  35.605  31.389  1.00 31.67           H
ATOM   4428  HB2 SER C 403      -0.374  34.963  29.784  1.00 32.02           H
ATOM   4429  HB3 SER C 403       0.551  33.704  30.084  1.00 32.02           H
ATOM   4430  HG  SER C 403      -1.564  33.162  30.113  1.00 30.26           H
ATOM   4431  N   PRO C 404      -1.042  36.935  31.766  1.00 27.40           N
ATOM   4432  CA  PRO C 404      -2.186  37.662  32.305  1.00 22.58           C
ATOM   4433  C   PRO C 404      -3.446  36.814  32.304  1.00 22.03           C
ATOM   4434  O   PRO C 404      -4.227  36.911  33.249  1.00 22.79           O
ATOM   4435  CB  PRO C 404      -2.281  38.910  31.400  1.00 27.48           C
ATOM   4436  CG  PRO C 404      -1.477  38.631  30.239  1.00 32.54           C
ATOM   4437  CD  PRO C 404      -0.390  37.671  30.673  1.00 33.55           C
ATOM   4438  HA  PRO C 404      -1.998  37.946  33.214  1.00 27.10           H
ATOM   4439  HB2 PRO C 404      -3.206  39.054  31.145  1.00 32.98           H
ATOM   4440  HB3 PRO C 404      -1.935  39.681  31.875  1.00 32.98           H
ATOM   4441  HG2 PRO C 404      -2.032  38.226  29.554  1.00 39.05           H
ATOM   4442  HG3 PRO C 404      -1.087  39.457  29.913  1.00 39.05           H
ATOM   4443  HD2 PRO C 404      -0.157  37.070  29.948  1.00 40.26           H
ATOM   4444  HD3 PRO C 404       0.382  38.156  31.002  1.00 40.26           H
ATOM   4445  N   ALA C 405      -3.648  35.949  31.303  1.00 23.19           N
ATOM   4446  CA  ALA C 405      -4.784  35.032  31.369  1.00 23.61           C
ATOM   4447  C   ALA C 405      -4.642  34.048  32.524  1.00 23.29           C
ATOM   4448  O   ALA C 405      -5.640  33.737  33.194  1.00 21.57           O
ATOM   4449  CB  ALA C 405      -4.945  34.261  30.057  1.00 23.12           C
ATOM   4450  H   ALA C 405      -3.159  35.876  30.600  1.00 27.83           H
ATOM   4451  HA  ALA C 405      -5.593  35.546  31.513  1.00 28.33           H
ATOM   4452  HB1 ALA C 405      -5.705  33.663  30.134  1.00 27.75           H
ATOM   4453  HB2 ALA C 405      -5.092  34.893  29.336  1.00 27.75           H
ATOM   4454  HB3 ALA C 405      -4.138  33.750  29.890  1.00 27.75           H
ATOM   4455  N   ASP C 406      -3.431  33.522  32.757  1.00 20.63           N
ATOM   4456  CA  ASP C 406      -3.247  32.635  33.910  1.00 18.29           C
ATOM   4457  C   ASP C 406      -3.626  33.349  35.213  1.00 19.06           C
ATOM   4458  O   ASP C 406      -4.296  32.780  36.075  1.00 19.26           O
ATOM   4459  CB  ASP C 406      -1.801  32.138  34.008  1.00 20.24           C
ATOM   4460  CG  ASP C 406      -1.420  31.153  32.915  1.00 20.55           C
ATOM   4461  OD1 ASP C 406      -2.261  30.351  32.469  1.00 22.38           O
ATOM   4462  OD2 ASP C 406      -0.241  31.211  32.511  1.00 25.03           O1-
ATOM   4463  H   ASP C 406      -2.727  33.658  32.282  1.00 24.76           H
ATOM   4464  HA  ASP C 406      -3.825  31.862  33.811  1.00 21.95           H
ATOM   4465  HB2 ASP C 406      -1.203  32.899  33.944  1.00 24.28           H
ATOM   4466  HB3 ASP C 406      -1.679  31.694  34.863  1.00 24.28           H
ATOM   4467  N   LYS C 407      -3.176  34.588  35.383  1.00 19.24           N
ATOM   4468  CA  LYS C 407      -3.449  35.309  36.626  1.00 22.32           C
ATOM   4469  C   LYS C 407      -4.929  35.560  36.809  1.00 20.87           C
ATOM   4470  O   LYS C 407      -5.453  35.463  37.923  1.00 21.47           O
ATOM   4471  CB  LYS C 407      -2.696  36.627  36.635  1.00 26.94           C
ATOM   4472  CG  LYS C 407      -1.190  36.487  36.783  1.00 33.54           C
ATOM   4473  CD  LYS C 407      -0.517  37.841  36.570  1.00 42.74           C
ATOM   4474  CE  LYS C 407       0.953  37.701  36.257  1.00 42.81           C
ATOM   4475  NZ  LYS C 407       1.359  38.892  35.437  1.00 51.58           N1+
ATOM   4476  H   LYS C 407      -2.717  35.029  34.805  1.00 23.09           H
ATOM   4477  HA  LYS C 407      -3.138  34.778  37.376  1.00 26.78           H
ATOM   4478  HB2 LYS C 407      -2.869  37.089  35.800  1.00 32.33           H
ATOM   4479  HB3 LYS C 407      -3.016  37.163  37.377  1.00 32.33           H
ATOM   4480  HG2 LYS C 407      -0.978  36.174  37.676  1.00 40.24           H
ATOM   4481  HG3 LYS C 407      -0.854  35.867  36.116  1.00 40.24           H
ATOM   4482  HD2 LYS C 407      -0.943  38.294  35.825  1.00 51.29           H
ATOM   4483  HD3 LYS C 407      -0.605  38.370  37.378  1.00 51.29           H
ATOM   4484  HE2 LYS C 407       1.468  37.692  37.079  1.00 51.37           H
ATOM   4485  HE3 LYS C 407       1.108  36.894  35.741  1.00 51.37           H
ATOM   4486  HZ1 LYS C 407       2.224  38.842  35.235  1.00 61.90           H
ATOM   4487  HZ2 LYS C 407       0.886  38.918  34.684  1.00 61.90           H
ATOM   4488  HZ3 LYS C 407       1.213  39.641  35.896  1.00 61.90           H
ATOM   4489  N   THR C 408      -5.618  35.906  35.714  1.00 19.44           N
ATOM   4490  CA  THR C 408      -7.061  36.106  35.767  1.00 19.92           C
ATOM   4491  C   THR C 408      -7.754  34.827  36.192  1.00 20.74           C
ATOM   4492  O   THR C 408      -8.614  34.840  37.082  1.00 22.05           O
ATOM   4493  CB  THR C 408      -7.563  36.600  34.386  1.00 25.38           C
ATOM   4494  OG1 THR C 408      -6.904  37.831  34.079  1.00 27.98           O
ATOM   4495  CG2 THR C 408      -9.052  36.844  34.387  1.00 27.31           C
ATOM   4496  H   THR C 408      -5.271  36.029  34.936  1.00 23.33           H
ATOM   4497  HA  THR C 408      -7.263  36.791  36.424  1.00 23.91           H
ATOM   4498  HB  THR C 408      -7.356  35.940  33.706  1.00 30.46           H
ATOM   4499  HG1 THR C 408      -6.073  37.714  34.053  1.00 33.58           H
ATOM   4500 HG21 THR C 408      -9.338  37.151  33.513  1.00 32.77           H
ATOM   4501 HG22 THR C 408      -9.522  36.023  34.602  1.00 32.77           H
ATOM   4502 HG23 THR C 408      -9.277  37.518  35.048  1.00 32.77           H
ATOM   4503  N   ASN C 409      -7.353  33.696  35.596  1.00 19.02           N
ATOM   4504  CA  ASN C 409      -7.967  32.404  35.915  1.00 18.51           C
ATOM   4505  C   ASN C 409      -7.746  32.016  37.372  1.00 19.31           C
ATOM   4506  O   ASN C 409      -8.666  31.535  38.061  1.00 22.57           O
ATOM   4507  CB  ASN C 409      -7.400  31.318  35.001  1.00 21.62           C
ATOM   4508  CG  ASN C 409      -7.941  31.385  33.601  1.00 27.30           C
ATOM   4509  OD1 ASN C 409      -8.993  31.981  33.344  1.00 21.53           O
ATOM   4510  ND2 ASN C 409      -7.221  30.759  32.673  1.00 22.90           N
ATOM   4511  H   ASN C 409      -6.729  33.653  35.006  1.00 22.82           H
ATOM   4512  HA  ASN C 409      -8.923  32.460  35.760  1.00 22.21           H
ATOM   4513  HB2 ASN C 409      -6.437  31.418  34.954  1.00 25.95           H
ATOM   4514  HB3 ASN C 409      -7.626  30.449  35.367  1.00 25.95           H
ATOM   4515 HD21 ASN C 409      -7.480  30.763  31.853  1.00 27.48           H
ATOM   4516 HD22 ASN C 409      -6.497  30.352  32.894  1.00 27.48           H
ATOM   4517  N   VAL C 410      -6.531  32.210  37.862  1.00 19.87           N
ATOM   4518  CA  VAL C 410      -6.236  31.887  39.252  1.00 18.48           C
ATOM   4519  C   VAL C 410      -7.035  32.783  40.201  1.00 24.78           C
ATOM   4520  O   VAL C 410      -7.614  32.311  41.183  1.00 23.83           O
ATOM   4521  CB  VAL C 410      -4.726  32.007  39.489  1.00 21.26           C
ATOM   4522  CG1 VAL C 410      -4.426  31.898  40.991  1.00 22.56           C
ATOM   4523  CG2 VAL C 410      -4.025  30.919  38.691  1.00 21.04           C
ATOM   4524  H   VAL C 410      -5.865  32.524  37.418  1.00 23.84           H
ATOM   4525  HA  VAL C 410      -6.493  30.967  39.422  1.00 22.17           H
ATOM   4526  HB  VAL C 410      -4.416  32.870  39.174  1.00 25.52           H
ATOM   4527 HG11 VAL C 410      -3.469  31.976  41.128  1.00 27.07           H
ATOM   4528 HG12 VAL C 410      -4.887  32.613  41.458  1.00 27.07           H
ATOM   4529 HG13 VAL C 410      -4.739  31.038  41.314  1.00 27.07           H
ATOM   4530 HG21 VAL C 410      -3.068  30.988  38.836  1.00 25.24           H
ATOM   4531 HG22 VAL C 410      -4.343  30.053  38.990  1.00 25.24           H
ATOM   4532 HG23 VAL C 410      -4.227  31.039  37.749  1.00 25.24           H
ATOM   4533  N   LYS C 411      -7.069  34.090  39.939  1.00 24.89           N
ATOM   4534  CA  LYS C 411      -7.815  34.980  40.833  1.00 23.91           C
ATOM   4535  C   LYS C 411      -9.288  34.632  40.838  1.00 25.27           C
ATOM   4536  O   LYS C 411      -9.937  34.661  41.885  1.00 26.99           O
ATOM   4537  CB  LYS C 411      -7.589  36.433  40.436  1.00 28.75           C
ATOM   4538  CG  LYS C 411      -6.219  36.962  40.850  1.00 30.15           C
ATOM   4539  CD  LYS C 411      -6.049  38.427  40.420  1.00 40.85           C
ATOM   4540  CE  LYS C 411      -4.597  38.924  40.554  1.00 39.55           C
ATOM   4541  NZ  LYS C 411      -4.176  39.241  41.984  1.00 43.78           N1+
ATOM   4542  H   LYS C 411      -6.684  34.477  39.274  1.00 29.86           H
ATOM   4543  HA  LYS C 411      -7.481  34.865  41.736  1.00 28.70           H
ATOM   4544  HB2 LYS C 411      -7.661  36.511  39.472  1.00 34.50           H
ATOM   4545  HB3 LYS C 411      -8.264  36.984  40.863  1.00 34.50           H
ATOM   4546  HG2 LYS C 411      -6.132  36.914  41.815  1.00 36.19           H
ATOM   4547  HG3 LYS C 411      -5.527  36.435  40.422  1.00 36.19           H
ATOM   4548  HD2 LYS C 411      -6.312  38.516  39.490  1.00 49.02           H
ATOM   4549  HD3 LYS C 411      -6.610  38.987  40.979  1.00 49.02           H
ATOM   4550  HE2 LYS C 411      -4.001  38.237  40.216  1.00 47.47           H
ATOM   4551  HE3 LYS C 411      -4.495  39.733  40.029  1.00 47.47           H
ATOM   4552  HZ1 LYS C 411      -3.332  39.522  41.997  1.00 52.53           H
ATOM   4553  HZ2 LYS C 411      -4.699  39.879  42.320  1.00 52.53           H
ATOM   4554  HZ3 LYS C 411      -4.247  38.513  42.490  1.00 52.53           H
ATOM   4555  N   ALA C 412      -9.838  34.268  39.677  1.00 28.62           N
ATOM   4556  CA  ALA C 412     -11.245  33.893  39.614  1.00 26.57           C
ATOM   4557  C   ALA C 412     -11.521  32.626  40.408  1.00 30.78           C
ATOM   4558  O   ALA C 412     -12.462  32.579  41.207  1.00 29.15           O
ATOM   4559  CB  ALA C 412     -11.687  33.722  38.159  1.00 30.29           C
ATOM   4560  H   ALA C 412      -9.423  34.232  38.925  1.00 34.34           H
ATOM   4561  HA  ALA C 412     -11.776  34.606  40.002  1.00 31.89           H
ATOM   4562  HB1 ALA C 412     -12.625  33.473  38.141  1.00 36.35           H
ATOM   4563  HB2 ALA C 412     -11.559  34.562  37.690  1.00 36.35           H
ATOM   4564  HB3 ALA C 412     -11.152  33.027  37.746  1.00 36.35           H
ATOM   4565  N   ALA C 413     -10.712  31.581  40.208  1.00 26.59           N
ATOM   4566  CA  ALA C 413     -10.965  30.318  40.898  1.00 23.80           C
ATOM   4567  C   ALA C 413     -10.782  30.458  42.403  1.00 25.04           C
ATOM   4568  O   ALA C 413     -11.603  29.953  43.184  1.00 26.48           O
ATOM   4569  CB  ALA C 413     -10.054  29.218  40.355  1.00 26.82           C
ATOM   4570  H   ALA C 413     -10.026  31.579  39.690  1.00 31.91           H
ATOM   4571  HA  ALA C 413     -11.883  30.051  40.734  1.00 28.56           H
ATOM   4572  HB1 ALA C 413     -10.241  28.392  40.828  1.00 32.18           H
ATOM   4573  HB2 ALA C 413     -10.228  29.104  39.408  1.00 32.18           H
ATOM   4574  HB3 ALA C 413      -9.130  29.478  40.494  1.00 32.18           H
ATOM   4575  N   TRP C 414      -9.708  31.119  42.828  1.00 24.81           N
ATOM   4576  CA  TRP C 414      -9.456  31.277  44.262  1.00 28.45           C
ATOM   4577  C   TRP C 414     -10.488  32.204  44.900  1.00 33.07           C
ATOM   4578  O   TRP C 414     -10.892  32.002  46.051  1.00 29.74           O
ATOM   4579  CB  TRP C 414      -8.039  31.806  44.498  1.00 29.90           C
ATOM   4580  CG  TRP C 414      -7.516  31.405  45.813  1.00 27.46           C
ATOM   4581  CD1 TRP C 414      -7.353  32.210  46.890  1.00 29.92           C
ATOM   4582  CD2 TRP C 414      -7.117  30.093  46.223  1.00 26.67           C
ATOM   4583  NE1 TRP C 414      -6.851  31.490  47.947  1.00 26.90           N
ATOM   4584  CE2 TRP C 414      -6.717  30.183  47.565  1.00 26.14           C
ATOM   4585  CE3 TRP C 414      -7.069  28.850  45.587  1.00 34.71           C
ATOM   4586  CZ2 TRP C 414      -6.271  29.088  48.289  1.00 32.99           C
ATOM   4587  CZ3 TRP C 414      -6.610  27.755  46.307  1.00 38.60           C
ATOM   4588  CH2 TRP C 414      -6.221  27.886  47.648  1.00 37.34           C
ATOM   4589  H   TRP C 414      -9.118  31.481  42.318  1.00 29.78           H
ATOM   4590  HA  TRP C 414      -9.527  30.410  44.691  1.00 34.14           H
ATOM   4591  HB2 TRP C 414      -7.448  31.450  43.816  1.00 35.88           H
ATOM   4592  HB3 TRP C 414      -8.050  32.775  44.459  1.00 35.88           H
ATOM   4593  HD1 TRP C 414      -7.534  33.122  46.906  1.00 35.91           H
ATOM   4594  HE1 TRP C 414      -6.679  31.804  48.729  1.00 32.28           H
ATOM   4595  HE3 TRP C 414      -7.335  28.760  44.701  1.00 41.65           H
ATOM   4596  HZ2 TRP C 414      -5.998  29.175  49.174  1.00 39.59           H
ATOM   4597  HZ3 TRP C 414      -6.574  26.920  45.899  1.00 46.32           H
ATOM   4598  HH2 TRP C 414      -5.916  27.137  48.108  1.00 44.81           H
ATOM   4599  N   GLY C 415     -10.926  33.223  44.168  1.00 33.38           N
ATOM   4600  CA  GLY C 415     -12.039  34.032  44.628  1.00 31.75           C
ATOM   4601  C   GLY C 415     -13.273  33.213  44.950  1.00 37.85           C
ATOM   4602  O   GLY C 415     -13.924  33.435  45.972  1.00 33.29           O
ATOM   4603  H   GLY C 415     -10.598  33.462  43.409  1.00 40.05           H
ATOM   4604  HA2 GLY C 415     -11.777  34.515  45.427  1.00 38.11           H
ATOM   4605  HA3 GLY C 415     -12.272  34.678  43.942  1.00 38.11           H
ATOM   4606  N   LYS C 416     -13.621  32.258  44.082  1.00 35.14           N
ATOM   4607  CA  LYS C 416     -14.763  31.390  44.370  1.00 33.89           C
ATOM   4608  C   LYS C 416     -14.487  30.473  45.556  1.00 35.44           C
ATOM   4609  O   LYS C 416     -15.423  30.045  46.239  1.00 39.69           O
ATOM   4610  CB  LYS C 416     -15.123  30.562  43.139  1.00 34.56           C
ATOM   4611  CG  LYS C 416     -15.764  31.372  42.023  1.00 45.60           C
ATOM   4612  CD  LYS C 416     -17.192  31.828  42.356  1.00 49.33           C
ATOM   4613  CE  LYS C 416     -18.221  30.680  42.262  1.00 54.22           C
ATOM   4614  NZ  LYS C 416     -18.293  29.712  43.443  1.00 56.55           N1+
ATOM   4615  H   LYS C 416     -13.222  32.096  43.337  1.00 42.16           H
ATOM   4616  HA  LYS C 416     -15.529  31.942  44.592  1.00 40.67           H
ATOM   4617  HB2 LYS C 416     -14.315  30.158  42.786  1.00 41.47           H
ATOM   4618  HB3 LYS C 416     -15.750  29.869  43.400  1.00 41.47           H
ATOM   4619  HG2 LYS C 416     -15.227  32.163  41.860  1.00 54.72           H
ATOM   4620  HG3 LYS C 416     -15.803  30.827  41.221  1.00 54.72           H
ATOM   4621  HD2 LYS C 416     -17.210  32.174  43.262  1.00 59.19           H
ATOM   4622  HD3 LYS C 416     -17.456  32.521  41.731  1.00 59.19           H
ATOM   4623  HE2 LYS C 416     -19.102  31.073  42.162  1.00 65.07           H
ATOM   4624  HE3 LYS C 416     -18.015  30.154  41.474  1.00 65.07           H
ATOM   4625  HZ1 LYS C 416     -18.913  29.092  43.291  1.00 67.86           H
ATOM   4626  HZ2 LYS C 416     -17.506  29.313  43.557  1.00 67.86           H
ATOM   4627  HZ3 LYS C 416     -18.502  30.155  44.186  1.00 67.86           H
ATOM   4628  N   VAL C 417     -13.221  30.163  45.824  1.00 33.79           N
ATOM   4629  CA  VAL C 417     -12.911  29.351  46.992  1.00 31.73           C
ATOM   4630  C   VAL C 417     -13.298  30.124  48.235  1.00 40.12           C
ATOM   4631  O   VAL C 417     -14.028  29.626  49.103  1.00 37.01           O
ATOM   4632  CB  VAL C 417     -11.422  28.944  46.994  1.00 34.15           C
ATOM   4633  CG1 VAL C 417     -10.971  28.501  48.382  1.00 32.37           C
ATOM   4634  CG2 VAL C 417     -11.152  27.820  45.922  1.00 37.06           C
ATOM   4635  H   VAL C 417     -12.540  30.405  45.358  1.00 40.55           H
ATOM   4636  HA  VAL C 417     -13.444  28.541  46.965  1.00 38.07           H
ATOM   4637  HB  VAL C 417     -10.891  29.717  46.748  1.00 40.98           H
ATOM   4638 HG11 VAL C 417     -10.034  28.253  48.345  1.00 38.84           H
ATOM   4639 HG12 VAL C 417     -11.095  29.235  49.004  1.00 38.84           H
ATOM   4640 HG13 VAL C 417     -11.504  27.739  48.659  1.00 38.84           H
ATOM   4641 HG21 VAL C 417     -10.212  27.583  45.944  1.00 44.47           H
ATOM   4642 HG22 VAL C 417     -11.694  27.045  46.135  1.00 44.47           H
ATOM   4643 HG23 VAL C 417     -11.388  28.159  45.044  1.00 44.47           H
ATOM   4644  N   GLY C 418     -12.829  31.373  48.314  1.00 39.72           N
ATOM   4645  CA  GLY C 418     -13.278  32.329  49.304  1.00 40.07           C
ATOM   4646  C   GLY C 418     -13.072  31.841  50.707  1.00 33.30           C
ATOM   4647  O   GLY C 418     -11.971  31.425  51.088  1.00 35.56           O
ATOM   4648  H   GLY C 418     -12.232  31.690  47.782  1.00 47.66           H
ATOM   4649  HA2 GLY C 418     -12.791  33.161  49.194  1.00 48.09           H
ATOM   4650  HA3 GLY C 418     -14.223  32.507  49.176  1.00 48.09           H
ATOM   4651  N   ALA C 419     -14.149  31.876  51.482  1.00 33.11           N
ATOM   4652  CA  ALA C 419     -14.075  31.512  52.876  1.00 37.35           C
ATOM   4653  C   ALA C 419     -13.892  30.024  53.103  1.00 34.42           C
ATOM   4654  O   ALA C 419     -13.584  29.637  54.232  1.00 39.78           O
ATOM   4655  CB  ALA C 419     -15.334  31.972  53.611  1.00 43.66           C
ATOM   4656  H   ALA C 419     -14.933  32.108  51.217  1.00 39.73           H
ATOM   4657  HA  ALA C 419     -13.317  31.967  53.275  1.00 44.82           H
ATOM   4658  HB1 ALA C 419     -15.264  31.719  54.545  1.00 52.39           H
ATOM   4659  HB2 ALA C 419     -15.409  32.936  53.534  1.00 52.39           H
ATOM   4660  HB3 ALA C 419     -16.107  31.546  53.209  1.00 52.39           H
ATOM   4661  N   HIS C 420     -14.058  29.184  52.082  1.00 33.35           N
ATOM   4662  CA  HIS C 420     -13.847  27.747  52.269  1.00 37.51           C
ATOM   4663  C   HIS C 420     -12.374  27.341  52.158  1.00 35.95           C
ATOM   4664  O   HIS C 420     -12.066  26.149  52.269  1.00 28.56           O
ATOM   4665  CB  HIS C 420     -14.639  26.937  51.236  1.00 37.04           C
ATOM   4666  CG  HIS C 420     -16.109  27.226  51.202  1.00 41.78           C
ATOM   4667  ND1 HIS C 420     -17.004  26.610  52.053  1.00 44.55           N
ATOM   4668  CD2 HIS C 420     -16.848  28.017  50.382  1.00 43.69           C
ATOM   4669  CE1 HIS C 420     -18.228  27.032  51.776  1.00 49.17           C
ATOM   4670  NE2 HIS C 420     -18.161  27.880  50.761  1.00 44.46           N
ATOM   4671  H   HIS C 420     -14.287  29.414  51.285  1.00 40.02           H
ATOM   4672  HA  HIS C 420     -14.161  27.496  53.152  1.00 45.01           H
ATOM   4673  HB2 HIS C 420     -14.531  25.993  51.434  1.00 44.45           H
ATOM   4674  HB3 HIS C 420     -14.283  27.127  50.354  1.00 44.45           H
ATOM   4675  HD1 HIS C 420     -16.798  26.050  52.672  1.00 53.46           H
ATOM   4676  HD2 HIS C 420     -16.525  28.554  49.695  1.00 52.43           H
ATOM   4677  HE1 HIS C 420     -19.005  26.772  52.216  1.00 59.01           H
ATOM   4678  N   ALA C 421     -11.472  28.292  51.899  1.00 38.68           N
ATOM   4679  CA  ALA C 421     -10.082  27.963  51.620  1.00 30.90           C
ATOM   4680  C   ALA C 421      -9.493  27.050  52.691  1.00 23.52           C
ATOM   4681  O   ALA C 421      -8.821  26.066  52.380  1.00 25.97           O
ATOM   4682  CB  ALA C 421      -9.257  29.251  51.498  1.00 32.85           C
ATOM   4683  H   ALA C 421     -11.646  29.134  51.879  1.00 46.42           H
ATOM   4684  HA  ALA C 421     -10.034  27.496  50.771  1.00 37.08           H
ATOM   4685  HB1 ALA C 421      -8.334  29.018  51.312  1.00 39.42           H
ATOM   4686  HB2 ALA C 421      -9.615  29.787  50.773  1.00 39.42           H
ATOM   4687  HB3 ALA C 421      -9.314  29.742  52.332  1.00 39.42           H
ATOM   4688  N   GLY C 422      -9.751  27.344  53.957  1.00 26.07           N
ATOM   4689  CA  GLY C 422      -9.203  26.521  55.025  1.00 26.41           C
ATOM   4690  C   GLY C 422      -9.695  25.086  55.018  1.00 29.81           C
ATOM   4691  O   GLY C 422      -8.926  24.148  55.237  1.00 24.29           O
ATOM   4692  H   GLY C 422     -10.234  28.004  54.222  1.00 31.29           H
ATOM   4693  HA2 GLY C 422      -8.236  26.509  54.952  1.00 31.69           H
ATOM   4694  HA3 GLY C 422      -9.436  26.915  55.881  1.00 31.69           H
ATOM   4695  N   GLU C 423     -10.993  24.896  54.816  1.00 29.14           N
ATOM   4696  CA  GLU C 423     -11.561  23.553  54.741  1.00 26.66           C
ATOM   4697  C   GLU C 423     -10.973  22.773  53.553  1.00 24.10           C
ATOM   4698  O   GLU C 423     -10.741  21.561  53.645  1.00 22.17           O
ATOM   4699  CB  GLU C 423     -13.076  23.696  54.618  1.00 36.07           C
ATOM   4700  CG  GLU C 423     -13.899  22.434  54.717  1.00 46.10           C
ATOM   4701  CD  GLU C 423     -15.256  22.613  54.045  1.00 51.78           C
ATOM   4702  OE1 GLU C 423     -15.860  21.595  53.614  1.00 56.94           O
ATOM   4703  OE2 GLU C 423     -15.695  23.787  53.918  1.00 53.53           O1-
ATOM   4704  H   GLU C 423     -11.569  25.528  54.718  1.00 34.97           H
ATOM   4705  HA  GLU C 423     -11.361  23.070  55.558  1.00 31.99           H
ATOM   4706  HB2 GLU C 423     -13.380  24.290  55.321  1.00 43.29           H
ATOM   4707  HB3 GLU C 423     -13.271  24.096  53.756  1.00 43.29           H
ATOM   4708  HG2 GLU C 423     -13.431  21.709  54.273  1.00 55.32           H
ATOM   4709  HG3 GLU C 423     -14.046  22.218  55.652  1.00 55.32           H
ATOM   4710  N   TYR C 424     -10.744  23.455  52.427  1.00 23.75           N
ATOM   4711  CA  TYR C 424     -10.134  22.801  51.269  1.00 24.75           C
ATOM   4712  C   TYR C 424      -8.670  22.478  51.518  1.00 22.13           C
ATOM   4713  O   TYR C 424      -8.166  21.491  50.992  1.00 19.28           O
ATOM   4714  CB  TYR C 424     -10.251  23.676  50.022  1.00 23.26           C
ATOM   4715  CG  TYR C 424     -11.665  23.955  49.541  1.00 20.98           C
ATOM   4716  CD1 TYR C 424     -11.887  24.833  48.484  1.00 26.77           C
ATOM   4717  CD2 TYR C 424     -12.753  23.356  50.125  1.00 26.21           C
ATOM   4718  CE1 TYR C 424     -13.161  25.092  48.028  1.00 28.97           C
ATOM   4719  CE2 TYR C 424     -14.048  23.610  49.671  1.00 27.32           C
ATOM   4720  CZ  TYR C 424     -14.242  24.489  48.641  1.00 28.55           C
ATOM   4721  OH  TYR C 424     -15.523  24.765  48.182  1.00 34.23           O
ATOM   4722  H   TYR C 424     -10.931  24.286  52.311  1.00 28.50           H
ATOM   4723  HA  TYR C 424     -10.600  21.968  51.095  1.00 29.71           H
ATOM   4724  HB2 TYR C 424      -9.834  24.532  50.209  1.00 27.92           H
ATOM   4725  HB3 TYR C 424      -9.779  23.239  49.296  1.00 27.92           H
ATOM   4726  HD1 TYR C 424     -11.162  25.247  48.075  1.00 32.12           H
ATOM   4727  HD2 TYR C 424     -12.625  22.765  50.832  1.00 31.46           H
ATOM   4728  HE1 TYR C 424     -13.294  25.688  47.326  1.00 34.76           H
ATOM   4729  HE2 TYR C 424     -14.776  23.204  50.083  1.00 32.79           H
ATOM   4730  HH  TYR C 424     -16.088  24.340  48.635  1.00 41.07           H
ATOM   4731  N   GLY C 425      -7.963  23.305  52.302  1.00 21.34           N
ATOM   4732  CA  GLY C 425      -6.591  22.985  52.648  1.00 22.04           C
ATOM   4733  C   GLY C 425      -6.471  21.707  53.453  1.00 20.57           C
ATOM   4734  O   GLY C 425      -5.590  20.889  53.203  1.00 20.59           O
ATOM   4735  H   GLY C 425      -8.257  24.042  52.635  1.00 25.61           H
ATOM   4736  HA2 GLY C 425      -6.069  22.886  51.837  1.00 26.45           H
ATOM   4737  HA3 GLY C 425      -6.213  23.711  53.169  1.00 26.45           H
ATOM   4738  N   ALA C 426      -7.322  21.556  54.469  1.00 20.63           N
ATOM   4739  CA  ALA C 426      -7.379  20.336  55.263  1.00 19.36           C
ATOM   4740  C   ALA C 426      -7.713  19.127  54.388  1.00 18.46           C
ATOM   4741  O   ALA C 426      -7.103  18.069  54.519  1.00 20.15           O
ATOM   4742  CB  ALA C 426      -8.417  20.512  56.363  1.00 21.06           C
ATOM   4743  H   ALA C 426      -7.884  22.158  54.719  1.00 24.76           H
ATOM   4744  HA  ALA C 426      -6.516  20.182  55.679  1.00 23.23           H
ATOM   4745  HB1 ALA C 426      -8.457  19.701  56.893  1.00 25.28           H
ATOM   4746  HB2 ALA C 426      -8.159  21.261  56.923  1.00 25.28           H
ATOM   4747  HB3 ALA C 426      -9.281  20.685  55.957  1.00 25.28           H
ATOM   4748  N   GLU C 427      -8.709  19.265  53.510  1.00 19.42           N
ATOM   4749  CA  GLU C 427      -9.076  18.145  52.639  1.00 16.42           C
ATOM   4750  C   GLU C 427      -7.909  17.744  51.754  1.00 14.86           C
ATOM   4751  O   GLU C 427      -7.658  16.552  51.549  1.00 17.59           O
ATOM   4752  CB  GLU C 427     -10.287  18.519  51.779  1.00 19.02           C
ATOM   4753  CG  GLU C 427     -10.727  17.388  50.918  1.00 18.69           C
ATOM   4754  CD  GLU C 427     -11.933  17.715  50.123  1.00 24.52           C
ATOM   4755  OE1 GLU C 427     -11.952  17.267  48.983  1.00 20.94           O
ATOM   4756  OE2 GLU C 427     -12.832  18.454  50.598  1.00 21.96           O1-
ATOM   4757  H   GLU C 427      -9.177  19.977  53.400  1.00 23.30           H
ATOM   4758  HA  GLU C 427      -9.317  17.381  53.187  1.00 19.71           H
ATOM   4759  HB2 GLU C 427     -11.026  18.764  52.357  1.00 22.82           H
ATOM   4760  HB3 GLU C 427     -10.052  19.264  51.203  1.00 22.82           H
ATOM   4761  HG2 GLU C 427     -10.013  17.163  50.301  1.00 22.43           H
ATOM   4762  HG3 GLU C 427     -10.935  16.625  51.480  1.00 22.43           H
ATOM   4763  N   ALA C 428      -7.160  18.727  51.255  1.00 16.64           N
ATOM   4764  CA  ALA C 428      -6.028  18.416  50.380  1.00 17.03           C
ATOM   4765  C   ALA C 428      -4.943  17.673  51.131  1.00 17.42           C
ATOM   4766  O   ALA C 428      -4.365  16.718  50.599  1.00 18.54           O
ATOM   4767  CB  ALA C 428      -5.466  19.699  49.751  1.00 21.25           C
ATOM   4768  H   ALA C 428      -7.282  19.565  51.403  1.00 19.97           H
ATOM   4769  HA  ALA C 428      -6.337  17.844  49.661  1.00 20.44           H
ATOM   4770  HB1 ALA C 428      -4.718  19.468  49.177  1.00 25.50           H
ATOM   4771  HB2 ALA C 428      -6.163  20.127  49.230  1.00 25.50           H
ATOM   4772  HB3 ALA C 428      -5.168  20.293  50.458  1.00 25.50           H
ATOM   4773  N   LEU C 429      -4.653  18.095  52.376  1.00 16.31           N
ATOM   4774  CA  LEU C 429      -3.702  17.370  53.212  1.00 16.69           C
ATOM   4775  C   LEU C 429      -4.157  15.940  53.463  1.00 16.17           C
ATOM   4776  O   LEU C 429      -3.358  15.000  53.384  1.00 15.53           O
ATOM   4777  CB  LEU C 429      -3.509  18.095  54.543  1.00 17.65           C
ATOM   4778  CG  LEU C 429      -2.826  19.429  54.516  1.00 19.84           C
ATOM   4779  CD1 LEU C 429      -2.908  20.111  55.866  1.00 21.71           C
ATOM   4780  CD2 LEU C 429      -1.397  19.285  54.081  1.00 20.30           C
ATOM   4781  H   LEU C 429      -4.993  18.791  52.748  1.00 19.57           H
ATOM   4782  HA  LEU C 429      -2.844  17.337  52.761  1.00 20.02           H
ATOM   4783  HB2 LEU C 429      -4.385  18.233  54.938  1.00 21.18           H
ATOM   4784  HB3 LEU C 429      -2.986  17.521  55.124  1.00 21.18           H
ATOM   4785  HG  LEU C 429      -3.276  19.997  53.870  1.00 23.80           H
ATOM   4786 HD11 LEU C 429      -2.458  20.969  55.814  1.00 26.05           H
ATOM   4787 HD12 LEU C 429      -3.841  20.240  56.098  1.00 26.05           H
ATOM   4788 HD13 LEU C 429      -2.477  19.550  56.529  1.00 26.05           H
ATOM   4789 HD21 LEU C 429      -0.980  20.161  54.072  1.00 24.36           H
ATOM   4790 HD22 LEU C 429      -0.935  18.704  54.705  1.00 24.36           H
ATOM   4791 HD23 LEU C 429      -1.376  18.899  53.191  1.00 24.36           H
ATOM   4792  N   GLU C 430      -5.446  15.748  53.764  1.00 17.08           N
ATOM   4793  CA  GLU C 430      -5.942  14.405  54.024  1.00 19.74           C
ATOM   4794  C   GLU C 430      -5.827  13.530  52.785  1.00 18.27           C
ATOM   4795  O   GLU C 430      -5.442  12.351  52.876  1.00 17.95           O
ATOM   4796  CB  GLU C 430      -7.386  14.457  54.534  1.00 19.72           C
ATOM   4797  CG  GLU C 430      -7.933  13.066  54.762  1.00 24.04           C
ATOM   4798  CD  GLU C 430      -9.325  13.063  55.410  1.00 31.32           C
ATOM   4799  OE1 GLU C 430      -9.965  14.119  55.497  1.00 35.53           O
ATOM   4800  OE2 GLU C 430      -9.754  11.990  55.844  1.00 41.74           O1-
ATOM   4801  H   GLU C 430      -6.038  16.369  53.822  1.00 20.50           H
ATOM   4802  HA  GLU C 430      -5.399  14.003  54.719  1.00 23.68           H
ATOM   4803  HB2 GLU C 430      -7.411  14.938  55.377  1.00 23.66           H
ATOM   4804  HB3 GLU C 430      -7.943  14.901  53.876  1.00 23.66           H
ATOM   4805  HG2 GLU C 430      -8.001  12.610  53.908  1.00 28.85           H
ATOM   4806  HG3 GLU C 430      -7.330  12.582  55.348  1.00 28.85           H
ATOM   4807  N   ARG C 431      -6.126  14.100  51.602  1.00 15.94           N
ATOM   4808  CA  ARG C 431      -5.945  13.370  50.360  1.00 15.64           C
ATOM   4809  C   ARG C 431      -4.495  12.950  50.179  1.00 17.80           C
ATOM   4810  O   ARG C 431      -4.214  11.826  49.752  1.00 16.88           O
ATOM   4811  CB  ARG C 431      -6.383  14.232  49.182  1.00 17.35           C
ATOM   4812  CG  ARG C 431      -7.919  14.397  49.150  1.00 17.24           C
ATOM   4813  CD  ARG C 431      -8.383  15.265  47.975  1.00 18.58           C
ATOM   4814  NE  ARG C 431      -9.833  15.410  47.954  1.00 18.59           N
ATOM   4815  CZ  ARG C 431     -10.689  14.487  47.518  1.00 18.13           C
ATOM   4816  NH1 ARG C 431     -10.262  13.312  47.035  1.00 19.34           N
ATOM   4817  NH2 ARG C 431     -11.982  14.751  47.583  1.00 20.57           N1+
ATOM   4818  H   ARG C 431      -6.431  14.898  51.504  1.00 19.13           H
ATOM   4819  HA  ARG C 431      -6.494  12.571  50.374  1.00 18.76           H
ATOM   4820  HB2 ARG C 431      -5.983  15.112  49.262  1.00 20.81           H
ATOM   4821  HB3 ARG C 431      -6.104  13.810  48.354  1.00 20.81           H
ATOM   4822  HG2 ARG C 431      -8.331  13.523  49.061  1.00 20.68           H
ATOM   4823  HG3 ARG C 431      -8.211  14.821  49.972  1.00 20.68           H
ATOM   4824  HD2 ARG C 431      -7.991  16.149  48.056  1.00 22.29           H
ATOM   4825  HD3 ARG C 431      -8.107  14.851  47.143  1.00 22.29           H
ATOM   4826  HE  ARG C 431     -10.162  16.149  48.247  1.00 22.30           H
ATOM   4827 HH11 ARG C 431      -9.420  13.142  47.001  1.00 23.21           H
ATOM   4828 HH12 ARG C 431     -10.830  12.730  46.757  1.00 23.21           H
ATOM   4829 HH21 ARG C 431     -12.252  15.507  47.891  1.00 24.69           H
ATOM   4830 HH22 ARG C 431     -12.553  14.173  47.300  1.00 24.69           H
ATOM   4831  N   MET C 432      -3.570  13.851  50.513  1.00 15.42           N
ATOM   4832  CA  MET C 432      -2.146  13.595  50.354  1.00 15.23           C
ATOM   4833  C   MET C 432      -1.662  12.504  51.286  1.00 15.63           C
ATOM   4834  O   MET C 432      -0.939  11.603  50.852  1.00 15.85           O
ATOM   4835  CB  MET C 432      -1.338  14.879  50.574  1.00 15.91           C
ATOM   4836  CG  MET C 432       0.156  14.682  50.413  1.00 19.52           C
ATOM   4837  SD  MET C 432       1.099  16.184  50.807  1.00 20.09           S
ATOM   4838  CE  MET C 432       0.869  16.301  52.541  1.00 21.31           C
ATOM   4839  H   MET C 432      -3.748  14.627  50.838  1.00 18.50           H
ATOM   4840  HA  MET C 432      -1.989  13.308  49.441  1.00 18.28           H
ATOM   4841  HB2 MET C 432      -1.623  15.544  49.928  1.00 19.09           H
ATOM   4842  HB3 MET C 432      -1.501  15.203  51.474  1.00 19.09           H
ATOM   4843  HG2 MET C 432       0.449  13.977  51.012  1.00 23.43           H
ATOM   4844  HG3 MET C 432       0.346  14.439  49.494  1.00 23.43           H
ATOM   4845  HE1 MET C 432       1.339  17.084  52.869  1.00 25.57           H
ATOM   4846  HE2 MET C 432      -0.079  16.381  52.729  1.00 25.57           H
ATOM   4847  HE3 MET C 432       1.224  15.502  52.961  1.00 25.57           H
ATOM   4848  N   PHE C 433      -2.034  12.582  52.577  1.00 17.24           N
ATOM   4849  CA  PHE C 433      -1.613  11.553  53.529  1.00 17.78           C
ATOM   4850  C   PHE C 433      -2.122  10.161  53.150  1.00 20.05           C
ATOM   4851  O   PHE C 433      -1.404   9.164  53.326  1.00 19.53           O
ATOM   4852  CB  PHE C 433      -2.085  11.921  54.933  1.00 19.33           C
ATOM   4853  CG  PHE C 433      -1.471  13.167  55.476  1.00 19.28           C
ATOM   4854  CD1 PHE C 433      -0.115  13.430  55.326  1.00 18.98           C
ATOM   4855  CD2 PHE C 433      -2.242  14.079  56.205  1.00 21.90           C
ATOM   4856  CE1 PHE C 433       0.419  14.575  55.830  1.00 19.69           C
ATOM   4857  CE2 PHE C 433      -1.700  15.198  56.685  1.00 18.12           C
ATOM   4858  CZ  PHE C 433      -0.352  15.462  56.493  1.00 18.09           C
ATOM   4859  H   PHE C 433      -2.518  13.207  52.915  1.00 20.69           H
ATOM   4860  HA  PHE C 433      -0.644  11.519  53.542  1.00 21.33           H
ATOM   4861  HB2 PHE C 433      -3.046  12.048  54.915  1.00 23.19           H
ATOM   4862  HB3 PHE C 433      -1.862  11.195  55.536  1.00 23.19           H
ATOM   4863  HD1 PHE C 433       0.422  12.838  54.850  1.00 22.77           H
ATOM   4864  HD2 PHE C 433      -3.152  13.923  56.319  1.00 26.28           H
ATOM   4865  HE1 PHE C 433       1.324  14.752  55.709  1.00 23.63           H
ATOM   4866  HE2 PHE C 433      -2.227  15.804  57.153  1.00 21.75           H
ATOM   4867  HZ  PHE C 433       0.026  16.233  56.849  1.00 21.70           H
ATOM   4868  N   LEU C 434      -3.354  10.059  52.625  1.00 18.49           N
ATOM   4869  CA  LEU C 434      -3.897   8.753  52.252  1.00 18.85           C
ATOM   4870  C   LEU C 434      -3.346   8.270  50.924  1.00 20.28           C
ATOM   4871  O   LEU C 434      -3.050   7.079  50.760  1.00 17.17           O
ATOM   4872  CB  LEU C 434      -5.420   8.816  52.167  1.00 18.71           C
ATOM   4873  CG  LEU C 434      -6.208   9.066  53.447  1.00 22.87           C
ATOM   4874  CD1 LEU C 434      -7.680   9.091  53.134  1.00 24.35           C
ATOM   4875  CD2 LEU C 434      -5.924   7.991  54.418  1.00 30.98           C
ATOM   4876  H   LEU C 434      -3.883  10.721  52.478  1.00 22.19           H
ATOM   4877  HA  LEU C 434      -3.658   8.104  52.933  1.00 22.62           H
ATOM   4878  HB2 LEU C 434      -5.653   9.528  51.551  1.00 22.45           H
ATOM   4879  HB3 LEU C 434      -5.732   7.972  51.806  1.00 22.45           H
ATOM   4880  HG  LEU C 434      -5.952   9.918  53.834  1.00 27.45           H
ATOM   4881 HD11 LEU C 434      -8.174   9.251  53.953  1.00 29.22           H
[truncated: 401,290 more chars]
