# Supplementary material for: High-throughput quantum-mechanics/molecular-mechanics (ONIOM) macromolecular crystallographic refinement with PHENIX/DivCon: the impact of mixed Hamiltonian methods on ligand and protein structure
Source: Acta Crystallogr D Struct Biol. 2018 Oct 29;74(Pt 11):1063–77. doi: 10.1107/S2059798318012913 (PMC6213575; doi:10.1107/S2059798318012913)
Supplement: Supplementary file 4 [file d-74-01063-sup4.gz › results_PHENIX/1GKC-H_refine_001.pdb]

REMARK Date 2017-01-10 Time 17:25:30 EST -0500 (1484087130.75 s)
REMARK PHENIX refinement
REMARK 
REMARK ****************** INPUT FILES AND LABELS ******************************
REMARK Reflections:
REMARK   file name      : 1GKC.sf
REMARK   labels         : ['r1gkcsf,wavelength_id=1,_refln.F_meas_au,_refln.F_meas_sigma_au']
REMARK R-free flags:
REMARK   file name      : 1GKC.sf
REMARK   label          : r1gkcsf,wavelength_id=1,_refln.status
REMARK   test_flag_value: 0
REMARK Model file name(s): 
REMARK   /scratch/oleg/2711044.gondor.quantumbioinc.com/1GKC-H.pdb
REMARK 
REMARK ******************** REFINEMENT SUMMARY: QUICK FACTS *******************
REMARK Start: r_work = 0.2029 r_free = 0.2273 bonds = 0.010 angles = 1.382
REMARK Final: r_work = 0.1698 r_free = 0.2251 bonds = 0.011 angles = 1.054
REMARK ************************************************************************
REMARK 
REMARK ****************** REFINEMENT STATISTICS STEP BY STEP ******************
REMARK leading digit, like 1_, means number of macro-cycle                     
REMARK 0    : statistics at the very beginning when nothing is done yet        
REMARK 1_bss: bulk solvent correction and/or (anisotropic) scaling             
REMARK 1_xyz: refinement of coordinates                                        
REMARK 1_adp: refinement of ADPs (Atomic Displacement Parameters)              
REMARK 1_occ: refinement of occupancies                                        
REMARK ------------------------------------------------------------------------
REMARK  stage       r-work r-free bonds angles b_min b_max b_ave n_water shift
REMARK       0    : 0.3562 0.3485 0.010  1.38   1.0  99.9  26.7 360      0.000
REMARK       1_bss: 0.2029 0.2273 0.010  1.38   1.0  99.9  26.7 360      0.000
REMARK 1_settarget: 0.2029 0.2273 0.010  1.38   1.0  99.9  26.7 360      0.000
REMARK       1_nqh: 0.2030 0.2277 0.010  1.38   1.0  99.9  26.7 360      0.002
REMARK    1_weight: 0.2030 0.2277 0.010  1.38   1.0  99.9  26.7 360      0.002
REMARK    1_checkH: 0.2033 0.2277 0.010  1.38   1.0  99.9  26.7 360      0.385
REMARK    1_xyzrec: 0.1856 0.2330 0.013  1.11   1.0  99.9  26.7 360      0.473
REMARK    1_checkH: 0.1857 0.2329 0.013  1.11   1.0  99.9  26.7 360      0.473
REMARK   1_regHxyz: 0.1861 0.2328 0.013  1.11   1.0  99.9  26.7 360      0.479
REMARK       1_adp: 0.1772 0.2342 0.013  1.11   2.5  94.9  27.1 360      0.479
REMARK   1_regHadp: 0.1767 0.2346 0.013  1.11   2.5  94.9  27.1 360      0.479
REMARK       2_bss: 0.1761 0.2335 0.013  1.11   2.5  94.9  27.1 360      0.479
REMARK 2_settarget: 0.1761 0.2335 0.013  1.11   2.5  94.9  27.1 360      0.479
REMARK 2_updatecdl: 0.1761 0.2335 0.013  1.11   2.5  94.9  27.1 360      0.479
REMARK       2_nqh: 0.1762 0.2336 0.013  1.11   2.5  94.9  27.1 360      0.482
REMARK    2_weight: 0.1762 0.2336 0.013  1.11   2.5  94.9  27.1 360      0.482
REMARK    2_checkH: 0.1762 0.2336 0.013  1.11   2.5  94.9  27.1 360      0.482
REMARK    2_xyzrec: 0.1735 0.2266 0.012  1.11   2.5  94.9  27.1 360      0.499
REMARK    2_checkH: 0.1735 0.2266 0.012  1.11   2.5  94.9  27.1 360      0.499
REMARK   2_regHxyz: 0.1738 0.2266 0.012  1.11   2.5  94.9  27.1 360      0.500
REMARK       2_adp: 0.1729 0.2261 0.012  1.11   0.0  93.1  26.5 360      0.500
REMARK   2_regHadp: 0.1729 0.2259 0.012  1.11   0.0  93.1  26.5 360      0.500
REMARK       3_bss: 0.1725 0.2261 0.012  1.11   0.6  93.7  27.2 360      0.500
REMARK 3_settarget: 0.1725 0.2261 0.012  1.11   0.6  93.7  27.2 360      0.500
REMARK 3_updatecdl: 0.1725 0.2261 0.012  1.12   0.6  93.7  27.2 360      0.500
REMARK       3_nqh: 0.1725 0.2261 0.012  1.12   0.6  93.7  27.2 360      0.500
REMARK    3_weight: 0.1725 0.2261 0.012  1.12   0.6  93.7  27.2 360      0.500
REMARK    3_checkH: 0.1725 0.2260 0.012  1.12   0.6  93.7  27.2 360      0.500
REMARK    3_xyzrec: 0.1699 0.2253 0.011  1.05   0.6  93.7  27.2 360      0.516
REMARK    3_checkH: 0.1699 0.2253 0.011  1.05   0.6  93.7  27.2 360      0.515
REMARK   3_regHxyz: 0.1702 0.2252 0.011  1.05   0.6  93.7  27.2 360      0.516
REMARK       3_adp: 0.1699 0.2250 0.011  1.05   0.9  93.0  27.0 360      0.516
REMARK   3_regHadp: 0.1699 0.2250 0.011  1.05   0.9  93.0  27.0 360      0.516
REMARK         end: 0.1698 0.2251 0.011  1.05   0.9  93.0  27.0 360      0.516
REMARK ------------------------------------------------------------------------
REMARK MODEL CONTENT.
REMARK  ELEMENT        ATOM RECORD COUNT   OCCUPANCY SUM
REMARK        C                     1655         1655.00
REMARK        H                     2607         2607.00
REMARK        O                      542          542.00
REMARK        N                      428          428.00
REMARK     Ca2+                       10           10.00
REMARK        S                        4            4.00
REMARK     Zn2+                        4            4.00
REMARK      O1-                       47           47.00
REMARK    TOTAL                     5297         5297.00
REMARK -----------------------------------------------------------------------
REMARK r_free_flags.md5.hexdigest 8d289622f8e8f52581bbd4481fd6ae9b
REMARK 
REMARK IF THIS FILE IS FOR PDB DEPOSITION: REMOVE ALL FROM THIS LINE UP.
REMARK   3
REMARK   3 REFINEMENT.
REMARK   3   PROGRAM     : PHENIX (1.11.1_2575: ???)
REMARK   3   AUTHORS     : Adams,Afonine,Bunkoczi,Burnley,Chen,Dar,Davis,
REMARK   3               : Draizen,Echols,Gildea,Gros,Grosse-Kunstleve,Headd,
REMARK   3               : Hintze,Hung,Ioerger,Liebschner,McCoy,McKee,Moriarty,
REMARK   3               : Oeffner,Poon,Read,Richardson,Richardson,Sacchettini,
REMARK   3               : Sauter,Sobolev,Storoni,Terwilliger,Williams,Zwart
REMARK   3
REMARK   3  REFINEMENT TARGET : ML
REMARK   3  
REMARK   3  DATA USED IN REFINEMENT.
REMARK   3   RESOLUTION RANGE HIGH (ANGSTROMS) : 2.300   
REMARK   3   RESOLUTION RANGE LOW  (ANGSTROMS) : 51.516  
REMARK   3   MIN(FOBS/SIGMA_FOBS)              : 1.35  
REMARK   3   COMPLETENESS FOR RANGE        (%) : 88.31 
REMARK   3   NUMBER OF REFLECTIONS             : 17369     
REMARK   3   NUMBER OF REFLECTIONS (NON-ANOMALOUS) : 17369     
REMARK   3  
REMARK   3  FIT TO DATA USED IN REFINEMENT.
REMARK   3   R VALUE     (WORKING + TEST SET) : 0.1720
REMARK   3   R VALUE            (WORKING SET) : 0.1698
REMARK   3   FREE R VALUE                     : 0.2251
REMARK   3   FREE R VALUE TEST SET SIZE   (%) : 3.94  
REMARK   3   FREE R VALUE TEST SET COUNT      : 684       
REMARK   3  
REMARK   3  FIT TO DATA USED IN REFINEMENT (IN BINS).
REMARK   3   BIN  RESOLUTION RANGE  COMPL.    NWORK NFREE   RWORK  RFREE  CCWORK CCFREE
REMARK   3     1 51.5291 -  3.9325    0.90     3630   130  0.1454 0.1882   0.953  0.922
REMARK   3     2  3.9325 -  3.1215    0.91     3442   134  0.1573 0.1972   0.944  0.919
REMARK   3     3  3.1215 -  2.7269    0.91     3379   152  0.1889 0.2659   0.916  0.788
REMARK   3     4  2.7269 -  2.4776    0.87     3212   134  0.2057 0.2600   0.902  0.815
REMARK   3     5  2.4776 -  2.3000    0.83     3022   134  0.2149 0.2912   0.888  0.789
REMARK   3  
REMARK   3  BULK SOLVENT MODELLING.
REMARK   3   METHOD USED        : FLAT BULK SOLVENT MODEL
REMARK   3   SOLVENT RADIUS     : 1.11    
REMARK   3   SHRINKAGE RADIUS   : 0.90    
REMARK   3   GRID STEP FACTOR   : 4.00    
REMARK   3  
REMARK   3  ERROR ESTIMATES.
REMARK   3   COORDINATE ERROR (MAXIMUM-LIKELIHOOD BASED)     : 0.28    
REMARK   3   PHASE ERROR (DEGREES, MAXIMUM-LIKELIHOOD BASED) : 21.19   
REMARK   3  
REMARK   3  STRUCTURE FACTORS CALCULATION ALGORITHM : FFT
REMARK   3  
REMARK   3  RESTRAINTS LIBRARY
REMARK   3    GEOSTD + MON.LIB. + CDL v1.2
REMARK   3  
REMARK   3  DEVIATIONS FROM IDEAL VALUES.
REMARK   3                 RMSD     MAX  COUNT
REMARK   3   BOND      :  0.011   0.075   2647
REMARK   3   ANGLE     :  1.054   6.317   3614
REMARK   3   CHIRALITY :  0.053   0.181    358
REMARK   3   PLANARITY :  0.008   0.056    472
REMARK   3   DIHEDRAL  : 14.067 179.867   1463
REMARK   3   MIN NONBONDED DISTANCE : 1.738 
REMARK   3  
REMARK   3  MOLPROBITY STATISTICS.
REMARK   3   ALL-ATOM CLASHSCORE : 3.24
REMARK   3   RAMACHANDRAN PLOT:
REMARK   3     OUTLIERS : 0.00  %
REMARK   3     ALLOWED  : 3.22  %
REMARK   3     FAVORED  : 96.78 %
REMARK   3   ROTAMER OUTLIERS : 1.98 %
REMARK   3   CBETA DEVIATIONS : 2
REMARK   3   PEPTIDE PLANE:
REMARK   3     CIS-PROLINE     : 0
REMARK   3     CIS-GENERAL     : 0
REMARK   3     TWISTED PROLINE : 0
REMARK   3     TWISTED GENERAL : 0
REMARK   3  
REMARK   3  ATOMIC DISPLACEMENT PARAMETERS.
REMARK   3   WILSON B : 25.39
REMARK   3   RMS(B_ISO_OR_EQUIVALENT_BONDED) : 4.27
REMARK   3   ATOMS          NUMBER OF ATOMS
REMARK   3                    ISO.  ANISO. 
REMARK   3    ALL         :   5297       0
REMARK   3    ALL (NO H)  :   2690       0
REMARK   3    SOLVENT     :    120       0
REMARK   3    NON-SOLVENT :   2570       0
REMARK   3    HYDROGENS   :   2607       0
REMARK   3
HELIX    1   1 ARG A  134  SER A  149  1               Generated by MOE   16
HELIX    2   2 LEU A  395  ALA A  406  1               Generated by MOE   12
HELIX    3   3 LYS A  433  LEU A  442  1               Generated by MOE   10
HELIX    4   4 ARG B  134  SER B  149  1               Generated by MOE   16
HELIX    5   5 LEU B  395  ALA B  406  1               Generated by MOE   12
HELIX    6   6 LYS B  433  LEU B  442  1               Generated by MOE   10
SHEET    1       ASN A 120  ILE A 125                  Generated by MOE
SHEET    2       THR A 155  ARG A 158                  Generated by MOE
SHEET    3       ILE A 166  GLY A 171                  Generated by MOE
SHEET    4       ALA A 189  ALA A 191                  Generated by MOE
SHEET    5       ALA A 202  ASP A 205                  Generated by MOE
SHEET    6       TRP A 210  SER A 211                  Generated by MOE
SHEET    7       TYR A 393  SER A 394                  Generated by MOE
SHEET    8       ASN B 120  ILE B 125                  Generated by MOE
SHEET    9       THR B 155  ARG B 158                  Generated by MOE
SHEET   10       ILE B 166  GLY B 171                  Generated by MOE
SHEET   11       ALA B 189  ALA B 191                  Generated by MOE
SHEET   12       ALA B 202  ASP B 205                  Generated by MOE
SHEET   13       TRP B 210  SER B 211                  Generated by MOE
SHEET   14       TYR B 393  SER B 394                  Generated by MOE
CRYST1   56.005   56.005  262.655  90.00  90.00  90.00 P 41 21 2
SCALE1      0.017856  0.000000  0.000000        0.00000
SCALE2      0.000000  0.017856  0.000000        0.00000
SCALE3      0.000000  0.000000  0.003807        0.00000
ATOM      1  N   PHE A 110      69.428  28.172 105.217  1.00 79.60           N
ATOM      2  CA  PHE A 110      68.184  27.556 105.667  1.00 76.66           C
ATOM      3  C   PHE A 110      67.003  28.411 105.241  1.00 78.92           C
ATOM      4  O   PHE A 110      66.012  28.537 105.982  1.00 79.66           O
ATOM      5  CB  PHE A 110      68.182  27.370 107.176  1.00 74.72           C
ATOM      6  CG  PHE A 110      69.093  26.275 107.641  1.00 76.49           C
ATOM      7  CD1 PHE A 110      70.465  26.366 107.453  1.00 75.22           C
ATOM      8  CD2 PHE A 110      68.580  25.153 108.262  1.00 70.84           C
ATOM      9  CE1 PHE A 110      71.297  25.372 107.876  1.00 70.05           C
ATOM     10  CE2 PHE A 110      69.416  24.154 108.691  1.00 69.59           C
ATOM     11  CZ  PHE A 110      70.776  24.265 108.495  1.00 69.95           C
ATOM     12  H1  PHE A 110      70.138  27.527 105.263  1.00 95.52           H
ATOM     13  H2  PHE A 110      69.637  28.919 105.782  1.00 95.52           H
ATOM     14  HA  PHE A 110      68.091  26.684 105.253  1.00 91.99           H
ATOM     15  HB2 PHE A 110      67.282  27.151 107.464  1.00 89.67           H
ATOM     16  HB3 PHE A 110      68.471  28.196 107.595  1.00 89.67           H
ATOM     17  HD1 PHE A 110      70.822  27.116 107.035  1.00 90.26           H
ATOM     18  HD2 PHE A 110      67.663  25.078 108.397  1.00 85.01           H
ATOM     19  HE1 PHE A 110      72.215  25.444 107.746  1.00 84.06           H
ATOM     20  HE2 PHE A 110      69.065  23.401 109.109  1.00 83.51           H
ATOM     21  HZ  PHE A 110      71.342  23.585 108.783  1.00 83.94           H
ATOM     22  N   GLU A 111      67.138  29.002 104.047  1.00 76.48           N
ATOM     23  CA  GLU A 111      66.077  29.753 103.390  1.00 73.46           C
ATOM     24  C   GLU A 111      66.021  29.317 101.931  1.00 69.68           C
ATOM     25  O   GLU A 111      67.061  29.171 101.275  1.00 69.72           O
ATOM     26  CB  GLU A 111      66.305  31.269 103.505  1.00 75.78           C
ATOM     27  CG  GLU A 111      66.769  31.777 104.914  1.00 82.78           C
ATOM     28  CD  GLU A 111      65.793  31.520 106.092  1.00 87.05           C
ATOM     29  OE1 GLU A 111      64.558  31.713 105.948  1.00 83.97           O
ATOM     30  OE2 GLU A 111      66.289  31.146 107.188  1.00 81.38           O1-
ATOM     31  H   GLU A 111      67.864  28.977 103.587  1.00 91.78           H
ATOM     32  HA  GLU A 111      65.227  29.540 103.806  1.00 88.15           H
ATOM     33  HB2 GLU A 111      66.987  31.526 102.865  1.00 90.94           H
ATOM     34  HB3 GLU A 111      65.474  31.721 103.292  1.00 90.94           H
ATOM     35  HG2 GLU A 111      67.607  31.341 105.134  1.00 99.34           H
ATOM     36  HG3 GLU A 111      66.909  32.736 104.861  1.00 99.34           H
ATOM     37  N   GLY A 112      64.805  29.080 101.439  1.00 66.44           N
ATOM     38  CA  GLY A 112      64.599  28.584 100.094  1.00 56.74           C
ATOM     39  C   GLY A 112      63.292  29.124  99.569  1.00 52.53           C
ATOM     40  O   GLY A 112      62.473  29.682 100.309  1.00 57.15           O
ATOM     41  H   GLY A 112      64.075  29.204 101.877  1.00 79.73           H
ATOM     42  HA2 GLY A 112      65.320  28.876  99.515  1.00 68.08           H
ATOM     43  HA3 GLY A 112      64.565  27.614 100.097  1.00 68.08           H
ATOM     44  N   ASP A 113      63.110  28.953  98.265  1.00 53.48           N
ATOM     45  CA  ASP A 113      61.933  29.453  97.564  1.00 52.41           C
ATOM     46  C   ASP A 113      61.163  28.319  96.893  1.00 41.29           C
ATOM     47  O   ASP A 113      60.591  28.509  95.821  1.00 39.92           O
ATOM     48  CB  ASP A 113      62.318  30.507  96.518  1.00 52.83           C
ATOM     49  CG  ASP A 113      62.929  31.760  97.123  1.00 53.56           C
ATOM     50  OD1 ASP A 113      62.233  32.483  97.890  1.00 49.69           O
ATOM     51  OD2 ASP A 113      64.117  32.012  96.812  1.00 48.91           O1-
ATOM     52  H   ASP A 113      63.666  28.542  97.754  1.00 64.18           H
ATOM     53  HA  ASP A 113      61.341  29.874  98.207  1.00 62.89           H
ATOM     54  HB2 ASP A 113      62.967  30.123  95.909  1.00 63.40           H
ATOM     55  HB3 ASP A 113      61.522  30.770  96.030  1.00 63.40           H
ATOM     56  N   LEU A 114      61.164  27.137  97.495  1.00 33.33           N
ATOM     57  CA  LEU A 114      60.411  26.003  96.999  1.00 29.34           C
ATOM     58  C   LEU A 114      59.278  25.654  97.945  1.00 29.81           C
ATOM     59  O   LEU A 114      59.381  25.851  99.154  1.00 31.07           O
ATOM     60  CB  LEU A 114      61.304  24.789  96.837  1.00 34.61           C
ATOM     61  CG  LEU A 114      62.419  24.909  95.827  1.00 38.45           C
ATOM     62  CD1 LEU A 114      63.120  23.558  95.751  1.00 35.14           C
ATOM     63  CD2 LEU A 114      61.904  25.367  94.441  1.00 32.61           C
ATOM     64  H   LEU A 114      61.607  26.966  98.211  1.00 39.99           H
ATOM     65  HA  LEU A 114      60.031  26.222  96.134  1.00 35.21           H
ATOM     66  HB2 LEU A 114      61.712  24.596  97.695  1.00 41.53           H
ATOM     67  HB3 LEU A 114      60.751  24.039  96.568  1.00 41.53           H
ATOM     68  HG  LEU A 114      63.062  25.564  96.140  1.00 46.14           H
ATOM     69 HD11 LEU A 114      63.842  23.612  95.106  1.00 42.16           H
ATOM     70 HD12 LEU A 114      63.474  23.336  96.627  1.00 42.16           H
ATOM     71 HD13 LEU A 114      62.478  22.885  95.474  1.00 42.16           H
ATOM     72 HD21 LEU A 114      62.655  25.429  93.830  1.00 39.13           H
ATOM     73 HD22 LEU A 114      61.263  24.718  94.113  1.00 39.13           H
ATOM     74 HD23 LEU A 114      61.480  26.235  94.534  1.00 39.13           H
ATOM     75  N   LYS A 115      58.196  25.128  97.383  1.00 22.07           N
ATOM     76  CA  LYS A 115      57.109  24.577  98.158  1.00 23.04           C
ATOM     77  C   LYS A 115      56.986  23.106  97.824  1.00 23.32           C
ATOM     78  O   LYS A 115      57.645  22.600  96.917  1.00 23.77           O
ATOM     79  CB  LYS A 115      55.789  25.302  97.904  1.00 25.39           C
ATOM     80  CG  LYS A 115      55.168  25.101  96.520  1.00 31.37           C
ATOM     81  CD  LYS A 115      53.749  25.581  96.522  1.00 28.46           C
ATOM     82  CE  LYS A 115      53.009  25.176  95.260  1.00 32.85           C
ATOM     83  NZ  LYS A 115      51.598  25.653  95.378  1.00 34.74           N1+
ATOM     84  H   LYS A 115      58.071  25.082  96.533  1.00 26.48           H
ATOM     85  HA  LYS A 115      57.320  24.656  99.102  1.00 27.64           H
ATOM     86  HB2 LYS A 115      55.142  24.996  98.558  1.00 30.46           H
ATOM     87  HB3 LYS A 115      55.937  26.254  98.018  1.00 30.46           H
ATOM     88  HG2 LYS A 115      55.666  25.612  95.863  1.00 37.64           H
ATOM     89  HG3 LYS A 115      55.175  24.157  96.294  1.00 37.64           H
ATOM     90  HD2 LYS A 115      53.284  25.196  97.282  1.00 34.15           H
ATOM     91  HD3 LYS A 115      53.740  26.549  96.581  1.00 34.15           H
ATOM     92  HE2 LYS A 115      53.419  25.595  94.487  1.00 39.42           H
ATOM     93  HE3 LYS A 115      53.008  24.210  95.172  1.00 39.42           H
ATOM     94  HZ1 LYS A 115      51.210  25.283  96.089  1.00 41.69           H
ATOM     95  HZ2 LYS A 115      51.583  26.538  95.468  1.00 41.69           H
ATOM     96  HZ3 LYS A 115      51.139  25.429  94.649  1.00 41.69           H
ATOM     97  N   TRP A 116      56.134  22.422  98.572  1.00 20.56           N
ATOM     98  CA  TRP A 116      55.823  21.039  98.263  1.00 24.48           C
ATOM     99  C   TRP A 116      54.815  21.023  97.122  1.00 27.76           C
ATOM    100  O   TRP A 116      53.860  21.807  97.109  1.00 24.31           O
ATOM    101  CB  TRP A 116      55.240  20.294  99.477  1.00 22.87           C
ATOM    102  CG  TRP A 116      56.166  20.170 100.683  1.00 28.55           C
ATOM    103  CD1 TRP A 116      56.061  20.842 101.869  1.00 20.64           C
ATOM    104  CD2 TRP A 116      57.318  19.322 100.810  1.00 28.30           C
ATOM    105  NE1 TRP A 116      57.068  20.467 102.722  1.00 18.47           N
ATOM    106  CE2 TRP A 116      57.851  19.532 102.103  1.00 22.30           C
ATOM    107  CE3 TRP A 116      57.951  18.409  99.959  1.00 25.06           C
ATOM    108  CZ2 TRP A 116      58.985  18.874 102.556  1.00 24.14           C
ATOM    109  CZ3 TRP A 116      59.089  17.753 100.409  1.00 26.42           C
ATOM    110  CH2 TRP A 116      59.598  17.997 101.696  1.00 27.86           C
ATOM    111  H   TRP A 116      55.724  22.734  99.261  1.00 24.67           H
ATOM    112  HA  TRP A 116      56.627  20.580  97.974  1.00 29.38           H
ATOM    113  HB2 TRP A 116      54.443  20.764  99.770  1.00 27.44           H
ATOM    114  HB3 TRP A 116      55.002  19.396  99.200  1.00 27.44           H
ATOM    115  HD1 TRP A 116      55.393  21.455 102.074  1.00 24.77           H
ATOM    116  HE1 TRP A 116      57.184  20.766 103.520  1.00 22.16           H
ATOM    117  HE3 TRP A 116      57.622  18.253  99.104  1.00 30.07           H
ATOM    118  HZ2 TRP A 116      59.328  19.033 103.406  1.00 28.96           H
ATOM    119  HZ3 TRP A 116      59.516  17.141  99.854  1.00 31.71           H
ATOM    120  HH2 TRP A 116      60.353  17.534 101.980  1.00 33.43           H
ATOM    121  N   HIS A 117      55.031  20.132  96.159  1.00 23.54           N
ATOM    122  CA  HIS A 117      54.052  19.974  95.095  1.00 30.62           C
ATOM    123  C   HIS A 117      52.895  19.042  95.468  1.00 33.94           C
ATOM    124  O   HIS A 117      51.859  19.084  94.801  1.00 41.70           O
ATOM    125  CB  HIS A 117      54.756  19.495  93.838  1.00 21.44           C
ATOM    126  CG  HIS A 117      55.382  20.600  93.037  1.00 28.68           C
ATOM    127  ND1 HIS A 117      55.418  21.910  93.465  1.00 31.28           N
ATOM    128  CD2 HIS A 117      55.997  20.588  91.831  1.00 28.60           C
ATOM    129  CE1 HIS A 117      56.046  22.650  92.566  1.00 24.34           C
ATOM    130  NE2 HIS A 117      56.403  21.872  91.563  1.00 21.55           N
ATOM    131  H   HIS A 117      55.719  19.619  96.100  1.00 28.24           H
ATOM    132  HA  HIS A 117      53.670  20.844  94.900  1.00 36.74           H
ATOM    133  HB2 HIS A 117      54.111  19.045  93.269  1.00 25.73           H
ATOM    134  HB3 HIS A 117      55.460  18.876  94.089  1.00 25.73           H
ATOM    135  HD2 HIS A 117      56.132  19.844  91.289  1.00 34.31           H
ATOM    136  HE1 HIS A 117      56.195  23.567  92.624  1.00 29.21           H
ATOM    137  HE2 HIS A 117      56.817  22.129  90.854  1.00 25.86           H
ATOM    138  N   HIS A 118      53.007  18.244  96.528  1.00 30.67           N
ATOM    139  CA  HIS A 118      51.868  17.499  97.042  1.00 25.30           C
ATOM    140  C   HIS A 118      51.373  18.080  98.360  1.00 28.34           C
ATOM    141  O   HIS A 118      52.073  18.833  99.044  1.00 33.98           O
ATOM    142  CB  HIS A 118      52.217  16.030  97.231  1.00 25.23           C
ATOM    143  CG  HIS A 118      53.450  15.794  98.044  1.00 32.91           C
ATOM    144  ND1 HIS A 118      54.720  15.964  97.535  1.00 26.22           N
ATOM    145  CD2 HIS A 118      53.608  15.372  99.321  1.00 29.03           C
ATOM    146  CE1 HIS A 118      55.607  15.671  98.467  1.00 25.26           C
ATOM    147  NE2 HIS A 118      54.958  15.304  99.557  1.00 24.02           N
ATOM    148  H   HIS A 118      53.736  18.118  96.966  1.00 36.80           H
ATOM    149  HA  HIS A 118      51.142  17.553  96.401  1.00 30.36           H
ATOM    150  HB2 HIS A 118      52.357  15.628  96.359  1.00 30.28           H
ATOM    151  HB3 HIS A 118      51.479  15.589  97.680  1.00 30.28           H
ATOM    152  HD2 HIS A 118      52.931  15.167  99.924  1.00 34.84           H
ATOM    153  HE1 HIS A 118      56.531  15.711  98.371  1.00 30.31           H
ATOM    154  HE2 HIS A 118      55.323  15.069 100.299  1.00 28.82           H
ATOM    155  N   HIS A 119      50.142  17.712  98.706  1.00 27.04           N
ATOM    156  CA  HIS A 119      49.483  18.205  99.902  1.00 29.31           C
ATOM    157  C   HIS A 119      49.387  17.182 101.031  1.00 29.32           C
ATOM    158  O   HIS A 119      49.120  17.576 102.171  1.00 25.49           O
ATOM    159  CB  HIS A 119      48.065  18.677  99.573  1.00 26.49           C
ATOM    160  CG  HIS A 119      48.016  19.973  98.844  1.00 35.53           C
ATOM    161  ND1 HIS A 119      49.150  20.667  98.479  1.00 31.06           N
ATOM    162  CD2 HIS A 119      46.962  20.696  98.391  1.00 37.05           C
ATOM    163  CE1 HIS A 119      48.792  21.775  97.849  1.00 33.63           C
ATOM    164  NE2 HIS A 119      47.472  21.817  97.788  1.00 35.71           N
ATOM    165  H   HIS A 119      49.660  17.164  98.251  1.00 32.44           H
ATOM    166  HA  HIS A 119      49.978  18.969 100.237  1.00 35.17           H
ATOM    167  HB2 HIS A 119      47.571  18.784 100.401  1.00 31.79           H
ATOM    168  HB3 HIS A 119      47.634  18.008  99.018  1.00 31.79           H
ATOM    169  HD2 HIS A 119      46.062  20.482  98.490  1.00 44.46           H
ATOM    170  HE1 HIS A 119      49.372  22.415  97.505  1.00 40.36           H
ATOM    171  HE2 HIS A 119      47.009  22.439  97.417  1.00 42.85           H
ATOM    172  N   ASN A 120      49.558  15.893 100.744  1.00 25.18           N
ATOM    173  CA  ASN A 120      49.514  14.846 101.764  1.00 34.73           C
ATOM    174  C   ASN A 120      50.963  14.579 102.163  1.00 31.51           C
ATOM    175  O   ASN A 120      51.682  13.796 101.535  1.00 29.98           O
ATOM    176  CB  ASN A 120      48.777  13.594 101.268  1.00 43.31           C
ATOM    177  CG  ASN A 120      49.151  13.175  99.795  1.00 50.13           C
ATOM    178  OD1 ASN A 120      49.217  14.017  98.870  1.00 48.71           O
ATOM    179  ND2 ASN A 120      49.361  11.856  99.583  1.00 50.40           N
ATOM    180  H   ASN A 120      49.705  15.594  99.950  1.00 30.21           H
ATOM    181  HA  ASN A 120      49.044  15.182 102.543  1.00 41.67           H
ATOM    182  HB2 ASN A 120      48.996  12.851 101.852  1.00 51.97           H
ATOM    183  HB3 ASN A 120      47.822  13.763 101.294  1.00 51.97           H
ATOM    184 HD21 ASN A 120      49.568  11.573  98.798  1.00 60.48           H
ATOM    185 HD22 ASN A 120      49.287  11.299 100.235  1.00 60.48           H
ATOM    186  N   ILE A 121      51.408  15.276 103.215  1.00 31.54           N
ATOM    187  CA  ILE A 121      52.810  15.268 103.613  1.00 28.89           C
ATOM    188  C   ILE A 121      53.000  14.211 104.693  1.00 24.59           C
ATOM    189  O   ILE A 121      52.099  13.960 105.499  1.00 21.94           O
ATOM    190  CB  ILE A 121      53.231  16.675 104.076  1.00 25.54           C
ATOM    191  CG1 ILE A 121      53.102  17.637 102.882  1.00 33.90           C
ATOM    192  CG2 ILE A 121      54.663  16.662 104.653  1.00 26.40           C
ATOM    193  CD1 ILE A 121      53.571  19.029 103.115  1.00 38.70           C
ATOM    194  H   ILE A 121      50.907  15.764 103.715  1.00 37.85           H
ATOM    195  HA  ILE A 121      53.357  15.024 102.851  1.00 34.67           H
ATOM    196  HB  ILE A 121      52.622  16.966 104.772  1.00 30.65           H
ATOM    197 HG12 ILE A 121      53.618  17.278 102.143  1.00 40.68           H
ATOM    198 HG13 ILE A 121      52.167  17.685 102.628  1.00 40.68           H
ATOM    199 HG21 ILE A 121      54.897  17.560 104.934  1.00 31.68           H
ATOM    200 HG22 ILE A 121      54.691  16.059 105.412  1.00 31.68           H
ATOM    201 HG23 ILE A 121      55.277  16.359 103.966  1.00 31.68           H
ATOM    202 HD11 ILE A 121      53.444  19.544 102.303  1.00 46.44           H
ATOM    203 HD12 ILE A 121      53.055  19.418 103.838  1.00 46.44           H
ATOM    204 HD13 ILE A 121      54.511  19.009 103.351  1.00 46.44           H
ATOM    205  N   THR A 122      54.153  13.553 104.673  1.00 16.51           N
ATOM    206  CA  THR A 122      54.461  12.520 105.642  1.00 25.69           C
ATOM    207  C   THR A 122      55.637  12.924 106.532  1.00 19.74           C
ATOM    208  O   THR A 122      56.512  13.717 106.147  1.00 16.60           O
ATOM    209  CB  THR A 122      54.765  11.179 104.936  1.00 29.93           C
ATOM    210  OG1 THR A 122      55.992  11.261 104.199  1.00 19.92           O
ATOM    211  CG2 THR A 122      53.624  10.832 103.990  1.00 22.74           C
ATOM    212  H   THR A 122      54.779  13.691 104.100  1.00 19.82           H
ATOM    213  HA  THR A 122      53.688  12.387 106.213  1.00 30.83           H
ATOM    214  HB  THR A 122      54.836  10.476 105.600  1.00 35.92           H
ATOM    215  HG1 THR A 122      56.149  10.528 103.819  1.00 23.90           H
ATOM    216 HG21 THR A 122      53.808   9.991 103.543  1.00 27.29           H
ATOM    217 HG22 THR A 122      52.795  10.751 104.486  1.00 27.29           H
ATOM    218 HG23 THR A 122      53.524  11.529 103.322  1.00 27.29           H
ATOM    219  N   TYR A 123      55.653  12.359 107.729  1.00 18.63           N
ATOM    220  CA  TYR A 123      56.710  12.665 108.674  1.00 17.01           C
ATOM    221  C   TYR A 123      57.063  11.414 109.457  1.00 16.20           C
ATOM    222  O   TYR A 123      56.219  10.562 109.739  1.00 16.33           O
ATOM    223  CB  TYR A 123      56.339  13.808 109.629  1.00 10.35           C
ATOM    224  CG  TYR A 123      55.259  13.532 110.655  1.00 14.29           C
ATOM    225  CD1 TYR A 123      53.923  13.763 110.365  1.00 17.67           C
ATOM    226  CD2 TYR A 123      55.580  13.101 111.948  1.00 19.13           C
ATOM    227  CE1 TYR A 123      52.927  13.538 111.310  1.00 18.30           C
ATOM    228  CE2 TYR A 123      54.594  12.885 112.892  1.00 13.93           C
ATOM    229  CZ  TYR A 123      53.269  13.109 112.573  1.00 14.43           C
ATOM    230  OH  TYR A 123      52.265  12.911 113.503  1.00 20.74           O
ATOM    231  H   TYR A 123      55.067  11.798 108.016  1.00 22.35           H
ATOM    232  HA  TYR A 123      57.500  12.937 108.180  1.00 20.41           H
ATOM    233  HB2 TYR A 123      57.137  14.063 110.118  1.00 12.42           H
ATOM    234  HB3 TYR A 123      56.039  14.561 109.095  1.00 12.42           H
ATOM    235  HD1 TYR A 123      53.685  14.058 109.516  1.00 21.20           H
ATOM    236  HD2 TYR A 123      56.470  12.952 112.174  1.00 22.95           H
ATOM    237  HE1 TYR A 123      52.036  13.695 111.096  1.00 21.95           H
ATOM    238  HE2 TYR A 123      54.823  12.593 113.745  1.00 16.72           H
ATOM    239  HH  TYR A 123      51.518  13.089 113.161  1.00 24.89           H
ATOM    240  N   TRP A 124      58.335  11.325 109.778  1.00 12.70           N
ATOM    241  CA  TRP A 124      58.899  10.223 110.514  1.00 18.59           C
ATOM    242  C   TRP A 124      59.624  10.784 111.735  1.00 17.56           C
ATOM    243  O   TRP A 124      60.524  11.617 111.602  1.00 10.57           O
ATOM    244  CB  TRP A 124      59.841   9.450 109.600  1.00 23.19           C
ATOM    245  CG  TRP A 124      60.560   8.351 110.246  1.00 17.85           C
ATOM    246  CD1 TRP A 124      60.077   7.479 111.175  1.00 20.59           C
ATOM    247  CD2 TRP A 124      61.915   7.997 110.016  1.00 20.79           C
ATOM    248  NE1 TRP A 124      61.067   6.591 111.538  1.00 22.30           N
ATOM    249  CE2 TRP A 124      62.208   6.898 110.842  1.00 23.02           C
ATOM    250  CE3 TRP A 124      62.920   8.503 109.185  1.00 24.45           C
ATOM    251  CZ2 TRP A 124      63.455   6.294 110.853  1.00 21.04           C
ATOM    252  CZ3 TRP A 124      64.159   7.915 109.220  1.00 27.82           C
ATOM    253  CH2 TRP A 124      64.415   6.816 110.040  1.00 22.83           C
ATOM    254  H   TRP A 124      58.917  11.922 109.569  1.00 15.24           H
ATOM    255  HA  TRP A 124      58.193   9.628 110.813  1.00 22.30           H
ATOM    256  HB2 TRP A 124      59.324   9.073 108.871  1.00 27.82           H
ATOM    257  HB3 TRP A 124      60.502  10.065 109.246  1.00 27.82           H
ATOM    258  HD1 TRP A 124      59.210   7.481 111.512  1.00 24.71           H
ATOM    259  HE1 TRP A 124      60.985   5.955 112.111  1.00 26.76           H
ATOM    260  HE3 TRP A 124      62.758   9.236 108.636  1.00 29.34           H
ATOM    261  HZ2 TRP A 124      63.634   5.567 111.405  1.00 25.25           H
ATOM    262  HZ3 TRP A 124      64.835   8.241 108.670  1.00 33.39           H
ATOM    263  HH2 TRP A 124      65.263   6.434 110.035  1.00 27.40           H
ATOM    264  N   ILE A 125      59.221  10.340 112.923  1.00 14.78           N
ATOM    265  CA  ILE A 125      59.929  10.676 114.153  1.00 14.99           C
ATOM    266  C   ILE A 125      61.053   9.655 114.292  1.00 14.39           C
ATOM    267  O   ILE A 125      60.821   8.522 114.677  1.00 19.02           O
ATOM    268  CB  ILE A 125      58.997  10.675 115.364  1.00 15.46           C
ATOM    269  CG1 ILE A 125      57.874  11.679 115.138  1.00 18.25           C
ATOM    270  CG2 ILE A 125      59.756  11.075 116.639  1.00 16.17           C
ATOM    271  CD1 ILE A 125      56.743  11.543 116.104  1.00 18.64           C
ATOM    272  H   ILE A 125      58.534   9.837 113.043  1.00 17.73           H
ATOM    273  HA  ILE A 125      60.323  11.558 114.069  1.00 17.99           H
ATOM    274  HB  ILE A 125      58.619   9.790 115.478  1.00 18.55           H
ATOM    275 HG12 ILE A 125      58.234  12.576 115.226  1.00 21.90           H
ATOM    276 HG13 ILE A 125      57.518  11.554 114.244  1.00 21.90           H
ATOM    277 HG21 ILE A 125      59.140  11.066 117.388  1.00 19.40           H
ATOM    278 HG22 ILE A 125      60.473  10.440 116.791  1.00 19.40           H
ATOM    279 HG23 ILE A 125      60.122  11.966 116.522  1.00 19.40           H
ATOM    280 HD11 ILE A 125      56.071  12.211 115.899  1.00 22.37           H
ATOM    281 HD12 ILE A 125      56.363  10.654 116.021  1.00 22.37           H
ATOM    282 HD13 ILE A 125      57.080  11.677 117.004  1.00 22.37           H
ATOM    283  N   GLN A 126      62.267  10.045 113.927  1.00 14.39           N
ATOM    284  CA  GLN A 126      63.358   9.085 113.839  1.00 18.28           C
ATOM    285  C   GLN A 126      63.813   8.664 115.226  1.00 16.33           C
ATOM    286  O   GLN A 126      64.039   7.478 115.474  1.00 13.88           O
ATOM    287  CB  GLN A 126      64.537   9.682 113.046  1.00 15.55           C
ATOM    288  CG  GLN A 126      65.828   8.823 113.014  1.00 20.19           C
ATOM    289  CD  GLN A 126      67.088   9.582 112.523  1.00 19.36           C
ATOM    290  OE1 GLN A 126      68.196   9.510 113.111  1.00 19.48           O
ATOM    291  NE2 GLN A 126      66.924  10.278 111.444  1.00 25.34           N
ATOM    292  H   GLN A 126      62.485  10.852 113.726  1.00 17.27           H
ATOM    293  HA  GLN A 126      63.048   8.294 113.370  1.00 21.93           H
ATOM    294  HB2 GLN A 126      64.253   9.813 112.127  1.00 18.66           H
ATOM    295  HB3 GLN A 126      64.768  10.538 113.438  1.00 18.66           H
ATOM    296  HG2 GLN A 126      66.008   8.501 113.911  1.00 24.23           H
ATOM    297  HG3 GLN A 126      65.686   8.070 112.419  1.00 24.23           H
ATOM    298 HE21 GLN A 126      66.157  10.295 111.055  1.00 30.41           H
ATOM    299 HE22 GLN A 126      67.582  10.724 111.116  1.00 30.41           H
ATOM    300  N   ASN A 127      64.005   9.634 116.121  1.00 21.28           N
ATOM    301  CA  ASN A 127      64.510   9.396 117.467  1.00 16.58           C
ATOM    302  C   ASN A 127      63.942  10.456 118.397  1.00 18.55           C
ATOM    303  O   ASN A 127      63.290  11.411 117.958  1.00 14.64           O
ATOM    304  CB  ASN A 127      66.035   9.361 117.492  1.00 15.57           C
ATOM    305  CG  ASN A 127      66.663  10.676 117.148  1.00 20.78           C
ATOM    306  OD1 ASN A 127      66.034  11.713 117.245  1.00 22.27           O
ATOM    307  ND2 ASN A 127      67.931  10.637 116.741  1.00 22.74           N
ATOM    308  H   ASN A 127      63.843  10.464 115.963  1.00 25.53           H
ATOM    309  HA  ASN A 127      64.190   8.533 117.773  1.00 19.89           H
ATOM    310  HB2 ASN A 127      66.329   9.113 118.382  1.00 18.69           H
ATOM    311  HB3 ASN A 127      66.344   8.705 116.847  1.00 18.69           H
ATOM    312 HD21 ASN A 127      68.337  11.366 116.532  1.00 27.28           H
ATOM    313 HD22 ASN A 127      68.343   9.884 116.688  1.00 27.28           H
ATOM    314  N   TYR A 128      64.202  10.272 119.701  1.00 17.63           N
ATOM    315  CA  TYR A 128      63.533  11.001 120.774  1.00 13.91           C
ATOM    316  C   TYR A 128      64.512  11.723 121.677  1.00 10.51           C
ATOM    317  O   TYR A 128      65.658  11.313 121.838  1.00 16.75           O
ATOM    318  CB  TYR A 128      62.701  10.046 121.632  1.00 16.36           C
ATOM    319  CG  TYR A 128      61.490   9.561 120.897  1.00 13.00           C
ATOM    320  CD1 TYR A 128      61.499   8.368 120.183  1.00 13.93           C
ATOM    321  CD2 TYR A 128      60.348  10.319 120.896  1.00 12.73           C
ATOM    322  CE1 TYR A 128      60.382   7.957 119.504  1.00 16.08           C
ATOM    323  CE2 TYR A 128      59.252   9.920 120.245  1.00 17.21           C
ATOM    324  CZ  TYR A 128      59.268   8.743 119.541  1.00 16.78           C
ATOM    325  OH  TYR A 128      58.142   8.400 118.893  1.00 13.34           O
ATOM    326  H   TYR A 128      64.784   9.709 119.990  1.00 21.16           H
ATOM    327  HA  TYR A 128      62.936  11.660 120.387  1.00 16.69           H
ATOM    328  HB2 TYR A 128      63.241   9.276 121.869  1.00 19.63           H
ATOM    329  HB3 TYR A 128      62.406  10.509 122.431  1.00 19.63           H
ATOM    330  HD1 TYR A 128      62.268   7.846 120.166  1.00 16.72           H
ATOM    331  HD2 TYR A 128      60.331  11.119 121.369  1.00 15.27           H
ATOM    332  HE1 TYR A 128      60.384   7.158 119.027  1.00 19.30           H
ATOM    333  HE2 TYR A 128      58.486  10.447 120.255  1.00 20.65           H
ATOM    334  HH  TYR A 128      57.551   8.984 119.014  1.00 16.01           H
ATOM    335  N   SER A 129      64.034  12.800 122.279  1.00 16.14           N
ATOM    336  CA  SER A 129      64.723  13.421 123.400  1.00 18.86           C
ATOM    337  C   SER A 129      64.563  12.592 124.666  1.00 22.17           C
ATOM    338  O   SER A 129      63.550  11.924 124.868  1.00 25.70           O
ATOM    339  CB  SER A 129      64.164  14.801 123.678  1.00 16.03           C
ATOM    340  OG  SER A 129      64.750  15.321 124.847  1.00 15.56           O
ATOM    341  H   SER A 129      63.304  13.196 122.054  1.00 19.37           H
ATOM    342  HA  SER A 129      65.669  13.502 123.199  1.00 22.64           H
ATOM    343  HB2 SER A 129      64.367  15.385 122.931  1.00 19.23           H
ATOM    344  HB3 SER A 129      63.204  14.738 123.803  1.00 19.23           H
ATOM    345  HG  SER A 129      65.583  15.376 124.751  1.00 18.67           H
ATOM    346  N   GLU A 130      65.541  12.693 125.562  1.00 25.56           N
ATOM    347  CA  GLU A 130      65.420  11.983 126.830  1.00 29.74           C
ATOM    348  C   GLU A 130      64.559  12.718 127.858  1.00 24.56           C
ATOM    349  O   GLU A 130      64.179  12.108 128.860  1.00 28.24           O
ATOM    350  CB  GLU A 130      66.813  11.721 127.419  1.00 34.36           C
ATOM    351  CG  GLU A 130      67.856  11.176 126.404  1.00 39.59           C
ATOM    352  CD  GLU A 130      69.195  10.825 127.068  1.00 40.45           C
ATOM    353  OE1 GLU A 130      69.230  10.773 128.322  1.00 48.37           O
ATOM    354  OE2 GLU A 130      70.204  10.615 126.362  1.00 25.24           O1-
ATOM    355  H   GLU A 130      66.263  13.150 125.465  1.00 30.67           H
ATOM    356  HA  GLU A 130      65.006  11.122 126.663  1.00 35.69           H
ATOM    357  HB2 GLU A 130      67.159  12.553 127.778  1.00 41.23           H
ATOM    358  HB3 GLU A 130      66.730  11.069 128.133  1.00 41.23           H
ATOM    359  HG2 GLU A 130      67.506  10.372 125.990  1.00 47.51           H
ATOM    360  HG3 GLU A 130      68.024  11.852 125.728  1.00 47.51           H
ATOM    361  N   ASP A 131      64.203  13.983 127.622  1.00 19.43           N
ATOM    362  CA  ASP A 131      63.582  14.824 128.646  1.00 17.59           C
ATOM    363  C   ASP A 131      62.091  14.579 128.840  1.00 21.21           C
ATOM    364  O   ASP A 131      61.512  15.079 129.811  1.00 20.27           O
ATOM    365  CB  ASP A 131      63.741  16.298 128.288  1.00 20.80           C
ATOM    366  CG  ASP A 131      65.178  16.714 128.127  1.00 22.11           C
ATOM    367  OD1 ASP A 131      66.062  16.058 128.708  1.00 24.36           O
ATOM    368  OD2 ASP A 131      65.424  17.712 127.426  1.00 16.25           O1-
ATOM    369  H   ASP A 131      64.313  14.381 126.867  1.00 23.32           H
ATOM    370  HA  ASP A 131      64.025  14.670 129.494  1.00 21.10           H
ATOM    371  HB2 ASP A 131      63.284  16.470 127.450  1.00 24.96           H
ATOM    372  HB3 ASP A 131      63.351  16.838 128.994  1.00 24.96           H
ATOM    373  N   LEU A 132      61.432  13.924 127.900  1.00 23.33           N
ATOM    374  CA  LEU A 132      59.987  13.805 127.944  1.00 16.12           C
ATOM    375  C   LEU A 132      59.604  12.388 127.543  1.00 17.43           C
ATOM    376  O   LEU A 132      60.307  11.749 126.755  1.00 18.74           O
ATOM    377  CB  LEU A 132      59.314  14.818 127.005  1.00 22.21           C
ATOM    378  CG  LEU A 132      59.395  16.300 127.392  1.00 13.33           C
ATOM    379  CD1 LEU A 132      58.955  17.174 126.275  1.00 15.85           C
ATOM    380  CD2 LEU A 132      58.521  16.563 128.557  1.00 17.84           C
ATOM    381  H   LEU A 132      61.799  13.538 127.225  1.00 28.00           H
ATOM    382  HA  LEU A 132      59.675  13.966 128.848  1.00 19.35           H
ATOM    383  HB2 LEU A 132      59.719  14.730 126.128  1.00 26.65           H
ATOM    384  HB3 LEU A 132      58.373  14.591 126.944  1.00 26.65           H
ATOM    385  HG  LEU A 132      60.308  16.529 127.627  1.00 16.00           H
ATOM    386 HD11 LEU A 132      59.020  18.100 126.556  1.00 19.02           H
ATOM    387 HD12 LEU A 132      59.529  17.019 125.509  1.00 19.02           H
ATOM    388 HD13 LEU A 132      58.036  16.959 126.050  1.00 19.02           H
ATOM    389 HD21 LEU A 132      58.582  17.503 128.791  1.00 21.41           H
ATOM    390 HD22 LEU A 132      57.607  16.339 128.323  1.00 21.41           H
ATOM    391 HD23 LEU A 132      58.816  16.017 129.302  1.00 21.41           H
ATOM    392  N   PRO A 133      58.517  11.864 128.083  1.00 18.08           N
ATOM    393  CA  PRO A 133      58.071  10.551 127.634  1.00 20.93           C
ATOM    394  C   PRO A 133      57.730  10.570 126.142  1.00 18.15           C
ATOM    395  O   PRO A 133      57.313  11.593 125.591  1.00 12.44           O
ATOM    396  CB  PRO A 133      56.841  10.293 128.502  1.00 16.26           C
ATOM    397  CG  PRO A 133      56.909  11.257 129.594  1.00 14.45           C
ATOM    398  CD  PRO A 133      57.589  12.439 129.068  1.00 19.03           C
ATOM    399  HA  PRO A 133      58.747   9.878 127.810  1.00 25.12           H
ATOM    400  HB2 PRO A 133      56.038  10.431 127.976  1.00 19.51           H
ATOM    401  HB3 PRO A 133      56.872   9.386 128.846  1.00 19.51           H
ATOM    402  HG2 PRO A 133      56.011  11.482 129.882  1.00 17.34           H
ATOM    403  HG3 PRO A 133      57.415  10.876 130.329  1.00 17.34           H
ATOM    404  HD2 PRO A 133      56.955  13.031 128.633  1.00 22.83           H
ATOM    405  HD3 PRO A 133      58.077  12.893 129.772  1.00 22.83           H
ATOM    406  N   ARG A 134      57.890   9.410 125.490  1.00 15.89           N
ATOM    407  CA  ARG A 134      57.684   9.354 124.041  1.00 21.18           C
ATOM    408  C   ARG A 134      56.244   9.658 123.662  1.00 22.12           C
ATOM    409  O   ARG A 134      55.993  10.262 122.617  1.00 15.62           O
ATOM    410  CB  ARG A 134      58.109   7.999 123.490  1.00 20.63           C
ATOM    411  CG  ARG A 134      59.585   7.752 123.700  1.00 20.76           C
ATOM    412  CD  ARG A 134      60.079   6.488 123.056  1.00 23.81           C
ATOM    413  NE  ARG A 134      61.531   6.365 123.224  1.00 32.12           N
ATOM    414  CZ  ARG A 134      62.280   5.385 122.707  1.00 36.68           C
ATOM    415  NH1 ARG A 134      61.719   4.417 121.989  1.00 36.52           N
ATOM    416  NH2 ARG A 134      63.600   5.379 122.907  1.00 31.65           N1+
ATOM    417  H   ARG A 134      58.111   8.663 125.853  1.00 19.07           H
ATOM    418  HA  ARG A 134      58.244  10.027 123.624  1.00 25.42           H
ATOM    419  HB2 ARG A 134      57.616   7.299 123.946  1.00 24.76           H
ATOM    420  HB3 ARG A 134      57.928   7.970 122.537  1.00 24.76           H
ATOM    421  HG2 ARG A 134      60.084   8.493 123.322  1.00 24.91           H
ATOM    422  HG3 ARG A 134      59.760   7.689 124.652  1.00 24.91           H
ATOM    423  HD2 ARG A 134      59.655   5.723 123.476  1.00 28.58           H
ATOM    424  HD3 ARG A 134      59.880   6.508 122.107  1.00 28.58           H
ATOM    425  HE  ARG A 134      61.931   6.968 123.689  1.00 38.55           H
ATOM    426 HH11 ARG A 134      60.870   4.420 121.854  1.00 43.83           H
ATOM    427 HH12 ARG A 134      62.205   3.789 121.661  1.00 43.83           H
ATOM    428 HH21 ARG A 134      63.967   6.001 123.373  1.00 37.98           H
ATOM    429 HH22 ARG A 134      64.081   4.745 122.580  1.00 37.98           H
ATOM    430  N   ALA A 135      55.279   9.244 124.491  1.00 17.85           N
ATOM    431  CA  ALA A 135      53.883   9.568 124.212  1.00 20.01           C
ATOM    432  C   ALA A 135      53.622  11.072 124.294  1.00 21.28           C
ATOM    433  O   ALA A 135      52.773  11.599 123.566  1.00 17.91           O
ATOM    434  CB  ALA A 135      52.976   8.807 125.180  1.00 18.35           C
ATOM    435  H   ALA A 135      55.406   8.783 125.206  1.00 21.42           H
ATOM    436  HA  ALA A 135      53.667   9.277 123.312  1.00 24.01           H
ATOM    437  HB1 ALA A 135      52.051   9.030 124.986  1.00 22.02           H
ATOM    438  HB2 ALA A 135      53.119   7.855 125.064  1.00 22.02           H
ATOM    439  HB3 ALA A 135      53.195   9.067 126.088  1.00 22.02           H
ATOM    440  N   VAL A 136      54.340  11.778 125.163  1.00 16.58           N
ATOM    441  CA  VAL A 136      54.211  13.234 125.213  1.00 24.40           C
ATOM    442  C   VAL A 136      54.790  13.862 123.940  1.00 18.85           C
ATOM    443  O   VAL A 136      54.208  14.793 123.364  1.00 13.82           O
ATOM    444  CB  VAL A 136      54.887  13.780 126.495  1.00 21.03           C
ATOM    445  CG1 VAL A 136      54.874  15.323 126.571  1.00 16.72           C
ATOM    446  CG2 VAL A 136      54.228  13.193 127.708  1.00 17.59           C
ATOM    447  H   VAL A 136      54.899  11.447 125.726  1.00 19.90           H
ATOM    448  HA  VAL A 136      53.270  13.463 125.254  1.00 29.28           H
ATOM    449  HB  VAL A 136      55.814  13.496 126.500  1.00 25.23           H
ATOM    450 HG11 VAL A 136      55.310  15.602 127.392  1.00 20.06           H
ATOM    451 HG12 VAL A 136      55.351  15.680 125.806  1.00 20.06           H
ATOM    452 HG13 VAL A 136      53.955  15.632 126.562  1.00 20.06           H
ATOM    453 HG21 VAL A 136      54.660  13.544 128.503  1.00 21.11           H
ATOM    454 HG22 VAL A 136      53.289  13.438 127.707  1.00 21.11           H
ATOM    455 HG23 VAL A 136      54.319  12.228 127.680  1.00 21.11           H
ATOM    456  N   ILE A 137      55.937  13.358 123.485  1.00 11.45           N
ATOM    457  CA  ILE A 137      56.593  13.930 122.311  1.00 15.88           C
ATOM    458  C   ILE A 137      55.748  13.703 121.055  1.00 13.18           C
ATOM    459  O   ILE A 137      55.534  14.626 120.259  1.00 10.93           O
ATOM    460  CB  ILE A 137      58.013  13.354 122.148  1.00 12.23           C
ATOM    461  CG1 ILE A 137      58.877  13.764 123.332  1.00 14.45           C
ATOM    462  CG2 ILE A 137      58.659  13.833 120.830  1.00  9.19           C
ATOM    463  CD1 ILE A 137      60.237  13.174 123.341  1.00 14.28           C
ATOM    464  H   ILE A 137      56.352  12.691 123.834  1.00 13.74           H
ATOM    465  HA  ILE A 137      56.677  14.888 122.439  1.00 19.05           H
ATOM    466  HB  ILE A 137      57.953  12.386 122.129  1.00 14.67           H
ATOM    467 HG12 ILE A 137      58.975  14.729 123.323  1.00 17.35           H
ATOM    468 HG13 ILE A 137      58.432  13.489 124.149  1.00 17.35           H
ATOM    469 HG21 ILE A 137      59.549  13.453 120.759  1.00 11.03           H
ATOM    470 HG22 ILE A 137      58.112  13.537 120.085  1.00 11.03           H
ATOM    471 HG23 ILE A 137      58.711  14.801 120.838  1.00 11.03           H
ATOM    472 HD11 ILE A 137      60.712  13.489 124.127  1.00 17.13           H
ATOM    473 HD12 ILE A 137      60.161  12.207 123.365  1.00 17.13           H
ATOM    474 HD13 ILE A 137      60.706  13.450 122.538  1.00 17.13           H
ATOM    475  N   ASP A 138      55.288  12.469 120.841  1.00 12.05           N
ATOM    476  CA  ASP A 138      54.433  12.175 119.693  1.00 14.59           C
ATOM    477  C   ASP A 138      53.288  13.180 119.609  1.00 14.79           C
ATOM    478  O   ASP A 138      53.021  13.745 118.548  1.00 18.55           O
ATOM    479  CB  ASP A 138      53.892  10.744 119.794  1.00 16.78           C
ATOM    480  CG  ASP A 138      54.972   9.671 119.601  1.00 17.34           C
ATOM    481  OD1 ASP A 138      56.117  10.002 119.234  1.00 18.82           O
ATOM    482  OD2 ASP A 138      54.673   8.478 119.812  1.00 22.07           O1-
ATOM    483  H   ASP A 138      55.455  11.790 121.342  1.00 14.46           H
ATOM    484  HA  ASP A 138      54.956  12.244 118.880  1.00 17.51           H
ATOM    485  HB2 ASP A 138      53.500  10.618 120.672  1.00 20.14           H
ATOM    486  HB3 ASP A 138      53.217  10.615 119.109  1.00 20.14           H
ATOM    487  N   ASP A 139      52.639  13.452 120.745  1.00 17.02           N
ATOM    488  CA  ASP A 139      51.448  14.291 120.768  1.00 12.39           C
ATOM    489  C   ASP A 139      51.794  15.757 120.544  1.00 14.91           C
ATOM    490  O   ASP A 139      51.027  16.485 119.916  1.00 17.74           O
ATOM    491  CB  ASP A 139      50.707  14.067 122.087  1.00 15.05           C
ATOM    492  CG  ASP A 139      49.571  15.040 122.307  1.00 18.06           C
ATOM    493  OD1 ASP A 139      48.543  14.963 121.619  1.00 20.70           O
ATOM    494  OD2 ASP A 139      49.698  15.894 123.189  1.00 12.78           O1-
ATOM    495  H   ASP A 139      52.874  13.158 121.519  1.00 20.42           H
ATOM    496  HA  ASP A 139      50.859  14.014 120.049  1.00 14.86           H
ATOM    497  HB2 ASP A 139      50.336  13.170 122.091  1.00 18.05           H
ATOM    498  HB3 ASP A 139      51.333  14.169 122.821  1.00 18.05           H
ATOM    499  N   ALA A 140      52.961  16.202 121.010  1.00 14.93           N
ATOM    500  CA  ALA A 140      53.374  17.582 120.784  1.00 15.37           C
ATOM    501  C   ALA A 140      53.583  17.841 119.297  1.00 14.28           C
ATOM    502  O   ALA A 140      53.147  18.867 118.757  1.00 12.04           O
ATOM    503  CB  ALA A 140      54.664  17.886 121.561  1.00 10.55           C
ATOM    504  H   ALA A 140      53.525  15.729 121.456  1.00 17.91           H
ATOM    505  HA  ALA A 140      52.680  18.180 121.102  1.00 18.44           H
ATOM    506  HB1 ALA A 140      54.922  18.806 121.398  1.00 12.66           H
ATOM    507  HB2 ALA A 140      54.500  17.750 122.508  1.00 12.66           H
ATOM    508  HB3 ALA A 140      55.364  17.287 121.257  1.00 12.66           H
ATOM    509  N   PHE A 141      54.268  16.917 118.628  1.00  9.78           N
ATOM    510  CA  PHE A 141      54.496  17.037 117.191  1.00 17.84           C
ATOM    511  C   PHE A 141      53.178  17.021 116.416  1.00 14.01           C
ATOM    512  O   PHE A 141      52.961  17.844 115.513  1.00 14.97           O
ATOM    513  CB  PHE A 141      55.411  15.903 116.737  1.00 15.19           C
ATOM    514  CG  PHE A 141      56.852  16.070 117.146  1.00 10.25           C
ATOM    515  CD1 PHE A 141      57.418  17.307 117.282  1.00 12.89           C
ATOM    516  CD2 PHE A 141      57.644  14.985 117.368  1.00 13.36           C
ATOM    517  CE1 PHE A 141      58.760  17.450 117.632  1.00 16.99           C
ATOM    518  CE2 PHE A 141      58.976  15.135 117.717  1.00 13.88           C
ATOM    519  CZ  PHE A 141      59.525  16.362 117.840  1.00 10.69           C
ATOM    520  H   PHE A 141      54.611  16.213 118.982  1.00 11.73           H
ATOM    521  HA  PHE A 141      54.944  17.878 117.009  1.00 21.41           H
ATOM    522  HB2 PHE A 141      55.090  15.072 117.121  1.00 18.23           H
ATOM    523  HB3 PHE A 141      55.383  15.849 115.769  1.00 18.23           H
ATOM    524  HD1 PHE A 141      56.903  18.066 117.128  1.00 15.47           H
ATOM    525  HD2 PHE A 141      57.288  14.131 117.276  1.00 16.04           H
ATOM    526  HE1 PHE A 141      59.129  18.299 117.722  1.00 20.39           H
ATOM    527  HE2 PHE A 141      59.499  14.380 117.865  1.00 16.66           H
ATOM    528  HZ  PHE A 141      60.417  16.454 118.087  1.00 12.83           H
ATOM    529  N   ALA A 142      52.272  16.123 116.796  1.00 12.45           N
ATOM    530  CA  ALA A 142      50.992  15.997 116.122  1.00 16.79           C
ATOM    531  C   ALA A 142      50.159  17.253 116.289  1.00 17.88           C
ATOM    532  O   ALA A 142      49.523  17.721 115.333  1.00 13.35           O
ATOM    533  CB  ALA A 142      50.244  14.781 116.659  1.00 15.40           C
ATOM    534  H   ALA A 142      52.379  15.572 117.448  1.00 14.94           H
ATOM    535  HA  ALA A 142      51.145  15.862 115.173  1.00 20.14           H
ATOM    536  HB1 ALA A 142      49.392  14.707 116.202  1.00 18.48           H
ATOM    537  HB2 ALA A 142      50.777  13.987 116.497  1.00 18.48           H
ATOM    538  HB3 ALA A 142      50.100  14.895 117.612  1.00 18.48           H
ATOM    539  N   ARG A 143      50.132  17.805 117.499  1.00 15.88           N
ATOM    540  CA  ARG A 143      49.441  19.067 117.694  1.00 15.41           C
ATOM    541  C   ARG A 143      50.142  20.188 116.937  1.00 14.23           C
ATOM    542  O   ARG A 143      49.488  21.108 116.451  1.00 15.17           O
ATOM    543  CB  ARG A 143      49.329  19.401 119.190  1.00 11.36           C
ATOM    544  CG  ARG A 143      48.421  18.461 119.956  1.00 16.29           C
ATOM    545  CD  ARG A 143      48.178  18.880 121.383  1.00 16.22           C
ATOM    546  NE  ARG A 143      49.392  18.743 122.180  1.00 14.74           N
ATOM    547  CZ  ARG A 143      50.131  19.754 122.645  1.00 18.62           C
ATOM    548  NH1 ARG A 143      49.771  21.027 122.443  1.00 16.81           N
ATOM    549  NH2 ARG A 143      51.256  19.485 123.315  1.00 18.62           N1+
ATOM    550  H   ARG A 143      50.497  17.476 118.205  1.00 19.06           H
ATOM    551  HA  ARG A 143      48.542  18.988 117.340  1.00 18.50           H
ATOM    552  HB2 ARG A 143      50.212  19.352 119.589  1.00 13.63           H
ATOM    553  HB3 ARG A 143      48.975  20.299 119.285  1.00 13.63           H
ATOM    554  HG2 ARG A 143      47.561  18.423 119.508  1.00 19.55           H
ATOM    555  HG3 ARG A 143      48.824  17.579 119.970  1.00 19.55           H
ATOM    556  HD2 ARG A 143      47.903  19.810 121.403  1.00 19.47           H
ATOM    557  HD3 ARG A 143      47.492  18.316 121.772  1.00 19.47           H
ATOM    558  HE  ARG A 143      49.653  17.945 122.365  1.00 17.69           H
ATOM    559 HH11 ARG A 143      49.057  21.206 121.999  1.00 20.17           H
ATOM    560 HH12 ARG A 143      50.255  21.665 122.755  1.00 20.17           H
ATOM    561 HH21 ARG A 143      51.486  18.669 123.457  1.00 22.35           H
ATOM    562 HH22 ARG A 143      51.728  20.127 123.639  1.00 22.35           H
ATOM    563  N   ALA A 144      51.460  20.137 116.815  1.00 13.71           N
ATOM    564  CA  ALA A 144      52.149  21.205 116.097  1.00 16.09           C
ATOM    565  C   ALA A 144      51.802  21.176 114.599  1.00 17.46           C
ATOM    566  O   ALA A 144      51.586  22.223 113.994  1.00 14.18           O
ATOM    567  CB  ALA A 144      53.660  21.101 116.350  1.00  9.28           C
ATOM    568  H   ALA A 144      51.968  19.517 117.126  1.00 16.46           H
ATOM    569  HA  ALA A 144      51.850  22.057 116.450  1.00 19.31           H
ATOM    570  HB1 ALA A 144      54.110  21.813 115.870  1.00 11.13           H
ATOM    571  HB2 ALA A 144      53.827  21.186 117.302  1.00 11.13           H
ATOM    572  HB3 ALA A 144      53.974  20.239 116.035  1.00 11.13           H
ATOM    573  N   PHE A 145      51.708  19.983 113.996  1.00 15.80           N
ATOM    574  CA  PHE A 145      51.220  19.850 112.616  1.00 19.57           C
ATOM    575  C   PHE A 145      49.753  20.253 112.473  1.00 21.16           C
ATOM    576  O   PHE A 145      49.376  20.872 111.467  1.00 16.76           O
ATOM    577  CB  PHE A 145      51.398  18.417 112.105  1.00 12.63           C
ATOM    578  CG  PHE A 145      52.785  18.094 111.691  1.00 10.15           C
ATOM    579  CD1 PHE A 145      53.404  18.812 110.694  1.00 13.73           C
ATOM    580  CD2 PHE A 145      53.480  17.063 112.291  1.00 13.26           C
ATOM    581  CE1 PHE A 145      54.703  18.523 110.308  1.00 14.10           C
ATOM    582  CE2 PHE A 145      54.789  16.753 111.883  1.00 13.82           C
ATOM    583  CZ  PHE A 145      55.394  17.497 110.896  1.00 12.27           C
ATOM    584  H   PHE A 145      51.922  19.236 114.365  1.00 18.96           H
ATOM    585  HA  PHE A 145      51.743  20.433 112.044  1.00 23.48           H
ATOM    586  HB2 PHE A 145      51.148  17.801 112.812  1.00 15.15           H
ATOM    587  HB3 PHE A 145      50.821  18.286 111.336  1.00 15.15           H
ATOM    588  HD1 PHE A 145      52.951  19.514 110.286  1.00 16.48           H
ATOM    589  HD2 PHE A 145      53.074  16.561 112.960  1.00 15.91           H
ATOM    590  HE1 PHE A 145      55.104  19.020 109.632  1.00 16.92           H
ATOM    591  HE2 PHE A 145      55.253  16.061 112.295  1.00 16.58           H
ATOM    592  HZ  PHE A 145      56.262  17.302 110.627  1.00 14.72           H
ATOM    593  N   ALA A 146      48.897  19.893 113.439  1.00 18.37           N
ATOM    594  CA  ALA A 146      47.484  20.255 113.312  1.00 18.67           C
ATOM    595  C   ALA A 146      47.291  21.761 113.178  1.00 19.29           C
ATOM    596  O   ALA A 146      46.353  22.201 112.517  1.00 22.34           O
ATOM    597  CB  ALA A 146      46.680  19.736 114.502  1.00 16.89           C
ATOM    598  H   ALA A 146      49.102  19.456 114.151  1.00 22.04           H
ATOM    599  HA  ALA A 146      47.128  19.840 112.511  1.00 22.40           H
ATOM    600  HB1 ALA A 146      45.751  19.991 114.389  1.00 20.27           H
ATOM    601  HB2 ALA A 146      46.757  18.770 114.537  1.00 20.27           H
ATOM    602  HB3 ALA A 146      47.035  20.126 115.316  1.00 20.27           H
ATOM    603  N   LEU A 147      48.131  22.575 113.834  1.00 22.09           N
ATOM    604  CA  LEU A 147      48.012  24.021 113.663  1.00 20.38           C
ATOM    605  C   LEU A 147      48.007  24.396 112.182  1.00 20.98           C
ATOM    606  O   LEU A 147      47.231  25.252 111.741  1.00 19.70           O
ATOM    607  CB  LEU A 147      49.153  24.760 114.358  1.00 19.03           C
ATOM    608  CG  LEU A 147      49.264  24.771 115.884  1.00 25.35           C
ATOM    609  CD1 LEU A 147      50.489  25.594 116.244  1.00 24.39           C
ATOM    610  CD2 LEU A 147      48.002  25.318 116.562  1.00 23.26           C
ATOM    611  H   LEU A 147      48.757  22.320 114.367  1.00 26.51           H
ATOM    612  HA  LEU A 147      47.176  24.320 114.053  1.00 24.46           H
ATOM    613  HB2 LEU A 147      49.984  24.383 114.028  1.00 22.84           H
ATOM    614  HB3 LEU A 147      49.105  25.689 114.083  1.00 22.84           H
ATOM    615  HG  LEU A 147      49.407  23.864 116.199  1.00 30.42           H
ATOM    616 HD11 LEU A 147      50.582  25.615 117.210  1.00 29.27           H
ATOM    617 HD12 LEU A 147      51.273  25.184 115.846  1.00 29.27           H
ATOM    618 HD13 LEU A 147      50.376  26.494 115.902  1.00 29.27           H
ATOM    619 HD21 LEU A 147      48.128  25.301 117.524  1.00 27.91           H
ATOM    620 HD22 LEU A 147      47.853  26.229 116.263  1.00 27.91           H
ATOM    621 HD23 LEU A 147      47.246  24.761 116.318  1.00 27.91           H
ATOM    622  N   TRP A 148      48.878  23.777 111.404  1.00 18.34           N
ATOM    623  CA  TRP A 148      49.040  24.223 110.038  1.00 22.15           C
ATOM    624  C   TRP A 148      47.984  23.596 109.140  1.00 22.72           C
ATOM    625  O   TRP A 148      47.433  24.267 108.265  1.00 19.83           O
ATOM    626  CB  TRP A 148      50.446  23.910 109.544  1.00 16.13           C
ATOM    627  CG  TRP A 148      51.549  24.654 110.234  1.00 22.28           C
ATOM    628  CD1 TRP A 148      52.464  24.128 111.098  1.00 19.98           C
ATOM    629  CD2 TRP A 148      51.888  26.047 110.101  1.00 22.12           C
ATOM    630  NE1 TRP A 148      53.337  25.094 111.511  1.00 15.65           N
ATOM    631  CE2 TRP A 148      53.009  26.282 110.920  1.00 19.34           C
ATOM    632  CE3 TRP A 148      51.352  27.113 109.382  1.00 15.12           C
ATOM    633  CZ2 TRP A 148      53.611  27.534 111.021  1.00 17.61           C
ATOM    634  CZ3 TRP A 148      51.942  28.360 109.499  1.00 20.11           C
ATOM    635  CH2 TRP A 148      53.062  28.561 110.314  1.00 16.37           C
ATOM    636  H   TRP A 148      49.374  23.113 111.635  1.00 22.01           H
ATOM    637  HA  TRP A 148      48.922  25.185 110.007  1.00 26.58           H
ATOM    638  HB2 TRP A 148      50.611  22.962 109.668  1.00 19.36           H
ATOM    639  HB3 TRP A 148      50.495  24.126 108.599  1.00 19.36           H
ATOM    640  HD1 TRP A 148      52.493  23.237 111.363  1.00 23.98           H
ATOM    641  HE1 TRP A 148      53.991  24.973 112.056  1.00 18.78           H
ATOM    642  HE3 TRP A 148      50.613  26.989 108.832  1.00 18.14           H
ATOM    643  HZ2 TRP A 148      54.344  27.670 111.576  1.00 21.13           H
ATOM    644  HZ3 TRP A 148      51.594  29.076 109.018  1.00 24.13           H
ATOM    645  HH2 TRP A 148      53.438  29.410 110.375  1.00 19.64           H
ATOM    646  N   SER A 149      47.649  22.330 109.363  1.00 24.22           N
ATOM    647  CA  SER A 149      46.615  21.706 108.545  1.00 29.95           C
ATOM    648  C   SER A 149      45.233  22.264 108.833  1.00 29.81           C
ATOM    649  O   SER A 149      44.311  21.993 108.063  1.00 30.19           O
ATOM    650  CB  SER A 149      46.591  20.185 108.750  1.00 29.96           C
ATOM    651  OG  SER A 149      46.089  19.898 110.025  1.00 26.15           O
ATOM    652  H   SER A 149      47.994  21.822 109.965  1.00 29.07           H
ATOM    653  HA  SER A 149      46.813  21.876 107.611  1.00 35.94           H
ATOM    654  HB2 SER A 149      46.017  19.780 108.081  1.00 35.96           H
ATOM    655  HB3 SER A 149      47.493  19.837 108.675  1.00 35.96           H
ATOM    656  HG  SER A 149      46.577  20.249 110.612  1.00 31.38           H
ATOM    657  N   ALA A 150      45.052  23.026 109.909  1.00 24.28           N
ATOM    658  CA  ALA A 150      43.732  23.579 110.148  1.00 24.83           C
ATOM    659  C   ALA A 150      43.435  24.804 109.290  1.00 24.43           C
ATOM    660  O   ALA A 150      42.270  25.145 109.140  1.00 27.90           O
ATOM    661  CB  ALA A 150      43.557  23.923 111.625  1.00 18.78           C
ATOM    662  H   ALA A 150      45.652  23.229 110.491  1.00 29.14           H
ATOM    663  HA  ALA A 150      43.073  22.903 109.927  1.00 29.79           H
ATOM    664  HB1 ALA A 150      42.669  24.290 111.760  1.00 22.53           H
ATOM    665  HB2 ALA A 150      43.665  23.115 112.152  1.00 22.53           H
ATOM    666  HB3 ALA A 150      44.228  24.576 111.879  1.00 22.53           H
ATOM    667  N   VAL A 151      44.441  25.471 108.730  1.00 29.35           N
ATOM    668  CA  VAL A 151      44.246  26.672 107.919  1.00 30.73           C
ATOM    669  C   VAL A 151      44.671  26.451 106.475  1.00 29.83           C
ATOM    670  O   VAL A 151      44.748  27.408 105.703  1.00 28.50           O
ATOM    671  CB  VAL A 151      44.988  27.888 108.501  1.00 26.63           C
ATOM    672  CG1 VAL A 151      44.369  28.318 109.796  1.00 29.15           C
ATOM    673  CG2 VAL A 151      46.486  27.591 108.667  1.00 25.27           C
ATOM    674  H   VAL A 151      45.266  25.242 108.808  1.00 35.22           H
ATOM    675  HA  VAL A 151      43.300  26.886 107.913  1.00 36.87           H
ATOM    676  HB  VAL A 151      44.905  28.627 107.879  1.00 31.95           H
ATOM    677 HG11 VAL A 151      44.855  29.084 110.139  1.00 34.98           H
ATOM    678 HG12 VAL A 151      43.442  28.558 109.638  1.00 34.98           H
ATOM    679 HG13 VAL A 151      44.418  27.584 110.428  1.00 34.98           H
ATOM    680 HG21 VAL A 151      46.924  28.374 109.035  1.00 30.32           H
ATOM    681 HG22 VAL A 151      46.593  26.838 109.269  1.00 30.32           H
ATOM    682 HG23 VAL A 151      46.863  27.377 107.799  1.00 30.32           H
ATOM    683  N   THR A 152      44.995  25.238 106.104  1.00 25.19           N
ATOM    684  CA  THR A 152      45.345  24.987 104.725  1.00 27.35           C
ATOM    685  C   THR A 152      44.703  23.679 104.288  1.00 28.27           C
ATOM    686  O   THR A 152      44.069  22.997 105.103  1.00 24.81           O
ATOM    687  CB  THR A 152      46.868  24.938 104.546  1.00 27.68           C
ATOM    688  OG1 THR A 152      47.395  23.719 105.097  1.00 21.08           O
ATOM    689  CG2 THR A 152      47.532  26.137 105.183  1.00 27.26           C
ATOM    690  H   THR A 152      45.021  24.549 106.619  1.00 30.23           H
ATOM    691  HA  THR A 152      44.995  25.701 104.169  1.00 32.82           H
ATOM    692  HB  THR A 152      47.069  24.961 103.597  1.00 33.21           H
ATOM    693  HG1 THR A 152      47.217  23.674 105.916  1.00 25.30           H
ATOM    694 HG21 THR A 152      48.493  26.087 105.059  1.00 32.71           H
ATOM    695 HG22 THR A 152      47.203  26.953 104.775  1.00 32.71           H
ATOM    696 HG23 THR A 152      47.337  26.158 106.133  1.00 32.71           H
ATOM    697  N   PRO A 153      44.820  23.315 103.006  1.00 28.85           N
ATOM    698  CA  PRO A 153      44.411  21.982 102.570  1.00 28.75           C
ATOM    699  C   PRO A 153      45.439  20.885 102.826  1.00 28.93           C
ATOM    700  O   PRO A 153      45.205  19.748 102.411  1.00 28.71           O
ATOM    701  CB  PRO A 153      44.202  22.187 101.056  1.00 30.28           C
ATOM    702  CG  PRO A 153      45.148  23.245 100.698  1.00 29.16           C
ATOM    703  CD  PRO A 153      45.172  24.174 101.853  1.00 27.41           C
ATOM    704  HA  PRO A 153      43.567  21.735 102.980  1.00 34.51           H
ATOM    705  HB2 PRO A 153      44.405  21.366 100.581  1.00 36.33           H
ATOM    706  HB3 PRO A 153      43.289  22.468 100.885  1.00 36.33           H
ATOM    707  HG2 PRO A 153      46.026  22.860 100.552  1.00 35.00           H
ATOM    708  HG3 PRO A 153      44.839  23.701  99.899  1.00 35.00           H
ATOM    709  HD2 PRO A 153      46.060  24.546 101.969  1.00 32.90           H
ATOM    710  HD3 PRO A 153      44.508  24.872 101.738  1.00 32.90           H
ATOM    711  N   LEU A 154      46.575  21.177 103.458  1.00 28.01           N
ATOM    712  CA  LEU A 154      47.560  20.142 103.728  1.00 24.73           C
ATOM    713  C   LEU A 154      47.046  19.165 104.786  1.00 22.21           C
ATOM    714  O   LEU A 154      46.161  19.479 105.578  1.00 20.90           O
ATOM    715  CB  LEU A 154      48.879  20.751 104.190  1.00 29.50           C
ATOM    716  CG  LEU A 154      49.559  21.821 103.328  1.00 24.41           C
ATOM    717  CD1 LEU A 154      50.651  22.524 104.095  1.00 23.85           C
ATOM    718  CD2 LEU A 154      50.144  21.210 102.107  1.00 30.96           C
ATOM    719  H   LEU A 154      46.794  21.961 103.737  1.00 33.61           H
ATOM    720  HA  LEU A 154      47.727  19.643 102.913  1.00 29.68           H
ATOM    721  HB2 LEU A 154      48.727  21.152 105.060  1.00 35.40           H
ATOM    722  HB3 LEU A 154      49.517  20.027 104.287  1.00 35.40           H
ATOM    723  HG  LEU A 154      48.902  22.480 103.055  1.00 29.29           H
ATOM    724 HD11 LEU A 154      51.059  23.192 103.522  1.00 28.62           H
ATOM    725 HD12 LEU A 154      50.264  22.950 104.876  1.00 28.62           H
ATOM    726 HD13 LEU A 154      51.315  21.872 104.368  1.00 28.62           H
ATOM    727 HD21 LEU A 154      50.568  21.905 101.579  1.00 37.16           H
ATOM    728 HD22 LEU A 154      50.802  20.547 102.370  1.00 37.16           H
ATOM    729 HD23 LEU A 154      49.436  20.790 101.594  1.00 37.16           H
ATOM    730  N   THR A 155      47.565  17.943 104.727  1.00 23.53           N
ATOM    731  CA  THR A 155      47.359  16.917 105.739  1.00 29.64           C
ATOM    732  C   THR A 155      48.714  16.318 106.090  1.00 25.66           C
ATOM    733  O   THR A 155      49.661  16.372 105.290  1.00 21.73           O
ATOM    734  CB  THR A 155      46.427  15.791 105.259  1.00 29.24           C
ATOM    735  OG1 THR A 155      46.999  15.176 104.096  1.00 37.11           O
ATOM    736  CG2 THR A 155      45.034  16.315 104.933  1.00 29.13           C
ATOM    737  H   THR A 155      48.062  17.675 104.078  1.00 28.23           H
ATOM    738  HA  THR A 155      46.979  17.317 106.538  1.00 35.57           H
ATOM    739  HB  THR A 155      46.343  15.127 105.961  1.00 35.09           H
ATOM    740  HG1 THR A 155      47.753  14.855 104.282  1.00 44.53           H
ATOM    741 HG21 THR A 155      44.468  15.587 104.633  1.00 34.95           H
ATOM    742 HG22 THR A 155      44.638  16.718 105.721  1.00 34.95           H
ATOM    743 HG23 THR A 155      45.087  16.982 104.231  1.00 34.95           H
ATOM    744  N   PHE A 156      48.792  15.723 107.285  1.00 22.57           N
ATOM    745  CA  PHE A 156      50.050  15.173 107.781  1.00 25.30           C
ATOM    746  C   PHE A 156      49.856  13.761 108.304  1.00 22.18           C
ATOM    747  O   PHE A 156      49.004  13.513 109.164  1.00 29.75           O
ATOM    748  CB  PHE A 156      50.644  16.088 108.859  1.00 21.11           C
ATOM    749  CG  PHE A 156      50.923  17.471 108.354  1.00 13.80           C
ATOM    750  CD1 PHE A 156      52.094  17.747 107.662  1.00 18.22           C
ATOM    751  CD2 PHE A 156      49.988  18.472 108.504  1.00 17.00           C
ATOM    752  CE1 PHE A 156      52.339  18.993 107.164  1.00 16.20           C
ATOM    753  CE2 PHE A 156      50.225  19.731 108.000  1.00 20.51           C
ATOM    754  CZ  PHE A 156      51.406  19.994 107.339  1.00 16.99           C
ATOM    755  H   PHE A 156      48.130  15.627 107.824  1.00 27.08           H
ATOM    756  HA  PHE A 156      50.683  15.131 107.047  1.00 30.36           H
ATOM    757  HB2 PHE A 156      50.015  16.159 109.595  1.00 25.33           H
ATOM    758  HB3 PHE A 156      51.479  15.708 109.172  1.00 25.33           H
ATOM    759  HD1 PHE A 156      52.726  17.074 107.545  1.00 21.87           H
ATOM    760  HD2 PHE A 156      49.191  18.297 108.951  1.00 20.40           H
ATOM    761  HE1 PHE A 156      53.135  19.169 106.717  1.00 19.44           H
ATOM    762  HE2 PHE A 156      49.598  20.408 108.119  1.00 24.61           H
ATOM    763  HZ  PHE A 156      51.571  20.845 107.004  1.00 20.38           H
ATOM    764  N   THR A 157      50.687  12.855 107.808  1.00 22.17           N
ATOM    765  CA  THR A 157      50.572  11.434 108.083  1.00 25.67           C
ATOM    766  C   THR A 157      51.886  10.952 108.649  1.00 20.54           C
ATOM    767  O   THR A 157      52.953  11.173 108.052  1.00 19.18           O
ATOM    768  CB  THR A 157      50.219  10.642 106.820  1.00 25.55           C
ATOM    769  OG1 THR A 157      48.864  10.921 106.488  1.00 27.81           O
ATOM    770  CG2 THR A 157      50.364   9.139 107.048  1.00 28.07           C
ATOM    771  H   THR A 157      51.348  13.048 107.293  1.00 26.60           H
ATOM    772  HA  THR A 157      49.878  11.287 108.745  1.00 30.80           H
ATOM    773  HB  THR A 157      50.800  10.908 106.090  1.00 30.65           H
ATOM    774  HG1 THR A 157      48.766  11.743 106.346  1.00 33.37           H
ATOM    775 HG21 THR A 157      50.136   8.657 106.238  1.00 33.68           H
ATOM    776 HG22 THR A 157      51.278   8.928 107.294  1.00 33.68           H
ATOM    777 HG23 THR A 157      49.772   8.853 107.762  1.00 33.68           H
ATOM    778  N   ARG A 158      51.790  10.282 109.787  1.00 21.32           N
ATOM    779  CA  ARG A 158      52.950   9.703 110.441  1.00 24.59           C
ATOM    780  C   ARG A 158      53.271   8.337 109.846  1.00 22.13           C
ATOM    781  O   ARG A 158      52.396   7.477 109.738  1.00 20.71           O
ATOM    782  CB  ARG A 158      52.695   9.581 111.936  1.00 21.80           C
ATOM    783  CG  ARG A 158      53.884   9.035 112.665  1.00 22.67           C
ATOM    784  CD  ARG A 158      53.670   8.958 114.147  1.00 18.17           C
ATOM    785  NE  ARG A 158      54.877   8.434 114.793  1.00 22.23           N
ATOM    786  CZ  ARG A 158      54.941   8.065 116.065  1.00 20.59           C
ATOM    787  NH1 ARG A 158      53.862   8.174 116.831  1.00 19.68           N
ATOM    788  NH2 ARG A 158      56.078   7.577 116.560  1.00 21.06           N1+
ATOM    789  H   ARG A 158      51.052  10.148 110.206  1.00 25.58           H
ATOM    790  HA  ARG A 158      53.717  10.282 110.307  1.00 29.51           H
ATOM    791  HB2 ARG A 158      52.495  10.458 112.298  1.00 26.16           H
ATOM    792  HB3 ARG A 158      51.948   8.980 112.083  1.00 26.16           H
ATOM    793  HG2 ARG A 158      54.070   8.139 112.342  1.00 27.21           H
ATOM    794  HG3 ARG A 158      54.647   9.611 112.502  1.00 27.21           H
ATOM    795  HD2 ARG A 158      53.491   9.845 114.497  1.00 21.80           H
ATOM    796  HD3 ARG A 158      52.931   8.360 114.338  1.00 21.80           H
ATOM    797  HE  ARG A 158      55.589   8.361 114.316  1.00 26.67           H
ATOM    798 HH11 ARG A 158      53.131   8.483 116.501  1.00 23.62           H
ATOM    799 HH12 ARG A 158      53.896   7.938 117.657  1.00 23.62           H
ATOM    800 HH21 ARG A 158      56.773   7.513 116.057  1.00 25.28           H
ATOM    801 HH22 ARG A 158      56.123   7.344 117.386  1.00 25.28           H
ATOM    802  N   VAL A 159      54.527   8.155 109.448  1.00 23.72           N
ATOM    803  CA  VAL A 159      55.033   6.920 108.869  1.00 28.25           C
ATOM    804  C   VAL A 159      56.292   6.523 109.634  1.00 28.58           C
ATOM    805  O   VAL A 159      56.742   7.239 110.524  1.00 26.45           O
ATOM    806  CB  VAL A 159      55.310   7.049 107.344  1.00 21.13           C
ATOM    807  CG1 VAL A 159      54.076   7.528 106.614  1.00 15.84           C
ATOM    808  CG2 VAL A 159      56.473   7.974 107.077  1.00 23.01           C
ATOM    809  H   VAL A 159      55.131   8.765 109.509  1.00 28.47           H
ATOM    810  HA  VAL A 159      54.373   6.220 108.994  1.00 33.91           H
ATOM    811  HB  VAL A 159      55.541   6.174 106.994  1.00 25.36           H
ATOM    812 HG11 VAL A 159      54.278   7.599 105.668  1.00 19.00           H
ATOM    813 HG12 VAL A 159      53.360   6.889 106.753  1.00 19.00           H
ATOM    814 HG13 VAL A 159      53.820   8.395 106.965  1.00 19.00           H
ATOM    815 HG21 VAL A 159      56.617   8.031 106.119  1.00 27.62           H
ATOM    816 HG22 VAL A 159      56.266   8.852 107.433  1.00 27.62           H
ATOM    817 HG23 VAL A 159      57.265   7.619 107.511  1.00 27.62           H
ATOM    818  N   TYR A 160      56.871   5.372 109.272  1.00 32.12           N
ATOM    819  CA  TYR A 160      57.968   4.805 110.052  1.00 36.62           C
ATOM    820  C   TYR A 160      59.170   4.426 109.196  1.00 36.05           C
ATOM    821  O   TYR A 160      59.980   3.593 109.616  1.00 41.22           O
ATOM    822  CB  TYR A 160      57.480   3.596 110.856  1.00 27.43           C
ATOM    823  CG  TYR A 160      56.404   3.986 111.826  1.00 29.89           C
ATOM    824  CD1 TYR A 160      55.081   4.069 111.421  1.00 25.03           C
ATOM    825  CD2 TYR A 160      56.716   4.328 113.146  1.00 29.90           C
ATOM    826  CE1 TYR A 160      54.079   4.468 112.318  1.00 26.80           C
ATOM    827  CE2 TYR A 160      55.725   4.724 114.037  1.00 30.94           C
ATOM    828  CZ  TYR A 160      54.412   4.797 113.611  1.00 28.44           C
ATOM    829  OH  TYR A 160      53.421   5.189 114.477  1.00 32.78           O
ATOM    830  H   TYR A 160      56.646   4.906 108.585  1.00 38.55           H
ATOM    831  HA  TYR A 160      58.266   5.474 110.688  1.00 43.95           H
ATOM    832  HB2 TYR A 160      57.117   2.932 110.249  1.00 32.91           H
ATOM    833  HB3 TYR A 160      58.222   3.223 111.357  1.00 32.91           H
ATOM    834  HD1 TYR A 160      54.855   3.856 110.545  1.00 30.03           H
ATOM    835  HD2 TYR A 160      57.600   4.289 113.433  1.00 35.89           H
ATOM    836  HE1 TYR A 160      53.193   4.517 112.037  1.00 32.16           H
ATOM    837  HE2 TYR A 160      55.946   4.946 114.913  1.00 37.13           H
ATOM    838  HH  TYR A 160      53.750   5.362 115.230  1.00 39.34           H
ATOM    839  N   SER A 161      59.348   5.058 108.045  1.00 35.85           N
ATOM    840  CA  SER A 161      60.508   4.781 107.216  1.00 42.71           C
ATOM    841  C   SER A 161      61.176   6.095 106.840  1.00 40.00           C
ATOM    842  O   SER A 161      60.640   7.175 107.090  1.00 41.15           O
ATOM    843  CB  SER A 161      60.120   3.974 105.966  1.00 40.46           C
ATOM    844  OG  SER A 161      59.258   4.710 105.130  1.00 40.21           O
ATOM    845  H   SER A 161      58.814   5.650 107.723  1.00 43.02           H
ATOM    846  HA  SER A 161      61.144   4.256 107.726  1.00 51.25           H
ATOM    847  HB2 SER A 161      60.924   3.754 105.471  1.00 48.55           H
ATOM    848  HB3 SER A 161      59.670   3.161 106.243  1.00 48.55           H
ATOM    849  HG  SER A 161      59.056   4.256 104.454  1.00 48.25           H
ATOM    850  N   ARG A 162      62.357   5.983 106.209  1.00 46.00           N
ATOM    851  CA  ARG A 162      63.155   7.115 105.741  1.00 44.21           C
ATOM    852  C   ARG A 162      62.517   7.834 104.565  1.00 46.92           C
ATOM    853  O   ARG A 162      63.026   8.879 104.150  1.00 48.64           O
ATOM    854  CB  ARG A 162      64.551   6.657 105.304  1.00 49.37           C
ATOM    855  CG  ARG A 162      65.395   5.910 106.359  1.00 58.20           C
ATOM    856  CD  ARG A 162      64.809   4.526 106.746  1.00 60.65           C
ATOM    857  NE  ARG A 162      65.711   3.647 107.491  1.00 58.98           N
ATOM    858  CZ  ARG A 162      65.280   2.604 108.197  1.00 63.16           C
ATOM    859  NH1 ARG A 162      63.979   2.346 108.234  1.00 64.56           N
ATOM    860  NH2 ARG A 162      66.129   1.821 108.873  1.00 59.83           N1+
ATOM    861  H   ARG A 162      62.725   5.225 106.038  1.00 55.19           H
ATOM    862  HA  ARG A 162      63.259   7.752 106.465  1.00 53.05           H
ATOM    863  HB2 ARG A 162      64.451   6.063 104.544  1.00 59.25           H
ATOM    864  HB3 ARG A 162      65.056   7.440 105.034  1.00 59.25           H
ATOM    865  HG2 ARG A 162      66.287   5.768 106.005  1.00 69.84           H
ATOM    866  HG3 ARG A 162      65.442   6.450 107.164  1.00 69.84           H
ATOM    867  HD2 ARG A 162      64.022   4.668 107.295  1.00 72.78           H
ATOM    868  HD3 ARG A 162      64.556   4.061 105.933  1.00 72.78           H
ATOM    869  HE  ARG A 162      66.518   3.914 107.619  1.00 70.77           H
ATOM    870 HH11 ARG A 162      63.429   2.848 107.804  1.00 77.47           H
ATOM    871 HH12 ARG A 162      63.686   1.677 108.687  1.00 77.47           H
ATOM    872 HH21 ARG A 162      66.973   1.984 108.853  1.00 71.80           H
ATOM    873 HH22 ARG A 162      65.831   1.152 109.324  1.00 71.80           H
ATOM    874  N   ASP A 163      61.433   7.289 104.013  1.00 50.69           N
ATOM    875  CA  ASP A 163      60.782   7.839 102.833  1.00 48.83           C
ATOM    876  C   ASP A 163      59.862   9.010 103.130  1.00 43.33           C
ATOM    877  O   ASP A 163      59.375   9.642 102.185  1.00 46.13           O
ATOM    878  CB  ASP A 163      59.981   6.732 102.148  1.00 55.87           C
ATOM    879  CG  ASP A 163      60.870   5.647 101.606  1.00 61.32           C
ATOM    880  OD1 ASP A 163      61.763   5.982 100.791  1.00 62.26           O
ATOM    881  OD2 ASP A 163      60.703   4.479 102.033  1.00 67.10           O1-
ATOM    882  H   ASP A 163      61.048   6.582 104.315  1.00 60.83           H
ATOM    883  HA  ASP A 163      61.462   8.144 102.212  1.00 58.60           H
ATOM    884  HB2 ASP A 163      59.374   6.334 102.791  1.00 67.05           H
ATOM    885  HB3 ASP A 163      59.481   7.112 101.408  1.00 67.05           H
ATOM    886  N   ALA A 164      59.591   9.300 104.398  1.00 33.95           N
ATOM    887  CA  ALA A 164      58.785  10.463 104.739  1.00 28.31           C
ATOM    888  C   ALA A 164      59.368  11.737 104.115  1.00 22.57           C
ATOM    889  O   ALA A 164      60.570  11.835 103.841  1.00 16.23           O
ATOM    890  CB  ALA A 164      58.698  10.605 106.260  1.00 26.20           C
ATOM    891  H   ALA A 164      59.861   8.842 105.074  1.00 40.74           H
ATOM    892  HA  ALA A 164      57.887  10.340 104.394  1.00 33.97           H
ATOM    893  HB1 ALA A 164      58.159  11.383 106.473  1.00 31.43           H
ATOM    894  HB2 ALA A 164      58.289   9.807 106.629  1.00 31.43           H
ATOM    895  HB3 ALA A 164      59.593  10.714 106.618  1.00 31.43           H
ATOM    896  N   ASP A 165      58.501  12.724 103.883  1.00 15.26           N
ATOM    897  CA  ASP A 165      58.985  14.047 103.492  1.00 19.18           C
ATOM    898  C   ASP A 165      59.728  14.741 104.626  1.00 19.94           C
ATOM    899  O   ASP A 165      60.828  15.261 104.418  1.00 20.74           O
ATOM    900  CB  ASP A 165      57.827  14.921 103.038  1.00 25.48           C
ATOM    901  CG  ASP A 165      57.048  14.299 101.922  1.00 19.13           C
ATOM    902  OD1 ASP A 165      57.680  13.899 100.931  1.00 23.66           O
ATOM    903  OD2 ASP A 165      55.816  14.202 102.065  1.00 21.15           O1-
ATOM    904  H   ASP A 165      57.646  12.656 103.943  1.00 18.31           H
ATOM    905  HA  ASP A 165      59.598  13.950 102.747  1.00 23.01           H
ATOM    906  HB2 ASP A 165      57.224  15.062 103.784  1.00 30.57           H
ATOM    907  HB3 ASP A 165      58.175  15.770 102.725  1.00 30.57           H
ATOM    908  N   ILE A 166      59.132  14.788 105.821  1.00 17.72           N
ATOM    909  CA  ILE A 166      59.691  15.524 106.954  1.00 24.14           C
ATOM    910  C   ILE A 166      60.241  14.512 107.954  1.00 21.74           C
ATOM    911  O   ILE A 166      59.478  13.811 108.626  1.00 17.20           O
ATOM    912  CB  ILE A 166      58.648  16.441 107.612  1.00 18.14           C
ATOM    913  CG1 ILE A 166      58.145  17.490 106.603  1.00 19.36           C
ATOM    914  CG2 ILE A 166      59.266  17.131 108.870  1.00 18.49           C
ATOM    915  CD1 ILE A 166      57.014  18.368 107.100  1.00 15.03           C
ATOM    916  H   ILE A 166      58.389  14.395 106.000  1.00 21.27           H
ATOM    917  HA  ILE A 166      60.427  16.076 106.644  1.00 28.97           H
ATOM    918  HB  ILE A 166      57.895  15.899 107.895  1.00 21.77           H
ATOM    919 HG12 ILE A 166      58.884  18.071 106.368  1.00 23.24           H
ATOM    920 HG13 ILE A 166      57.829  17.028 105.810  1.00 23.24           H
ATOM    921 HG21 ILE A 166      58.597  17.706 109.275  1.00 22.19           H
ATOM    922 HG22 ILE A 166      59.541  16.448 109.501  1.00 22.19           H
ATOM    923 HG23 ILE A 166      60.033  17.657 108.597  1.00 22.19           H
ATOM    924 HD11 ILE A 166      56.768  18.991 106.399  1.00 18.03           H
ATOM    925 HD12 ILE A 166      56.256  17.807 107.326  1.00 18.03           H
ATOM    926 HD13 ILE A 166      57.313  18.853 107.885  1.00 18.03           H
ATOM    927  N   VAL A 167      61.559  14.412 108.047  1.00 16.79           N
ATOM    928  CA  VAL A 167      62.202  13.549 109.028  1.00 15.45           C
ATOM    929  C   VAL A 167      62.610  14.390 110.237  1.00 19.81           C
ATOM    930  O   VAL A 167      63.216  15.459 110.080  1.00 14.12           O
ATOM    931  CB  VAL A 167      63.412  12.821 108.429  1.00 16.41           C
ATOM    932  CG1 VAL A 167      64.129  11.968 109.492  1.00 21.92           C
ATOM    933  CG2 VAL A 167      62.959  11.952 107.260  1.00 27.20           C
ATOM    934  H   VAL A 167      62.112  14.840 107.547  1.00 20.14           H
ATOM    935  HA  VAL A 167      61.566  12.880 109.327  1.00 18.54           H
ATOM    936  HB  VAL A 167      64.043  13.476 108.092  1.00 19.69           H
ATOM    937 HG11 VAL A 167      64.887  11.524 109.081  1.00 26.31           H
ATOM    938 HG12 VAL A 167      64.434  12.547 110.208  1.00 26.31           H
ATOM    939 HG13 VAL A 167      63.508  11.310 109.840  1.00 26.31           H
ATOM    940 HG21 VAL A 167      63.731  11.496 106.888  1.00 32.64           H
ATOM    941 HG22 VAL A 167      62.314  11.303 107.581  1.00 32.64           H
ATOM    942 HG23 VAL A 167      62.552  12.518 106.586  1.00 32.64           H
ATOM    943  N   ILE A 168      62.293  13.890 111.436  1.00 13.01           N
ATOM    944  CA  ILE A 168      62.462  14.604 112.697  1.00 17.74           C
ATOM    945  C   ILE A 168      63.532  13.903 113.508  1.00 12.23           C
ATOM    946  O   ILE A 168      63.437  12.705 113.771  1.00 15.50           O
ATOM    947  CB  ILE A 168      61.142  14.664 113.486  1.00 14.17           C
ATOM    948  CG1 ILE A 168      60.115  15.413 112.643  1.00 16.18           C
ATOM    949  CG2 ILE A 168      61.362  15.284 114.877  1.00 17.88           C
ATOM    950  CD1 ILE A 168      58.727  15.356 113.121  1.00 14.24           C
ATOM    951  H   ILE A 168      61.963  13.103 111.542  1.00 15.62           H
ATOM    952  HA  ILE A 168      62.755  15.512 112.519  1.00 21.29           H
ATOM    953  HB  ILE A 168      60.824  13.755 113.610  1.00 17.01           H
ATOM    954 HG12 ILE A 168      60.371  16.348 112.611  1.00 19.42           H
ATOM    955 HG13 ILE A 168      60.128  15.044 111.747  1.00 19.42           H
ATOM    956 HG21 ILE A 168      60.515  15.308 115.349  1.00 21.45           H
ATOM    957 HG22 ILE A 168      62.000  14.742 115.367  1.00 21.45           H
ATOM    958 HG23 ILE A 168      61.707  16.184 114.770  1.00 21.45           H
ATOM    959 HD11 ILE A 168      58.164  15.862 112.516  1.00 17.08           H
ATOM    960 HD12 ILE A 168      58.440  14.429 113.145  1.00 17.08           H
ATOM    961 HD13 ILE A 168      58.684  15.738 114.012  1.00 17.08           H
ATOM    962  N   GLN A 169      64.547  14.633 113.904  1.00 17.23           N
ATOM    963  CA  GLN A 169      65.516  14.035 114.791  1.00 21.05           C
ATOM    964  C   GLN A 169      65.982  15.027 115.847  1.00 18.97           C
ATOM    965  O   GLN A 169      65.991  16.243 115.634  1.00 16.19           O
ATOM    966  CB  GLN A 169      66.685  13.489 113.986  1.00 22.83           C
ATOM    967  CG  GLN A 169      67.497  14.514 113.320  1.00 25.31           C
ATOM    968  CD  GLN A 169      68.797  13.951 112.785  1.00 27.48           C
ATOM    969  OE1 GLN A 169      69.023  13.969 111.596  1.00 36.75           O
ATOM    970  NE2 GLN A 169      69.662  13.466 113.669  1.00 34.08           N
ATOM    971  H   GLN A 169      64.698  15.450 113.685  1.00 20.68           H
ATOM    972  HA  GLN A 169      65.099  13.289 115.250  1.00 25.26           H
ATOM    973  HB2 GLN A 169      67.267  12.993 114.583  1.00 27.40           H
ATOM    974  HB3 GLN A 169      66.339  12.896 113.300  1.00 27.40           H
ATOM    975  HG2 GLN A 169      66.997  14.881 112.575  1.00 30.37           H
ATOM    976  HG3 GLN A 169      67.710  15.214 113.957  1.00 30.37           H
ATOM    977 HE21 GLN A 169      69.473  13.480 114.508  1.00 40.90           H
ATOM    978 HE22 GLN A 169      70.411  13.138 113.403  1.00 40.90           H
ATOM    979  N   PHE A 170      66.376  14.463 116.985  1.00 11.84           N
ATOM    980  CA  PHE A 170      67.094  15.152 118.044  1.00 16.57           C
ATOM    981  C   PHE A 170      68.568  14.797 117.926  1.00 15.23           C
ATOM    982  O   PHE A 170      68.919  13.625 117.818  1.00 18.36           O
ATOM    983  CB  PHE A 170      66.573  14.742 119.433  1.00 12.82           C
ATOM    984  CG  PHE A 170      65.145  15.102 119.687  1.00 11.62           C
ATOM    985  CD1 PHE A 170      64.110  14.333 119.153  1.00 12.21           C
ATOM    986  CD2 PHE A 170      64.827  16.198 120.484  1.00 14.94           C
ATOM    987  CE1 PHE A 170      62.810  14.652 119.378  1.00 11.80           C
ATOM    988  CE2 PHE A 170      63.505  16.529 120.718  1.00 13.20           C
ATOM    989  CZ  PHE A 170      62.491  15.753 120.172  1.00 13.36           C
ATOM    990  H   PHE A 170      66.227  13.637 117.171  1.00 14.21           H
ATOM    991  HA  PHE A 170      66.993  16.111 117.941  1.00 19.89           H
ATOM    992  HB2 PHE A 170      66.655  13.780 119.524  1.00 15.39           H
ATOM    993  HB3 PHE A 170      67.112  15.182 120.108  1.00 15.39           H
ATOM    994  HD1 PHE A 170      64.315  13.598 118.622  1.00 14.65           H
ATOM    995  HD2 PHE A 170      65.506  16.718 120.848  1.00 17.93           H
ATOM    996  HE1 PHE A 170      62.133  14.131 119.011  1.00 14.16           H
ATOM    997  HE2 PHE A 170      63.295  17.264 121.248  1.00 15.84           H
ATOM    998  HZ  PHE A 170      61.601  15.972 120.329  1.00 16.04           H
ATOM    999  N   GLY A 171      69.430  15.802 117.959  1.00 14.95           N
ATOM   1000  CA  GLY A 171      70.856  15.569 117.942  1.00 21.37           C
ATOM   1001  C   GLY A 171      71.569  16.554 118.846  1.00 20.89           C
ATOM   1002  O   GLY A 171      70.972  17.521 119.321  1.00 22.40           O
ATOM   1003  H   GLY A 171      69.209  16.633 117.991  1.00 17.94           H
ATOM   1004  HA2 GLY A 171      71.046  14.668 118.248  1.00 25.64           H
ATOM   1005  HA3 GLY A 171      71.196  15.670 117.039  1.00 25.64           H
ATOM   1006  N   VAL A 172      72.854  16.286 119.093  1.00 23.38           N
ATOM   1007  CA  VAL A 172      73.706  17.170 119.886  1.00 26.59           C
ATOM   1008  C   VAL A 172      74.995  17.452 119.120  1.00 24.97           C
ATOM   1009  O   VAL A 172      75.617  16.537 118.563  1.00 21.72           O
ATOM   1010  CB  VAL A 172      74.018  16.583 121.279  1.00 27.86           C
ATOM   1011  CG1 VAL A 172      72.744  16.277 121.995  1.00 31.16           C
ATOM   1012  CG2 VAL A 172      74.832  15.324 121.170  1.00 30.47           C
ATOM   1013  H   VAL A 172      73.260  15.584 118.807  1.00 28.06           H
ATOM   1014  HA  VAL A 172      73.246  18.014 120.015  1.00 31.91           H
ATOM   1015  HB  VAL A 172      74.518  17.230 121.800  1.00 33.44           H
ATOM   1016 HG11 VAL A 172      72.953  15.909 122.868  1.00 37.40           H
ATOM   1017 HG12 VAL A 172      72.234  17.096 122.094  1.00 37.40           H
ATOM   1018 HG13 VAL A 172      72.238  15.632 121.477  1.00 37.40           H
ATOM   1019 HG21 VAL A 172      75.008  14.984 122.062  1.00 36.57           H
ATOM   1020 HG22 VAL A 172      74.332  14.668 120.659  1.00 36.57           H
ATOM   1021 HG23 VAL A 172      75.668  15.526 120.721  1.00 36.57           H
ATOM   1022  N   ALA A 173      75.390  18.717 119.120  1.00 31.17           N
ATOM   1023  CA  ALA A 173      76.546  19.238 118.393  1.00 29.30           C
ATOM   1024  C   ALA A 173      76.509  18.692 116.970  1.00 32.86           C
ATOM   1025  O   ALA A 173      75.485  18.841 116.284  1.00 27.32           O
ATOM   1026  CB  ALA A 173      77.794  18.899 119.183  1.00 33.19           C
ATOM   1027  H   ALA A 173      74.979  19.331 119.560  1.00 37.41           H
ATOM   1028  HA  ALA A 173      76.478  20.204 118.344  1.00 35.15           H
ATOM   1029  HB1 ALA A 173      78.569  19.240 118.709  1.00 39.82           H
ATOM   1030  HB2 ALA A 173      77.734  19.309 120.059  1.00 39.82           H
ATOM   1031  HB3 ALA A 173      77.858  17.935 119.272  1.00 39.82           H
ATOM   1032  N   GLU A 174      77.576  18.058 116.505  1.00 27.32           N
ATOM   1033  CA  GLU A 174      77.650  17.543 115.161  1.00 30.90           C
ATOM   1034  C   GLU A 174      76.640  16.428 114.986  1.00 27.25           C
ATOM   1035  O   GLU A 174      76.550  15.538 115.826  1.00 30.80           O
ATOM   1036  CB  GLU A 174      79.065  17.011 114.886  1.00 50.80           C
ATOM   1037  CG  GLU A 174      80.241  17.499 115.814  1.00 54.48           C
ATOM   1038  CD  GLU A 174      80.674  18.949 115.589  1.00 62.69           C
ATOM   1039  OE1 GLU A 174      80.806  19.693 116.604  1.00 59.21           O
ATOM   1040  OE2 GLU A 174      80.913  19.324 114.412  1.00 69.44           O1-
ATOM   1041  H   GLU A 174      78.286  17.913 116.968  1.00 32.78           H
ATOM   1042  HA  GLU A 174      77.452  18.249 114.526  1.00 37.08           H
ATOM   1043  HB2 GLU A 174      79.036  16.044 114.954  1.00 60.96           H
ATOM   1044  HB3 GLU A 174      79.303  17.257 113.978  1.00 60.96           H
ATOM   1045  HG2 GLU A 174      79.960  17.416 116.739  1.00 65.38           H
ATOM   1046  HG3 GLU A 174      81.014  16.934 115.656  1.00 65.38           H
ATOM   1047  N   HIS A 175      75.876  16.469 113.886  1.00 24.78           N
ATOM   1048  CA  HIS A 175      74.847  15.452 113.700  1.00 24.10           C
ATOM   1049  C   HIS A 175      74.599  15.140 112.230  1.00 32.15           C
ATOM   1050  O   HIS A 175      73.484  14.723 111.881  1.00 31.46           O
ATOM   1051  CB  HIS A 175      73.517  15.880 114.427  1.00 26.93           C
ATOM   1052  CG  HIS A 175      72.925  17.164 113.941  1.00 19.73           C
ATOM   1053  ND1 HIS A 175      73.259  18.385 114.481  1.00 24.23           N
ATOM   1054  CD2 HIS A 175      71.977  17.416 113.007  1.00 19.75           C
ATOM   1055  CE1 HIS A 175      72.575  19.338 113.871  1.00 21.58           C
ATOM   1056  NE2 HIS A 175      71.793  18.777 112.967  1.00 18.91           N
ATOM   1057  H   HIS A 175      75.933  17.054 113.258  1.00 29.74           H
ATOM   1058  HA  HIS A 175      75.152  14.632 114.119  1.00 28.92           H
ATOM   1059  HB2 HIS A 175      73.700  15.982 115.374  1.00 32.32           H
ATOM   1060  HB3 HIS A 175      72.854  15.184 114.296  1.00 32.32           H
ATOM   1061  HD1 HIS A 175      73.841  18.511 115.102  1.00 29.08           H
ATOM   1062  HD2 HIS A 175      71.555  16.787 112.467  1.00 23.70           H
ATOM   1063  HE1 HIS A 175      72.632  20.248 114.050  1.00 25.89           H
ATOM   1064  N   GLY A 176      75.596  15.331 111.357  1.00 33.25           N
ATOM   1065  CA  GLY A 176      75.514  14.806 110.008  1.00 33.99           C
ATOM   1066  C   GLY A 176      75.343  15.825 108.911  1.00 35.43           C
ATOM   1067  O   GLY A 176      75.878  15.652 107.818  1.00 40.74           O
ATOM   1068  H   GLY A 176      76.322  15.759 111.529  1.00 39.89           H
ATOM   1069  HA2 GLY A 176      76.322  14.303 109.820  1.00 40.79           H
ATOM   1070  HA3 GLY A 176      74.764  14.192 109.959  1.00 40.79           H
ATOM   1071  N   ASP A 177      74.527  16.836 109.150  1.00 43.36           N
ATOM   1072  CA  ASP A 177      74.443  17.971 108.248  1.00 31.46           C
ATOM   1073  C   ASP A 177      75.634  18.869 108.583  1.00 35.56           C
ATOM   1074  O   ASP A 177      76.453  18.545 109.448  1.00 47.93           O
ATOM   1075  CB  ASP A 177      73.077  18.647 108.374  1.00 30.85           C
ATOM   1076  CG  ASP A 177      72.817  19.222 109.768  1.00 27.99           C
ATOM   1077  OD1 ASP A 177      73.776  19.652 110.438  1.00 22.10           O
ATOM   1078  OD2 ASP A 177      71.646  19.230 110.197  1.00 30.24           O1-
ATOM   1079  H   ASP A 177      74.007  16.890 109.832  1.00 52.03           H
ATOM   1080  HA  ASP A 177      74.545  17.662 107.334  1.00 37.75           H
ATOM   1081  HB2 ASP A 177      73.027  19.377 107.736  1.00 37.02           H
ATOM   1082  HB3 ASP A 177      72.385  17.995 108.185  1.00 37.02           H
ATOM   1083  N   GLY A 178      75.776  20.000 107.921  1.00 28.81           N
ATOM   1084  CA  GLY A 178      76.975  20.778 108.188  1.00 37.26           C
ATOM   1085  C   GLY A 178      76.784  21.897 109.179  1.00 37.68           C
ATOM   1086  O   GLY A 178      77.571  22.850 109.207  1.00 37.14           O
ATOM   1087  H   GLY A 178      75.230  20.328 107.344  1.00 34.57           H
ATOM   1088  HA2 GLY A 178      77.665  20.189 108.530  1.00 44.71           H
ATOM   1089  HA3 GLY A 178      77.293  21.164 107.357  1.00 44.71           H
ATOM   1090  N   TYR A 179      75.758  21.783 110.018  1.00 39.05           N
ATOM   1091  CA  TYR A 179      75.332  22.869 110.895  1.00 32.72           C
ATOM   1092  C   TYR A 179      75.195  22.347 112.320  1.00 28.44           C
ATOM   1093  O   TYR A 179      74.086  22.169 112.841  1.00 23.27           O
ATOM   1094  CB  TYR A 179      74.036  23.474 110.367  1.00 29.69           C
ATOM   1095  CG  TYR A 179      74.167  23.981 108.950  1.00 44.63           C
ATOM   1096  CD1 TYR A 179      73.867  23.157 107.864  1.00 50.11           C
ATOM   1097  CD2 TYR A 179      74.601  25.276 108.685  1.00 47.84           C
ATOM   1098  CE1 TYR A 179      73.979  23.614 106.563  1.00 45.44           C
ATOM   1099  CE2 TYR A 179      74.727  25.742 107.383  1.00 40.08           C
ATOM   1100  CZ  TYR A 179      74.407  24.907 106.330  1.00 47.17           C
ATOM   1101  OH  TYR A 179      74.517  25.350 105.031  1.00 51.11           O
ATOM   1102  H   TYR A 179      75.284  21.070 110.098  1.00 46.87           H
ATOM   1103  HA  TYR A 179      76.010  23.563 110.893  1.00 39.27           H
ATOM   1104  HB2 TYR A 179      73.342  22.797 110.381  1.00 35.62           H
ATOM   1105  HB3 TYR A 179      73.783  24.222 110.931  1.00 35.62           H
ATOM   1106  HD1 TYR A 179      73.573  22.288 108.018  1.00 60.13           H
ATOM   1107  HD2 TYR A 179      74.811  25.841 109.394  1.00 57.41           H
ATOM   1108  HE1 TYR A 179      73.770  23.054 105.850  1.00 54.52           H
ATOM   1109  HE2 TYR A 179      75.011  26.613 107.222  1.00 48.10           H
ATOM   1110  HH  TYR A 179      74.784  26.146 105.020  1.00 61.34           H
ATOM   1111  N   PRO A 180      76.316  22.090 112.984  1.00 31.09           N
ATOM   1112  CA  PRO A 180      76.255  21.556 114.347  1.00 34.30           C
ATOM   1113  C   PRO A 180      75.540  22.510 115.285  1.00 25.98           C
ATOM   1114  O   PRO A 180      75.454  23.715 115.041  1.00 27.86           O
ATOM   1115  CB  PRO A 180      77.728  21.389 114.737  1.00 35.55           C
ATOM   1116  CG  PRO A 180      78.478  22.236 113.816  1.00 34.03           C
ATOM   1117  CD  PRO A 180      77.702  22.264 112.530  1.00 27.95           C
ATOM   1118  HA  PRO A 180      75.813  20.693 114.358  1.00 41.16           H
ATOM   1119  HB2 PRO A 180      77.858  21.682 115.653  1.00 42.66           H
ATOM   1120  HB3 PRO A 180      77.988  20.460 114.635  1.00 42.66           H
ATOM   1121  HG2 PRO A 180      78.551  23.130 114.187  1.00 40.84           H
ATOM   1122  HG3 PRO A 180      79.358  21.856 113.672  1.00 40.84           H
ATOM   1123  HD2 PRO A 180      77.809  23.120 112.086  1.00 33.54           H
ATOM   1124  HD3 PRO A 180      77.967  21.528 111.957  1.00 33.54           H
ATOM   1125  N   PHE A 181      74.991  21.946 116.357  1.00 23.12           N
ATOM   1126  CA  PHE A 181      74.344  22.763 117.369  1.00 27.78           C
ATOM   1127  C   PHE A 181      75.392  23.295 118.346  1.00 28.85           C
ATOM   1128  O   PHE A 181      76.555  22.908 118.329  1.00 31.10           O
ATOM   1129  CB  PHE A 181      73.255  21.981 118.130  1.00 25.16           C
ATOM   1130  CG  PHE A 181      72.029  21.702 117.329  1.00 22.85           C
ATOM   1131  CD1 PHE A 181      71.287  22.733 116.799  1.00 23.06           C
ATOM   1132  CD2 PHE A 181      71.592  20.398 117.132  1.00 26.04           C
ATOM   1133  CE1 PHE A 181      70.139  22.471 116.050  1.00 26.12           C
ATOM   1134  CE2 PHE A 181      70.448  20.134 116.405  1.00 23.82           C
ATOM   1135  CZ  PHE A 181      69.720  21.176 115.856  1.00 23.04           C
ATOM   1136  H   PHE A 181      74.982  21.101 116.518  1.00 27.74           H
ATOM   1137  HA  PHE A 181      73.921  23.523 116.939  1.00 33.34           H
ATOM   1138  HB2 PHE A 181      73.623  21.129 118.412  1.00 30.19           H
ATOM   1139  HB3 PHE A 181      72.988  22.495 118.908  1.00 30.19           H
ATOM   1140  HD1 PHE A 181      71.567  23.611 116.921  1.00 27.68           H
ATOM   1141  HD2 PHE A 181      72.079  19.692 117.493  1.00 31.25           H
ATOM   1142  HE1 PHE A 181      69.649  23.176 115.691  1.00 31.35           H
ATOM   1143  HE2 PHE A 181      70.173  19.255 116.273  1.00 28.58           H
ATOM   1144  HZ  PHE A 181      68.950  21.002 115.364  1.00 27.64           H
ATOM   1145  N   ASP A 182      74.940  24.162 119.241  1.00 27.15           N
ATOM   1146  CA  ASP A 182      75.809  24.967 120.073  1.00 25.74           C
ATOM   1147  C   ASP A 182      75.630  24.667 121.558  1.00 33.79           C
ATOM   1148  O   ASP A 182      75.931  25.524 122.400  1.00 39.10           O
ATOM   1149  CB  ASP A 182      75.518  26.434 119.776  1.00 25.91           C
ATOM   1150  CG  ASP A 182      74.054  26.769 119.957  1.00 27.68           C
ATOM   1151  OD1 ASP A 182      73.307  25.925 120.496  1.00 27.66           O
ATOM   1152  OD2 ASP A 182      73.640  27.869 119.561  1.00 28.76           O1-
ATOM   1153  H   ASP A 182      74.104  24.304 119.386  1.00 32.58           H
ATOM   1154  HA  ASP A 182      76.733  24.787 119.838  1.00 30.89           H
ATOM   1155  HB2 ASP A 182      76.033  26.990 120.381  1.00 31.09           H
ATOM   1156  HB3 ASP A 182      75.761  26.627 118.856  1.00 31.09           H
ATOM   1157  N   GLY A 183      75.132  23.477 121.911  1.00 34.46           N
ATOM   1158  CA  GLY A 183      74.956  23.203 123.333  1.00 29.28           C
ATOM   1159  C   GLY A 183      73.818  24.024 123.935  1.00 29.59           C
ATOM   1160  O   GLY A 183      72.910  24.504 123.246  1.00 30.31           O
ATOM   1161  H   GLY A 183      74.900  22.845 121.376  1.00 41.35           H
ATOM   1162  HA2 GLY A 183      74.759  22.261 123.460  1.00 35.14           H
ATOM   1163  HA3 GLY A 183      75.775  23.415 123.808  1.00 35.14           H
ATOM   1164  N   LYS A 184      73.884  24.175 125.252  1.00 29.17           N
ATOM   1165  CA  LYS A 184      72.818  24.829 126.006  1.00 31.13           C
ATOM   1166  C   LYS A 184      72.510  26.197 125.434  1.00 30.39           C
ATOM   1167  O   LYS A 184      73.412  26.975 125.121  1.00 35.88           O
ATOM   1168  CB  LYS A 184      73.207  24.974 127.479  1.00 39.49           C
ATOM   1169  CG  LYS A 184      72.040  25.257 128.424  1.00 42.90           C
ATOM   1170  CD  LYS A 184      71.134  24.027 128.573  1.00 49.02           C
ATOM   1171  CE  LYS A 184      69.952  24.288 129.488  1.00 44.69           C
ATOM   1172  NZ  LYS A 184      70.363  24.476 130.897  1.00 52.12           N1+
ATOM   1173  H   LYS A 184      74.541  23.906 125.738  1.00 35.00           H
ATOM   1174  HA  LYS A 184      72.013  24.290 125.956  1.00 37.35           H
ATOM   1175  HB2 LYS A 184      73.627  24.150 127.771  1.00 47.39           H
ATOM   1176  HB3 LYS A 184      73.836  25.708 127.562  1.00 47.39           H
ATOM   1177  HG2 LYS A 184      72.385  25.489 129.300  1.00 51.48           H
ATOM   1178  HG3 LYS A 184      71.508  25.986 128.068  1.00 51.48           H
ATOM   1179  HD2 LYS A 184      70.790  23.779 127.700  1.00 58.82           H
ATOM   1180  HD3 LYS A 184      71.650  23.296 128.947  1.00 58.82           H
ATOM   1181  HE2 LYS A 184      69.496  25.093 129.197  1.00 53.63           H
ATOM   1182  HE3 LYS A 184      69.347  23.530 129.450  1.00 53.63           H
ATOM   1183  HZ1 LYS A 184      69.647  24.627 131.405  1.00 62.54           H
ATOM   1184  HZ2 LYS A 184      70.779  23.747 131.192  1.00 62.54           H
ATOM   1185  HZ3 LYS A 184      70.915  25.171 130.962  1.00 62.54           H
ATOM   1186  N   ASP A 185      71.216  26.466 125.275  1.00 31.78           N
ATOM   1187  CA  ASP A 185      70.717  27.748 124.795  1.00 26.82           C
ATOM   1188  C   ASP A 185      71.275  28.136 123.438  1.00 23.91           C
ATOM   1189  O   ASP A 185      71.807  27.304 122.693  1.00 22.24           O
ATOM   1190  CB  ASP A 185      71.024  28.841 125.815  1.00 30.57           C
ATOM   1191  CG  ASP A 185      70.330  28.599 127.105  1.00 35.25           C
ATOM   1192  OD1 ASP A 185      69.081  28.588 127.088  1.00 39.23           O
ATOM   1193  OD2 ASP A 185      71.023  28.366 128.124  1.00 41.90           O1-
ATOM   1194  H   ASP A 185      70.590  25.902 125.445  1.00 38.14           H
ATOM   1195  HA  ASP A 185      69.752  27.691 124.708  1.00 32.18           H
ATOM   1196  HB2 ASP A 185      71.979  28.861 125.984  1.00 36.68           H
ATOM   1197  HB3 ASP A 185      70.726  29.696 125.467  1.00 36.68           H
ATOM   1198  N   GLY A 186      71.098  29.400 123.085  1.00 22.85           N
ATOM   1199  CA  GLY A 186      71.491  29.872 121.779  1.00 29.84           C
ATOM   1200  C   GLY A 186      70.513  29.391 120.731  1.00 28.51           C
ATOM   1201  O   GLY A 186      69.314  29.681 120.810  1.00 23.49           O
ATOM   1202  H   GLY A 186      70.751  30.004 123.590  1.00 27.42           H
ATOM   1203  HA2 GLY A 186      71.510  30.842 121.770  1.00 35.81           H
ATOM   1204  HA3 GLY A 186      72.375  29.538 121.560  1.00 35.81           H
ATOM   1205  N   LEU A 187      71.035  28.664 119.746  1.00 28.35           N
ATOM   1206  CA  LEU A 187      70.219  28.009 118.740  1.00 24.44           C
ATOM   1207  C   LEU A 187      69.475  26.824 119.354  1.00 25.35           C
ATOM   1208  O   LEU A 187      70.075  26.004 120.055  1.00 23.70           O
ATOM   1209  CB  LEU A 187      71.126  27.539 117.609  1.00 22.50           C
ATOM   1210  CG  LEU A 187      70.438  27.067 116.343  1.00 33.70           C
ATOM   1211  CD1 LEU A 187      69.725  28.262 115.680  1.00 23.55           C
ATOM   1212  CD2 LEU A 187      71.452  26.355 115.415  1.00 37.13           C
ATOM   1213  H   LEU A 187      71.879  28.536 119.641  1.00 34.02           H
ATOM   1214  HA  LEU A 187      69.571  28.635 118.382  1.00 29.33           H
ATOM   1215  HB2 LEU A 187      71.709  28.274 117.362  1.00 27.01           H
ATOM   1216  HB3 LEU A 187      71.662  26.801 117.937  1.00 27.01           H
ATOM   1217  HG  LEU A 187      69.758  26.419 116.585  1.00 40.44           H
ATOM   1218 HD11 LEU A 187      69.286  27.957 114.870  1.00 28.27           H
ATOM   1219 HD12 LEU A 187      69.069  28.620 116.298  1.00 28.27           H
ATOM   1220 HD13 LEU A 187      70.383  28.941 115.464  1.00 28.27           H
ATOM   1221 HD21 LEU A 187      70.993  26.061 114.613  1.00 44.55           H
ATOM   1222 HD22 LEU A 187      72.159  26.978 115.184  1.00 44.55           H
ATOM   1223 HD23 LEU A 187      71.824  25.591 115.883  1.00 44.55           H
ATOM   1224  N   LEU A 188      68.172  26.713 119.066  1.00 23.25           N
ATOM   1225  CA  LEU A 188      67.331  25.680 119.667  1.00 19.95           C
ATOM   1226  C   LEU A 188      67.003  24.540 118.719  1.00 20.99           C
ATOM   1227  O   LEU A 188      66.757  23.411 119.173  1.00 18.02           O
ATOM   1228  CB  LEU A 188      66.015  26.277 120.160  1.00 15.30           C
ATOM   1229  CG  LEU A 188      66.026  27.512 121.069  1.00 21.95           C
ATOM   1230  CD1 LEU A 188      64.595  27.947 121.394  1.00 19.79           C
ATOM   1231  CD2 LEU A 188      66.795  27.263 122.360  1.00 22.10           C
ATOM   1232  H   LEU A 188      67.752  27.230 118.521  1.00 27.90           H
ATOM   1233  HA  LEU A 188      67.794  25.306 120.433  1.00 23.94           H
ATOM   1234  HB2 LEU A 188      65.493  26.515 119.378  1.00 18.36           H
ATOM   1235  HB3 LEU A 188      65.545  25.582 120.647  1.00 18.36           H
ATOM   1236  HG  LEU A 188      66.460  28.242 120.600  1.00 26.34           H
ATOM   1237 HD11 LEU A 188      64.625  28.728 121.968  1.00 23.75           H
ATOM   1238 HD12 LEU A 188      64.135  28.162 120.567  1.00 23.75           H
ATOM   1239 HD13 LEU A 188      64.139  27.220 121.847  1.00 23.75           H
ATOM   1240 HD21 LEU A 188      66.774  28.068 122.900  1.00 26.52           H
ATOM   1241 HD22 LEU A 188      66.376  26.531 122.840  1.00 26.52           H
ATOM   1242 HD23 LEU A 188      67.712  27.033 122.142  1.00 26.52           H
ATOM   1243  N   ALA A 189      67.013  24.815 117.423  1.00 14.83           N
ATOM   1244  CA  ALA A 189      66.568  23.891 116.401  1.00 14.01           C
ATOM   1245  C   ALA A 189      66.786  24.555 115.049  1.00 15.28           C
ATOM   1246  O   ALA A 189      67.010  25.765 114.967  1.00 13.29           O
ATOM   1247  CB  ALA A 189      65.109  23.527 116.592  1.00 15.32           C
ATOM   1248  H   ALA A 189      67.285  25.565 117.101  1.00 17.79           H
ATOM   1249  HA  ALA A 189      67.099  23.080 116.439  1.00 16.81           H
ATOM   1250  HB1 ALA A 189      64.844  22.909 115.893  1.00 18.38           H
ATOM   1251  HB2 ALA A 189      64.999  23.112 117.461  1.00 18.38           H
ATOM   1252  HB3 ALA A 189      64.574  24.335 116.540  1.00 18.38           H
ATOM   1253  N   HIS A 190      66.774  23.742 114.000  1.00 15.85           N
ATOM   1254  CA  HIS A 190      66.736  24.271 112.654  1.00 19.28           C
ATOM   1255  C   HIS A 190      65.972  23.301 111.769  1.00 18.65           C
ATOM   1256  O   HIS A 190      65.829  22.120 112.096  1.00 14.92           O
ATOM   1257  CB  HIS A 190      68.150  24.587 112.124  1.00 18.41           C
ATOM   1258  CG  HIS A 190      69.129  23.451 112.135  1.00 17.90           C
ATOM   1259  ND1 HIS A 190      70.402  23.590 112.648  1.00 21.99           N
ATOM   1260  CD2 HIS A 190      69.069  22.200 111.624  1.00 20.90           C
ATOM   1261  CE1 HIS A 190      71.063  22.457 112.503  1.00 21.88           C
ATOM   1262  NE2 HIS A 190      70.279  21.597 111.875  1.00 21.13           N1-
ATOM   1263  H   HIS A 190      66.787  22.883 114.045  1.00 19.02           H
ATOM   1264  HA  HIS A 190      66.240  25.104 112.667  1.00 23.13           H
ATOM   1265  HB2 HIS A 190      68.071  24.890 111.206  1.00 22.10           H
ATOM   1266  HB3 HIS A 190      68.527  25.297 112.666  1.00 22.10           H
ATOM   1267  HD2 HIS A 190      68.337  21.811 111.202  1.00 25.08           H
ATOM   1268  HE1 HIS A 190      71.935  22.296 112.781  1.00 26.26           H
ATOM   1269  N   ALA A 191      65.440  23.825 110.655  1.00 20.57           N
ATOM   1270  CA  ALA A 191      64.681  23.021 109.699  1.00 22.76           C
ATOM   1271  C   ALA A 191      64.983  23.492 108.283  1.00 22.75           C
ATOM   1272  O   ALA A 191      65.430  24.616 108.056  1.00 23.86           O
ATOM   1273  CB  ALA A 191      63.163  23.066 109.965  1.00 17.54           C
ATOM   1274  H   ALA A 191      65.507  24.653 110.434  1.00 24.69           H
ATOM   1275  HA  ALA A 191      64.967  22.097 109.771  1.00 27.32           H
ATOM   1276  HB1 ALA A 191      62.710  22.519 109.304  1.00 21.05           H
ATOM   1277  HB2 ALA A 191      62.988  22.723 110.855  1.00 21.05           H
ATOM   1278  HB3 ALA A 191      62.858  23.985 109.899  1.00 21.05           H
ATOM   1279  N   PHE A 192      64.750  22.601 107.327  1.00 27.45           N
ATOM   1280  CA  PHE A 192      65.186  22.820 105.954  1.00 24.08           C
ATOM   1281  C   PHE A 192      63.968  23.001 105.066  1.00 22.69           C
ATOM   1282  O   PHE A 192      62.944  22.344 105.293  1.00 22.56           O
ATOM   1283  CB  PHE A 192      66.034  21.659 105.414  1.00 23.16           C
ATOM   1284  CG  PHE A 192      67.362  21.477 106.106  1.00 23.32           C
ATOM   1285  CD1 PHE A 192      67.486  20.620 107.191  1.00 30.02           C
ATOM   1286  CD2 PHE A 192      68.490  22.139 105.660  1.00 28.18           C
ATOM   1287  CE1 PHE A 192      68.718  20.438 107.834  1.00 30.02           C
ATOM   1288  CE2 PHE A 192      69.718  21.963 106.282  1.00 30.65           C
ATOM   1289  CZ  PHE A 192      69.830  21.106 107.382  1.00 31.23           C
ATOM   1290  H   PHE A 192      64.337  21.856 107.448  1.00 32.94           H
ATOM   1291  HA  PHE A 192      65.718  23.630 105.912  1.00 28.89           H
ATOM   1292  HB2 PHE A 192      65.533  20.835 105.518  1.00 27.79           H
ATOM   1293  HB3 PHE A 192      66.212  21.817 104.474  1.00 27.79           H
ATOM   1294  HD1 PHE A 192      66.737  20.165 107.503  1.00 36.02           H
ATOM   1295  HD2 PHE A 192      68.426  22.712 104.930  1.00 33.82           H
ATOM   1296  HE1 PHE A 192      68.784  19.864 108.563  1.00 36.03           H
ATOM   1297  HE2 PHE A 192      70.465  22.421 105.973  1.00 36.78           H
ATOM   1298  HZ  PHE A 192      70.650  20.989 107.803  1.00 37.47           H
ATOM   1299  N   PRO A 193      64.035  23.891 104.076  1.00 26.75           N
ATOM   1300  CA  PRO A 193      62.867  24.157 103.234  1.00 27.38           C
ATOM   1301  C   PRO A 193      62.513  22.963 102.371  1.00 26.43           C
ATOM   1302  O   PRO A 193      63.306  22.021 102.218  1.00 20.34           O
ATOM   1303  CB  PRO A 193      63.308  25.338 102.360  1.00 21.08           C
ATOM   1304  CG  PRO A 193      64.535  25.820 102.912  1.00 33.23           C
ATOM   1305  CD  PRO A 193      65.188  24.685 103.629  1.00 34.93           C
ATOM   1306  HA  PRO A 193      62.103  24.414 103.774  1.00 32.86           H
ATOM   1307  HB2 PRO A 193      63.443  25.032 101.450  1.00 25.30           H
ATOM   1308  HB3 PRO A 193      62.629  26.030 102.388  1.00 25.30           H
ATOM   1309  HG2 PRO A 193      65.106  26.136 102.194  1.00 39.88           H
ATOM   1310  HG3 PRO A 193      64.345  26.543 103.531  1.00 39.88           H
ATOM   1311  HD2 PRO A 193      65.741  24.171 103.020  1.00 41.92           H
ATOM   1312  HD3 PRO A 193      65.695  25.009 104.390  1.00 41.92           H
ATOM   1313  N   PRO A 194      61.331  22.989 101.772  1.00 17.98           N
ATOM   1314  CA  PRO A 194      60.857  21.842 100.998  1.00 25.45           C
ATOM   1315  C   PRO A 194      61.860  21.362  99.953  1.00 21.65           C
ATOM   1316  O   PRO A 194      62.598  22.136  99.350  1.00 17.41           O
ATOM   1317  CB  PRO A 194      59.578  22.382 100.353  1.00 23.98           C
ATOM   1318  CG  PRO A 194      59.078  23.358 101.360  1.00 21.94           C
ATOM   1319  CD  PRO A 194      60.301  24.032 101.897  1.00 19.48           C
ATOM   1320  HA  PRO A 194      60.633  21.107 101.590  1.00 30.53           H
ATOM   1321  HB2 PRO A 194      59.788  22.822  99.515  1.00 28.78           H
ATOM   1322  HB3 PRO A 194      58.942  21.661 100.221  1.00 28.78           H
ATOM   1323  HG2 PRO A 194      58.494  24.002 100.928  1.00 26.33           H
ATOM   1324  HG3 PRO A 194      58.607  22.888 102.065  1.00 26.33           H
ATOM   1325  HD2 PRO A 194      60.530  24.803 101.355  1.00 23.37           H
ATOM   1326  HD3 PRO A 194      60.174  24.274 102.828  1.00 23.37           H
ATOM   1327  N   GLY A 195      61.863  20.057  99.740  1.00 28.55           N
ATOM   1328  CA  GLY A 195      62.721  19.434  98.759  1.00 27.62           C
ATOM   1329  C   GLY A 195      62.971  17.974  99.074  1.00 30.30           C
ATOM   1330  O   GLY A 195      62.428  17.407 100.030  1.00 34.01           O
ATOM   1331  H   GLY A 195      61.363  19.500 100.164  1.00 34.26           H
ATOM   1332  HA2 GLY A 195      62.309  19.494  97.882  1.00 33.14           H
ATOM   1333  HA3 GLY A 195      63.573  19.895  98.732  1.00 33.14           H
ATOM   1334  N   PRO A 196      63.809  17.342  98.265  1.00 26.93           N
ATOM   1335  CA  PRO A 196      64.170  15.938  98.488  1.00 33.37           C
ATOM   1336  C   PRO A 196      65.253  15.774  99.549  1.00 34.93           C
ATOM   1337  O   PRO A 196      66.057  16.672  99.804  1.00 33.04           O
ATOM   1338  CB  PRO A 196      64.706  15.506  97.118  1.00 27.50           C
ATOM   1339  CG  PRO A 196      65.290  16.764  96.575  1.00 26.68           C
ATOM   1340  CD  PRO A 196      64.391  17.873  97.028  1.00 27.46           C
ATOM   1341  HA  PRO A 196      63.390  15.410  98.721  1.00 40.04           H
ATOM   1342  HB2 PRO A 196      65.386  14.823  97.227  1.00 33.00           H
ATOM   1343  HB3 PRO A 196      63.978  15.190  96.561  1.00 33.00           H
ATOM   1344  HG2 PRO A 196      66.185  16.885  96.930  1.00 32.02           H
ATOM   1345  HG3 PRO A 196      65.312  16.719  95.606  1.00 32.02           H
ATOM   1346  HD2 PRO A 196      64.906  18.674  97.212  1.00 32.95           H
ATOM   1347  HD3 PRO A 196      63.697  18.038  96.370  1.00 32.95           H
ATOM   1348  N   GLY A 197      65.280  14.578 100.141  1.00 32.84           N
ATOM   1349  CA  GLY A 197      66.379  14.202 101.016  1.00 28.88           C
ATOM   1350  C   GLY A 197      66.278  14.934 102.339  1.00 25.48           C
ATOM   1351  O   GLY A 197      65.208  15.016 102.955  1.00 29.59           O
ATOM   1352  H   GLY A 197      64.675  13.973 100.049  1.00 39.40           H
ATOM   1353  HA2 GLY A 197      66.355  13.247 101.184  1.00 34.65           H
ATOM   1354  HA3 GLY A 197      67.225  14.425 100.598  1.00 34.65           H
ATOM   1355  N   ILE A 198      67.403  15.502 102.768  1.00 17.51           N
ATOM   1356  CA  ILE A 198      67.436  16.273 104.002  1.00 28.21           C
ATOM   1357  C   ILE A 198      66.482  17.459 103.951  1.00 32.36           C
ATOM   1358  O   ILE A 198      66.043  17.956 104.997  1.00 25.92           O
ATOM   1359  CB  ILE A 198      68.868  16.745 104.289  1.00 29.32           C
ATOM   1360  CG1 ILE A 198      68.980  17.161 105.753  1.00 35.33           C
ATOM   1361  CG2 ILE A 198      69.244  17.899 103.349  1.00 31.26           C
ATOM   1362  CD1 ILE A 198      70.364  17.527 106.161  1.00 39.64           C
ATOM   1363  H   ILE A 198      68.159  15.455 102.360  1.00 21.01           H
ATOM   1364  HA  ILE A 198      67.160  15.701 104.735  1.00 33.85           H
ATOM   1365  HB  ILE A 198      69.476  16.006 104.130  1.00 35.19           H
ATOM   1366 HG12 ILE A 198      68.412  17.933 105.904  1.00 42.39           H
ATOM   1367 HG13 ILE A 198      68.690  16.423 106.312  1.00 42.39           H
ATOM   1368 HG21 ILE A 198      70.151  18.183 103.545  1.00 37.52           H
ATOM   1369 HG22 ILE A 198      69.185  17.589 102.431  1.00 37.52           H
ATOM   1370 HG23 ILE A 198      68.628  18.635 103.490  1.00 37.52           H
ATOM   1371 HD11 ILE A 198      70.361  17.779 107.098  1.00 47.57           H
ATOM   1372 HD12 ILE A 198      70.945  16.761 106.026  1.00 47.57           H
ATOM   1373 HD13 ILE A 198      70.667  18.272 105.619  1.00 47.57           H
ATOM   1374  N   GLN A 199      66.169  17.939 102.755  1.00 26.80           N
ATOM   1375  CA  GLN A 199      65.223  19.030 102.599  1.00 30.56           C
ATOM   1376  C   GLN A 199      63.898  18.681 103.279  1.00 20.67           C
ATOM   1377  O   GLN A 199      63.444  17.538 103.245  1.00 19.58           O
ATOM   1378  CB  GLN A 199      65.014  19.312 101.098  1.00 32.97           C
ATOM   1379  CG  GLN A 199      65.601  20.617 100.566  1.00 42.74           C
ATOM   1380  CD  GLN A 199      67.013  20.881 101.052  1.00 45.83           C
ATOM   1381  OE1 GLN A 199      67.753  19.952 101.367  1.00 48.84           O
ATOM   1382  NE2 GLN A 199      67.391  22.154 101.124  1.00 48.68           N
ATOM   1383  H   GLN A 199      66.495  17.648 102.014  1.00 32.16           H
ATOM   1384  HA  GLN A 199      65.581  19.830 103.016  1.00 36.67           H
ATOM   1385  HB2 GLN A 199      65.417  18.588 100.594  1.00 39.57           H
ATOM   1386  HB3 GLN A 199      64.060  19.333 100.923  1.00 39.57           H
ATOM   1387  HG2 GLN A 199      65.621  20.580  99.597  1.00 51.29           H
ATOM   1388  HG3 GLN A 199      65.043  21.355 100.857  1.00 51.29           H
ATOM   1389 HE21 GLN A 199      66.843  22.779 100.900  1.00 58.41           H
ATOM   1390 HE22 GLN A 199      68.183  22.354 101.394  1.00 58.41           H
ATOM   1391  N   GLY A 200      63.269  19.681 103.892  1.00 19.81           N
ATOM   1392  CA  GLY A 200      62.052  19.456 104.632  1.00 19.44           C
ATOM   1393  C   GLY A 200      62.241  18.896 106.029  1.00 18.93           C
ATOM   1394  O   GLY A 200      61.263  18.818 106.778  1.00 25.73           O
ATOM   1395  H   GLY A 200      63.535  20.499 103.889  1.00 23.77           H
ATOM   1396  HA2 GLY A 200      61.573  20.296 104.711  1.00 23.33           H
ATOM   1397  HA3 GLY A 200      61.493  18.838 104.136  1.00 23.33           H
ATOM   1398  N   ASP A 201      63.455  18.533 106.422  1.00 15.57           N
ATOM   1399  CA  ASP A 201      63.676  17.876 107.705  1.00 21.94           C
ATOM   1400  C   ASP A 201      63.822  18.895 108.841  1.00 20.80           C
ATOM   1401  O   ASP A 201      64.187  20.052 108.635  1.00 21.41           O
ATOM   1402  CB  ASP A 201      64.913  16.983 107.637  1.00 18.79           C
ATOM   1403  CG  ASP A 201      64.735  15.803 106.675  1.00 23.01           C
ATOM   1404  OD1 ASP A 201      63.653  15.645 106.049  1.00 16.46           O
ATOM   1405  OD2 ASP A 201      65.696  15.021 106.581  1.00 22.33           O1-
ATOM   1406  H   ASP A 201      64.172  18.657 105.963  1.00 18.68           H
ATOM   1407  HA  ASP A 201      62.912  17.313 107.906  1.00 26.32           H
ATOM   1408  HB2 ASP A 201      65.667  17.509 107.329  1.00 22.55           H
ATOM   1409  HB3 ASP A 201      65.095  16.625 108.520  1.00 22.55           H
ATOM   1410  N   ALA A 202      63.536  18.441 110.058  1.00 19.28           N
ATOM   1411  CA  ALA A 202      63.534  19.308 111.227  1.00 17.39           C
ATOM   1412  C   ALA A 202      64.339  18.677 112.353  1.00 18.27           C
ATOM   1413  O   ALA A 202      64.080  17.532 112.744  1.00 17.18           O
ATOM   1414  CB  ALA A 202      62.100  19.583 111.682  1.00 21.81           C
ATOM   1415  H   ALA A 202      63.337  17.623 110.233  1.00 23.13           H
ATOM   1416  HA  ALA A 202      63.946  20.156 110.997  1.00 20.86           H
ATOM   1417  HB1 ALA A 202      62.121  20.161 112.460  1.00 26.17           H
ATOM   1418  HB2 ALA A 202      61.618  20.017 110.960  1.00 26.17           H
ATOM   1419  HB3 ALA A 202      61.673  18.741 111.906  1.00 26.17           H
ATOM   1420  N   HIS A 203      65.297  19.442 112.875  1.00 16.87           N
ATOM   1421  CA  HIS A 203      66.291  18.983 113.836  1.00 16.83           C
ATOM   1422  C   HIS A 203      66.216  19.809 115.121  1.00 16.71           C
ATOM   1423  O   HIS A 203      66.199  21.037 115.062  1.00 17.00           O
ATOM   1424  CB  HIS A 203      67.707  19.122 113.263  1.00 12.37           C
ATOM   1425  CG  HIS A 203      67.987  18.304 112.038  1.00 16.99           C
ATOM   1426  ND1 HIS A 203      69.149  18.465 111.310  1.00 17.47           N
ATOM   1427  CD2 HIS A 203      67.277  17.339 111.403  1.00 15.28           C
ATOM   1428  CE1 HIS A 203      69.145  17.627 110.289  1.00 21.09           C
ATOM   1429  NE2 HIS A 203      68.022  16.934 110.320  1.00 15.13           N
ATOM   1430  H   HIS A 203      65.392  20.273 112.674  1.00 20.24           H
ATOM   1431  HA  HIS A 203      66.132  18.051 114.053  1.00 20.19           H
ATOM   1432  HB2 HIS A 203      68.342  18.853 113.945  1.00 14.84           H
ATOM   1433  HB3 HIS A 203      67.854  20.053 113.032  1.00 14.84           H
ATOM   1434  HD2 HIS A 203      66.445  17.009 111.656  1.00 18.33           H
ATOM   1435  HE1 HIS A 203      69.817  17.543 109.652  1.00 25.31           H
ATOM   1436  HE2 HIS A 203      67.792  16.328 109.754  1.00 18.16           H
ATOM   1437  N   PHE A 204      66.237  19.145 116.281  1.00 16.69           N
ATOM   1438  CA  PHE A 204      66.151  19.807 117.581  1.00 19.21           C
ATOM   1439  C   PHE A 204      67.418  19.534 118.386  1.00 20.50           C
ATOM   1440  O   PHE A 204      67.896  18.396 118.436  1.00 14.10           O
ATOM   1441  CB  PHE A 204      64.910  19.334 118.368  1.00 15.65           C
ATOM   1442  CG  PHE A 204      63.627  19.580 117.636  1.00 16.04           C
ATOM   1443  CD1 PHE A 204      63.245  18.748 116.603  1.00 17.01           C
ATOM   1444  CD2 PHE A 204      62.822  20.663 117.948  1.00 16.43           C
ATOM   1445  CE1 PHE A 204      62.074  18.989 115.891  1.00 21.50           C
ATOM   1446  CE2 PHE A 204      61.675  20.911 117.235  1.00 13.88           C
ATOM   1447  CZ  PHE A 204      61.295  20.069 116.211  1.00 18.87           C
ATOM   1448  H   PHE A 204      66.302  18.289 116.339  1.00 20.03           H
ATOM   1449  HA  PHE A 204      66.078  20.765 117.447  1.00 23.05           H
ATOM   1450  HB2 PHE A 204      64.984  18.381 118.531  1.00 18.78           H
ATOM   1451  HB3 PHE A 204      64.870  19.813 119.211  1.00 18.78           H
ATOM   1452  HD1 PHE A 204      63.778  18.020 116.377  1.00 20.41           H
ATOM   1453  HD2 PHE A 204      63.075  21.244 118.629  1.00 19.71           H
ATOM   1454  HE1 PHE A 204      61.822  18.420 115.200  1.00 25.80           H
ATOM   1455  HE2 PHE A 204      61.139  21.637 117.460  1.00 16.65           H
ATOM   1456  HZ  PHE A 204      60.506  20.228 115.745  1.00 22.64           H
ATOM   1457  N   ASP A 205      67.956  20.592 119.007  1.00 15.39           N
ATOM   1458  CA  ASP A 205      69.132  20.500 119.873  1.00 18.07           C
ATOM   1459  C   ASP A 205      68.768  19.867 121.223  1.00 17.53           C
ATOM   1460  O   ASP A 205      68.087  20.480 122.053  1.00 15.40           O
ATOM   1461  CB  ASP A 205      69.717  21.895 120.059  1.00 20.43           C
ATOM   1462  CG  ASP A 205      71.014  21.889 120.835  1.00 21.06           C
ATOM   1463  OD1 ASP A 205      71.350  20.830 121.388  1.00 18.80           O
ATOM   1464  OD2 ASP A 205      71.687  22.940 120.885  1.00 21.18           O1-
ATOM   1465  H   ASP A 205      67.647  21.391 118.938  1.00 18.47           H
ATOM   1466  HA  ASP A 205      69.802  19.943 119.446  1.00 21.68           H
ATOM   1467  HB2 ASP A 205      69.890  22.284 119.188  1.00 24.52           H
ATOM   1468  HB3 ASP A 205      69.080  22.442 120.546  1.00 24.52           H
ATOM   1469  N   ASP A 206      69.211  18.634 121.452  1.00 17.74           N
ATOM   1470  CA  ASP A 206      68.854  17.953 122.681  1.00 21.48           C
ATOM   1471  C   ASP A 206      69.757  18.319 123.856  1.00 20.38           C
ATOM   1472  O   ASP A 206      69.538  17.797 124.945  1.00 23.34           O
ATOM   1473  CB  ASP A 206      68.859  16.432 122.478  1.00 27.72           C
ATOM   1474  CG  ASP A 206      68.001  15.701 123.517  1.00 22.12           C
ATOM   1475  OD1 ASP A 206      67.098  16.339 124.111  1.00 21.94           O
ATOM   1476  OD2 ASP A 206      68.242  14.516 123.760  1.00 24.76           O1-
ATOM   1477  H   ASP A 206      69.711  18.180 120.919  1.00 21.29           H
ATOM   1478  HA  ASP A 206      67.950  18.210 122.920  1.00 25.78           H
ATOM   1479  HB2 ASP A 206      68.504  16.228 121.598  1.00 33.26           H
ATOM   1480  HB3 ASP A 206      69.769  16.105 122.554  1.00 33.26           H
ATOM   1481  N   ASP A 207      70.745  19.205 123.687  1.00 21.92           N
ATOM   1482  CA  ASP A 207      71.354  19.851 124.850  1.00 23.44           C
ATOM   1483  C   ASP A 207      70.450  20.901 125.488  1.00 21.96           C
ATOM   1484  O   ASP A 207      70.801  21.435 126.542  1.00 22.49           O
ATOM   1485  CB  ASP A 207      72.688  20.508 124.486  1.00 21.99           C
ATOM   1486  CG  ASP A 207      73.830  19.520 124.427  1.00 23.09           C
ATOM   1487  OD1 ASP A 207      73.795  18.511 125.151  1.00 27.61           O
ATOM   1488  OD2 ASP A 207      74.766  19.743 123.646  1.00 23.85           O1-
ATOM   1489  H   ASP A 207      71.073  19.443 122.929  1.00 26.31           H
ATOM   1490  HA  ASP A 207      71.534  19.173 125.521  1.00 28.12           H
ATOM   1491  HB2 ASP A 207      72.607  20.925 123.614  1.00 26.39           H
ATOM   1492  HB3 ASP A 207      72.905  21.176 125.155  1.00 26.39           H
ATOM   1493  N   GLU A 208      69.330  21.237 124.863  1.00 20.79           N
ATOM   1494  CA  GLU A 208      68.330  22.061 125.506  1.00 21.83           C
ATOM   1495  C   GLU A 208      67.500  21.189 126.427  1.00 19.22           C
ATOM   1496  O   GLU A 208      67.358  19.982 126.209  1.00 16.40           O
ATOM   1497  CB  GLU A 208      67.401  22.738 124.490  1.00 23.53           C
ATOM   1498  CG  GLU A 208      68.053  23.428 123.329  1.00 23.64           C
ATOM   1499  CD  GLU A 208      68.870  24.578 123.746  1.00 24.26           C
ATOM   1500  OE1 GLU A 208      68.705  25.004 124.906  1.00 32.21           O
ATOM   1501  OE2 GLU A 208      69.691  25.046 122.935  1.00 26.69           O1-
ATOM   1502  H   GLU A 208      69.128  20.997 124.062  1.00 24.94           H
ATOM   1503  HA  GLU A 208      68.764  22.747 126.036  1.00 26.19           H
ATOM   1504  HB2 GLU A 208      66.808  22.063 124.125  1.00 28.24           H
ATOM   1505  HB3 GLU A 208      66.875  23.405 124.959  1.00 28.24           H
ATOM   1506  HG2 GLU A 208      68.631  22.798 122.870  1.00 28.37           H
ATOM   1507  HG3 GLU A 208      67.366  23.750 122.725  1.00 28.37           H
ATOM   1508  N   LEU A 209      66.954  21.822 127.460  1.00 14.03           N
ATOM   1509  CA  LEU A 209      65.928  21.223 128.306  1.00 18.88           C
ATOM   1510  C   LEU A 209      64.556  21.404 127.651  1.00 19.15           C
ATOM   1511  O   LEU A 209      64.045  22.526 127.552  1.00 18.87           O
ATOM   1512  CB  LEU A 209      65.976  21.855 129.692  1.00 11.86           C
ATOM   1513  CG  LEU A 209      64.930  21.341 130.667  1.00 17.63           C
ATOM   1514  CD1 LEU A 209      65.112  19.915 130.965  1.00 19.08           C
ATOM   1515  CD2 LEU A 209      65.026  22.116 131.949  1.00 24.71           C
ATOM   1516  H   LEU A 209      67.168  22.620 127.697  1.00 16.84           H
ATOM   1517  HA  LEU A 209      66.100  20.273 128.397  1.00 22.65           H
ATOM   1518  HB2 LEU A 209      66.848  21.682 130.080  1.00 14.24           H
ATOM   1519  HB3 LEU A 209      65.844  22.812 129.600  1.00 14.24           H
ATOM   1520  HG  LEU A 209      64.045  21.469 130.293  1.00 21.15           H
ATOM   1521 HD11 LEU A 209      64.425  19.633 131.589  1.00 22.90           H
ATOM   1522 HD12 LEU A 209      65.039  19.409 130.140  1.00 22.90           H
ATOM   1523 HD13 LEU A 209      65.989  19.784 131.357  1.00 22.90           H
ATOM   1524 HD21 LEU A 209      64.358  21.785 132.569  1.00 29.65           H
ATOM   1525 HD22 LEU A 209      65.913  21.998 132.324  1.00 29.65           H
ATOM   1526 HD23 LEU A 209      64.868  23.055 131.762  1.00 29.65           H
ATOM   1527  N   TRP A 210      63.956  20.300 127.204  1.00 16.67           N
ATOM   1528  CA  TRP A 210      62.684  20.336 126.496  1.00 15.35           C
ATOM   1529  C   TRP A 210      61.561  20.052 127.473  1.00 12.47           C
ATOM   1530  O   TRP A 210      61.625  19.093 128.246  1.00  9.19           O
ATOM   1531  CB  TRP A 210      62.622  19.349 125.305  1.00  9.40           C
ATOM   1532  CG  TRP A 210      63.532  19.739 124.206  1.00 13.83           C
ATOM   1533  CD1 TRP A 210      64.699  19.126 123.832  1.00 16.34           C
ATOM   1534  CD2 TRP A 210      63.406  20.886 123.374  1.00 15.42           C
ATOM   1535  NE1 TRP A 210      65.296  19.823 122.827  1.00 18.08           N
ATOM   1536  CE2 TRP A 210      64.520  20.908 122.518  1.00 15.59           C
ATOM   1537  CE3 TRP A 210      62.460  21.898 123.268  1.00 14.83           C
ATOM   1538  CZ2 TRP A 210      64.702  21.896 121.565  1.00 16.13           C
ATOM   1539  CZ3 TRP A 210      62.649  22.885 122.320  1.00 15.85           C
ATOM   1540  CH2 TRP A 210      63.762  22.880 121.488  1.00 13.40           C
ATOM   1541  H   TRP A 210      64.274  19.507 127.303  1.00 20.01           H
ATOM   1542  HA  TRP A 210      62.550  21.230 126.145  1.00 18.42           H
ATOM   1543  HB2 TRP A 210      62.880  18.465 125.611  1.00 11.28           H
ATOM   1544  HB3 TRP A 210      61.718  19.330 124.955  1.00 11.28           H
ATOM   1545  HD1 TRP A 210      65.045  18.357 124.224  1.00 19.61           H
ATOM   1546  HE1 TRP A 210      66.030  19.606 122.435  1.00 21.70           H
ATOM   1547  HE3 TRP A 210      61.721  21.917 123.831  1.00 17.79           H
ATOM   1548  HZ2 TRP A 210      65.441  21.890 121.001  1.00 19.35           H
ATOM   1549  HZ3 TRP A 210      62.022  23.567 122.240  1.00 19.01           H
ATOM   1550  HH2 TRP A 210      63.856  23.549 120.849  1.00 16.08           H
ATOM   1551  N   SER A 211      60.524  20.874 127.392  1.00 13.97           N
ATOM   1552  CA  SER A 211      59.401  20.810 128.289  1.00 12.31           C
ATOM   1553  C   SER A 211      58.149  21.193 127.506  1.00 15.26           C
ATOM   1554  O   SER A 211      58.114  21.132 126.278  1.00 11.97           O
ATOM   1555  CB  SER A 211      59.659  21.733 129.483  1.00 14.59           C
ATOM   1556  OG  SER A 211      58.748  21.408 130.483  1.00 16.21           O
ATOM   1557  H   SER A 211      60.454  21.496 126.802  1.00 16.76           H
ATOM   1558  HA  SER A 211      59.296  19.902 128.616  1.00 14.78           H
ATOM   1559  HB2 SER A 211      60.562  21.597 129.810  1.00 17.51           H
ATOM   1560  HB3 SER A 211      59.530  22.656 129.214  1.00 17.51           H
ATOM   1561  HG  SER A 211      58.868  21.901 131.152  1.00 19.45           H
ATOM   1562  N   LEU A 212      57.097  21.571 128.229  1.00 16.66           N
ATOM   1563  CA  LEU A 212      55.883  22.144 127.658  1.00 14.96           C
ATOM   1564  C   LEU A 212      55.326  23.129 128.675  1.00 17.01           C
ATOM   1565  O   LEU A 212      55.582  23.021 129.874  1.00 20.08           O
ATOM   1566  CB  LEU A 212      54.819  21.089 127.339  1.00 11.82           C
ATOM   1567  CG  LEU A 212      55.157  19.918 126.414  1.00 10.94           C
ATOM   1568  CD1 LEU A 212      54.142  18.842 126.603  1.00 10.67           C
ATOM   1569  CD2 LEU A 212      55.187  20.395 124.994  1.00 13.41           C
ATOM   1570  H   LEU A 212      57.064  21.501 129.085  1.00 19.99           H
ATOM   1571  HA  LEU A 212      56.100  22.625 126.844  1.00 17.95           H
ATOM   1572  HB2 LEU A 212      54.533  20.701 128.180  1.00 14.18           H
ATOM   1573  HB3 LEU A 212      54.066  21.549 126.937  1.00 14.18           H
ATOM   1574  HG  LEU A 212      56.031  19.564 126.641  1.00 13.13           H
ATOM   1575 HD11 LEU A 212      54.356  18.100 126.017  1.00 12.80           H
ATOM   1576 HD12 LEU A 212      54.161  18.550 127.528  1.00 12.80           H
ATOM   1577 HD13 LEU A 212      53.265  19.194 126.386  1.00 12.80           H
ATOM   1578 HD21 LEU A 212      55.401  19.648 124.415  1.00 16.09           H
ATOM   1579 HD22 LEU A 212      54.315  20.754 124.764  1.00 16.09           H
ATOM   1580 HD23 LEU A 212      55.862  21.086 124.908  1.00 16.09           H
ATOM   1581  N   GLY A 213      54.558  24.076 128.189  1.00 20.09           N
ATOM   1582  CA  GLY A 213      53.857  24.991 129.055  1.00 23.22           C
ATOM   1583  C   GLY A 213      54.764  26.032 129.700  1.00 19.12           C
ATOM   1584  O   GLY A 213      55.901  26.269 129.284  1.00 21.56           O
ATOM   1585  H   GLY A 213      54.424  24.213 127.351  1.00 24.10           H
ATOM   1586  HA2 GLY A 213      53.176  25.456 128.545  1.00 27.86           H
ATOM   1587  HA3 GLY A 213      53.420  24.490 129.762  1.00 27.86           H
ATOM   1588  N   LYS A 214      54.204  26.671 130.723  1.00 21.24           N
ATOM   1589  CA  LYS A 214      54.926  27.631 131.547  1.00 22.83           C
ATOM   1590  C   LYS A 214      56.003  26.913 132.342  1.00 22.45           C
ATOM   1591  O   LYS A 214      55.891  25.720 132.634  1.00 25.71           O
ATOM   1592  CB  LYS A 214      53.964  28.340 132.508  1.00 24.06           C
ATOM   1593  CG  LYS A 214      52.953  29.281 131.840  1.00 26.31           C
ATOM   1594  CD  LYS A 214      52.011  29.950 132.845  1.00 31.17           C
ATOM   1595  CE  LYS A 214      51.110  28.944 133.514  1.00 34.61           C
ATOM   1596  NZ  LYS A 214      49.891  29.570 134.104  1.00 39.51           N1+
ATOM   1597  H   LYS A 214      53.385  26.561 130.964  1.00 25.49           H
ATOM   1598  HA  LYS A 214      55.348  28.296 130.982  1.00 27.39           H
ATOM   1599  HB2 LYS A 214      53.460  27.667 132.993  1.00 28.87           H
ATOM   1600  HB3 LYS A 214      54.485  28.867 133.133  1.00 28.87           H
ATOM   1601  HG2 LYS A 214      53.435  29.979 131.370  1.00 31.57           H
ATOM   1602  HG3 LYS A 214      52.413  28.772 131.216  1.00 31.57           H
ATOM   1603  HD2 LYS A 214      52.535  30.392 133.530  1.00 37.40           H
ATOM   1604  HD3 LYS A 214      51.454  30.594 132.380  1.00 37.40           H
ATOM   1605  HE2 LYS A 214      50.825  28.288 132.859  1.00 41.53           H
ATOM   1606  HE3 LYS A 214      51.600  28.508 134.229  1.00 41.53           H
ATOM   1607  HZ1 LYS A 214      49.385  28.947 134.489  1.00 47.42           H
ATOM   1608  HZ2 LYS A 214      50.124  30.173 134.716  1.00 47.42           H
ATOM   1609  HZ3 LYS A 214      49.418  29.973 133.466  1.00 47.42           H
ATOM   1610  N   GLY A 215      57.048  27.644 132.702  1.00 18.83           N
ATOM   1611  CA  GLY A 215      58.137  27.093 133.481  1.00 23.53           C
ATOM   1612  C   GLY A 215      59.432  27.085 132.702  1.00 24.22           C
ATOM   1613  O   GLY A 215      59.510  27.538 131.560  1.00 21.13           O
ATOM   1614  H   GLY A 215      57.147  28.475 132.502  1.00 22.60           H
ATOM   1615  HA2 GLY A 215      58.262  27.622 134.284  1.00 28.23           H
ATOM   1616  HA3 GLY A 215      57.925  26.183 133.738  1.00 28.23           H
ATOM   1617  N   GLN A 391      60.464  26.549 133.346  1.00 18.36           N
ATOM   1618  CA  GLN A 391      61.786  26.653 132.753  1.00 24.33           C
ATOM   1619  C   GLN A 391      61.967  25.633 131.618  1.00 22.01           C
ATOM   1620  O   GLN A 391      61.236  24.655 131.493  1.00 17.99           O
ATOM   1621  CB  GLN A 391      62.855  26.508 133.849  1.00 29.45           C
ATOM   1622  CG  GLN A 391      63.393  25.170 134.014  1.00 30.07           C
ATOM   1623  CD  GLN A 391      62.279  24.216 134.237  1.00 34.98           C
ATOM   1624  OE1 GLN A 391      61.414  24.481 135.056  1.00 47.52           O
ATOM   1625  NE2 GLN A 391      62.228  23.137 133.453  1.00 43.68           N
ATOM   1626  H   GLN A 391      60.427  26.134 134.098  1.00 22.03           H
ATOM   1627  HA  GLN A 391      61.881  27.538 132.368  1.00 29.20           H
ATOM   1628  HB2 GLN A 391      63.596  27.096 133.635  1.00 35.34           H
ATOM   1629  HB3 GLN A 391      62.465  26.772 134.696  1.00 35.34           H
ATOM   1630  HG2 GLN A 391      63.870  24.908 133.211  1.00 36.08           H
ATOM   1631  HG3 GLN A 391      63.981  25.147 134.785  1.00 36.08           H
ATOM   1632 HE21 GLN A 391      62.826  23.016 132.848  1.00 52.41           H
ATOM   1633 HE22 GLN A 391      61.596  22.562 133.554  1.00 52.41           H
ATOM   1634  N   GLY A 392      62.957  25.873 130.788  1.00 19.45           N
ATOM   1635  CA  GLY A 392      63.117  25.087 129.591  1.00 24.64           C
ATOM   1636  C   GLY A 392      62.230  25.645 128.494  1.00 16.68           C
ATOM   1637  O   GLY A 392      61.566  26.659 128.650  1.00 16.13           O
ATOM   1638  H   GLY A 392      63.551  26.486 130.895  1.00 23.34           H
ATOM   1639  HA2 GLY A 392      64.041  25.113 129.297  1.00 29.57           H
ATOM   1640  HA3 GLY A 392      62.866  24.166 129.763  1.00 29.57           H
ATOM   1641  N   TYR A 393      62.230  24.965 127.358  1.00 18.55           N
ATOM   1642  CA  TYR A 393      61.626  25.481 126.133  1.00 16.14           C
ATOM   1643  C   TYR A 393      60.463  24.594 125.705  1.00 13.73           C
ATOM   1644  O   TYR A 393      60.535  23.370 125.817  1.00 15.99           O
ATOM   1645  CB  TYR A 393      62.657  25.544 125.041  1.00 19.27           C
ATOM   1646  CG  TYR A 393      63.768  26.525 125.299  1.00 20.22           C
ATOM   1647  CD1 TYR A 393      63.581  27.894 125.080  1.00 21.41           C
ATOM   1648  CD2 TYR A 393      65.020  26.093 125.726  1.00 22.90           C
ATOM   1649  CE1 TYR A 393      64.595  28.790 125.296  1.00 23.15           C
ATOM   1650  CE2 TYR A 393      66.051  26.981 125.923  1.00 21.69           C
ATOM   1651  CZ  TYR A 393      65.836  28.325 125.721  1.00 27.54           C
ATOM   1652  OH  TYR A 393      66.869  29.204 125.931  1.00 24.51           O
ATOM   1653  H   TYR A 393      62.580  24.185 127.266  1.00 22.26           H
ATOM   1654  HA  TYR A 393      61.289  26.377 126.290  1.00 19.37           H
ATOM   1655  HB2 TYR A 393      63.056  24.666 124.940  1.00 23.13           H
ATOM   1656  HB3 TYR A 393      62.220  25.803 124.215  1.00 23.13           H
ATOM   1657  HD1 TYR A 393      62.751  28.202 124.795  1.00 25.70           H
ATOM   1658  HD2 TYR A 393      65.168  25.184 125.860  1.00 27.48           H
ATOM   1659  HE1 TYR A 393      64.458  29.698 125.150  1.00 27.78           H
ATOM   1660  HE2 TYR A 393      66.880  26.679 126.216  1.00 26.03           H
ATOM   1661  HH  TYR A 393      67.554  28.788 126.183  1.00 29.42           H
ATOM   1662  N   SER A 394      59.386  25.196 125.234  1.00 16.37           N
ATOM   1663  CA  SER A 394      58.242  24.406 124.788  1.00 18.28           C
ATOM   1664  C   SER A 394      58.578  23.650 123.512  1.00 13.56           C
ATOM   1665  O   SER A 394      58.809  24.258 122.471  1.00 14.50           O
ATOM   1666  CB  SER A 394      57.028  25.283 124.536  1.00 18.10           C
ATOM   1667  OG  SER A 394      55.924  24.475 124.101  1.00 16.48           O
ATOM   1668  H   SER A 394      59.287  26.047 125.161  1.00 19.64           H
ATOM   1669  HA  SER A 394      58.013  23.760 125.474  1.00 21.93           H
ATOM   1670  HB2 SER A 394      56.786  25.737 125.358  1.00 21.72           H
ATOM   1671  HB3 SER A 394      57.240  25.930 123.845  1.00 21.72           H
ATOM   1672  HG  SER A 394      55.251  24.958 123.961  1.00 19.78           H
ATOM   1673  N   LEU A 395      58.548  22.320 123.578  1.00 11.20           N
ATOM   1674  CA  LEU A 395      58.772  21.528 122.385  1.00 13.70           C
ATOM   1675  C   LEU A 395      57.670  21.783 121.365  1.00 12.19           C
ATOM   1676  O   LEU A 395      57.939  21.849 120.171  1.00 11.99           O
ATOM   1677  CB  LEU A 395      58.846  20.050 122.746  1.00  9.79           C
ATOM   1678  CG  LEU A 395      59.158  19.138 121.555  1.00 11.65           C
ATOM   1679  CD1 LEU A 395      60.489  19.456 120.978  1.00 13.96           C
ATOM   1680  CD2 LEU A 395      59.114  17.692 121.899  1.00 11.49           C
ATOM   1681  H   LEU A 395      58.403  21.863 124.292  1.00 13.44           H
ATOM   1682  HA  LEU A 395      59.618  21.785 121.986  1.00 16.44           H
ATOM   1683  HB2 LEU A 395      59.544  19.924 123.407  1.00 11.75           H
ATOM   1684  HB3 LEU A 395      57.991  19.775 123.114  1.00 11.75           H
ATOM   1685  HG  LEU A 395      58.495  19.294 120.865  1.00 13.98           H
ATOM   1686 HD11 LEU A 395      60.658  18.864 120.229  1.00 16.75           H
ATOM   1687 HD12 LEU A 395      60.490  20.379 120.679  1.00 16.75           H
ATOM   1688 HD13 LEU A 395      61.167  19.328 121.660  1.00 16.75           H
ATOM   1689 HD21 LEU A 395      59.319  17.173 121.106  1.00 13.79           H
ATOM   1690 HD22 LEU A 395      59.769  17.512 122.592  1.00 13.79           H
ATOM   1691 HD23 LEU A 395      58.225  17.470 122.219  1.00 13.79           H
ATOM   1692  N   PHE A 396      56.428  21.942 121.839  1.00 11.72           N
ATOM   1693  CA  PHE A 396      55.269  22.196 120.984  1.00 14.11           C
ATOM   1694  C   PHE A 396      55.420  23.488 120.179  1.00 14.60           C
ATOM   1695  O   PHE A 396      55.203  23.498 118.957  1.00 12.91           O
ATOM   1696  CB  PHE A 396      53.984  22.221 121.847  1.00 11.91           C
ATOM   1697  CG  PHE A 396      52.775  22.799 121.160  1.00 15.42           C
ATOM   1698  CD1 PHE A 396      52.196  22.164 120.073  1.00 18.06           C
ATOM   1699  CD2 PHE A 396      52.225  23.989 121.602  1.00 17.51           C
ATOM   1700  CE1 PHE A 396      51.091  22.714 119.422  1.00 15.29           C
ATOM   1701  CE2 PHE A 396      51.137  24.549 120.969  1.00 20.10           C
ATOM   1702  CZ  PHE A 396      50.561  23.903 119.861  1.00 18.34           C
ATOM   1703  H   PHE A 396      56.230  21.905 122.676  1.00 14.06           H
ATOM   1704  HA  PHE A 396      55.184  21.465 120.352  1.00 16.93           H
ATOM   1705  HB2 PHE A 396      53.768  21.311 122.106  1.00 14.30           H
ATOM   1706  HB3 PHE A 396      54.155  22.753 122.640  1.00 14.30           H
ATOM   1707  HD1 PHE A 396      52.559  21.366 119.763  1.00 21.67           H
ATOM   1708  HD2 PHE A 396      52.609  24.429 122.326  1.00 21.01           H
ATOM   1709  HE1 PHE A 396      50.715  22.277 118.693  1.00 18.34           H
ATOM   1710  HE2 PHE A 396      50.780  25.350 121.278  1.00 24.12           H
ATOM   1711  HZ  PHE A 396      49.816  24.269 119.440  1.00 22.00           H
ATOM   1712  N   LEU A 397      55.785  24.591 120.838  1.00 12.71           N
ATOM   1713  CA  LEU A 397      55.885  25.858 120.122  1.00  9.07           C
ATOM   1714  C   LEU A 397      57.097  25.887 119.202  1.00 14.09           C
ATOM   1715  O   LEU A 397      57.058  26.520 118.150  1.00 16.20           O
ATOM   1716  CB  LEU A 397      55.925  27.031 121.100  1.00 13.13           C
ATOM   1717  CG  LEU A 397      54.643  27.374 121.855  1.00 16.84           C
ATOM   1718  CD1 LEU A 397      54.909  28.495 122.926  1.00 18.97           C
ATOM   1719  CD2 LEU A 397      53.505  27.781 120.894  1.00 19.28           C
ATOM   1720  H   LEU A 397      55.974  24.630 121.676  1.00 15.26           H
ATOM   1721  HA  LEU A 397      55.095  25.964 119.569  1.00 10.88           H
ATOM   1722  HB2 LEU A 397      56.603  26.841 121.767  1.00 15.76           H
ATOM   1723  HB3 LEU A 397      56.182  27.825 120.605  1.00 15.76           H
ATOM   1724  HG  LEU A 397      54.350  26.582 122.333  1.00 20.21           H
ATOM   1725 HD11 LEU A 397      54.080  28.692 123.388  1.00 22.76           H
ATOM   1726 HD12 LEU A 397      55.573  28.177 123.557  1.00 22.76           H
ATOM   1727 HD13 LEU A 397      55.234  29.290 122.475  1.00 22.76           H
ATOM   1728 HD21 LEU A 397      52.713  27.990 121.414  1.00 23.13           H
ATOM   1729 HD22 LEU A 397      53.783  28.560 120.388  1.00 23.13           H
ATOM   1730 HD23 LEU A 397      53.321  27.043 120.292  1.00 23.13           H
ATOM   1731  N   VAL A 398      58.200  25.242 119.586  1.00 17.79           N
ATOM   1732  CA  VAL A 398      59.377  25.270 118.729  1.00 14.55           C
ATOM   1733  C   VAL A 398      59.156  24.369 117.523  1.00 13.95           C
ATOM   1734  O   VAL A 398      59.594  24.667 116.412  1.00 10.27           O
ATOM   1735  CB  VAL A 398      60.635  24.865 119.522  1.00 14.02           C
ATOM   1736  CG1 VAL A 398      61.809  24.679 118.582  1.00  8.82           C
ATOM   1737  CG2 VAL A 398      60.987  25.920 120.624  1.00 12.00           C
ATOM   1738  H   VAL A 398      58.289  24.795 120.315  1.00 21.34           H
ATOM   1739  HA  VAL A 398      59.508  26.175 118.405  1.00 17.46           H
ATOM   1740  HB  VAL A 398      60.469  24.017 119.963  1.00 16.82           H
ATOM   1741 HG11 VAL A 398      62.590  24.425 119.098  1.00 10.59           H
ATOM   1742 HG12 VAL A 398      61.594  23.982 117.942  1.00 10.59           H
ATOM   1743 HG13 VAL A 398      61.977  25.514 118.118  1.00 10.59           H
ATOM   1744 HG21 VAL A 398      61.781  25.628 121.098  1.00 14.40           H
ATOM   1745 HG22 VAL A 398      61.150  26.777 120.200  1.00 14.40           H
ATOM   1746 HG23 VAL A 398      60.241  25.992 121.241  1.00 14.40           H
ATOM   1747  N   ALA A 399      58.467  23.253 117.722  1.00 14.48           N
ATOM   1748  CA  ALA A 399      58.167  22.371 116.605  1.00 15.94           C
ATOM   1749  C   ALA A 399      57.290  23.069 115.583  1.00 11.63           C
ATOM   1750  O   ALA A 399      57.517  22.965 114.377  1.00 13.42           O
ATOM   1751  CB  ALA A 399      57.482  21.109 117.120  1.00 15.26           C
ATOM   1752  H   ALA A 399      58.165  22.988 118.482  1.00 17.38           H
ATOM   1753  HA  ALA A 399      58.995  22.112 116.170  1.00 19.12           H
ATOM   1754  HB1 ALA A 399      57.287  20.527 116.369  1.00 18.31           H
ATOM   1755  HB2 ALA A 399      58.076  20.659 117.742  1.00 18.31           H
ATOM   1756  HB3 ALA A 399      56.659  21.358 117.570  1.00 18.31           H
ATOM   1757  N   ALA A 400      56.255  23.754 116.052  1.00 14.82           N
ATOM   1758  CA  ALA A 400      55.387  24.500 115.158  1.00 14.93           C
ATOM   1759  C   ALA A 400      56.183  25.459 114.286  1.00 15.42           C
ATOM   1760  O   ALA A 400      55.985  25.497 113.073  1.00 14.71           O
ATOM   1761  CB  ALA A 400      54.317  25.225 115.964  1.00 12.94           C
ATOM   1762  H   ALA A 400      56.036  23.802 116.882  1.00 17.79           H
ATOM   1763  HA  ALA A 400      54.937  23.874 114.570  1.00 17.92           H
ATOM   1764  HB1 ALA A 400      53.745  25.719 115.356  1.00 15.53           H
ATOM   1765  HB2 ALA A 400      53.794  24.572 116.454  1.00 15.53           H
ATOM   1766  HB3 ALA A 400      54.748  25.836 116.583  1.00 15.53           H
ATOM   1767  N   HIS A 401      57.109  26.215 114.883  1.00 16.09           N
ATOM   1768  CA  HIS A 401      57.964  27.131 114.128  1.00 11.84           C
ATOM   1769  C   HIS A 401      58.797  26.390 113.094  1.00 14.25           C
ATOM   1770  O   HIS A 401      58.850  26.793 111.933  1.00 13.70           O
ATOM   1771  CB  HIS A 401      58.865  27.901 115.105  1.00 14.76           C
ATOM   1772  CG  HIS A 401      59.865  28.816 114.451  1.00 16.65           C
ATOM   1773  ND1 HIS A 401      59.672  30.174 114.345  1.00 14.85           N
ATOM   1774  CD2 HIS A 401      61.080  28.571 113.906  1.00 14.33           C
ATOM   1775  CE1 HIS A 401      60.710  30.722 113.746  1.00 14.36           C
ATOM   1776  NE2 HIS A 401      61.577  29.773 113.463  1.00 11.02           N
ATOM   1777  H   HIS A 401      57.262  26.214 115.729  1.00 19.31           H
ATOM   1778  HA  HIS A 401      57.407  27.774 113.662  1.00 14.20           H
ATOM   1779  HB2 HIS A 401      59.359  27.260 115.639  1.00 17.71           H
ATOM   1780  HB3 HIS A 401      58.304  28.443 115.681  1.00 17.71           H
ATOM   1781  HD1 HIS A 401      58.977  30.599 114.619  1.00 17.82           H
ATOM   1782  HD2 HIS A 401      61.492  27.742 113.828  1.00 17.19           H
ATOM   1783  HE1 HIS A 401      60.811  31.626 113.552  1.00 17.23           H
ATOM   1784  N   GLU A 402      59.475  25.315 113.503  1.00 11.22           N
ATOM   1785  CA  GLU A 402      60.304  24.562 112.570  1.00 16.72           C
ATOM   1786  C   GLU A 402      59.464  23.992 111.432  1.00 20.14           C
ATOM   1787  O   GLU A 402      59.884  24.011 110.270  1.00 14.97           O
ATOM   1788  CB  GLU A 402      61.039  23.421 113.278  1.00 18.60           C
ATOM   1789  CG  GLU A 402      62.024  23.839 114.396  1.00 21.80           C
ATOM   1790  CD  GLU A 402      62.799  25.102 114.077  1.00 17.08           C
ATOM   1791  OE1 GLU A 402      63.297  25.227 112.953  1.00 19.02           O
ATOM   1792  OE2 GLU A 402      62.903  25.968 114.955  1.00 16.13           O1-
ATOM   1793  H   GLU A 402      59.471  25.008 114.306  1.00 13.47           H
ATOM   1794  HA  GLU A 402      60.968  25.155 112.186  1.00 20.07           H
ATOM   1795  HB2 GLU A 402      60.379  22.835 113.679  1.00 22.33           H
ATOM   1796  HB3 GLU A 402      61.547  22.928 112.616  1.00 22.33           H
ATOM   1797  HG2 GLU A 402      61.523  23.995 115.212  1.00 26.16           H
ATOM   1798  HG3 GLU A 402      62.664  23.123 114.534  1.00 26.16           H
ATOM   1799  N   PHE A 403      58.283  23.466 111.750  1.00 16.22           N
ATOM   1800  CA  PHE A 403      57.431  22.929 110.708  1.00 18.78           C
ATOM   1801  C   PHE A 403      56.970  24.027 109.745  1.00 18.90           C
ATOM   1802  O   PHE A 403      56.765  23.749 108.566  1.00 14.14           O
ATOM   1803  CB  PHE A 403      56.248  22.181 111.326  1.00 17.54           C
ATOM   1804  CG  PHE A 403      56.648  20.988 112.163  1.00 19.96           C
ATOM   1805  CD1 PHE A 403      57.934  20.458 112.082  1.00 16.47           C
ATOM   1806  CD2 PHE A 403      55.735  20.409 113.042  1.00 14.37           C
ATOM   1807  CE1 PHE A 403      58.309  19.390 112.858  1.00 19.22           C
ATOM   1808  CE2 PHE A 403      56.085  19.314 113.828  1.00 11.96           C
ATOM   1809  CZ  PHE A 403      57.362  18.795 113.749  1.00 19.49           C
ATOM   1810  H   PHE A 403      57.962  23.411 112.546  1.00 19.46           H
ATOM   1811  HA  PHE A 403      57.944  22.287 110.193  1.00 22.54           H
ATOM   1812  HB2 PHE A 403      55.756  22.792 111.897  1.00 21.05           H
ATOM   1813  HB3 PHE A 403      55.673  21.863 110.613  1.00 21.05           H
ATOM   1814  HD1 PHE A 403      58.553  20.844 111.506  1.00 19.77           H
ATOM   1815  HD2 PHE A 403      54.874  20.756 113.100  1.00 17.25           H
ATOM   1816  HE1 PHE A 403      59.169  19.043 112.791  1.00 23.06           H
ATOM   1817  HE2 PHE A 403      55.463  18.938 114.409  1.00 14.35           H
ATOM   1818  HZ  PHE A 403      57.605  18.065 114.272  1.00 23.39           H
ATOM   1819  N   GLY A 404      56.814  25.263 110.211  1.00 17.27           N
ATOM   1820  CA  GLY A 404      56.668  26.376 109.287  1.00 19.42           C
ATOM   1821  C   GLY A 404      57.783  26.438 108.252  1.00 16.58           C
ATOM   1822  O   GLY A 404      57.534  26.471 107.046  1.00 13.98           O
ATOM   1823  H   GLY A 404      56.790  25.479 111.043  1.00 20.73           H
ATOM   1824  HA2 GLY A 404      55.822  26.296 108.819  1.00 23.30           H
ATOM   1825  HA3 GLY A 404      56.666  27.209 109.784  1.00 23.30           H
ATOM   1826  N   HIS A 405      59.035  26.475 108.708  1.00 17.90           N
ATOM   1827  CA  HIS A 405      60.163  26.402 107.777  1.00 19.84           C
ATOM   1828  C   HIS A 405      60.071  25.199 106.837  1.00 17.35           C
ATOM   1829  O   HIS A 405      60.350  25.317 105.649  1.00 19.73           O
ATOM   1830  CB  HIS A 405      61.478  26.331 108.530  1.00 13.25           C
ATOM   1831  CG  HIS A 405      61.888  27.618 109.139  1.00 19.80           C
ATOM   1832  ND1 HIS A 405      61.720  28.828 108.506  1.00 17.66           N
ATOM   1833  CD2 HIS A 405      62.436  27.891 110.341  1.00 13.58           C
ATOM   1834  CE1 HIS A 405      62.173  29.789 109.284  1.00 20.46           C
ATOM   1835  NE2 HIS A 405      62.617  29.246 110.401  1.00 17.86           N
ATOM   1836  H   HIS A 405      59.256  26.540 109.536  1.00 21.48           H
ATOM   1837  HA  HIS A 405      60.174  27.205 107.233  1.00 23.80           H
ATOM   1838  HB2 HIS A 405      62.176  26.058 107.914  1.00 15.90           H
ATOM   1839  HB3 HIS A 405      61.394  25.678 109.243  1.00 15.90           H
ATOM   1840  HD1 HIS A 405      61.388  28.938 107.720  1.00 21.19           H
ATOM   1841  HD2 HIS A 405      62.669  27.273 110.996  1.00 16.30           H
ATOM   1842  HE1 HIS A 405      62.176  30.697 109.082  1.00 24.55           H
ATOM   1843  N   ALA A 406      59.773  24.010 107.372  1.00 15.89           N
ATOM   1844  CA  ALA A 406      59.758  22.806 106.556  1.00 17.97           C
ATOM   1845  C   ALA A 406      58.673  22.848 105.481  1.00 18.60           C
ATOM   1846  O   ALA A 406      58.728  22.055 104.547  1.00 12.84           O
ATOM   1847  CB  ALA A 406      59.567  21.587 107.450  1.00 19.90           C
ATOM   1848  H   ALA A 406      59.579  23.881 108.200  1.00 19.06           H
ATOM   1849  HA  ALA A 406      60.615  22.718 106.111  1.00 21.56           H
ATOM   1850  HB1 ALA A 406      59.558  20.789 106.898  1.00 23.88           H
ATOM   1851  HB2 ALA A 406      60.299  21.542 108.084  1.00 23.88           H
ATOM   1852  HB3 ALA A 406      58.724  21.671 107.923  1.00 23.88           H
ATOM   1853  N   LEU A 407      57.689  23.745 105.607  1.00 18.95           N
ATOM   1854  CA  LEU A 407      56.636  23.940 104.618  1.00 23.02           C
ATOM   1855  C   LEU A 407      56.905  25.125 103.690  1.00 22.85           C
ATOM   1856  O   LEU A 407      56.033  25.468 102.891  1.00 20.58           O
ATOM   1857  CB  LEU A 407      55.277  24.141 105.312  1.00 18.14           C
ATOM   1858  CG  LEU A 407      54.807  23.007 106.227  1.00 20.96           C
ATOM   1859  CD1 LEU A 407      53.557  23.393 106.963  1.00 16.13           C
ATOM   1860  CD2 LEU A 407      54.580  21.749 105.434  1.00 27.09           C
ATOM   1861  H   LEU A 407      57.613  24.269 106.285  1.00 22.74           H
ATOM   1862  HA  LEU A 407      56.574  23.142 104.069  1.00 27.62           H
ATOM   1863  HB2 LEU A 407      55.327  24.945 105.852  1.00 21.76           H
ATOM   1864  HB3 LEU A 407      54.601  24.256 104.626  1.00 21.76           H
ATOM   1865  HG  LEU A 407      55.497  22.826 106.884  1.00 25.15           H
ATOM   1866 HD11 LEU A 407      53.287  22.656 107.532  1.00 19.36           H
ATOM   1867 HD12 LEU A 407      53.739  24.179 107.502  1.00 19.36           H
ATOM   1868 HD13 LEU A 407      52.859  23.588 106.318  1.00 19.36           H
ATOM   1869 HD21 LEU A 407      54.284  21.047 106.034  1.00 32.51           H
ATOM   1870 HD22 LEU A 407      53.902  21.918 104.761  1.00 32.51           H
ATOM   1871 HD23 LEU A 407      55.412  21.491 105.008  1.00 32.51           H
ATOM   1872  N   GLY A 408      58.072  25.770 103.800  1.00 20.36           N
ATOM   1873  CA  GLY A 408      58.493  26.842 102.917  1.00 24.28           C
ATOM   1874  C   GLY A 408      58.423  28.257 103.475  1.00 21.69           C
ATOM   1875  O   GLY A 408      58.857  29.189 102.791  1.00 21.12           O
ATOM   1876  H   GLY A 408      58.653  25.589 104.407  1.00 24.43           H
ATOM   1877  HA2 GLY A 408      59.411  26.679 102.650  1.00 29.13           H
ATOM   1878  HA3 GLY A 408      57.944  26.816 102.118  1.00 29.13           H
ATOM   1879  N   LEU A 409      57.889  28.463 104.668  1.00 25.11           N
ATOM   1880  CA  LEU A 409      57.802  29.804 105.224  1.00 20.45           C
ATOM   1881  C   LEU A 409      59.163  30.321 105.652  1.00 23.70           C
ATOM   1882  O   LEU A 409      60.010  29.573 106.135  1.00 24.26           O
ATOM   1883  CB  LEU A 409      56.899  29.824 106.435  1.00 17.87           C
ATOM   1884  CG  LEU A 409      55.404  29.734 106.221  1.00 22.91           C
ATOM   1885  CD1 LEU A 409      54.768  29.926 107.570  1.00 16.79           C
ATOM   1886  CD2 LEU A 409      54.882  30.748 105.180  1.00 22.34           C
ATOM   1887  H   LEU A 409      57.571  27.846 105.176  1.00 30.13           H
ATOM   1888  HA  LEU A 409      57.438  30.408 104.557  1.00 24.54           H
ATOM   1889  HB2 LEU A 409      57.147  29.077 107.002  1.00 21.44           H
ATOM   1890  HB3 LEU A 409      57.064  30.651 106.914  1.00 21.44           H
ATOM   1891  HG  LEU A 409      55.182  28.842 105.909  1.00 27.49           H
ATOM   1892 HD11 LEU A 409      53.804  29.875 107.474  1.00 20.14           H
ATOM   1893 HD12 LEU A 409      55.079  29.228 108.168  1.00 20.14           H
ATOM   1894 HD13 LEU A 409      55.021  30.796 107.916  1.00 20.14           H
ATOM   1895 HD21 LEU A 409      53.922  30.641 105.088  1.00 26.81           H
ATOM   1896 HD22 LEU A 409      55.087  31.646 105.484  1.00 26.81           H
ATOM   1897 HD23 LEU A 409      55.316  30.579 104.329  1.00 26.81           H
ATOM   1898  N   ASP A 410      59.354  31.625 105.488  1.00 21.30           N
ATOM   1899  CA  ASP A 410      60.527  32.323 105.975  1.00 29.13           C
ATOM   1900  C   ASP A 410      60.180  33.030 107.282  1.00 28.30           C
ATOM   1901  O   ASP A 410      59.035  33.013 107.743  1.00 14.42           O
ATOM   1902  CB  ASP A 410      61.031  33.329 104.935  1.00 33.76           C
ATOM   1903  CG  ASP A 410      61.621  32.660 103.688  1.00 46.77           C
ATOM   1904  OD1 ASP A 410      62.090  31.492 103.749  1.00 55.42           O
ATOM   1905  OD2 ASP A 410      61.617  33.312 102.625  1.00 55.57           O1-
ATOM   1906  H   ASP A 410      58.796  32.139 105.085  1.00 25.56           H
ATOM   1907  HA  ASP A 410      61.235  31.683 106.150  1.00 34.96           H
ATOM   1908  HB2 ASP A 410      60.290  33.887 104.652  1.00 40.51           H
ATOM   1909  HB3 ASP A 410      61.724  33.877 105.336  1.00 40.51           H
ATOM   1910  N   HIS A 411      61.193  33.637 107.884  1.00 21.99           N
ATOM   1911  CA  HIS A 411      60.991  34.367 109.122  1.00 29.87           C
ATOM   1912  C   HIS A 411      60.111  35.591 108.900  1.00 27.10           C
ATOM   1913  O   HIS A 411      60.108  36.202 107.835  1.00 22.40           O
ATOM   1914  CB  HIS A 411      62.331  34.788 109.716  1.00 24.06           C
ATOM   1915  CG  HIS A 411      63.026  33.689 110.445  1.00 24.16           C
ATOM   1916  ND1 HIS A 411      64.395  33.557 110.466  1.00 23.29           N
ATOM   1917  CD2 HIS A 411      62.538  32.673 111.192  1.00 20.27           C
ATOM   1918  CE1 HIS A 411      64.717  32.499 111.185  1.00 22.59           C
ATOM   1919  NE2 HIS A 411      63.608  31.939 111.629  1.00 16.24           N1-
ATOM   1920  H   HIS A 411      62.003  33.641 107.597  1.00 26.39           H
ATOM   1921  HA  HIS A 411      60.546  33.789 109.762  1.00 35.85           H
ATOM   1922  HB2 HIS A 411      62.913  35.085 108.999  1.00 28.87           H
ATOM   1923  HB3 HIS A 411      62.182  35.514 110.343  1.00 28.87           H
ATOM   1924  HD2 HIS A 411      61.641  32.494 111.360  1.00 24.32           H
ATOM   1925  HE1 HIS A 411      65.581  32.195 111.348  1.00 27.11           H
ATOM   1926  N   SER A 412      59.350  35.928 109.924  1.00 24.24           N
ATOM   1927  CA  SER A 412      58.471  37.078 109.937  1.00 24.48           C
ATOM   1928  C   SER A 412      59.163  38.254 110.613  1.00 31.35           C
ATOM   1929  O   SER A 412      60.147  38.091 111.337  1.00 30.95           O
ATOM   1930  CB  SER A 412      57.191  36.730 110.678  1.00 22.94           C
ATOM   1931  OG  SER A 412      56.314  37.814 110.774  1.00 22.13           O
ATOM   1932  H   SER A 412      59.326  35.481 110.659  1.00 29.09           H
ATOM   1933  HA  SER A 412      58.247  37.330 109.027  1.00 29.37           H
ATOM   1934  HB2 SER A 412      56.745  36.011 110.205  1.00 27.52           H
ATOM   1935  HB3 SER A 412      57.421  36.438 111.574  1.00 27.52           H
ATOM   1936  HG  SER A 412      55.620  37.586 111.188  1.00 26.55           H
ATOM   1937  N   SER A 413      58.634  39.448 110.365  1.00 26.45           N
ATOM   1938  CA  SER A 413      59.095  40.657 111.036  1.00 31.14           C
ATOM   1939  C   SER A 413      58.135  41.108 112.115  1.00 27.03           C
ATOM   1940  O   SER A 413      58.437  42.062 112.838  1.00 35.09           O
ATOM   1941  CB  SER A 413      59.300  41.796 110.024  1.00 36.97           C
ATOM   1942  OG  SER A 413      58.085  42.106 109.375  1.00 36.50           O
ATOM   1943  H   SER A 413      57.998  39.586 109.802  1.00 31.74           H
ATOM   1944  HA  SER A 413      59.950  40.474 111.456  1.00 37.37           H
ATOM   1945  HB2 SER A 413      59.619  42.583 110.493  1.00 44.36           H
ATOM   1946  HB3 SER A 413      59.951  41.517 109.361  1.00 44.36           H
ATOM   1947  HG  SER A 413      58.205  42.729 108.824  1.00 43.80           H
ATOM   1948  N   VAL A 414      56.997  40.440 112.239  1.00 24.77           N
ATOM   1949  CA  VAL A 414      55.978  40.722 113.242  1.00 29.39           C
ATOM   1950  C   VAL A 414      56.337  40.046 114.567  1.00 29.13           C
ATOM   1951  O   VAL A 414      56.359  38.805 114.655  1.00 23.19           O
ATOM   1952  CB  VAL A 414      54.601  40.259 112.742  1.00 28.06           C
ATOM   1953  CG1 VAL A 414      53.530  40.632 113.701  1.00 31.75           C
ATOM   1954  CG2 VAL A 414      54.324  40.854 111.427  1.00 25.92           C
ATOM   1955  H   VAL A 414      56.783  39.784 111.725  1.00 29.72           H
ATOM   1956  HA  VAL A 414      55.937  41.679 113.394  1.00 35.26           H
ATOM   1957  HB  VAL A 414      54.602  39.294 112.647  1.00 33.67           H
ATOM   1958 HG11 VAL A 414      52.677  40.326 113.355  1.00 38.10           H
ATOM   1959 HG12 VAL A 414      53.711  40.211 114.556  1.00 38.10           H
ATOM   1960 HG13 VAL A 414      53.520  41.597 113.802  1.00 38.10           H
ATOM   1961 HG21 VAL A 414      53.453  40.555 111.122  1.00 31.10           H
ATOM   1962 HG22 VAL A 414      54.332  41.821 111.510  1.00 31.10           H
ATOM   1963 HG23 VAL A 414      55.009  40.570 110.802  1.00 31.10           H
ATOM   1964  N   PRO A 415      56.602  40.806 115.632  1.00 32.46           N
ATOM   1965  CA  PRO A 415      57.099  40.169 116.857  1.00 30.99           C
ATOM   1966  C   PRO A 415      56.146  39.166 117.472  1.00 25.04           C
ATOM   1967  O   PRO A 415      56.613  38.258 118.156  1.00 26.45           O
ATOM   1968  CB  PRO A 415      57.350  41.364 117.792  1.00 31.24           C
ATOM   1969  CG  PRO A 415      57.619  42.485 116.877  1.00 30.56           C
ATOM   1970  CD  PRO A 415      56.686  42.272 115.725  1.00 29.87           C
ATOM   1971  HA  PRO A 415      57.945  39.729 116.679  1.00 37.18           H
ATOM   1972  HB2 PRO A 415      56.559  41.536 118.326  1.00 37.49           H
ATOM   1973  HB3 PRO A 415      58.118  41.186 118.356  1.00 37.49           H
ATOM   1974  HG2 PRO A 415      57.429  43.325 117.323  1.00 36.67           H
ATOM   1975  HG3 PRO A 415      58.543  42.453 116.582  1.00 36.67           H
ATOM   1976  HD2 PRO A 415      55.814  42.650 115.920  1.00 35.85           H
ATOM   1977  HD3 PRO A 415      57.062  42.643 114.911  1.00 35.85           H
ATOM   1978  N   GLU A 416      54.836  39.277 117.269  1.00 29.54           N
ATOM   1979  CA  GLU A 416      53.925  38.297 117.853  1.00 27.84           C
ATOM   1980  C   GLU A 416      53.625  37.143 116.904  1.00 29.49           C
ATOM   1981  O   GLU A 416      52.921  36.211 117.290  1.00 32.66           O
ATOM   1982  CB  GLU A 416      52.614  38.942 118.332  1.00 32.77           C
ATOM   1983  CG  GLU A 416      52.098  40.153 117.558  1.00 51.36           C
ATOM   1984  CD  GLU A 416      52.890  41.451 117.820  1.00 46.39           C
ATOM   1985  OE1 GLU A 416      53.381  42.042 116.830  1.00 37.44           O
ATOM   1986  OE2 GLU A 416      53.018  41.858 119.006  1.00 49.93           O1-
ATOM   1987  H   GLU A 416      54.456  39.896 116.808  1.00 35.45           H
ATOM   1988  HA  GLU A 416      54.356  37.916 118.634  1.00 33.41           H
ATOM   1989  HB2 GLU A 416      51.918  38.267 118.299  1.00 39.32           H
ATOM   1990  HB3 GLU A 416      52.738  39.225 119.252  1.00 39.32           H
ATOM   1991  HG2 GLU A 416      52.150  39.961 116.609  1.00 61.63           H
ATOM   1992  HG3 GLU A 416      51.176  40.314 117.810  1.00 61.63           H
ATOM   1993  N   ALA A 417      54.192  37.140 115.707  1.00 22.89           N
ATOM   1994  CA  ALA A 417      54.027  36.002 114.826  1.00 22.84           C
ATOM   1995  C   ALA A 417      54.863  34.831 115.335  1.00 21.21           C
ATOM   1996  O   ALA A 417      55.925  35.014 115.929  1.00 20.71           O
ATOM   1997  CB  ALA A 417      54.447  36.373 113.401  1.00 19.83           C
ATOM   1998  H   ALA A 417      54.671  37.778 115.386  1.00 27.47           H
ATOM   1999  HA  ALA A 417      53.095  35.733 114.813  1.00 27.41           H
ATOM   2000  HB1 ALA A 417      54.330  35.601 112.826  1.00 23.80           H
ATOM   2001  HB2 ALA A 417      53.891  37.105 113.089  1.00 23.80           H
ATOM   2002  HB3 ALA A 417      55.378  36.643 113.407  1.00 23.80           H
ATOM   2003  N   LEU A 418      54.371  33.619 115.090  1.00 14.93           N
ATOM   2004  CA  LEU A 418      55.126  32.412 115.418  1.00 17.42           C
ATOM   2005  C   LEU A 418      56.424  32.315 114.633  1.00 19.00           C
ATOM   2006  O   LEU A 418      57.406  31.753 115.133  1.00 16.47           O
ATOM   2007  CB  LEU A 418      54.263  31.175 115.165  1.00 24.82           C
ATOM   2008  CG  LEU A 418      54.885  29.774 115.349  1.00 26.29           C
ATOM   2009  CD1 LEU A 418      55.202  29.538 116.771  1.00 24.39           C
ATOM   2010  CD2 LEU A 418      53.999  28.631 114.873  1.00 24.83           C
ATOM   2011  H   LEU A 418      53.602  33.468 114.735  1.00 17.92           H
ATOM   2012  HA  LEU A 418      55.350  32.430 116.361  1.00 20.90           H
ATOM   2013  HB2 LEU A 418      53.500  31.221 115.763  1.00 29.79           H
ATOM   2014  HB3 LEU A 418      53.945  31.220 114.249  1.00 29.79           H
ATOM   2015  HG  LEU A 418      55.715  29.734 114.849  1.00 31.55           H
ATOM   2016 HD11 LEU A 418      55.591  28.655 116.865  1.00 29.26           H
ATOM   2017 HD12 LEU A 418      55.834  30.211 117.069  1.00 29.26           H
ATOM   2018 HD13 LEU A 418      54.385  29.597 117.290  1.00 29.26           H
ATOM   2019 HD21 LEU A 418      54.461  27.792 115.023  1.00 29.80           H
ATOM   2020 HD22 LEU A 418      53.168  28.647 115.374  1.00 29.80           H
ATOM   2021 HD23 LEU A 418      53.818  28.746 113.927  1.00 29.80           H
ATOM   2022  N   MET A 419      56.458  32.849 113.414  1.00 17.48           N
ATOM   2023  CA  MET A 419      57.660  32.783 112.607  1.00 17.90           C
ATOM   2024  C   MET A 419      58.631  33.897 112.912  1.00 15.18           C
ATOM   2025  O   MET A 419      59.628  34.037 112.215  1.00 16.96           O
ATOM   2026  CB  MET A 419      57.297  32.787 111.125  1.00 17.78           C
ATOM   2027  CG  MET A 419      56.512  31.572 110.668  1.00 17.48           C
ATOM   2028  SD  MET A 419      57.205  29.955 111.126  1.00 15.26           S
ATOM   2029  CE  MET A 419      58.809  29.915 110.426  1.00 15.25           C
ATOM   2030  H   MET A 419      55.798  33.252 113.037  1.00 20.97           H
ATOM   2031  HA  MET A 419      58.101  31.939 112.792  1.00 21.48           H
ATOM   2032  HB2 MET A 419      56.760  33.572 110.938  1.00 21.34           H
ATOM   2033  HB3 MET A 419      58.116  32.820 110.605  1.00 21.34           H
ATOM   2034  HG2 MET A 419      55.622  31.624 111.050  1.00 20.98           H
ATOM   2035  HG3 MET A 419      56.448  31.596 109.701  1.00 20.98           H
ATOM   2036  HE1 MET A 419      59.226  29.066 110.642  1.00 18.30           H
ATOM   2037  HE2 MET A 419      58.735  30.012 109.463  1.00 18.30           H
ATOM   2038  HE3 MET A 419      59.332  30.644 110.793  1.00 18.30           H
ATOM   2039  N   TYR A 420      58.396  34.674 113.947  1.00 19.08           N
ATOM   2040  CA  TYR A 420      59.433  35.583 114.404  1.00 22.60           C
ATOM   2041  C   TYR A 420      60.679  34.793 114.802  1.00 20.78           C
ATOM   2042  O   TYR A 420      60.575  33.689 115.364  1.00 14.51           O
ATOM   2043  CB  TYR A 420      58.920  36.409 115.574  1.00 27.37           C
ATOM   2044  CG  TYR A 420      59.690  37.661 115.874  1.00 30.85           C
ATOM   2045  CD1 TYR A 420      59.716  38.733 114.982  1.00 32.36           C
ATOM   2046  CD2 TYR A 420      60.341  37.795 117.076  1.00 31.07           C
ATOM   2047  CE1 TYR A 420      60.405  39.873 115.275  1.00 32.30           C
ATOM   2048  CE2 TYR A 420      61.024  38.933 117.388  1.00 35.63           C
ATOM   2049  CZ  TYR A 420      61.059  39.973 116.497  1.00 41.86           C
ATOM   2050  OH  TYR A 420      61.756  41.110 116.848  1.00 42.70           O
ATOM   2051  H   TYR A 420      57.664  34.698 114.397  1.00 22.89           H
ATOM   2052  HA  TYR A 420      59.671  36.188 113.683  1.00 27.12           H
ATOM   2053  HB2 TYR A 420      58.004  36.670 115.386  1.00 32.84           H
ATOM   2054  HB3 TYR A 420      58.942  35.857 116.371  1.00 32.84           H
ATOM   2055  HD1 TYR A 420      59.276  38.661 114.166  1.00 38.84           H
ATOM   2056  HD2 TYR A 420      60.320  37.094 117.686  1.00 37.28           H
ATOM   2057  HE1 TYR A 420      60.422  40.581 114.672  1.00 38.77           H
ATOM   2058  HE2 TYR A 420      61.466  39.003 118.203  1.00 42.76           H
ATOM   2059  HH  TYR A 420      62.093  41.016 117.612  1.00 51.24           H
ATOM   2060  N   PRO A 421      61.859  35.312 114.536  1.00 16.11           N
ATOM   2061  CA  PRO A 421      63.069  34.495 114.679  1.00 23.25           C
ATOM   2062  C   PRO A 421      63.576  34.280 116.099  1.00 23.50           C
ATOM   2063  O   PRO A 421      64.645  33.701 116.294  1.00 19.56           O
ATOM   2064  CB  PRO A 421      64.098  35.276 113.857  1.00 29.04           C
ATOM   2065  CG  PRO A 421      63.556  36.655 113.768  1.00 25.88           C
ATOM   2066  CD  PRO A 421      62.107  36.526 113.740  1.00 24.22           C
ATOM   2067  HA  PRO A 421      62.931  33.630 114.263  1.00 27.90           H
ATOM   2068  HB2 PRO A 421      64.953  35.273 114.315  1.00 34.85           H
ATOM   2069  HB3 PRO A 421      64.179  34.882 112.974  1.00 34.85           H
ATOM   2070  HG2 PRO A 421      63.837  37.163 114.545  1.00 31.06           H
ATOM   2071  HG3 PRO A 421      63.875  37.075 112.954  1.00 31.06           H
ATOM   2072  HD2 PRO A 421      61.692  37.296 114.159  1.00 29.06           H
ATOM   2073  HD3 PRO A 421      61.796  36.404 112.830  1.00 29.06           H
ATOM   2074  N   MET A 422      62.803  34.695 117.090  1.00 21.10           N
ATOM   2075  CA  MET A 422      63.201  34.668 118.480  1.00 23.04           C
ATOM   2076  C   MET A 422      62.132  33.885 119.232  1.00 25.18           C
ATOM   2077  O   MET A 422      60.939  34.007 118.932  1.00 19.77           O
ATOM   2078  CB  MET A 422      63.366  36.132 118.973  1.00 27.16           C
ATOM   2079  CG  MET A 422      63.687  36.358 120.410  1.00 43.42           C
ATOM   2080  SD  MET A 422      63.273  38.085 120.760  1.00 57.50           S
ATOM   2081  CE  MET A 422      61.877  37.943 121.880  1.00 36.40           C
ATOM   2082  H   MET A 422      62.011  35.009 116.972  1.00 25.32           H
ATOM   2083  HA  MET A 422      64.054  34.216 118.566  1.00 27.64           H
ATOM   2084  HB2 MET A 422      64.079  36.540 118.457  1.00 32.59           H
ATOM   2085  HB3 MET A 422      62.537  36.602 118.792  1.00 32.59           H
ATOM   2086  HG2 MET A 422      63.147  35.780 120.970  1.00 52.10           H
ATOM   2087  HG3 MET A 422      64.634  36.218 120.568  1.00 52.10           H
ATOM   2088  HE1 MET A 422      61.579  38.833 122.128  1.00 43.68           H
ATOM   2089  HE2 MET A 422      61.160  37.467 121.432  1.00 43.68           H
ATOM   2090  HE3 MET A 422      62.155  37.455 122.671  1.00 43.68           H
ATOM   2091  N   TYR A 423      62.564  33.030 120.157  1.00 15.29           N
ATOM   2092  CA  TYR A 423      61.625  32.247 120.941  1.00 19.97           C
ATOM   2093  C   TYR A 423      60.911  33.135 121.939  1.00 21.42           C
ATOM   2094  O   TYR A 423      61.554  33.920 122.627  1.00 23.30           O
ATOM   2095  CB  TYR A 423      62.355  31.138 121.698  1.00 20.74           C
ATOM   2096  CG  TYR A 423      61.458  30.363 122.629  1.00 17.46           C
ATOM   2097  CD1 TYR A 423      60.737  29.274 122.180  1.00 17.72           C
ATOM   2098  CD2 TYR A 423      61.325  30.720 123.954  1.00 21.38           C
ATOM   2099  CE1 TYR A 423      59.907  28.556 123.028  1.00 16.17           C
ATOM   2100  CE2 TYR A 423      60.494  30.014 124.810  1.00 19.84           C
ATOM   2101  CZ  TYR A 423      59.786  28.929 124.334  1.00 22.23           C
ATOM   2102  OH  TYR A 423      58.943  28.214 125.155  1.00 17.51           O
ATOM   2103  H   TYR A 423      63.391  32.888 120.346  1.00 18.35           H
ATOM   2104  HA  TYR A 423      60.966  31.843 120.355  1.00 23.96           H
ATOM   2105  HB2 TYR A 423      62.730  30.514 121.057  1.00 24.89           H
ATOM   2106  HB3 TYR A 423      63.064  31.534 122.228  1.00 24.89           H
ATOM   2107  HD1 TYR A 423      60.812  29.014 121.290  1.00 21.27           H
ATOM   2108  HD2 TYR A 423      61.798  31.453 124.279  1.00 25.66           H
ATOM   2109  HE1 TYR A 423      59.426  27.828 122.704  1.00 19.40           H
ATOM   2110  HE2 TYR A 423      60.413  30.271 125.700  1.00 23.80           H
ATOM   2111  HH  TYR A 423      58.954  28.537 125.930  1.00 21.01           H
ATOM   2112  N   ARG A 424      59.590  32.978 122.050  1.00 21.70           N
ATOM   2113  CA  ARG A 424      58.809  33.642 123.090  1.00 32.20           C
ATOM   2114  C   ARG A 424      57.653  32.735 123.503  1.00 25.13           C
ATOM   2115  O   ARG A 424      56.854  32.318 122.667  1.00 25.53           O
ATOM   2116  CB  ARG A 424      58.307  35.011 122.595  1.00 36.61           C
ATOM   2117  CG  ARG A 424      57.263  34.925 121.523  1.00 45.59           C
ATOM   2118  CD  ARG A 424      56.679  36.272 121.146  1.00 53.37           C
ATOM   2119  NE  ARG A 424      55.497  36.091 120.285  1.00 59.80           N
ATOM   2120  CZ  ARG A 424      54.299  35.679 120.720  1.00 64.93           C
ATOM   2121  NH1 ARG A 424      54.107  35.406 122.011  1.00 68.13           N
ATOM   2122  NH2 ARG A 424      53.279  35.538 119.872  1.00 59.71           N1+
ATOM   2123  H   ARG A 424      59.119  32.484 121.526  1.00 26.04           H
ATOM   2124  HA  ARG A 424      59.371  33.789 123.866  1.00 38.64           H
ATOM   2125  HB2 ARG A 424      57.922  35.491 123.345  1.00 43.93           H
ATOM   2126  HB3 ARG A 424      59.059  35.508 122.237  1.00 43.93           H
ATOM   2127  HG2 ARG A 424      57.662  34.539 120.727  1.00 54.71           H
ATOM   2128  HG3 ARG A 424      56.538  34.361 121.835  1.00 54.71           H
ATOM   2129  HD2 ARG A 424      56.406  36.743 121.949  1.00 64.05           H
ATOM   2130  HD3 ARG A 424      57.340  36.787 120.658  1.00 64.05           H
ATOM   2131  HE  ARG A 424      55.583  36.260 119.446  1.00 71.76           H
ATOM   2132 HH11 ARG A 424      54.755  35.492 122.570  1.00 81.76           H
ATOM   2133 HH12 ARG A 424      53.335  35.143 122.284  1.00 81.76           H
ATOM   2134 HH21 ARG A 424      53.387  35.711 119.037  1.00 71.66           H
ATOM   2135 HH22 ARG A 424      52.513  35.275 120.161  1.00 71.66           H
ATOM   2136  N   PHE A 425      57.563  32.390 124.779  1.00 28.67           N
ATOM   2137  CA  PHE A 425      56.468  31.523 125.191  1.00 25.96           C
ATOM   2138  C   PHE A 425      55.143  32.280 125.161  1.00 30.19           C
ATOM   2139  O   PHE A 425      55.069  33.476 125.443  1.00 35.54           O
ATOM   2140  CB  PHE A 425      56.709  30.940 126.584  1.00 21.81           C
ATOM   2141  CG  PHE A 425      55.569  30.110 127.072  1.00 23.65           C
ATOM   2142  CD1 PHE A 425      54.588  30.671 127.873  1.00 21.02           C
ATOM   2143  CD2 PHE A 425      55.425  28.788 126.667  1.00 21.92           C
ATOM   2144  CE1 PHE A 425      53.499  29.928 128.268  1.00 20.46           C
ATOM   2145  CE2 PHE A 425      54.331  28.034 127.085  1.00 21.53           C
ATOM   2146  CZ  PHE A 425      53.376  28.599 127.878  1.00 19.18           C
ATOM   2147  H   PHE A 425      58.100  32.632 125.405  1.00 34.41           H
ATOM   2148  HA  PHE A 425      56.402  30.783 124.567  1.00 31.15           H
ATOM   2149  HB2 PHE A 425      57.499  30.378 126.558  1.00 26.17           H
ATOM   2150  HB3 PHE A 425      56.840  31.668 127.212  1.00 26.17           H
ATOM   2151  HD1 PHE A 425      54.657  31.562 128.132  1.00 25.23           H
ATOM   2152  HD2 PHE A 425      56.069  28.400 126.120  1.00 26.31           H
ATOM   2153  HE1 PHE A 425      52.855  30.309 128.820  1.00 24.55           H
ATOM   2154  HE2 PHE A 425      54.250  27.146 126.819  1.00 25.84           H
ATOM   2155  HZ  PHE A 425      52.649  28.094 128.164  1.00 23.01           H
ATOM   2156  N   THR A 426      54.082  31.571 124.812  1.00 23.47           N
ATOM   2157  CA  THR A 426      52.777  32.196 124.788  1.00 25.89           C
ATOM   2158  C   THR A 426      51.725  31.153 125.063  1.00 22.52           C
ATOM   2159  O   THR A 426      51.856  29.996 124.667  1.00 24.03           O
ATOM   2160  CB  THR A 426      52.472  32.890 123.452  1.00 33.19           C
ATOM   2161  OG1 THR A 426      51.133  33.384 123.479  1.00 32.03           O
ATOM   2162  CG2 THR A 426      52.606  31.956 122.292  1.00 26.23           C
ATOM   2163  H   THR A 426      54.091  30.741 124.587  1.00 28.17           H
ATOM   2164  HA  THR A 426      52.732  32.863 125.491  1.00 31.07           H
ATOM   2165  HB  THR A 426      53.086  33.629 123.323  1.00 39.82           H
ATOM   2166  HG1 THR A 426      50.954  33.766 122.752  1.00 38.43           H
ATOM   2167 HG21 THR A 426      52.407  32.423 121.465  1.00 31.48           H
ATOM   2168 HG22 THR A 426      53.511  31.609 122.248  1.00 31.48           H
ATOM   2169 HG23 THR A 426      51.989  31.214 122.391  1.00 31.48           H
ATOM   2170  N   GLU A 427      50.697  31.576 125.773  1.00 31.97           N
ATOM   2171  CA  GLU A 427      49.496  30.783 125.939  1.00 35.58           C
ATOM   2172  C   GLU A 427      48.514  31.159 124.829  1.00 35.86           C
ATOM   2173  O   GLU A 427      48.680  32.162 124.130  1.00 29.01           O
ATOM   2174  CB  GLU A 427      48.882  31.024 127.318  1.00 37.20           C
ATOM   2175  CG  GLU A 427      49.728  30.481 128.469  1.00 45.05           C
ATOM   2176  CD  GLU A 427      49.079  30.666 129.834  1.00 41.64           C
ATOM   2177  OE1 GLU A 427      48.958  31.829 130.275  1.00 44.36           O
ATOM   2178  OE2 GLU A 427      48.689  29.656 130.457  1.00 40.83           O1-
ATOM   2179  H   GLU A 427      50.670  32.334 126.177  1.00 38.37           H
ATOM   2180  HA  GLU A 427      49.713  29.841 125.856  1.00 42.70           H
ATOM   2181  HB2 GLU A 427      48.776  31.979 127.452  1.00 44.64           H
ATOM   2182  HB3 GLU A 427      48.016  30.588 127.355  1.00 44.64           H
ATOM   2183  HG2 GLU A 427      49.871  29.532 128.333  1.00 54.05           H
ATOM   2184  HG3 GLU A 427      50.580  30.946 128.479  1.00 54.05           H
ATOM   2185  N   GLY A 428      47.495  30.340 124.658  1.00 30.16           N
ATOM   2186  CA  GLY A 428      46.525  30.622 123.632  1.00 40.77           C
ATOM   2187  C   GLY A 428      47.066  30.354 122.238  1.00 37.21           C
ATOM   2188  O   GLY A 428      48.173  29.820 122.067  1.00 29.91           O
ATOM   2189  H   GLY A 428      47.346  29.627 125.115  1.00 36.20           H
ATOM   2190  HA2 GLY A 428      45.739  30.070 123.769  1.00 48.92           H
ATOM   2191  HA3 GLY A 428      46.259  31.554 123.685  1.00 48.92           H
ATOM   2192  N   PRO A 429      46.294  30.745 121.216  1.00 39.25           N
ATOM   2193  CA  PRO A 429      46.553  30.280 119.844  1.00 30.34           C
ATOM   2194  C   PRO A 429      47.903  30.745 119.339  1.00 25.58           C
ATOM   2195  O   PRO A 429      48.186  31.949 119.315  1.00 31.35           O
ATOM   2196  CB  PRO A 429      45.408  30.906 119.042  1.00 35.55           C
ATOM   2197  CG  PRO A 429      44.971  32.069 119.863  1.00 32.63           C
ATOM   2198  CD  PRO A 429      45.101  31.608 121.271  1.00 35.84           C
ATOM   2199  HA  PRO A 429      46.498  29.313 119.793  1.00 36.40           H
ATOM   2200  HB2 PRO A 429      45.734  31.198 118.177  1.00 42.66           H
ATOM   2201  HB3 PRO A 429      44.687  30.265 118.942  1.00 42.66           H
ATOM   2202  HG2 PRO A 429      45.553  32.826 119.693  1.00 39.16           H
ATOM   2203  HG3 PRO A 429      44.050  32.288 119.656  1.00 39.16           H
ATOM   2204  HD2 PRO A 429      45.253  32.361 121.863  1.00 43.01           H
ATOM   2205  HD3 PRO A 429      44.321  31.095 121.535  1.00 43.01           H
ATOM   2206  N   PRO A 430      48.768  29.826 118.911  1.00 25.14           N
ATOM   2207  CA  PRO A 430      50.114  30.255 118.494  1.00 26.87           C
ATOM   2208  C   PRO A 430      50.149  31.014 117.178  1.00 23.67           C
ATOM   2209  O   PRO A 430      51.005  31.891 117.006  1.00 24.72           O
ATOM   2210  CB  PRO A 430      50.893  28.935 118.389  1.00 27.47           C
ATOM   2211  CG  PRO A 430      50.059  27.918 119.138  1.00 30.33           C
ATOM   2212  CD  PRO A 430      48.641  28.356 118.950  1.00 23.79           C
ATOM   2213  HA  PRO A 430      50.516  30.805 119.185  1.00 32.24           H
ATOM   2214  HB2 PRO A 430      50.985  28.683 117.457  1.00 32.97           H
ATOM   2215  HB3 PRO A 430      51.764  29.036 118.805  1.00 32.97           H
ATOM   2216  HG2 PRO A 430      50.199  27.037 118.757  1.00 36.40           H
ATOM   2217  HG3 PRO A 430      50.299  27.927 120.078  1.00 36.40           H
ATOM   2218  HD2 PRO A 430      48.289  28.022 118.111  1.00 28.55           H
ATOM   2219  HD3 PRO A 430      48.096  28.081 119.704  1.00 28.55           H
ATOM   2220  N   LEU A 431      49.269  30.703 116.238  1.00 21.64           N
ATOM   2221  CA  LEU A 431      49.386  31.274 114.905  1.00 27.77           C
ATOM   2222  C   LEU A 431      48.797  32.665 114.886  1.00 22.18           C
ATOM   2223  O   LEU A 431      47.686  32.886 115.369  1.00 23.79           O
ATOM   2224  CB  LEU A 431      48.691  30.414 113.852  1.00 21.17           C
ATOM   2225  CG  LEU A 431      49.301  29.065 113.529  1.00 22.86           C
ATOM   2226  CD1 LEU A 431      48.629  28.568 112.281  1.00 30.21           C
ATOM   2227  CD2 LEU A 431      50.775  29.134 113.306  1.00 26.98           C
ATOM   2228  H   LEU A 431      48.602  30.171 116.343  1.00 25.97           H
ATOM   2229  HA  LEU A 431      50.325  31.339 114.669  1.00 33.32           H
ATOM   2230  HB2 LEU A 431      47.783  30.250 114.153  1.00 25.40           H
ATOM   2231  HB3 LEU A 431      48.664  30.919 113.025  1.00 25.40           H
ATOM   2232  HG  LEU A 431      49.122  28.441 114.250  1.00 27.44           H
ATOM   2233 HD11 LEU A 431      48.999  27.703 112.047  1.00 36.26           H
ATOM   2234 HD12 LEU A 431      47.677  28.487 112.447  1.00 36.26           H
ATOM   2235 HD13 LEU A 431      48.788  29.202 111.564  1.00 36.26           H
ATOM   2236 HD21 LEU A 431      51.105  28.244 113.104  1.00 32.37           H
ATOM   2237 HD22 LEU A 431      50.954  29.730 112.563  1.00 32.37           H
ATOM   2238 HD23 LEU A 431      51.200  29.470 114.111  1.00 32.37           H
ATOM   2239  N   HIS A 432      49.561  33.594 114.343  1.00 20.60           N
ATOM   2240  CA  HIS A 432      49.151  34.964 114.110  1.00 25.73           C
ATOM   2241  C   HIS A 432      48.603  35.106 112.681  1.00 26.52           C
ATOM   2242  O   HIS A 432      48.866  34.271 111.818  1.00 24.65           O
ATOM   2243  CB  HIS A 432      50.364  35.856 114.364  1.00 25.88           C
ATOM   2244  CG  HIS A 432      50.086  37.322 114.282  1.00 35.26           C
ATOM   2245  ND1 HIS A 432      50.198  38.033 113.108  1.00 30.21           N
ATOM   2246  CD2 HIS A 432      49.752  38.222 115.236  1.00 33.45           C
ATOM   2247  CE1 HIS A 432      49.919  39.302 113.335  1.00 28.26           C
ATOM   2248  NE2 HIS A 432      49.651  39.443 114.618  1.00 35.94           N
ATOM   2249  H   HIS A 432      50.368  33.443 114.087  1.00 24.72           H
ATOM   2250  HA  HIS A 432      48.451  35.207 114.737  1.00 30.88           H
ATOM   2251  HB2 HIS A 432      51.045  35.649 113.704  1.00 31.05           H
ATOM   2252  HB3 HIS A 432      50.705  35.671 115.253  1.00 31.05           H
ATOM   2253  HD2 HIS A 432      49.611  38.045 116.138  1.00 40.14           H
ATOM   2254  HE1 HIS A 432      49.917  39.981 112.700  1.00 33.91           H
ATOM   2255  HE2 HIS A 432      49.438  40.182 115.004  1.00 43.13           H
ATOM   2256  N   LYS A 433      47.811  36.162 112.442  1.00 27.96           N
ATOM   2257  CA  LYS A 433      47.278  36.408 111.097  1.00 26.35           C
ATOM   2258  C   LYS A 433      48.385  36.385 110.068  1.00 29.05           C
ATOM   2259  O   LYS A 433      48.200  35.915 108.943  1.00 22.95           O
ATOM   2260  CB  LYS A 433      46.569  37.767 111.001  1.00 31.53           C
ATOM   2261  CG  LYS A 433      45.369  37.962 111.902  1.00 50.62           C
ATOM   2262  CD  LYS A 433      45.182  39.445 112.304  1.00 57.78           C
ATOM   2263  CE  LYS A 433      44.274  39.616 113.573  1.00 66.01           C
ATOM   2264  NZ  LYS A 433      43.980  41.046 113.993  1.00 63.94           N1+
ATOM   2265  H   LYS A 433      47.572  36.740 113.032  1.00 33.55           H
ATOM   2266  HA  LYS A 433      46.638  35.714 110.874  1.00 31.62           H
ATOM   2267  HB2 LYS A 433      47.210  38.461 111.221  1.00 37.83           H
ATOM   2268  HB3 LYS A 433      46.266  37.888 110.087  1.00 37.83           H
ATOM   2269  HG2 LYS A 433      44.570  37.672 111.436  1.00 60.75           H
ATOM   2270  HG3 LYS A 433      45.491  37.442 112.712  1.00 60.75           H
ATOM   2271  HD2 LYS A 433      46.050  39.832 112.501  1.00 69.34           H
ATOM   2272  HD3 LYS A 433      44.765  39.922 111.570  1.00 69.34           H
ATOM   2273  HE2 LYS A 433      43.423  39.184 113.400  1.00 79.21           H
ATOM   2274  HE3 LYS A 433      44.710  39.179 114.321  1.00 79.21           H
ATOM   2275  HZ1 LYS A 433      43.462  41.050 114.717  1.00 76.73           H
ATOM   2276  HZ2 LYS A 433      44.740  41.471 114.179  1.00 76.73           H
ATOM   2277  HZ3 LYS A 433      43.562  41.476 113.336  1.00 76.73           H
ATOM   2278  N   ASP A 434      49.538  36.929 110.426  1.00 24.77           N
ATOM   2279  CA  ASP A 434      50.663  36.934 109.517  1.00 21.15           C
ATOM   2280  C   ASP A 434      51.098  35.524 109.165  1.00 23.30           C
ATOM   2281  O   ASP A 434      51.472  35.258 108.021  1.00 22.29           O
ATOM   2282  CB  ASP A 434      51.799  37.718 110.136  1.00 19.77           C
ATOM   2283  CG  ASP A 434      52.909  37.966 109.180  1.00 20.46           C
ATOM   2284  OD1 ASP A 434      53.911  37.269 109.293  1.00 22.43           O
ATOM   2285  OD2 ASP A 434      52.785  38.853 108.305  1.00 28.57           O1-
ATOM   2286  H   ASP A 434      49.692  37.299 111.187  1.00 29.73           H
ATOM   2287  HA  ASP A 434      50.403  37.381 108.696  1.00 25.38           H
ATOM   2288  HB2 ASP A 434      51.463  38.577 110.437  1.00 23.72           H
ATOM   2289  HB3 ASP A 434      52.155  37.218 110.887  1.00 23.72           H
ATOM   2290  N   ASP A 435      51.049  34.596 110.122  1.00 20.74           N
ATOM   2291  CA  ASP A 435      51.460  33.229 109.816  1.00 23.80           C
ATOM   2292  C   ASP A 435      50.437  32.562 108.904  1.00 22.97           C
ATOM   2293  O   ASP A 435      50.804  31.812 107.991  1.00 22.99           O
ATOM   2294  CB  ASP A 435      51.638  32.393 111.096  1.00 24.92           C
ATOM   2295  CG  ASP A 435      52.635  33.009 112.126  1.00 18.26           C
ATOM   2296  OD1 ASP A 435      53.803  33.320 111.813  1.00 12.79           O
ATOM   2297  OD2 ASP A 435      52.214  33.156 113.275  1.00 13.32           O1-
ATOM   2298  H   ASP A 435      50.790  34.728 110.932  1.00 24.89           H
ATOM   2299  HA  ASP A 435      52.310  33.251 109.350  1.00 28.56           H
ATOM   2300  HB2 ASP A 435      50.777  32.306 111.534  1.00 29.90           H
ATOM   2301  HB3 ASP A 435      51.971  31.516 110.851  1.00 29.90           H
ATOM   2302  N   VAL A 436      49.154  32.834 109.145  1.00 20.13           N
ATOM   2303  CA  VAL A 436      48.076  32.223 108.381  1.00 23.50           C
ATOM   2304  C   VAL A 436      48.074  32.729 106.938  1.00 22.90           C
ATOM   2305  O   VAL A 436      48.012  31.940 105.997  1.00 22.93           O
ATOM   2306  CB  VAL A 436      46.731  32.485 109.076  1.00 26.02           C
ATOM   2307  CG1 VAL A 436      45.601  31.819 108.309  1.00 30.20           C
ATOM   2308  CG2 VAL A 436      46.759  31.964 110.480  1.00 23.38           C
ATOM   2309  H   VAL A 436      48.882  33.377 109.754  1.00 24.16           H
ATOM   2310  HA  VAL A 436      48.215  31.263 108.357  1.00 28.20           H
ATOM   2311  HB  VAL A 436      46.563  33.440 109.106  1.00 31.23           H
ATOM   2312 HG11 VAL A 436      44.763  31.997 108.765  1.00 36.24           H
ATOM   2313 HG12 VAL A 436      45.573  32.183 107.410  1.00 36.24           H
ATOM   2314 HG13 VAL A 436      45.763  30.864 108.276  1.00 36.24           H
ATOM   2315 HG21 VAL A 436      45.902  32.140 110.899  1.00 28.06           H
ATOM   2316 HG22 VAL A 436      46.927  31.009 110.459  1.00 28.06           H
ATOM   2317 HG23 VAL A 436      47.466  32.414 110.970  1.00 28.06           H
ATOM   2318  N   ASN A 437      48.148  34.041 106.737  1.00 25.21           N
ATOM   2319  CA  ASN A 437      48.252  34.561 105.375  1.00 27.87           C
ATOM   2320  C   ASN A 437      49.461  33.991 104.660  1.00 26.56           C
ATOM   2321  O   ASN A 437      49.395  33.697 103.465  1.00 25.29           O
ATOM   2322  CB  ASN A 437      48.358  36.091 105.355  1.00 32.43           C
ATOM   2323  CG  ASN A 437      47.180  36.766 105.966  1.00 38.14           C
ATOM   2324  OD1 ASN A 437      46.063  36.241 105.946  1.00 44.77           O
ATOM   2325  ND2 ASN A 437      47.417  37.939 106.545  1.00 45.66           N
ATOM   2326  H   ASN A 437      48.140  34.640 107.355  1.00 30.25           H
ATOM   2327  HA  ASN A 437      47.459  34.308 104.876  1.00 33.45           H
ATOM   2328  HB2 ASN A 437      49.147  36.358 105.853  1.00 38.92           H
ATOM   2329  HB3 ASN A 437      48.431  36.390 104.436  1.00 38.92           H
ATOM   2330 HD21 ASN A 437      46.773  38.374 106.914  1.00 54.80           H
ATOM   2331 HD22 ASN A 437      48.213  38.263 106.551  1.00 54.80           H
ATOM   2332  N   GLY A 438      50.592  33.875 105.360  1.00 20.60           N
ATOM   2333  CA  GLY A 438      51.801  33.398 104.714  1.00 20.45           C
ATOM   2334  C   GLY A 438      51.689  31.965 104.235  1.00 20.03           C
ATOM   2335  O   GLY A 438      52.167  31.628 103.155  1.00 21.72           O
ATOM   2336  H   GLY A 438      50.679  34.063 106.194  1.00 24.73           H
ATOM   2337  HA2 GLY A 438      52.000  33.961 103.949  1.00 24.54           H
ATOM   2338  HA3 GLY A 438      52.542  33.455 105.337  1.00 24.54           H
ATOM   2339  N   ILE A 439      51.062  31.097 105.023  1.00 23.02           N
ATOM   2340  CA  ILE A 439      50.987  29.700 104.619  1.00 21.97           C
ATOM   2341  C   ILE A 439      49.938  29.504 103.514  1.00 24.05           C
ATOM   2342  O   ILE A 439      50.149  28.729 102.572  1.00 20.09           O
ATOM   2343  CB  ILE A 439      50.730  28.809 105.850  1.00 15.93           C
ATOM   2344  CG1 ILE A 439      50.994  27.352 105.508  1.00 18.91           C
ATOM   2345  CG2 ILE A 439      49.328  28.978 106.456  1.00 17.17           C
ATOM   2346  CD1 ILE A 439      52.448  27.047 105.136  1.00 14.95           C
ATOM   2347  H   ILE A 439      50.683  31.283 105.773  1.00 27.62           H
ATOM   2348  HA  ILE A 439      51.846  29.443 104.250  1.00 26.36           H
ATOM   2349  HB  ILE A 439      51.371  29.067 106.531  1.00 19.12           H
ATOM   2350 HG12 ILE A 439      50.765  26.806 106.277  1.00 22.69           H
ATOM   2351 HG13 ILE A 439      50.438  27.104 104.753  1.00 22.69           H
ATOM   2352 HG21 ILE A 439      49.243  28.389 107.222  1.00 20.61           H
ATOM   2353 HG22 ILE A 439      49.213  29.900 106.733  1.00 20.61           H
ATOM   2354 HG23 ILE A 439      48.665  28.749 105.786  1.00 20.61           H
ATOM   2355 HD11 ILE A 439      52.530  26.102 104.933  1.00 17.94           H
ATOM   2356 HD12 ILE A 439      52.692  27.574 104.359  1.00 17.94           H
ATOM   2357 HD13 ILE A 439      53.020  27.276 105.885  1.00 17.94           H
ATOM   2358  N   ARG A 440      48.819  30.222 103.599  1.00 20.85           N
ATOM   2359  CA  ARG A 440      47.792  30.166 102.572  1.00 19.77           C
ATOM   2360  C   ARG A 440      48.277  30.740 101.251  1.00 23.06           C
ATOM   2361  O   ARG A 440      47.857  30.282 100.186  1.00 31.07           O
ATOM   2362  CB  ARG A 440      46.556  30.917 103.047  1.00 24.15           C
ATOM   2363  CG  ARG A 440      45.738  30.184 104.059  1.00 24.29           C
ATOM   2364  CD  ARG A 440      44.456  30.893 104.327  1.00 29.31           C
ATOM   2365  NE  ARG A 440      43.654  30.166 105.308  1.00 43.58           N
ATOM   2366  CZ  ARG A 440      42.788  30.728 106.155  1.00 46.92           C
ATOM   2367  NH1 ARG A 440      42.609  32.049 106.164  1.00 51.56           N
ATOM   2368  NH2 ARG A 440      42.096  29.969 107.003  1.00 43.48           N1+
ATOM   2369  H   ARG A 440      48.633  30.753 104.250  1.00 25.02           H
ATOM   2370  HA  ARG A 440      47.543  29.241 102.424  1.00 23.73           H
ATOM   2371  HB2 ARG A 440      46.836  31.755 103.447  1.00 28.98           H
ATOM   2372  HB3 ARG A 440      45.987  31.095 102.282  1.00 28.98           H
ATOM   2373  HG2 ARG A 440      45.532  29.297 103.724  1.00 29.14           H
ATOM   2374  HG3 ARG A 440      46.234  30.124 104.891  1.00 29.14           H
ATOM   2375  HD2 ARG A 440      44.645  31.776 104.681  1.00 35.17           H
ATOM   2376  HD3 ARG A 440      43.947  30.960 103.505  1.00 35.17           H
ATOM   2377  HE  ARG A 440      43.746  29.312 105.343  1.00 52.30           H
ATOM   2378 HH11 ARG A 440      43.049  32.547 105.618  1.00 61.87           H
ATOM   2379 HH12 ARG A 440      42.051  32.404 106.715  1.00 61.87           H
ATOM   2380 HH21 ARG A 440      42.208  29.116 107.005  1.00 52.17           H
ATOM   2381 HH22 ARG A 440      41.543  30.332 107.552  1.00 52.17           H
ATOM   2382  N   HIS A 441      49.160  31.729 101.287  1.00 20.42           N
ATOM   2383  CA  HIS A 441      49.718  32.259 100.049  1.00 25.25           C
ATOM   2384  C   HIS A 441      50.508  31.206  99.281  1.00 27.04           C
ATOM   2385  O   HIS A 441      50.571  31.260  98.048  1.00 21.04           O
ATOM   2386  CB  HIS A 441      50.587  33.468 100.367  1.00 20.16           C
ATOM   2387  CG  HIS A 441      50.922  34.302  99.177  1.00 21.72           C
ATOM   2388  ND1 HIS A 441      50.045  35.222  98.648  1.00 25.30           N
ATOM   2389  CD2 HIS A 441      52.041  34.369  98.417  1.00 26.14           C
ATOM   2390  CE1 HIS A 441      50.604  35.808  97.606  1.00 23.95           C
ATOM   2391  NE2 HIS A 441      51.820  35.318  97.455  1.00 27.37           N
ATOM   2392  H   HIS A 441      49.449  32.107 102.003  1.00 24.50           H
ATOM   2393  HA  HIS A 441      48.991  32.557  99.480  1.00 30.30           H
ATOM   2394  HB2 HIS A 441      51.420  33.159 100.756  1.00 24.19           H
ATOM   2395  HB3 HIS A 441      50.118  34.031 101.001  1.00 24.19           H
ATOM   2396  HD2 HIS A 441      52.817  33.869  98.532  1.00 31.37           H
ATOM   2397  HE1 HIS A 441      50.214  36.469  97.079  1.00 28.74           H
ATOM   2398  HE2 HIS A 441      52.377  35.546  96.841  1.00 32.85           H
ATOM   2399  N   LEU A 442      51.130  30.262  99.988  1.00 24.16           N
ATOM   2400  CA  LEU A 442      51.823  29.150  99.345  1.00 25.19           C
ATOM   2401  C   LEU A 442      50.871  28.040  98.910  1.00 25.56           C
ATOM   2402  O   LEU A 442      51.101  27.422  97.868  1.00 22.20           O
ATOM   2403  CB  LEU A 442      52.880  28.556 100.285  1.00 24.16           C
ATOM   2404  CG  LEU A 442      54.072  29.419 100.687  1.00 26.43           C
ATOM   2405  CD1 LEU A 442      54.869  28.774 101.806  1.00 33.64           C
ATOM   2406  CD2 LEU A 442      54.970  29.653  99.483  1.00 33.06           C
ATOM   2407  H   LEU A 442      51.164  30.244 100.848  1.00 28.99           H
ATOM   2408  HA  LEU A 442      52.278  29.479  98.555  1.00 30.22           H
ATOM   2409  HB2 LEU A 442      52.433  28.296 101.106  1.00 28.99           H
ATOM   2410  HB3 LEU A 442      53.241  27.762  99.859  1.00 28.99           H
ATOM   2411  HG  LEU A 442      53.752  30.280 100.999  1.00 31.71           H
ATOM   2412 HD11 LEU A 442      55.616  29.349 102.033  1.00 40.37           H
ATOM   2413 HD12 LEU A 442      54.293  28.658 102.577  1.00 40.37           H
ATOM   2414 HD13 LEU A 442      55.196  27.912 101.503  1.00 40.37           H
ATOM   2415 HD21 LEU A 442      55.722  30.202  99.753  1.00 39.67           H
ATOM   2416 HD22 LEU A 442      55.286  28.797  99.154  1.00 39.67           H
ATOM   2417 HD23 LEU A 442      54.460  30.105  98.793  1.00 39.67           H
ATOM   2418  N   TYR A 443      49.812  27.766  99.693  1.00 27.49           N
ATOM   2419  CA  TYR A 443      48.984  26.562  99.511  1.00 29.10           C
ATOM   2420  C   TYR A 443      47.484  26.840  99.441  1.00 28.65           C
ATOM   2421  O   TYR A 443      46.764  26.003  98.939  1.00 30.61           O
ATOM   2422  CB  TYR A 443      49.242  25.546 100.652  1.00 32.66           C
ATOM   2423  CG  TYR A 443      50.675  25.070 100.726  1.00 30.52           C
ATOM   2424  CD1 TYR A 443      51.548  25.542 101.706  1.00 24.99           C
ATOM   2425  CD2 TYR A 443      51.167  24.166  99.788  1.00 27.13           C
ATOM   2426  CE1 TYR A 443      52.887  25.116 101.744  1.00 19.96           C
ATOM   2427  CE2 TYR A 443      52.480  23.733  99.832  1.00 31.87           C
ATOM   2428  CZ  TYR A 443      53.330  24.208 100.815  1.00 20.31           C
ATOM   2429  OH  TYR A 443      54.622  23.774 100.812  1.00 19.00           O
ATOM   2430  OXT TYR A 443      46.898  27.817  99.875  1.00 29.15           O1-
ATOM   2431  H   TYR A 443      49.552  28.268 100.341  1.00 32.99           H
ATOM   2432  HA  TYR A 443      49.240  26.136  98.678  1.00 34.92           H
ATOM   2433  HB2 TYR A 443      49.024  25.965 101.499  1.00 39.19           H
ATOM   2434  HB3 TYR A 443      48.678  24.769 100.513  1.00 39.19           H
ATOM   2435  HD1 TYR A 443      51.244  26.155 102.335  1.00 29.99           H
ATOM   2436  HD2 TYR A 443      50.601  23.841  99.126  1.00 32.56           H
ATOM   2437  HE1 TYR A 443      53.461  25.431 102.404  1.00 23.95           H
ATOM   2438  HE2 TYR A 443      52.792  23.128  99.199  1.00 38.25           H
ATOM   2439  HH  TYR A 443      55.049  24.141 101.435  1.00 22.79           H
TER
ATOM   2440  N   ASP B 113      38.497  24.593 161.421  1.00 61.77           N
ATOM   2441  CA  ASP B 113      39.418  24.912 160.329  1.00 66.21           C
ATOM   2442  C   ASP B 113      40.898  24.908 160.781  1.00 62.00           C
ATOM   2443  O   ASP B 113      41.424  25.879 161.353  1.00 57.83           O
ATOM   2444  CB  ASP B 113      39.055  26.269 159.686  1.00 69.40           C
ATOM   2445  CG  ASP B 113      38.870  27.394 160.713  1.00 68.79           C
ATOM   2446  OD1 ASP B 113      39.883  27.846 161.306  1.00 66.52           O
ATOM   2447  OD2 ASP B 113      37.707  27.832 160.908  1.00 66.60           O1-
ATOM   2448  H1  ASP B 113      37.596  24.583 161.088  1.00 74.12           H
ATOM   2449  H2  ASP B 113      38.576  25.257 162.110  1.00 74.12           H
ATOM   2450  HA  ASP B 113      39.324  24.232 159.643  1.00 79.45           H
ATOM   2451  HB2 ASP B 113      38.224  26.172 159.196  1.00 83.28           H
ATOM   2452  HB3 ASP B 113      39.767  26.531 159.081  1.00 83.28           H
ATOM   2453  N   LEU B 114      41.560  23.795 160.487  1.00 56.32           N
ATOM   2454  CA  LEU B 114      42.968  23.641 160.797  1.00 50.24           C
ATOM   2455  C   LEU B 114      43.837  24.520 159.897  1.00 42.69           C
ATOM   2456  O   LEU B 114      43.521  24.774 158.727  1.00 41.94           O
ATOM   2457  CB  LEU B 114      43.355  22.178 160.651  1.00 46.48           C
ATOM   2458  CG  LEU B 114      44.495  21.667 161.526  1.00 51.44           C
ATOM   2459  CD1 LEU B 114      44.457  22.185 162.977  1.00 52.67           C
ATOM   2460  CD2 LEU B 114      44.434  20.156 161.514  1.00 55.25           C
ATOM   2461  H   LEU B 114      41.210  23.110 160.103  1.00 67.58           H
ATOM   2462  HA  LEU B 114      43.123  23.905 161.718  1.00 60.29           H
ATOM   2463  HB2 LEU B 114      42.575  21.639 160.856  1.00 55.78           H
ATOM   2464  HB3 LEU B 114      43.613  22.025 159.728  1.00 55.78           H
ATOM   2465  HG  LEU B 114      45.340  21.937 161.133  1.00 61.73           H
ATOM   2466 HD11 LEU B 114      45.211  21.816 163.463  1.00 63.21           H
ATOM   2467 HD12 LEU B 114      44.511  23.153 162.968  1.00 63.21           H
ATOM   2468 HD13 LEU B 114      43.626  21.902 163.390  1.00 63.21           H
ATOM   2469 HD21 LEU B 114      45.152  19.807 162.066  1.00 66.31           H
ATOM   2470 HD22 LEU B 114      43.577  19.872 161.868  1.00 66.31           H
ATOM   2471 HD23 LEU B 114      44.536  19.843 160.602  1.00 66.31           H
ATOM   2472  N   LYS B 115      44.939  25.000 160.464  1.00 34.73           N
ATOM   2473  CA  LYS B 115      45.861  25.861 159.734  1.00 35.84           C
ATOM   2474  C   LYS B 115      47.224  25.847 160.422  1.00 28.10           C
ATOM   2475  O   LYS B 115      47.361  25.391 161.556  1.00 29.50           O
ATOM   2476  CB  LYS B 115      45.305  27.280 159.635  1.00 37.41           C
ATOM   2477  CG  LYS B 115      45.299  28.037 160.963  1.00 46.57           C
ATOM   2478  CD  LYS B 115      44.899  29.470 160.728  1.00 41.26           C
ATOM   2479  CE  LYS B 115      45.429  30.374 161.807  1.00 44.55           C
ATOM   2480  NZ  LYS B 115      45.373  31.786 161.333  1.00 47.43           N1+
ATOM   2481  H   LYS B 115      45.175  24.842 161.276  1.00 41.67           H
ATOM   2482  HA  LYS B 115      45.973  25.517 158.834  1.00 43.01           H
ATOM   2483  HB2 LYS B 115      45.847  27.784 159.009  1.00 44.90           H
ATOM   2484  HB3 LYS B 115      44.390  27.235 159.316  1.00 44.90           H
ATOM   2485  HG2 LYS B 115      44.657  27.631 161.567  1.00 55.88           H
ATOM   2486  HG3 LYS B 115      46.189  28.023 161.350  1.00 55.88           H
ATOM   2487  HD2 LYS B 115      45.260  29.767 159.878  1.00 49.51           H
ATOM   2488  HD3 LYS B 115      43.932  29.535 160.724  1.00 49.51           H
ATOM   2489  HE2 LYS B 115      44.881  30.291 162.603  1.00 53.46           H
ATOM   2490  HE3 LYS B 115      46.352  30.147 162.001  1.00 53.46           H
ATOM   2491  HZ1 LYS B 115      45.867  31.880 160.599  1.00 56.92           H
ATOM   2492  HZ2 LYS B 115      44.532  32.010 161.145  1.00 56.92           H
ATOM   2493  HZ3 LYS B 115      45.684  32.331 161.963  1.00 56.92           H
ATOM   2494  N   TRP B 116      48.232  26.367 159.724  1.00 26.65           N
ATOM   2495  CA  TRP B 116      49.562  26.487 160.295  1.00 28.80           C
ATOM   2496  C   TRP B 116      49.606  27.692 161.226  1.00 30.88           C
ATOM   2497  O   TRP B 116      49.013  28.734 160.940  1.00 31.59           O
ATOM   2498  CB  TRP B 116      50.633  26.630 159.206  1.00 26.76           C
ATOM   2499  CG  TRP B 116      50.728  25.465 158.258  1.00 27.73           C
ATOM   2500  CD1 TRP B 116      50.359  25.450 156.934  1.00 27.85           C
ATOM   2501  CD2 TRP B 116      51.220  24.144 158.548  1.00 27.59           C
ATOM   2502  NE1 TRP B 116      50.580  24.208 156.399  1.00 23.73           N
ATOM   2503  CE2 TRP B 116      51.110  23.387 157.363  1.00 31.36           C
ATOM   2504  CE3 TRP B 116      51.738  23.532 159.684  1.00 20.36           C
ATOM   2505  CZ2 TRP B 116      51.507  22.042 157.295  1.00 26.69           C
ATOM   2506  CZ3 TRP B 116      52.119  22.208 159.620  1.00 22.70           C
ATOM   2507  CH2 TRP B 116      52.006  21.475 158.443  1.00 24.63           C
ATOM   2508  H   TRP B 116      48.168  26.657 158.917  1.00 31.98           H
ATOM   2509  HA  TRP B 116      49.761  25.693 160.815  1.00 34.57           H
ATOM   2510  HB2 TRP B 116      50.436  27.421 158.680  1.00 32.11           H
ATOM   2511  HB3 TRP B 116      51.498  26.731 159.634  1.00 32.11           H
ATOM   2512  HD1 TRP B 116      49.999  26.173 156.473  1.00 33.42           H
ATOM   2513  HE1 TRP B 116      50.419  23.981 155.585  1.00 28.48           H
ATOM   2514  HE3 TRP B 116      51.814  24.006 160.481  1.00 24.43           H
ATOM   2515  HZ2 TRP B 116      51.431  21.554 156.508  1.00 32.03           H
ATOM   2516  HZ3 TRP B 116      52.465  21.797 160.380  1.00 27.24           H
ATOM   2517  HH2 TRP B 116      52.279  20.586 158.431  1.00 29.56           H
ATOM   2518  N   HIS B 117      50.297  27.536 162.353  1.00 24.58           N
ATOM   2519  CA  HIS B 117      50.492  28.630 163.294  1.00 33.89           C
ATOM   2520  C   HIS B 117      51.789  29.378 163.066  1.00 27.86           C
ATOM   2521  O   HIS B 117      52.116  30.262 163.862  1.00 40.46           O
ATOM   2522  CB  HIS B 117      50.464  28.120 164.744  1.00 32.21           C
ATOM   2523  CG  HIS B 117      49.183  27.441 165.110  1.00 34.28           C
ATOM   2524  ND1 HIS B 117      49.089  26.516 166.130  1.00 33.18           N
ATOM   2525  CD2 HIS B 117      47.942  27.548 164.583  1.00 31.80           C
ATOM   2526  CE1 HIS B 117      47.846  26.079 166.215  1.00 33.71           C
ATOM   2527  NE2 HIS B 117      47.129  26.692 165.291  1.00 33.80           N
ATOM   2528  H   HIS B 117      50.665  26.798 162.596  1.00 29.49           H
ATOM   2529  HA  HIS B 117      49.764  29.263 163.190  1.00 40.67           H
ATOM   2530  HB2 HIS B 117      50.584  28.872 165.344  1.00 38.66           H
ATOM   2531  HB3 HIS B 117      51.185  27.482 164.866  1.00 38.66           H
ATOM   2532  HD2 HIS B 117      47.686  28.096 163.877  1.00 38.17           H
ATOM   2533  HE1 HIS B 117      47.529  25.454 166.827  1.00 40.45           H
ATOM   2534  HE2 HIS B 117      46.288  26.574 165.153  1.00 40.57           H
ATOM   2535  N   HIS B 118      52.538  29.032 162.028  1.00 26.43           N
ATOM   2536  CA  HIS B 118      53.685  29.801 161.567  1.00 21.32           C
ATOM   2537  C   HIS B 118      53.536  30.058 160.078  1.00 26.61           C
ATOM   2538  O   HIS B 118      52.823  29.342 159.374  1.00 25.02           O
ATOM   2539  CB  HIS B 118      55.008  29.070 161.820  1.00 24.91           C
ATOM   2540  CG  HIS B 118      55.097  27.743 161.137  1.00 25.52           C
ATOM   2541  ND1 HIS B 118      54.223  26.706 161.397  1.00 23.48           N
ATOM   2542  CD2 HIS B 118      55.921  27.302 160.158  1.00 26.88           C
ATOM   2543  CE1 HIS B 118      54.534  25.669 160.643  1.00 20.60           C
ATOM   2544  NE2 HIS B 118      55.561  26.004 159.881  1.00 27.87           N
ATOM   2545  H   HIS B 118      52.395  28.327 161.557  1.00 31.71           H
ATOM   2546  HA  HIS B 118      53.711  30.655 162.027  1.00 25.59           H
ATOM   2547  HB2 HIS B 118      55.105  28.920 162.774  1.00 29.89           H
ATOM   2548  HB3 HIS B 118      55.737  29.621 161.496  1.00 29.89           H
ATOM   2549  HD2 HIS B 118      56.619  27.777 159.768  1.00 32.26           H
ATOM   2550  HE1 HIS B 118      54.099  24.847 160.639  1.00 24.73           H
ATOM   2551  HE2 HIS B 118      55.938  25.495 159.298  1.00 33.44           H
ATOM   2552  N   HIS B 119      54.255  31.075 159.613  1.00 26.12           N
ATOM   2553  CA  HIS B 119      54.166  31.581 158.258  1.00 24.73           C
ATOM   2554  C   HIS B 119      55.328  31.162 157.366  1.00 24.46           C
ATOM   2555  O   HIS B 119      55.228  31.315 156.146  1.00 19.23           O
ATOM   2556  CB  HIS B 119      54.124  33.119 158.267  1.00 29.32           C
ATOM   2557  CG  HIS B 119      52.816  33.692 158.703  1.00 32.40           C
ATOM   2558  ND1 HIS B 119      51.758  32.908 159.111  1.00 25.36           N
ATOM   2559  CD2 HIS B 119      52.394  34.975 158.787  1.00 26.33           C
ATOM   2560  CE1 HIS B 119      50.744  33.685 159.440  1.00 30.07           C
ATOM   2561  NE2 HIS B 119      51.103  34.941 159.246  1.00 34.67           N
ATOM   2562  H   HIS B 119      54.827  31.504 160.091  1.00 31.35           H
ATOM   2563  HA  HIS B 119      53.345  31.259 157.853  1.00 29.67           H
ATOM   2564  HB2 HIS B 119      54.302  33.441 157.369  1.00 35.18           H
ATOM   2565  HB3 HIS B 119      54.806  33.446 158.874  1.00 35.18           H
ATOM   2566  HD2 HIS B 119      52.887  35.735 158.575  1.00 31.59           H
ATOM   2567  HE1 HIS B 119      49.914  33.397 159.745  1.00 36.08           H
ATOM   2568  HE2 HIS B 119      50.606  35.629 159.389  1.00 41.60           H
ATOM   2569  N   ASN B 120      56.435  30.696 157.944  1.00 24.21           N
ATOM   2570  CA  ASN B 120      57.638  30.354 157.195  1.00 21.67           C
ATOM   2571  C   ASN B 120      57.642  28.835 157.061  1.00 23.60           C
ATOM   2572  O   ASN B 120      58.285  28.092 157.805  1.00 18.67           O
ATOM   2573  CB  ASN B 120      58.888  30.925 157.866  1.00 22.95           C
ATOM   2574  CG  ASN B 120      59.075  30.474 159.341  1.00 25.44           C
ATOM   2575  OD1 ASN B 120      58.132  30.107 160.072  1.00 25.29           O
ATOM   2576  ND2 ASN B 120      60.323  30.491 159.761  1.00 19.15           N
ATOM   2577  H   ASN B 120      56.512  30.568 158.791  1.00 29.06           H
ATOM   2578  HA  ASN B 120      57.576  30.734 156.305  1.00 26.00           H
ATOM   2579  HB2 ASN B 120      59.668  30.637 157.367  1.00 27.54           H
ATOM   2580  HB3 ASN B 120      58.832  31.893 157.858  1.00 27.54           H
ATOM   2581 HD21 ASN B 120      60.509  30.255 160.566  1.00 22.98           H
ATOM   2582 HD22 ASN B 120      60.952  30.739 159.229  1.00 22.98           H
ATOM   2583  N   ILE B 121      56.869  28.380 156.095  1.00 20.78           N
ATOM   2584  CA  ILE B 121      56.615  26.966 155.914  1.00 23.60           C
ATOM   2585  C   ILE B 121      57.768  26.337 155.144  1.00 21.30           C
ATOM   2586  O   ILE B 121      58.441  27.000 154.349  1.00 22.47           O
ATOM   2587  CB  ILE B 121      55.251  26.797 155.216  1.00 25.12           C
ATOM   2588  CG1 ILE B 121      54.147  27.324 156.154  1.00 26.97           C
ATOM   2589  CG2 ILE B 121      55.011  25.358 154.831  1.00 24.38           C
ATOM   2590  CD1 ILE B 121      52.752  27.111 155.651  1.00 37.34           C
ATOM   2591  H   ILE B 121      56.473  28.881 155.519  1.00 24.94           H
ATOM   2592  HA  ILE B 121      56.564  26.538 156.783  1.00 28.33           H
ATOM   2593  HB  ILE B 121      55.250  27.334 154.409  1.00 30.15           H
ATOM   2594 HG12 ILE B 121      54.224  26.871 157.009  1.00 32.36           H
ATOM   2595 HG13 ILE B 121      54.273  28.277 156.276  1.00 32.36           H
ATOM   2596 HG21 ILE B 121      54.147  25.288 154.396  1.00 29.25           H
ATOM   2597 HG22 ILE B 121      55.712  25.073 154.224  1.00 29.25           H
ATOM   2598 HG23 ILE B 121      55.024  24.811 155.632  1.00 29.25           H
ATOM   2599 HD11 ILE B 121      52.125  27.470 156.299  1.00 44.81           H
ATOM   2600 HD12 ILE B 121      52.649  27.568 154.802  1.00 44.81           H
ATOM   2601 HD13 ILE B 121      52.600  26.160 155.535  1.00 44.81           H
ATOM   2602  N   THR B 122      58.041  25.061 155.428  1.00 18.99           N
ATOM   2603  CA  THR B 122      59.099  24.324 154.759  1.00 21.11           C
ATOM   2604  C   THR B 122      58.525  23.124 154.026  1.00 17.54           C
ATOM   2605  O   THR B 122      57.466  22.594 154.388  1.00 16.31           O
ATOM   2606  CB  THR B 122      60.187  23.838 155.732  1.00 19.73           C
ATOM   2607  OG1 THR B 122      59.589  23.063 156.758  1.00 20.26           O
ATOM   2608  CG2 THR B 122      60.920  24.990 156.339  1.00 18.28           C
ATOM   2609  H   THR B 122      57.615  24.598 156.015  1.00 22.79           H
ATOM   2610  HA  THR B 122      59.520  24.902 154.104  1.00 25.33           H
ATOM   2611  HB  THR B 122      60.827  23.291 155.250  1.00 23.67           H
ATOM   2612  HG1 THR B 122      59.029  23.526 157.178  1.00 24.31           H
ATOM   2613 HG21 THR B 122      61.601  24.666 156.948  1.00 21.94           H
ATOM   2614 HG22 THR B 122      61.344  25.516 155.643  1.00 21.94           H
ATOM   2615 HG23 THR B 122      60.302  25.555 156.828  1.00 21.94           H
ATOM   2616  N   TYR B 123      59.264  22.685 153.002  1.00 20.11           N
ATOM   2617  CA  TYR B 123      58.858  21.532 152.203  1.00 20.03           C
ATOM   2618  C   TYR B 123      60.081  20.770 151.717  1.00 14.73           C
ATOM   2619  O   TYR B 123      61.142  21.349 151.507  1.00 15.15           O
ATOM   2620  CB  TYR B 123      57.971  21.931 150.994  1.00 14.12           C
ATOM   2621  CG  TYR B 123      58.651  22.698 149.876  1.00 12.39           C
ATOM   2622  CD1 TYR B 123      58.780  24.076 149.925  1.00 17.24           C
ATOM   2623  CD2 TYR B 123      59.111  22.040 148.741  1.00 17.80           C
ATOM   2624  CE1 TYR B 123      59.377  24.795 148.894  1.00 15.63           C
ATOM   2625  CE2 TYR B 123      59.702  22.737 147.692  1.00 17.43           C
ATOM   2626  CZ  TYR B 123      59.834  24.110 147.766  1.00 20.30           C
ATOM   2627  OH  TYR B 123      60.420  24.804 146.728  1.00 19.66           O
ATOM   2628  H   TYR B 123      60.007  23.040 152.752  1.00 24.13           H
ATOM   2629  HA  TYR B 123      58.340  20.933 152.763  1.00 24.04           H
ATOM   2630  HB2 TYR B 123      57.606  21.120 150.606  1.00 16.94           H
ATOM   2631  HB3 TYR B 123      57.244  22.484 151.321  1.00 16.94           H
ATOM   2632  HD1 TYR B 123      58.471  24.532 150.674  1.00 20.69           H
ATOM   2633  HD2 TYR B 123      59.021  21.116 148.681  1.00 21.36           H
ATOM   2634  HE1 TYR B 123      59.458  25.720 148.949  1.00 18.76           H
ATOM   2635  HE2 TYR B 123      60.010  22.279 146.944  1.00 20.91           H
ATOM   2636  HH  TYR B 123      60.437  25.625 146.905  1.00 23.59           H
ATOM   2637  N   TRP B 124      59.880  19.467 151.508  1.00 11.54           N
ATOM   2638  CA  TRP B 124      60.891  18.497 151.110  1.00 16.34           C
ATOM   2639  C   TRP B 124      60.365  17.724 149.902  1.00 16.55           C
ATOM   2640  O   TRP B 124      59.339  17.038 150.006  1.00 10.81           O
ATOM   2641  CB  TRP B 124      61.177  17.523 152.271  1.00 20.58           C
ATOM   2642  CG  TRP B 124      62.213  16.403 152.027  1.00 19.04           C
ATOM   2643  CD1 TRP B 124      63.270  16.428 151.159  1.00 19.98           C
ATOM   2644  CD2 TRP B 124      62.288  15.126 152.699  1.00 20.39           C
ATOM   2645  NE1 TRP B 124      63.997  15.262 151.260  1.00 19.68           N
ATOM   2646  CE2 TRP B 124      63.407  14.445 152.184  1.00 19.33           C
ATOM   2647  CE3 TRP B 124      61.519  14.499 153.685  1.00 20.59           C
ATOM   2648  CZ2 TRP B 124      63.763  13.173 152.607  1.00 20.65           C
ATOM   2649  CZ3 TRP B 124      61.877  13.245 154.103  1.00 24.23           C
ATOM   2650  CH2 TRP B 124      62.993  12.595 153.575  1.00 26.45           C
ATOM   2651  H   TRP B 124      59.106  19.103 151.600  1.00 13.84           H
ATOM   2652  HA  TRP B 124      61.712  18.951 150.865  1.00 19.61           H
ATOM   2653  HB2 TRP B 124      61.493  18.042 153.027  1.00 24.69           H
ATOM   2654  HB3 TRP B 124      60.342  17.090 152.510  1.00 24.69           H
ATOM   2655  HD1 TRP B 124      63.482  17.139 150.599  1.00 23.98           H
ATOM   2656  HE1 TRP B 124      64.691  15.066 150.793  1.00 23.62           H
ATOM   2657  HE3 TRP B 124      60.776  14.925 154.047  1.00 24.71           H
ATOM   2658  HZ2 TRP B 124      64.507  12.738 152.257  1.00 24.78           H
ATOM   2659  HZ3 TRP B 124      61.369  12.821 154.757  1.00 29.08           H
ATOM   2660  HH2 TRP B 124      63.207  11.742 153.876  1.00 31.74           H
ATOM   2661  N   ILE B 125      61.060  17.822 148.770  1.00 13.78           N
ATOM   2662  CA  ILE B 125      60.800  16.963 147.629  1.00 14.06           C
ATOM   2663  C   ILE B 125      61.568  15.668 147.868  1.00 11.32           C
ATOM   2664  O   ILE B 125      62.752  15.569 147.601  1.00 14.48           O
ATOM   2665  CB  ILE B 125      61.182  17.633 146.315  1.00 15.45           C
ATOM   2666  CG1 ILE B 125      60.527  19.021 146.224  1.00 15.90           C
ATOM   2667  CG2 ILE B 125      60.791  16.726 145.131  1.00 15.51           C
ATOM   2668  CD1 ILE B 125      60.933  19.853 144.995  1.00 15.81           C
ATOM   2669  H   ILE B 125      61.695  18.387 148.642  1.00 16.54           H
ATOM   2670  HA  ILE B 125      59.854  16.752 147.597  1.00 16.87           H
ATOM   2671  HB  ILE B 125      62.145  17.751 146.302  1.00 18.54           H
ATOM   2672 HG12 ILE B 125      59.564  18.907 146.195  1.00 19.08           H
ATOM   2673 HG13 ILE B 125      60.770  19.529 147.014  1.00 19.08           H
ATOM   2674 HG21 ILE B 125      61.039  17.164 144.302  1.00 18.62           H
ATOM   2675 HG22 ILE B 125      61.260  15.881 145.212  1.00 18.62           H
ATOM   2676 HG23 ILE B 125      59.833  16.575 145.152  1.00 18.62           H
ATOM   2677 HD11 ILE B 125      60.472  20.706 145.025  1.00 18.97           H
ATOM   2678 HD12 ILE B 125      61.892  19.993 145.013  1.00 18.97           H
ATOM   2679 HD13 ILE B 125      60.684  19.369 144.192  1.00 18.97           H
ATOM   2680  N   GLN B 126      60.876  14.669 148.389  1.00 12.82           N
ATOM   2681  CA  GLN B 126      61.528  13.432 148.783  1.00 13.63           C
ATOM   2682  C   GLN B 126      61.982  12.592 147.585  1.00 17.57           C
ATOM   2683  O   GLN B 126      63.021  11.920 147.653  1.00 15.26           O
ATOM   2684  CB  GLN B 126      60.572  12.645 149.654  1.00 14.30           C
ATOM   2685  CG  GLN B 126      61.048  11.298 150.039  1.00 22.96           C
ATOM   2686  CD  GLN B 126      60.064  10.625 150.926  1.00 22.26           C
ATOM   2687  OE1 GLN B 126      59.635  11.184 151.919  1.00 22.66           O
ATOM   2688  NE2 GLN B 126      59.672   9.430 150.554  1.00 27.83           N
ATOM   2689  H   GLN B 126      60.027  14.681 148.526  1.00 15.38           H
ATOM   2690  HA  GLN B 126      62.312  13.644 149.313  1.00 16.35           H
ATOM   2691  HB2 GLN B 126      60.415  13.145 150.470  1.00 17.17           H
ATOM   2692  HB3 GLN B 126      59.737  12.534 149.174  1.00 17.17           H
ATOM   2693  HG2 GLN B 126      61.164  10.757 149.243  1.00 27.55           H
ATOM   2694  HG3 GLN B 126      61.888  11.378 150.519  1.00 27.55           H
ATOM   2695 HE21 GLN B 126      59.984   9.080 149.833  1.00 33.40           H
ATOM   2696 HE22 GLN B 126      59.104   8.996 151.032  1.00 33.40           H
ATOM   2697  N   ASN B 127      61.202  12.569 146.502  1.00 16.09           N
ATOM   2698  CA  ASN B 127      61.517  11.754 145.334  1.00 17.02           C
ATOM   2699  C   ASN B 127      60.825  12.360 144.121  1.00 18.23           C
ATOM   2700  O   ASN B 127      60.200  13.427 144.206  1.00 16.71           O
ATOM   2701  CB  ASN B 127      61.141  10.284 145.532  1.00 16.44           C
ATOM   2702  CG  ASN B 127      59.667  10.061 145.665  1.00 18.63           C
ATOM   2703  OD1 ASN B 127      58.878  10.982 145.755  1.00 17.75           O
ATOM   2704  ND2 ASN B 127      59.291   8.823 145.713  1.00 23.16           N
ATOM   2705  H   ASN B 127      60.477  13.023 146.422  1.00 19.31           H
ATOM   2706  HA  ASN B 127      62.474  11.793 145.177  1.00 20.42           H
ATOM   2707  HB2 ASN B 127      61.451   9.775 144.768  1.00 19.73           H
ATOM   2708  HB3 ASN B 127      61.565   9.958 146.341  1.00 19.73           H
ATOM   2709 HD21 ASN B 127      58.457   8.629 145.789  1.00 27.79           H
ATOM   2710 HD22 ASN B 127      59.876   8.194 145.668  1.00 27.79           H
ATOM   2711  N   TYR B 128      60.971  11.681 142.979  1.00 19.98           N
ATOM   2712  CA  TYR B 128      60.646  12.250 141.676  1.00 12.48           C
ATOM   2713  C   TYR B 128      59.862  11.253 140.840  1.00 10.23           C
ATOM   2714  O   TYR B 128      59.842  10.057 141.121  1.00 11.73           O
ATOM   2715  CB  TYR B 128      61.925  12.685 140.936  1.00 13.80           C
ATOM   2716  CG  TYR B 128      62.579  13.893 141.557  1.00 12.05           C
ATOM   2717  CD1 TYR B 128      63.593  13.752 142.470  1.00 12.12           C
ATOM   2718  CD2 TYR B 128      62.140  15.179 141.262  1.00 17.29           C
ATOM   2719  CE1 TYR B 128      64.161  14.842 143.062  1.00 14.75           C
ATOM   2720  CE2 TYR B 128      62.720  16.282 141.853  1.00 14.12           C
ATOM   2721  CZ  TYR B 128      63.731  16.094 142.759  1.00 14.22           C
ATOM   2722  OH  TYR B 128      64.321  17.164 143.386  1.00 14.63           O
ATOM   2723  H   TYR B 128      61.263  10.873 142.937  1.00 23.97           H
ATOM   2724  HA  TYR B 128      60.091  13.036 141.804  1.00 14.98           H
ATOM   2725  HB2 TYR B 128      62.564  11.956 140.954  1.00 16.55           H
ATOM   2726  HB3 TYR B 128      61.700  12.906 140.018  1.00 16.55           H
ATOM   2727  HD1 TYR B 128      63.893  12.901 142.693  1.00 14.55           H
ATOM   2728  HD2 TYR B 128      61.449  15.298 140.651  1.00 20.75           H
ATOM   2729  HE1 TYR B 128      64.848  14.727 143.678  1.00 17.70           H
ATOM   2730  HE2 TYR B 128      62.421  17.139 141.650  1.00 16.94           H
ATOM   2731  HH  TYR B 128      63.974  17.881 143.119  1.00 17.55           H
ATOM   2732  N   SER B 129      59.194  11.763 139.810  1.00 17.06           N
ATOM   2733  CA  SER B 129      58.495  10.927 138.831  1.00 16.27           C
ATOM   2734  C   SER B 129      59.422  10.592 137.670  1.00 20.75           C
ATOM   2735  O   SER B 129      60.306  11.368 137.297  1.00 16.38           O
ATOM   2736  CB  SER B 129      57.236  11.634 138.299  1.00 18.71           C
ATOM   2737  OG  SER B 129      56.731  11.049 137.097  1.00 13.85           O
ATOM   2738  H   SER B 129      59.128  12.606 139.652  1.00 20.47           H
ATOM   2739  HA  SER B 129      58.223  10.097 139.253  1.00 19.52           H
ATOM   2740  HB2 SER B 129      56.546  11.588 138.979  1.00 22.45           H
ATOM   2741  HB3 SER B 129      57.456  12.563 138.122  1.00 22.45           H
ATOM   2742  HG  SER B 129      56.528  10.245 137.232  1.00 16.62           H
ATOM   2743  N   GLU B 130      59.201   9.426 137.083  1.00 23.99           N
ATOM   2744  CA  GLU B 130      59.990   9.076 135.908  1.00 28.53           C
ATOM   2745  C   GLU B 130      59.608   9.880 134.675  1.00 23.62           C
ATOM   2746  O   GLU B 130      60.367   9.870 133.708  1.00 25.42           O
ATOM   2747  CB  GLU B 130      59.835   7.596 135.587  1.00 33.89           C
ATOM   2748  CG  GLU B 130      59.815   6.717 136.811  1.00 41.14           C
ATOM   2749  CD  GLU B 130      60.173   5.257 136.506  1.00 52.77           C
ATOM   2750  OE1 GLU B 130      61.237   5.025 135.861  1.00 49.52           O
ATOM   2751  OE2 GLU B 130      59.390   4.356 136.925  1.00 52.43           O1-
ATOM   2752  H   GLU B 130      58.624   8.838 137.330  1.00 28.79           H
ATOM   2753  HA  GLU B 130      60.926   9.245 136.097  1.00 34.23           H
ATOM   2754  HB2 GLU B 130      58.999   7.464 135.112  1.00 40.67           H
ATOM   2755  HB3 GLU B 130      60.578   7.316 135.031  1.00 40.67           H
ATOM   2756  HG2 GLU B 130      60.459   7.055 137.453  1.00 49.36           H
ATOM   2757  HG3 GLU B 130      58.925   6.733 137.196  1.00 49.36           H
ATOM   2758  N   ASP B 131      58.463  10.568 134.685  1.00 19.21           N
ATOM   2759  CA  ASP B 131      57.952  11.204 133.484  1.00 21.17           C
ATOM   2760  C   ASP B 131      58.579  12.555 133.203  1.00 22.83           C
ATOM   2761  O   ASP B 131      58.466  13.043 132.073  1.00 17.77           O
ATOM   2762  CB  ASP B 131      56.440  11.403 133.576  1.00 22.15           C
ATOM   2763  CG  ASP B 131      55.684  10.125 133.821  1.00 15.15           C
ATOM   2764  OD1 ASP B 131      56.073   9.067 133.330  1.00 20.97           O
ATOM   2765  OD2 ASP B 131      54.669  10.196 134.516  1.00 14.99           O1-
ATOM   2766  H   ASP B 131      57.968  10.677 135.379  1.00 23.05           H
ATOM   2767  HA  ASP B 131      58.131  10.628 132.725  1.00 25.40           H
ATOM   2768  HB2 ASP B 131      56.246  12.009 134.308  1.00 26.58           H
ATOM   2769  HB3 ASP B 131      56.122  11.782 132.741  1.00 26.58           H
ATOM   2770  N   LEU B 132      59.202  13.186 134.189  1.00 17.50           N
ATOM   2771  CA  LEU B 132      59.752  14.511 133.984  1.00 14.41           C
ATOM   2772  C   LEU B 132      61.137  14.600 134.612  1.00 19.02           C
ATOM   2773  O   LEU B 132      61.451  13.842 135.544  1.00 20.05           O
ATOM   2774  CB  LEU B 132      58.836  15.593 134.563  1.00 14.42           C
ATOM   2775  CG  LEU B 132      57.466  15.789 133.915  1.00 19.42           C
ATOM   2776  CD1 LEU B 132      56.644  16.817 134.702  1.00 19.77           C
ATOM   2777  CD2 LEU B 132      57.604  16.254 132.511  1.00 21.71           C
ATOM   2778  H   LEU B 132      59.319  12.869 134.979  1.00 21.00           H
ATOM   2779  HA  LEU B 132      59.842  14.673 133.032  1.00 17.29           H
ATOM   2780  HB2 LEU B 132      58.680  15.383 135.497  1.00 17.31           H
ATOM   2781  HB3 LEU B 132      59.302  16.441 134.503  1.00 17.31           H
ATOM   2782  HG  LEU B 132      56.985  14.947 133.914  1.00 23.31           H
ATOM   2783 HD11 LEU B 132      55.781  16.925 134.273  1.00 23.72           H
ATOM   2784 HD12 LEU B 132      56.525  16.497 135.610  1.00 23.72           H
ATOM   2785 HD13 LEU B 132      57.119  17.663 134.708  1.00 23.72           H
ATOM   2786 HD21 LEU B 132      56.720  16.369 132.129  1.00 26.05           H
ATOM   2787 HD22 LEU B 132      58.081  17.099 132.504  1.00 26.05           H
ATOM   2788 HD23 LEU B 132      58.099  15.590 132.006  1.00 26.05           H
ATOM   2789  N   PRO B 133      62.000  15.480 134.096  1.00 17.28           N
ATOM   2790  CA  PRO B 133      63.315  15.701 134.723  1.00 21.00           C
ATOM   2791  C   PRO B 133      63.209  16.394 136.072  1.00 13.18           C
ATOM   2792  O   PRO B 133      62.254  17.115 136.353  1.00 14.40           O
ATOM   2793  CB  PRO B 133      64.037  16.607 133.722  1.00 14.68           C
ATOM   2794  CG  PRO B 133      63.182  16.625 132.489  1.00 16.86           C
ATOM   2795  CD  PRO B 133      61.808  16.338 132.920  1.00 15.74           C
ATOM   2796  HA  PRO B 133      63.797  14.865 134.818  1.00 25.20           H
ATOM   2797  HB2 PRO B 133      64.119  17.499 134.093  1.00 17.61           H
ATOM   2798  HB3 PRO B 133      64.912  16.238 133.524  1.00 17.61           H
ATOM   2799  HG2 PRO B 133      63.230  17.502 132.077  1.00 20.23           H
ATOM   2800  HG3 PRO B 133      63.492  15.944 131.872  1.00 20.23           H
ATOM   2801  HD2 PRO B 133      61.352  17.157 133.169  1.00 18.89           H
ATOM   2802  HD3 PRO B 133      61.328  15.859 132.226  1.00 18.89           H
ATOM   2803  N   ARG B 134      64.251  16.219 136.892  1.00 17.10           N
ATOM   2804  CA  ARG B 134      64.275  16.839 138.225  1.00 17.41           C
ATOM   2805  C   ARG B 134      64.016  18.324 138.147  1.00 14.88           C
ATOM   2806  O   ARG B 134      63.235  18.881 138.927  1.00 11.46           O
ATOM   2807  CB  ARG B 134      65.623  16.652 138.913  1.00 18.22           C
ATOM   2808  CG  ARG B 134      65.769  15.376 139.626  1.00 22.53           C
ATOM   2809  CD  ARG B 134      67.004  15.323 140.494  1.00 19.02           C
ATOM   2810  NE  ARG B 134      67.142  13.936 140.941  1.00 29.73           N
ATOM   2811  CZ  ARG B 134      67.557  13.552 142.143  1.00 32.68           C
ATOM   2812  NH1 ARG B 134      67.922  14.448 143.075  1.00 22.61           N
ATOM   2813  NH2 ARG B 134      67.584  12.248 142.410  1.00 30.74           N1+
ATOM   2814  H   ARG B 134      64.948  15.752 136.704  1.00 20.52           H
ATOM   2815  HA  ARG B 134      63.588  16.437 138.780  1.00 20.89           H
ATOM   2816  HB2 ARG B 134      66.323  16.696 138.243  1.00 21.86           H
ATOM   2817  HB3 ARG B 134      65.744  17.366 139.559  1.00 21.86           H
ATOM   2818  HG2 ARG B 134      64.996  15.244 140.198  1.00 27.04           H
ATOM   2819  HG3 ARG B 134      65.827  14.657 138.978  1.00 27.04           H
ATOM   2820  HD2 ARG B 134      67.787  15.571 139.979  1.00 22.82           H
ATOM   2821  HD3 ARG B 134      66.895  15.897 141.268  1.00 22.82           H
ATOM   2822  HE  ARG B 134      66.937  13.319 140.378  1.00 35.67           H
ATOM   2823 HH11 ARG B 134      67.889  15.289 142.899  1.00 27.13           H
ATOM   2824 HH12 ARG B 134      68.191  14.181 143.847  1.00 27.13           H
ATOM   2825 HH21 ARG B 134      67.355  11.680 141.806  1.00 36.88           H
ATOM   2826 HH22 ARG B 134      67.863  11.971 143.175  1.00 36.88           H
ATOM   2827  N   ALA B 135      64.722  18.993 137.241  1.00 10.56           N
ATOM   2828  CA  ALA B 135      64.644  20.442 137.185  1.00 17.13           C
ATOM   2829  C   ALA B 135      63.229  20.901 136.861  1.00 18.10           C
ATOM   2830  O   ALA B 135      62.762  21.915 137.387  1.00 18.10           O
ATOM   2831  CB  ALA B 135      65.655  20.958 136.160  1.00 19.28           C
ATOM   2832  H   ALA B 135      65.244  18.636 136.658  1.00 12.67           H
ATOM   2833  HA  ALA B 135      64.885  20.805 138.052  1.00 20.55           H
ATOM   2834  HB1 ALA B 135      65.601  21.926 136.124  1.00 23.13           H
ATOM   2835  HB2 ALA B 135      66.546  20.686 136.430  1.00 23.13           H
ATOM   2836  HB3 ALA B 135      65.443  20.582 135.291  1.00 23.13           H
ATOM   2837  N   VAL B 136      62.522  20.152 136.010  1.00 14.91           N
ATOM   2838  CA  VAL B 136      61.170  20.540 135.647  1.00 14.16           C
ATOM   2839  C   VAL B 136      60.253  20.414 136.852  1.00 12.72           C
ATOM   2840  O   VAL B 136      59.377  21.253 137.073  1.00 10.52           O
ATOM   2841  CB  VAL B 136      60.679  19.683 134.464  1.00 15.30           C
ATOM   2842  CG1 VAL B 136      59.223  19.970 134.163  1.00  9.95           C
ATOM   2843  CG2 VAL B 136      61.568  19.925 133.244  1.00 19.07           C
ATOM   2844  H   VAL B 136      62.801  19.428 135.640  1.00 17.89           H
ATOM   2845  HA  VAL B 136      61.172  21.468 135.365  1.00 17.00           H
ATOM   2846  HB  VAL B 136      60.753  18.746 134.704  1.00 18.36           H
ATOM   2847 HG11 VAL B 136      58.940  19.418 133.417  1.00 11.94           H
ATOM   2848 HG12 VAL B 136      58.692  19.762 134.948  1.00 11.94           H
ATOM   2849 HG13 VAL B 136      59.127  20.908 133.937  1.00 11.94           H
ATOM   2850 HG21 VAL B 136      61.248  19.380 132.507  1.00 22.89           H
ATOM   2851 HG22 VAL B 136      61.525  20.863 133.004  1.00 22.89           H
ATOM   2852 HG23 VAL B 136      62.480  19.680 133.464  1.00 22.89           H
ATOM   2853  N   ILE B 137      60.432  19.341 137.621  1.00 14.49           N
ATOM   2854  CA  ILE B 137      59.591  19.046 138.774  1.00 12.61           C
ATOM   2855  C   ILE B 137      59.864  20.031 139.899  1.00 15.16           C
ATOM   2856  O   ILE B 137      58.924  20.573 140.484  1.00 13.60           O
ATOM   2857  CB  ILE B 137      59.811  17.583 139.216  1.00 11.51           C
ATOM   2858  CG1 ILE B 137      59.164  16.609 138.215  1.00 10.88           C
ATOM   2859  CG2 ILE B 137      59.294  17.344 140.613  1.00 16.39           C
ATOM   2860  CD1 ILE B 137      59.369  15.119 138.546  1.00 12.96           C
ATOM   2861  H   ILE B 137      61.050  18.757 137.491  1.00 17.39           H
ATOM   2862  HA  ILE B 137      58.661  19.141 138.515  1.00 15.14           H
ATOM   2863  HB  ILE B 137      60.766  17.414 139.220  1.00 13.81           H
ATOM   2864 HG12 ILE B 137      58.209  16.776 138.193  1.00 13.06           H
ATOM   2865 HG13 ILE B 137      59.544  16.770 137.337  1.00 13.06           H
ATOM   2866 HG21 ILE B 137      59.450  16.417 140.853  1.00 19.67           H
ATOM   2867 HG22 ILE B 137      59.765  17.929 141.227  1.00 19.67           H
ATOM   2868 HG23 ILE B 137      58.344  17.536 140.635  1.00 19.67           H
ATOM   2869 HD11 ILE B 137      58.932  14.582 137.867  1.00 15.56           H
ATOM   2870 HD12 ILE B 137      60.320  14.927 138.558  1.00 15.56           H
ATOM   2871 HD13 ILE B 137      58.983  14.933 139.416  1.00 15.56           H
ATOM   2872  N   ASP B 138      61.151  20.295 140.205  1.00 15.63           N
ATOM   2873  CA  ASP B 138      61.477  21.295 141.228  1.00 14.98           C
ATOM   2874  C   ASP B 138      60.801  22.624 140.907  1.00 16.91           C
ATOM   2875  O   ASP B 138      60.223  23.271 141.784  1.00 18.24           O
ATOM   2876  CB  ASP B 138      62.994  21.523 141.369  1.00 11.82           C
ATOM   2877  CG  ASP B 138      63.756  20.316 141.861  1.00  8.85           C
ATOM   2878  OD1 ASP B 138      63.188  19.356 142.387  1.00 10.64           O
ATOM   2879  OD2 ASP B 138      64.982  20.320 141.716  1.00 16.70           O1-
ATOM   2880  H   ASP B 138      61.833  19.916 139.843  1.00 18.75           H
ATOM   2881  HA  ASP B 138      61.141  20.989 142.085  1.00 17.98           H
ATOM   2882  HB2 ASP B 138      63.354  21.766 140.501  1.00 14.18           H
ATOM   2883  HB3 ASP B 138      63.144  22.244 142.000  1.00 14.18           H
ATOM   2884  N   ASP B 139      60.859  23.042 139.646  1.00 13.28           N
ATOM   2885  CA  ASP B 139      60.317  24.334 139.259  1.00 10.92           C
ATOM   2886  C   ASP B 139      58.792  24.353 139.285  1.00 12.48           C
ATOM   2887  O   ASP B 139      58.193  25.331 139.733  1.00 15.02           O
ATOM   2888  CB  ASP B 139      60.855  24.675 137.886  1.00 17.84           C
ATOM   2889  CG  ASP B 139      60.271  25.940 137.316  1.00 18.63           C
ATOM   2890  OD1 ASP B 139      60.709  27.006 137.741  1.00 21.42           O
ATOM   2891  OD2 ASP B 139      59.391  25.858 136.428  1.00 17.34           O1-
ATOM   2892  H   ASP B 139      61.207  22.595 138.999  1.00 15.93           H
ATOM   2893  HA  ASP B 139      60.634  25.008 139.881  1.00 13.10           H
ATOM   2894  HB2 ASP B 139      61.816  24.791 137.945  1.00 21.41           H
ATOM   2895  HB3 ASP B 139      60.646  23.949 137.278  1.00 21.41           H
ATOM   2896  N   ALA B 140      58.139  23.285 138.833  1.00 12.49           N
ATOM   2897  CA  ALA B 140      56.681  23.211 138.920  1.00 10.16           C
ATOM   2898  C   ALA B 140      56.164  23.319 140.355  1.00 13.36           C
ATOM   2899  O   ALA B 140      55.139  23.967 140.603  1.00 10.93           O
ATOM   2900  CB  ALA B 140      56.192  21.902 138.324  1.00 11.53           C
ATOM   2901  H   ALA B 140      58.511  22.596 138.476  1.00 14.99           H
ATOM   2902  HA  ALA B 140      56.297  23.938 138.406  1.00 12.20           H
ATOM   2903  HB1 ALA B 140      55.225  21.868 138.389  1.00 13.83           H
ATOM   2904  HB2 ALA B 140      56.464  21.858 137.394  1.00 13.83           H
ATOM   2905  HB3 ALA B 140      56.583  21.165 138.819  1.00 13.83           H
ATOM   2906  N   PHE B 141      56.795  22.608 141.298  1.00 15.70           N
ATOM   2907  CA  PHE B 141      56.409  22.716 142.711  1.00 19.48           C
ATOM   2908  C   PHE B 141      56.687  24.115 143.265  1.00 12.91           C
ATOM   2909  O   PHE B 141      55.924  24.624 144.083  1.00 17.62           O
ATOM   2910  CB  PHE B 141      57.157  21.670 143.560  1.00 14.89           C
ATOM   2911  CG  PHE B 141      56.692  20.241 143.364  1.00 12.97           C
ATOM   2912  CD1 PHE B 141      55.385  19.946 143.034  1.00 15.78           C
ATOM   2913  CD2 PHE B 141      57.577  19.190 143.524  1.00 13.54           C
ATOM   2914  CE1 PHE B 141      54.986  18.636 142.850  1.00 16.58           C
ATOM   2915  CE2 PHE B 141      57.183  17.882 143.346  1.00  8.40           C
ATOM   2916  CZ  PHE B 141      55.892  17.602 143.017  1.00 13.21           C
ATOM   2917  H   PHE B 141      57.442  22.062 141.147  1.00 18.84           H
ATOM   2918  HA  PHE B 141      55.458  22.544 142.792  1.00 23.37           H
ATOM   2919  HB2 PHE B 141      58.099  21.705 143.333  1.00 17.87           H
ATOM   2920  HB3 PHE B 141      57.039  21.891 144.497  1.00 17.87           H
ATOM   2921  HD1 PHE B 141      54.771  20.635 142.918  1.00 18.94           H
ATOM   2922  HD2 PHE B 141      58.462  19.371 143.748  1.00 16.24           H
ATOM   2923  HE1 PHE B 141      54.103  18.447 142.627  1.00 19.90           H
ATOM   2924  HE2 PHE B 141      57.796  17.191 143.458  1.00 10.08           H
ATOM   2925  HZ  PHE B 141      55.622  16.720 142.898  1.00 15.85           H
ATOM   2926  N   ALA B 142      57.762  24.757 142.824  1.00 15.81           N
ATOM   2927  CA  ALA B 142      58.046  26.114 143.276  1.00 19.10           C
ATOM   2928  C   ALA B 142      57.020  27.113 142.759  1.00 19.74           C
ATOM   2929  O   ALA B 142      56.582  28.005 143.501  1.00 17.94           O
ATOM   2930  CB  ALA B 142      59.448  26.525 142.837  1.00 14.53           C
ATOM   2931  H   ALA B 142      58.336  24.434 142.271  1.00 18.97           H
ATOM   2932  HA  ALA B 142      58.019  26.134 144.245  1.00 22.92           H
ATOM   2933  HB1 ALA B 142      59.622  27.429 143.145  1.00 17.43           H
ATOM   2934  HB2 ALA B 142      60.092  25.914 143.226  1.00 17.43           H
ATOM   2935  HB3 ALA B 142      59.499  26.489 141.869  1.00 17.43           H
ATOM   2936  N   ARG B 143      56.671  27.024 141.475  1.00 20.13           N
ATOM   2937  CA  ARG B 143      55.693  27.944 140.901  1.00 17.44           C
ATOM   2938  C   ARG B 143      54.323  27.700 141.514  1.00 13.76           C
ATOM   2939  O   ARG B 143      53.554  28.642 141.710  1.00 19.78           O
ATOM   2940  CB  ARG B 143      55.663  27.791 139.362  1.00 14.73           C
ATOM   2941  CG  ARG B 143      56.971  28.142 138.697  1.00 16.38           C
ATOM   2942  CD  ARG B 143      56.910  28.108 137.153  1.00 18.59           C
ATOM   2943  NE  ARG B 143      56.800  26.747 136.642  1.00 16.37           N
ATOM   2944  CZ  ARG B 143      55.706  26.174 136.151  1.00 14.61           C
ATOM   2945  NH1 ARG B 143      54.572  26.832 136.062  1.00 18.24           N
ATOM   2946  NH2 ARG B 143      55.751  24.908 135.756  1.00 18.20           N1+
ATOM   2947  H   ARG B 143      56.983  26.446 140.921  1.00 24.15           H
ATOM   2948  HA  ARG B 143      55.956  28.854 141.107  1.00 20.93           H
ATOM   2949  HB2 ARG B 143      55.455  26.869 139.142  1.00 17.67           H
ATOM   2950  HB3 ARG B 143      54.979  28.377 139.002  1.00 17.67           H
ATOM   2951  HG2 ARG B 143      57.228  29.039 138.964  1.00 19.65           H
ATOM   2952  HG3 ARG B 143      57.648  27.508 138.981  1.00 19.65           H
ATOM   2953  HD2 ARG B 143      56.134  28.607 136.854  1.00 22.31           H
ATOM   2954  HD3 ARG B 143      57.720  28.502 136.793  1.00 22.31           H
ATOM   2955  HE  ARG B 143      57.514  26.267 136.660  1.00 19.65           H
ATOM   2956 HH11 ARG B 143      54.528  27.650 136.325  1.00 21.89           H
ATOM   2957 HH12 ARG B 143      53.875  26.446 135.739  1.00 21.89           H
ATOM   2958 HH21 ARG B 143      56.488  24.468 135.804  1.00 21.84           H
ATOM   2959 HH22 ARG B 143      55.049  24.536 135.425  1.00 21.84           H
ATOM   2960  N   ALA B 144      54.030  26.450 141.864  1.00 17.05           N
ATOM   2961  CA  ALA B 144      52.774  26.108 142.531  1.00 16.40           C
ATOM   2962  C   ALA B 144      52.673  26.707 143.935  1.00 20.59           C
ATOM   2963  O   ALA B 144      51.577  27.064 144.368  1.00 18.39           O
ATOM   2964  CB  ALA B 144      52.635  24.592 142.605  1.00 17.24           C
ATOM   2965  H   ALA B 144      54.546  25.775 141.725  1.00 20.46           H
ATOM   2966  HA  ALA B 144      52.035  26.451 142.005  1.00 19.68           H
ATOM   2967  HB1 ALA B 144      51.800  24.373 143.048  1.00 20.68           H
ATOM   2968  HB2 ALA B 144      52.637  24.231 141.705  1.00 20.68           H
ATOM   2969  HB3 ALA B 144      53.382  24.231 143.108  1.00 20.68           H
ATOM   2970  N   PHE B 145      53.786  26.763 144.686  1.00 22.21           N
ATOM   2971  CA  PHE B 145      53.767  27.434 145.990  1.00 25.97           C
ATOM   2972  C   PHE B 145      53.679  28.941 145.824  1.00 22.75           C
ATOM   2973  O   PHE B 145      53.027  29.616 146.621  1.00 27.22           O
ATOM   2974  CB  PHE B 145      55.018  27.099 146.833  1.00 19.74           C
ATOM   2975  CG  PHE B 145      54.970  25.766 147.481  1.00 15.78           C
ATOM   2976  CD1 PHE B 145      53.941  25.451 148.336  1.00 16.23           C
ATOM   2977  CD2 PHE B 145      55.957  24.834 147.248  1.00 16.07           C
ATOM   2978  CE1 PHE B 145      53.881  24.237 148.938  1.00 22.60           C
ATOM   2979  CE2 PHE B 145      55.922  23.610 147.851  1.00 23.92           C
ATOM   2980  CZ  PHE B 145      54.880  23.299 148.705  1.00 26.84           C
ATOM   2981  H   PHE B 145      54.547  26.427 144.466  1.00 26.65           H
ATOM   2982  HA  PHE B 145      52.985  27.141 146.484  1.00 31.16           H
ATOM   2983  HB2 PHE B 145      55.797  27.119 146.255  1.00 23.69           H
ATOM   2984  HB3 PHE B 145      55.111  27.765 147.532  1.00 23.69           H
ATOM   2985  HD1 PHE B 145      53.270  26.076 148.496  1.00 19.47           H
ATOM   2986  HD2 PHE B 145      56.660  25.043 146.675  1.00 19.28           H
ATOM   2987  HE1 PHE B 145      53.178  24.037 149.513  1.00 27.12           H
ATOM   2988  HE2 PHE B 145      56.592  22.987 147.685  1.00 28.71           H
ATOM   2989  HZ  PHE B 145      54.844  22.465 149.117  1.00 32.20           H
ATOM   2990  N   ALA B 146      54.374  29.489 144.834  1.00 18.37           N
ATOM   2991  CA  ALA B 146      54.337  30.930 144.612  1.00 23.89           C
ATOM   2992  C   ALA B 146      52.925  31.456 144.334  1.00 25.64           C
ATOM   2993  O   ALA B 146      52.648  32.631 144.595  1.00 25.33           O
ATOM   2994  CB  ALA B 146      55.267  31.287 143.464  1.00 18.74           C
ATOM   2995  H   ALA B 146      54.869  29.055 144.281  1.00 22.05           H
ATOM   2996  HA  ALA B 146      54.666  31.376 145.409  1.00 28.67           H
ATOM   2997  HB1 ALA B 146      55.239  32.246 143.321  1.00 22.49           H
ATOM   2998  HB2 ALA B 146      56.169  31.012 143.692  1.00 22.49           H
ATOM   2999  HB3 ALA B 146      54.972  30.824 142.664  1.00 22.49           H
ATOM   3000  N   LEU B 147      52.021  30.630 143.802  1.00 25.27           N
ATOM   3001  CA  LEU B 147      50.646  31.094 143.621  1.00 28.27           C
ATOM   3002  C   LEU B 147      50.066  31.525 144.947  1.00 30.70           C
ATOM   3003  O   LEU B 147      49.430  32.575 145.064  1.00 38.14           O
ATOM   3004  CB  LEU B 147      49.758  30.002 143.036  1.00 23.06           C
ATOM   3005  CG  LEU B 147      49.948  29.574 141.582  1.00 29.58           C
ATOM   3006  CD1 LEU B 147      48.967  28.470 141.254  1.00 25.63           C
ATOM   3007  CD2 LEU B 147      49.753  30.755 140.659  1.00 25.95           C
ATOM   3008  H   LEU B 147      52.172  29.823 143.546  1.00 30.33           H
ATOM   3009  HA  LEU B 147      50.638  31.855 143.019  1.00 33.93           H
ATOM   3010  HB2 LEU B 147      49.880  29.206 143.576  1.00 27.67           H
ATOM   3011  HB3 LEU B 147      48.838  30.298 143.119  1.00 27.67           H
ATOM   3012  HG  LEU B 147      50.848  29.233 141.460  1.00 35.49           H
ATOM   3013 HD11 LEU B 147      49.092  28.202 140.330  1.00 30.75           H
ATOM   3014 HD12 LEU B 147      49.132  27.716 141.842  1.00 30.75           H
ATOM   3015 HD13 LEU B 147      48.065  28.800 141.384  1.00 30.75           H
ATOM   3016 HD21 LEU B 147      49.878  30.463 139.742  1.00 31.14           H
ATOM   3017 HD22 LEU B 147      48.855  31.102 140.777  1.00 31.14           H
ATOM   3018 HD23 LEU B 147      50.404  31.439 140.880  1.00 31.14           H
ATOM   3019  N   TRP B 148      50.267  30.699 145.955  1.00 31.45           N
ATOM   3020  CA  TRP B 148      49.659  30.902 147.257  1.00 31.13           C
ATOM   3021  C   TRP B 148      50.397  31.948 148.075  1.00 25.40           C
ATOM   3022  O   TRP B 148      49.764  32.770 148.738  1.00 27.29           O
ATOM   3023  CB  TRP B 148      49.646  29.587 147.994  1.00 26.86           C
ATOM   3024  CG  TRP B 148      48.790  28.539 147.406  1.00 23.10           C
ATOM   3025  CD1 TRP B 148      49.202  27.367 146.883  1.00 21.22           C
ATOM   3026  CD2 TRP B 148      47.363  28.541 147.326  1.00 28.10           C
ATOM   3027  NE1 TRP B 148      48.124  26.614 146.496  1.00 21.47           N
ATOM   3028  CE2 TRP B 148      46.979  27.315 146.753  1.00 24.43           C
ATOM   3029  CE3 TRP B 148      46.370  29.454 147.699  1.00 29.28           C
ATOM   3030  CZ2 TRP B 148      45.642  26.972 146.533  1.00 30.21           C
ATOM   3031  CZ3 TRP B 148      45.032  29.112 147.476  1.00 28.25           C
ATOM   3032  CH2 TRP B 148      44.685  27.885 146.900  1.00 26.94           C
ATOM   3033  H   TRP B 148      50.762  29.997 145.910  1.00 37.74           H
ATOM   3034  HA  TRP B 148      48.742  31.196 147.141  1.00 37.35           H
ATOM   3035  HB2 TRP B 148      50.551  29.241 148.021  1.00 32.23           H
ATOM   3036  HB3 TRP B 148      49.332  29.745 148.898  1.00 32.23           H
ATOM   3037  HD1 TRP B 148      50.089  27.094 146.825  1.00 25.46           H
ATOM   3038  HE1 TRP B 148      48.163  25.835 146.133  1.00 25.77           H
ATOM   3039  HE3 TRP B 148      46.594  30.263 148.100  1.00 35.13           H
ATOM   3040  HZ2 TRP B 148      45.411  26.165 146.134  1.00 36.25           H
ATOM   3041  HZ3 TRP B 148      44.362  29.709 147.719  1.00 33.90           H
ATOM   3042  HH2 TRP B 148      43.788  27.689 146.750  1.00 32.32           H
ATOM   3043  N   SER B 149      51.730  31.942 148.057  1.00 29.95           N
ATOM   3044  CA  SER B 149      52.459  32.995 148.771  1.00 36.57           C
ATOM   3045  C   SER B 149      52.176  34.367 148.182  1.00 40.41           C
ATOM   3046  O   SER B 149      52.477  35.381 148.817  1.00 45.58           O
ATOM   3047  CB  SER B 149      53.971  32.743 148.761  1.00 30.44           C
ATOM   3048  OG  SER B 149      54.469  32.725 147.439  1.00 38.64           O
ATOM   3049  H   SER B 149      52.223  31.362 147.655  1.00 35.94           H
ATOM   3050  HA  SER B 149      52.167  33.004 149.696  1.00 43.88           H
ATOM   3051  HB2 SER B 149      54.412  33.450 149.256  1.00 36.52           H
ATOM   3052  HB3 SER B 149      54.150  31.885 149.178  1.00 36.52           H
ATOM   3053  HG  SER B 149      55.298  32.586 147.447  1.00 46.37           H
ATOM   3054  N   ALA B 150      51.620  34.421 146.976  1.00 36.61           N
ATOM   3055  CA  ALA B 150      51.351  35.703 146.356  1.00 37.79           C
ATOM   3056  C   ALA B 150      50.143  36.384 146.972  1.00 38.31           C
ATOM   3057  O   ALA B 150      50.038  37.608 146.898  1.00 38.05           O
ATOM   3058  CB  ALA B 150      51.139  35.519 144.854  1.00 37.83           C
ATOM   3059  H   ALA B 150      51.394  33.738 146.505  1.00 43.94           H
ATOM   3060  HA  ALA B 150      52.118  36.283 146.481  1.00 45.35           H
ATOM   3061  HB1 ALA B 150      50.960  36.384 144.453  1.00 45.40           H
ATOM   3062  HB2 ALA B 150      51.941  35.134 144.468  1.00 45.40           H
ATOM   3063  HB3 ALA B 150      50.385  34.926 144.713  1.00 45.40           H
ATOM   3064  N   VAL B 151      49.236  35.619 147.581  1.00 37.87           N
ATOM   3065  CA  VAL B 151      48.013  36.180 148.150  1.00 41.20           C
ATOM   3066  C   VAL B 151      47.915  35.903 149.653  1.00 42.00           C
ATOM   3067  O   VAL B 151      46.807  35.796 150.196  1.00 39.63           O
ATOM   3068  CB  VAL B 151      46.773  35.632 147.418  1.00 39.53           C
ATOM   3069  CG1 VAL B 151      46.834  35.985 145.952  1.00 43.88           C
ATOM   3070  CG2 VAL B 151      46.653  34.132 147.586  1.00 39.03           C
ATOM   3071  H   VAL B 151      49.306  34.767 147.677  1.00 45.44           H
ATOM   3072  HA  VAL B 151      48.027  37.143 148.028  1.00 49.44           H
ATOM   3073  HB  VAL B 151      45.978  36.041 147.793  1.00 47.44           H
ATOM   3074 HG11 VAL B 151      46.046  35.632 145.510  1.00 52.65           H
ATOM   3075 HG12 VAL B 151      46.860  36.950 145.861  1.00 52.65           H
ATOM   3076 HG13 VAL B 151      47.633  35.594 145.566  1.00 52.65           H
ATOM   3077 HG21 VAL B 151      45.864  33.824 147.114  1.00 46.83           H
ATOM   3078 HG22 VAL B 151      47.445  33.709 147.219  1.00 46.83           H
ATOM   3079 HG23 VAL B 151      46.576  33.926 148.531  1.00 46.83           H
ATOM   3080  N   THR B 152      49.058  35.768 150.330  1.00 42.39           N
ATOM   3081  CA  THR B 152      49.098  35.542 151.772  1.00 33.79           C
ATOM   3082  C   THR B 152      50.462  35.993 152.286  1.00 35.88           C
ATOM   3083  O   THR B 152      51.384  36.241 151.490  1.00 35.17           O
ATOM   3084  CB  THR B 152      48.859  34.064 152.137  1.00 31.57           C
ATOM   3085  OG1 THR B 152      49.869  33.245 151.536  1.00 36.16           O
ATOM   3086  CG2 THR B 152      47.477  33.575 151.770  1.00 32.79           C
ATOM   3087  H   THR B 152      49.836  35.805 149.966  1.00 50.87           H
ATOM   3088  HA  THR B 152      48.414  36.079 152.202  1.00 40.54           H
ATOM   3089  HB  THR B 152      48.940  33.979 153.099  1.00 37.89           H
ATOM   3090  HG1 THR B 152      49.846  33.327 150.700  1.00 43.40           H
ATOM   3091 HG21 THR B 152      47.379  32.642 152.020  1.00 39.35           H
ATOM   3092 HG22 THR B 152      46.806  34.098 152.235  1.00 39.35           H
ATOM   3093 HG23 THR B 152      47.338  33.661 150.814  1.00 39.35           H
ATOM   3094  N   PRO B 153      50.624  36.109 153.612  1.00 40.20           N
ATOM   3095  CA  PRO B 153      51.956  36.344 154.198  1.00 42.54           C
ATOM   3096  C   PRO B 153      52.811  35.089 154.337  1.00 36.16           C
ATOM   3097  O   PRO B 153      53.891  35.158 154.936  1.00 33.72           O
ATOM   3098  CB  PRO B 153      51.616  36.916 155.582  1.00 36.75           C
ATOM   3099  CG  PRO B 153      50.378  36.175 155.948  1.00 42.89           C
ATOM   3100  CD  PRO B 153      49.578  36.123 154.660  1.00 40.01           C
ATOM   3101  HA  PRO B 153      52.440  37.009 153.684  1.00 51.04           H
ATOM   3102  HB2 PRO B 153      52.334  36.728 156.207  1.00 44.10           H
ATOM   3103  HB3 PRO B 153      51.447  37.869 155.517  1.00 44.10           H
ATOM   3104  HG2 PRO B 153      50.606  35.281 156.249  1.00 51.46           H
ATOM   3105  HG3 PRO B 153      49.895  36.659 156.636  1.00 51.46           H
ATOM   3106  HD2 PRO B 153      49.049  35.311 154.622  1.00 48.01           H
ATOM   3107  HD3 PRO B 153      49.023  36.915 154.575  1.00 48.01           H
ATOM   3108  N   LEU B 154      52.357  33.954 153.811  1.00 38.49           N
ATOM   3109  CA  LEU B 154      53.157  32.741 153.829  1.00 31.22           C
ATOM   3110  C   LEU B 154      54.343  32.832 152.876  1.00 29.11           C
ATOM   3111  O   LEU B 154      54.287  33.464 151.819  1.00 33.43           O
ATOM   3112  CB  LEU B 154      52.312  31.541 153.448  1.00 24.66           C
ATOM   3113  CG  LEU B 154      51.009  31.356 154.197  1.00 31.04           C
ATOM   3114  CD1 LEU B 154      50.178  30.313 153.474  1.00 24.64           C
ATOM   3115  CD2 LEU B 154      51.284  30.950 155.650  1.00 32.71           C
ATOM   3116  H   LEU B 154      51.587  33.863 153.438  1.00 46.19           H
ATOM   3117  HA  LEU B 154      53.500  32.599 154.725  1.00 37.46           H
ATOM   3118  HB2 LEU B 154      52.093  31.613 152.506  1.00 29.60           H
ATOM   3119  HB3 LEU B 154      52.841  30.741 153.593  1.00 29.60           H
ATOM   3120  HG  LEU B 154      50.516  32.192 154.199  1.00 37.25           H
ATOM   3121 HD11 LEU B 154      49.342  30.191 153.950  1.00 29.56           H
ATOM   3122 HD12 LEU B 154      50.004  30.619 152.571  1.00 29.56           H
ATOM   3123 HD13 LEU B 154      50.671  29.478 153.452  1.00 29.56           H
ATOM   3124 HD21 LEU B 154      50.438  30.836 156.112  1.00 39.26           H
ATOM   3125 HD22 LEU B 154      51.779  30.115 155.656  1.00 39.26           H
ATOM   3126 HD23 LEU B 154      51.805  31.647 156.079  1.00 39.26           H
ATOM   3127  N   THR B 155      55.418  32.170 153.271  1.00 24.54           N
ATOM   3128  CA  THR B 155      56.584  31.961 152.448  1.00 27.09           C
ATOM   3129  C   THR B 155      56.883  30.470 152.483  1.00 31.06           C
ATOM   3130  O   THR B 155      56.385  29.736 153.345  1.00 27.93           O
ATOM   3131  CB  THR B 155      57.791  32.750 152.931  1.00 23.44           C
ATOM   3132  OG1 THR B 155      58.198  32.253 154.221  1.00 26.87           O
ATOM   3133  CG2 THR B 155      57.454  34.197 153.011  1.00 28.55           C
ATOM   3134  H   THR B 155      55.493  31.818 154.052  1.00 29.45           H
ATOM   3135  HA  THR B 155      56.390  32.219 151.534  1.00 32.51           H
ATOM   3136  HB  THR B 155      58.520  32.641 152.300  1.00 28.13           H
ATOM   3137  HG1 THR B 155      58.401  31.440 154.164  1.00 32.25           H
ATOM   3138 HG21 THR B 155      58.224  34.700 153.319  1.00 34.25           H
ATOM   3139 HG22 THR B 155      57.192  34.526 152.137  1.00 34.25           H
ATOM   3140 HG23 THR B 155      56.721  34.333 153.631  1.00 34.25           H
ATOM   3141  N   PHE B 156      57.709  30.030 151.538  1.00 28.48           N
ATOM   3142  CA  PHE B 156      57.865  28.607 151.261  1.00 26.68           C
ATOM   3143  C   PHE B 156      59.332  28.315 150.989  1.00 18.84           C
ATOM   3144  O   PHE B 156      59.912  28.848 150.045  1.00 27.67           O
ATOM   3145  CB  PHE B 156      56.977  28.192 150.084  1.00 19.41           C
ATOM   3146  CG  PHE B 156      55.507  28.195 150.408  1.00 23.25           C
ATOM   3147  CD1 PHE B 156      54.934  27.180 151.199  1.00 23.91           C
ATOM   3148  CD2 PHE B 156      54.690  29.209 149.945  1.00 21.57           C
ATOM   3149  CE1 PHE B 156      53.571  27.195 151.510  1.00 20.38           C
ATOM   3150  CE2 PHE B 156      53.325  29.222 150.247  1.00 18.58           C
ATOM   3151  CZ  PHE B 156      52.768  28.225 151.019  1.00 20.03           C
ATOM   3152  H   PHE B 156      58.192  30.538 151.040  1.00 34.18           H
ATOM   3153  HA  PHE B 156      57.594  28.098 152.041  1.00 32.02           H
ATOM   3154  HB2 PHE B 156      57.121  28.809 149.349  1.00 23.29           H
ATOM   3155  HB3 PHE B 156      57.219  27.293 149.811  1.00 23.29           H
ATOM   3156  HD1 PHE B 156      55.470  26.494 151.524  1.00 28.69           H
ATOM   3157  HD2 PHE B 156      55.052  29.888 149.421  1.00 25.88           H
ATOM   3158  HE1 PHE B 156      53.201  26.518 152.028  1.00 24.46           H
ATOM   3159  HE2 PHE B 156      52.787  29.910 149.926  1.00 22.30           H
ATOM   3160  HZ  PHE B 156      51.860  28.242 151.218  1.00 24.04           H
ATOM   3161  N   THR B 157      59.939  27.501 151.844  1.00 24.49           N
ATOM   3162  CA  THR B 157      61.381  27.290 151.844  1.00 23.74           C
ATOM   3163  C   THR B 157      61.656  25.813 151.680  1.00 17.10           C
ATOM   3164  O   THR B 157      61.110  24.989 152.424  1.00 18.01           O
ATOM   3165  CB  THR B 157      62.001  27.807 153.137  1.00 21.06           C
ATOM   3166  OG1 THR B 157      61.729  29.194 153.224  1.00 23.72           O
ATOM   3167  CG2 THR B 157      63.498  27.604 153.162  1.00 23.30           C
ATOM   3168  H   THR B 157      59.527  27.048 152.448  1.00 29.39           H
ATOM   3169  HA  THR B 157      61.779  27.765 151.098  1.00 28.49           H
ATOM   3170  HB  THR B 157      61.610  27.348 153.896  1.00 25.27           H
ATOM   3171  HG1 THR B 157      60.899  29.324 153.231  1.00 28.47           H
ATOM   3172 HG21 THR B 157      63.864  27.942 153.994  1.00 27.96           H
ATOM   3173 HG22 THR B 157      63.705  26.660 153.087  1.00 27.96           H
ATOM   3174 HG23 THR B 157      63.909  28.077 152.422  1.00 27.96           H
ATOM   3175  N   ARG B 158      62.504  25.489 150.717  1.00 18.78           N
ATOM   3176  CA  ARG B 158      62.845  24.111 150.427  1.00 24.26           C
ATOM   3177  C   ARG B 158      63.965  23.671 151.358  1.00 22.14           C
ATOM   3178  O   ARG B 158      64.946  24.392 151.535  1.00 23.81           O
ATOM   3179  CB  ARG B 158      63.282  23.954 148.971  1.00 25.76           C
ATOM   3180  CG  ARG B 158      63.517  22.503 148.572  1.00 20.37           C
ATOM   3181  CD  ARG B 158      64.111  22.434 147.246  1.00 25.10           C
ATOM   3182  NE  ARG B 158      64.419  21.080 146.839  1.00 20.30           N
ATOM   3183  CZ  ARG B 158      64.896  20.785 145.641  1.00 17.30           C
ATOM   3184  NH1 ARG B 158      65.110  21.757 144.770  1.00 20.36           N
ATOM   3185  NH2 ARG B 158      65.161  19.540 145.319  1.00 18.83           N1+
ATOM   3186  H   ARG B 158      62.901  26.060 150.211  1.00 22.54           H
ATOM   3187  HA  ARG B 158      62.073  23.545 150.581  1.00 29.11           H
ATOM   3188  HB2 ARG B 158      62.590  24.315 148.394  1.00 30.91           H
ATOM   3189  HB3 ARG B 158      64.111  24.440 148.837  1.00 30.91           H
ATOM   3190  HG2 ARG B 158      64.125  22.088 149.203  1.00 24.44           H
ATOM   3191  HG3 ARG B 158      62.670  22.031 148.554  1.00 24.44           H
ATOM   3192  HD2 ARG B 158      63.489  22.807 146.601  1.00 30.12           H
ATOM   3193  HD3 ARG B 158      64.936  22.944 147.243  1.00 30.12           H
ATOM   3194  HE  ARG B 158      64.111  20.436 147.319  1.00 24.36           H
ATOM   3195 HH11 ARG B 158      64.937  22.572 144.983  1.00 24.44           H
ATOM   3196 HH12 ARG B 158      65.421  21.573 143.989  1.00 24.44           H
ATOM   3197 HH21 ARG B 158      65.021  18.910 145.888  1.00 22.60           H
ATOM   3198 HH22 ARG B 158      65.472  19.355 144.539  1.00 22.60           H
ATOM   3199  N   VAL B 159      63.807  22.496 151.951  1.00 16.93           N
ATOM   3200  CA  VAL B 159      64.796  21.900 152.819  1.00 20.12           C
ATOM   3201  C   VAL B 159      64.913  20.440 152.409  1.00 19.75           C
ATOM   3202  O   VAL B 159      64.202  19.985 151.524  1.00 19.60           O
ATOM   3203  CB  VAL B 159      64.420  22.038 154.307  1.00 18.89           C
ATOM   3204  CG1 VAL B 159      64.102  23.488 154.637  1.00 19.75           C
ATOM   3205  CG2 VAL B 159      63.234  21.158 154.640  1.00 20.28           C
ATOM   3206  H   VAL B 159      63.103  22.010 151.859  1.00 20.31           H
ATOM   3207  HA  VAL B 159      65.654  22.330 152.677  1.00 24.14           H
ATOM   3208  HB  VAL B 159      65.170  21.759 154.855  1.00 22.67           H
ATOM   3209 HG11 VAL B 159      63.868  23.554 155.576  1.00 23.70           H
ATOM   3210 HG12 VAL B 159      64.883  24.032 154.451  1.00 23.70           H
ATOM   3211 HG13 VAL B 159      63.357  23.781 154.088  1.00 23.70           H
ATOM   3212 HG21 VAL B 159      63.018  21.263 155.580  1.00 24.33           H
ATOM   3213 HG22 VAL B 159      62.479  21.427 154.094  1.00 24.33           H
ATOM   3214 HG23 VAL B 159      63.465  20.235 154.455  1.00 24.33           H
ATOM   3215  N   TYR B 160      65.775  19.694 153.086  1.00 23.28           N
ATOM   3216  CA  TYR B 160      66.096  18.339 152.654  1.00 25.49           C
ATOM   3217  C   TYR B 160      65.954  17.303 153.768  1.00 26.14           C
ATOM   3218  O   TYR B 160      66.618  16.267 153.743  1.00 28.95           O
ATOM   3219  CB  TYR B 160      67.507  18.305 152.080  1.00 21.50           C
ATOM   3220  CG  TYR B 160      67.635  19.109 150.821  1.00 24.01           C
ATOM   3221  CD1 TYR B 160      67.861  20.477 150.871  1.00 23.10           C
ATOM   3222  CD2 TYR B 160      67.493  18.507 149.570  1.00 23.35           C
ATOM   3223  CE1 TYR B 160      67.955  21.226 149.703  1.00 22.38           C
ATOM   3224  CE2 TYR B 160      67.600  19.246 148.408  1.00 24.22           C
ATOM   3225  CZ  TYR B 160      67.838  20.607 148.484  1.00 25.08           C
ATOM   3226  OH  TYR B 160      67.950  21.358 147.323  1.00 36.44           O
ATOM   3227  H   TYR B 160      66.187  19.947 153.797  1.00 27.93           H
ATOM   3228  HA  TYR B 160      65.484  18.089 151.944  1.00 30.59           H
ATOM   3229  HB2 TYR B 160      68.124  18.669 152.734  1.00 25.80           H
ATOM   3230  HB3 TYR B 160      67.743  17.386 151.875  1.00 25.80           H
ATOM   3231  HD1 TYR B 160      67.947  20.899 151.695  1.00 27.72           H
ATOM   3232  HD2 TYR B 160      67.340  17.591 149.517  1.00 28.02           H
ATOM   3233  HE1 TYR B 160      68.121  22.140 149.748  1.00 26.86           H
ATOM   3234  HE2 TYR B 160      67.515  18.831 147.580  1.00 29.07           H
ATOM   3235  HH  TYR B 160      67.860  20.863 146.651  1.00 43.73           H
ATOM   3236  N   SER B 161      65.089  17.540 154.746  1.00 32.22           N
ATOM   3237  CA  SER B 161      64.950  16.608 155.851  1.00 35.13           C
ATOM   3238  C   SER B 161      63.480  16.411 156.175  1.00 33.30           C
ATOM   3239  O   SER B 161      62.607  17.172 155.744  1.00 22.65           O
ATOM   3240  CB  SER B 161      65.705  17.084 157.104  1.00 32.28           C
ATOM   3241  OG  SER B 161      65.277  18.373 157.524  1.00 37.51           O
ATOM   3242  H   SER B 161      64.575  18.229 154.791  1.00 38.66           H
ATOM   3243  HA  SER B 161      65.317  15.749 155.588  1.00 42.16           H
ATOM   3244  HB2 SER B 161      65.546  16.453 157.823  1.00 38.74           H
ATOM   3245  HB3 SER B 161      66.653  17.120 156.902  1.00 38.74           H
ATOM   3246  HG  SER B 161      65.704  18.608 158.208  1.00 45.01           H
ATOM   3247  N   ARG B 162      63.240  15.373 156.975  1.00 37.16           N
ATOM   3248  CA  ARG B 162      61.930  15.039 157.507  1.00 37.62           C
ATOM   3249  C   ARG B 162      61.357  16.139 158.386  1.00 32.45           C
ATOM   3250  O   ARG B 162      60.174  16.081 158.722  1.00 37.08           O
ATOM   3251  CB  ARG B 162      62.032  13.740 158.301  1.00 46.28           C
ATOM   3252  CG  ARG B 162      60.961  12.719 157.964  1.00 63.39           C
ATOM   3253  CD  ARG B 162      61.035  11.478 158.900  1.00 69.62           C
ATOM   3254  NE  ARG B 162      60.004  10.486 158.560  1.00 76.70           N
ATOM   3255  CZ  ARG B 162      59.712   9.405 159.288  1.00 77.50           C
ATOM   3256  NH1 ARG B 162      58.756   8.566 158.883  1.00 77.07           N
ATOM   3257  NH2 ARG B 162      60.365   9.160 160.421  1.00 74.30           N1+
ATOM   3258  H   ARG B 162      63.852  14.826 157.231  1.00 44.59           H
ATOM   3259  HA  ARG B 162      61.317  14.893 156.769  1.00 45.15           H
ATOM   3260  HB2 ARG B 162      62.894  13.333 158.124  1.00 55.53           H
ATOM   3261  HB3 ARG B 162      61.956  13.947 159.246  1.00 55.53           H
ATOM   3262  HG2 ARG B 162      60.087  13.126 158.069  1.00 76.07           H
ATOM   3263  HG3 ARG B 162      61.083  12.417 157.050  1.00 76.07           H
ATOM   3264  HD2 ARG B 162      61.904  11.058 158.806  1.00 83.55           H
ATOM   3265  HD3 ARG B 162      60.895  11.760 159.817  1.00 83.55           H
ATOM   3266  HE  ARG B 162      59.555  10.611 157.838  1.00 92.04           H
ATOM   3267 HH11 ARG B 162      58.330   8.721 158.152  1.00 92.48           H
ATOM   3268 HH12 ARG B 162      58.566   7.871 159.352  1.00 92.48           H
ATOM   3269 HH21 ARG B 162      60.982   9.697 160.687  1.00 89.16           H
ATOM   3270 HH22 ARG B 162      60.172   8.463 160.887  1.00 89.16           H
ATOM   3271  N   ASP B 163      62.158  17.134 158.756  1.00 33.08           N
ATOM   3272  CA  ASP B 163      61.688  18.270 159.540  1.00 37.25           C
ATOM   3273  C   ASP B 163      60.746  19.173 158.763  1.00 31.22           C
ATOM   3274  O   ASP B 163      60.177  20.106 159.350  1.00 29.89           O
ATOM   3275  CB  ASP B 163      62.868  19.131 160.023  1.00 42.39           C
ATOM   3276  CG  ASP B 163      63.963  18.324 160.670  1.00 48.23           C
ATOM   3277  OD1 ASP B 163      63.659  17.332 161.380  1.00 46.75           O
ATOM   3278  OD2 ASP B 163      65.139  18.701 160.459  1.00 53.64           O1-
ATOM   3279  H   ASP B 163      62.995  17.174 158.560  1.00 39.70           H
ATOM   3280  HA  ASP B 163      61.215  17.941 160.321  1.00 44.70           H
ATOM   3281  HB2 ASP B 163      63.250  19.596 159.262  1.00 50.87           H
ATOM   3282  HB3 ASP B 163      62.545  19.772 160.674  1.00 50.87           H
ATOM   3283  N   ALA B 164      60.616  18.961 157.460  1.00 28.87           N
ATOM   3284  CA  ALA B 164      59.766  19.810 156.641  1.00 24.46           C
ATOM   3285  C   ALA B 164      58.316  19.694 157.088  1.00 19.78           C
ATOM   3286  O   ALA B 164      57.847  18.629 157.494  1.00 16.69           O
ATOM   3287  CB  ALA B 164      59.889  19.420 155.165  1.00 21.40           C
ATOM   3288  H   ALA B 164      61.010  18.331 157.026  1.00 34.65           H
ATOM   3289  HA  ALA B 164      60.044  20.735 156.738  1.00 29.35           H
ATOM   3290  HB1 ALA B 164      59.316  19.997 154.637  1.00 25.69           H
ATOM   3291  HB2 ALA B 164      60.812  19.526 154.887  1.00 25.69           H
ATOM   3292  HB3 ALA B 164      59.616  18.495 155.060  1.00 25.69           H
ATOM   3293  N   ASP B 165      57.594  20.803 156.999  1.00 16.75           N
ATOM   3294  CA  ASP B 165      56.154  20.751 157.241  1.00 18.98           C
ATOM   3295  C   ASP B 165      55.455  19.912 156.172  1.00 20.80           C
ATOM   3296  O   ASP B 165      54.635  19.032 156.484  1.00 15.16           O
ATOM   3297  CB  ASP B 165      55.584  22.173 157.297  1.00 19.09           C
ATOM   3298  CG  ASP B 165      56.255  23.045 158.382  1.00 16.00           C
ATOM   3299  OD1 ASP B 165      56.376  22.570 159.536  1.00 16.16           O
ATOM   3300  OD2 ASP B 165      56.661  24.193 158.076  1.00 14.99           O1-
ATOM   3301  H   ASP B 165      57.902  21.582 156.804  1.00 20.11           H
ATOM   3302  HA  ASP B 165      55.995  20.331 158.101  1.00 22.78           H
ATOM   3303  HB2 ASP B 165      55.722  22.603 156.439  1.00 22.91           H
ATOM   3304  HB3 ASP B 165      54.635  22.125 157.495  1.00 22.91           H
ATOM   3305  N   ILE B 166      55.797  20.152 154.904  1.00 19.59           N
ATOM   3306  CA  ILE B 166      55.109  19.571 153.756  1.00 19.74           C
ATOM   3307  C   ILE B 166      56.082  18.609 153.092  1.00 16.15           C
ATOM   3308  O   ILE B 166      57.072  19.029 152.490  1.00 16.99           O
ATOM   3309  CB  ILE B 166      54.637  20.661 152.781  1.00 22.77           C
ATOM   3310  CG1 ILE B 166      53.607  21.553 153.482  1.00 26.22           C
ATOM   3311  CG2 ILE B 166      54.063  20.064 151.489  1.00 16.88           C
ATOM   3312  CD1 ILE B 166      53.279  22.841 152.719  1.00 19.34           C
ATOM   3313  H   ILE B 166      56.449  20.667 154.680  1.00 23.51           H
ATOM   3314  HA  ILE B 166      54.336  19.070 154.059  1.00 23.69           H
ATOM   3315  HB  ILE B 166      55.402  21.210 152.546  1.00 27.32           H
ATOM   3316 HG12 ILE B 166      52.782  21.054 153.588  1.00 31.46           H
ATOM   3317 HG13 ILE B 166      53.953  21.805 154.353  1.00 31.46           H
ATOM   3318 HG21 ILE B 166      53.779  20.786 150.907  1.00 20.25           H
ATOM   3319 HG22 ILE B 166      54.751  19.537 151.053  1.00 20.25           H
ATOM   3320 HG23 ILE B 166      53.306  19.500 151.712  1.00 20.25           H
ATOM   3321 HD11 ILE B 166      52.624  23.348 153.223  1.00 23.21           H
ATOM   3322 HD12 ILE B 166      54.092  23.360 152.613  1.00 23.21           H
ATOM   3323 HD13 ILE B 166      52.920  22.608 151.848  1.00 23.21           H
ATOM   3324  N   VAL B 167      55.840  17.323 153.229  1.00 13.19           N
ATOM   3325  CA  VAL B 167      56.650  16.322 152.576  1.00 11.97           C
ATOM   3326  C   VAL B 167      55.930  15.877 151.316  1.00 15.20           C
ATOM   3327  O   VAL B 167      54.741  15.534 151.354  1.00 15.58           O
ATOM   3328  CB  VAL B 167      56.941  15.141 153.502  1.00 15.18           C
ATOM   3329  CG1 VAL B 167      57.791  14.105 152.774  1.00 19.35           C
ATOM   3330  CG2 VAL B 167      57.632  15.641 154.739  1.00 18.63           C
ATOM   3331  H   VAL B 167      55.199  16.999 153.703  1.00 15.83           H
ATOM   3332  HA  VAL B 167      57.497  16.718 152.317  1.00 14.36           H
ATOM   3333  HB  VAL B 167      56.106  14.723 153.765  1.00 18.22           H
ATOM   3334 HG11 VAL B 167      57.966  13.363 153.374  1.00 23.22           H
ATOM   3335 HG12 VAL B 167      57.307  13.792 151.994  1.00 23.22           H
ATOM   3336 HG13 VAL B 167      58.626  14.516 152.503  1.00 23.22           H
ATOM   3337 HG21 VAL B 167      57.815  14.889 155.324  1.00 22.36           H
ATOM   3338 HG22 VAL B 167      58.463  16.071 154.484  1.00 22.36           H
ATOM   3339 HG23 VAL B 167      57.054  16.277 155.189  1.00 22.36           H
ATOM   3340  N   ILE B 168      56.658  15.892 150.206  1.00 12.17           N
ATOM   3341  CA  ILE B 168      56.142  15.582 148.879  1.00 11.92           C
ATOM   3342  C   ILE B 168      56.737  14.275 148.411  1.00 10.79           C
ATOM   3343  O   ILE B 168      57.952  14.076 148.494  1.00  9.61           O
ATOM   3344  CB  ILE B 168      56.482  16.692 147.891  1.00 12.28           C
ATOM   3345  CG1 ILE B 168      55.896  18.014 148.401  1.00 12.59           C
ATOM   3346  CG2 ILE B 168      55.978  16.287 146.520  1.00 13.36           C
ATOM   3347  CD1 ILE B 168      56.344  19.253 147.625  1.00 18.69           C
ATOM   3348  H   ILE B 168      57.495  16.089 150.198  1.00 14.60           H
ATOM   3349  HA  ILE B 168      55.178  15.487 148.918  1.00 14.31           H
ATOM   3350  HB  ILE B 168      57.447  16.780 147.849  1.00 14.74           H
ATOM   3351 HG12 ILE B 168      54.929  17.967 148.345  1.00 15.11           H
ATOM   3352 HG13 ILE B 168      56.163  18.135 149.326  1.00 15.11           H
ATOM   3353 HG21 ILE B 168      56.192  16.989 145.886  1.00 16.03           H
ATOM   3354 HG22 ILE B 168      56.411  15.460 146.257  1.00 16.03           H
ATOM   3355 HG23 ILE B 168      55.018  16.159 146.562  1.00 16.03           H
ATOM   3356 HD11 ILE B 168      55.928  20.038 148.015  1.00 22.43           H
ATOM   3357 HD12 ILE B 168      57.310  19.329 147.681  1.00 22.43           H
ATOM   3358 HD13 ILE B 168      56.073  19.160 146.698  1.00 22.43           H
ATOM   3359  N   GLN B 169      55.895  13.395 147.892  1.00 12.09           N
ATOM   3360  CA  GLN B 169      56.401  12.151 147.362  1.00 16.61           C
ATOM   3361  C   GLN B 169      55.502  11.642 146.257  1.00 16.43           C
ATOM   3362  O   GLN B 169      54.286  11.834 146.282  1.00 13.70           O
ATOM   3363  CB  GLN B 169      56.567  11.086 148.458  1.00 20.12           C
ATOM   3364  CG  GLN B 169      55.336  10.363 148.899  1.00 31.08           C
ATOM   3365  CD  GLN B 169      55.656   9.188 149.840  1.00 32.33           C
ATOM   3366  OE1 GLN B 169      55.796   8.042 149.411  1.00 31.21           O
ATOM   3367  NE2 GLN B 169      55.771   9.480 151.118  1.00 35.14           N
ATOM   3368  H   GLN B 169      55.043  13.495 147.837  1.00 14.51           H
ATOM   3369  HA  GLN B 169      57.276  12.314 146.976  1.00 19.93           H
ATOM   3370  HB2 GLN B 169      57.191  10.417 148.135  1.00 24.14           H
ATOM   3371  HB3 GLN B 169      56.941  11.518 149.243  1.00 24.14           H
ATOM   3372  HG2 GLN B 169      54.758  10.981 149.373  1.00 37.30           H
ATOM   3373  HG3 GLN B 169      54.879  10.010 148.119  1.00 37.30           H
ATOM   3374 HE21 GLN B 169      55.668  10.291 151.385  1.00 42.17           H
ATOM   3375 HE22 GLN B 169      55.949   8.860 151.687  1.00 42.17           H
ATOM   3376  N   PHE B 170      56.145  11.003 145.284  1.00 13.38           N
ATOM   3377  CA  PHE B 170      55.499  10.193 144.272  1.00 11.75           C
ATOM   3378  C   PHE B 170      55.440   8.739 144.711  1.00 12.33           C
ATOM   3379  O   PHE B 170      56.404   8.213 145.246  1.00 15.55           O
ATOM   3380  CB  PHE B 170      56.267  10.289 142.957  1.00  8.52           C
ATOM   3381  CG  PHE B 170      56.271  11.661 142.364  1.00 12.36           C
ATOM   3382  CD1 PHE B 170      57.193  12.606 142.763  1.00 12.14           C
ATOM   3383  CD2 PHE B 170      55.351  12.006 141.387  1.00 14.18           C
ATOM   3384  CE1 PHE B 170      57.188  13.869 142.216  1.00 12.61           C
ATOM   3385  CE2 PHE B 170      55.332  13.278 140.854  1.00 12.53           C
ATOM   3386  CZ  PHE B 170      56.250  14.201 141.254  1.00 16.68           C
ATOM   3387  H   PHE B 170      57.000  11.030 145.191  1.00 16.06           H
ATOM   3388  HA  PHE B 170      54.594  10.511 144.127  1.00 14.10           H
ATOM   3389  HB2 PHE B 170      57.188  10.030 143.114  1.00 10.23           H
ATOM   3390  HB3 PHE B 170      55.861   9.688 142.313  1.00 10.23           H
ATOM   3391  HD1 PHE B 170      57.821  12.389 143.414  1.00 14.57           H
ATOM   3392  HD2 PHE B 170      54.717  11.384 141.113  1.00 17.01           H
ATOM   3393  HE1 PHE B 170      57.812  14.500 142.496  1.00 15.13           H
ATOM   3394  HE2 PHE B 170      54.709  13.496 140.199  1.00 15.03           H
ATOM   3395  HZ  PHE B 170      56.246  15.053 140.881  1.00 20.02           H
ATOM   3396  N   GLY B 171      54.307   8.083 144.462  1.00 14.91           N
ATOM   3397  CA  GLY B 171      54.200   6.664 144.728  1.00 17.47           C
ATOM   3398  C   GLY B 171      53.150   5.999 143.862  1.00 18.09           C
ATOM   3399  O   GLY B 171      52.316   6.664 143.257  1.00 18.79           O
ATOM   3400  H   GLY B 171      53.593   8.440 144.141  1.00 17.89           H
ATOM   3401  HA2 GLY B 171      55.054   6.237 144.559  1.00 20.96           H
ATOM   3402  HA3 GLY B 171      53.964   6.526 145.659  1.00 20.96           H
ATOM   3403  N   VAL B 172      53.204   4.663 143.819  1.00 17.51           N
ATOM   3404  CA  VAL B 172      52.192   3.824 143.189  1.00 19.83           C
ATOM   3405  C   VAL B 172      51.572   2.891 144.224  1.00 26.22           C
ATOM   3406  O   VAL B 172      52.262   2.360 145.102  1.00 23.11           O
ATOM   3407  CB  VAL B 172      52.769   2.974 142.045  1.00 21.08           C
ATOM   3408  CG1 VAL B 172      53.534   3.836 141.094  1.00 23.06           C
ATOM   3409  CG2 VAL B 172      53.649   1.898 142.596  1.00 25.14           C
ATOM   3410  H   VAL B 172      53.847   4.208 144.165  1.00 21.01           H
ATOM   3411  HA  VAL B 172      51.490   4.386 142.827  1.00 23.79           H
ATOM   3412  HB  VAL B 172      52.043   2.554 141.559  1.00 25.30           H
ATOM   3413 HG11 VAL B 172      53.889   3.282 140.382  1.00 27.67           H
ATOM   3414 HG12 VAL B 172      52.938   4.506 140.727  1.00 27.67           H
ATOM   3415 HG13 VAL B 172      54.261   4.265 141.573  1.00 27.67           H
ATOM   3416 HG21 VAL B 172      54.004   1.373 141.861  1.00 30.17           H
ATOM   3417 HG22 VAL B 172      54.376   2.308 143.091  1.00 30.17           H
ATOM   3418 HG23 VAL B 172      53.125   1.333 143.185  1.00 30.17           H
ATOM   3419  N   ALA B 173      50.282   2.633 144.060  1.00 28.37           N
ATOM   3420  CA  ALA B 173      49.564   1.643 144.843  1.00 25.52           C
ATOM   3421  C   ALA B 173      49.892   1.876 146.312  1.00 22.97           C
ATOM   3422  O   ALA B 173      49.733   3.014 146.777  1.00 20.92           O
ATOM   3423  CB  ALA B 173      49.923   0.276 144.312  1.00 25.73           C
ATOM   3424  H   ALA B 173      49.787   3.033 143.481  1.00 34.04           H
ATOM   3425  HA  ALA B 173      48.610   1.772 144.723  1.00 30.62           H
ATOM   3426  HB1 ALA B 173      49.450  -0.396 144.826  1.00 30.88           H
ATOM   3427  HB2 ALA B 173      49.664   0.223 143.379  1.00 30.88           H
ATOM   3428  HB3 ALA B 173      50.881   0.147 144.398  1.00 30.88           H
ATOM   3429  N   GLU B 174      50.362   0.861 147.034  1.00 24.94           N
ATOM   3430  CA  GLU B 174      50.693   0.969 148.450  1.00 31.93           C
ATOM   3431  C   GLU B 174      51.982   1.756 148.611  1.00 25.25           C
ATOM   3432  O   GLU B 174      53.026   1.331 148.113  1.00 22.97           O
ATOM   3433  CB  GLU B 174      50.873  -0.422 149.067  1.00 38.86           C
ATOM   3434  CG  GLU B 174      50.099  -1.578 148.407  1.00 52.73           C
ATOM   3435  CD  GLU B 174      48.580  -1.392 148.492  1.00 62.64           C
ATOM   3436  OE1 GLU B 174      47.823  -2.160 147.838  1.00 64.98           O
ATOM   3437  OE2 GLU B 174      48.148  -0.469 149.225  1.00 65.03           O1-
ATOM   3438  H   GLU B 174      50.502   0.076 146.713  1.00 29.93           H
ATOM   3439  HA  GLU B 174      49.982   1.432 148.921  1.00 38.32           H
ATOM   3440  HB2 GLU B 174      51.815  -0.650 149.031  1.00 46.63           H
ATOM   3441  HB3 GLU B 174      50.589  -0.380 149.994  1.00 46.63           H
ATOM   3442  HG2 GLU B 174      50.343  -1.628 147.469  1.00 63.28           H
ATOM   3443  HG3 GLU B 174      50.326  -2.408 148.855  1.00 63.28           H
ATOM   3444  N   HIS B 175      51.931   2.883 149.325  1.00 25.24           N
ATOM   3445  CA  HIS B 175      53.109   3.739 149.423  1.00 29.36           C
ATOM   3446  C   HIS B 175      53.448   4.199 150.850  1.00 25.15           C
ATOM   3447  O   HIS B 175      54.297   5.086 151.013  1.00 24.42           O
ATOM   3448  CB  HIS B 175      52.958   4.952 148.470  1.00 21.48           C
ATOM   3449  CG  HIS B 175      51.760   5.821 148.739  1.00 19.94           C
ATOM   3450  ND1 HIS B 175      50.554   5.658 148.091  1.00 17.07           N
ATOM   3451  CD2 HIS B 175      51.598   6.884 149.561  1.00 22.10           C
ATOM   3452  CE1 HIS B 175      49.697   6.560 148.526  1.00 18.70           C
ATOM   3453  NE2 HIS B 175      50.301   7.313 149.430  1.00 14.62           N
ATOM   3454  H   HIS B 175      51.240   3.167 149.752  1.00 30.29           H
ATOM   3455  HA  HIS B 175      53.871   3.228 149.108  1.00 35.23           H
ATOM   3456  HB2 HIS B 175      52.883   4.622 147.561  1.00 25.77           H
ATOM   3457  HB3 HIS B 175      53.748   5.508 148.551  1.00 25.77           H
ATOM   3458  HD1 HIS B 175      50.382   5.050 147.508  1.00 20.49           H
ATOM   3459  HD2 HIS B 175      52.238   7.237 150.136  1.00 26.52           H
ATOM   3460  HE1 HIS B 175      48.815   6.651 148.246  1.00 22.44           H
ATOM   3461  N   GLY B 176      52.839   3.625 151.891  1.00 29.80           N
ATOM   3462  CA  GLY B 176      53.236   4.015 153.238  1.00 34.78           C
ATOM   3463  C   GLY B 176      52.149   4.377 154.234  1.00 36.60           C
ATOM   3464  O   GLY B 176      52.106   3.814 155.329  1.00 44.18           O
ATOM   3465  H   GLY B 176      52.218   3.031 151.845  1.00 35.76           H
ATOM   3466  HA2 GLY B 176      53.747   3.287 153.625  1.00 41.73           H
ATOM   3467  HA3 GLY B 176      53.828   4.780 153.169  1.00 41.73           H
ATOM   3468  N   ASP B 177      51.311   5.353 153.906  1.00 27.87           N
ATOM   3469  CA  ASP B 177      50.137   5.654 154.704  1.00 26.70           C
ATOM   3470  C   ASP B 177      49.147   4.508 154.532  1.00 29.32           C
ATOM   3471  O   ASP B 177      49.472   3.436 154.014  1.00 37.73           O
ATOM   3472  CB  ASP B 177      49.557   7.007 154.307  1.00 35.28           C
ATOM   3473  CG  ASP B 177      49.428   7.181 152.772  1.00 31.86           C
ATOM   3474  OD1 ASP B 177      49.333   6.182 152.033  1.00 26.25           O
ATOM   3475  OD2 ASP B 177      49.437   8.329 152.306  1.00 28.47           O1-
ATOM   3476  H   ASP B 177      51.403   5.859 153.216  1.00 33.44           H
ATOM   3477  HA  ASP B 177      50.390   5.697 155.640  1.00 32.03           H
ATOM   3478  HB2 ASP B 177      48.672   7.097 154.694  1.00 42.34           H
ATOM   3479  HB3 ASP B 177      50.138   7.709 154.640  1.00 42.34           H
ATOM   3480  N   GLY B 178      47.919   4.711 154.957  1.00 30.14           N
ATOM   3481  CA  GLY B 178      46.946   3.656 154.741  1.00 41.60           C
ATOM   3482  C   GLY B 178      46.052   3.866 153.539  1.00 34.28           C
ATOM   3483  O   GLY B 178      44.973   3.277 153.463  1.00 38.96           O
ATOM   3484  H   GLY B 178      47.628   5.415 155.356  1.00 36.16           H
ATOM   3485  HA2 GLY B 178      47.414   2.814 154.624  1.00 49.91           H
ATOM   3486  HA3 GLY B 178      46.381   3.580 155.526  1.00 49.91           H
ATOM   3487  N   TYR B 179      46.486   4.701 152.596  1.00 35.24           N
ATOM   3488  CA  TYR B 179      45.634   5.183 151.506  1.00 31.56           C
ATOM   3489  C   TYR B 179      46.315   4.938 150.162  1.00 24.44           C
ATOM   3490  O   TYR B 179      46.896   5.849 149.571  1.00 22.11           O
ATOM   3491  CB  TYR B 179      45.314   6.662 151.703  1.00 30.72           C
ATOM   3492  CG  TYR B 179      44.657   6.982 153.031  1.00 43.57           C
ATOM   3493  CD1 TYR B 179      45.363   6.878 154.227  1.00 45.31           C
ATOM   3494  CD2 TYR B 179      43.341   7.404 153.093  1.00 42.47           C
ATOM   3495  CE1 TYR B 179      44.769   7.169 155.432  1.00 41.72           C
ATOM   3496  CE2 TYR B 179      42.743   7.703 154.305  1.00 41.42           C
ATOM   3497  CZ  TYR B 179      43.462   7.583 155.461  1.00 43.46           C
ATOM   3498  OH  TYR B 179      42.873   7.887 156.658  1.00 47.49           O
ATOM   3499  H   TYR B 179      47.288   5.011 152.565  1.00 42.29           H
ATOM   3500  HA  TYR B 179      44.798   4.690 151.515  1.00 37.87           H
ATOM   3501  HB2 TYR B 179      46.140   7.168 151.652  1.00 36.87           H
ATOM   3502  HB3 TYR B 179      44.711   6.946 150.998  1.00 36.87           H
ATOM   3503  HD1 TYR B 179      46.250   6.597 154.212  1.00 54.37           H
ATOM   3504  HD2 TYR B 179      42.849   7.485 152.307  1.00 50.97           H
ATOM   3505  HE1 TYR B 179      45.253   7.095 156.222  1.00 50.06           H
ATOM   3506  HE2 TYR B 179      41.857   7.984 154.333  1.00 49.71           H
ATOM   3507  HH  TYR B 179      42.077   8.125 156.534  1.00 56.99           H
ATOM   3508  N   PRO B 180      46.256   3.721 149.643  1.00 28.17           N
ATOM   3509  CA  PRO B 180      46.910   3.444 148.361  1.00 26.31           C
ATOM   3510  C   PRO B 180      46.228   4.125 147.183  1.00 23.93           C
ATOM   3511  O   PRO B 180      45.061   4.521 147.215  1.00 28.93           O
ATOM   3512  CB  PRO B 180      46.839   1.923 148.237  1.00 29.83           C
ATOM   3513  CG  PRO B 180      45.797   1.491 149.219  1.00 34.17           C
ATOM   3514  CD  PRO B 180      45.794   2.496 150.314  1.00 26.30           C
ATOM   3515  HA  PRO B 180      47.840   3.718 148.393  1.00 31.57           H
ATOM   3516  HB2 PRO B 180      46.580   1.681 147.334  1.00 35.80           H
ATOM   3517  HB3 PRO B 180      47.701   1.537 148.460  1.00 35.80           H
ATOM   3518  HG2 PRO B 180      44.933   1.466 148.780  1.00 41.01           H
ATOM   3519  HG3 PRO B 180      46.026   0.614 149.566  1.00 41.01           H
ATOM   3520  HD2 PRO B 180      44.896   2.617 150.660  1.00 31.55           H
ATOM   3521  HD3 PRO B 180      46.414   2.237 151.013  1.00 31.55           H
ATOM   3522  N   PHE B 181      46.999   4.280 146.127  1.00 25.36           N
ATOM   3523  CA  PHE B 181      46.451   4.798 144.882  1.00 31.89           C
ATOM   3524  C   PHE B 181      45.872   3.651 144.044  1.00 27.63           C
ATOM   3525  O   PHE B 181      46.161   2.474 144.264  1.00 24.84           O
ATOM   3526  CB  PHE B 181      47.518   5.558 144.078  1.00 22.17           C
ATOM   3527  CG  PHE B 181      47.995   6.831 144.720  1.00 15.83           C
ATOM   3528  CD1 PHE B 181      47.116   7.880 144.957  1.00 16.03           C
ATOM   3529  CD2 PHE B 181      49.329   6.984 145.064  1.00 17.84           C
ATOM   3530  CE1 PHE B 181      47.544   9.049 145.544  1.00 17.35           C
ATOM   3531  CE2 PHE B 181      49.768   8.143 145.647  1.00 16.73           C
ATOM   3532  CZ  PHE B 181      48.879   9.192 145.878  1.00 19.74           C
ATOM   3533  H   PHE B 181      47.838   4.096 146.100  1.00 30.43           H
ATOM   3534  HA  PHE B 181      45.731   5.416 145.085  1.00 38.27           H
ATOM   3535  HB2 PHE B 181      48.289   4.980 143.963  1.00 26.60           H
ATOM   3536  HB3 PHE B 181      47.149   5.786 143.211  1.00 26.60           H
ATOM   3537  HD1 PHE B 181      46.220   7.785 144.727  1.00 19.23           H
ATOM   3538  HD2 PHE B 181      49.929   6.291 144.908  1.00 21.41           H
ATOM   3539  HE1 PHE B 181      46.945   9.744 145.698  1.00 20.81           H
ATOM   3540  HE2 PHE B 181      50.665   8.236 145.875  1.00 20.07           H
ATOM   3541  HZ  PHE B 181      49.178   9.977 146.277  1.00 23.69           H
ATOM   3542  N   ASP B 182      45.078   4.027 143.037  1.00 30.62           N
ATOM   3543  CA  ASP B 182      44.175   3.130 142.317  1.00 30.48           C
ATOM   3544  C   ASP B 182      44.616   2.876 140.877  1.00 31.39           C
ATOM   3545  O   ASP B 182      43.855   2.322 140.077  1.00 27.17           O
ATOM   3546  CB  ASP B 182      42.776   3.735 142.321  1.00 30.25           C
ATOM   3547  CG  ASP B 182      42.798   5.151 141.847  1.00 28.07           C
ATOM   3548  OD1 ASP B 182      43.890   5.544 141.397  1.00 33.76           O
ATOM   3549  OD2 ASP B 182      41.780   5.870 141.909  1.00 29.43           O1-
ATOM   3550  H   ASP B 182      45.047   4.834 142.742  1.00 36.75           H
ATOM   3551  HA  ASP B 182      44.138   2.277 142.777  1.00 36.57           H
ATOM   3552  HB2 ASP B 182      42.203   3.224 141.728  1.00 36.30           H
ATOM   3553  HB3 ASP B 182      42.423   3.722 143.224  1.00 36.30           H
ATOM   3554  N   GLY B 183      45.824   3.258 140.532  1.00 32.15           N
ATOM   3555  CA  GLY B 183      46.311   3.014 139.209  1.00 24.06           C
ATOM   3556  C   GLY B 183      46.016   4.203 138.329  1.00 29.48           C
ATOM   3557  O   GLY B 183      45.797   5.335 138.796  1.00 19.22           O
ATOM   3558  H   GLY B 183      46.380   3.661 141.050  1.00 38.58           H
ATOM   3559  HA2 GLY B 183      47.269   2.867 139.230  1.00 28.87           H
ATOM   3560  HA3 GLY B 183      45.879   2.230 138.836  1.00 28.87           H
ATOM   3561  N   LYS B 184      45.979   3.922 137.021  1.00 25.68           N
ATOM   3562  CA  LYS B 184      45.876   4.972 136.023  1.00 27.32           C
ATOM   3563  C   LYS B 184      44.488   5.603 136.064  1.00 27.09           C
ATOM   3564  O   LYS B 184      43.478   4.907 136.140  1.00 31.76           O
ATOM   3565  CB  LYS B 184      46.183   4.398 134.646  1.00 33.08           C
ATOM   3566  CG  LYS B 184      46.149   5.403 133.524  1.00 35.64           C
ATOM   3567  CD  LYS B 184      46.418   4.737 132.181  1.00 39.26           C
ATOM   3568  CE  LYS B 184      46.144   5.692 130.996  1.00 51.51           C
ATOM   3569  NZ  LYS B 184      44.704   6.163 130.827  1.00 48.72           N1+
ATOM   3570  H   LYS B 184      46.013   3.128 136.693  1.00 30.82           H
ATOM   3571  HA  LYS B 184      46.529   5.662 136.216  1.00 32.79           H
ATOM   3572  HB2 LYS B 184      47.071   4.008 134.664  1.00 39.69           H
ATOM   3573  HB3 LYS B 184      45.529   3.711 134.444  1.00 39.69           H
ATOM   3574  HG2 LYS B 184      45.272   5.816 133.490  1.00 42.76           H
ATOM   3575  HG3 LYS B 184      46.832   6.075 133.674  1.00 42.76           H
ATOM   3576  HD2 LYS B 184      47.348   4.465 132.142  1.00 47.12           H
ATOM   3577  HD3 LYS B 184      45.839   3.964 132.087  1.00 47.12           H
ATOM   3578  HE2 LYS B 184      46.694   6.483 131.109  1.00 61.81           H
ATOM   3579  HE3 LYS B 184      46.397   5.240 130.176  1.00 61.81           H
ATOM   3580  HZ1 LYS B 184      44.642   6.706 130.124  1.00 58.46           H
ATOM   3581  HZ2 LYS B 184      44.169   5.464 130.700  1.00 58.46           H
ATOM   3582  HZ3 LYS B 184      44.440   6.602 131.555  1.00 58.46           H
ATOM   3583  N   ASP B 185      44.457   6.929 136.047  1.00 28.76           N
ATOM   3584  CA  ASP B 185      43.258   7.746 136.185  1.00 26.70           C
ATOM   3585  C   ASP B 185      42.590   7.565 137.536  1.00 31.58           C
ATOM   3586  O   ASP B 185      43.129   6.909 138.423  1.00 30.01           O
ATOM   3587  CB  ASP B 185      42.251   7.452 135.068  1.00 34.35           C
ATOM   3588  CG  ASP B 185      42.758   7.880 133.727  1.00 37.74           C
ATOM   3589  OD1 ASP B 185      43.095   9.076 133.553  1.00 36.67           O
ATOM   3590  OD2 ASP B 185      42.855   6.992 132.865  1.00 42.08           O1-
ATOM   3591  H   ASP B 185      45.166   7.407 135.950  1.00 34.51           H
ATOM   3592  HA  ASP B 185      43.512   8.679 136.109  1.00 32.04           H
ATOM   3593  HB2 ASP B 185      42.080   6.498 135.036  1.00 41.22           H
ATOM   3594  HB3 ASP B 185      41.428   7.933 135.247  1.00 41.22           H
ATOM   3595  N   GLY B 186      41.417   8.160 137.688  1.00 27.63           N
ATOM   3596  CA  GLY B 186      40.693   8.108 138.920  1.00 28.82           C
ATOM   3597  C   GLY B 186      41.304   9.091 139.877  1.00 29.32           C
ATOM   3598  O   GLY B 186      41.387  10.276 139.562  1.00 30.53           O
ATOM   3599  H   GLY B 186      41.020   8.608 137.071  1.00 33.15           H
ATOM   3600  HA2 GLY B 186      39.763   8.341 138.772  1.00 34.58           H
ATOM   3601  HA3 GLY B 186      40.742   7.217 139.301  1.00 34.58           H
ATOM   3602  N   LEU B 187      41.752   8.615 141.036  1.00 29.27           N
ATOM   3603  CA  LEU B 187      42.408   9.504 141.984  1.00 30.45           C
ATOM   3604  C   LEU B 187      43.821   9.819 141.512  1.00 20.46           C
ATOM   3605  O   LEU B 187      44.597   8.915 141.171  1.00 11.31           O
ATOM   3606  CB  LEU B 187      42.449   8.866 143.361  1.00 31.99           C
ATOM   3607  CG  LEU B 187      42.924   9.798 144.451  1.00 29.29           C
ATOM   3608  CD1 LEU B 187      41.840  10.811 144.691  1.00 26.87           C
ATOM   3609  CD2 LEU B 187      43.210   8.984 145.711  1.00 41.07           C
ATOM   3610  H   LEU B 187      41.689   7.796 141.292  1.00 35.12           H
ATOM   3611  HA  LEU B 187      41.911  10.335 142.044  1.00 36.54           H
ATOM   3612  HB2 LEU B 187      41.555   8.568 143.595  1.00 38.39           H
ATOM   3613  HB3 LEU B 187      43.052   8.107 143.336  1.00 38.39           H
ATOM   3614  HG  LEU B 187      43.734  10.254 144.173  1.00 35.15           H
ATOM   3615 HD11 LEU B 187      42.127  11.421 145.389  1.00 32.25           H
ATOM   3616 HD12 LEU B 187      41.678  11.301 143.869  1.00 32.25           H
ATOM   3617 HD13 LEU B 187      41.032  10.350 144.966  1.00 32.25           H
ATOM   3618 HD21 LEU B 187      43.515   9.583 146.411  1.00 49.29           H
ATOM   3619 HD22 LEU B 187      42.395   8.537 145.990  1.00 49.29           H
ATOM   3620 HD23 LEU B 187      43.897   8.328 145.514  1.00 49.29           H
ATOM   3621  N   LEU B 188      44.141  11.106 141.497  1.00 20.30           N
ATOM   3622  CA  LEU B 188      45.391  11.614 140.932  1.00 28.69           C
ATOM   3623  C   LEU B 188      46.455  11.879 141.983  1.00 22.67           C
ATOM   3624  O   LEU B 188      47.645  11.718 141.701  1.00 19.26           O
ATOM   3625  CB  LEU B 188      45.151  12.922 140.165  1.00 19.73           C
ATOM   3626  CG  LEU B 188      44.155  12.884 139.004  1.00 25.42           C
ATOM   3627  CD1 LEU B 188      44.141  14.224 138.284  1.00 17.96           C
ATOM   3628  CD2 LEU B 188      44.447  11.727 138.032  1.00 23.49           C
ATOM   3629  H   LEU B 188      43.637  11.725 141.817  1.00 24.36           H
ATOM   3630  HA  LEU B 188      45.743  10.961 140.307  1.00 34.43           H
ATOM   3631  HB2 LEU B 188      44.828  13.585 140.795  1.00 23.68           H
ATOM   3632  HB3 LEU B 188      46.001  13.217 139.801  1.00 23.68           H
ATOM   3633  HG  LEU B 188      43.267  12.740 139.368  1.00 30.51           H
ATOM   3634 HD11 LEU B 188      43.505  14.182 137.553  1.00 21.55           H
ATOM   3635 HD12 LEU B 188      43.879  14.916 138.911  1.00 21.55           H
ATOM   3636 HD13 LEU B 188      45.030  14.407 137.941  1.00 21.55           H
ATOM   3637 HD21 LEU B 188      43.792  11.744 137.316  1.00 28.19           H
ATOM   3638 HD22 LEU B 188      45.339  11.839 137.667  1.00 28.19           H
ATOM   3639 HD23 LEU B 188      44.389  10.887 138.514  1.00 28.19           H
ATOM   3640  N   ALA B 189      46.039  12.243 143.181  1.00 22.70           N
ATOM   3641  CA  ALA B 189      46.917  12.706 144.239  1.00 20.51           C
ATOM   3642  C   ALA B 189      46.068  12.856 145.495  1.00 25.36           C
ATOM   3643  O   ALA B 189      44.840  12.883 145.421  1.00 23.09           O
ATOM   3644  CB  ALA B 189      47.555  14.030 143.871  1.00 21.72           C
ATOM   3645  H   ALA B 189      45.211  12.229 143.416  1.00 27.24           H
ATOM   3646  HA  ALA B 189      47.615  12.053 144.403  1.00 24.61           H
ATOM   3647  HB1 ALA B 189      48.135  14.313 144.595  1.00 26.06           H
ATOM   3648  HB2 ALA B 189      48.072  13.916 143.058  1.00 26.06           H
ATOM   3649  HB3 ALA B 189      46.856  14.688 143.729  1.00 26.06           H
ATOM   3650  N   HIS B 190      46.732  12.969 146.648  1.00 21.73           N
ATOM   3651  CA  HIS B 190      46.041  13.370 147.860  1.00 21.94           C
ATOM   3652  C   HIS B 190      47.001  14.069 148.812  1.00 24.89           C
ATOM   3653  O   HIS B 190      48.215  13.881 148.755  1.00 18.55           O
ATOM   3654  CB  HIS B 190      45.350  12.189 148.553  1.00 13.98           C
ATOM   3655  CG  HIS B 190      46.244  11.043 148.913  1.00 22.43           C
ATOM   3656  ND1 HIS B 190      45.914   9.733 148.630  1.00 24.95           N
ATOM   3657  CD2 HIS B 190      47.434  10.996 149.564  1.00 25.14           C
ATOM   3658  CE1 HIS B 190      46.866   8.934 149.083  1.00 22.83           C
ATOM   3659  NE2 HIS B 190      47.806   9.676 149.646  1.00 18.11           N
ATOM   3660  H   HIS B 190      47.572  12.818 146.748  1.00 26.08           H
ATOM   3661  HA  HIS B 190      45.352  14.010 147.621  1.00 26.33           H
ATOM   3662  HB2 HIS B 190      44.661  11.847 147.962  1.00 16.78           H
ATOM   3663  HB3 HIS B 190      44.943  12.510 149.373  1.00 16.78           H
ATOM   3664  HD1 HIS B 190      45.199   9.476 148.226  1.00 29.94           H
ATOM   3665  HD2 HIS B 190      47.915  11.724 149.884  1.00 30.17           H
ATOM   3666  HE1 HIS B 190      46.881   8.007 149.004  1.00 27.40           H
ATOM   3667  N   ALA B 191      46.424  14.897 149.685  1.00 16.02           N
ATOM   3668  CA  ALA B 191      47.159  15.710 150.633  1.00 22.88           C
ATOM   3669  C   ALA B 191      46.441  15.678 151.980  1.00 26.87           C
ATOM   3670  O   ALA B 191      45.301  15.213 152.101  1.00 17.91           O
ATOM   3671  CB  ALA B 191      47.317  17.140 150.134  1.00 18.12           C
ATOM   3672  H   ALA B 191      45.572  15.003 149.742  1.00 19.22           H
ATOM   3673  HA  ALA B 191      48.045  15.334 150.754  1.00 27.45           H
ATOM   3674  HB1 ALA B 191      47.812  17.651 150.793  1.00 21.74           H
ATOM   3675  HB2 ALA B 191      47.800  17.129 149.293  1.00 21.74           H
ATOM   3676  HB3 ALA B 191      46.438  17.528 150.006  1.00 21.74           H
ATOM   3677  N   PHE B 192      47.139  16.164 153.010  1.00 28.98           N
ATOM   3678  CA  PHE B 192      46.659  16.108 154.380  1.00 20.88           C
ATOM   3679  C   PHE B 192      46.619  17.516 154.941  1.00 23.52           C
ATOM   3680  O   PHE B 192      47.476  18.337 154.595  1.00 20.84           O
ATOM   3681  CB  PHE B 192      47.540  15.207 155.265  1.00 21.87           C
ATOM   3682  CG  PHE B 192      47.556  13.787 154.825  1.00 26.80           C
ATOM   3683  CD1 PHE B 192      48.472  13.340 153.880  1.00 32.48           C
ATOM   3684  CD2 PHE B 192      46.634  12.901 155.318  1.00 27.09           C
ATOM   3685  CE1 PHE B 192      48.476  12.017 153.460  1.00 28.52           C
ATOM   3686  CE2 PHE B 192      46.623  11.589 154.903  1.00 29.16           C
ATOM   3687  CZ  PHE B 192      47.549  11.142 153.976  1.00 31.56           C
ATOM   3688  H   PHE B 192      47.909  16.538 152.932  1.00 34.77           H
ATOM   3689  HA  PHE B 192      45.757  15.752 154.388  1.00 25.06           H
ATOM   3690  HB2 PHE B 192      48.452  15.537 155.241  1.00 26.25           H
ATOM   3691  HB3 PHE B 192      47.203  15.234 156.174  1.00 26.25           H
ATOM   3692  HD1 PHE B 192      49.100  13.932 153.535  1.00 38.97           H
ATOM   3693  HD2 PHE B 192      46.009  13.190 155.943  1.00 32.51           H
ATOM   3694  HE1 PHE B 192      49.099  11.725 152.834  1.00 34.23           H
ATOM   3695  HE2 PHE B 192      45.997  10.998 155.255  1.00 34.99           H
ATOM   3696  HZ  PHE B 192      47.541  10.254 153.699  1.00 37.88           H
ATOM   3697  N   PRO B 193      45.624  17.836 155.773  1.00 30.22           N
ATOM   3698  CA  PRO B 193      45.514  19.200 156.331  1.00 21.83           C
ATOM   3699  C   PRO B 193      46.621  19.483 157.332  1.00 23.67           C
ATOM   3700  O   PRO B 193      47.275  18.555 157.828  1.00 20.27           O
ATOM   3701  CB  PRO B 193      44.141  19.199 157.014  1.00 23.61           C
ATOM   3702  CG  PRO B 193      43.487  17.922 156.617  1.00 31.90           C
ATOM   3703  CD  PRO B 193      44.544  16.957 156.255  1.00 27.92           C
ATOM   3704  HA  PRO B 193      45.529  19.865 155.624  1.00 26.19           H
ATOM   3705  HB2 PRO B 193      44.257  19.237 157.976  1.00 28.33           H
ATOM   3706  HB3 PRO B 193      43.623  19.958 156.703  1.00 28.33           H
ATOM   3707  HG2 PRO B 193      42.969  17.585 157.365  1.00 38.29           H
ATOM   3708  HG3 PRO B 193      42.908  18.085 155.856  1.00 38.29           H
ATOM   3709  HD2 PRO B 193      44.833  16.458 157.035  1.00 33.50           H
ATOM   3710  HD3 PRO B 193      44.241  16.369 155.545  1.00 33.50           H
ATOM   3711  N   PRO B 194      46.843  20.752 157.666  1.00 24.14           N
ATOM   3712  CA  PRO B 194      48.005  21.113 158.491  1.00 26.01           C
ATOM   3713  C   PRO B 194      48.043  20.390 159.834  1.00 32.20           C
ATOM   3714  O   PRO B 194      47.014  19.969 160.380  1.00 27.55           O
ATOM   3715  CB  PRO B 194      47.844  22.625 158.680  1.00 25.66           C
ATOM   3716  CG  PRO B 194      47.030  23.064 157.487  1.00 28.85           C
ATOM   3717  CD  PRO B 194      46.114  21.935 157.169  1.00 24.86           C
ATOM   3718  HA  PRO B 194      48.827  20.936 158.008  1.00 31.21           H
ATOM   3719  HB2 PRO B 194      47.370  22.805 159.507  1.00 30.79           H
ATOM   3720  HB3 PRO B 194      48.715  23.052 158.680  1.00 30.79           H
ATOM   3721  HG2 PRO B 194      46.523  23.858 157.716  1.00 34.62           H
ATOM   3722  HG3 PRO B 194      47.622  23.242 156.739  1.00 34.62           H
ATOM   3723  HD2 PRO B 194      45.274  22.038 157.642  1.00 29.84           H
ATOM   3724  HD3 PRO B 194      45.978  21.870 156.211  1.00 29.84           H
ATOM   3725  N   GLY B 195      49.264  20.255 160.361  1.00 27.70           N
ATOM   3726  CA  GLY B 195      49.517  19.544 161.593  1.00 27.11           C
ATOM   3727  C   GLY B 195      50.852  18.818 161.573  1.00 26.68           C
ATOM   3728  O   GLY B 195      51.654  18.977 160.650  1.00 28.82           O
ATOM   3729  H   GLY B 195      49.975  20.581 160.004  1.00 33.25           H
ATOM   3730  HA2 GLY B 195      49.518  20.170 162.334  1.00 32.54           H
ATOM   3731  HA3 GLY B 195      48.814  18.892 161.741  1.00 32.54           H
ATOM   3732  N   PRO B 196      51.098  17.982 162.582  1.00 27.77           N
ATOM   3733  CA  PRO B 196      52.390  17.304 162.715  1.00 27.81           C
ATOM   3734  C   PRO B 196      52.424  15.962 162.001  1.00 25.01           C
ATOM   3735  O   PRO B 196      51.401  15.315 161.773  1.00 28.21           O
ATOM   3736  CB  PRO B 196      52.502  17.102 164.234  1.00 25.89           C
ATOM   3737  CG  PRO B 196      51.109  16.864 164.648  1.00 25.20           C
ATOM   3738  CD  PRO B 196      50.254  17.759 163.762  1.00 22.70           C
ATOM   3739  HA  PRO B 196      53.113  17.868 162.401  1.00 33.37           H
ATOM   3740  HB2 PRO B 196      53.059  16.331 164.425  1.00 31.07           H
ATOM   3741  HB3 PRO B 196      52.858  17.902 164.650  1.00 31.07           H
ATOM   3742  HG2 PRO B 196      50.883  15.931 164.510  1.00 30.24           H
ATOM   3743  HG3 PRO B 196      51.002  17.106 165.582  1.00 30.24           H
ATOM   3744  HD2 PRO B 196      49.436  17.303 163.511  1.00 27.24           H
ATOM   3745  HD3 PRO B 196      50.070  18.600 164.209  1.00 27.24           H
ATOM   3746  N   GLY B 197      53.641  15.539 161.674  1.00 20.79           N
ATOM   3747  CA  GLY B 197      53.814  14.236 161.055  1.00 21.01           C
ATOM   3748  C   GLY B 197      53.369  14.249 159.602  1.00 21.81           C
ATOM   3749  O   GLY B 197      53.642  15.186 158.843  1.00 16.14           O
ATOM   3750  H   GLY B 197      54.368  15.980 161.799  1.00 24.95           H
ATOM   3751  HA2 GLY B 197      54.749  13.979 161.092  1.00 25.22           H
ATOM   3752  HA3 GLY B 197      53.291  13.574 161.535  1.00 25.22           H
ATOM   3753  N   ILE B 198      52.636  13.201 159.221  1.00 22.17           N
ATOM   3754  CA  ILE B 198      52.105  13.081 157.871  1.00 29.48           C
ATOM   3755  C   ILE B 198      51.113  14.190 157.562  1.00 26.68           C
ATOM   3756  O   ILE B 198      50.820  14.451 156.393  1.00 22.91           O
ATOM   3757  CB  ILE B 198      51.471  11.693 157.675  1.00 24.02           C
ATOM   3758  CG1 ILE B 198      51.320  11.408 156.176  1.00 31.78           C
ATOM   3759  CG2 ILE B 198      50.139  11.619 158.392  1.00 28.90           C
ATOM   3760  CD1 ILE B 198      50.731  10.071 155.849  1.00 35.48           C
ATOM   3761  H   ILE B 198      52.433  12.541 159.735  1.00 26.61           H
ATOM   3762  HA  ILE B 198      52.839  13.161 157.242  1.00 35.37           H
ATOM   3763  HB  ILE B 198      52.064  11.027 158.057  1.00 28.82           H
ATOM   3764 HG12 ILE B 198      50.744  12.085 155.789  1.00 38.13           H
ATOM   3765 HG13 ILE B 198      52.197  11.451 155.763  1.00 38.13           H
ATOM   3766 HG21 ILE B 198      49.757  10.738 158.257  1.00 34.68           H
ATOM   3767 HG22 ILE B 198      50.282  11.776 159.339  1.00 34.68           H
ATOM   3768 HG23 ILE B 198      49.548  12.297 158.029  1.00 34.68           H
ATOM   3769 HD11 ILE B 198      50.673   9.979 154.885  1.00 42.57           H
ATOM   3770 HD12 ILE B 198      51.301   9.377 156.215  1.00 42.57           H
ATOM   3771 HD13 ILE B 198      49.845  10.012 156.241  1.00 42.57           H
ATOM   3772  N   GLN B 199      50.600  14.863 158.580  1.00 24.15           N
ATOM   3773  CA  GLN B 199      49.746  16.008 158.340  1.00 24.47           C
ATOM   3774  C   GLN B 199      50.516  17.042 157.536  1.00 20.01           C
ATOM   3775  O   GLN B 199      51.719  17.214 157.723  1.00 20.00           O
ATOM   3776  CB  GLN B 199      49.266  16.590 159.675  1.00 29.48           C
ATOM   3777  CG  GLN B 199      47.765  16.409 159.995  1.00 40.18           C
ATOM   3778  CD  GLN B 199      47.299  14.968 159.928  1.00 44.00           C
ATOM   3779  OE1 GLN B 199      48.085  14.061 159.700  1.00 50.94           O
ATOM   3780  NE2 GLN B 199      46.015  14.756 160.122  1.00 47.49           N
ATOM   3781  H   GLN B 199      50.730  14.678 159.410  1.00 28.98           H
ATOM   3782  HA  GLN B 199      48.971  15.733 157.827  1.00 29.36           H
ATOM   3783  HB2 GLN B 199      49.767  16.166 160.390  1.00 35.38           H
ATOM   3784  HB3 GLN B 199      49.449  17.543 159.676  1.00 35.38           H
ATOM   3785  HG2 GLN B 199      47.594  16.735 160.893  1.00 48.22           H
ATOM   3786  HG3 GLN B 199      47.244  16.920 159.355  1.00 48.22           H
ATOM   3787 HE21 GLN B 199      45.488  15.418 160.277  1.00 56.99           H
ATOM   3788 HE22 GLN B 199      45.702  13.956 160.094  1.00 56.99           H
ATOM   3789  N   GLY B 200      49.822  17.699 156.605  1.00 21.60           N
ATOM   3790  CA  GLY B 200      50.416  18.680 155.724  1.00 16.45           C
ATOM   3791  C   GLY B 200      51.124  18.131 154.490  1.00 19.02           C
ATOM   3792  O   GLY B 200      51.555  18.934 153.642  1.00 17.60           O
ATOM   3793  H   GLY B 200      48.981  17.583 156.468  1.00 25.92           H
ATOM   3794  HA2 GLY B 200      49.722  19.285 155.421  1.00 19.74           H
ATOM   3795  HA3 GLY B 200      51.062  19.199 156.228  1.00 19.74           H
ATOM   3796  N   ASP B 201      51.249  16.805 154.351  1.00 17.31           N
ATOM   3797  CA  ASP B 201      52.018  16.183 153.278  1.00 16.34           C
ATOM   3798  C   ASP B 201      51.170  16.042 151.993  1.00 23.47           C
ATOM   3799  O   ASP B 201      49.940  16.136 152.016  1.00 19.22           O
ATOM   3800  CB  ASP B 201      52.531  14.813 153.706  1.00 16.37           C
ATOM   3801  CG  ASP B 201      53.599  14.872 154.815  1.00 21.60           C
ATOM   3802  OD1 ASP B 201      53.927  15.968 155.298  1.00 15.73           O
ATOM   3803  OD2 ASP B 201      54.114  13.797 155.188  1.00 15.54           O1-
ATOM   3804  H   ASP B 201      50.886  16.234 154.883  1.00 20.78           H
ATOM   3805  HA  ASP B 201      52.785  16.742 153.073  1.00 19.61           H
ATOM   3806  HB2 ASP B 201      51.786  14.289 154.039  1.00 19.64           H
ATOM   3807  HB3 ASP B 201      52.926  14.372 152.937  1.00 19.64           H
ATOM   3808  N   ALA B 202      51.836  15.782 150.858  1.00 14.76           N
ATOM   3809  CA  ALA B 202      51.176  15.745 149.551  1.00 15.93           C
ATOM   3810  C   ALA B 202      51.791  14.642 148.722  1.00 18.08           C
ATOM   3811  O   ALA B 202      53.008  14.621 148.562  1.00 19.82           O
ATOM   3812  CB  ALA B 202      51.314  17.079 148.832  1.00 18.28           C
ATOM   3813  H   ALA B 202      52.680  15.623 150.823  1.00 17.72           H
ATOM   3814  HA  ALA B 202      50.232  15.554 149.669  1.00 19.11           H
ATOM   3815  HB1 ALA B 202      50.868  17.022 147.972  1.00 21.94           H
ATOM   3816  HB2 ALA B 202      50.905  17.773 149.372  1.00 21.94           H
ATOM   3817  HB3 ALA B 202      52.256  17.272 148.703  1.00 21.94           H
ATOM   3818  N   HIS B 203      50.969  13.709 148.246  1.00 17.99           N
ATOM   3819  CA  HIS B 203      51.414  12.521 147.533  1.00 12.12           C
ATOM   3820  C   HIS B 203      50.770  12.435 146.152  1.00 20.05           C
ATOM   3821  O   HIS B 203      49.578  12.703 146.000  1.00 17.60           O
ATOM   3822  CB  HIS B 203      51.061  11.265 148.284  1.00 16.07           C
ATOM   3823  CG  HIS B 203      51.603  11.208 149.684  1.00 22.87           C
ATOM   3824  ND1 HIS B 203      51.112  10.340 150.634  1.00 16.23           N
ATOM   3825  CD2 HIS B 203      52.580  11.918 150.295  1.00 19.28           C
ATOM   3826  CE1 HIS B 203      51.797  10.488 151.753  1.00 20.77           C
ATOM   3827  NE2 HIS B 203      52.674  11.454 151.583  1.00 17.95           N1-
ATOM   3828  H   HIS B 203      50.114  13.748 148.331  1.00 21.58           H
ATOM   3829  HA  HIS B 203      52.377  12.553 147.422  1.00 14.55           H
ATOM   3830  HB2 HIS B 203      50.095  11.198 148.340  1.00 19.29           H
ATOM   3831  HB3 HIS B 203      51.415  10.504 147.800  1.00 19.29           H
ATOM   3832  HD2 HIS B 203      53.098  12.588 149.911  1.00 23.13           H
ATOM   3833  HE1 HIS B 203      51.650  10.023 152.545  1.00 24.92           H
ATOM   3834  N   PHE B 204      51.559  12.014 145.160  1.00 20.23           N
ATOM   3835  CA  PHE B 204      51.199  12.080 143.750  1.00 13.31           C
ATOM   3836  C   PHE B 204      51.299  10.687 143.162  1.00 15.44           C
ATOM   3837  O   PHE B 204      52.311  10.002 143.332  1.00 11.89           O
ATOM   3838  CB  PHE B 204      52.095  13.069 142.970  1.00 16.85           C
ATOM   3839  CG  PHE B 204      51.974  14.500 143.441  1.00 13.67           C
ATOM   3840  CD1 PHE B 204      52.755  14.968 144.493  1.00 18.43           C
ATOM   3841  CD2 PHE B 204      51.047  15.357 142.885  1.00 11.82           C
ATOM   3842  CE1 PHE B 204      52.625  16.271 144.954  1.00 18.69           C
ATOM   3843  CE2 PHE B 204      50.922  16.679 143.343  1.00 15.65           C
ATOM   3844  CZ  PHE B 204      51.711  17.128 144.372  1.00 18.20           C
ATOM   3845  H   PHE B 204      52.338  11.673 145.291  1.00 24.28           H
ATOM   3846  HA  PHE B 204      50.280  12.377 143.670  1.00 15.97           H
ATOM   3847  HB2 PHE B 204      53.021  12.800 143.074  1.00 20.22           H
ATOM   3848  HB3 PHE B 204      51.848  13.043 142.033  1.00 20.22           H
ATOM   3849  HD1 PHE B 204      53.376  14.401 144.891  1.00 22.12           H
ATOM   3850  HD2 PHE B 204      50.510  15.061 142.185  1.00 14.19           H
ATOM   3851  HE1 PHE B 204      53.165  16.572 145.649  1.00 22.42           H
ATOM   3852  HE2 PHE B 204      50.301  17.250 142.951  1.00 18.78           H
ATOM   3853  HZ  PHE B 204      51.628  18.002 144.679  1.00 21.84           H
ATOM   3854  N   ASP B 205      50.233  10.279 142.479  1.00 18.94           N
ATOM   3855  CA  ASP B 205      50.084   8.934 141.926  1.00 20.80           C
ATOM   3856  C   ASP B 205      50.872   8.846 140.623  1.00 17.53           C
ATOM   3857  O   ASP B 205      50.494   9.452 139.628  1.00 12.86           O
ATOM   3858  CB  ASP B 205      48.605   8.623 141.684  1.00 18.62           C
ATOM   3859  CG  ASP B 205      48.380   7.247 141.141  1.00 17.68           C
ATOM   3860  OD1 ASP B 205      49.355   6.595 140.775  1.00 20.43           O
ATOM   3861  OD2 ASP B 205      47.224   6.800 141.092  1.00 26.76           O1-
ATOM   3862  H   ASP B 205      49.556  10.784 142.318  1.00 22.73           H
ATOM   3863  HA  ASP B 205      50.441   8.282 142.550  1.00 24.96           H
ATOM   3864  HB2 ASP B 205      48.126   8.695 142.525  1.00 22.34           H
ATOM   3865  HB3 ASP B 205      48.249   9.259 141.045  1.00 22.34           H
ATOM   3866  N   ASP B 206      51.957   8.094 140.625  1.00 16.69           N
ATOM   3867  CA  ASP B 206      52.848   8.026 139.479  1.00 18.97           C
ATOM   3868  C   ASP B 206      52.448   6.962 138.469  1.00 21.15           C
ATOM   3869  O   ASP B 206      53.212   6.719 137.539  1.00 20.69           O
ATOM   3870  CB  ASP B 206      54.275   7.742 139.948  1.00 18.76           C
ATOM   3871  CG  ASP B 206      55.313   8.320 139.036  1.00 22.04           C
ATOM   3872  OD1 ASP B 206      54.970   9.168 138.174  1.00 21.85           O
ATOM   3873  OD2 ASP B 206      56.476   7.930 139.196  1.00 22.83           O1-
ATOM   3874  H   ASP B 206      52.205   7.606 141.288  1.00 20.03           H
ATOM   3875  HA  ASP B 206      52.845   8.884 139.027  1.00 22.76           H
ATOM   3876  HB2 ASP B 206      54.401   8.129 140.828  1.00 22.51           H
ATOM   3877  HB3 ASP B 206      54.409   6.782 139.985  1.00 22.51           H
ATOM   3878  N   ASP B 207      51.333   6.252 138.674  1.00 20.11           N
ATOM   3879  CA  ASP B 207      50.714   5.545 137.561  1.00 21.98           C
ATOM   3880  C   ASP B 207      50.052   6.508 136.570  1.00 18.24           C
ATOM   3881  O   ASP B 207      49.666   6.077 135.493  1.00 26.69           O
ATOM   3882  CB  ASP B 207      49.691   4.531 138.082  1.00 18.55           C
ATOM   3883  CG  ASP B 207      50.314   3.209 138.504  1.00 22.69           C
ATOM   3884  OD1 ASP B 207      51.358   2.822 137.961  1.00 16.07           O
ATOM   3885  OD2 ASP B 207      49.741   2.540 139.395  1.00 26.79           O1-
ATOM   3886  H   ASP B 207      50.928   6.168 139.428  1.00 24.14           H
ATOM   3887  HA  ASP B 207      51.401   5.055 137.083  1.00 26.38           H
ATOM   3888  HB2 ASP B 207      49.240   4.908 138.853  1.00 22.26           H
ATOM   3889  HB3 ASP B 207      49.047   4.346 137.380  1.00 22.26           H
ATOM   3890  N   GLU B 208      49.900   7.788 136.910  1.00 15.62           N
ATOM   3891  CA  GLU B 208      49.448   8.796 135.971  1.00 21.61           C
ATOM   3892  C   GLU B 208      50.611   9.249 135.092  1.00 22.36           C
ATOM   3893  O   GLU B 208      51.785   9.154 135.469  1.00 17.50           O
ATOM   3894  CB  GLU B 208      48.888  10.037 136.671  1.00 17.00           C
ATOM   3895  CG  GLU B 208      47.888   9.828 137.833  1.00 25.19           C
ATOM   3896  CD  GLU B 208      46.691   8.961 137.483  1.00 32.02           C
ATOM   3897  OE1 GLU B 208      46.436   8.739 136.275  1.00 34.85           O
ATOM   3898  OE2 GLU B 208      46.006   8.505 138.430  1.00 32.85           O1-
ATOM   3899  H   GLU B 208      50.057   8.097 137.697  1.00 18.74           H
ATOM   3900  HA  GLU B 208      48.757   8.424 135.402  1.00 25.93           H
ATOM   3901  HB2 GLU B 208      49.636  10.540 137.030  1.00 20.41           H
ATOM   3902  HB3 GLU B 208      48.436  10.577 136.004  1.00 20.41           H
ATOM   3903  HG2 GLU B 208      48.353   9.403 138.570  1.00 30.23           H
ATOM   3904  HG3 GLU B 208      47.552  10.693 138.114  1.00 30.23           H
ATOM   3905  N   LEU B 209      50.260   9.779 133.917  1.00 18.42           N
ATOM   3906  CA  LEU B 209      51.218  10.395 133.005  1.00 16.61           C
ATOM   3907  C   LEU B 209      51.301  11.863 133.373  1.00 18.86           C
ATOM   3908  O   LEU B 209      50.357  12.621 133.119  1.00 20.33           O
ATOM   3909  CB  LEU B 209      50.783  10.231 131.549  1.00 18.05           C
ATOM   3910  CG  LEU B 209      51.569  11.035 130.499  1.00 20.66           C
ATOM   3911  CD1 LEU B 209      53.032  10.692 130.572  1.00 17.74           C
ATOM   3912  CD2 LEU B 209      51.061  10.791 129.092  1.00 20.21           C
ATOM   3913  H   LEU B 209      49.452   9.792 133.623  1.00 22.10           H
ATOM   3914  HA  LEU B 209      52.093   9.991 133.120  1.00 19.93           H
ATOM   3915  HB2 LEU B 209      50.864   9.293 131.313  1.00 21.66           H
ATOM   3916  HB3 LEU B 209      49.853  10.499 131.479  1.00 21.66           H
ATOM   3917  HG  LEU B 209      51.474  11.981 130.691  1.00 24.79           H
ATOM   3918 HD11 LEU B 209      53.511  11.208 129.904  1.00 21.29           H
ATOM   3919 HD12 LEU B 209      53.363  10.910 131.458  1.00 21.29           H
ATOM   3920 HD13 LEU B 209      53.143   9.744 130.400  1.00 21.29           H
ATOM   3921 HD21 LEU B 209      51.587  11.318 128.471  1.00 24.25           H
ATOM   3922 HD22 LEU B 209      51.150   9.848 128.884  1.00 24.25           H
ATOM   3923 HD23 LEU B 209      50.129  11.054 129.043  1.00 24.25           H
ATOM   3924  N   TRP B 210      52.413  12.258 133.989  1.00 20.04           N
ATOM   3925  CA  TRP B 210      52.605  13.637 134.419  1.00 18.24           C
ATOM   3926  C   TRP B 210      53.267  14.417 133.298  1.00 16.05           C
ATOM   3927  O   TRP B 210      54.239  13.963 132.693  1.00 13.62           O
ATOM   3928  CB  TRP B 210      53.434  13.747 135.715  1.00 17.48           C
ATOM   3929  CG  TRP B 210      52.707  13.165 136.857  1.00 13.43           C
ATOM   3930  CD1 TRP B 210      52.985  12.008 137.487  1.00 14.56           C
ATOM   3931  CD2 TRP B 210      51.515  13.679 137.451  1.00 12.94           C
ATOM   3932  NE1 TRP B 210      52.052  11.763 138.454  1.00 18.75           N
ATOM   3933  CE2 TRP B 210      51.134  12.777 138.453  1.00 16.65           C
ATOM   3934  CE3 TRP B 210      50.723  14.812 137.225  1.00 17.31           C
ATOM   3935  CZ2 TRP B 210      50.006  12.972 139.243  1.00 14.01           C
ATOM   3936  CZ3 TRP B 210      49.598  15.009 138.021  1.00 14.31           C
ATOM   3937  CH2 TRP B 210      49.255  14.092 139.012  1.00 17.12           C
ATOM   3938  H   TRP B 210      53.076  11.741 134.170  1.00 24.04           H
ATOM   3939  HA  TRP B 210      51.737  14.036 134.586  1.00 21.89           H
ATOM   3940  HB2 TRP B 210      54.269  13.264 135.606  1.00 20.98           H
ATOM   3941  HB3 TRP B 210      53.608  14.682 135.908  1.00 20.98           H
ATOM   3942  HD1 TRP B 210      53.707  11.455 137.292  1.00 17.47           H
ATOM   3943  HE1 TRP B 210      52.048  11.086 138.984  1.00 22.50           H
ATOM   3944  HE3 TRP B 210      50.947  15.422 136.560  1.00 20.77           H
ATOM   3945  HZ2 TRP B 210      49.777  12.369 139.912  1.00 16.81           H
ATOM   3946  HZ3 TRP B 210      49.067  15.760 137.888  1.00 17.18           H
ATOM   3947  HH2 TRP B 210      48.502  14.249 139.535  1.00 20.54           H
ATOM   3948  N   SER B 211      52.741  15.605 133.062  1.00 16.14           N
ATOM   3949  CA  SER B 211      53.217  16.483 132.048  1.00 16.76           C
ATOM   3950  C   SER B 211      52.959  17.906 132.524  1.00 18.14           C
ATOM   3951  O   SER B 211      52.684  18.142 133.709  1.00 20.18           O
ATOM   3952  CB  SER B 211      52.515  16.118 130.719  1.00 18.38           C
ATOM   3953  OG  SER B 211      53.081  16.819 129.655  1.00 11.52           O
ATOM   3954  H   SER B 211      52.078  15.927 133.505  1.00 19.37           H
ATOM   3955  HA  SER B 211      54.173  16.363 131.936  1.00 20.11           H
ATOM   3956  HB2 SER B 211      52.615  15.167 130.559  1.00 22.05           H
ATOM   3957  HB3 SER B 211      51.575  16.348 130.784  1.00 22.05           H
ATOM   3958  HG  SER B 211      52.694  16.615 128.938  1.00 13.83           H
ATOM   3959  N   LEU B 212      53.020  18.843 131.588  1.00 13.28           N
ATOM   3960  CA  LEU B 212      52.728  20.246 131.799  1.00 13.23           C
ATOM   3961  C   LEU B 212      52.063  20.782 130.543  1.00 15.50           C
ATOM   3962  O   LEU B 212      52.306  20.280 129.446  1.00 17.32           O
ATOM   3963  CB  LEU B 212      53.996  21.031 132.081  1.00 14.26           C
ATOM   3964  CG  LEU B 212      54.738  20.792 133.405  1.00 17.14           C
ATOM   3965  CD1 LEU B 212      56.015  21.617 133.390  1.00 15.53           C
ATOM   3966  CD2 LEU B 212      53.859  21.116 134.657  1.00 15.76           C
ATOM   3967  H   LEU B 212      53.243  18.674 130.775  1.00 15.94           H
ATOM   3968  HA  LEU B 212      52.119  20.349 132.547  1.00 15.87           H
ATOM   3969  HB2 LEU B 212      54.626  20.838 131.369  1.00 17.11           H
ATOM   3970  HB3 LEU B 212      53.771  21.974 132.053  1.00 17.11           H
ATOM   3971  HG  LEU B 212      54.991  19.857 133.456  1.00 20.57           H
ATOM   3972 HD11 LEU B 212      56.492  21.474 134.223  1.00 18.63           H
ATOM   3973 HD12 LEU B 212      56.564  21.335 132.642  1.00 18.63           H
ATOM   3974 HD13 LEU B 212      55.784  22.554 133.298  1.00 18.63           H
ATOM   3975 HD21 LEU B 212      54.378  20.948 135.459  1.00 18.91           H
ATOM   3976 HD22 LEU B 212      53.595  22.049 134.624  1.00 18.91           H
ATOM   3977 HD23 LEU B 212      53.073  20.548 134.646  1.00 18.91           H
ATOM   3978  N   GLY B 213      51.227  21.797 130.704  1.00 22.84           N
ATOM   3979  CA  GLY B 213      50.634  22.493 129.556  1.00 21.68           C
ATOM   3980  C   GLY B 213      49.521  21.740 128.826  1.00 19.52           C
ATOM   3981  O   GLY B 213      49.019  20.722 129.266  1.00 21.21           O
ATOM   3982  H   GLY B 213      50.983  22.108 131.468  1.00 27.41           H
ATOM   3983  HA2 GLY B 213      50.269  23.339 129.858  1.00 26.02           H
ATOM   3984  HA3 GLY B 213      51.333  22.684 128.911  1.00 26.02           H
ATOM   3985  N   LYS B 214      49.121  22.302 127.689  1.00 21.68           N
ATOM   3986  CA  LYS B 214      48.233  21.583 126.785  1.00 25.13           C
ATOM   3987  C   LYS B 214      48.846  20.248 126.387  1.00 24.89           C
ATOM   3988  O   LYS B 214      50.071  20.075 126.373  1.00 26.29           O
ATOM   3989  CB  LYS B 214      47.957  22.390 125.505  1.00 21.88           C
ATOM   3990  CG  LYS B 214      47.127  23.613 125.742  1.00 24.86           C
ATOM   3991  CD  LYS B 214      46.864  24.391 124.510  1.00 24.67           C
ATOM   3992  CE  LYS B 214      48.070  25.202 124.132  1.00 31.69           C
ATOM   3993  NZ  LYS B 214      47.747  26.366 123.218  1.00 41.85           N1+
ATOM   3994  H   LYS B 214      49.347  23.087 127.421  1.00 26.01           H
ATOM   3995  HA  LYS B 214      47.388  21.413 127.230  1.00 30.16           H
ATOM   3996  HB2 LYS B 214      48.803  22.674 125.124  1.00 26.26           H
ATOM   3997  HB3 LYS B 214      47.484  21.826 124.874  1.00 26.26           H
ATOM   3998  HG2 LYS B 214      46.272  23.344 126.113  1.00 29.83           H
ATOM   3999  HG3 LYS B 214      47.591  24.191 126.367  1.00 29.83           H
ATOM   4000  HD2 LYS B 214      46.661  23.783 123.782  1.00 29.60           H
ATOM   4001  HD3 LYS B 214      46.122  24.996 124.663  1.00 29.60           H
ATOM   4002  HE2 LYS B 214      48.475  25.559 124.938  1.00 38.02           H
ATOM   4003  HE3 LYS B 214      48.703  24.628 123.671  1.00 38.02           H
ATOM   4004  HZ1 LYS B 214      48.490  26.814 123.023  1.00 50.22           H
ATOM   4005  HZ2 LYS B 214      47.382  26.067 122.464  1.00 50.22           H
ATOM   4006  HZ3 LYS B 214      47.173  26.916 123.619  1.00 50.22           H
ATOM   4007  N   GLY B 215      47.980  19.319 126.005  1.00 18.31           N
ATOM   4008  CA  GLY B 215      48.391  18.000 125.570  1.00 17.82           C
ATOM   4009  C   GLY B 215      47.946  16.910 126.536  1.00 16.05           C
ATOM   4010  O   GLY B 215      47.274  17.149 127.541  1.00 20.27           O
ATOM   4011  H   GLY B 215      47.128  19.435 125.990  1.00 21.98           H
ATOM   4012  HA2 GLY B 215      48.010  17.813 124.698  1.00 21.39           H
ATOM   4013  HA3 GLY B 215      49.358  17.970 125.497  1.00 21.39           H
ATOM   4014  N   GLN B 391      48.333  15.685 126.204  1.00 14.98           N
ATOM   4015  CA  GLN B 391      47.885  14.556 126.991  1.00 29.61           C
ATOM   4016  C   GLN B 391      48.663  14.492 128.315  1.00 24.41           C
ATOM   4017  O   GLN B 391      49.642  15.206 128.541  1.00 19.15           O
ATOM   4018  CB  GLN B 391      47.969  13.266 126.156  1.00 29.05           C
ATOM   4019  CG  GLN B 391      49.238  12.578 126.222  1.00 33.23           C
ATOM   4020  CD  GLN B 391      50.354  13.537 126.032  1.00 37.65           C
ATOM   4021  OE1 GLN B 391      50.585  14.024 124.925  1.00 51.78           O
ATOM   4022  NE2 GLN B 391      51.035  13.874 127.119  1.00 51.32           N
ATOM   4023  H   GLN B 391      48.844  15.487 125.542  1.00 17.98           H
ATOM   4024  HA  GLN B 391      46.951  14.693 127.214  1.00 35.54           H
ATOM   4025  HB2 GLN B 391      47.286  12.651 126.469  1.00 34.86           H
ATOM   4026  HB3 GLN B 391      47.804  13.488 125.226  1.00 34.86           H
ATOM   4027  HG2 GLN B 391      49.336  12.161 127.093  1.00 39.88           H
ATOM   4028  HG3 GLN B 391      49.282  11.911 125.519  1.00 39.88           H
ATOM   4029 HE21 GLN B 391      50.820  13.540 127.881  1.00 61.58           H
ATOM   4030 HE22 GLN B 391      51.691  14.427 127.061  1.00 61.58           H
ATOM   4031  N   GLY B 392      48.180  13.655 129.217  1.00 25.04           N
ATOM   4032  CA  GLY B 392      48.666  13.644 130.573  1.00 23.33           C
ATOM   4033  C   GLY B 392      48.064  14.759 131.393  1.00 19.70           C
ATOM   4034  O   GLY B 392      47.383  15.657 130.894  1.00 21.66           O
ATOM   4035  H   GLY B 392      47.562  13.077 129.062  1.00 30.04           H
ATOM   4036  HA2 GLY B 392      48.444  12.798 130.992  1.00 28.00           H
ATOM   4037  HA3 GLY B 392      49.631  13.746 130.574  1.00 28.00           H
ATOM   4038  N   TYR B 393      48.365  14.708 132.685  1.00 18.41           N
ATOM   4039  CA  TYR B 393      47.838  15.641 133.671  1.00 17.72           C
ATOM   4040  C   TYR B 393      48.928  16.628 134.037  1.00 13.97           C
ATOM   4041  O   TYR B 393      50.096  16.251 134.129  1.00 21.33           O
ATOM   4042  CB  TYR B 393      47.354  14.900 134.936  1.00 21.96           C
ATOM   4043  CG  TYR B 393      46.182  13.962 134.712  1.00 17.30           C
ATOM   4044  CD1 TYR B 393      44.908  14.468 134.540  1.00 19.59           C
ATOM   4045  CD2 TYR B 393      46.347  12.576 134.681  1.00 20.95           C
ATOM   4046  CE1 TYR B 393      43.822  13.637 134.343  1.00 17.83           C
ATOM   4047  CE2 TYR B 393      45.245  11.721 134.488  1.00 18.87           C
ATOM   4048  CZ  TYR B 393      43.980  12.279 134.327  1.00 19.67           C
ATOM   4049  OH  TYR B 393      42.853  11.511 134.105  1.00 21.30           O
ATOM   4050  H   TYR B 393      48.891  14.119 133.025  1.00 22.09           H
ATOM   4051  HA  TYR B 393      47.091  16.129 133.292  1.00 21.27           H
ATOM   4052  HB2 TYR B 393      48.089  14.374 135.287  1.00 26.35           H
ATOM   4053  HB3 TYR B 393      47.081  15.558 135.594  1.00 26.35           H
ATOM   4054  HD1 TYR B 393      44.779  15.389 134.558  1.00 23.51           H
ATOM   4055  HD2 TYR B 393      47.195  12.212 134.801  1.00 25.14           H
ATOM   4056  HE1 TYR B 393      42.975  14.004 134.229  1.00 21.39           H
ATOM   4057  HE2 TYR B 393      45.361  10.799 134.466  1.00 22.65           H
ATOM   4058  HH  TYR B 393      43.055  10.696 134.114  1.00 25.56           H
ATOM   4059  N   SER B 394      48.542  17.885 134.271  1.00 16.21           N
ATOM   4060  CA  SER B 394      49.493  18.942 134.612  1.00 18.69           C
ATOM   4061  C   SER B 394      49.945  18.782 136.054  1.00 19.74           C
ATOM   4062  O   SER B 394      49.158  18.973 136.984  1.00 24.23           O
ATOM   4063  CB  SER B 394      48.882  20.319 134.432  1.00 13.76           C
ATOM   4064  OG  SER B 394      49.807  21.285 134.881  1.00 20.98           O
ATOM   4065  H   SER B 394      47.725  18.152 134.236  1.00 19.45           H
ATOM   4066  HA  SER B 394      50.271  18.874 134.037  1.00 22.43           H
ATOM   4067  HB2 SER B 394      48.692  20.467 133.492  1.00 16.51           H
ATOM   4068  HB3 SER B 394      48.069  20.382 134.956  1.00 16.51           H
ATOM   4069  HG  SER B 394      49.485  22.056 134.789  1.00 25.17           H
ATOM   4070  N   LEU B 395      51.214  18.453 136.248  1.00 18.97           N
ATOM   4071  CA  LEU B 395      51.748  18.409 137.604  1.00 18.51           C
ATOM   4072  C   LEU B 395      51.598  19.759 138.296  1.00 19.24           C
ATOM   4073  O   LEU B 395      51.282  19.815 139.485  1.00 16.46           O
ATOM   4074  CB  LEU B 395      53.216  17.975 137.569  1.00 18.51           C
ATOM   4075  CG  LEU B 395      53.963  17.765 138.881  1.00 14.31           C
ATOM   4076  CD1 LEU B 395      53.382  16.589 139.624  1.00 18.91           C
ATOM   4077  CD2 LEU B 395      55.408  17.537 138.639  1.00 12.87           C
ATOM   4078  H   LEU B 395      51.778  18.256 135.629  1.00 22.77           H
ATOM   4079  HA  LEU B 395      51.252  17.752 138.118  1.00 22.22           H
ATOM   4080  HB2 LEU B 395      53.262  17.135 137.086  1.00 22.21           H
ATOM   4081  HB3 LEU B 395      53.708  18.648 137.074  1.00 22.21           H
ATOM   4082  HG  LEU B 395      53.867  18.555 139.436  1.00 17.17           H
ATOM   4083 HD11 LEU B 395      53.868  16.469 140.455  1.00 22.69           H
ATOM   4084 HD12 LEU B 395      52.447  16.765 139.810  1.00 22.69           H
ATOM   4085 HD13 LEU B 395      53.467  15.795 139.073  1.00 22.69           H
ATOM   4086 HD21 LEU B 395      55.854  17.408 139.491  1.00 15.45           H
ATOM   4087 HD22 LEU B 395      55.515  16.747 138.086  1.00 15.45           H
ATOM   4088 HD23 LEU B 395      55.779  18.311 138.186  1.00 15.45           H
ATOM   4089  N   PHE B 396      51.805  20.857 137.564  1.00 13.53           N
ATOM   4090  CA  PHE B 396      51.728  22.190 138.161  1.00 15.17           C
ATOM   4091  C   PHE B 396      50.355  22.453 138.760  1.00 22.70           C
ATOM   4092  O   PHE B 396      50.243  22.897 139.916  1.00 19.94           O
ATOM   4093  CB  PHE B 396      52.069  23.239 137.110  1.00 14.77           C
ATOM   4094  CG  PHE B 396      51.680  24.630 137.467  1.00 19.54           C
ATOM   4095  CD1 PHE B 396      52.322  25.327 138.483  1.00 20.23           C
ATOM   4096  CD2 PHE B 396      50.703  25.272 136.747  1.00 25.82           C
ATOM   4097  CE1 PHE B 396      51.967  26.639 138.780  1.00 19.22           C
ATOM   4098  CE2 PHE B 396      50.349  26.577 137.036  1.00 26.32           C
ATOM   4099  CZ  PHE B 396      50.986  27.263 138.060  1.00 23.19           C
ATOM   4100  H   PHE B 396      51.990  20.856 136.724  1.00 16.23           H
ATOM   4101  HA  PHE B 396      52.383  22.255 138.874  1.00 18.21           H
ATOM   4102  HB2 PHE B 396      53.028  23.231 136.965  1.00 17.72           H
ATOM   4103  HB3 PHE B 396      51.613  23.010 136.285  1.00 17.72           H
ATOM   4104  HD1 PHE B 396      52.993  24.910 138.973  1.00 24.28           H
ATOM   4105  HD2 PHE B 396      50.273  24.823 136.056  1.00 30.98           H
ATOM   4106  HE1 PHE B 396      52.397  27.092 139.469  1.00 23.06           H
ATOM   4107  HE2 PHE B 396      49.678  26.994 136.546  1.00 31.58           H
ATOM   4108  HZ  PHE B 396      50.742  28.138 138.261  1.00 27.83           H
ATOM   4109  N   LEU B 397      49.300  22.173 137.981  1.00 24.04           N
ATOM   4110  CA  LEU B 397      47.922  22.434 138.404  1.00 23.84           C
ATOM   4111  C   LEU B 397      47.480  21.497 139.525  1.00 19.00           C
ATOM   4112  O   LEU B 397      46.809  21.938 140.463  1.00 17.28           O
ATOM   4113  CB  LEU B 397      46.949  22.299 137.217  1.00 19.61           C
ATOM   4114  CG  LEU B 397      46.969  23.371 136.120  1.00 19.64           C
ATOM   4115  CD1 LEU B 397      45.891  23.114 135.102  1.00 20.45           C
ATOM   4116  CD2 LEU B 397      46.815  24.761 136.697  1.00 22.73           C
ATOM   4117  H   LEU B 397      49.360  21.827 137.196  1.00 28.85           H
ATOM   4118  HA  LEU B 397      47.863  23.344 138.736  1.00 28.60           H
ATOM   4119  HB2 LEU B 397      47.130  21.451 136.782  1.00 23.53           H
ATOM   4120  HB3 LEU B 397      46.047  22.283 137.574  1.00 23.53           H
ATOM   4121  HG  LEU B 397      47.824  23.333 135.663  1.00 23.57           H
ATOM   4122 HD11 LEU B 397      45.927  23.805 134.422  1.00 24.54           H
ATOM   4123 HD12 LEU B 397      46.039  22.244 134.698  1.00 24.54           H
ATOM   4124 HD13 LEU B 397      45.028  23.130 135.545  1.00 24.54           H
ATOM   4125 HD21 LEU B 397      46.833  25.406 135.973  1.00 27.28           H
ATOM   4126 HD22 LEU B 397      45.969  24.815 137.168  1.00 27.28           H
ATOM   4127 HD23 LEU B 397      47.547  24.931 137.310  1.00 27.28           H
ATOM   4128  N   VAL B 398      47.784  20.194 139.417  1.00 16.02           N
ATOM   4129  CA  VAL B 398      47.429  19.265 140.486  1.00 20.28           C
ATOM   4130  C   VAL B 398      48.172  19.626 141.772  1.00 22.22           C
ATOM   4131  O   VAL B 398      47.586  19.636 142.857  1.00 18.14           O
ATOM   4132  CB  VAL B 398      47.692  17.803 140.078  1.00 15.87           C
ATOM   4133  CG1 VAL B 398      47.313  16.849 141.206  1.00 18.66           C
ATOM   4134  CG2 VAL B 398      46.846  17.423 138.893  1.00 24.72           C
ATOM   4135  H   VAL B 398      48.187  19.835 138.747  1.00 19.22           H
ATOM   4136  HA  VAL B 398      46.479  19.350 140.665  1.00 24.33           H
ATOM   4137  HB  VAL B 398      48.628  17.679 139.856  1.00 19.04           H
ATOM   4138 HG11 VAL B 398      47.489  15.938 140.921  1.00 22.39           H
ATOM   4139 HG12 VAL B 398      47.845  17.059 141.989  1.00 22.39           H
ATOM   4140 HG13 VAL B 398      46.371  16.957 141.407  1.00 22.39           H
ATOM   4141 HG21 VAL B 398      47.030  16.501 138.657  1.00 29.66           H
ATOM   4142 HG22 VAL B 398      45.910  17.525 139.128  1.00 29.66           H
ATOM   4143 HG23 VAL B 398      47.066  18.006 138.149  1.00 29.66           H
ATOM   4144  N   ALA B 399      49.466  19.936 141.670  1.00 16.35           N
ATOM   4145  CA  ALA B 399      50.224  20.348 142.842  1.00 22.31           C
ATOM   4146  C   ALA B 399      49.547  21.525 143.552  1.00 25.27           C
ATOM   4147  O   ALA B 399      49.409  21.539 144.784  1.00 21.32           O
ATOM   4148  CB  ALA B 399      51.666  20.716 142.443  1.00 14.75           C
ATOM   4149  H   ALA B 399      49.920  19.915 140.940  1.00 19.62           H
ATOM   4150  HA  ALA B 399      50.267  19.607 143.467  1.00 26.77           H
ATOM   4151  HB1 ALA B 399      52.154  20.987 143.236  1.00 17.70           H
ATOM   4152  HB2 ALA B 399      52.090  19.940 142.042  1.00 17.70           H
ATOM   4153  HB3 ALA B 399      51.640  21.445 141.804  1.00 17.70           H
ATOM   4154  N   ALA B 400      49.154  22.543 142.783  1.00 21.99           N
ATOM   4155  CA  ALA B 400      48.563  23.730 143.379  1.00 19.96           C
ATOM   4156  C   ALA B 400      47.282  23.382 144.135  1.00 23.49           C
ATOM   4157  O   ALA B 400      47.028  23.939 145.211  1.00 22.77           O
ATOM   4158  CB  ALA B 400      48.322  24.785 142.297  1.00 22.54           C
ATOM   4159  H   ALA B 400      49.220  22.567 141.926  1.00 26.38           H
ATOM   4160  HA  ALA B 400      49.190  24.102 144.018  1.00 23.95           H
ATOM   4161  HB1 ALA B 400      47.927  25.571 142.706  1.00 27.05           H
ATOM   4162  HB2 ALA B 400      49.170  25.015 141.887  1.00 27.05           H
ATOM   4163  HB3 ALA B 400      47.719  24.420 141.630  1.00 27.05           H
ATOM   4164  N   HIS B 401      46.488  22.435 143.613  1.00 21.81           N
ATOM   4165  CA  HIS B 401      45.312  21.936 144.340  1.00 27.45           C
ATOM   4166  C   HIS B 401      45.717  21.212 145.627  1.00 26.58           C
ATOM   4167  O   HIS B 401      45.199  21.517 146.708  1.00 23.39           O
ATOM   4168  CB  HIS B 401      44.480  21.015 143.436  1.00 23.00           C
ATOM   4169  CG  HIS B 401      43.238  20.458 144.077  1.00 29.34           C
ATOM   4170  ND1 HIS B 401      41.991  21.030 143.917  1.00 31.90           N
ATOM   4171  CD2 HIS B 401      43.042  19.348 144.835  1.00 26.41           C
ATOM   4172  CE1 HIS B 401      41.088  20.309 144.563  1.00 30.19           C
ATOM   4173  NE2 HIS B 401      41.703  19.295 145.148  1.00 24.71           N
ATOM   4174  H   HIS B 401      46.608  22.068 142.844  1.00 26.18           H
ATOM   4175  HA  HIS B 401      44.755  22.691 144.587  1.00 32.94           H
ATOM   4176  HB2 HIS B 401      45.032  20.264 143.167  1.00 27.60           H
ATOM   4177  HB3 HIS B 401      44.206  21.516 142.652  1.00 27.60           H
ATOM   4178  HD1 HIS B 401      41.826  21.744 143.467  1.00 38.28           H
ATOM   4179  HD2 HIS B 401      43.698  18.753 145.118  1.00 31.69           H
ATOM   4180  HE1 HIS B 401      40.180  20.499 144.620  1.00 36.23           H
ATOM   4181  N   GLU B 402      46.639  20.241 145.531  1.00 24.56           N
ATOM   4182  CA  GLU B 402      47.086  19.527 146.733  1.00 20.57           C
ATOM   4183  C   GLU B 402      47.650  20.483 147.771  1.00 19.85           C
ATOM   4184  O   GLU B 402      47.417  20.312 148.973  1.00 25.48           O
ATOM   4185  CB  GLU B 402      48.155  18.496 146.399  1.00 21.07           C
ATOM   4186  CG  GLU B 402      47.723  17.340 145.527  1.00 19.98           C
ATOM   4187  CD  GLU B 402      46.302  16.997 145.731  1.00 18.41           C
ATOM   4188  OE1 GLU B 402      45.887  16.748 146.879  1.00 23.51           O
ATOM   4189  OE2 GLU B 402      45.577  17.021 144.739  1.00 26.08           O1-
ATOM   4190  H   GLU B 402      47.011  19.983 144.800  1.00 29.47           H
ATOM   4191  HA  GLU B 402      46.331  19.063 147.126  1.00 24.68           H
ATOM   4192  HB2 GLU B 402      48.880  18.948 145.939  1.00 25.28           H
ATOM   4193  HB3 GLU B 402      48.486  18.122 147.230  1.00 25.28           H
ATOM   4194  HG2 GLU B 402      47.846  17.579 144.595  1.00 23.98           H
ATOM   4195  HG3 GLU B 402      48.256  16.559 145.745  1.00 23.98           H
ATOM   4196  N   PHE B 403      48.438  21.465 147.343  1.00 22.63           N
ATOM   4197  CA  PHE B 403      48.989  22.380 148.321  1.00 21.77           C
ATOM   4198  C   PHE B 403      47.897  23.230 148.938  1.00 27.82           C
ATOM   4199  O   PHE B 403      48.086  23.752 150.038  1.00 29.63           O
ATOM   4200  CB  PHE B 403      50.071  23.266 147.703  1.00 16.22           C
ATOM   4201  CG  PHE B 403      51.264  22.514 147.185  1.00 26.52           C
ATOM   4202  CD1 PHE B 403      51.506  21.191 147.551  1.00 23.16           C
ATOM   4203  CD2 PHE B 403      52.147  23.134 146.306  1.00 21.81           C
ATOM   4204  CE1 PHE B 403      52.615  20.509 147.048  1.00 23.49           C
ATOM   4205  CE2 PHE B 403      53.246  22.459 145.796  1.00 19.71           C
ATOM   4206  CZ  PHE B 403      53.484  21.157 146.151  1.00 20.95           C
ATOM   4207  H   PHE B 403      48.659  21.616 146.525  1.00 27.15           H
ATOM   4208  HA  PHE B 403      49.400  21.864 149.032  1.00 26.13           H
ATOM   4209  HB2 PHE B 403      49.686  23.756 146.960  1.00 19.46           H
ATOM   4210  HB3 PHE B 403      50.386  23.889 148.378  1.00 19.46           H
ATOM   4211  HD1 PHE B 403      50.925  20.761 148.137  1.00 27.79           H
ATOM   4212  HD2 PHE B 403      51.992  24.014 146.048  1.00 26.17           H
ATOM   4213  HE1 PHE B 403      52.772  19.626 147.295  1.00 28.19           H
ATOM   4214  HE2 PHE B 403      53.824  22.892 145.210  1.00 23.65           H
ATOM   4215  HZ  PHE B 403      54.228  20.711 145.817  1.00 25.14           H
ATOM   4216  N   GLY B 404      46.747  23.346 148.278  1.00 28.26           N
ATOM   4217  CA  GLY B 404      45.635  24.051 148.883  1.00 28.13           C
ATOM   4218  C   GLY B 404      45.132  23.332 150.117  1.00 28.08           C
ATOM   4219  O   GLY B 404      44.954  23.939 151.175  1.00 23.12           O
ATOM   4220  H   GLY B 404      46.592  23.031 147.493  1.00 33.92           H
ATOM   4221  HA2 GLY B 404      45.914  24.945 149.136  1.00 33.76           H
ATOM   4222  HA3 GLY B 404      44.907  24.121 148.246  1.00 33.76           H
ATOM   4223  N   HIS B 405      44.915  22.027 149.992  1.00 23.67           N
ATOM   4224  CA  HIS B 405      44.609  21.182 151.140  1.00 23.40           C
ATOM   4225  C   HIS B 405      45.672  21.302 152.232  1.00 28.20           C
ATOM   4226  O   HIS B 405      45.349  21.562 153.393  1.00 29.66           O
ATOM   4227  CB  HIS B 405      44.477  19.732 150.691  1.00 18.04           C
ATOM   4228  CG  HIS B 405      43.292  19.479 149.822  1.00 30.39           C
ATOM   4229  ND1 HIS B 405      42.042  19.976 150.122  1.00 26.30           N
ATOM   4230  CD2 HIS B 405      43.158  18.775 148.669  1.00 23.96           C
ATOM   4231  CE1 HIS B 405      41.195  19.596 149.183  1.00 34.01           C
ATOM   4232  NE2 HIS B 405      41.846  18.865 148.293  1.00 29.78           N1-
ATOM   4233  H   HIS B 405      44.940  21.603 149.245  1.00 28.41           H
ATOM   4234  HA  HIS B 405      43.759  21.458 151.518  1.00 28.08           H
ATOM   4235  HB2 HIS B 405      45.270  19.486 150.189  1.00 21.65           H
ATOM   4236  HB3 HIS B 405      44.396  19.167 151.476  1.00 21.65           H
ATOM   4237  HD2 HIS B 405      43.833  18.321 148.218  1.00 28.75           H
ATOM   4238  HE1 HIS B 405      40.289  19.803 149.155  1.00 40.81           H
ATOM   4239  N   ALA B 406      46.947  21.106 151.874  1.00 25.08           N
ATOM   4240  CA  ALA B 406      48.037  21.128 152.845  1.00 25.30           C
ATOM   4241  C   ALA B 406      48.134  22.438 153.596  1.00 23.90           C
ATOM   4242  O   ALA B 406      48.810  22.476 154.625  1.00 27.70           O
ATOM   4243  CB  ALA B 406      49.388  20.864 152.165  1.00 29.06           C
ATOM   4244  H   ALA B 406      47.205  20.959 151.067  1.00 30.09           H
ATOM   4245  HA  ALA B 406      47.889  20.424 153.495  1.00 30.36           H
ATOM   4246  HB1 ALA B 406      50.088  20.885 152.836  1.00 34.87           H
ATOM   4247  HB2 ALA B 406      49.362  19.992 151.740  1.00 34.87           H
ATOM   4248  HB3 ALA B 406      49.545  21.551 151.499  1.00 34.87           H
ATOM   4249  N   LEU B 407      47.473  23.501 153.130  1.00 22.93           N
ATOM   4250  CA  LEU B 407      47.409  24.762 153.857  1.00 26.50           C
ATOM   4251  C   LEU B 407      46.079  24.957 154.588  1.00 25.57           C
ATOM   4252  O   LEU B 407      45.913  25.977 155.261  1.00 29.47           O
ATOM   4253  CB  LEU B 407      47.645  25.957 152.926  1.00 25.36           C
ATOM   4254  CG  LEU B 407      48.958  26.034 152.138  1.00 33.59           C
ATOM   4255  CD1 LEU B 407      48.996  27.307 151.287  1.00 25.02           C
ATOM   4256  CD2 LEU B 407      50.201  25.977 153.026  1.00 29.60           C
ATOM   4257  H   LEU B 407      47.049  23.512 152.382  1.00 27.52           H
ATOM   4258  HA  LEU B 407      48.112  24.767 154.525  1.00 31.81           H
ATOM   4259  HB2 LEU B 407      46.927  25.970 152.274  1.00 30.43           H
ATOM   4260  HB3 LEU B 407      47.595  26.763 153.464  1.00 30.43           H
ATOM   4261  HG  LEU B 407      48.998  25.278 151.532  1.00 40.31           H
ATOM   4262 HD11 LEU B 407      49.834  27.335 150.798  1.00 30.03           H
ATOM   4263 HD12 LEU B 407      48.251  27.294 150.666  1.00 30.03           H
ATOM   4264 HD13 LEU B 407      48.928  28.079 151.871  1.00 30.03           H
ATOM   4265 HD21 LEU B 407      50.991  26.031 152.466  1.00 35.52           H
ATOM   4266 HD22 LEU B 407      50.182  26.725 153.643  1.00 35.52           H
ATOM   4267 HD23 LEU B 407      50.199  25.141 153.518  1.00 35.52           H
ATOM   4268  N   GLY B 408      45.146  24.017 154.482  1.00 24.18           N
ATOM   4269  CA  GLY B 408      43.875  24.089 155.191  1.00 29.92           C
ATOM   4270  C   GLY B 408      42.614  24.261 154.349  1.00 32.17           C
ATOM   4271  O   GLY B 408      41.515  24.204 154.910  1.00 35.35           O
ATOM   4272  H   GLY B 408      45.228  23.313 153.995  1.00 29.02           H
ATOM   4273  HA2 GLY B 408      43.768  23.278 155.712  1.00 35.90           H
ATOM   4274  HA3 GLY B 408      43.912  24.833 155.813  1.00 35.90           H
ATOM   4275  N   LEU B 409      42.684  24.476 153.040  1.00 35.83           N
ATOM   4276  CA  LEU B 409      41.471  24.620 152.246  1.00 32.76           C
ATOM   4277  C   LEU B 409      40.790  23.274 152.025  1.00 33.55           C
ATOM   4278  O   LEU B 409      41.441  22.256 151.792  1.00 30.19           O
ATOM   4279  CB  LEU B 409      41.793  25.261 150.905  1.00 31.60           C
ATOM   4280  CG  LEU B 409      42.350  26.690 150.940  1.00 34.96           C
ATOM   4281  CD1 LEU B 409      42.519  27.162 149.526  1.00 34.23           C
ATOM   4282  CD2 LEU B 409      41.467  27.667 151.729  1.00 39.38           C
ATOM   4283  H   LEU B 409      43.415  24.543 152.591  1.00 42.99           H
ATOM   4284  HA  LEU B 409      40.850  25.198 152.716  1.00 39.31           H
ATOM   4285  HB2 LEU B 409      42.451  24.708 150.455  1.00 37.92           H
ATOM   4286  HB3 LEU B 409      40.979  25.283 150.377  1.00 37.92           H
ATOM   4287  HG  LEU B 409      43.226  26.676 151.356  1.00 41.95           H
ATOM   4288 HD11 LEU B 409      42.872  28.066 149.536  1.00 41.07           H
ATOM   4289 HD12 LEU B 409      43.137  26.571 149.068  1.00 41.07           H
ATOM   4290 HD13 LEU B 409      41.656  27.147 149.084  1.00 41.07           H
ATOM   4291 HD21 LEU B 409      41.876  28.547 151.711  1.00 47.26           H
ATOM   4292 HD22 LEU B 409      40.589  27.701 151.318  1.00 47.26           H
ATOM   4293 HD23 LEU B 409      41.393  27.356 152.645  1.00 47.26           H
ATOM   4294  N   ASP B 410      39.464  23.268 152.126  1.00 37.41           N
ATOM   4295  CA  ASP B 410      38.648  22.136 151.725  1.00 34.23           C
ATOM   4296  C   ASP B 410      38.170  22.378 150.287  1.00 39.17           C
ATOM   4297  O   ASP B 410      38.499  23.393 149.645  1.00 31.45           O
ATOM   4298  CB  ASP B 410      37.473  21.938 152.702  1.00 42.77           C
ATOM   4299  CG  ASP B 410      37.936  21.704 154.189  1.00 60.96           C
ATOM   4300  OD1 ASP B 410      39.110  21.294 154.431  1.00 56.02           O
ATOM   4301  OD2 ASP B 410      37.116  21.933 155.130  1.00 62.49           O1-
ATOM   4302  H   ASP B 410      39.006  23.929 152.432  1.00 44.89           H
ATOM   4303  HA  ASP B 410      39.189  21.331 151.734  1.00 41.08           H
ATOM   4304  HB2 ASP B 410      36.912  22.729 152.684  1.00 51.32           H
ATOM   4305  HB3 ASP B 410      36.959  21.163 152.424  1.00 51.32           H
ATOM   4306  N   HIS B 411      37.385  21.438 149.768  1.00 31.35           N
ATOM   4307  CA  HIS B 411      36.940  21.555 148.387  1.00 33.65           C
ATOM   4308  C   HIS B 411      35.982  22.722 148.192  1.00 40.32           C
ATOM   4309  O   HIS B 411      35.169  23.052 149.066  1.00 46.60           O
ATOM   4310  CB  HIS B 411      36.259  20.277 147.936  1.00 29.28           C
ATOM   4311  CG  HIS B 411      37.225  19.187 147.623  1.00 28.74           C
ATOM   4312  ND1 HIS B 411      36.914  17.854 147.754  1.00 28.68           N
ATOM   4313  CD2 HIS B 411      38.503  19.237 147.189  1.00 25.40           C
ATOM   4314  CE1 HIS B 411      37.964  17.125 147.427  1.00 26.39           C
ATOM   4315  NE2 HIS B 411      38.938  17.941 147.070  1.00 34.60           N
ATOM   4316  H   HIS B 411      37.104  20.739 150.183  1.00 37.62           H
ATOM   4317  HA  HIS B 411      37.711  21.702 147.818  1.00 40.38           H
ATOM   4318  HB2 HIS B 411      35.743  20.459 147.135  1.00 35.13           H
ATOM   4319  HB3 HIS B 411      35.674  19.964 148.644  1.00 35.13           H
ATOM   4320  HD1 HIS B 411      36.159  17.544 148.023  1.00 34.41           H
ATOM   4321  HD2 HIS B 411      38.996  20.005 147.007  1.00 30.48           H
ATOM   4322  HE1 HIS B 411      38.003  16.196 147.427  1.00 31.67           H
ATOM   4323  N   SER B 412      36.082  23.341 147.019  1.00 43.97           N
ATOM   4324  CA  SER B 412      35.121  24.344 146.584  1.00 47.37           C
ATOM   4325  C   SER B 412      33.980  23.684 145.823  1.00 41.72           C
ATOM   4326  O   SER B 412      34.062  22.533 145.383  1.00 37.32           O
ATOM   4327  CB  SER B 412      35.762  25.416 145.688  1.00 46.43           C
ATOM   4328  OG  SER B 412      34.829  26.456 145.400  1.00 39.92           O
ATOM   4329  H   SER B 412      36.709  23.194 146.450  1.00 52.77           H
ATOM   4330  HA  SER B 412      34.748  24.786 147.363  1.00 56.85           H
ATOM   4331  HB2 SER B 412      36.527  25.796 146.148  1.00 55.72           H
ATOM   4332  HB3 SER B 412      36.044  25.005 144.856  1.00 55.72           H
ATOM   4333  HG  SER B 412      35.188  27.037 144.910  1.00 47.91           H
ATOM   4334  N   SER B 413      32.885  24.435 145.723  1.00 49.14           N
ATOM   4335  CA  SER B 413      31.723  24.091 144.917  1.00 51.29           C
ATOM   4336  C   SER B 413      31.719  24.812 143.570  1.00 48.38           C
ATOM   4337  O   SER B 413      31.033  24.366 142.648  1.00 44.19           O
ATOM   4338  CB  SER B 413      30.439  24.436 145.697  1.00 51.27           C
ATOM   4339  OG  SER B 413      30.556  25.714 146.355  1.00 52.37           O
ATOM   4340  H   SER B 413      32.793  25.185 146.135  1.00 58.97           H
ATOM   4341  HA  SER B 413      31.726  23.136 144.747  1.00 61.55           H
ATOM   4342  HB2 SER B 413      29.693  24.468 145.077  1.00 61.53           H
ATOM   4343  HB3 SER B 413      30.283  23.750 146.366  1.00 61.53           H
ATOM   4344  HG  SER B 413      29.850  25.887 146.775  1.00 62.84           H
ATOM   4345  N   VAL B 414      32.487  25.892 143.446  1.00 43.36           N
ATOM   4346  CA  VAL B 414      32.628  26.670 142.221  1.00 43.67           C
ATOM   4347  C   VAL B 414      33.384  25.813 141.210  1.00 53.45           C
ATOM   4348  O   VAL B 414      34.570  25.514 141.427  1.00 53.56           O
ATOM   4349  CB  VAL B 414      33.352  27.996 142.506  1.00 46.14           C
ATOM   4350  CG1 VAL B 414      33.495  28.859 141.226  1.00 45.24           C
ATOM   4351  CG2 VAL B 414      32.641  28.767 143.640  1.00 46.31           C
ATOM   4352  H   VAL B 414      32.959  26.206 144.092  1.00 52.04           H
ATOM   4353  HA  VAL B 414      31.750  26.870 141.861  1.00 52.40           H
ATOM   4354  HB  VAL B 414      34.249  27.792 142.816  1.00 55.37           H
ATOM   4355 HG11 VAL B 414      33.955  29.682 141.451  1.00 54.29           H
ATOM   4356 HG12 VAL B 414      34.005  28.363 140.567  1.00 54.29           H
ATOM   4357 HG13 VAL B 414      32.611  29.057 140.880  1.00 54.29           H
ATOM   4358 HG21 VAL B 414      33.114  29.598 143.802  1.00 55.57           H
ATOM   4359 HG22 VAL B 414      31.728  28.953 143.370  1.00 55.57           H
ATOM   4360 HG23 VAL B 414      32.644  28.222 144.442  1.00 55.57           H
ATOM   4361  N   PRO B 415      32.748  25.381 140.112  1.00 59.04           N
ATOM   4362  CA  PRO B 415      33.425  24.462 139.169  1.00 59.80           C
ATOM   4363  C   PRO B 415      34.680  25.012 138.517  1.00 53.46           C
ATOM   4364  O   PRO B 415      35.494  24.214 138.035  1.00 54.08           O
ATOM   4365  CB  PRO B 415      32.331  24.169 138.129  1.00 60.49           C
ATOM   4366  CG  PRO B 415      31.080  24.241 138.925  1.00 59.55           C
ATOM   4367  CD  PRO B 415      31.304  25.448 139.828  1.00 59.36           C
ATOM   4368  HA  PRO B 415      33.649  23.636 139.625  1.00 71.76           H
ATOM   4369  HB2 PRO B 415      32.342  24.846 137.434  1.00 72.59           H
ATOM   4370  HB3 PRO B 415      32.457  23.282 137.756  1.00 72.59           H
ATOM   4371  HG2 PRO B 415      30.321  24.381 138.338  1.00 71.46           H
ATOM   4372  HG3 PRO B 415      30.973  23.431 139.448  1.00 71.46           H
ATOM   4373  HD2 PRO B 415      31.088  26.268 139.357  1.00 71.23           H
ATOM   4374  HD3 PRO B 415      30.792  25.359 140.647  1.00 71.23           H
ATOM   4375  N   GLU B 416      34.865  26.328 138.471  1.00 48.35           N
ATOM   4376  CA  GLU B 416      36.071  26.917 137.910  1.00 46.42           C
ATOM   4377  C   GLU B 416      37.071  27.347 138.987  1.00 45.20           C
ATOM   4378  O   GLU B 416      38.050  28.037 138.681  1.00 43.57           O
ATOM   4379  CB  GLU B 416      35.695  28.099 137.013  1.00 55.34           C
ATOM   4380  CG  GLU B 416      34.766  29.123 137.661  1.00 61.71           C
ATOM   4381  CD  GLU B 416      33.291  28.897 137.346  1.00 66.35           C
ATOM   4382  OE1 GLU B 416      32.476  29.678 137.888  1.00 64.83           O
ATOM   4383  OE2 GLU B 416      32.944  27.959 136.575  1.00 62.13           O1-
ATOM   4384  H   GLU B 416      34.299  26.906 138.764  1.00 58.02           H
ATOM   4385  HA  GLU B 416      36.508  26.253 137.353  1.00 55.70           H
ATOM   4386  HB2 GLU B 416      36.507  28.562 136.755  1.00 66.40           H
ATOM   4387  HB3 GLU B 416      35.249  27.758 136.222  1.00 66.40           H
ATOM   4388  HG2 GLU B 416      34.875  29.079 138.624  1.00 74.05           H
ATOM   4389  HG3 GLU B 416      35.006  30.007 137.342  1.00 74.05           H
ATOM   4390  N   ALA B 417      36.845  26.963 140.239  1.00 43.55           N
ATOM   4391  CA  ALA B 417      37.838  27.180 141.282  1.00 44.18           C
ATOM   4392  C   ALA B 417      38.891  26.079 141.231  1.00 40.63           C
ATOM   4393  O   ALA B 417      38.589  24.908 140.940  1.00 32.17           O
ATOM   4394  CB  ALA B 417      37.189  27.213 142.672  1.00 36.53           C
ATOM   4395  H   ALA B 417      36.126  26.577 140.510  1.00 52.26           H
ATOM   4396  HA  ALA B 417      38.279  28.030 141.132  1.00 53.01           H
ATOM   4397  HB1 ALA B 417      37.879  27.358 143.339  1.00 43.83           H
ATOM   4398  HB2 ALA B 417      36.543  27.935 142.702  1.00 43.83           H
ATOM   4399  HB3 ALA B 417      36.746  26.365 142.834  1.00 43.83           H
ATOM   4400  N   LEU B 418      40.139  26.469 141.517  1.00 34.96           N
ATOM   4401  CA  LEU B 418      41.210  25.486 141.623  1.00 30.49           C
ATOM   4402  C   LEU B 418      40.875  24.402 142.638  1.00 32.50           C
ATOM   4403  O   LEU B 418      41.228  23.237 142.438  1.00 34.13           O
ATOM   4404  CB  LEU B 418      42.514  26.180 141.988  1.00 37.02           C
ATOM   4405  CG  LEU B 418      43.701  25.255 142.278  1.00 33.23           C
ATOM   4406  CD1 LEU B 418      44.038  24.439 141.043  1.00 27.94           C
ATOM   4407  CD2 LEU B 418      44.902  26.081 142.721  1.00 34.21           C
ATOM   4408  H   LEU B 418      40.383  27.283 141.651  1.00 41.96           H
ATOM   4409  HA  LEU B 418      41.330  25.059 140.761  1.00 36.59           H
ATOM   4410  HB2 LEU B 418      42.769  26.757 141.252  1.00 44.42           H
ATOM   4411  HB3 LEU B 418      42.363  26.716 142.782  1.00 44.42           H
ATOM   4412  HG  LEU B 418      43.467  24.645 142.995  1.00 39.88           H
ATOM   4413 HD11 LEU B 418      44.790  23.860 141.243  1.00 33.52           H
ATOM   4414 HD12 LEU B 418      43.266  23.906 140.797  1.00 33.52           H
ATOM   4415 HD13 LEU B 418      44.268  25.043 140.320  1.00 33.52           H
ATOM   4416 HD21 LEU B 418      45.646  25.485 142.901  1.00 41.05           H
ATOM   4417 HD22 LEU B 418      45.138  26.700 142.012  1.00 41.05           H
ATOM   4418 HD23 LEU B 418      44.669  26.572 143.524  1.00 41.05           H
ATOM   4419  N   MET B 419      40.182  24.754 143.728  1.00 29.64           N
ATOM   4420  CA  MET B 419      39.853  23.752 144.738  1.00 36.48           C
ATOM   4421  C   MET B 419      38.635  22.897 144.388  1.00 35.29           C
ATOM   4422  O   MET B 419      38.285  22.011 145.177  1.00 30.78           O
ATOM   4423  CB  MET B 419      39.643  24.428 146.101  1.00 39.92           C
ATOM   4424  CG  MET B 419      40.923  25.020 146.718  1.00 43.99           C
ATOM   4425  SD  MET B 419      42.368  23.926 146.613  1.00 35.64           S
ATOM   4426  CE  MET B 419      41.773  22.415 147.372  1.00 30.24           C
ATOM   4427  H   MET B 419      39.899  25.547 143.901  1.00 35.56           H
ATOM   4428  HA  MET B 419      40.616  23.160 144.830  1.00 43.78           H
ATOM   4429  HB2 MET B 419      39.005  25.151 145.995  1.00 47.90           H
ATOM   4430  HB3 MET B 419      39.292  23.771 146.723  1.00 47.90           H
ATOM   4431  HG2 MET B 419      41.141  25.843 146.253  1.00 52.79           H
ATOM   4432  HG3 MET B 419      40.760  25.206 147.656  1.00 52.79           H
ATOM   4433  HE1 MET B 419      42.486  21.757 147.364  1.00 36.29           H
ATOM   4434  HE2 MET B 419      41.508  22.604 148.286  1.00 36.29           H
ATOM   4435  HE3 MET B 419      41.013  22.087 146.867  1.00 36.29           H
ATOM   4436  N   TYR B 420      38.004  23.105 143.238  1.00 38.40           N
ATOM   4437  CA  TYR B 420      36.964  22.187 142.801  1.00 32.27           C
ATOM   4438  C   TYR B 420      37.507  20.756 142.827  1.00 32.05           C
ATOM   4439  O   TYR B 420      38.684  20.540 142.530  1.00 38.78           O
ATOM   4440  CB  TYR B 420      36.470  22.575 141.396  1.00 42.77           C
ATOM   4441  CG  TYR B 420      35.214  21.811 140.952  1.00 47.26           C
ATOM   4442  CD1 TYR B 420      33.950  22.151 141.444  1.00 48.82           C
ATOM   4443  CD2 TYR B 420      35.297  20.731 140.071  1.00 44.75           C
ATOM   4444  CE1 TYR B 420      32.807  21.447 141.050  1.00 46.85           C
ATOM   4445  CE2 TYR B 420      34.165  20.025 139.682  1.00 42.61           C
ATOM   4446  CZ  TYR B 420      32.928  20.382 140.176  1.00 45.63           C
ATOM   4447  OH  TYR B 420      31.829  19.652 139.777  1.00 44.96           O
ATOM   4448  H   TYR B 420      38.157  23.760 142.701  1.00 46.08           H
ATOM   4449  HA  TYR B 420      36.212  22.238 143.413  1.00 38.73           H
ATOM   4450  HB2 TYR B 420      36.260  23.522 141.388  1.00 51.32           H
ATOM   4451  HB3 TYR B 420      37.173  22.389 140.754  1.00 51.32           H
ATOM   4452  HD1 TYR B 420      33.866  22.865 142.035  1.00 58.59           H
ATOM   4453  HD2 TYR B 420      36.127  20.480 139.736  1.00 53.70           H
ATOM   4454  HE1 TYR B 420      31.973  21.684 141.386  1.00 56.23           H
ATOM   4455  HE2 TYR B 420      34.242  19.309 139.094  1.00 51.13           H
ATOM   4456  HH  TYR B 420      32.065  19.043 139.249  1.00 53.95           H
ATOM   4457  N   PRO B 421      36.693  19.759 143.179  1.00 33.13           N
ATOM   4458  CA  PRO B 421      37.198  18.394 143.389  1.00 30.51           C
ATOM   4459  C   PRO B 421      37.442  17.548 142.154  1.00 31.88           C
ATOM   4460  O   PRO B 421      37.717  16.345 142.306  1.00 31.64           O
ATOM   4461  CB  PRO B 421      36.076  17.750 144.229  1.00 35.25           C
ATOM   4462  CG  PRO B 421      34.881  18.511 143.859  1.00 36.96           C
ATOM   4463  CD  PRO B 421      35.365  19.924 143.781  1.00 34.27           C
ATOM   4464  HA  PRO B 421      38.010  18.420 143.918  1.00 36.61           H
ATOM   4465  HB2 PRO B 421      35.980  16.814 143.990  1.00 42.30           H
ATOM   4466  HB3 PRO B 421      36.272  17.849 145.174  1.00 42.30           H
ATOM   4467  HG2 PRO B 421      34.551  18.209 142.998  1.00 44.35           H
ATOM   4468  HG3 PRO B 421      34.202  18.414 144.545  1.00 44.35           H
ATOM   4469  HD2 PRO B 421      34.791  20.451 143.203  1.00 41.12           H
ATOM   4470  HD3 PRO B 421      35.437  20.311 144.667  1.00 41.12           H
ATOM   4471  N   MET B 422      37.308  18.082 140.949  1.00 36.34           N
ATOM   4472  CA  MET B 422      37.464  17.299 139.730  1.00 31.83           C
ATOM   4473  C   MET B 422      38.522  17.983 138.883  1.00 23.70           C
ATOM   4474  O   MET B 422      38.608  19.212 138.871  1.00 24.73           O
ATOM   4475  CB  MET B 422      36.125  17.179 138.981  1.00 42.44           C
ATOM   4476  CG  MET B 422      35.044  16.352 139.759  1.00 51.01           C
ATOM   4477  SD  MET B 422      33.533  15.909 138.824  1.00 61.01           S
ATOM   4478  CE  MET B 422      33.946  14.292 138.165  1.00 44.20           C
ATOM   4479  H   MET B 422      37.123  18.910 140.807  1.00 43.60           H
ATOM   4480  HA  MET B 422      37.765  16.406 139.960  1.00 38.20           H
ATOM   4481  HB2 MET B 422      35.768  18.069 138.833  1.00 50.93           H
ATOM   4482  HB3 MET B 422      36.280  16.741 138.130  1.00 50.93           H
ATOM   4483  HG2 MET B 422      35.451  15.523 140.056  1.00 61.21           H
ATOM   4484  HG3 MET B 422      34.764  16.867 140.531  1.00 61.21           H
ATOM   4485  HE1 MET B 422      33.197  13.963 137.644  1.00 53.04           H
ATOM   4486  HE2 MET B 422      34.731  14.372 137.602  1.00 53.04           H
ATOM   4487  HE3 MET B 422      34.127  13.688 138.902  1.00 53.04           H
ATOM   4488  N   TYR B 423      39.358  17.199 138.209  1.00 32.86           N
ATOM   4489  CA  TYR B 423      40.437  17.801 137.419  1.00 34.69           C
ATOM   4490  C   TYR B 423      39.897  18.489 136.162  1.00 27.84           C
ATOM   4491  O   TYR B 423      39.098  17.915 135.414  1.00 22.94           O
ATOM   4492  CB  TYR B 423      41.470  16.744 137.028  1.00 30.24           C
ATOM   4493  CG  TYR B 423      42.566  17.302 136.135  1.00 30.14           C
ATOM   4494  CD1 TYR B 423      43.582  18.093 136.653  1.00 24.46           C
ATOM   4495  CD2 TYR B 423      42.564  17.062 134.773  1.00 29.84           C
ATOM   4496  CE1 TYR B 423      44.576  18.612 135.843  1.00 29.12           C
ATOM   4497  CE2 TYR B 423      43.569  17.577 133.942  1.00 27.41           C
ATOM   4498  CZ  TYR B 423      44.567  18.350 134.485  1.00 27.42           C
ATOM   4499  OH  TYR B 423      45.538  18.873 133.662  1.00 25.90           O
ATOM   4500  H   TYR B 423      39.328  16.340 138.190  1.00 39.43           H
ATOM   4501  HA  TYR B 423      40.885  18.472 137.957  1.00 41.63           H
ATOM   4502  HB2 TYR B 423      41.886  16.396 137.832  1.00 36.29           H
ATOM   4503  HB3 TYR B 423      41.025  16.029 136.547  1.00 36.29           H
ATOM   4504  HD1 TYR B 423      43.599  18.272 137.566  1.00 29.36           H
ATOM   4505  HD2 TYR B 423      41.892  16.536 134.404  1.00 35.81           H
ATOM   4506  HE1 TYR B 423      45.249  19.137 136.211  1.00 34.94           H
ATOM   4507  HE2 TYR B 423      43.554  17.405 133.028  1.00 32.89           H
ATOM   4508  HH  TYR B 423      46.077  19.335 134.111  1.00 31.08           H
ATOM   4509  N   ARG B 424      40.351  19.714 135.925  1.00 27.91           N
ATOM   4510  CA  ARG B 424      40.056  20.433 134.688  1.00 30.60           C
ATOM   4511  C   ARG B 424      41.277  21.252 134.283  1.00 35.86           C
ATOM   4512  O   ARG B 424      41.722  22.105 135.058  1.00 30.12           O
ATOM   4513  CB  ARG B 424      38.840  21.350 134.870  1.00 27.54           C
ATOM   4514  H   ARG B 424      40.842  20.159 136.474  1.00 33.50           H
ATOM   4515  HA  ARG B 424      39.861  19.798 133.981  1.00 36.71           H
ATOM   4516  HB1 ARG B 424      38.078  20.815 135.142  1.00 33.05           H
ATOM   4517  HB3 ARG B 424      38.650  21.794 134.029  1.00 33.05           H
ATOM   4518  N   PHE B 425      41.810  21.024 133.071  1.00 35.24           N
ATOM   4519  CA  PHE B 425      42.949  21.815 132.619  1.00 34.37           C
ATOM   4520  C   PHE B 425      42.504  23.220 132.259  1.00 32.11           C
ATOM   4521  O   PHE B 425      41.409  23.428 131.745  1.00 38.46           O
ATOM   4522  CB  PHE B 425      43.667  21.201 131.405  1.00 28.03           C
ATOM   4523  CG  PHE B 425      44.785  22.088 130.876  1.00 28.32           C
ATOM   4524  CD1 PHE B 425      44.552  23.014 129.870  1.00 31.73           C
ATOM   4525  CD2 PHE B 425      46.041  22.048 131.436  1.00 27.52           C
ATOM   4526  CE1 PHE B 425      45.563  23.847 129.428  1.00 33.57           C
ATOM   4527  CE2 PHE B 425      47.053  22.898 131.002  1.00 22.15           C
ATOM   4528  CZ  PHE B 425      46.810  23.792 130.012  1.00 29.86           C
ATOM   4529  H   PHE B 425      41.534  20.433 132.511  1.00 42.29           H
ATOM   4530  HA  PHE B 425      43.592  21.881 133.342  1.00 41.24           H
ATOM   4531  HB2 PHE B 425      44.055  20.350 131.664  1.00 33.64           H
ATOM   4532  HB3 PHE B 425      43.024  21.069 130.691  1.00 33.64           H
ATOM   4533  HD1 PHE B 425      43.708  23.069 129.483  1.00 38.08           H
ATOM   4534  HD2 PHE B 425      46.213  21.451 132.128  1.00 33.02           H
ATOM   4535  HE1 PHE B 425      45.397  24.458 128.748  1.00 40.29           H
ATOM   4536  HE2 PHE B 425      47.898  22.848 131.385  1.00 26.58           H
ATOM   4537  HZ  PHE B 425      47.493  24.343 129.703  1.00 35.83           H
ATOM   4538  N   THR B 426      43.379  24.189 132.521  1.00 33.90           N
ATOM   4539  CA  THR B 426      43.114  25.586 132.207  1.00 30.73           C
ATOM   4540  C   THR B 426      44.433  26.300 131.960  1.00 31.99           C
ATOM   4541  O   THR B 426      45.456  25.973 132.566  1.00 29.04           O
ATOM   4542  CB  THR B 426      42.349  26.329 133.333  1.00 36.77           C
ATOM   4543  OG1 THR B 426      42.224  27.717 132.991  1.00 41.37           O
ATOM   4544  CG2 THR B 426      43.077  26.245 134.685  1.00 32.11           C
ATOM   4545  H   THR B 426      44.145  24.058 132.888  1.00 40.67           H
ATOM   4546  HA  THR B 426      42.585  25.637 131.396  1.00 36.88           H
ATOM   4547  HB  THR B 426      41.466  25.940 133.434  1.00 44.12           H
ATOM   4548  HG1 THR B 426      42.985  28.060 132.902  1.00 49.64           H
ATOM   4549 HG21 THR B 426      42.571  26.719 135.364  1.00 38.53           H
ATOM   4550 HG22 THR B 426      43.172  25.318 134.953  1.00 38.53           H
ATOM   4551 HG23 THR B 426      43.958  26.644 134.612  1.00 38.53           H
ATOM   4552  N   GLU B 427      44.394  27.277 131.064  1.00 30.14           N
ATOM   4553  CA  GLU B 427      45.470  28.236 130.894  1.00 33.82           C
ATOM   4554  C   GLU B 427      45.153  29.470 131.721  1.00 31.62           C
ATOM   4555  O   GLU B 427      44.060  29.615 132.275  1.00 36.61           O
ATOM   4556  CB  GLU B 427      45.652  28.622 129.417  1.00 35.49           C
ATOM   4557  CG  GLU B 427      46.001  27.477 128.459  1.00 43.36           C
ATOM   4558  CD  GLU B 427      46.190  27.949 127.000  1.00 49.94           C
ATOM   4559  OE1 GLU B 427      45.219  28.477 126.400  1.00 45.29           O
ATOM   4560  OE2 GLU B 427      47.321  27.805 126.463  1.00 50.77           O1-
ATOM   4561  H   GLU B 427      43.734  27.407 130.528  1.00 36.17           H
ATOM   4562  HA  GLU B 427      46.301  27.853 131.217  1.00 40.58           H
ATOM   4563  HB2 GLU B 427      44.826  29.020 129.102  1.00 42.58           H
ATOM   4564  HB3 GLU B 427      46.367  29.275 129.358  1.00 42.58           H
ATOM   4565  HG2 GLU B 427      46.829  27.063 128.750  1.00 52.04           H
ATOM   4566  HG3 GLU B 427      45.282  26.825 128.472  1.00 52.04           H
ATOM   4567  N   GLY B 428      46.125  30.371 131.798  1.00 29.62           N
ATOM   4568  CA  GLY B 428      45.964  31.576 132.570  1.00 33.83           C
ATOM   4569  C   GLY B 428      45.934  31.308 134.065  1.00 41.77           C
ATOM   4570  O   GLY B 428      46.021  30.158 134.523  1.00 35.93           O
ATOM   4571  H   GLY B 428      46.888  30.300 131.408  1.00 35.54           H
ATOM   4572  HA2 GLY B 428      46.698  32.181 132.381  1.00 40.59           H
ATOM   4573  HA3 GLY B 428      45.134  32.012 132.320  1.00 40.59           H
ATOM   4574  N   PRO B 429      45.777  32.382 134.844  1.00 45.22           N
ATOM   4575  CA  PRO B 429      45.856  32.297 136.331  1.00 31.78           C
ATOM   4576  C   PRO B 429      44.965  31.203 136.896  1.00 33.78           C
ATOM   4577  O   PRO B 429      43.751  31.184 136.653  1.00 31.45           O
ATOM   4578  CB  PRO B 429      45.376  33.678 136.783  1.00 37.81           C
ATOM   4579  CG  PRO B 429      44.646  34.246 135.587  1.00 44.11           C
ATOM   4580  CD  PRO B 429      45.384  33.726 134.399  1.00 40.86           C
ATOM   4581  HA  PRO B 429      46.772  32.158 136.620  1.00 38.14           H
ATOM   4582  HB2 PRO B 429      44.776  33.585 137.540  1.00 45.37           H
ATOM   4583  HB3 PRO B 429      46.139  34.231 137.014  1.00 45.37           H
ATOM   4584  HG2 PRO B 429      43.728  33.932 135.585  1.00 52.94           H
ATOM   4585  HG3 PRO B 429      44.678  35.215 135.614  1.00 52.94           H
ATOM   4586  HD2 PRO B 429      44.797  33.673 133.628  1.00 49.03           H
ATOM   4587  HD3 PRO B 429      46.167  34.269 134.219  1.00 49.03           H
ATOM   4588  N   PRO B 430      45.539  30.277 137.672  1.00 34.39           N
ATOM   4589  CA  PRO B 430      44.741  29.135 138.162  1.00 35.73           C
ATOM   4590  C   PRO B 430      43.782  29.466 139.294  1.00 37.75           C
ATOM   4591  O   PRO B 430      42.778  28.749 139.463  1.00 32.55           O
ATOM   4592  CB  PRO B 430      45.812  28.142 138.649  1.00 33.43           C
ATOM   4593  CG  PRO B 430      47.097  28.621 138.094  1.00 35.35           C
ATOM   4594  CD  PRO B 430      46.975  30.098 137.945  1.00 30.49           C
ATOM   4595  HA  PRO B 430      44.245  28.735 137.431  1.00 42.87           H
ATOM   4596  HB2 PRO B 430      45.839  28.144 139.619  1.00 40.11           H
ATOM   4597  HB3 PRO B 430      45.607  27.254 138.316  1.00 40.11           H
ATOM   4598  HG2 PRO B 430      47.815  28.402 138.708  1.00 42.42           H
ATOM   4599  HG3 PRO B 430      47.250  28.206 137.231  1.00 42.42           H
ATOM   4600  HD2 PRO B 430      47.222  30.545 138.769  1.00 36.59           H
ATOM   4601  HD3 PRO B 430      47.505  30.409 137.195  1.00 36.59           H
ATOM   4602  N   LEU B 431      44.086  30.489 140.097  1.00 37.79           N
ATOM   4603  CA  LEU B 431      43.362  30.745 141.346  1.00 42.74           C
ATOM   4604  C   LEU B 431      42.083  31.536 141.076  1.00 38.29           C
ATOM   4605  O   LEU B 431      42.134  32.701 140.658  1.00 38.61           O
ATOM   4606  CB  LEU B 431      44.240  31.511 142.334  1.00 33.17           C
ATOM   4607  CG  LEU B 431      45.415  30.802 143.003  1.00 32.98           C
ATOM   4608  CD1 LEU B 431      46.026  31.720 144.064  1.00 34.89           C
ATOM   4609  CD2 LEU B 431      44.987  29.494 143.622  1.00 45.76           C
ATOM   4610  H   LEU B 431      44.714  31.055 139.939  1.00 45.35           H
ATOM   4611  HA  LEU B 431      43.116  29.899 141.751  1.00 51.29           H
ATOM   4612  HB2 LEU B 431      44.609  32.276 141.865  1.00 39.80           H
ATOM   4613  HB3 LEU B 431      43.666  31.830 143.049  1.00 39.80           H
ATOM   4614  HG  LEU B 431      46.095  30.615 142.337  1.00 39.57           H
ATOM   4615 HD11 LEU B 431      46.771  31.264 144.485  1.00 41.87           H
ATOM   4616 HD12 LEU B 431      46.334  32.535 143.637  1.00 41.87           H
ATOM   4617 HD13 LEU B 431      45.349  31.930 144.727  1.00 41.87           H
ATOM   4618 HD21 LEU B 431      45.758  29.074 144.035  1.00 54.91           H
ATOM   4619 HD22 LEU B 431      44.307  29.669 144.290  1.00 54.91           H
ATOM   4620 HD23 LEU B 431      44.629  28.919 142.927  1.00 54.91           H
ATOM   4621  N   HIS B 432      40.940  30.910 141.322  1.00 31.16           N
ATOM   4622  CA  HIS B 432      39.687  31.632 141.273  1.00 40.50           C
ATOM   4623  C   HIS B 432      39.581  32.549 142.490  1.00 49.63           C
ATOM   4624  O   HIS B 432      40.190  32.292 143.536  1.00 51.81           O
ATOM   4625  CB  HIS B 432      38.520  30.655 141.229  1.00 39.08           C
ATOM   4626  CG  HIS B 432      37.217  31.314 140.932  1.00 49.08           C
ATOM   4627  ND1 HIS B 432      36.448  31.910 141.906  1.00 51.54           N
ATOM   4628  CD2 HIS B 432      36.556  31.498 139.765  1.00 49.44           C
ATOM   4629  CE1 HIS B 432      35.363  32.424 141.358  1.00 51.97           C
ATOM   4630  NE2 HIS B 432      35.402  32.184 140.059  1.00 55.78           N
ATOM   4631  H   HIS B 432      40.867  30.075 141.518  1.00 37.40           H
ATOM   4632  HA  HIS B 432      39.660  32.179 140.473  1.00 48.60           H
ATOM   4633  HB2 HIS B 432      38.444  30.217 142.091  1.00 46.89           H
ATOM   4634  HB3 HIS B 432      38.687  29.997 140.536  1.00 46.89           H
ATOM   4635  HD2 HIS B 432      36.827  31.206 138.925  1.00 59.33           H
ATOM   4636  HE1 HIS B 432      34.685  32.873 141.809  1.00 62.36           H
ATOM   4637  HE2 HIS B 432      34.804  32.422 139.489  1.00 66.94           H
ATOM   4638  N   LYS B 433      38.816  33.643 142.345  1.00 52.20           N
ATOM   4639  CA  LYS B 433      38.647  34.579 143.456  1.00 46.43           C
ATOM   4640  C   LYS B 433      38.047  33.897 144.683  1.00 42.84           C
ATOM   4641  O   LYS B 433      38.253  34.365 145.808  1.00 46.66           O
ATOM   4642  CB  LYS B 433      37.789  35.779 143.025  1.00 53.82           C
ATOM   4643  CG  LYS B 433      38.476  36.696 141.976  1.00 58.89           C
ATOM   4644  CD  LYS B 433      37.703  38.010 141.697  1.00 63.30           C
ATOM   4645  CE  LYS B 433      38.413  38.875 140.622  1.00 63.78           C
ATOM   4646  NZ  LYS B 433      37.847  40.274 140.428  1.00 63.84           N1+
ATOM   4647  H   LYS B 433      38.395  33.859 141.627  1.00 62.64           H
ATOM   4648  HA  LYS B 433      39.520  34.919 143.709  1.00 55.72           H
ATOM   4649  HB2 LYS B 433      36.964  35.449 142.636  1.00 64.58           H
ATOM   4650  HB3 LYS B 433      37.592  36.319 143.806  1.00 64.58           H
ATOM   4651  HG2 LYS B 433      39.359  36.934 142.299  1.00 70.67           H
ATOM   4652  HG3 LYS B 433      38.550  36.212 141.139  1.00 70.67           H
ATOM   4653  HD2 LYS B 433      36.814  37.796 141.375  1.00 75.96           H
ATOM   4654  HD3 LYS B 433      37.647  38.528 142.515  1.00 75.96           H
ATOM   4655  HE2 LYS B 433      39.345  38.971 140.872  1.00 76.53           H
ATOM   4656  HE3 LYS B 433      38.352  38.417 139.770  1.00 76.53           H
ATOM   4657  HZ1 LYS B 433      38.306  40.703 139.799  1.00 76.61           H
ATOM   4658  HZ2 LYS B 433      36.993  40.225 140.181  1.00 76.61           H
ATOM   4659  HZ3 LYS B 433      37.901  40.732 141.189  1.00 76.61           H
ATOM   4660  N   ASP B 434      37.340  32.784 144.494  1.00 40.91           N
ATOM   4661  CA  ASP B 434      36.887  31.964 145.614  1.00 39.25           C
ATOM   4662  C   ASP B 434      38.062  31.340 146.368  1.00 49.24           C
ATOM   4663  O   ASP B 434      38.077  31.328 147.608  1.00 47.11           O
ATOM   4664  CB  ASP B 434      35.945  30.878 145.093  1.00 41.34           C
ATOM   4665  CG  ASP B 434      35.653  29.816 146.119  1.00 42.03           C
ATOM   4666  OD1 ASP B 434      36.350  28.784 146.119  1.00 51.61           O
ATOM   4667  OD2 ASP B 434      34.743  30.019 146.942  1.00 46.28           O1-
ATOM   4668  H   ASP B 434      37.109  32.482 143.723  1.00 49.09           H
ATOM   4669  HA  ASP B 434      36.392  32.520 146.235  1.00 47.10           H
ATOM   4670  HB2 ASP B 434      35.104  31.287 144.836  1.00 49.60           H
ATOM   4671  HB3 ASP B 434      36.353  30.449 144.324  1.00 49.60           H
ATOM   4672  N   ASP B 435      39.047  30.799 145.635  1.00 45.94           N
ATOM   4673  CA  ASP B 435      40.239  30.250 146.272  1.00 41.17           C
ATOM   4674  C   ASP B 435      41.009  31.338 147.012  1.00 42.68           C
ATOM   4675  O   ASP B 435      41.533  31.109 148.110  1.00 42.19           O
ATOM   4676  CB  ASP B 435      41.146  29.583 145.226  1.00 36.85           C
ATOM   4677  CG  ASP B 435      40.447  28.483 144.446  1.00 40.39           C
ATOM   4678  OD1 ASP B 435      39.816  27.569 145.042  1.00 37.83           O
ATOM   4679  OD2 ASP B 435      40.545  28.536 143.201  1.00 47.72           O1-
ATOM   4680  H   ASP B 435      39.044  30.741 144.777  1.00 55.13           H
ATOM   4681  HA  ASP B 435      39.974  29.575 146.917  1.00 49.41           H
ATOM   4682  HB2 ASP B 435      41.443  30.256 144.593  1.00 44.22           H
ATOM   4683  HB3 ASP B 435      41.910  29.192 145.675  1.00 44.22           H
ATOM   4684  N   VAL B 436      41.104  32.530 146.422  1.00 39.03           N
ATOM   4685  CA  VAL B 436      41.830  33.600 147.089  1.00 39.39           C
ATOM   4686  C   VAL B 436      41.113  33.993 148.374  1.00 48.17           C
ATOM   4687  O   VAL B 436      41.755  34.443 149.337  1.00 44.32           O
ATOM   4688  CB  VAL B 436      42.008  34.800 146.140  1.00 38.00           C
ATOM   4689  CG1 VAL B 436      42.834  35.893 146.806  1.00 40.80           C
ATOM   4690  CG2 VAL B 436      42.666  34.360 144.826  1.00 41.31           C
ATOM   4691  H   VAL B 436      40.767  32.737 145.658  1.00 46.84           H
ATOM   4692  HA  VAL B 436      42.713  33.278 147.328  1.00 47.26           H
ATOM   4693  HB  VAL B 436      41.135  35.168 145.930  1.00 45.59           H
ATOM   4694 HG11 VAL B 436      42.931  36.635 146.188  1.00 48.96           H
ATOM   4695 HG12 VAL B 436      42.378  36.188 147.609  1.00 48.96           H
ATOM   4696 HG13 VAL B 436      43.706  35.535 147.032  1.00 48.96           H
ATOM   4697 HG21 VAL B 436      42.766  35.133 144.249  1.00 49.58           H
ATOM   4698 HG22 VAL B 436      43.537  33.979 145.022  1.00 49.58           H
ATOM   4699 HG23 VAL B 436      42.103  33.697 144.397  1.00 49.58           H
ATOM   4700  N   ASN B 437      39.782  33.803 148.419  1.00 50.14           N
ATOM   4701  CA  ASN B 437      38.997  34.145 149.602  1.00 48.81           C
ATOM   4702  C   ASN B 437      39.246  33.150 150.719  1.00 42.04           C
ATOM   4703  O   ASN B 437      39.618  33.538 151.827  1.00 46.93           O
ATOM   4704  CB  ASN B 437      37.502  34.191 149.262  1.00 48.24           C
ATOM   4705  CG  ASN B 437      37.076  35.523 148.676  1.00 48.86           C
ATOM   4706  OD1 ASN B 437      37.741  36.546 148.882  1.00 52.48           O
ATOM   4707  ND2 ASN B 437      35.953  35.523 147.952  1.00 46.39           N
ATOM   4708  H   ASN B 437      39.317  33.478 147.772  1.00 60.16           H
ATOM   4709  HA  ASN B 437      39.262  35.023 149.916  1.00 58.57           H
ATOM   4710  HB2 ASN B 437      37.304  33.500 148.610  1.00 57.89           H
ATOM   4711  HB3 ASN B 437      36.989  34.041 150.071  1.00 57.89           H
ATOM   4712 HD21 ASN B 437      35.669  36.253 147.598  1.00 55.67           H
ATOM   4713 HD22 ASN B 437      35.514  34.792 147.839  1.00 55.67           H
ATOM   4714  N   GLY B 438      39.021  31.861 150.449  1.00 46.17           N
ATOM   4715  CA  GLY B 438      39.334  30.831 151.432  1.00 45.80           C
ATOM   4716  C   GLY B 438      40.696  31.023 152.080  1.00 44.86           C
ATOM   4717  O   GLY B 438      40.835  30.975 153.305  1.00 43.82           O
ATOM   4718  H   GLY B 438      38.693  31.564 149.712  1.00 55.41           H
ATOM   4719  HA2 GLY B 438      38.660  30.837 152.130  1.00 54.96           H
ATOM   4720  HA3 GLY B 438      39.321  29.962 151.002  1.00 54.96           H
ATOM   4721  N   ILE B 439      41.722  31.261 151.267  1.00 44.88           N
ATOM   4722  CA  ILE B 439      43.077  31.370 151.800  1.00 46.54           C
ATOM   4723  C   ILE B 439      43.260  32.696 152.539  1.00 43.93           C
ATOM   4724  O   ILE B 439      44.012  32.781 153.522  1.00 42.68           O
ATOM   4725  CB  ILE B 439      44.109  31.178 150.659  1.00 39.78           C
ATOM   4726  CG1 ILE B 439      45.466  30.716 151.205  1.00 38.84           C
ATOM   4727  CG2 ILE B 439      44.291  32.443 149.855  1.00 39.38           C
ATOM   4728  CD1 ILE B 439      45.485  29.234 151.689  1.00 34.82           C
ATOM   4729  H   ILE B 439      41.663  31.363 150.415  1.00 53.85           H
ATOM   4730  HA  ILE B 439      43.215  30.656 152.442  1.00 55.84           H
ATOM   4731  HB  ILE B 439      43.774  30.489 150.064  1.00 47.73           H
ATOM   4732 HG12 ILE B 439      46.131  30.806 150.504  1.00 46.61           H
ATOM   4733 HG13 ILE B 439      45.706  31.277 151.959  1.00 46.61           H
ATOM   4734 HG21 ILE B 439      44.942  32.280 149.154  1.00 47.26           H
ATOM   4735 HG22 ILE B 439      43.439  32.693 149.464  1.00 47.26           H
ATOM   4736 HG23 ILE B 439      44.606  33.148 150.442  1.00 47.26           H
ATOM   4737 HD11 ILE B 439      46.373  29.021 152.017  1.00 41.78           H
ATOM   4738 HD12 ILE B 439      44.835  29.127 152.401  1.00 41.78           H
ATOM   4739 HD13 ILE B 439      45.260  28.656 150.944  1.00 41.78           H
ATOM   4740  N   ARG B 440      42.595  33.760 152.073  1.00 47.81           N
ATOM   4741  CA  ARG B 440      42.647  35.023 152.805  1.00 44.79           C
ATOM   4742  C   ARG B 440      41.931  34.920 154.148  1.00 41.84           C
ATOM   4743  O   ARG B 440      42.300  35.621 155.094  1.00 40.16           O
ATOM   4744  CB  ARG B 440      42.023  36.144 151.980  1.00 48.69           C
ATOM   4745  CG  ARG B 440      42.979  37.253 151.559  1.00 50.36           C
ATOM   4746  CD  ARG B 440      43.785  36.838 150.355  1.00 55.82           C
ATOM   4747  NE  ARG B 440      44.703  37.882 149.914  1.00 57.45           N
ATOM   4748  CZ  ARG B 440      44.324  38.993 149.290  1.00 64.64           C
ATOM   4749  NH1 ARG B 440      43.032  39.217 149.050  1.00 63.38           N
ATOM   4750  NH2 ARG B 440      45.238  39.884 148.906  1.00 64.65           N1+
ATOM   4751  H   ARG B 440      42.120  33.774 151.356  1.00 57.37           H
ATOM   4752  HA  ARG B 440      43.574  35.253 152.974  1.00 53.75           H
ATOM   4753  HB2 ARG B 440      41.650  35.759 151.172  1.00 58.43           H
ATOM   4754  HB3 ARG B 440      41.315  36.552 152.502  1.00 58.43           H
ATOM   4755  HG2 ARG B 440      42.470  38.046 151.329  1.00 60.43           H
ATOM   4756  HG3 ARG B 440      43.591  37.445 152.287  1.00 60.43           H
ATOM   4757  HD2 ARG B 440      44.308  36.053 150.579  1.00 66.99           H
ATOM   4758  HD3 ARG B 440      43.181  36.639 149.623  1.00 66.99           H
ATOM   4759  HE  ARG B 440      45.545  37.753 150.031  1.00 68.94           H
ATOM   4760 HH11 ARG B 440      42.444  38.640 149.293  1.00 76.06           H
ATOM   4761 HH12 ARG B 440      42.788  39.938 148.649  1.00 76.06           H
ATOM   4762 HH21 ARG B 440      46.071  39.742 149.065  1.00 77.58           H
ATOM   4763 HH22 ARG B 440      44.993  40.607 148.510  1.00 77.58           H
ATOM   4764  N   HIS B 441      40.914  34.056 154.245  1.00 41.35           N
ATOM   4765  CA  HIS B 441      40.176  33.873 155.492  1.00 41.16           C
ATOM   4766  C   HIS B 441      41.071  33.292 156.580  1.00 46.79           C
ATOM   4767  O   HIS B 441      41.045  33.773 157.721  1.00 47.00           O
ATOM   4768  CB  HIS B 441      38.962  32.968 155.247  1.00 45.82           C
ATOM   4769  CG  HIS B 441      38.154  32.661 156.475  1.00 56.80           C
ATOM   4770  ND1 HIS B 441      37.268  33.562 157.035  1.00 60.58           N
ATOM   4771  CD2 HIS B 441      38.078  31.541 157.235  1.00 55.62           C
ATOM   4772  CE1 HIS B 441      36.697  33.015 158.095  1.00 55.09           C
ATOM   4773  NE2 HIS B 441      37.173  31.790 158.240  1.00 56.55           N
ATOM   4774  H   HIS B 441      40.634  33.563 153.597  1.00 49.62           H
ATOM   4775  HA  HIS B 441      39.852  34.734 155.798  1.00 49.39           H
ATOM   4776  HB2 HIS B 441      39.272  32.126 154.881  1.00 54.98           H
ATOM   4777  HB3 HIS B 441      38.375  33.404 154.610  1.00 54.98           H
ATOM   4778  HD2 HIS B 441      38.560  30.755 157.108  1.00 66.74           H
ATOM   4779  HE1 HIS B 441      36.068  33.423 158.645  1.00 66.11           H
ATOM   4780  HE2 HIS B 441      36.948  31.237 158.859  1.00 67.86           H
ATOM   4781  N   LEU B 442      41.911  32.295 156.226  1.00 48.90           N
ATOM   4782  CA  LEU B 442      42.729  31.557 157.194  1.00 43.06           C
ATOM   4783  C   LEU B 442      43.998  32.318 157.586  1.00 35.50           C
ATOM   4784  O   LEU B 442      44.365  32.337 158.764  1.00 41.39           O
ATOM   4785  CB  LEU B 442      43.095  30.169 156.634  1.00 39.57           C
ATOM   4786  CG  LEU B 442      41.987  29.148 156.293  1.00 40.95           C
ATOM   4787  CD1 LEU B 442      42.553  27.970 155.524  1.00 40.56           C
ATOM   4788  CD2 LEU B 442      41.274  28.616 157.534  1.00 46.57           C
ATOM   4789  H   LEU B 442      42.020  32.029 155.415  1.00 58.68           H
ATOM   4790  HA  LEU B 442      42.207  31.421 158.000  1.00 51.67           H
ATOM   4791  HB2 LEU B 442      43.598  30.310 155.817  1.00 47.48           H
ATOM   4792  HB3 LEU B 442      43.673  29.738 157.284  1.00 47.48           H
ATOM   4793  HG  LEU B 442      41.325  29.580 155.731  1.00 49.14           H
ATOM   4794 HD11 LEU B 442      41.835  27.349 155.325  1.00 48.67           H
ATOM   4795 HD12 LEU B 442      42.950  28.292 154.700  1.00 48.67           H
ATOM   4796 HD13 LEU B 442      43.228  27.533 156.067  1.00 48.67           H
ATOM   4797 HD21 LEU B 442      40.592  27.982 157.258  1.00 55.88           H
ATOM   4798 HD22 LEU B 442      41.922  28.177 158.106  1.00 55.88           H
ATOM   4799 HD23 LEU B 442      40.864  29.358 158.005  1.00 55.88           H
ATOM   4800  N   TYR B 443      44.675  32.957 156.639  1.00 30.23           N
ATOM   4801  CA  TYR B 443      46.008  33.533 156.886  1.00 40.75           C
ATOM   4802  C   TYR B 443      46.010  35.051 156.679  1.00 45.03           C
ATOM   4803  O   TYR B 443      47.052  35.723 156.768  1.00 45.02           O
ATOM   4804  CB  TYR B 443      47.081  32.879 155.968  1.00 39.86           C
ATOM   4805  CG  TYR B 443      47.228  31.391 156.178  1.00 35.26           C
ATOM   4806  CD1 TYR B 443      46.608  30.491 155.328  1.00 32.19           C
ATOM   4807  CD2 TYR B 443      47.957  30.886 157.261  1.00 30.42           C
ATOM   4808  CE1 TYR B 443      46.708  29.124 155.535  1.00 28.76           C
ATOM   4809  CE2 TYR B 443      48.070  29.529 157.471  1.00 28.67           C
ATOM   4810  CZ  TYR B 443      47.439  28.651 156.615  1.00 31.77           C
ATOM   4811  OH  TYR B 443      47.534  27.292 156.823  1.00 28.51           O
ATOM   4812  OXT TYR B 443      44.968  35.644 156.406  1.00 47.71           O1-
ATOM   4813  H   TYR B 443      44.389  33.074 155.836  1.00 36.28           H
ATOM   4814  HA  TYR B 443      46.259  33.359 157.807  1.00 48.90           H
ATOM   4815  HB2 TYR B 443      46.832  33.025 155.042  1.00 47.83           H
ATOM   4816  HB3 TYR B 443      47.941  33.291 156.147  1.00 47.83           H
ATOM   4817  HD1 TYR B 443      46.109  30.809 154.610  1.00 38.63           H
ATOM   4818  HD2 TYR B 443      48.374  31.476 157.846  1.00 36.50           H
ATOM   4819  HE1 TYR B 443      46.287  28.529 154.957  1.00 34.52           H
ATOM   4820  HE2 TYR B 443      48.556  29.207 158.196  1.00 34.40           H
ATOM   4821  HH  TYR B 443      47.107  26.880 156.229  1.00 34.21           H
TER
HETATM 4822 CA    CA A1444      71.467  25.202 121.698  1.00 22.53          Ca2+
HETATM 4823 CA    CA A1445      63.100  15.275 103.767  1.00 23.64          Ca2+
HETATM 4824 CA    CA A1446      67.630  17.625 126.418  1.00 41.42          Ca2+
HETATM 4825 CA    CA A1447      57.304  24.332 130.940  1.00 46.45          Ca2+
HETATM 4826  N   NFH A1448      65.386  29.140 114.061  1.00 15.76           N
HETATM 4827  CA  NFH A1448      65.288  30.028 116.433  1.00 21.51           C
HETATM 4828  C   NFH A1448      66.213  30.170 117.640  1.00 21.88           C
HETATM 4829  O   NFH A1448      66.939  29.247 118.020  1.00 19.67           O
HETATM 4830  CB  NFH A1448      64.056  29.174 116.779  1.00 16.59           C
HETATM 4831  CB1 NFH A1448      68.179  33.016 118.936  1.00 23.95           C
HETATM 4832  CG  NFH A1448      63.095  29.709 117.835  1.00 18.27           C
HETATM 4833  CG1 NFH A1448      69.161  33.215 120.120  1.00 23.29           C
HETATM 4834  CG2 NFH A1448      68.992  32.667 117.677  1.00 20.43           C
HETATM 4835  CG3 NFH A1448      67.374  34.301 118.649  1.00 23.85           C
HETATM 4836  CD1 NFH A1448      62.322  30.908 117.343  1.00 17.82           C
HETATM 4837  CD2 NFH A1448      62.067  28.618 118.105  1.00 19.59           C
HETATM 4838  C1  NFH A1448      66.403  31.952 120.486  1.00 19.09           C
HETATM 4839  CA1 NFH A1448      67.239  31.801 119.199  1.00 23.86           C
HETATM 4840  CM  NFH A1448      64.969  27.967 113.537  1.00 16.62           C
HETATM 4841  CN  NFH A1448      66.093  29.332 115.320  1.00 23.91           C
HETATM 4842  CN2 NFH A1448      66.344  31.224 122.844  1.00 26.40           C
HETATM 4843  N1  NFH A1448      66.380  31.482 118.040  1.00 21.86           N
HETATM 4844  N2  NFH A1448      66.963  31.258 121.534  1.00 18.82           N
HETATM 4845  O1  NFH A1448      65.272  32.426 120.555  1.00 21.64           O
HETATM 4846  OM  NFH A1448      64.026  27.855 112.771  1.00 17.98           O
HETATM 4847  ON  NFH A1448      64.746  30.263 113.542  1.00 16.58           O
HETATM 4848  H2  NFH A1448      67.712  30.596 121.353  1.00 22.58           H
HETATM 4849  HA  NFH A1448      64.972  31.020 116.090  1.00 25.81           H
HETATM 4850  HA1 NFH A1448      67.881  30.922 119.340  1.00 28.63           H
HETATM 4851  HB  NFH A1448      64.399  28.182 117.101  1.00 19.90           H
HETATM 4852  HG  NFH A1448      63.618  29.953 118.767  1.00 21.93           H
HETATM 4853  HG1 NFH A1448      69.720  32.296 120.330  1.00 27.95           H
HETATM 4854  HG2 NFH A1448      69.530  31.721 117.804  1.00 24.51           H
HETATM 4855  HG3 NFH A1448      66.698  34.548 119.475  1.00 28.62           H
HETATM 4856  HD1 NFH A1448      61.826  30.698 116.390  1.00 21.39           H
HETATM 4857  HD2 NFH A1448      61.511  28.361 117.197  1.00 23.50           H
HETATM 4858  H29 NFH A1448      66.167  30.180 123.113  1.00 31.68           H
HETATM 4859  HBA NFH A1448      63.479  29.004 115.861  1.00 19.90           H
HETATM 4860  HM  NFH A1448      65.334  27.105 114.118  1.00 19.95           H
HETATM 4861  HN  NFH A1448      66.997  29.906 115.086  1.00 28.70           H
HETATM 4862  HN1 NFH A1448      65.694  32.172 117.750  1.00 26.23           H
HETATM 4863  HN2 NFH A1448      65.401  31.776 122.849  1.00 31.68           H
HETATM 4864  HNA NFH A1448      66.426  28.348 115.673  1.00 28.70           H
HETATM 4865  HON NFH A1448      64.854  30.104 112.589  1.00 19.90           H
HETATM 4866 HD1A NFH A1448      62.976  31.775 117.206  1.00 21.39           H
HETATM 4867 HD1B NFH A1448      61.554  31.198 118.067  1.00 21.39           H
HETATM 4868 HD2A NFH A1448      61.347  28.941 118.864  1.00 23.50           H
HETATM 4869 HD2B NFH A1448      62.553  27.708 118.475  1.00 23.50           H
HETATM 4870 HG1A NFH A1448      68.637  33.510 121.035  1.00 27.95           H
HETATM 4871 HG1B NFH A1448      69.891  34.002 119.900  1.00 27.95           H
HETATM 4872 HG2A NFH A1448      69.734  33.443 117.457  1.00 24.51           H
HETATM 4873 HG2B NFH A1448      68.351  32.573 116.794  1.00 24.51           H
HETATM 4874 HG3A NFH A1448      66.776  34.214 117.736  1.00 28.62           H
HETATM 4875 HG3B NFH A1448      68.044  35.159 118.514  1.00 28.62           H
HETATM 4876 HN2A NFH A1448      67.038  31.672 123.560  1.00 31.68           H
HETATM 4877 ZN    ZN A1450      63.286  29.954 112.342  1.00 16.43          Zn2+
HETATM 4878 ZN    ZN A1451      70.706  19.624 111.685  1.00 19.50          Zn2+
HETATM 4879 CA    CA A1452      41.578  20.611 107.671  1.00 93.00          Ca2+
TER
HETATM 4880 CA    CA B1444      45.199   7.154 139.969  1.00 18.87          Ca2+
HETATM 4881 CA    CA B1445      53.960  17.080 157.462  1.00 21.00          Ca2+
HETATM 4882 CA    CA B1446      54.003   8.459 135.832  1.00 41.78          Ca2+
HETATM 4883 CA    CA B1447      50.870  18.638 128.645  1.00 47.47          Ca2+
HETATM 4884 CA    CA B1448      53.234  37.593 150.011  1.00 91.14          Ca2+
HETATM 4885  N   NFH B1449      41.861  15.448 145.388  1.00 25.54           N
HETATM 4886  CA  NFH B1449      41.351  14.974 142.930  1.00 21.12           C
HETATM 4887  C   NFH B1449      41.194  13.836 141.906  1.00 22.08           C
HETATM 4888  O   NFH B1449      42.005  12.926 141.739  1.00 24.47           O
HETATM 4889  CB  NFH B1449      42.473  15.942 142.518  1.00 19.01           C
HETATM 4890  CB1 NFH B1449      38.132  12.164 140.539  1.00 26.13           C
HETATM 4891  CG  NFH B1449      42.154  16.835 141.276  1.00 28.28           C
HETATM 4892  CG1 NFH B1449      37.853  11.024 139.558  1.00 22.81           C
HETATM 4893  CG2 NFH B1449      38.070  11.514 141.937  1.00 29.43           C
HETATM 4894  CG3 NFH B1449      36.998  13.191 140.352  1.00 28.08           C
HETATM 4895  CD1 NFH B1449      40.964  17.783 141.444  1.00 26.86           C
HETATM 4896  CD2 NFH B1449      43.342  17.735 140.897  1.00 23.70           C
HETATM 4897  C1  NFH B1449      39.692  13.474 138.950  1.00 24.81           C
HETATM 4898  CA1 NFH B1449      39.542  12.798 140.334  1.00 27.64           C
HETATM 4899  CM  NFH B1449      43.060  15.698 145.936  1.00 24.61           C
HETATM 4900  CN  NFH B1449      41.534  14.424 144.387  1.00 20.94           C
HETATM 4901  CN2 NFH B1449      40.627  12.861 136.736  1.00 33.63           C
HETATM 4902  N1  NFH B1449      39.917  13.786 141.367  1.00 24.70           N
HETATM 4903  N2  NFH B1449      40.320  12.600 138.115  1.00 23.34           N
HETATM 4904  O1  NFH B1449      39.309  14.610 138.636  1.00 24.40           O
HETATM 4905  OM  NFH B1449      43.234  16.392 146.920  1.00 29.35           O
HETATM 4906  ON  NFH B1449      40.846  16.269 145.901  1.00 14.38           O
HETATM 4907  H2  NFH B1449      40.597  11.693 138.478  1.00 28.00           H
HETATM 4908  HA  NFH B1449      40.414  15.542 142.922  1.00 25.35           H
HETATM 4909  HA1 NFH B1449      40.286  11.992 140.392  1.00 33.17           H
HETATM 4910  HB  NFH B1449      43.387  15.368 142.313  1.00 22.81           H
HETATM 4911  HG  NFH B1449      41.950  16.191 140.414  1.00 33.94           H
HETATM 4912  HG1 NFH B1449      38.630  10.253 139.614  1.00 27.38           H
HETATM 4913  HG2 NFH B1449      38.839  10.741 142.047  1.00 35.31           H
HETATM 4914  HG3 NFH B1449      37.028  13.650 139.358  1.00 33.70           H
HETATM 4915  HD1 NFH B1449      41.135  18.496 142.257  1.00 32.23           H
HETATM 4916  HD2 NFH B1449      43.525  18.497 141.662  1.00 28.44           H
HETATM 4917  H29 NFH B1449      41.709  12.780 136.604  1.00 40.35           H
HETATM 4918  HBA NFH B1449      42.709  16.601 143.363  1.00 22.81           H
HETATM 4919  HM  NFH B1449      43.817  14.964 145.619  1.00 29.53           H
HETATM 4920  HN  NFH B1449      40.619  13.927 144.730  1.00 25.13           H
HETATM 4921  HN1 NFH B1449      39.173  14.305 141.823  1.00 29.64           H
HETATM 4922  HN2 NFH B1449      40.289  13.857 136.438  1.00 40.35           H
HETATM 4923  HNA NFH B1449      42.331  13.670 144.397  1.00 25.13           H
HETATM 4924  HON NFH B1449      41.032  16.210 146.853  1.00 17.25           H
HETATM 4925 HD1A NFH B1449      40.043  17.233 141.658  1.00 32.23           H
HETATM 4926 HD1B NFH B1449      40.790  18.354 140.525  1.00 32.23           H
[truncated: 29,330 more chars]
