# Supplementary material for: High-throughput quantum-mechanics/molecular-mechanics (ONIOM) macromolecular crystallographic refinement with PHENIX/DivCon: the impact of mixed Hamiltonian methods on ligand and protein structure
Source: Acta Crystallogr D Struct Biol. 2018 Oct 29;74(Pt 11):1063–77. doi: 10.1107/S2059798318012913 (PMC6213575; doi:10.1107/S2059798318012913)
Supplement: Supplementary file 4 [file d-74-01063-sup4.gz › results_PHENIX/1GPK-H_refine_001.pdb]

REMARK Date 2017-01-10 Time 17:53:27 EST -0500 (1484088807.34 s)
REMARK PHENIX refinement
REMARK 
REMARK ****************** INPUT FILES AND LABELS ******************************
REMARK Reflections:
REMARK   file name      : 1GPK.sf
REMARK   labels         : ['r1gpksf,wavelength_id=1,_refln.F_meas_au,_refln.F_meas_sigma_au']
REMARK R-free flags:
REMARK   file name      : 1GPK.sf
REMARK   label          : r1gpksf,wavelength_id=1,_refln.status
REMARK   test_flag_value: 0
REMARK Model file name(s): 
REMARK   /scratch/oleg/2711046.gondor.quantumbioinc.com/1GPK-H.pdb
REMARK 
REMARK ******************** REFINEMENT SUMMARY: QUICK FACTS *******************
REMARK Start: r_work = 0.1980 r_free = 0.2245 bonds = 0.009 angles = 1.438
REMARK Final: r_work = 0.1704 r_free = 0.2125 bonds = 0.012 angles = 1.177
REMARK ************************************************************************
REMARK 
REMARK ****************** REFINEMENT STATISTICS STEP BY STEP ******************
REMARK leading digit, like 1_, means number of macro-cycle                     
REMARK 0    : statistics at the very beginning when nothing is done yet        
REMARK 1_bss: bulk solvent correction and/or (anisotropic) scaling             
REMARK 1_xyz: refinement of coordinates                                        
REMARK 1_adp: refinement of ADPs (Atomic Displacement Parameters)              
REMARK 1_occ: refinement of occupancies                                        
REMARK ------------------------------------------------------------------------
REMARK  stage       r-work r-free bonds angles b_min b_max b_ave n_water shift
REMARK       0    : 0.3177 0.3355 0.009  1.44  27.9  92.1  45.5 1587      0.000
REMARK       1_bss: 0.1980 0.2245 0.009  1.44  27.9  92.1  45.5 1587      0.000
REMARK 1_settarget: 0.1980 0.2245 0.009  1.44  27.9  92.1  45.5 1587      0.000
REMARK       1_nqh: 0.1980 0.2246 0.009  1.44  27.9  92.1  45.5 1587      0.002
REMARK    1_weight: 0.1980 0.2246 0.009  1.44  27.9  92.1  45.5 1587      0.002
REMARK    1_checkH: 0.1984 0.2246 0.009  1.44  27.9  92.1  45.5 1587      0.371
REMARK    1_xyzrec: 0.1898 0.2287 0.013  1.31  27.9  92.1  45.5 1587      0.461
REMARK    1_checkH: 0.1899 0.2287 0.013  1.31  27.9  92.1  45.5 1587      0.461
REMARK   1_regHxyz: 0.1901 0.2285 0.013  1.31  27.9  92.1  45.5 1587      0.471
REMARK       1_adp: 0.1834 0.2274 0.013  1.31  24.8  89.6  45.7 1587      0.471
REMARK   1_regHadp: 0.1828 0.2280 0.013  1.31  24.8  89.6  45.7 1587      0.471
REMARK       1_occ: 0.1795 0.2243 0.013  1.31  24.8  89.6  45.7 1587      0.471
REMARK       2_bss: 0.1795 0.2244 0.013  1.31  24.6  89.5  45.6 1587      0.471
REMARK 2_settarget: 0.1795 0.2244 0.013  1.31  24.6  89.5  45.6 1587      0.471
REMARK 2_updatecdl: 0.1795 0.2244 0.013  1.31  24.6  89.5  45.6 1587      0.471
REMARK       2_nqh: 0.1795 0.2244 0.013  1.31  24.6  89.5  45.6 1587      0.471
REMARK    2_weight: 0.1795 0.2244 0.013  1.31  24.6  89.5  45.6 1587      0.471
REMARK    2_checkH: 0.1795 0.2244 0.013  1.31  24.6  89.5  45.6 1587      0.471
REMARK    2_xyzrec: 0.1764 0.2189 0.011  1.15  24.6  89.5  45.6 1587      0.473
REMARK    2_checkH: 0.1764 0.2188 0.011  1.15  24.6  89.5  45.6 1587      0.473
REMARK   2_regHxyz: 0.1766 0.2188 0.011  1.15  24.6  89.5  45.6 1587      0.475
REMARK       2_adp: 0.1740 0.2171 0.011  1.15  25.3  90.1  45.3 1587      0.475
REMARK   2_regHadp: 0.1743 0.2172 0.011  1.15  25.3  90.1  45.3 1587      0.475
REMARK       2_occ: 0.1740 0.2167 0.011  1.15  25.3  90.1  45.3 1587      0.475
REMARK       3_bss: 0.1734 0.2152 0.011  1.15  25.3  90.1  45.3 1587      0.475
REMARK 3_settarget: 0.1734 0.2152 0.011  1.15  25.3  90.1  45.3 1587      0.475
REMARK 3_updatecdl: 0.1734 0.2152 0.011  1.16  25.3  90.1  45.3 1587      0.475
REMARK       3_nqh: 0.1734 0.2152 0.011  1.16  25.3  90.1  45.3 1587      0.475
REMARK    3_weight: 0.1734 0.2152 0.011  1.16  25.3  90.1  45.3 1587      0.475
REMARK    3_checkH: 0.1734 0.2152 0.011  1.16  25.3  90.1  45.3 1587      0.475
REMARK    3_xyzrec: 0.1704 0.2144 0.012  1.18  25.3  90.1  45.3 1587      0.490
REMARK    3_checkH: 0.1704 0.2144 0.012  1.18  25.3  90.1  45.3 1587      0.491
REMARK   3_regHxyz: 0.1707 0.2144 0.012  1.18  25.3  90.1  45.3 1587      0.492
REMARK       3_adp: 0.1707 0.2144 0.012  1.18  25.3  90.1  45.3 1587      0.492
REMARK   3_regHadp: 0.1707 0.2144 0.012  1.18  25.3  90.1  45.3 1587      0.492
REMARK       3_occ: 0.1707 0.2143 0.012  1.18  25.3  90.1  45.3 1587      0.492
REMARK         end: 0.1704 0.2125 0.012  1.18  25.3  90.1  45.3 1587      0.492
REMARK ------------------------------------------------------------------------
REMARK MODEL CONTENT.
REMARK  ELEMENT        ATOM RECORD COUNT   OCCUPANCY SUM
REMARK        C                     2730         2720.08
REMARK        H                     5152         5136.07
REMARK        O                     1256         1252.04
REMARK        N                      708          705.58
REMARK        S                       22           21.60
REMARK      O1-                       49           48.38
REMARK    TOTAL                     9917         9883.74
REMARK -----------------------------------------------------------------------
REMARK r_free_flags.md5.hexdigest ea9de0e845005f9e69b15ac6e341477e
REMARK 
REMARK IF THIS FILE IS FOR PDB DEPOSITION: REMOVE ALL FROM THIS LINE UP.
REMARK   3
REMARK   3 REFINEMENT.
REMARK   3   PROGRAM     : PHENIX (1.11.1_2575: ???)
REMARK   3   AUTHORS     : Adams,Afonine,Bunkoczi,Burnley,Chen,Dar,Davis,
REMARK   3               : Draizen,Echols,Gildea,Gros,Grosse-Kunstleve,Headd,
REMARK   3               : Hintze,Hung,Ioerger,Liebschner,McCoy,McKee,Moriarty,
REMARK   3               : Oeffner,Poon,Read,Richardson,Richardson,Sacchettini,
REMARK   3               : Sauter,Sobolev,Storoni,Terwilliger,Williams,Zwart
REMARK   3
REMARK   3  REFINEMENT TARGET : ML
REMARK   3  
REMARK   3  DATA USED IN REFINEMENT.
REMARK   3   RESOLUTION RANGE HIGH (ANGSTROMS) : 2.100   
REMARK   3   RESOLUTION RANGE LOW  (ANGSTROMS) : 19.924  
REMARK   3   MIN(FOBS/SIGMA_FOBS)              : 0.00  
REMARK   3   COMPLETENESS FOR RANGE        (%) : 98.85 
REMARK   3   NUMBER OF REFLECTIONS             : 57144     
REMARK   3   NUMBER OF REFLECTIONS (NON-ANOMALOUS) : 57144     
REMARK   3  
REMARK   3  FIT TO DATA USED IN REFINEMENT.
REMARK   3   R VALUE     (WORKING + TEST SET) : 0.1725
REMARK   3   R VALUE            (WORKING SET) : 0.1704
REMARK   3   FREE R VALUE                     : 0.2125
REMARK   3   FREE R VALUE TEST SET SIZE   (%) : 5.05  
REMARK   3   FREE R VALUE TEST SET COUNT      : 2883      
REMARK   3  
REMARK   3  FIT TO DATA USED IN REFINEMENT (IN BINS).
REMARK   3   BIN  RESOLUTION RANGE  COMPL.    NWORK NFREE   RWORK  RFREE  CCWORK CCFREE
REMARK   3     1 19.9249 -  5.7492    0.93     2594   133  0.1922 0.2534   0.909  0.820
REMARK   3     2  5.7492 -  4.5816    0.96     2583   137  0.1500 0.1659   0.937  0.879
REMARK   3     3  4.5816 -  4.0078    0.97     2579   137  0.1356 0.1675   0.947  0.918
REMARK   3     4  4.0078 -  3.6438    0.98     2595   132  0.1376 0.1979   0.950  0.907
REMARK   3     5  3.6438 -  3.3840    0.98     2575   143  0.1497 0.1761   0.944  0.918
REMARK   3     6  3.3840 -  3.1853    0.99     2607   120  0.1602 0.2122   0.938  0.892
REMARK   3     7  3.1853 -  3.0264    0.99     2604   143  0.1686 0.1941   0.937  0.910
REMARK   3     8  3.0264 -  2.8950    0.99     2566   157  0.1644 0.2415   0.940  0.893
REMARK   3     9  2.8950 -  2.7839    0.99     2557   153  0.1676 0.2188   0.942  0.889
REMARK   3    10  2.7839 -  2.6881    1.00     2603   128  0.1664 0.2032   0.937  0.895
REMARK   3    11  2.6881 -  2.6042    0.99     2574   147  0.1692 0.2562   0.941  0.853
REMARK   3    12  2.6042 -  2.5299    1.00     2583   131  0.1741 0.1888   0.944  0.927
REMARK   3    13  2.5299 -  2.4634    1.00     2597   128  0.1793 0.2258   0.935  0.900
REMARK   3    14  2.4634 -  2.4034    1.00     2617   126  0.1921 0.2571   0.929  0.852
REMARK   3    15  2.4034 -  2.3489    1.00     2593   142  0.1939 0.2267   0.930  0.873
REMARK   3    16  2.3489 -  2.2990    1.00     2556   130  0.2100 0.2786   0.904  0.865
REMARK   3    17  2.2990 -  2.2531    1.00     2599   131  0.2276 0.2545   0.892  0.874
REMARK   3    18  2.2531 -  2.2106    1.00     2543   153  0.2549 0.3006   0.853  0.817
REMARK   3    19  2.2106 -  2.1712    1.00     2640   109  0.2670 0.3171   0.844  0.722
REMARK   3    20  2.1712 -  2.1344    1.00     2578   136  0.2916 0.2972   0.812  0.854
REMARK   3    21  2.1344 -  2.1000    1.00     2518   167  0.3042 0.3195   0.791  0.790
REMARK   3  
REMARK   3  BULK SOLVENT MODELLING.
REMARK   3   METHOD USED        : FLAT BULK SOLVENT MODEL
REMARK   3   SOLVENT RADIUS     : 1.11    
REMARK   3   SHRINKAGE RADIUS   : 0.90    
REMARK   3   GRID STEP FACTOR   : 4.00    
REMARK   3  
REMARK   3  ERROR ESTIMATES.
REMARK   3   COORDINATE ERROR (MAXIMUM-LIKELIHOOD BASED)     : 0.26    
REMARK   3   PHASE ERROR (DEGREES, MAXIMUM-LIKELIHOOD BASED) : 24.37   
REMARK   3  
REMARK   3  STRUCTURE FACTORS CALCULATION ALGORITHM : FFT
REMARK   3  
REMARK   3  RESTRAINTS LIBRARY
REMARK   3    GEOSTD + MON.LIB. + CDL v1.2
REMARK   3  
REMARK   3  DEVIATIONS FROM IDEAL VALUES.
REMARK   3                 RMSD     MAX  COUNT
REMARK   3   BOND      :  0.012   0.103   4365
REMARK   3   ANGLE     :  1.177  18.606   5939
REMARK   3   CHIRALITY :  0.065   0.671    636
REMARK   3   PLANARITY :  0.007   0.044    765
REMARK   3   DIHEDRAL  : 10.742 168.332   2514
REMARK   3   MIN NONBONDED DISTANCE : 1.750 
REMARK   3  
REMARK   3  MOLPROBITY STATISTICS.
REMARK   3   ALL-ATOM CLASHSCORE : 3.63
REMARK   3   RAMACHANDRAN PLOT:
REMARK   3     OUTLIERS : 0.38  %
REMARK   3     ALLOWED  : 4.38  %
REMARK   3     FAVORED  : 95.24 %
REMARK   3   ROTAMER OUTLIERS : 0.68 %
REMARK   3   CBETA DEVIATIONS : 0
REMARK   3   PEPTIDE PLANE:
REMARK   3     CIS-PROLINE     : 1
REMARK   3     CIS-GENERAL     : 0
REMARK   3     TWISTED PROLINE : 0
REMARK   3     TWISTED GENERAL : 0
REMARK   3  
REMARK   3  ATOMIC DISPLACEMENT PARAMETERS.
REMARK   3   WILSON B : 39.79
REMARK   3   RMS(B_ISO_OR_EQUIVALENT_BONDED) : 4.30
REMARK   3   ATOMS          NUMBER OF ATOMS
REMARK   3                    ISO.  ANISO. 
REMARK   3    ALL         :   9917       0
REMARK   3    ALL (NO H)  :   4765       0
REMARK   3    SOLVENT     :    529       0
REMARK   3    NON-SOLVENT :   4236       0
REMARK   3    HYDROGENS   :   5152       0
REMARK   3
HELIX    1   1 GLY A   41  MET A   43  5               Generated by MOE    3
HELIX    2   2 SER A   79  GLU A   82  1               Generated by MOE    4
HELIX    3   3 ASP A  128  TYR A  130  5               Generated by MOE    3
HELIX    4   4 LYS A  133  GLU A  139  1               Generated by MOE    7
HELIX    5   5 GLY A  151  PHE A  155  1               Generated by MOE    5
HELIX    6   6 VAL A  168  ASN A  183  1               Generated by MOE   16
HELIX    7   7 ILE A  184  PHE A  187  5               Generated by MOE    4
HELIX    8   8 ALA A  201  LEU A  211  1               Generated by MOE   11
HELIX    9   9 PRO A  213  ARG A  216  1               Generated by MOE    4
HELIX   10  10 VAL A  238  ASN A  251  1               Generated by MOE   14
HELIX   11  11 ASP A  259  GLU A  268  1               Generated by MOE   10
HELIX   12  12 PRO A  271  VAL A  277  1               Generated by MOE    7
HELIX   13  13 GLU A  278  VAL A  281  5               Generated by MOE    4
HELIX   14  14 LEU A  305  SER A  311  1               Generated by MOE    7
HELIX   15  15 SER A  329  GLY A  335  1               Generated by MOE    7
HELIX   16  16 ARG A  349  SER A  359  1               Generated by MOE   11
HELIX   17  17 ASP A  365  TYR A  375  1               Generated by MOE   11
HELIX   18  18 GLY A  384  ASN A  399  1               Generated by MOE   16
HELIX   19  19 ILE A  401  THR A  412  1               Generated by MOE   12
HELIX   20  20 GLU A  434  MET A  436  5               Generated by MOE    3
HELIX   21  21 ILE A  444  VAL A  447  1               Generated by MOE    4
HELIX   22  22 LEU A  450  LEU A  452  5               Generated by MOE    3
HELIX   23  23 LYS A  454  LEU A  456  5               Generated by MOE    3
HELIX   24  24 ALA A  460  THR A  479  1               Generated by MOE   20
HELIX   25  25 VAL A  518  ASN A  525  1               Generated by MOE    8
HELIX   26  26 PHE A  527  ALA A  534  1               Generated by MOE    8
SHEET    1       LEU A   7  THR A  10                  Generated by MOE
SHEET    2       GLY A  13  GLY A  13                  Generated by MOE
SHEET    3       LYS A  14  MET A  16                  Generated by MOE
SHEET    4       THR A  18  VAL A  22                  Generated by MOE
SHEET    5       SER A  25  PRO A  34                  Generated by MOE
SHEET    6       VAL A  57  ASN A  59                  Generated by MOE
SHEET    7       TYR A  96  VAL A 101                  Generated by MOE
SHEET    8       THR A 109  THR A 109                  Generated by MOE
SHEET    9       THR A 110  THR A 110                  Generated by MOE
SHEET   10       VAL A 111  ILE A 115                  Generated by MOE
SHEET   11       VAL A 142  SER A 145                  Generated by MOE
SHEET   12       GLY A 189  GLY A 189                  Generated by MOE
SHEET   13       ASP A 190  THR A 193                  Generated by MOE
SHEET   14       VAL A 194  GLU A 199                  Generated by MOE
SHEET   15       ARG A 221  GLN A 225                  Generated by MOE
SHEET   16       VAL A 236  SER A 237                  Generated by MOE
SHEET   17       VAL A 295  ILE A 296                  Generated by MOE
SHEET   18       GLN A 318  ASN A 324                  Generated by MOE
SHEET   19       GLY A 417  PHE A 423                  Generated by MOE
SHEET   20       LYS A 501  PHE A 502                  Generated by MOE
SHEET   21       ILE A 503  LEU A 505                  Generated by MOE
SHEET   22       VAL A 512  GLN A 514                  Generated by MOE
LINK         O4  NAG A1537                 C1  NAG A1538 
LINK         C1  NAG A1536                 ND2 ASN A  59 
LINK         C1  NAG A1539                 ND2 ASN A 457 
SSBOND   1 CYS A   67    CYS A   94 
SSBOND   2 CYS A  254    CYS A  265 
SSBOND   3 CYS A  402    CYS A  521 
CRYST1  111.421  111.421  137.145  90.00  90.00 120.00 P 31 2 1
SCALE1      0.008975  0.005182  0.000000        0.00000
SCALE2      0.000000  0.010363  0.000000        0.00000
SCALE3      0.000000  0.000000  0.007292        0.00000
ATOM      1  N   SER A   4     -12.844  87.406  34.356  1.00 68.14           N
ATOM      2  CA  SER A   4     -12.189  87.808  35.603  1.00 62.86           C
ATOM      3  C   SER A   4     -11.098  86.833  36.027  1.00 56.38           C
ATOM      4  O   SER A   4     -11.235  85.617  35.907  1.00 51.70           O
ATOM      5  CB  SER A   4     -13.203  87.932  36.734  1.00 60.80           C
ATOM      6  OG  SER A   4     -12.562  87.953  38.012  1.00 70.01           O
ATOM      7  H1  SER A   4     -13.537  88.036  34.142  1.00 81.77           H
ATOM      8  H2  SER A   4     -13.227  86.533  34.463  1.00 81.77           H
ATOM      9  HA  SER A   4     -11.778  88.677  35.475  1.00 75.43           H
ATOM     10  HB2 SER A   4     -13.807  87.173  36.698  1.00 72.96           H
ATOM     11  HB3 SER A   4     -13.702  88.756  36.619  1.00 72.96           H
ATOM     12  HG  SER A   4     -13.137  88.021  38.621  1.00 84.01           H
ATOM     13  N   GLU A   5     -10.018  87.410  36.554  1.00 58.16           N
ATOM     14  CA  GLU A   5      -8.893  86.639  37.054  1.00 54.43           C
ATOM     15  C   GLU A   5      -9.271  85.679  38.183  1.00 52.12           C
ATOM     16  O   GLU A   5      -8.571  84.679  38.373  1.00 46.54           O
ATOM     17  CB  GLU A   5      -7.813  87.611  37.521  1.00 60.69           C
ATOM     18  CG  GLU A   5      -6.529  86.976  38.008  1.00 63.03           C
ATOM     19  CD  GLU A   5      -5.434  88.015  38.207  1.00 62.39           C
ATOM     20  OE1 GLU A   5      -5.782  89.203  38.352  1.00 64.96           O
ATOM     21  OE2 GLU A   5      -4.234  87.658  38.195  1.00 63.81           O1-
ATOM     22  H   GLU A   5      -9.917  88.260  36.631  1.00 69.79           H
ATOM     23  HA  GLU A   5      -8.526  86.113  36.327  1.00 65.31           H
ATOM     24  HB2 GLU A   5      -7.586  88.195  36.780  1.00 72.83           H
ATOM     25  HB3 GLU A   5      -8.172  88.139  38.251  1.00 72.83           H
ATOM     26  HG2 GLU A   5      -6.691  86.538  38.859  1.00 75.63           H
ATOM     27  HG3 GLU A   5      -6.221  86.331  37.352  1.00 75.63           H
ATOM     28  N   LEU A   6     -10.351  85.950  38.928  1.00 49.16           N
ATOM     29  CA  LEU A   6     -10.758  85.133  40.066  1.00 49.54           C
ATOM     30  C   LEU A   6     -11.842  84.125  39.699  1.00 47.23           C
ATOM     31  O   LEU A   6     -12.437  83.503  40.588  1.00 49.28           O
ATOM     32  CB  LEU A   6     -11.240  86.029  41.220  1.00 49.06           C
ATOM     33  CG  LEU A   6     -10.243  87.072  41.737  1.00 46.85           C
ATOM     34  CD1 LEU A   6     -10.910  87.873  42.809  1.00 56.70           C
ATOM     35  CD2 LEU A   6      -8.962  86.467  42.304  1.00 51.46           C
ATOM     36  H   LEU A   6     -10.872  86.619  38.785  1.00 58.99           H
ATOM     37  HA  LEU A   6      -9.988  84.635  40.382  1.00 59.45           H
ATOM     38  HB2 LEU A   6     -12.029  86.508  40.923  1.00 58.87           H
ATOM     39  HB3 LEU A   6     -11.473  85.459  41.970  1.00 58.87           H
ATOM     40  HG  LEU A   6     -10.002  87.672  41.014  1.00 56.22           H
ATOM     41 HD11 LEU A   6     -10.286  88.537  43.141  1.00 68.03           H
ATOM     42 HD12 LEU A   6     -11.691  88.311  42.435  1.00 68.03           H
ATOM     43 HD13 LEU A   6     -11.176  87.279  43.527  1.00 68.03           H
ATOM     44 HD21 LEU A   6      -8.384  87.183  42.610  1.00 61.75           H
ATOM     45 HD22 LEU A   6      -9.190  85.885  43.046  1.00 61.75           H
ATOM     46 HD23 LEU A   6      -8.520  85.957  41.608  1.00 61.75           H
ATOM     47  N   LEU A   7     -12.086  83.929  38.412  1.00 44.08           N
ATOM     48  CA  LEU A   7     -13.077  82.984  37.914  1.00 50.43           C
ATOM     49  C   LEU A   7     -12.354  81.989  37.013  1.00 47.58           C
ATOM     50  O   LEU A   7     -11.658  82.391  36.069  1.00 48.06           O
ATOM     51  CB  LEU A   7     -14.186  83.709  37.140  1.00 57.50           C
ATOM     52  CG  LEU A   7     -15.633  83.335  37.471  1.00 58.56           C
ATOM     53  H   LEU A   7     -11.675  84.348  37.783  1.00 52.89           H
ATOM     54  HA  LEU A   7     -13.475  82.503  38.656  1.00 60.51           H
ATOM     55  HB2 LEU A   7     -14.056  83.534  36.195  1.00 69.00           H
ATOM     56  HB3 LEU A   7     -14.093  84.660  37.303  1.00 69.00           H
ATOM     57  HG1 LEU A   7     -15.781  83.456  38.422  1.00 70.27           H
ATOM     58  N   VAL A   8     -12.482  80.700  37.320  1.00 44.30           N
ATOM     59  CA  VAL A   8     -11.809  79.651  36.561  1.00 42.35           C
ATOM     60  C   VAL A   8     -12.839  78.575  36.288  1.00 40.30           C
ATOM     61  O   VAL A   8     -13.513  78.106  37.208  1.00 43.03           O
ATOM     62  CB  VAL A   8     -10.581  79.055  37.302  1.00 49.71           C
ATOM     63  CG1 VAL A   8      -9.971  77.847  36.549  1.00 41.45           C
ATOM     64  CG2 VAL A   8      -9.465  80.097  37.505  1.00 47.33           C
ATOM     65  H   VAL A   8     -12.959  80.405  37.972  1.00 53.16           H
ATOM     66  HA  VAL A   8     -11.509  80.010  35.711  1.00 50.82           H
ATOM     67  HB  VAL A   8     -10.863  78.747  38.178  1.00 59.65           H
ATOM     68 HG11 VAL A   8      -9.211  77.514  37.051  1.00 49.74           H
ATOM     69 HG12 VAL A   8     -10.645  77.154  36.468  1.00 49.74           H
ATOM     70 HG13 VAL A   8      -9.686  78.137  35.668  1.00 49.74           H
ATOM     71 HG21 VAL A   8      -8.724  79.678  37.970  1.00 56.80           H
ATOM     72 HG22 VAL A   8      -9.173  80.419  36.638  1.00 56.80           H
ATOM     73 HG23 VAL A   8      -9.813  80.833  38.032  1.00 56.80           H
ATOM     74  N   ASN A   9     -12.938  78.157  35.043  1.00 42.90           N
ATOM     75  CA  ASN A   9     -13.812  77.056  34.674  1.00 47.08           C
ATOM     76  C   ASN A   9     -12.947  75.799  34.620  1.00 43.19           C
ATOM     77  O   ASN A   9     -12.009  75.721  33.821  1.00 48.25           O
ATOM     78  CB  ASN A   9     -14.520  77.318  33.343  1.00 44.54           C
ATOM     79  CG  ASN A   9     -15.620  76.302  33.088  1.00 55.83           C
ATOM     80  OD1 ASN A   9     -16.312  75.878  34.030  1.00 54.68           O
ATOM     81  ND2 ASN A   9     -15.759  75.862  31.836  1.00 61.99           N
ATOM     82  H   ASN A   9     -12.505  78.496  34.382  1.00 51.48           H
ATOM     83  HA  ASN A   9     -14.487  76.935  35.361  1.00 56.49           H
ATOM     84  HB2 ASN A   9     -14.920  78.202  33.362  1.00 53.45           H
ATOM     85  HB3 ASN A   9     -13.875  77.257  32.620  1.00 53.45           H
ATOM     86 HD21 ASN A   9     -16.370  75.286  31.648  1.00 74.39           H
ATOM     87 HD22 ASN A   9     -15.239  76.154  31.217  1.00 74.39           H
ATOM     88  N   THR A  10     -13.240  74.848  35.495  1.00 43.85           N
ATOM     89  CA  THR A  10     -12.568  73.560  35.554  1.00 43.72           C
ATOM     90  C   THR A  10     -13.482  72.513  34.942  1.00 43.73           C
ATOM     91  O   THR A  10     -14.666  72.748  34.704  1.00 44.83           O
ATOM     92  CB  THR A  10     -12.205  73.152  37.013  1.00 42.63           C
ATOM     93  OG1 THR A  10     -13.351  72.641  37.716  1.00 36.79           O
ATOM     94  CG2 THR A  10     -11.610  74.311  37.822  1.00 42.29           C
ATOM     95  H   THR A  10     -13.853  74.931  36.092  1.00 52.62           H
ATOM     96  HA  THR A  10     -11.751  73.597  35.033  1.00 52.47           H
ATOM     97  HB  THR A  10     -11.534  72.453  36.976  1.00 51.15           H
ATOM     98  HG1 THR A  10     -13.952  73.227  37.749  1.00 44.15           H
ATOM     99 HG21 THR A  10     -11.399  74.014  38.721  1.00 50.74           H
ATOM    100 HG22 THR A  10     -10.799  74.629  37.396  1.00 50.74           H
ATOM    101 HG23 THR A  10     -12.247  75.041  37.872  1.00 50.74           H
ATOM    102  N   LYS A  11     -12.931  71.314  34.750  1.00 40.70           N
ATOM    103  CA  LYS A  11     -13.738  70.202  34.277  1.00 39.11           C
ATOM    104  C   LYS A  11     -14.811  69.782  35.280  1.00 41.88           C
ATOM    105  O   LYS A  11     -15.744  69.063  34.915  1.00 53.01           O
ATOM    106  CB  LYS A  11     -12.801  69.051  33.934  1.00 45.70           C
ATOM    107  CG  LYS A  11     -11.762  69.413  32.844  1.00 39.18           C
ATOM    108  CD  LYS A  11     -10.646  68.412  32.833  1.00 36.79           C
ATOM    109  CE  LYS A  11      -9.718  68.609  31.618  1.00 37.53           C
ATOM    110  NZ  LYS A  11      -8.650  67.591  31.632  1.00 42.09           N1+
ATOM    111  H   LYS A  11     -12.103  71.124  34.885  1.00 48.84           H
ATOM    112  HA  LYS A  11     -14.187  70.470  33.460  1.00 46.93           H
ATOM    113  HB2 LYS A  11     -12.317  68.791  34.734  1.00 54.84           H
ATOM    114  HB3 LYS A  11     -13.327  68.303  33.609  1.00 54.84           H
ATOM    115  HG2 LYS A  11     -12.190  69.407  31.973  1.00 47.02           H
ATOM    116  HG3 LYS A  11     -11.388  70.288  33.031  1.00 47.02           H
ATOM    117  HD2 LYS A  11     -10.117  68.514  33.639  1.00 44.15           H
ATOM    118  HD3 LYS A  11     -11.020  67.518  32.787  1.00 44.15           H
ATOM    119  HE2 LYS A  11     -10.228  68.510  30.799  1.00 45.04           H
ATOM    120  HE3 LYS A  11      -9.308  69.487  31.661  1.00 45.04           H
ATOM    121  HZ1 LYS A  11      -8.113  67.704  30.931  1.00 50.50           H
ATOM    122  HZ2 LYS A  11      -8.170  67.664  32.378  1.00 50.50           H
ATOM    123  HZ3 LYS A  11      -9.006  66.776  31.595  1.00 50.50           H
ATOM    124  N   SER A  12     -14.724  70.215  36.529  1.00 41.41           N
ATOM    125  CA  SER A  12     -15.745  69.863  37.507  1.00 45.25           C
ATOM    126  C   SER A  12     -16.741  70.990  37.768  1.00 42.77           C
ATOM    127  O   SER A  12     -17.730  70.773  38.492  1.00 44.51           O
ATOM    128  CB  SER A  12     -15.077  69.417  38.820  1.00 44.04           C
ATOM    129  OG  SER A  12     -14.447  68.154  38.598  1.00 52.19           O
ATOM    130  H   SER A  12     -14.090  70.709  36.836  1.00 49.70           H
ATOM    131  HA  SER A  12     -16.247  69.107  37.166  1.00 54.31           H
ATOM    132  HB2 SER A  12     -14.409  70.070  39.081  1.00 52.84           H
ATOM    133  HB3 SER A  12     -15.751  69.326  39.511  1.00 52.84           H
ATOM    134  HG  SER A  12     -14.075  67.891  39.303  1.00 62.62           H
ATOM    135  N   GLY A  13     -16.541  72.156  37.149  1.00 42.42           N
ATOM    136  CA  GLY A  13     -17.395  73.316  37.354  1.00 42.49           C
ATOM    137  C   GLY A  13     -16.585  74.579  37.516  1.00 44.16           C
ATOM    138  O   GLY A  13     -15.354  74.526  37.556  1.00 45.24           O
ATOM    139  H   GLY A  13     -15.900  72.298  36.593  1.00 50.91           H
ATOM    140  HA2 GLY A  13     -17.988  73.422  36.594  1.00 50.99           H
ATOM    141  HA3 GLY A  13     -17.933  73.187  38.151  1.00 50.99           H
ATOM    142  N   LYS A  14     -17.254  75.719  37.627  1.00 42.63           N
ATOM    143  CA  LYS A  14     -16.577  76.999  37.759  1.00 48.14           C
ATOM    144  C   LYS A  14     -16.310  77.256  39.238  1.00 44.32           C
ATOM    145  O   LYS A  14     -17.127  76.905  40.094  1.00 43.45           O
ATOM    146  CB  LYS A  14     -17.426  78.149  37.203  1.00 47.11           C
ATOM    147  CG  LYS A  14     -17.602  78.201  35.735  1.00 60.17           C
ATOM    148  CD  LYS A  14     -18.438  79.435  35.379  1.00 61.51           C
ATOM    149  CE  LYS A  14     -18.583  79.621  33.869  1.00 70.44           C
ATOM    150  NZ  LYS A  14     -19.353  80.857  33.482  1.00 77.38           N1+
ATOM    151  H   LYS A  14     -18.112  75.777  37.629  1.00 51.15           H
ATOM    152  HA  LYS A  14     -15.730  76.976  37.286  1.00 57.77           H
ATOM    153  HB2 LYS A  14     -18.311  78.087  37.594  1.00 56.53           H
ATOM    154  HB3 LYS A  14     -17.015  78.985  37.471  1.00 56.53           H
ATOM    155  HG2 LYS A  14     -16.736  78.276  35.303  1.00 72.21           H
ATOM    156  HG3 LYS A  14     -18.071  77.408  35.432  1.00 72.21           H
ATOM    157  HD2 LYS A  14     -19.326  79.336  35.758  1.00 73.81           H
ATOM    158  HD3 LYS A  14     -18.008  80.225  35.741  1.00 73.81           H
ATOM    159  HE2 LYS A  14     -17.699  79.687  33.476  1.00 84.53           H
ATOM    160  HE3 LYS A  14     -19.050  78.854  33.503  1.00 84.53           H
ATOM    161  HZ1 LYS A  14     -19.407  80.917  32.596  1.00 92.85           H
ATOM    162  HZ2 LYS A  14     -20.175  80.822  33.821  1.00 92.85           H
ATOM    163  HZ3 LYS A  14     -18.942  81.582  33.796  1.00 92.85           H
ATOM    164  N   VAL A  15     -15.173  77.879  39.532  1.00 41.37           N
ATOM    165  CA  VAL A  15     -14.817  78.264  40.891  1.00 47.08           C
ATOM    166  C   VAL A  15     -14.519  79.749  40.900  1.00 42.77           C
ATOM    167  O   VAL A  15     -13.895  80.269  39.965  1.00 45.86           O
ATOM    168  CB  VAL A  15     -13.591  77.478  41.412  1.00 47.67           C
ATOM    169  CG1 VAL A  15     -13.899  76.011  41.440  1.00 47.80           C
ATOM    170  CG2 VAL A  15     -12.375  77.735  40.510  1.00 48.53           C
ATOM    171  H   VAL A  15     -14.580  78.094  38.948  1.00 49.65           H
ATOM    172  HA  VAL A  15     -15.567  78.095  41.483  1.00 56.50           H
ATOM    173  HB  VAL A  15     -13.376  77.767  42.313  1.00 57.20           H
ATOM    174 HG11 VAL A  15     -13.122  75.532  41.769  1.00 57.35           H
ATOM    175 HG12 VAL A  15     -14.655  75.859  42.029  1.00 57.35           H
ATOM    176 HG13 VAL A  15     -14.114  75.717  40.542  1.00 57.35           H
ATOM    177 HG21 VAL A  15     -11.618  77.234  40.852  1.00 58.24           H
ATOM    178 HG22 VAL A  15     -12.585  77.444  39.609  1.00 58.24           H
ATOM    179 HG23 VAL A  15     -12.175  78.684  40.514  1.00 58.24           H
ATOM    180  N   MET A  16     -14.906  80.419  41.984  0.80 40.26           N
ATOM    181  CA  MET A  16     -14.577  81.821  42.184  0.80 41.71           C
ATOM    182  C   MET A  16     -13.650  81.953  43.380  0.80 38.40           C
ATOM    183  O   MET A  16     -14.012  81.589  44.506  0.80 35.47           O
ATOM    184  CB  MET A  16     -15.824  82.665  42.396  0.80 46.15           C
ATOM    185  CG  MET A  16     -15.467  84.141  42.668  0.80 49.68           C
ATOM    186  SD  MET A  16     -16.883  85.214  42.650  0.80 62.59           S
ATOM    187  CE  MET A  16     -17.106  85.269  40.888  0.80 51.21           C
ATOM    188  H   MET A  16     -15.365  80.075  42.625  0.80 48.32           H
ATOM    189  HA  MET A  16     -14.123  82.153  41.394  0.80 50.05           H
ATOM    190  HB2 MET A  16     -16.376  82.628  41.599  0.80 55.38           H
ATOM    191  HB3 MET A  16     -16.315  82.325  43.160  0.80 55.38           H
ATOM    192  HG2 MET A  16     -15.052  84.208  43.543  0.80 59.62           H
ATOM    193  HG3 MET A  16     -14.850  84.447  41.985  0.80 59.62           H
ATOM    194  HE1 MET A  16     -17.868  85.833  40.684  0.80 61.45           H
ATOM    195  HE2 MET A  16     -16.305  85.633  40.480  0.80 61.45           H
ATOM    196  HE3 MET A  16     -17.264  84.369  40.562  0.80 61.45           H
ATOM    197  N   GLY A  17     -12.471  82.494  43.135  1.00 44.48           N
ATOM    198  CA  GLY A  17     -11.477  82.674  44.166  1.00 49.73           C
ATOM    199  C   GLY A  17     -11.568  84.053  44.784  1.00 51.26           C
ATOM    200  O   GLY A  17     -12.588  84.737  44.695  1.00 46.04           O
ATOM    201  H   GLY A  17     -12.220  82.770  42.360  1.00 53.37           H
ATOM    202  HA2 GLY A  17     -11.606  82.012  44.863  1.00 59.68           H
ATOM    203  HA3 GLY A  17     -10.591  82.559  43.789  1.00 59.68           H
ATOM    204  N   THR A  18     -10.465  84.465  45.406  1.00 47.83           N
ATOM    205  CA  THR A  18     -10.407  85.716  46.138  1.00 47.86           C
ATOM    206  C   THR A  18      -9.005  86.268  46.020  1.00 46.50           C
ATOM    207  O   THR A  18      -8.045  85.513  45.863  1.00 49.55           O
ATOM    208  CB  THR A  18     -10.770  85.546  47.614  1.00 48.15           C
ATOM    209  OG1 THR A  18     -10.744  86.826  48.241  1.00 55.81           O
ATOM    210  CG2 THR A  18      -9.781  84.608  48.314  1.00 49.35           C
ATOM    211  H   THR A  18      -9.725  84.026  45.415  1.00 57.39           H
ATOM    212  HA  THR A  18     -11.022  86.352  45.742  1.00 57.44           H
ATOM    213  HB  THR A  18     -11.660  85.166  47.688  1.00 57.79           H
ATOM    214  HG1 THR A  18     -10.942  86.752  49.054  1.00 66.97           H
ATOM    215 HG21 THR A  18     -10.022  84.509  49.248  1.00 59.23           H
ATOM    216 HG22 THR A  18      -9.795  83.736  47.890  1.00 59.23           H
ATOM    217 HG23 THR A  18      -8.883  84.971  48.257  1.00 59.23           H
ATOM    218  N   ARG A  19      -8.902  87.592  46.044  1.00 50.20           N
ATOM    219  CA  ARG A  19      -7.617  88.271  45.934  1.00 50.74           C
ATOM    220  C   ARG A  19      -7.061  88.404  47.343  1.00 55.94           C
ATOM    221  O   ARG A  19      -7.785  88.826  48.251  1.00 55.50           O
ATOM    222  CB  ARG A  19      -7.779  89.640  45.261  1.00 55.16           C
ATOM    223  CG  ARG A  19      -6.465  90.354  44.924  1.00 60.23           C
ATOM    224  CD  ARG A  19      -6.648  91.370  43.776  1.00 67.32           C
ATOM    225  NE  ARG A  19      -5.439  92.166  43.478  1.00 75.50           N
ATOM    226  CZ  ARG A  19      -4.354  91.715  42.834  1.00 72.13           C
ATOM    227  NH1 ARG A  19      -4.291  90.453  42.412  1.00 75.77           N
ATOM    228  NH2 ARG A  19      -3.310  92.517  42.625  1.00 71.05           N1+
ATOM    229  H   ARG A  19      -9.571  88.126  46.125  1.00 60.24           H
ATOM    230  HA  ARG A  19      -7.006  87.734  45.406  1.00 60.89           H
ATOM    231  HB2 ARG A  19      -8.268  89.521  44.432  1.00 66.20           H
ATOM    232  HB3 ARG A  19      -8.282  90.219  45.855  1.00 66.20           H
ATOM    233  HG2 ARG A  19      -6.152  90.833  45.707  1.00 72.28           H
ATOM    234  HG3 ARG A  19      -5.807  89.697  44.647  1.00 72.28           H
ATOM    235  HD2 ARG A  19      -6.892  90.890  42.970  1.00 80.78           H
ATOM    236  HD3 ARG A  19      -7.357  91.988  44.016  1.00 80.78           H
ATOM    237  HE  ARG A  19      -5.430  92.986  43.740  1.00 90.60           H
ATOM    238 HH11 ARG A  19      -4.955  89.923  42.543  1.00 90.92           H
ATOM    239 HH12 ARG A  19      -3.590  90.172  42.002  1.00 90.92           H
ATOM    240 HH21 ARG A  19      -3.335  93.334  42.893  1.00 85.25           H
ATOM    241 HH22 ARG A  19      -2.616  92.221  42.212  1.00 85.25           H
ATOM    242  N   VAL A  20      -5.811  87.988  47.547  1.00 52.89           N
ATOM    243  CA  VAL A  20      -5.240  88.050  48.896  1.00 51.38           C
ATOM    244  C   VAL A  20      -3.982  88.905  48.881  1.00 51.81           C
ATOM    245  O   VAL A  20      -3.154  88.770  47.963  1.00 43.86           O
ATOM    246  CB  VAL A  20      -4.912  86.658  49.477  1.00 51.96           C
ATOM    247  CG1 VAL A  20      -6.154  85.785  49.529  1.00 53.82           C
ATOM    248  CG2 VAL A  20      -3.830  85.981  48.678  1.00 53.73           C
ATOM    249  H   VAL A  20      -5.285  87.674  46.943  1.00 63.47           H
ATOM    250  HA  VAL A  20      -5.881  88.475  49.487  1.00 61.65           H
ATOM    251  HB  VAL A  20      -4.588  86.767  50.384  1.00 62.35           H
ATOM    252 HG11 VAL A  20      -5.915  84.920  49.898  1.00 64.59           H
ATOM    253 HG12 VAL A  20      -6.817  86.214  50.092  1.00 64.59           H
ATOM    254 HG13 VAL A  20      -6.502  85.677  48.630  1.00 64.59           H
ATOM    255 HG21 VAL A  20      -3.648  85.111  49.068  1.00 64.48           H
ATOM    256 HG22 VAL A  20      -4.131  85.877  47.762  1.00 64.48           H
ATOM    257 HG23 VAL A  20      -3.030  86.529  48.704  1.00 64.48           H
ATOM    258  N   PRO A  21      -3.769  89.743  49.899  1.00 50.00           N
ATOM    259  CA  PRO A  21      -2.524  90.511  49.967  1.00 52.31           C
ATOM    260  C   PRO A  21      -1.377  89.609  50.383  1.00 45.29           C
ATOM    261  O   PRO A  21      -1.569  88.549  50.988  1.00 45.27           O
ATOM    262  CB  PRO A  21      -2.816  91.589  51.026  1.00 45.40           C
ATOM    263  CG  PRO A  21      -3.803  90.929  51.941  1.00 49.93           C
ATOM    264  CD  PRO A  21      -4.658  90.039  51.035  1.00 48.33           C
ATOM    265  HA  PRO A  21      -2.326  90.928  49.114  1.00 62.78           H
ATOM    266  HB2 PRO A  21      -2.001  91.816  51.500  1.00 54.49           H
ATOM    267  HB3 PRO A  21      -3.203  92.371  50.604  1.00 54.49           H
ATOM    268  HG2 PRO A  21      -3.332  90.396  52.600  1.00 59.91           H
ATOM    269  HG3 PRO A  21      -4.350  91.604  52.373  1.00 59.91           H
ATOM    270  HD2 PRO A  21      -4.900  89.221  51.497  1.00 58.00           H
ATOM    271  HD3 PRO A  21      -5.443  90.522  50.732  1.00 58.00           H
ATOM    272  N   VAL A  22      -0.167  90.047  50.044  1.00 45.38           N
ATOM    273  CA  VAL A  22       1.044  89.288  50.301  1.00 51.51           C
ATOM    274  C   VAL A  22       2.218  90.228  50.052  1.00 50.23           C
ATOM    275  O   VAL A  22       2.423  90.670  48.918  1.00 50.03           O
ATOM    276  CB  VAL A  22       1.122  88.022  49.409  1.00 48.24           C
ATOM    277  CG1 VAL A  22       0.884  88.363  47.911  1.00 53.95           C
ATOM    278  CG2 VAL A  22       2.471  87.322  49.579  1.00 45.63           C
ATOM    279  H   VAL A  22      -0.023  90.800  49.654  1.00 54.46           H
ATOM    280  HA  VAL A  22       1.063  89.011  51.231  1.00 61.81           H
ATOM    281  HB  VAL A  22       0.430  87.402  49.686  1.00 57.89           H
ATOM    282 HG11 VAL A  22       0.941  87.548  47.389  1.00 64.74           H
ATOM    283 HG12 VAL A  22       0.003  88.758  47.813  1.00 64.74           H
ATOM    284 HG13 VAL A  22       1.563  88.992  47.619  1.00 64.74           H
ATOM    285 HG21 VAL A  22       2.492  86.536  49.012  1.00 54.75           H
ATOM    286 HG22 VAL A  22       3.179  87.934  49.323  1.00 54.75           H
ATOM    287 HG23 VAL A  22       2.577  87.063  50.508  1.00 54.75           H
ATOM    288  N   LEU A  23       2.985  90.546  51.104  1.00 52.49           N
ATOM    289  CA  LEU A  23       4.227  91.316  50.982  1.00 53.93           C
ATOM    290  C   LEU A  23       4.037  92.591  50.153  1.00 56.38           C
ATOM    291  O   LEU A  23       4.833  92.912  49.261  1.00 50.27           O
ATOM    292  CB  LEU A  23       5.337  90.453  50.377  1.00 51.58           C
ATOM    293  CG  LEU A  23       5.638  89.190  51.167  1.00 54.19           C
ATOM    294  CD1 LEU A  23       6.724  88.400  50.467  1.00 51.95           C
ATOM    295  CD2 LEU A  23       6.023  89.534  52.602  1.00 54.88           C
ATOM    296  H   LEU A  23       2.802  90.320  51.914  1.00 62.99           H
ATOM    297  HA  LEU A  23       4.513  91.583  51.870  1.00 64.72           H
ATOM    298  HB2 LEU A  23       5.072  90.187  49.483  1.00 61.90           H
ATOM    299  HB3 LEU A  23       6.152  90.977  50.336  1.00 61.90           H
ATOM    300  HG  LEU A  23       4.841  88.639  51.196  1.00 65.03           H
ATOM    301 HD11 LEU A  23       6.909  87.597  50.978  1.00 62.34           H
ATOM    302 HD12 LEU A  23       6.418  88.164  49.577  1.00 62.34           H
ATOM    303 HD13 LEU A  23       7.523  88.947  50.408  1.00 62.34           H
ATOM    304 HD21 LEU A  23       6.211  88.714  53.084  1.00 65.86           H
ATOM    305 HD22 LEU A  23       6.812  90.099  52.590  1.00 65.86           H
ATOM    306 HD23 LEU A  23       5.286  90.004  53.022  1.00 65.86           H
ATOM    307  N   SER A  24       2.962  93.319  50.442  1.00 53.66           N
ATOM    308  CA  SER A  24       2.708  94.617  49.823  1.00 60.68           C
ATOM    309  C   SER A  24       2.190  94.478  48.399  1.00 56.84           C
ATOM    310  O   SER A  24       2.063  95.480  47.695  1.00 56.82           O
ATOM    311  CB  SER A  24       3.968  95.496  49.824  1.00 52.25           C
ATOM    312  H   SER A  24       2.356  93.078  51.003  1.00 64.39           H
ATOM    313  HA  SER A  24       2.027  95.078  50.339  1.00 72.82           H
ATOM    314  HB1 SER A  24       4.225  95.678  50.742  1.00 62.71           H
ATOM    315  HB3 SER A  24       3.773  96.328  49.364  1.00 62.71           H
ATOM    316  N   SER A  25       1.876  93.262  47.966  1.00 53.99           N
ATOM    317  CA  SER A  25       1.286  93.016  46.658  1.00 49.26           C
ATOM    318  C   SER A  25       0.042  92.155  46.864  1.00 49.80           C
ATOM    319  O   SER A  25      -0.585  92.148  47.932  1.00 48.13           O
ATOM    320  CB  SER A  25       2.322  92.383  45.727  1.00 54.36           C
ATOM    321  OG  SER A  25       1.807  92.259  44.421  1.00 58.86           O
ATOM    322  H   SER A  25       2.000  92.546  48.425  1.00 64.78           H
ATOM    323  HA  SER A  25       1.008  93.860  46.270  1.00 59.11           H
ATOM    324  HB2 SER A  25       3.112  92.945  45.704  1.00 65.23           H
ATOM    325  HB3 SER A  25       2.552  91.502  46.062  1.00 65.23           H
ATOM    326  HG  SER A  25       2.382  91.911  43.917  1.00 70.63           H
ATOM    327  N   HIS A  26      -0.348  91.418  45.828  1.00 50.97           N
ATOM    328  CA  HIS A  26      -1.561  90.617  45.901  1.00 51.61           C
ATOM    329  C   HIS A  26      -1.402  89.401  45.001  1.00 56.80           C
ATOM    330  O   HIS A  26      -0.624  89.415  44.045  1.00 52.85           O
ATOM    331  CB  HIS A  26      -2.799  91.418  45.466  1.00 58.90           C
ATOM    332  CG  HIS A  26      -3.353  92.343  46.516  1.00 68.86           C
ATOM    333  ND1 HIS A  26      -2.840  93.604  46.757  1.00 69.57           N
ATOM    334  CD2 HIS A  26      -4.404  92.202  47.365  1.00 70.47           C
ATOM    335  CE1 HIS A  26      -3.537  94.189  47.719  1.00 67.70           C
ATOM    336  NE2 HIS A  26      -4.496  93.361  48.100  1.00 66.03           N
ATOM    337  H   HIS A  26       0.070  91.366  45.078  1.00 61.16           H
ATOM    338  HA  HIS A  26      -1.695  90.312  46.812  1.00 61.93           H
ATOM    339  HB2 HIS A  26      -3.502  90.794  45.224  1.00 70.68           H
ATOM    340  HB3 HIS A  26      -2.563  91.957  44.695  1.00 70.68           H
ATOM    341  HD2 HIS A  26      -4.958  91.458  47.437  1.00 84.56           H
ATOM    342  HE1 HIS A  26      -3.383  95.039  48.063  1.00 81.23           H
ATOM    343  HE2 HIS A  26      -5.076  93.518  48.715  1.00 79.23           H
ATOM    344  N   ILE A  27      -2.157  88.343  45.312  1.00 48.84           N
ATOM    345  CA  ILE A  27      -2.315  87.237  44.376  1.00 49.83           C
ATOM    346  C   ILE A  27      -3.724  86.684  44.485  1.00 50.97           C
ATOM    347  O   ILE A  27      -4.531  87.155  45.295  1.00 46.98           O
ATOM    348  CB  ILE A  27      -1.288  86.112  44.600  1.00 48.04           C
ATOM    349  CG1 ILE A  27      -1.387  85.568  46.012  1.00 49.04           C
ATOM    350  CG2 ILE A  27       0.134  86.590  44.253  1.00 53.77           C
ATOM    351  CD1 ILE A  27      -0.580  84.323  46.192  1.00 56.28           C
ATOM    352  H   ILE A  27      -2.582  88.245  46.053  1.00 58.61           H
ATOM    353  HA  ILE A  27      -2.196  87.572  43.474  1.00 59.79           H
ATOM    354  HB  ILE A  27      -1.510  85.389  43.993  1.00 57.65           H
ATOM    355 HG12 ILE A  27      -1.055  86.235  46.634  1.00 58.85           H
ATOM    356 HG13 ILE A  27      -2.313  85.359  46.209  1.00 58.85           H
ATOM    357 HG21 ILE A  27       0.757  85.861  44.403  1.00 64.52           H
ATOM    358 HG22 ILE A  27       0.158  86.859  43.321  1.00 64.52           H
ATOM    359 HG23 ILE A  27       0.362  87.342  44.821  1.00 64.52           H
ATOM    360 HD11 ILE A  27      -0.675  84.015  47.107  1.00 67.53           H
ATOM    361 HD12 ILE A  27      -0.906  83.645  45.579  1.00 67.53           H
ATOM    362 HD13 ILE A  27       0.351  84.520  46.004  1.00 67.53           H
ATOM    363  N   SER A  28      -4.013  85.673  43.668  1.00 43.33           N
ATOM    364  CA  SER A  28      -5.283  84.967  43.694  1.00 40.82           C
ATOM    365  C   SER A  28      -5.138  83.688  44.497  1.00 44.88           C
ATOM    366  O   SER A  28      -4.112  83.001  44.413  1.00 40.90           O
ATOM    367  CB  SER A  28      -5.747  84.612  42.283  1.00 45.31           C
ATOM    368  OG  SER A  28      -5.565  85.712  41.412  1.00 47.04           O
ATOM    369  H   SER A  28      -3.470  85.373  43.073  1.00 51.99           H
ATOM    370  HA  SER A  28      -5.958  85.523  44.113  1.00 48.98           H
ATOM    371  HB2 SER A  28      -5.227  83.861  41.958  1.00 54.37           H
ATOM    372  HB3 SER A  28      -6.688  84.380  42.308  1.00 54.37           H
ATOM    373  HG  SER A  28      -5.822  85.510  40.638  1.00 56.45           H
ATOM    374  N   ALA A  29      -6.190  83.371  45.241  1.00 39.36           N
ATOM    375  CA  ALA A  29      -6.291  82.176  46.062  1.00 45.46           C
ATOM    376  C   ALA A  29      -7.641  81.546  45.785  1.00 42.80           C
ATOM    377  O   ALA A  29      -8.666  82.239  45.793  1.00 43.56           O
ATOM    378  CB  ALA A  29      -6.164  82.487  47.567  1.00 44.14           C
ATOM    379  H   ALA A  29      -6.894  83.862  45.287  1.00 47.23           H
ATOM    380  HA  ALA A  29      -5.596  81.546  45.813  1.00 54.55           H
ATOM    381  HB1 ALA A  29      -6.238  81.659  48.067  1.00 52.97           H
ATOM    382  HB2 ALA A  29      -5.301  82.898  47.732  1.00 52.97           H
ATOM    383  HB3 ALA A  29      -6.875  83.094  47.824  1.00 52.97           H
ATOM    384  N   PHE A  30      -7.638  80.243  45.543  1.00 39.76           N
ATOM    385  CA  PHE A  30      -8.858  79.466  45.350  1.00 40.89           C
ATOM    386  C   PHE A  30      -8.848  78.424  46.462  1.00 39.63           C
ATOM    387  O   PHE A  30      -8.175  77.394  46.360  1.00 41.22           O
ATOM    388  CB  PHE A  30      -8.915  78.837  43.944  1.00 40.30           C
ATOM    389  CG  PHE A  30      -8.770  79.836  42.820  1.00 37.95           C
ATOM    390  CD1 PHE A  30      -7.519  80.332  42.473  1.00 38.51           C
ATOM    391  CD2 PHE A  30      -9.890  80.291  42.124  1.00 40.99           C
ATOM    392  CE1 PHE A  30      -7.374  81.269  41.458  1.00 41.55           C
ATOM    393  CE2 PHE A  30      -9.755  81.217  41.107  1.00 41.23           C
ATOM    394  CZ  PHE A  30      -8.493  81.706  40.764  1.00 38.31           C
ATOM    395  H   PHE A  30      -6.921  79.772  45.484  1.00 47.71           H
ATOM    396  HA  PHE A  30      -9.633  80.038  45.466  1.00 49.07           H
ATOM    397  HB2 PHE A  30      -8.195  78.192  43.861  1.00 48.36           H
ATOM    398  HB3 PHE A  30      -9.769  78.391  43.836  1.00 48.36           H
ATOM    399  HD1 PHE A  30      -6.767  80.040  42.937  1.00 46.21           H
ATOM    400  HD2 PHE A  30     -10.733  79.969  42.346  1.00 49.18           H
ATOM    401  HE1 PHE A  30      -6.529  81.588  41.233  1.00 49.86           H
ATOM    402  HE2 PHE A  30     -10.507  81.511  40.646  1.00 49.47           H
ATOM    403  HZ  PHE A  30      -8.404  82.328  40.079  1.00 45.97           H
ATOM    404  N   LEU A  31      -9.552  78.717  47.539  1.00 41.79           N
ATOM    405  CA  LEU A  31      -9.480  77.943  48.763  1.00 43.05           C
ATOM    406  C   LEU A  31     -10.706  77.052  48.863  1.00 39.18           C
ATOM    407  O   LEU A  31     -11.805  77.439  48.463  1.00 41.90           O
ATOM    408  CB  LEU A  31      -9.393  78.879  49.978  1.00 41.82           C
ATOM    409  CG  LEU A  31      -8.345  79.978  49.852  1.00 40.18           C
ATOM    410  CD1 LEU A  31      -8.385  80.944  51.051  1.00 39.06           C
ATOM    411  CD2 LEU A  31      -6.970  79.361  49.665  1.00 39.69           C
ATOM    412  H   LEU A  31     -10.096  79.382  47.587  1.00 50.15           H
ATOM    413  HA  LEU A  31      -8.690  77.382  48.747  1.00 51.66           H
ATOM    414  HB2 LEU A  31     -10.254  79.306  50.104  1.00 50.18           H
ATOM    415  HB3 LEU A  31      -9.172  78.350  50.761  1.00 50.18           H
ATOM    416  HG  LEU A  31      -8.541  80.496  49.056  1.00 48.21           H
ATOM    417 HD11 LEU A  31      -7.705  81.625  50.931  1.00 46.87           H
ATOM    418 HD12 LEU A  31      -9.263  81.356  51.095  1.00 46.87           H
ATOM    419 HD13 LEU A  31      -8.213  80.444  51.865  1.00 46.87           H
ATOM    420 HD21 LEU A  31      -6.314  80.071  49.586  1.00 47.63           H
ATOM    421 HD22 LEU A  31      -6.766  78.805  50.433  1.00 47.63           H
ATOM    422 HD23 LEU A  31      -6.973  78.822  48.858  1.00 47.63           H
ATOM    423  N   GLY A  32     -10.513  75.866  49.420  1.00 36.97           N
ATOM    424  CA  GLY A  32     -11.621  74.943  49.628  1.00 38.66           C
ATOM    425  C   GLY A  32     -12.291  74.415  48.371  1.00 40.78           C
ATOM    426  O   GLY A  32     -13.521  74.273  48.355  1.00 40.20           O
ATOM    427  H   GLY A  32      -9.751  75.570  49.686  1.00 44.36           H
ATOM    428  HA2 GLY A  32     -11.299  74.180  50.134  1.00 46.39           H
ATOM    429  HA3 GLY A  32     -12.299  75.387  50.160  1.00 46.39           H
ATOM    430  N   ILE A  33     -11.521  74.109  47.321  1.00 38.50           N
ATOM    431  CA  ILE A  33     -12.074  73.424  46.154  1.00 37.31           C
ATOM    432  C   ILE A  33     -12.267  71.939  46.465  1.00 40.81           C
ATOM    433  O   ILE A  33     -11.294  71.252  46.791  1.00 40.24           O
ATOM    434  CB  ILE A  33     -11.170  73.606  44.920  1.00 36.89           C
ATOM    435  CG1 ILE A  33     -11.048  75.091  44.557  1.00 38.37           C
ATOM    436  CG2 ILE A  33     -11.729  72.829  43.686  1.00 42.58           C
ATOM    437  CD1 ILE A  33     -10.106  75.363  43.439  1.00 39.74           C
ATOM    438  H   ILE A  33     -10.682  74.287  47.263  1.00 46.20           H
ATOM    439  HA  ILE A  33     -12.943  73.803  45.947  1.00 44.77           H
ATOM    440  HB  ILE A  33     -10.287  73.263  45.128  1.00 44.27           H
ATOM    441 HG12 ILE A  33     -11.921  75.422  44.296  1.00 46.04           H
ATOM    442 HG13 ILE A  33     -10.733  75.577  45.335  1.00 46.04           H
ATOM    443 HG21 ILE A  33     -11.136  72.968  42.931  1.00 51.09           H
ATOM    444 HG22 ILE A  33     -11.776  71.885  43.902  1.00 51.09           H
ATOM    445 HG23 ILE A  33     -12.615  73.165  43.476  1.00 51.09           H
ATOM    446 HD11 ILE A  33     -10.084  76.318  43.271  1.00 47.69           H
ATOM    447 HD12 ILE A  33      -9.222  75.050  43.688  1.00 47.69           H
ATOM    448 HD13 ILE A  33     -10.412  74.895  42.648  1.00 47.69           H
ATOM    449  N   PRO A  34     -13.473  71.384  46.311  1.00 40.56           N
ATOM    450  CA  PRO A  34     -13.657  69.942  46.534  1.00 37.40           C
ATOM    451  C   PRO A  34     -13.058  69.101  45.416  1.00 42.12           C
ATOM    452  O   PRO A  34     -13.218  69.413  44.234  1.00 38.33           O
ATOM    453  CB  PRO A  34     -15.185  69.786  46.555  1.00 43.47           C
ATOM    454  CG  PRO A  34     -15.657  70.854  45.582  1.00 42.59           C
ATOM    455  CD  PRO A  34     -14.723  72.028  45.843  1.00 42.47           C
ATOM    456  HA  PRO A  34     -13.286  69.672  47.388  1.00 44.88           H
ATOM    457  HB2 PRO A  34     -15.433  68.900  46.247  1.00 52.16           H
ATOM    458  HB3 PRO A  34     -15.523  69.954  47.448  1.00 52.16           H
ATOM    459  HG2 PRO A  34     -15.565  70.535  44.670  1.00 51.11           H
ATOM    460  HG3 PRO A  34     -16.577  71.094  45.775  1.00 51.11           H
ATOM    461  HD2 PRO A  34     -14.563  72.520  45.023  1.00 50.96           H
ATOM    462  HD3 PRO A  34     -15.087  72.601  46.536  1.00 50.96           H
ATOM    463  N   PHE A  35     -12.406  67.991  45.787  1.00 41.02           N
ATOM    464  CA  PHE A  35     -11.894  67.059  44.788  1.00 38.38           C
ATOM    465  C   PHE A  35     -12.436  65.644  44.957  1.00 37.28           C
ATOM    466  O   PHE A  35     -12.043  64.750  44.194  1.00 45.29           O
ATOM    467  CB  PHE A  35     -10.354  67.024  44.799  1.00 35.69           C
ATOM    468  CG  PHE A  35      -9.787  66.491  46.067  1.00 39.66           C
ATOM    469  CD1 PHE A  35      -9.695  65.132  46.267  1.00 34.30           C
ATOM    470  CD2 PHE A  35      -9.385  67.348  47.085  1.00 34.20           C
ATOM    471  CE1 PHE A  35      -9.183  64.630  47.465  1.00 39.53           C
ATOM    472  CE2 PHE A  35      -8.875  66.848  48.259  1.00 38.20           C
ATOM    473  CZ  PHE A  35      -8.790  65.489  48.449  1.00 37.08           C
ATOM    474  H   PHE A  35     -12.252  67.761  46.601  1.00 49.22           H
ATOM    475  HA  PHE A  35     -12.170  67.370  43.912  1.00 46.05           H
ATOM    476  HB2 PHE A  35     -10.047  66.457  44.074  1.00 42.82           H
ATOM    477  HB3 PHE A  35     -10.018  67.926  44.677  1.00 42.82           H
ATOM    478  HD1 PHE A  35      -9.970  64.546  45.598  1.00 41.16           H
ATOM    479  HD2 PHE A  35      -9.446  68.268  46.965  1.00 41.04           H
ATOM    480  HE1 PHE A  35      -9.116  63.711  47.595  1.00 47.44           H
ATOM    481  HE2 PHE A  35      -8.605  67.429  48.933  1.00 45.84           H
ATOM    482  HZ  PHE A  35      -8.441  65.155  49.243  1.00 44.49           H
ATOM    483  N   ALA A  36     -13.353  65.427  45.890  1.00 37.67           N
ATOM    484  CA  ALA A  36     -13.962  64.130  46.137  1.00 39.48           C
ATOM    485  C   ALA A  36     -15.363  64.353  46.676  1.00 42.23           C
ATOM    486  O   ALA A  36     -15.657  65.388  47.280  1.00 41.97           O
ATOM    487  CB  ALA A  36     -13.153  63.302  47.163  1.00 41.43           C
ATOM    488  H   ALA A  36     -13.649  66.042  46.413  1.00 45.20           H
ATOM    489  HA  ALA A  36     -14.021  63.631  45.308  1.00 47.38           H
ATOM    490  HB1 ALA A  36     -13.594  62.448  47.297  1.00 49.72           H
ATOM    491  HB2 ALA A  36     -12.257  63.162  46.819  1.00 49.72           H
ATOM    492  HB3 ALA A  36     -13.114  63.790  48.001  1.00 49.72           H
ATOM    493  N   GLU A  37     -16.206  63.340  46.527  1.00 37.15           N
ATOM    494  CA  GLU A  37     -17.445  63.324  47.289  1.00 40.16           C
ATOM    495  C   GLU A  37     -17.124  63.258  48.786  1.00 44.91           C
ATOM    496  O   GLU A  37     -16.201  62.539  49.187  1.00 40.63           O
ATOM    497  CB  GLU A  37     -18.307  62.124  46.897  1.00 42.24           C
ATOM    498  CG  GLU A  37     -19.088  62.343  45.567  1.00 49.08           C
ATOM    499  CD  GLU A  37     -19.907  63.617  45.575  1.00 50.63           C
ATOM    500  OE1 GLU A  37     -20.718  63.784  46.504  1.00 54.09           O
ATOM    501  OE2 GLU A  37     -19.704  64.464  44.678  1.00 52.81           O1-
ATOM    502  H   GLU A  37     -16.089  62.666  46.005  1.00 44.59           H
ATOM    503  HA  GLU A  37     -17.946  64.136  47.114  1.00 48.19           H
ATOM    504  HB2 GLU A  37     -17.735  61.349  46.784  1.00 50.69           H
ATOM    505  HB3 GLU A  37     -18.955  61.958  47.600  1.00 50.69           H
ATOM    506  HG2 GLU A  37     -18.455  62.398  44.833  1.00 58.90           H
ATOM    507  HG3 GLU A  37     -19.693  61.598  45.428  1.00 58.90           H
ATOM    508  N   PRO A  38     -17.867  63.972  49.636  1.00 44.45           N
ATOM    509  CA  PRO A  38     -17.640  63.864  51.075  1.00 42.05           C
ATOM    510  C   PRO A  38     -17.677  62.422  51.533  1.00 49.93           C
ATOM    511  O   PRO A  38     -18.651  61.707  51.264  1.00 46.93           O
ATOM    512  CB  PRO A  38     -18.806  64.652  51.692  1.00 45.52           C
ATOM    513  CG  PRO A  38     -19.085  65.688  50.699  1.00 44.85           C
ATOM    514  CD  PRO A  38     -18.887  64.995  49.338  1.00 41.71           C
ATOM    515  HA  PRO A  38     -16.796  64.272  51.325  1.00 50.46           H
ATOM    516  HB2 PRO A  38     -19.572  64.070  51.811  1.00 54.62           H
ATOM    517  HB3 PRO A  38     -18.531  65.044  52.535  1.00 54.62           H
ATOM    518  HG2 PRO A  38     -19.999  65.998  50.798  1.00 53.81           H
ATOM    519  HG3 PRO A  38     -18.459  66.421  50.806  1.00 53.81           H
ATOM    520  HD2 PRO A  38     -19.712  64.577  49.046  1.00 50.05           H
ATOM    521  HD3 PRO A  38     -18.553  65.625  48.681  1.00 50.05           H
ATOM    522  N   PRO A  39     -16.646  61.963  52.255  1.00 45.85           N
ATOM    523  CA  PRO A  39     -16.575  60.546  52.621  1.00 38.79           C
ATOM    524  C   PRO A  39     -17.301  60.284  53.938  1.00 47.95           C
ATOM    525  O   PRO A  39     -16.724  59.807  54.920  1.00 40.60           O
ATOM    526  CB  PRO A  39     -15.066  60.310  52.696  1.00 44.00           C
ATOM    527  CG  PRO A  39     -14.526  61.612  53.113  1.00 45.26           C
ATOM    528  CD  PRO A  39     -15.367  62.650  52.487  1.00 45.09           C
ATOM    529  HA  PRO A  39     -16.957  59.993  51.921  1.00 46.55           H
ATOM    530  HB2 PRO A  39     -14.871  59.626  53.355  1.00 52.80           H
ATOM    531  HB3 PRO A  39     -14.727  60.058  51.822  1.00 52.80           H
ATOM    532  HG2 PRO A  39     -14.567  61.682  54.080  1.00 54.31           H
ATOM    533  HG3 PRO A  39     -13.609  61.692  52.808  1.00 54.31           H
ATOM    534  HD2 PRO A  39     -15.490  63.396  53.094  1.00 54.11           H
ATOM    535  HD3 PRO A  39     -14.979  62.936  51.646  1.00 54.11           H
ATOM    536  N   VAL A  40     -18.587  60.615  53.951  1.00 47.10           N
ATOM    537  CA  VAL A  40     -19.399  60.604  55.155  1.00 46.06           C
ATOM    538  C   VAL A  40     -20.339  59.408  55.121  1.00 50.23           C
ATOM    539  O   VAL A  40     -20.608  58.812  54.074  1.00 53.63           O
ATOM    540  CB  VAL A  40     -20.192  61.917  55.308  1.00 48.04           C
ATOM    541  CG1 VAL A  40     -19.233  63.111  55.485  1.00 50.87           C
ATOM    542  CG2 VAL A  40     -21.097  62.149  54.102  1.00 48.14           C
ATOM    543  H   VAL A  40     -19.023  60.857  53.250  1.00 56.52           H
ATOM    544  HA  VAL A  40     -18.820  60.511  55.927  1.00 55.27           H
ATOM    545  HB  VAL A  40     -20.752  61.859  56.098  1.00 57.65           H
ATOM    546 HG11 VAL A  40     -19.755  63.923  55.579  1.00 61.04           H
ATOM    547 HG12 VAL A  40     -18.696  62.969  56.280  1.00 61.04           H
ATOM    548 HG13 VAL A  40     -18.660  63.174  54.705  1.00 61.04           H
ATOM    549 HG21 VAL A  40     -21.582  62.980  54.227  1.00 57.77           H
ATOM    550 HG22 VAL A  40     -20.550  62.202  53.303  1.00 57.77           H
ATOM    551 HG23 VAL A  40     -21.721  61.410  54.028  1.00 57.77           H
ATOM    552  N   GLY A  41     -20.826  59.048  56.298  1.00 49.61           N
ATOM    553  CA  GLY A  41     -21.828  58.001  56.406  1.00 50.23           C
ATOM    554  C   GLY A  41     -21.286  56.640  56.034  1.00 53.41           C
ATOM    555  O   GLY A  41     -20.273  56.170  56.572  1.00 44.04           O
ATOM    556  H   GLY A  41     -20.593  59.395  57.050  1.00 59.54           H
ATOM    557  HA2 GLY A  41     -22.156  57.962  57.318  1.00 60.27           H
ATOM    558  HA3 GLY A  41     -22.573  58.206  55.820  1.00 60.27           H
ATOM    559  N   ASN A  42     -22.015  55.969  55.137  1.00 50.57           N
ATOM    560  CA  ASN A  42     -21.625  54.663  54.628  1.00 45.18           C
ATOM    561  C   ASN A  42     -20.350  54.725  53.815  1.00 47.02           C
ATOM    562  O   ASN A  42     -19.822  53.675  53.425  1.00 47.64           O
ATOM    563  CB  ASN A  42     -22.755  54.085  53.758  1.00 59.92           C
ATOM    564  H   ASN A  42     -22.753  56.260  54.806  1.00 60.68           H
ATOM    565  HA  ASN A  42     -21.478  54.060  55.374  1.00 54.22           H
ATOM    566  HB1 ASN A  42     -23.573  54.057  54.280  1.00 71.90           H
ATOM    567  HB3 ASN A  42     -22.511  53.189  53.477  1.00 71.90           H
ATOM    568  N   MET A  43     -19.870  55.919  53.496  1.00 43.22           N
ATOM    569  CA  MET A  43     -18.572  56.041  52.847  1.00 44.03           C
ATOM    570  C   MET A  43     -17.408  56.139  53.833  1.00 47.04           C
ATOM    571  O   MET A  43     -16.254  56.115  53.392  1.00 47.09           O
ATOM    572  CB  MET A  43     -18.553  57.270  51.933  1.00 49.42           C
ATOM    573  CG  MET A  43     -19.430  57.132  50.656  1.00 51.61           C
ATOM    574  SD  MET A  43     -19.447  58.666  49.702  1.00 55.14           S
ATOM    575  CE  MET A  43     -17.795  58.600  49.085  1.00 45.25           C
ATOM    576  H   MET A  43     -20.270  56.666  53.642  1.00 51.87           H
ATOM    577  HA  MET A  43     -18.435  55.261  52.288  1.00 52.84           H
ATOM    578  HB2 MET A  43     -18.879  58.034  52.434  1.00 59.30           H
ATOM    579  HB3 MET A  43     -17.640  57.431  51.648  1.00 59.30           H
ATOM    580  HG2 MET A  43     -19.069  56.428  50.095  1.00 61.93           H
ATOM    581  HG3 MET A  43     -20.341  56.923  50.914  1.00 61.93           H
ATOM    582  HE1 MET A  43     -17.633  59.380  48.532  1.00 54.30           H
ATOM    583  HE2 MET A  43     -17.179  58.592  49.834  1.00 54.30           H
ATOM    584  HE3 MET A  43     -17.687  57.793  48.559  1.00 54.30           H
ATOM    585  N   ARG A  44     -17.664  56.250  55.142  1.00 40.11           N
ATOM    586  CA  ARG A  44     -16.546  56.283  56.091  1.00 38.85           C
ATOM    587  C   ARG A  44     -15.740  54.997  55.910  1.00 43.27           C
ATOM    588  O   ARG A  44     -16.303  53.901  55.791  1.00 43.95           O
ATOM    589  CB  ARG A  44     -17.042  56.451  57.540  1.00 41.17           C
ATOM    590  CG  ARG A  44     -15.915  56.437  58.601  1.00 43.66           C
ATOM    591  CD  ARG A  44     -16.446  56.382  59.982  1.00 44.36           C
ATOM    592  NE  ARG A  44     -17.067  57.626  60.403  1.00 39.88           N
ATOM    593  CZ  ARG A  44     -17.728  57.738  61.542  1.00 40.70           C
ATOM    594  NH1 ARG A  44     -17.838  56.683  62.330  1.00 42.93           N
ATOM    595  NH2 ARG A  44     -18.269  58.887  61.898  1.00 45.00           N1+
ATOM    596  H   ARG A  44     -18.446  56.305  55.495  1.00 48.13           H
ATOM    597  HA  ARG A  44     -15.970  57.034  55.879  1.00 46.62           H
ATOM    598  HB2 ARG A  44     -17.506  57.300  57.614  1.00 49.40           H
ATOM    599  HB3 ARG A  44     -17.652  55.726  57.747  1.00 49.40           H
ATOM    600  HG2 ARG A  44     -15.357  55.657  58.461  1.00 52.39           H
ATOM    601  HG3 ARG A  44     -15.386  57.246  58.513  1.00 52.39           H
ATOM    602  HD2 ARG A  44     -17.115  55.682  60.035  1.00 53.24           H
ATOM    603  HD3 ARG A  44     -15.717  56.190  60.593  1.00 53.24           H
ATOM    604  HE  ARG A  44     -16.832  58.349  60.002  1.00 47.86           H
ATOM    605 HH11 ARG A  44     -17.482  55.935  62.099  1.00 51.52           H
ATOM    606 HH12 ARG A  44     -18.266  56.744  63.073  1.00 51.52           H
ATOM    607 HH21 ARG A  44     -18.198  59.573  61.385  1.00 54.00           H
ATOM    608 HH22 ARG A  44     -18.700  58.948  62.640  1.00 54.00           H
ATOM    609  N   PHE A  45     -14.427  55.148  55.779  1.00 40.93           N
ATOM    610  CA  PHE A  45     -13.440  54.094  55.596  1.00 37.25           C
ATOM    611  C   PHE A  45     -13.326  53.612  54.134  1.00 41.49           C
ATOM    612  O   PHE A  45     -12.363  52.900  53.820  1.00 37.18           O
ATOM    613  CB  PHE A  45     -13.687  52.863  56.503  1.00 40.45           C
ATOM    614  CG  PHE A  45     -13.936  53.192  57.964  1.00 43.59           C
ATOM    615  CD1 PHE A  45     -13.033  53.954  58.702  1.00 41.32           C
ATOM    616  CD2 PHE A  45     -15.081  52.721  58.603  1.00 44.62           C
ATOM    617  CE1 PHE A  45     -13.262  54.230  60.030  1.00 44.44           C
ATOM    618  CE2 PHE A  45     -15.323  53.002  59.938  1.00 42.96           C
ATOM    619  CZ  PHE A  45     -14.412  53.758  60.657  1.00 46.06           C
ATOM    620  H   PHE A  45     -14.058  55.925  55.795  1.00 49.11           H
ATOM    621  HA  PHE A  45     -12.574  54.455  55.842  1.00 44.70           H
ATOM    622  HB2 PHE A  45     -14.464  52.386  56.173  1.00 48.54           H
ATOM    623  HB3 PHE A  45     -12.908  52.286  56.460  1.00 48.54           H
ATOM    624  HD1 PHE A  45     -12.260  54.272  58.294  1.00 49.58           H
ATOM    625  HD2 PHE A  45     -15.694  52.210  58.125  1.00 53.54           H
ATOM    626  HE1 PHE A  45     -12.651  54.743  60.508  1.00 53.33           H
ATOM    627  HE2 PHE A  45     -16.093  52.681  60.350  1.00 51.55           H
ATOM    628  HZ  PHE A  45     -14.570  53.952  61.553  1.00 55.27           H
ATOM    629  N   ARG A  46     -14.241  53.988  53.226  1.00 40.59           N
ATOM    630  CA  ARG A  46     -14.173  53.590  51.824  1.00 41.20           C
ATOM    631  C   ARG A  46     -13.166  54.417  51.037  1.00 43.15           C
ATOM    632  O   ARG A  46     -12.812  55.543  51.400  1.00 39.12           O
ATOM    633  CB  ARG A  46     -15.545  53.734  51.115  1.00 45.97           C
ATOM    634  CG  ARG A  46     -16.561  52.612  51.383  1.00 57.25           C
ATOM    635  CD  ARG A  46     -17.800  52.735  50.476  1.00 54.83           C
ATOM    636  NE  ARG A  46     -18.835  51.740  50.780  1.00 61.81           N1+
ATOM    637  H   ARG A  46     -14.921  54.483  53.409  1.00 48.71           H
ATOM    638  HA  ARG A  46     -13.904  52.659  51.773  1.00 49.44           H
ATOM    639  HB2 ARG A  46     -15.951  54.567  51.402  1.00 55.16           H
ATOM    640  HB3 ARG A  46     -15.392  53.763  50.157  1.00 55.16           H
ATOM    641  HG2 ARG A  46     -16.143  51.755  51.210  1.00 68.70           H
ATOM    642  HG3 ARG A  46     -16.855  52.662  52.306  1.00 68.70           H
ATOM    643  HD2 ARG A  46     -18.189  53.616  50.592  1.00 65.79           H
ATOM    644  HD3 ARG A  46     -17.528  52.611  49.553  1.00 65.79           H
ATOM    645  N   ARG A  47     -12.762  53.853  49.896  1.00 38.57           N
ATOM    646  CA  ARG A  47     -12.030  54.605  48.896  1.00 40.10           C
ATOM    647  C   ARG A  47     -12.808  55.858  48.497  1.00 34.96           C
ATOM    648  O   ARG A  47     -14.036  55.821  48.428  1.00 37.37           O
ATOM    649  CB  ARG A  47     -11.784  53.732  47.668  1.00 42.73           C
ATOM    650  CG  ARG A  47     -10.961  52.503  47.992  1.00 55.64           C
ATOM    651  CD  ARG A  47     -10.668  51.758  46.731  1.00 53.37           C
ATOM    652  NE  ARG A  47      -9.533  50.857  46.879  1.00 59.94           N
ATOM    653  CZ  ARG A  47      -9.616  49.599  47.286  1.00 65.27           C
ATOM    654  NH1 ARG A  47     -10.802  49.061  47.614  1.00 63.58           N
ATOM    655  NH2 ARG A  47      -8.497  48.886  47.358  1.00 75.06           N1+
ATOM    656  H   ARG A  47     -12.904  53.031  49.683  1.00 46.29           H
ATOM    657  HA  ARG A  47     -11.172  54.877  49.258  1.00 48.12           H
ATOM    658  HB2 ARG A  47     -12.637  53.438  47.311  1.00 51.28           H
ATOM    659  HB3 ARG A  47     -11.304  54.249  47.002  1.00 51.28           H
ATOM    660  HG2 ARG A  47     -10.121  52.770  48.398  1.00 66.77           H
ATOM    661  HG3 ARG A  47     -11.461  51.923  48.588  1.00 66.77           H
ATOM    662  HD2 ARG A  47     -11.443  51.229  46.486  1.00 64.05           H
ATOM    663  HD3 ARG A  47     -10.461  52.392  46.027  1.00 64.05           H
ATOM    664  HE  ARG A  47      -8.752  51.164  46.688  1.00 71.92           H
ATOM    665 HH11 ARG A  47     -11.519  49.533  47.558  1.00 76.30           H
ATOM    666 HH12 ARG A  47     -10.845  48.244  47.879  1.00 76.30           H
ATOM    667 HH21 ARG A  47      -7.744  49.245  47.148  1.00 90.08           H
ATOM    668 HH22 ARG A  47      -8.524  48.069  47.626  1.00 90.08           H
ATOM    669  N   PRO A  48     -12.132  56.975  48.231  1.00 38.12           N
ATOM    670  CA  PRO A  48     -12.852  58.199  47.867  1.00 41.36           C
ATOM    671  C   PRO A  48     -13.515  58.070  46.500  1.00 39.28           C
ATOM    672  O   PRO A  48     -13.101  57.282  45.654  1.00 37.92           O
ATOM    673  CB  PRO A  48     -11.751  59.267  47.838  1.00 41.33           C
ATOM    674  CG  PRO A  48     -10.503  58.488  47.443  1.00 31.79           C
ATOM    675  CD  PRO A  48     -10.667  57.145  48.120  1.00 36.76           C
ATOM    676  HA  PRO A  48     -13.515  58.425  48.538  1.00 49.63           H
ATOM    677  HB2 PRO A  48     -11.962  59.943  47.175  1.00 49.60           H
ATOM    678  HB3 PRO A  48     -11.649  59.662  48.718  1.00 49.60           H
ATOM    679  HG2 PRO A  48     -10.470  58.387  46.479  1.00 38.15           H
ATOM    680  HG3 PRO A  48      -9.713  58.946  47.770  1.00 38.15           H
ATOM    681  HD2 PRO A  48     -10.287  56.443  47.569  1.00 44.11           H
ATOM    682  HD3 PRO A  48     -10.262  57.162  49.001  1.00 44.11           H
ATOM    683  N   GLU A  49     -14.543  58.884  46.298  0.83 42.54           N
ATOM    684  CA  GLU A  49     -15.209  59.002  45.024  0.83 38.46           C
ATOM    685  C   GLU A  49     -14.959  60.381  44.449  0.83 35.33           C
ATOM    686  O   GLU A  49     -14.906  61.359  45.208  0.83 35.45           O
ATOM    687  CB  GLU A  49     -16.715  58.767  45.180  0.83 37.27           C
ATOM    688  CG  GLU A  49     -16.970  57.406  45.744  0.83 48.73           C
ATOM    689  CD  GLU A  49     -18.398  56.973  45.601  0.83 56.21           C
ATOM    690  OE1 GLU A  49     -18.858  56.892  44.449  0.83 68.20           O
ATOM    691  OE2 GLU A  49     -19.063  56.712  46.636  0.83 67.70           O1-
ATOM    692  H   GLU A  49     -14.878  59.391  46.906  0.83 51.05           H
ATOM    693  HA  GLU A  49     -14.854  58.341  44.409  0.83 46.15           H
ATOM    694  HB2 GLU A  49     -17.085  59.426  45.789  0.83 44.73           H
ATOM    695  HB3 GLU A  49     -17.144  58.827  44.313  0.83 44.73           H
ATOM    696  HG2 GLU A  49     -16.415  56.762  45.277  0.83 58.47           H
ATOM    697  HG3 GLU A  49     -16.751  57.410  46.688  0.83 58.47           H
ATOM    698  N   PRO A  50     -14.797  60.500  43.127  1.00 41.96           N
ATOM    699  CA  PRO A  50     -14.567  61.823  42.545  1.00 41.40           C
ATOM    700  C   PRO A  50     -15.760  62.723  42.797  1.00 41.22           C
ATOM    701  O   PRO A  50     -16.901  62.269  42.884  1.00 47.54           O
ATOM    702  CB  PRO A  50     -14.359  61.535  41.048  1.00 44.64           C
ATOM    703  CG  PRO A  50     -15.000  60.235  40.813  1.00 47.66           C
ATOM    704  CD  PRO A  50     -14.883  59.454  42.090  1.00 50.08           C
ATOM    705  HA  PRO A  50     -13.767  62.227  42.915  1.00 49.67           H
ATOM    706  HB2 PRO A  50     -14.785  62.228  40.520  1.00 53.57           H
ATOM    707  HB3 PRO A  50     -13.410  61.489  40.853  1.00 53.57           H
ATOM    708  HG2 PRO A  50     -15.933  60.372  40.585  1.00 57.19           H
ATOM    709  HG3 PRO A  50     -14.541  59.775  40.092  1.00 57.19           H
ATOM    710  HD2 PRO A  50     -15.672  58.908  42.226  1.00 60.09           H
ATOM    711  HD3 PRO A  50     -14.075  58.917  42.084  1.00 60.09           H
ATOM    712  N   LYS A  51     -15.482  64.010  42.962  1.00 39.90           N
ATOM    713  CA  LYS A  51     -16.557  64.973  43.178  1.00 44.71           C
ATOM    714  C   LYS A  51     -17.426  65.047  41.926  1.00 45.70           C
ATOM    715  O   LYS A  51     -16.910  65.131  40.815  1.00 43.94           O
ATOM    716  CB  LYS A  51     -15.962  66.335  43.506  1.00 41.14           C
ATOM    717  CG  LYS A  51     -16.941  67.470  43.650  1.00 45.17           C
ATOM    718  CD  LYS A  51     -17.836  67.284  44.824  1.00 42.96           C
ATOM    719  CE  LYS A  51     -18.713  68.510  45.030  1.00 48.91           C
ATOM    720  NZ  LYS A  51     -19.450  68.449  46.331  1.00 56.08           N1+
ATOM    721  H   LYS A  51     -14.692  64.349  42.954  1.00 47.88           H
ATOM    722  HA  LYS A  51     -17.108  64.686  43.923  1.00 53.65           H
ATOM    723  HB2 LYS A  51     -15.479  66.262  44.344  1.00 49.37           H
ATOM    724  HB3 LYS A  51     -15.344  66.575  42.798  1.00 49.37           H
ATOM    725  HG2 LYS A  51     -16.452  68.299  43.770  1.00 54.21           H
ATOM    726  HG3 LYS A  51     -17.492  67.519  42.854  1.00 54.21           H
ATOM    727  HD2 LYS A  51     -18.411  66.518  44.674  1.00 51.55           H
ATOM    728  HD3 LYS A  51     -17.299  67.154  45.622  1.00 51.55           H
ATOM    729  HE2 LYS A  51     -18.156  69.305  45.034  1.00 58.69           H
ATOM    730  HE3 LYS A  51     -19.365  68.561  44.314  1.00 58.69           H
ATOM    731  HZ1 LYS A  51     -19.955  69.175  46.429  1.00 67.29           H
ATOM    732  HZ2 LYS A  51     -19.972  67.728  46.350  1.00 67.29           H
ATOM    733  HZ3 LYS A  51     -18.872  68.405  47.006  1.00 67.29           H
ATOM    734  N   LYS A  52     -18.736  64.969  42.112  1.00 50.00           N
ATOM    735  CA  LYS A  52     -19.662  65.138  41.001  1.00 50.91           C
ATOM    736  C   LYS A  52     -19.618  66.585  40.525  1.00 46.00           C
ATOM    737  O   LYS A  52     -19.706  67.502  41.346  1.00 48.20           O
ATOM    738  CB  LYS A  52     -21.080  64.769  41.420  1.00 52.87           C
ATOM    739  CG  LYS A  52     -21.192  63.328  41.936  1.00 61.20           C
ATOM    740  CD  LYS A  52     -22.581  62.986  42.495  1.00 64.42           C
ATOM    741  H   LYS A  52     -19.114  64.819  42.870  1.00 60.01           H
ATOM    742  HA  LYS A  52     -19.397  64.563  40.267  1.00 61.10           H
ATOM    743  HB2 LYS A  52     -21.669  64.860  40.655  1.00 63.45           H
ATOM    744  HB3 LYS A  52     -21.364  65.364  42.131  1.00 63.45           H
ATOM    745  HG2 LYS A  52     -20.544  63.197  42.646  1.00 73.44           H
ATOM    746  HG3 LYS A  52     -21.007  62.718  41.204  1.00 73.44           H
ATOM    747  HD1 LYS A  52     -22.811  63.630  43.183  1.00 77.30           H
ATOM    748  HD3 LYS A  52     -23.230  63.024  41.775  1.00 77.30           H
ATOM    749  N   PRO A  53     -19.466  66.832  39.229  1.00 42.37           N
ATOM    750  CA  PRO A  53     -19.456  68.215  38.737  1.00 48.01           C
ATOM    751  C   PRO A  53     -20.679  68.990  39.208  1.00 46.59           C
ATOM    752  O   PRO A  53     -21.749  68.423  39.462  1.00 44.87           O
ATOM    753  CB  PRO A  53     -19.450  68.043  37.215  1.00 48.66           C
ATOM    754  CG  PRO A  53     -18.764  66.759  37.004  1.00 57.53           C
ATOM    755  CD  PRO A  53     -19.245  65.874  38.139  1.00 52.27           C
ATOM    756  HA  PRO A  53     -18.649  68.673  39.017  1.00 57.62           H
ATOM    757  HB2 PRO A  53     -20.360  68.007  36.883  1.00 58.39           H
ATOM    758  HB3 PRO A  53     -18.958  68.770  36.802  1.00 58.39           H
ATOM    759  HG2 PRO A  53     -19.020  66.387  36.146  1.00 69.03           H
ATOM    760  HG3 PRO A  53     -17.804  66.888  37.052  1.00 69.03           H
ATOM    761  HD2 PRO A  53     -20.077  65.435  37.899  1.00 62.72           H
ATOM    762  HD3 PRO A  53     -18.560  65.233  38.384  1.00 62.72           H
ATOM    763  N   TRP A  54     -20.512  70.303  39.326  1.00 47.40           N
ATOM    764  CA  TRP A  54     -21.552  71.159  39.881  1.00 45.49           C
ATOM    765  C   TRP A  54     -21.911  72.226  38.858  1.00 54.51           C
ATOM    766  O   TRP A  54     -21.080  72.631  38.034  1.00 50.24           O
ATOM    767  CB  TRP A  54     -21.122  71.836  41.209  1.00 46.76           C
ATOM    768  CG  TRP A  54     -19.887  72.621  41.096  1.00 43.19           C
ATOM    769  CD1 TRP A  54     -19.767  73.915  40.683  1.00 45.58           C
ATOM    770  CD2 TRP A  54     -18.565  72.150  41.342  1.00 44.09           C
ATOM    771  NE1 TRP A  54     -18.438  74.286  40.660  1.00 45.93           N
ATOM    772  CE2 TRP A  54     -17.681  73.213  41.061  1.00 43.43           C
ATOM    773  CE3 TRP A  54     -18.040  70.933  41.770  1.00 41.15           C
ATOM    774  CZ2 TRP A  54     -16.317  73.097  41.224  1.00 42.52           C
ATOM    775  CZ3 TRP A  54     -16.691  70.818  41.921  1.00 41.50           C
ATOM    776  CH2 TRP A  54     -15.837  71.885  41.642  1.00 40.41           C
ATOM    777  H   TRP A  54     -19.800  70.724  39.090  1.00 56.88           H
ATOM    778  HA  TRP A  54     -22.344  70.627  40.055  1.00 54.59           H
ATOM    779  HB2 TRP A  54     -21.828  72.434  41.499  1.00 56.12           H
ATOM    780  HB3 TRP A  54     -20.976  71.149  41.878  1.00 56.12           H
ATOM    781  HD1 TRP A  54     -20.477  74.464  40.438  1.00 54.70           H
ATOM    782  HE1 TRP A  54     -18.135  75.060  40.441  1.00 55.11           H
ATOM    783  HE3 TRP A  54     -18.601  70.213  41.954  1.00 49.38           H
ATOM    784  HZ2 TRP A  54     -15.745  73.807  41.040  1.00 51.02           H
ATOM    785  HZ3 TRP A  54     -16.331  70.009  42.206  1.00 49.80           H
ATOM    786  HH2 TRP A  54     -14.921  71.776  41.758  1.00 48.50           H
ATOM    787  N   SER A  55     -23.165  72.666  38.906  1.00 54.10           N
ATOM    788  CA  SER A  55     -23.598  73.803  38.109  1.00 62.37           C
ATOM    789  C   SER A  55     -23.390  75.066  38.930  1.00 58.97           C
ATOM    790  O   SER A  55     -23.262  75.019  40.156  1.00 61.79           O
ATOM    791  CB  SER A  55     -25.066  73.669  37.687  1.00 58.19           C
ATOM    792  OG  SER A  55     -25.232  72.577  36.787  1.00 71.24           O
ATOM    793  H   SER A  55     -23.784  72.321  39.394  1.00 64.92           H
ATOM    794  HA  SER A  55     -23.053  73.864  37.309  1.00 74.84           H
ATOM    795  HB2 SER A  55     -25.609  73.513  38.476  1.00 69.83           H
ATOM    796  HB3 SER A  55     -25.345  74.487  37.247  1.00 69.83           H
ATOM    797  HG  SER A  55     -26.038  72.511  36.561  1.00 85.49           H
ATOM    798  N   GLY A  56     -23.327  76.194  38.241  1.00 58.71           N
ATOM    799  CA  GLY A  56     -23.113  77.441  38.939  1.00 62.68           C
ATOM    800  C   GLY A  56     -21.649  77.629  39.302  1.00 57.91           C
ATOM    801  O   GLY A  56     -20.751  76.992  38.742  1.00 49.31           O
ATOM    802  H   GLY A  56     -23.403  76.262  37.387  1.00 70.45           H
ATOM    803  HA2 GLY A  56     -23.391  78.182  38.378  1.00 75.22           H
ATOM    804  HA3 GLY A  56     -23.639  77.454  39.754  1.00 75.22           H
ATOM    805  N   VAL A  57     -21.414  78.525  40.261  1.00 51.01           N
ATOM    806  CA  VAL A  57     -20.071  78.960  40.622  1.00 42.12           C
ATOM    807  C   VAL A  57     -19.780  78.486  42.043  1.00 50.80           C
ATOM    808  O   VAL A  57     -20.567  78.745  42.959  1.00 48.13           O
ATOM    809  CB  VAL A  57     -19.925  80.485  40.503  1.00 48.91           C
ATOM    810  CG1 VAL A  57     -18.540  80.926  40.983  1.00 48.65           C
ATOM    811  CG2 VAL A  57     -20.167  80.948  39.032  1.00 54.95           C
ATOM    812  H   VAL A  57     -22.032  78.902  40.725  1.00 61.21           H
ATOM    813  HA  VAL A  57     -19.428  78.545  40.026  1.00 50.54           H
ATOM    814  HB  VAL A  57     -20.589  80.913  41.066  1.00 58.69           H
ATOM    815 HG11 VAL A  57     -18.469  81.889  40.899  1.00 58.37           H
ATOM    816 HG12 VAL A  57     -18.430  80.665  41.911  1.00 58.37           H
ATOM    817 HG13 VAL A  57     -17.865  80.495  40.436  1.00 58.37           H
ATOM    818 HG21 VAL A  57     -20.069  81.912  38.985  1.00 65.94           H
ATOM    819 HG22 VAL A  57     -19.515  80.521  38.456  1.00 65.94           H
ATOM    820 HG23 VAL A  57     -21.064  80.693  38.765  1.00 65.94           H
ATOM    821  N   TRP A  58     -18.666  77.776  42.227  1.00 47.30           N
ATOM    822  CA  TRP A  58     -18.273  77.344  43.562  1.00 47.33           C
ATOM    823  C   TRP A  58     -17.548  78.486  44.282  1.00 46.89           C
ATOM    824  O   TRP A  58     -16.597  79.071  43.747  1.00 44.76           O
ATOM    825  CB  TRP A  58     -17.387  76.089  43.516  1.00 45.47           C
ATOM    826  CG  TRP A  58     -17.103  75.534  44.881  1.00 44.90           C
ATOM    827  CD1 TRP A  58     -16.150  75.975  45.763  1.00 46.99           C
ATOM    828  CD2 TRP A  58     -17.779  74.448  45.534  1.00 41.02           C
ATOM    829  NE1 TRP A  58     -16.202  75.233  46.927  1.00 41.13           N
ATOM    830  CE2 TRP A  58     -17.185  74.284  46.800  1.00 45.49           C
ATOM    831  CE3 TRP A  58     -18.824  73.598  45.169  1.00 48.16           C
ATOM    832  CZ2 TRP A  58     -17.620  73.321  47.705  1.00 47.66           C
ATOM    833  CZ3 TRP A  58     -19.238  72.632  46.059  1.00 53.89           C
ATOM    834  CH2 TRP A  58     -18.646  72.503  47.315  1.00 46.42           C
ATOM    835  H   TRP A  58     -18.128  77.535  41.601  1.00 56.76           H
ATOM    836  HA  TRP A  58     -19.070  77.128  44.071  1.00 56.80           H
ATOM    837  HB2 TRP A  58     -17.838  75.402  43.000  1.00 54.56           H
ATOM    838  HB3 TRP A  58     -16.540  76.314  43.101  1.00 54.56           H
ATOM    839  HD1 TRP A  58     -15.563  76.680  45.606  1.00 56.39           H
ATOM    840  HE1 TRP A  58     -15.693  75.338  47.612  1.00 49.36           H
ATOM    841  HE3 TRP A  58     -19.234  73.683  44.338  1.00 57.79           H
ATOM    842  HZ2 TRP A  58     -17.215  73.223  48.536  1.00 57.19           H
ATOM    843  HZ3 TRP A  58     -19.938  72.066  45.825  1.00 64.66           H
ATOM    844  HH2 TRP A  58     -18.944  71.839  47.894  1.00 55.70           H
ATOM    845  N   ASN A  59     -18.019  78.800  45.491  1.00 47.19           N
ATOM    846  CA  ASN A  59     -17.406  79.795  46.370  1.00 54.19           C
ATOM    847  C   ASN A  59     -16.062  79.269  46.868  1.00 48.72           C
ATOM    848  O   ASN A  59     -16.026  78.393  47.735  1.00 51.23           O
ATOM    849  CB  ASN A  59     -18.343  80.068  47.547  1.00 59.63           C
ATOM    850  CG  ASN A  59     -18.085  81.411  48.222  1.00 63.29           C
ATOM    851  OD1 ASN A  59     -17.173  82.144  47.835  1.00 60.75           O
ATOM    852  ND2 ASN A  59     -18.901  81.726  49.260  1.00 77.96           N
ATOM    853  H   ASN A  59     -18.719  78.436  45.833  1.00 56.63           H
ATOM    854  HA  ASN A  59     -17.261  80.622  45.885  1.00 65.03           H
ATOM    855  HB2 ASN A  59     -18.224  79.372  48.212  1.00 71.55           H
ATOM    856  HB3 ASN A  59     -19.259  80.066  47.227  1.00 71.55           H
ATOM    857 HD21 ASN A  59     -19.538  81.174  49.434  1.00 93.55           H
ATOM    858  N   ALA A  60     -14.955  79.788  46.335  1.00 50.20           N
ATOM    859  CA  ALA A  60     -13.634  79.321  46.761  1.00 44.18           C
ATOM    860  C   ALA A  60     -12.892  80.459  47.426  1.00 42.81           C
ATOM    861  O   ALA A  60     -11.730  80.729  47.108  1.00 47.69           O
ATOM    862  CB  ALA A  60     -12.799  78.800  45.580  1.00 43.32           C
ATOM    863  H   ALA A  60     -14.940  80.403  45.734  1.00 60.24           H
ATOM    864  HA  ALA A  60     -13.737  78.603  47.405  1.00 53.01           H
ATOM    865  HB1 ALA A  60     -11.937  78.503  45.910  1.00 51.99           H
ATOM    866  HB2 ALA A  60     -13.268  78.060  45.164  1.00 51.99           H
ATOM    867  HB3 ALA A  60     -12.679  79.518  44.938  1.00 51.99           H
ATOM    868  N   SER A  61     -13.558  81.159  48.328  1.00 46.89           N
ATOM    869  CA  SER A  61     -12.955  82.336  48.921  1.00 54.77           C
ATOM    870  C   SER A  61     -12.476  82.115  50.345  1.00 46.70           C
ATOM    871  O   SER A  61     -11.786  82.987  50.867  1.00 49.17           O
ATOM    872  CB  SER A  61     -13.946  83.503  48.896  1.00 51.98           C
ATOM    873  OG  SER A  61     -15.029  83.217  49.751  1.00 56.47           O
ATOM    874  H   SER A  61     -14.350  80.978  48.611  1.00 56.27           H
ATOM    875  HA  SER A  61     -12.185  82.591  48.389  1.00 65.72           H
ATOM    876  HB2 SER A  61     -13.500  84.308  49.202  1.00 62.37           H
ATOM    877  HB3 SER A  61     -14.275  83.624  47.992  1.00 62.37           H
ATOM    878  HG  SER A  61     -15.577  83.854  49.742  1.00 67.76           H
ATOM    879  N   THR A  62     -12.801  80.978  50.969  1.00 46.42           N
ATOM    880  CA  THR A  62     -12.444  80.716  52.360  1.00 48.44           C
ATOM    881  C   THR A  62     -11.961  79.277  52.557  1.00 44.91           C
ATOM    882  O   THR A  62     -12.372  78.347  51.861  1.00 46.60           O
ATOM    883  CB  THR A  62     -13.628  80.969  53.290  1.00 48.37           C
ATOM    884  OG1 THR A  62     -14.671  80.052  52.972  1.00 53.62           O
ATOM    885  CG2 THR A  62     -14.144  82.380  53.124  1.00 55.75           C
ATOM    886  H   THR A  62     -13.235  80.335  50.598  1.00 55.71           H
ATOM    887  HA  THR A  62     -11.725  81.313  52.620  1.00 58.13           H
ATOM    888  HB  THR A  62     -13.353  80.844  54.212  1.00 58.04           H
ATOM    889  HG1 THR A  62     -15.330  80.180  53.477  1.00 64.35           H
ATOM    890 HG21 THR A  62     -14.896  82.530  53.719  1.00 66.90           H
ATOM    891 HG22 THR A  62     -13.443  83.016  53.335  1.00 66.90           H
ATOM    892 HG23 THR A  62     -14.433  82.522  52.209  1.00 66.90           H
ATOM    893  N   TYR A  63     -11.090  79.106  53.535  1.00 46.03           N
ATOM    894  CA  TYR A  63     -10.512  77.804  53.796  1.00 40.77           C
ATOM    895  C   TYR A  63     -11.601  76.776  54.128  1.00 42.03           C
ATOM    896  O   TYR A  63     -12.656  77.113  54.676  1.00 40.48           O
ATOM    897  CB  TYR A  63      -9.527  77.899  54.950  1.00 40.47           C
ATOM    898  CG  TYR A  63      -8.072  78.189  54.628  1.00 36.47           C
ATOM    899  CD1 TYR A  63      -7.463  77.755  53.445  1.00 41.31           C
ATOM    900  CD2 TYR A  63      -7.288  78.841  55.558  1.00 44.72           C
ATOM    901  CE1 TYR A  63      -6.101  78.004  53.214  1.00 41.53           C
ATOM    902  CE2 TYR A  63      -5.943  79.086  55.340  1.00 45.68           C
ATOM    903  CZ  TYR A  63      -5.357  78.680  54.195  1.00 41.63           C
ATOM    904  OH  TYR A  63      -4.018  78.948  54.047  1.00 43.99           O
ATOM    905  H   TYR A  63     -10.817  79.728  54.063  1.00 55.23           H
ATOM    906  HA  TYR A  63     -10.034  77.501  53.009  1.00 48.92           H
ATOM    907  HB2 TYR A  63      -9.829  78.605  55.542  1.00 48.57           H
ATOM    908  HB3 TYR A  63      -9.546  77.056  55.428  1.00 48.57           H
ATOM    909  HD1 TYR A  63      -7.965  77.302  52.806  1.00 49.57           H
ATOM    910  HD2 TYR A  63      -7.673  79.120  56.357  1.00 53.66           H
ATOM    911  HE1 TYR A  63      -5.697  77.722  52.426  1.00 49.83           H
ATOM    912  HE2 TYR A  63      -5.443  79.533  55.984  1.00 54.82           H
ATOM    913  HH  TYR A  63      -3.744  78.652  53.310  1.00 52.79           H
ATOM    914  N   PRO A  64     -11.362  75.500  53.820  1.00 38.39           N
ATOM    915  CA  PRO A  64     -12.350  74.464  54.132  1.00 38.92           C
ATOM    916  C   PRO A  64     -12.254  73.964  55.584  1.00 44.28           C
ATOM    917  O   PRO A  64     -11.373  74.390  56.324  1.00 38.62           O
ATOM    918  CB  PRO A  64     -11.967  73.371  53.146  1.00 37.02           C
ATOM    919  CG  PRO A  64     -10.430  73.417  53.254  1.00 35.92           C
ATOM    920  CD  PRO A  64     -10.145  74.914  53.222  1.00 37.06           C
ATOM    921  HA  PRO A  64     -13.250  74.776  53.947  1.00 46.70           H
ATOM    922  HB2 PRO A  64     -12.319  72.514  53.435  1.00 44.43           H
ATOM    923  HB3 PRO A  64     -12.268  73.599  52.253  1.00 44.43           H
ATOM    924  HG2 PRO A  64     -10.141  73.022  54.092  1.00 43.11           H
ATOM    925  HG3 PRO A  64     -10.027  72.966  52.495  1.00 43.11           H
ATOM    926  HD2 PRO A  64      -9.367  75.123  53.763  1.00 44.48           H
ATOM    927  HD3 PRO A  64     -10.036  75.219  52.308  1.00 44.48           H
ATOM    928  N   ASN A  65     -13.150  73.064  55.985  1.00 39.92           N
ATOM    929  CA  ASN A  65     -12.999  72.290  57.207  1.00 41.37           C
ATOM    930  C   ASN A  65     -11.689  71.501  57.199  1.00 41.37           C
ATOM    931  O   ASN A  65     -11.113  71.206  56.146  1.00 42.63           O
ATOM    932  CB  ASN A  65     -14.165  71.307  57.361  1.00 42.54           C
ATOM    933  CG  ASN A  65     -15.530  72.014  57.442  1.00 47.89           C
ATOM    934  OD1 ASN A  65     -15.680  73.002  58.152  1.00 53.10           O
ATOM    935  ND2 ASN A  65     -16.519  71.514  56.684  1.00 56.98           N
ATOM    936  H   ASN A  65     -13.870  72.882  55.552  1.00 47.90           H
ATOM    937  HA  ASN A  65     -12.995  72.888  57.971  1.00 49.65           H
ATOM    938  HB2 ASN A  65     -14.180  70.712  56.595  1.00 51.04           H
ATOM    939  HB3 ASN A  65     -14.042  70.796  58.176  1.00 51.04           H
ATOM    940 HD21 ASN A  65     -17.298  71.878  56.699  1.00 68.37           H
ATOM    941 HD22 ASN A  65     -16.374  70.829  56.184  1.00 68.37           H
ATOM    942  N   ASN A  66     -11.233  71.136  58.394  1.00 38.21           N
ATOM    943  CA  ASN A  66     -10.153  70.180  58.550  1.00 38.66           C
ATOM    944  C   ASN A  66     -10.747  68.814  58.845  1.00 39.20           C
ATOM    945  O   ASN A  66     -11.876  68.697  59.316  1.00 39.57           O
ATOM    946  CB  ASN A  66      -9.200  70.579  59.675  1.00 40.54           C
ATOM    947  CG  ASN A  66      -8.645  71.978  59.514  1.00 41.91           C
ATOM    948  OD1 ASN A  66      -8.531  72.701  60.492  1.00 45.05           O
ATOM    949  ND2 ASN A  66      -8.283  72.365  58.288  1.00 37.49           N
ATOM    950  H   ASN A  66     -11.541  71.436  59.139  1.00 45.85           H
ATOM    951  HA  ASN A  66      -9.647  70.124  57.724  1.00 46.39           H
ATOM    952  HB2 ASN A  66      -9.677  70.542  60.519  1.00 48.65           H
ATOM    953  HB3 ASN A  66      -8.453  69.961  59.689  1.00 48.65           H
ATOM    954 HD21 ASN A  66      -7.964  73.154  58.163  1.00 44.99           H
ATOM    955 HD22 ASN A  66      -8.369  71.825  57.624  1.00 44.99           H
ATOM    956  N   CYS A  67      -9.979  67.777  58.549  1.00 37.22           N
ATOM    957  CA  CYS A  67     -10.442  66.435  58.819  1.00 34.94           C
ATOM    958  C   CYS A  67     -10.480  66.162  60.322  1.00 39.85           C
ATOM    959  O   CYS A  67      -9.796  66.813  61.123  1.00 39.40           O
ATOM    960  CB  CYS A  67      -9.547  65.422  58.111  1.00 34.29           C
ATOM    961  SG  CYS A  67      -9.642  65.577  56.239  1.00 43.16           S
ATOM    962  H   CYS A  67      -9.196  67.826  58.197  1.00 44.66           H
ATOM    963  HA  CYS A  67     -11.343  66.334  58.473  1.00 41.93           H
ATOM    964  HB2 CYS A  67      -8.627  65.568  58.380  1.00 41.15           H
ATOM    965  HB3 CYS A  67      -9.827  64.525  58.354  1.00 41.15           H
ATOM    966  N   GLN A  68     -11.331  65.203  60.698  1.00 36.60           N
ATOM    967  CA  GLN A  68     -11.460  64.790  62.089  1.00 40.87           C
ATOM    968  C   GLN A  68     -10.146  64.193  62.569  1.00 41.23           C
ATOM    969  O   GLN A  68      -9.615  63.258  61.955  1.00 38.29           O
ATOM    970  CB  GLN A  68     -12.599  63.780  62.219  1.00 41.33           C
ATOM    971  CG  GLN A  68     -14.007  64.389  61.992  1.00 41.53           C
ATOM    972  CD  GLN A  68     -14.516  65.151  63.213  1.00 43.43           C
ATOM    973  OE1 GLN A  68     -13.828  65.242  64.215  1.00 42.20           O
ATOM    974  NE2 GLN A  68     -15.725  65.691  63.128  1.00 46.25           N
ATOM    975  H   GLN A  68     -11.847  64.776  60.159  1.00 43.92           H
ATOM    976  HA  GLN A  68     -11.667  65.562  62.639  1.00 49.04           H
ATOM    977  HB2 GLN A  68     -12.470  63.078  61.562  1.00 49.60           H
ATOM    978  HB3 GLN A  68     -12.580  63.402  63.112  1.00 49.60           H
ATOM    979  HG2 GLN A  68     -13.968  65.008  61.246  1.00 49.84           H
ATOM    980  HG3 GLN A  68     -14.634  63.675  61.800  1.00 49.84           H
ATOM    981 HE21 GLN A  68     -16.185  65.604  62.407  1.00 55.50           H
ATOM    982 HE22 GLN A  68     -16.048  66.129  63.794  1.00 55.50           H
ATOM    983  N   GLN A  69      -9.615  64.746  63.660  1.00 37.70           N
ATOM    984  CA  GLN A  69      -8.317  64.312  64.157  1.00 41.22           C
ATOM    985  C   GLN A  69      -8.181  64.580  65.652  1.00 41.66           C
ATOM    986  O   GLN A  69      -8.870  65.422  66.238  1.00 37.17           O
ATOM    987  CB  GLN A  69      -7.176  64.997  63.401  1.00 32.99           C
ATOM    988  CG  GLN A  69      -7.210  66.500  63.459  1.00 33.18           C
ATOM    989  CD  GLN A  69      -6.272  67.149  62.486  1.00 39.55           C
ATOM    990  OE1 GLN A  69      -5.084  67.359  62.764  1.00 32.20           O
ATOM    991  NE2 GLN A  69      -6.803  67.478  61.302  1.00 39.62           N
ATOM    992  H   GLN A  69      -9.985  65.368  64.124  1.00 45.24           H
ATOM    993  HA  GLN A  69      -8.233  63.356  64.018  1.00 49.47           H
ATOM    994  HB2 GLN A  69      -6.332  64.707  63.782  1.00 39.59           H
ATOM    995  HB3 GLN A  69      -7.221  64.737  62.468  1.00 39.59           H
ATOM    996  HG2 GLN A  69      -8.109  66.802  63.255  1.00 39.81           H
ATOM    997  HG3 GLN A  69      -6.960  66.786  64.352  1.00 39.81           H
ATOM    998 HE21 GLN A  69      -7.632  67.313  61.143  1.00 47.55           H
ATOM    999 HE22 GLN A  69      -6.316  67.853  60.701  1.00 47.55           H
ATOM   1000  N   TYR A  70      -7.291  63.807  66.253  1.00 40.98           N
ATOM   1001  CA  TYR A  70      -6.773  64.108  67.576  1.00 38.90           C
ATOM   1002  C   TYR A  70      -6.283  65.544  67.644  1.00 42.35           C
ATOM   1003  O   TYR A  70      -5.620  66.026  66.731  1.00 43.44           O
ATOM   1004  CB  TYR A  70      -5.617  63.167  67.890  1.00 42.24           C
ATOM   1005  CG  TYR A  70      -5.023  63.375  69.267  1.00 49.23           C
ATOM   1006  CD1 TYR A  70      -5.636  62.839  70.395  1.00 42.23           C
ATOM   1007  CD2 TYR A  70      -3.839  64.095  69.437  1.00 43.68           C
ATOM   1008  CE1 TYR A  70      -5.090  63.028  71.673  1.00 50.40           C
ATOM   1009  CE2 TYR A  70      -3.285  64.282  70.690  1.00 55.31           C
ATOM   1010  CZ  TYR A  70      -3.914  63.751  71.811  1.00 52.94           C
ATOM   1011  OH  TYR A  70      -3.351  63.940  73.056  1.00 61.05           O
ATOM   1012  H   TYR A  70      -6.966  63.089  65.909  1.00 49.17           H
ATOM   1013  HA  TYR A  70      -7.469  63.982  68.239  1.00 46.69           H
ATOM   1014  HB2 TYR A  70      -5.935  62.252  67.839  1.00 50.69           H
ATOM   1015  HB3 TYR A  70      -4.912  63.307  67.238  1.00 50.69           H
ATOM   1016  HD1 TYR A  70      -6.426  62.357  70.301  1.00 50.67           H
ATOM   1017  HD2 TYR A  70      -3.414  64.456  68.692  1.00 52.41           H
ATOM   1018  HE1 TYR A  70      -5.509  62.666  72.421  1.00 60.47           H
ATOM   1019  HE2 TYR A  70      -2.497  64.767  70.784  1.00 66.37           H
ATOM   1020  HH  TYR A  70      -2.647  64.393  72.987  1.00 73.26           H
ATOM   1021  N   VAL A  71      -6.593  66.221  68.746  1.00 42.52           N
ATOM   1022  CA  VAL A  71      -6.213  67.612  68.941  1.00 38.08           C
ATOM   1023  C   VAL A  71      -5.253  67.687  70.125  1.00 46.24           C
ATOM   1024  O   VAL A  71      -5.565  67.202  71.220  1.00 45.56           O
ATOM   1025  CB  VAL A  71      -7.459  68.488  69.156  1.00 43.30           C
ATOM   1026  CG1 VAL A  71      -7.069  69.889  69.651  1.00 46.16           C
ATOM   1027  CG2 VAL A  71      -8.276  68.551  67.851  1.00 38.41           C
ATOM   1028  H   VAL A  71      -7.031  65.888  69.406  1.00 51.03           H
ATOM   1029  HA  VAL A  71      -5.748  67.931  68.151  1.00 45.70           H
ATOM   1030  HB  VAL A  71      -8.016  68.077  69.835  1.00 51.97           H
ATOM   1031 HG11 VAL A  71      -7.874  70.415  69.776  1.00 55.39           H
ATOM   1032 HG12 VAL A  71      -6.594  69.805  70.492  1.00 55.39           H
ATOM   1033 HG13 VAL A  71      -6.498  70.310  68.989  1.00 55.39           H
ATOM   1034 HG21 VAL A  71      -9.058  69.105  67.996  1.00 46.09           H
ATOM   1035 HG22 VAL A  71      -7.723  68.934  67.152  1.00 46.09           H
ATOM   1036 HG23 VAL A  71      -8.546  67.653  67.605  1.00 46.09           H
ATOM   1037  N   ASP A  72      -4.090  68.295  69.905  1.00 45.13           N
ATOM   1038  CA  ASP A  72      -3.033  68.311  70.912  1.00 42.77           C
ATOM   1039  C   ASP A  72      -3.411  69.323  71.986  1.00 42.05           C
ATOM   1040  O   ASP A  72      -3.479  70.522  71.717  1.00 40.81           O
ATOM   1041  CB  ASP A  72      -1.687  68.663  70.289  1.00 41.59           C
ATOM   1042  CG  ASP A  72      -0.570  68.768  71.318  1.00 45.22           C
ATOM   1043  OD1 ASP A  72      -0.790  68.388  72.481  1.00 47.78           O
ATOM   1044  OD2 ASP A  72       0.543  69.207  70.949  1.00 44.79           O1-
ATOM   1045  H   ASP A  72      -3.887  68.707  69.178  1.00 54.16           H
ATOM   1046  HA  ASP A  72      -2.963  67.436  71.323  1.00 51.32           H
ATOM   1047  HB2 ASP A  72      -1.444  67.972  69.652  1.00 49.91           H
ATOM   1048  HB3 ASP A  72      -1.762  69.518  69.839  1.00 49.91           H
ATOM   1049  N   GLU A  73      -3.692  68.836  73.197  1.00 46.67           N
ATOM   1050  CA  GLU A  73      -3.990  69.682  74.348  1.00 47.85           C
ATOM   1051  C   GLU A  73      -2.931  69.534  75.434  1.00 50.59           C
ATOM   1052  O   GLU A  73      -3.186  69.860  76.598  1.00 47.15           O
ATOM   1053  CB  GLU A  73      -5.373  69.346  74.906  1.00 45.76           C
ATOM   1054  CG  GLU A  73      -6.485  69.680  73.948  1.00 52.12           C
ATOM   1055  CD  GLU A  73      -7.864  69.321  74.455  1.00 67.00           C
ATOM   1056  OE1 GLU A  73      -8.760  69.176  73.590  1.00 72.62           O
ATOM   1057  OE2 GLU A  73      -8.061  69.181  75.687  1.00 69.45           O1-
ATOM   1058  H   GLU A  73      -3.715  67.995  73.379  1.00 56.00           H
ATOM   1059  HA  GLU A  73      -3.999  70.610  74.063  1.00 57.41           H
ATOM   1060  HB2 GLU A  73      -5.415  68.396  75.095  1.00 54.91           H
ATOM   1061  HB3 GLU A  73      -5.517  69.853  75.720  1.00 54.91           H
ATOM   1062  HG2 GLU A  73      -6.472  70.635  73.776  1.00 62.54           H
ATOM   1063  HG3 GLU A  73      -6.338  69.196  73.120  1.00 62.54           H
ATOM   1064  N   GLN A  74      -1.755  69.020  75.080  1.00 45.13           N
ATOM   1065  CA  GLN A  74      -0.706  68.853  76.072  1.00 49.33           C
ATOM   1066  C   GLN A  74      -0.225  70.200  76.643  1.00 47.47           C
ATOM   1067  O   GLN A  74       0.150  70.258  77.812  1.00 44.76           O
ATOM   1068  CB  GLN A  74       0.428  68.035  75.454  1.00 43.56           C
ATOM   1069  CG  GLN A  74       1.703  67.879  76.274  1.00 50.86           C
ATOM   1070  CD  GLN A  74       1.553  66.988  77.496  1.00 61.15           C
ATOM   1071  OE1 GLN A  74       0.513  66.984  78.159  1.00 57.91           O
ATOM   1072  NE2 GLN A  74       2.625  66.244  77.817  1.00 68.82           N
ATOM   1073  H   GLN A  74      -1.545  68.765  74.286  1.00 54.15           H
ATOM   1074  HA  GLN A  74      -1.064  68.338  76.811  1.00 59.20           H
ATOM   1075  HB2 GLN A  74       0.093  67.143  75.276  1.00 52.27           H
ATOM   1076  HB3 GLN A  74       0.679  68.454  74.616  1.00 52.27           H
ATOM   1077  HG2 GLN A  74       2.390  67.493  75.710  1.00 61.03           H
ATOM   1078  HG3 GLN A  74       1.984  68.755  76.581  1.00 61.03           H
ATOM   1079 HE21 GLN A  74       3.339  66.292  77.341  1.00 82.58           H
ATOM   1080 HE22 GLN A  74       2.597  65.721  78.499  1.00 82.58           H
ATOM   1081  N   PHE A  75      -0.299  71.297  75.889  1.00 46.32           N
ATOM   1082  CA  PHE A  75       0.132  72.614  76.374  1.00 42.64           C
ATOM   1083  C   PHE A  75      -0.901  73.668  75.998  1.00 45.52           C
ATOM   1084  O   PHE A  75      -0.639  74.548  75.166  1.00 43.74           O
ATOM   1085  CB  PHE A  75       1.510  73.003  75.821  1.00 37.48           C
ATOM   1086  CG  PHE A  75       2.588  72.004  76.133  1.00 40.00           C
ATOM   1087  CD1 PHE A  75       3.082  71.880  77.426  1.00 42.00           C
ATOM   1088  CD2 PHE A  75       3.097  71.162  75.139  1.00 39.24           C
ATOM   1089  CE1 PHE A  75       4.056  70.948  77.734  1.00 34.81           C
ATOM   1090  CE2 PHE A  75       4.094  70.230  75.439  1.00 46.78           C
ATOM   1091  CZ  PHE A  75       4.584  70.138  76.758  1.00 36.77           C
ATOM   1092  H   PHE A  75      -0.598  71.307  75.083  1.00 55.58           H
ATOM   1093  HA  PHE A  75       0.194  72.589  77.341  1.00 51.17           H
ATOM   1094  HB2 PHE A  75       1.449  73.082  74.856  1.00 44.98           H
ATOM   1095  HB3 PHE A  75       1.773  73.854  76.205  1.00 44.98           H
ATOM   1096  HD1 PHE A  75       2.744  72.426  78.099  1.00 50.40           H
ATOM   1097  HD2 PHE A  75       2.779  71.233  74.268  1.00 47.08           H
ATOM   1098  HE1 PHE A  75       4.380  70.892  78.604  1.00 41.77           H
ATOM   1099  HE2 PHE A  75       4.435  69.678  74.772  1.00 56.14           H
ATOM   1100  HZ  PHE A  75       5.240  69.514  76.971  1.00 44.12           H
ATOM   1101  N   PRO A  76      -2.075  73.628  76.633  1.00 51.31           N
ATOM   1102  CA  PRO A  76      -3.136  74.599  76.336  1.00 44.99           C
ATOM   1103  C   PRO A  76      -2.649  76.038  76.390  1.00 52.69           C
ATOM   1104  O   PRO A  76      -1.976  76.461  77.339  1.00 49.91           O
ATOM   1105  CB  PRO A  76      -4.173  74.323  77.430  1.00 53.73           C
ATOM   1106  CG  PRO A  76      -3.951  72.918  77.793  1.00 52.00           C
ATOM   1107  CD  PRO A  76      -2.468  72.733  77.740  1.00 52.64           C
ATOM   1108  HA  PRO A  76      -3.527  74.421  75.467  1.00 53.99           H
ATOM   1109  HB2 PRO A  76      -4.014  74.905  78.189  1.00 64.47           H
ATOM   1110  HB3 PRO A  76      -5.067  74.451  77.076  1.00 64.47           H
ATOM   1111  HG2 PRO A  76      -4.286  72.755  78.689  1.00 62.39           H
ATOM   1112  HG3 PRO A  76      -4.392  72.341  77.150  1.00 62.39           H
ATOM   1113  HD2 PRO A  76      -2.059  73.019  78.572  1.00 63.16           H
ATOM   1114  HD3 PRO A  76      -2.247  71.812  77.529  1.00 63.16           H
ATOM   1115  N   GLY A  77      -3.011  76.799  75.355  1.00 52.48           N
ATOM   1116  CA  GLY A  77      -2.593  78.179  75.217  1.00 53.86           C
ATOM   1117  C   GLY A  77      -1.182  78.391  74.700  1.00 53.51           C
ATOM   1118  O   GLY A  77      -0.803  79.541  74.443  1.00 59.74           O
ATOM   1119  H   GLY A  77      -3.510  76.524  74.711  1.00 62.98           H
ATOM   1120  HA2 GLY A  77      -3.201  78.630  74.610  1.00 64.64           H
ATOM   1121  HA3 GLY A  77      -2.659  78.613  76.082  1.00 64.64           H
ATOM   1122  N   PHE A  78      -0.392  77.330  74.541  1.00 47.38           N
ATOM   1123  CA  PHE A  78       0.985  77.435  74.089  1.00 47.68           C
ATOM   1124  C   PHE A  78       1.034  77.370  72.559  1.00 45.05           C
ATOM   1125  O   PHE A  78       0.565  76.400  71.957  1.00 41.68           O
ATOM   1126  CB  PHE A  78       1.789  76.313  74.737  1.00 43.46           C
ATOM   1127  CG  PHE A  78       3.230  76.311  74.367  1.00 43.71           C
ATOM   1128  CD1 PHE A  78       4.046  77.362  74.723  1.00 45.54           C
ATOM   1129  CD2 PHE A  78       3.774  75.241  73.679  1.00 40.10           C
ATOM   1130  CE1 PHE A  78       5.374  77.355  74.388  1.00 45.29           C
ATOM   1131  CE2 PHE A  78       5.090  75.222  73.361  1.00 38.43           C
ATOM   1132  CZ  PHE A  78       5.898  76.279  73.712  1.00 44.63           C
ATOM   1133  H   PHE A  78      -0.641  76.521  74.694  1.00 56.86           H
ATOM   1134  HA  PHE A  78       1.356  78.285  74.373  1.00 57.21           H
ATOM   1135  HB2 PHE A  78       1.732  76.404  75.701  1.00 52.15           H
ATOM   1136  HB3 PHE A  78       1.413  75.462  74.465  1.00 52.15           H
ATOM   1137  HD1 PHE A  78       3.690  78.087  75.184  1.00 54.65           H
ATOM   1138  HD2 PHE A  78       3.233  74.522  73.445  1.00 48.12           H
ATOM   1139  HE1 PHE A  78       5.921  78.067  74.629  1.00 54.34           H
ATOM   1140  HE2 PHE A  78       5.445  74.500  72.895  1.00 46.12           H
ATOM   1141  HZ  PHE A  78       6.799  76.270  73.482  1.00 53.56           H
ATOM   1142  N   SER A  79       1.600  78.399  71.931  1.00 43.45           N
ATOM   1143  CA  SER A  79       1.527  78.504  70.472  1.00 53.18           C
ATOM   1144  C   SER A  79       2.381  77.451  69.778  1.00 43.30           C
ATOM   1145  O   SER A  79       2.050  77.038  68.665  1.00 40.50           O
ATOM   1146  CB  SER A  79       1.975  79.889  70.010  1.00 39.90           C
ATOM   1147  OG  SER A  79       3.348  80.054  70.330  1.00 48.61           O
ATOM   1148  H   SER A  79       2.025  79.039  72.316  1.00 52.14           H
ATOM   1149  HA  SER A  79       0.607  78.377  70.192  1.00 63.82           H
ATOM   1150  HB2 SER A  79       1.856  79.963  69.050  1.00 47.88           H
ATOM   1151  HB3 SER A  79       1.453  80.566  70.468  1.00 47.88           H
ATOM   1152  HG  SER A  79       3.612  80.812  70.082  1.00 58.33           H
ATOM   1153  N   GLY A  80       3.460  77.005  70.426  1.00 41.03           N
ATOM   1154  CA  GLY A  80       4.374  76.059  69.811  1.00 41.06           C
ATOM   1155  C   GLY A  80       3.712  74.746  69.444  1.00 42.42           C
ATOM   1156  O   GLY A  80       4.085  74.118  68.453  1.00 38.52           O
ATOM   1157  H   GLY A  80       3.680  77.238  71.224  1.00 49.24           H
ATOM   1158  HA2 GLY A  80       4.745  76.449  69.004  1.00 49.27           H
ATOM   1159  HA3 GLY A  80       5.104  75.873  70.423  1.00 49.27           H
ATOM   1160  N   SER A  81       2.752  74.300  70.252  1.00 43.44           N
ATOM   1161  CA  SER A  81       1.976  73.105  69.961  1.00 42.00           C
ATOM   1162  C   SER A  81       0.697  73.444  69.220  1.00 43.51           C
ATOM   1163  O   SER A  81       0.308  72.728  68.287  1.00 39.68           O
ATOM   1164  CB  SER A  81       1.635  72.359  71.255  1.00 42.66           C
ATOM   1165  OG  SER A  81       0.988  73.212  72.187  1.00 46.82           O
ATOM   1166  H   SER A  81       2.529  74.683  70.989  1.00 52.13           H
ATOM   1167  HA  SER A  81       2.502  72.514  69.401  1.00 50.40           H
ATOM   1168  HB2 SER A  81       1.046  71.618  71.045  1.00 51.20           H
ATOM   1169  HB3 SER A  81       2.456  72.025  71.651  1.00 51.20           H
ATOM   1170  HG  SER A  81       0.809  72.787  72.889  1.00 56.18           H
ATOM   1171  N   GLU A  82       0.055  74.555  69.579  1.00 40.44           N
ATOM   1172  CA  GLU A  82      -1.272  74.822  69.041  1.00 44.36           C
ATOM   1173  C   GLU A  82      -1.233  75.290  67.592  1.00 38.16           C
ATOM   1174  O   GLU A  82      -2.256  75.211  66.917  1.00 39.01           O
ATOM   1175  CB  GLU A  82      -2.014  75.841  69.920  1.00 46.83           C
ATOM   1176  CG  GLU A  82      -2.352  75.266  71.301  1.00 50.34           C
ATOM   1177  CD  GLU A  82      -3.212  76.187  72.132  1.00 58.38           C
ATOM   1178  OE1 GLU A  82      -3.127  77.416  71.924  1.00 56.06           O
ATOM   1179  OE2 GLU A  82      -3.960  75.676  73.000  1.00 57.40           O1-
ATOM   1180  H   GLU A  82       0.358  75.154  70.118  1.00 48.53           H
ATOM   1181  HA  GLU A  82      -1.781  73.997  69.063  1.00 53.23           H
ATOM   1182  HB2 GLU A  82      -1.452  76.621  70.046  1.00 56.19           H
ATOM   1183  HB3 GLU A  82      -2.844  76.093  69.485  1.00 56.19           H
ATOM   1184  HG2 GLU A  82      -2.833  74.432  71.185  1.00 60.40           H
ATOM   1185  HG3 GLU A  82      -1.528  75.108  71.787  1.00 60.40           H
ATOM   1186  N   MET A  83      -0.081  75.755  67.102  1.00 39.17           N
ATOM   1187  CA  MET A  83       0.016  76.206  65.715  1.00 43.23           C
ATOM   1188  C   MET A  83      -0.089  75.033  64.738  1.00 37.31           C
ATOM   1189  O   MET A  83      -0.202  75.246  63.536  1.00 39.95           O
ATOM   1190  CB  MET A  83       1.329  76.968  65.507  1.00 36.33           C
ATOM   1191  CG  MET A  83       2.607  76.114  65.513  1.00 38.75           C
ATOM   1192  SD  MET A  83       4.000  76.951  64.694  1.00 44.96           S
ATOM   1193  CE  MET A  83       4.113  76.048  63.195  1.00 56.89           C
ATOM   1194  H   MET A  83       0.651  75.818  67.549  1.00 47.00           H
ATOM   1195  HA  MET A  83      -0.712  76.822  65.538  1.00 51.87           H
ATOM   1196  HB2 MET A  83       1.287  77.421  64.650  1.00 43.60           H
ATOM   1197  HB3 MET A  83       1.416  77.625  66.215  1.00 43.60           H
ATOM   1198  HG2 MET A  83       2.863  75.931  66.431  1.00 46.50           H
ATOM   1199  HG3 MET A  83       2.436  75.283  65.043  1.00 46.50           H
ATOM   1200  HE1 MET A  83       4.838  76.411  62.662  1.00 68.26           H
ATOM   1201  HE2 MET A  83       4.288  75.116  63.401  1.00 68.26           H
ATOM   1202  HE3 MET A  83       3.275  76.129  62.714  1.00 68.26           H
ATOM   1203  N   TRP A  84      -0.049  73.810  65.257  1.00 39.03           N
ATOM   1204  CA  TRP A  84      -0.131  72.576  64.513  1.00 37.83           C
ATOM   1205  C   TRP A  84      -1.521  71.965  64.558  1.00 36.69           C
ATOM   1206  O   TRP A  84      -1.811  71.076  63.749  1.00 36.76           O
ATOM   1207  CB  TRP A  84       0.908  71.589  65.072  1.00 38.23           C
ATOM   1208  CG  TRP A  84       2.296  72.108  64.940  1.00 35.01           C
ATOM   1209  CD1 TRP A  84       3.077  72.612  65.932  1.00 39.29           C
ATOM   1210  CD2 TRP A  84       3.080  72.168  63.738  1.00 36.71           C
ATOM   1211  NE1 TRP A  84       4.304  72.965  65.435  1.00 37.36           N
ATOM   1212  CE2 TRP A  84       4.331  72.699  64.085  1.00 37.56           C
ATOM   1213  CE3 TRP A  84       2.847  71.801  62.396  1.00 36.43           C
ATOM   1214  CZ2 TRP A  84       5.352  72.914  63.127  1.00 39.03           C
ATOM   1215  CZ3 TRP A  84       3.867  72.001  61.457  1.00 36.58           C
ATOM   1216  CH2 TRP A  84       5.089  72.561  61.827  1.00 37.00           C
ATOM   1217  H   TRP A  84       0.032  73.671  66.102  1.00 46.83           H
ATOM   1218  HA  TRP A  84       0.090  72.751  63.585  1.00 45.39           H
ATOM   1219  HB2 TRP A  84       0.729  71.439  66.014  1.00 45.88           H
ATOM   1220  HB3 TRP A  84       0.849  70.754  64.583  1.00 45.88           H
ATOM   1221  HD1 TRP A  84       2.823  72.684  66.824  1.00 47.15           H
ATOM   1222  HE1 TRP A  84       4.946  73.311  65.890  1.00 44.83           H
ATOM   1223  HE3 TRP A  84       2.031  71.437  62.140  1.00 43.72           H
ATOM   1224  HZ2 TRP A  84       6.173  73.276  63.371  1.00 46.84           H
ATOM   1225  HZ3 TRP A  84       3.720  71.770  60.568  1.00 43.89           H
ATOM   1226  HH2 TRP A  84       5.750  72.675  61.183  1.00 44.40           H
ATOM   1227  N   ASN A  85      -2.391  72.447  65.446  1.00 37.19           N
ATOM   1228  CA  ASN A  85      -3.715  71.873  65.581  1.00 40.16           C
ATOM   1229  C   ASN A  85      -4.625  72.396  64.496  1.00 35.47           C
ATOM   1230  O   ASN A  85      -4.406  73.484  63.982  1.00 36.86           O
ATOM   1231  CB  ASN A  85      -4.352  72.237  66.920  1.00 37.31           C
ATOM   1232  CG  ASN A  85      -3.901  71.346  68.067  1.00 43.81           C
ATOM   1233  OD1 ASN A  85      -3.605  70.158  67.899  1.00 44.67           O
ATOM   1234  ND2 ASN A  85      -3.884  71.918  69.254  1.00 38.85           N
ATOM   1235  H   ASN A  85      -2.234  73.104  65.977  1.00 44.63           H
ATOM   1236  HA  ASN A  85      -3.664  70.907  65.509  1.00 48.19           H
ATOM   1237  HB2 ASN A  85      -4.115  73.150  67.143  1.00 44.77           H
ATOM   1238  HB3 ASN A  85      -5.315  72.156  66.842  1.00 44.77           H
ATOM   1239 HD21 ASN A  85      -3.639  71.468  69.944  1.00 46.62           H
ATOM   1240 HD22 ASN A  85      -4.119  72.741  69.337  1.00 46.62           H
ATOM   1241  N   PRO A  86      -5.713  71.683  64.214  1.00 36.22           N
ATOM   1242  CA  PRO A  86      -6.744  72.221  63.321  1.00 33.92           C
ATOM   1243  C   PRO A  86      -7.175  73.613  63.759  1.00 42.86           C
ATOM   1244  O   PRO A  86      -7.468  73.852  64.933  1.00 39.09           O
ATOM   1245  CB  PRO A  86      -7.895  71.215  63.448  1.00 42.08           C
ATOM   1246  CG  PRO A  86      -7.313  70.005  63.999  1.00 46.06           C
ATOM   1247  CD  PRO A  86      -6.145  70.435  64.856  1.00 36.74           C
ATOM   1248  HA  PRO A  86      -6.427  72.246  62.404  1.00 40.71           H
ATOM   1249  HB2 PRO A  86      -8.572  71.570  64.045  1.00 50.50           H
ATOM   1250  HB3 PRO A  86      -8.273  71.042  62.571  1.00 50.50           H
ATOM   1251  HG2 PRO A  86      -7.977  69.545  64.537  1.00 55.27           H
ATOM   1252  HG3 PRO A  86      -7.010  69.435  63.275  1.00 55.27           H
ATOM   1253  HD2 PRO A  86      -6.436  70.604  65.766  1.00 44.09           H
ATOM   1254  HD3 PRO A  86      -5.438  69.773  64.823  1.00 44.09           H
ATOM   1255  N   ASN A  87      -7.224  74.534  62.797  1.00 39.98           N
ATOM   1256  CA  ASN A  87      -7.634  75.909  63.033  1.00 40.50           C
ATOM   1257  C   ASN A  87      -8.933  76.233  62.310  1.00 45.57           C
ATOM   1258  O   ASN A  87      -9.310  77.404  62.217  1.00 41.76           O
ATOM   1259  CB  ASN A  87      -6.519  76.868  62.606  1.00 39.84           C
ATOM   1260  CG  ASN A  87      -6.216  76.783  61.090  1.00 44.14           C
ATOM   1261  OD1 ASN A  87      -6.681  75.869  60.389  1.00 41.20           O
ATOM   1262  ND2 ASN A  87      -5.447  77.736  60.594  1.00 43.68           N
ATOM   1263  H   ASN A  87      -7.017  74.377  61.978  1.00 47.98           H
ATOM   1264  HA  ASN A  87      -7.785  76.032  63.984  1.00 48.60           H
ATOM   1265  HB2 ASN A  87      -6.787  77.778  62.809  1.00 47.81           H
ATOM   1266  HB3 ASN A  87      -5.707  76.645  63.087  1.00 47.81           H
ATOM   1267 HD21 ASN A  87      -5.247  77.737  59.758  1.00 52.41           H
ATOM   1268 HD22 ASN A  87      -5.145  78.356  61.109  1.00 52.41           H
ATOM   1269  N   ARG A  88      -9.602  75.217  61.772  1.00 46.39           N
ATOM   1270  CA  ARG A  88     -10.942  75.322  61.231  1.00 44.71           C
ATOM   1271  C   ARG A  88     -11.800  74.262  61.902  1.00 43.98           C
ATOM   1272  O   ARG A  88     -11.290  73.311  62.486  1.00 48.26           O
ATOM   1273  CB  ARG A  88     -10.957  75.137  59.688  1.00 45.23           C
ATOM   1274  CG  ARG A  88     -10.322  76.325  58.915  1.00 49.43           C
ATOM   1275  CD  ARG A  88     -11.259  77.539  59.045  1.00 59.27           C
ATOM   1276  NE  ARG A  88     -10.770  78.773  58.455  1.00 51.64           N
ATOM   1277  CZ  ARG A  88      -9.731  79.479  58.907  1.00 64.56           C
ATOM   1278  NH1 ARG A  88      -9.033  79.087  59.976  1.00 62.57           N
ATOM   1279  NH2 ARG A  88      -9.369  80.584  58.275  1.00 65.84           N1+
ATOM   1280  H   ARG A  88      -9.279  74.422  61.710  1.00 55.66           H
ATOM   1281  HA  ARG A  88     -11.310  76.195  61.441  1.00 53.65           H
ATOM   1282  HB2 ARG A  88     -10.458  74.336  59.464  1.00 54.27           H
ATOM   1283  HB3 ARG A  88     -11.876  75.047  59.392  1.00 54.27           H
ATOM   1284  HG2 ARG A  88      -9.462  76.550  59.303  1.00 59.31           H
ATOM   1285  HG3 ARG A  88     -10.230  76.098  57.977  1.00 59.31           H
ATOM   1286  HD2 ARG A  88     -12.101  77.324  58.614  1.00 71.13           H
ATOM   1287  HD3 ARG A  88     -11.413  77.708  59.988  1.00 71.13           H
ATOM   1288  HE  ARG A  88     -11.180  79.072  57.761  1.00 61.97           H
ATOM   1289 HH11 ARG A  88      -9.254  78.369  60.393  1.00 75.08           H
ATOM   1290 HH12 ARG A  88      -8.367  79.557  60.250  1.00 75.08           H
ATOM   1291 HH21 ARG A  88      -9.809  80.849  57.585  1.00 79.01           H
ATOM   1292 HH22 ARG A  88      -8.702  81.045  58.562  1.00 79.01           H
ATOM   1293  N   GLU A  89     -13.113  74.416  61.808  1.00 45.24           N
ATOM   1294  CA  GLU A  89     -13.992  73.351  62.247  1.00 45.44           C
ATOM   1295  C   GLU A  89     -13.569  72.022  61.633  1.00 42.70           C
ATOM   1296  O   GLU A  89     -13.195  71.941  60.459  1.00 44.93           O
ATOM   1297  CB  GLU A  89     -15.437  73.670  61.877  1.00 52.19           C
ATOM   1298  H   GLU A  89     -13.512  75.113  61.500  1.00 54.29           H
ATOM   1299  HA  GLU A  89     -13.936  73.270  63.212  1.00 54.53           H
ATOM   1300  HB1 GLU A  89     -15.668  74.544  62.229  1.00 62.63           H
ATOM   1301  HB3 GLU A  89     -16.018  72.994  62.261  1.00 62.63           H
ATOM   1302  N   MET A  90     -13.627  70.983  62.440  1.00 38.58           N
ATOM   1303  CA  MET A  90     -13.336  69.641  61.978  1.00 46.24           C
ATOM   1304  C   MET A  90     -14.609  68.985  61.465  1.00 41.80           C
ATOM   1305  O   MET A  90     -15.705  69.221  61.980  1.00 45.33           O
ATOM   1306  CB  MET A  90     -12.746  68.786  63.099  1.00 41.37           C
ATOM   1307  CG  MET A  90     -11.355  69.199  63.588  1.00 43.65           C
ATOM   1308  SD  MET A  90     -10.625  67.941  64.671  1.00 42.61           S
ATOM   1309  CE  MET A  90     -11.654  68.137  66.166  1.00 43.73           C
ATOM   1310  H   MET A  90     -13.835  71.028  63.273  1.00 46.29           H
ATOM   1311  HA  MET A  90     -12.688  69.685  61.258  1.00 55.49           H
ATOM   1312  HB2 MET A  90     -13.344  68.825  63.861  1.00 49.65           H
ATOM   1313  HB3 MET A  90     -12.682  67.871  62.785  1.00 49.65           H
ATOM   1314  HG2 MET A  90     -10.770  69.318  62.824  1.00 52.38           H
ATOM   1315  HG3 MET A  90     -11.425  70.026  64.089  1.00 52.38           H
ATOM   1316  HE1 MET A  90     -11.357  67.504  66.839  1.00 52.47           H
ATOM   1317  HE2 MET A  90     -11.558  69.043  66.499  1.00 52.47           H
ATOM   1318  HE3 MET A  90     -12.581  67.965  65.936  1.00 52.47           H
ATOM   1319  N   SER A  91     -14.444  68.130  60.463  1.00 40.62           N
ATOM   1320  CA  SER A  91     -15.567  67.469  59.807  1.00 43.26           C
ATOM   1321  C   SER A  91     -15.043  66.322  58.964  1.00 40.03           C
ATOM   1322  O   SER A  91     -13.988  66.456  58.335  1.00 39.12           O
ATOM   1323  CB  SER A  91     -16.342  68.434  58.898  1.00 42.82           C
ATOM   1324  OG  SER A  91     -17.403  67.720  58.299  1.00 46.70           O
ATOM   1325  H   SER A  91     -13.678  67.912  60.139  1.00 48.74           H
ATOM   1326  HA  SER A  91     -16.174  67.113  60.474  1.00 51.92           H
ATOM   1327  HB2 SER A  91     -16.700  69.162  59.429  1.00 51.38           H
ATOM   1328  HB3 SER A  91     -15.751  68.774  58.208  1.00 51.38           H
ATOM   1329  HG  SER A  91     -17.844  68.228  57.795  1.00 56.04           H
ATOM   1330  N   GLU A  92     -15.792  65.212  58.920  1.00 44.83           N
ATOM   1331  CA  GLU A  92     -15.495  64.207  57.899  1.00 40.23           C
ATOM   1332  C   GLU A  92     -15.698  64.734  56.484  1.00 44.72           C
ATOM   1333  O   GLU A  92     -15.229  64.109  55.525  1.00 40.98           O
ATOM   1334  CB  GLU A  92     -16.357  62.957  58.083  1.00 44.07           C
ATOM   1335  CG  GLU A  92     -16.090  62.206  59.383  1.00 42.15           C
ATOM   1336  CD  GLU A  92     -16.889  60.922  59.484  1.00 43.38           C
ATOM   1337  OE1 GLU A  92     -16.435  59.858  58.988  1.00 42.19           O
ATOM   1338  OE2 GLU A  92     -17.988  60.994  60.060  1.00 45.86           O1-
ATOM   1339  H   GLU A  92     -16.447  65.026  59.444  1.00 53.80           H
ATOM   1340  HA  GLU A  92     -14.566  63.942  57.985  1.00 48.27           H
ATOM   1341  HB2 GLU A  92     -17.291  63.219  58.079  1.00 52.88           H
ATOM   1342  HB3 GLU A  92     -16.183  62.348  57.348  1.00 52.88           H
ATOM   1343  HG2 GLU A  92     -15.148  61.979  59.430  1.00 50.59           H
ATOM   1344  HG3 GLU A  92     -16.334  62.772  60.132  1.00 50.59           H
ATOM   1345  N   ASP A  93     -16.382  65.856  56.324  1.00 42.89           N
ATOM   1346  CA  ASP A  93     -16.525  66.476  55.012  1.00 42.30           C
ATOM   1347  C   ASP A  93     -15.342  67.412  54.870  1.00 38.62           C
ATOM   1348  O   ASP A  93     -15.426  68.594  55.190  1.00 43.56           O
ATOM   1349  CB  ASP A  93     -17.854  67.213  54.892  1.00 44.94           C
ATOM   1350  CG  ASP A  93     -18.018  67.921  53.541  1.00 45.48           C
ATOM   1351  OD1 ASP A  93     -17.104  67.849  52.695  1.00 45.02           O
ATOM   1352  OD2 ASP A  93     -19.065  68.558  53.338  1.00 43.16           O1-
ATOM   1353  H   ASP A  93     -16.776  66.281  56.960  1.00 51.46           H
ATOM   1354  HA  ASP A  93     -16.476  65.800  54.319  1.00 50.76           H
ATOM   1355  HB2 ASP A  93     -18.579  66.576  54.987  1.00 53.93           H
ATOM   1356  HB3 ASP A  93     -17.908  67.884  55.591  1.00 53.93           H
ATOM   1357  N   CYS A  94     -14.216  66.872  54.395  1.00 38.15           N
ATOM   1358  CA  CYS A  94     -12.959  67.602  54.505  1.00 37.73           C
ATOM   1359  C   CYS A  94     -12.046  67.444  53.299  1.00 38.98           C
ATOM   1360  O   CYS A  94     -10.913  67.941  53.347  1.00 38.97           O
ATOM   1361  CB  CYS A  94     -12.179  67.161  55.774  1.00 36.37           C
ATOM   1362  SG  CYS A  94     -11.629  65.436  55.736  1.00 40.70           S
ATOM   1363  H   CYS A  94     -14.156  66.103  54.014  1.00 45.78           H
ATOM   1364  HA  CYS A  94     -13.159  68.547  54.598  1.00 45.27           H
ATOM   1365  HB2 CYS A  94     -11.392  67.720  55.867  1.00 43.64           H
ATOM   1366  HB3 CYS A  94     -12.754  67.271  56.548  1.00 43.64           H
ATOM   1367  N   LEU A  95     -12.493  66.798  52.214  1.00 37.35           N
ATOM   1368  CA  LEU A  95     -11.617  66.542  51.054  1.00 38.52           C
ATOM   1369  C   LEU A  95     -11.691  67.709  50.072  1.00 42.50           C
ATOM   1370  O   LEU A  95     -12.434  67.707  49.074  1.00 38.17           O
ATOM   1371  CB  LEU A  95     -11.970  65.218  50.393  1.00 36.09           C
ATOM   1372  CG  LEU A  95     -11.760  64.003  51.293  1.00 39.61           C
ATOM   1373  CD1 LEU A  95     -12.042  62.721  50.552  1.00 40.38           C
ATOM   1374  CD2 LEU A  95     -10.329  63.980  51.863  1.00 39.60           C
ATOM   1375  H   LEU A  95     -13.294  66.499  52.122  1.00 44.81           H
ATOM   1376  HA  LEU A  95     -10.701  66.479  51.366  1.00 46.23           H
ATOM   1377  HB2 LEU A  95     -12.905  65.237  50.135  1.00 43.31           H
ATOM   1378  HB3 LEU A  95     -11.414  65.103  49.606  1.00 43.31           H
ATOM   1379  HG  LEU A  95     -12.377  64.056  52.040  1.00 47.54           H
ATOM   1380 HD11 LEU A  95     -11.899  61.972  51.151  1.00 48.46           H
ATOM   1381 HD12 LEU A  95     -12.962  62.729  50.246  1.00 48.46           H
ATOM   1382 HD13 LEU A  95     -11.441  62.657  49.793  1.00 48.46           H
ATOM   1383 HD21 LEU A  95     -10.227  63.198  52.428  1.00 47.53           H
ATOM   1384 HD22 LEU A  95      -9.697  63.941  51.128  1.00 47.53           H
ATOM   1385 HD23 LEU A  95     -10.183  64.786  52.382  1.00 47.53           H
ATOM   1386  N   TYR A  96     -10.855  68.706  50.357  1.00 38.08           N
ATOM   1387  CA  TYR A  96     -10.763  69.947  49.599  1.00 37.89           C
ATOM   1388  C   TYR A  96      -9.298  70.273  49.359  1.00 36.29           C
ATOM   1389  O   TYR A  96      -8.403  69.796  50.072  1.00 38.72           O
ATOM   1390  CB  TYR A  96     -11.441  71.108  50.360  1.00 35.77           C
ATOM   1391  CG  TYR A  96     -12.884  70.834  50.599  1.00 36.24           C
ATOM   1392  CD1 TYR A  96     -13.304  70.101  51.711  1.00 38.79           C
ATOM   1393  CD2 TYR A  96     -13.827  71.267  49.704  1.00 36.30           C
ATOM   1394  CE1 TYR A  96     -14.644  69.826  51.914  1.00 36.46           C
ATOM   1395  CE2 TYR A  96     -15.168  70.992  49.888  1.00 38.86           C
ATOM   1396  CZ  TYR A  96     -15.575  70.288  50.992  1.00 41.32           C
ATOM   1397  OH  TYR A  96     -16.917  70.036  51.136  1.00 42.58           O
ATOM   1398  H   TYR A  96     -10.307  68.681  51.018  1.00 45.70           H
ATOM   1399  HA  TYR A  96     -11.202  69.839  48.741  1.00 45.46           H
ATOM   1400  HB2 TYR A  96     -11.007  71.223  51.220  1.00 42.93           H
ATOM   1401  HB3 TYR A  96     -11.369  71.920  49.835  1.00 42.93           H
ATOM   1402  HD1 TYR A  96     -12.675  69.796  52.325  1.00 46.55           H
ATOM   1403  HD2 TYR A  96     -13.558  71.745  48.953  1.00 43.57           H
ATOM   1404  HE1 TYR A  96     -14.919  69.342  52.660  1.00 43.76           H
ATOM   1405  HE2 TYR A  96     -15.796  71.300  49.274  1.00 46.63           H
ATOM   1406  HH  TYR A  96     -17.051  69.586  51.833  1.00 51.09           H
ATOM   1407  N   LEU A  97      -9.058  71.114  48.367  1.00 34.03           N
ATOM   1408  CA  LEU A  97      -7.719  71.599  48.107  1.00 32.75           C
ATOM   1409  C   LEU A  97      -7.776  73.102  47.896  1.00 31.35           C
ATOM   1410  O   LEU A  97      -8.845  73.685  47.678  1.00 34.86           O
ATOM   1411  CB  LEU A  97      -7.072  70.851  46.913  1.00 38.91           C
ATOM   1412  CG  LEU A  97      -7.833  70.801  45.570  1.00 38.96           C
ATOM   1413  CD1 LEU A  97      -7.644  72.079  44.806  1.00 35.40           C
ATOM   1414  CD2 LEU A  97      -7.386  69.648  44.671  1.00 37.04           C
ATOM   1415  H   LEU A  97      -9.656  71.418  47.829  1.00 40.84           H
ATOM   1416  HA  LEU A  97      -7.171  71.432  48.889  1.00 39.31           H
ATOM   1417  HB2 LEU A  97      -6.215  71.267  46.734  1.00 46.69           H
ATOM   1418  HB3 LEU A  97      -6.925  69.932  47.186  1.00 46.69           H
ATOM   1419  HG  LEU A  97      -8.781  70.693  45.746  1.00 46.75           H
ATOM   1420 HD11 LEU A  97      -8.131  72.022  43.969  1.00 42.48           H
ATOM   1421 HD12 LEU A  97      -7.984  72.817  45.337  1.00 42.48           H
ATOM   1422 HD13 LEU A  97      -6.699  72.205  44.632  1.00 42.48           H
ATOM   1423 HD21 LEU A  97      -7.899  69.673  43.848  1.00 44.45           H
ATOM   1424 HD22 LEU A  97      -6.441  69.750  44.475  1.00 44.45           H
ATOM   1425 HD23 LEU A  97      -7.541  68.810  45.133  1.00 44.45           H
ATOM   1426  N   ASN A  98      -6.593  73.711  47.979  1.00 32.05           N
ATOM   1427  CA  ASN A  98      -6.366  75.149  47.995  1.00 35.60           C
ATOM   1428  C   ASN A  98      -5.296  75.456  46.968  1.00 35.24           C
ATOM   1429  O   ASN A  98      -4.301  74.730  46.880  1.00 37.49           O
ATOM   1430  CB  ASN A  98      -5.869  75.655  49.391  1.00 39.33           C
ATOM   1431  CG  ASN A  98      -6.730  75.168  50.522  1.00 37.15           C
ATOM   1432  OD1 ASN A  98      -7.926  75.428  50.538  1.00 38.46           O
ATOM   1433  ND2 ASN A  98      -6.141  74.404  51.460  1.00 37.56           N
ATOM   1434  H   ASN A  98      -5.856  73.272  48.031  1.00 38.46           H
ATOM   1435  HA  ASN A  98      -7.181  75.619  47.757  1.00 42.72           H
ATOM   1436  HB2 ASN A  98      -4.966  75.334  49.541  1.00 47.20           H
ATOM   1437  HB3 ASN A  98      -5.882  76.625  49.400  1.00 47.20           H
ATOM   1438 HD21 ASN A  98      -6.601  74.106  52.122  1.00 45.07           H
ATOM   1439 HD22 ASN A  98      -5.305  74.215  51.396  1.00 45.07           H
ATOM   1440  N   ILE A  99      -5.459  76.552  46.234  1.00 34.73           N
ATOM   1441  CA  ILE A  99      -4.520  76.900  45.170  1.00 35.97           C
ATOM   1442  C   ILE A  99      -4.188  78.383  45.245  1.00 36.62           C
ATOM   1443  O   ILE A  99      -5.086  79.228  45.220  1.00 39.11           O
ATOM   1444  CB  ILE A  99      -5.056  76.591  43.749  1.00 35.72           C
ATOM   1445  CG1 ILE A  99      -5.680  75.190  43.654  1.00 38.79           C
ATOM   1446  CG2 ILE A  99      -3.903  76.783  42.754  1.00 37.60           C
ATOM   1447  CD1 ILE A  99      -6.452  74.929  42.296  1.00 39.20           C
ATOM   1448  H   ILE A  99      -6.106  77.111  46.330  1.00 41.68           H
ATOM   1449  HA  ILE A  99      -3.698  76.401  45.297  1.00 43.17           H
ATOM   1450  HB  ILE A  99      -5.745  77.241  43.539  1.00 42.86           H
ATOM   1451 HG12 ILE A  99      -4.975  74.528  43.727  1.00 46.55           H
ATOM   1452 HG13 ILE A  99      -6.312  75.079  44.381  1.00 46.55           H
ATOM   1453 HG21 ILE A  99      -4.224  76.593  41.859  1.00 45.12           H
ATOM   1454 HG22 ILE A  99      -3.590  77.700  42.806  1.00 45.12           H
ATOM   1455 HG23 ILE A  99      -3.183  76.175  42.984  1.00 45.12           H
ATOM   1456 HD11 ILE A  99      -6.816  74.031  42.308  1.00 47.04           H
ATOM   1457 HD12 ILE A  99      -7.169  75.577  42.212  1.00 47.04           H
ATOM   1458 HD13 ILE A  99      -5.831  75.025  41.557  1.00 47.04           H
ATOM   1459  N   TRP A 100      -2.904  78.698  45.283  1.00 36.12           N
ATOM   1460  CA  TRP A 100      -2.443  80.068  45.183  1.00 38.31           C
ATOM   1461  C   TRP A 100      -1.866  80.297  43.790  1.00 40.39           C
ATOM   1462  O   TRP A 100      -1.041  79.507  43.315  1.00 41.52           O
ATOM   1463  CB  TRP A 100      -1.402  80.370  46.252  1.00 40.05           C
ATOM   1464  CG  TRP A 100      -2.009  80.494  47.605  1.00 46.54           C
ATOM   1465  CD1 TRP A 100      -2.481  81.632  48.167  1.00 46.28           C
ATOM   1466  CD2 TRP A 100      -2.240  79.446  48.555  1.00 35.86           C
ATOM   1467  NE1 TRP A 100      -2.982  81.375  49.416  1.00 41.65           N
ATOM   1468  CE2 TRP A 100      -2.835  80.042  49.688  1.00 45.55           C
ATOM   1469  CE3 TRP A 100      -1.986  78.075  48.573  1.00 41.72           C
ATOM   1470  CZ2 TRP A 100      -3.187  79.314  50.826  1.00 38.87           C
ATOM   1471  CZ3 TRP A 100      -2.336  77.335  49.747  1.00 38.93           C
ATOM   1472  CH2 TRP A 100      -2.935  77.964  50.829  1.00 43.59           C
ATOM   1473  H   TRP A 100      -2.269  78.124  45.368  1.00 43.35           H
ATOM   1474  HA  TRP A 100      -3.193  80.670  45.306  1.00 45.98           H
ATOM   1475  HB2 TRP A 100      -0.753  79.650  46.277  1.00 48.06           H
ATOM   1476  HB3 TRP A 100      -0.963  81.209  46.040  1.00 48.06           H
ATOM   1477  HD1 TRP A 100      -2.468  82.469  47.762  1.00 55.54           H
ATOM   1478  HE1 TRP A 100      -3.321  81.960  49.948  1.00 49.99           H
ATOM   1479  HE3 TRP A 100      -1.579  77.656  47.849  1.00 50.06           H
ATOM   1480  HZ2 TRP A 100      -3.588  79.729  51.555  1.00 46.65           H
ATOM   1481  HZ3 TRP A 100      -2.179  76.419  49.777  1.00 46.72           H
ATOM   1482  HH2 TRP A 100      -3.162  77.461  51.578  1.00 52.30           H
ATOM   1483  N   VAL A 101      -2.310  81.365  43.137  1.00 41.41           N
ATOM   1484  CA  VAL A 101      -2.019  81.615  41.730  1.00 36.90           C
ATOM   1485  C   VAL A 101      -1.411  83.010  41.596  1.00 40.68           C
ATOM   1486  O   VAL A 101      -2.053  83.999  41.968  1.00 39.21           O
ATOM   1487  CB  VAL A 101      -3.274  81.489  40.847  1.00 46.37           C
ATOM   1488  CG1 VAL A 101      -2.909  81.655  39.408  1.00 40.54           C
ATOM   1489  CG2 VAL A 101      -3.964  80.109  41.011  1.00 44.20           C
ATOM   1490  H   VAL A 101      -2.796  81.975  43.498  1.00 49.69           H
ATOM   1491  HA  VAL A 101      -1.365  80.969  41.421  1.00 44.28           H
ATOM   1492  HB  VAL A 101      -3.910  82.181  41.085  1.00 55.65           H
ATOM   1493 HG11 VAL A 101      -3.711  81.572  38.868  1.00 48.65           H
ATOM   1494 HG12 VAL A 101      -2.514  82.532  39.283  1.00 48.65           H
ATOM   1495 HG13 VAL A 101      -2.272  80.966  39.163  1.00 48.65           H
ATOM   1496 HG21 VAL A 101      -4.746  80.077  40.438  1.00 53.04           H
ATOM   1497 HG22 VAL A 101      -3.339  79.411  40.759  1.00 53.04           H
ATOM   1498 HG23 VAL A 101      -4.228  79.997  41.938  1.00 53.04           H
ATOM   1499  N   PRO A 102      -0.179  83.153  41.053  1.00 42.87           N
ATOM   1500  CA  PRO A 102       0.359  84.501  40.822  1.00 43.75           C
ATOM   1501  C   PRO A 102      -0.599  85.367  40.022  1.00 48.06           C
ATOM   1502  O   PRO A 102      -1.479  84.868  39.313  1.00 44.58           O
ATOM   1503  CB  PRO A 102       1.659  84.246  40.053  1.00 39.79           C
ATOM   1504  CG  PRO A 102       2.041  82.841  40.433  1.00 43.36           C
ATOM   1505  CD  PRO A 102       0.729  82.126  40.521  1.00 39.96           C
ATOM   1506  HA  PRO A 102       0.561  84.935  41.666  1.00 52.51           H
ATOM   1507  HB2 PRO A 102       1.497  84.315  39.099  1.00 47.75           H
ATOM   1508  HB3 PRO A 102       2.339  84.878  40.336  1.00 47.75           H
ATOM   1509  HG2 PRO A 102       2.603  82.453  39.744  1.00 52.04           H
ATOM   1510  HG3 PRO A 102       2.494  82.842  41.291  1.00 52.04           H
ATOM   1511  HD2 PRO A 102       0.439  81.841  39.640  1.00 47.95           H
ATOM   1512  HD3 PRO A 102       0.791  81.378  41.135  1.00 47.95           H
ATOM   1513  N   SER A 103      -0.435  86.677  40.169  1.00 45.14           N
ATOM   1514  CA  SER A 103      -1.250  87.680  39.505  1.00 51.43           C
ATOM   1515  C   SER A 103      -0.290  88.569  38.736  1.00 53.17           C
ATOM   1516  O   SER A 103       0.626  89.138  39.350  1.00 48.05           O
ATOM   1517  CB  SER A 103      -2.059  88.504  40.498  1.00 50.82           C
ATOM   1518  OG  SER A 103      -2.951  89.377  39.820  1.00 54.91           O
ATOM   1519  H   SER A 103       0.171  87.021  40.672  1.00 54.17           H
ATOM   1520  HA  SER A 103      -1.857  87.253  38.879  1.00 61.72           H
ATOM   1521  HB2 SER A 103      -2.572  87.904  41.062  1.00 60.98           H
ATOM   1522  HB3 SER A 103      -1.452  89.031  41.040  1.00 60.98           H
ATOM   1523  HG  SER A 103      -3.483  88.932  39.345  1.00 65.90           H
ATOM   1524  N   PRO A 104      -0.425  88.712  37.405  1.00 49.94           N
ATOM   1525  CA  PRO A 104      -1.469  88.126  36.558  1.00 52.52           C
ATOM   1526  C   PRO A 104      -1.346  86.610  36.407  1.00 48.30           C
ATOM   1527  O   PRO A 104      -0.259  86.067  36.558  1.00 45.68           O
ATOM   1528  CB  PRO A 104      -1.246  88.828  35.201  1.00 49.35           C
ATOM   1529  CG  PRO A 104       0.211  89.153  35.195  1.00 48.99           C
ATOM   1530  CD  PRO A 104       0.529  89.514  36.614  1.00 50.86           C
ATOM   1531  HA  PRO A 104      -2.349  88.350  36.899  1.00 63.03           H
ATOM   1532  HB2 PRO A 104      -1.469  88.223  34.476  1.00 59.22           H
ATOM   1533  HB3 PRO A 104      -1.782  89.636  35.155  1.00 59.22           H
ATOM   1534  HG2 PRO A 104       0.719  88.376  34.916  1.00 58.79           H
ATOM   1535  HG3 PRO A 104       0.377  89.904  34.604  1.00 58.79           H
ATOM   1536  HD2 PRO A 104       1.441  89.262  36.829  1.00 61.04           H
ATOM   1537  HD3 PRO A 104       0.379  90.461  36.763  1.00 61.04           H
ATOM   1538  N   ARG A 105      -2.449  85.962  36.064  1.00 46.51           N
ATOM   1539  CA  ARG A 105      -2.469  84.509  35.989  1.00 47.93           C
ATOM   1540  C   ARG A 105      -1.419  84.003  34.997  1.00 45.98           C
ATOM   1541  O   ARG A 105      -1.426  84.422  33.827  1.00 47.07           O
ATOM   1542  CB  ARG A 105      -3.850  84.017  35.576  1.00 41.95           C
ATOM   1543  CG  ARG A 105      -3.937  82.505  35.486  1.00 45.29           C
ATOM   1544  CD  ARG A 105      -5.263  82.026  34.976  1.00 38.42           C
ATOM   1545  NE  ARG A 105      -6.398  82.575  35.708  1.00 41.27           N
ATOM   1546  CZ  ARG A 105      -7.662  82.500  35.298  1.00 44.06           C
ATOM   1547  NH1 ARG A 105      -7.976  81.904  34.143  1.00 44.47           N
ATOM   1548  NH2 ARG A 105      -8.621  83.044  36.028  1.00 41.29           N1+
ATOM   1549  H   ARG A 105      -3.198  86.338  35.871  1.00 55.81           H
ATOM   1550  HA  ARG A 105      -2.264  84.140  36.863  1.00 57.51           H
ATOM   1551  HB2 ARG A 105      -4.501  84.316  36.230  1.00 50.34           H
ATOM   1552  HB3 ARG A 105      -4.066  84.381  34.703  1.00 50.34           H
ATOM   1553  HG2 ARG A 105      -3.250  82.185  34.882  1.00 54.35           H
ATOM   1554  HG3 ARG A 105      -3.803  82.129  36.370  1.00 54.35           H
ATOM   1555  HD2 ARG A 105      -5.354  82.287  34.046  1.00 46.10           H
ATOM   1556  HD3 ARG A 105      -5.297  81.059  35.052  1.00 46.10           H
ATOM   1557  HE  ARG A 105      -6.240  82.972  36.454  1.00 49.53           H
ATOM   1558 HH11 ARG A 105      -7.358  81.553  33.659  1.00 53.37           H
ATOM   1559 HH12 ARG A 105      -8.796  81.865  33.889  1.00 53.37           H
ATOM   1560 HH21 ARG A 105      -8.429  83.430  36.772  1.00 49.55           H
ATOM   1561 HH22 ARG A 105      -9.439  82.997  35.767  1.00 49.55           H
ATOM   1562  N   PRO A 106      -0.526  83.096  35.407  1.00 46.97           N
ATOM   1563  CA  PRO A 106       0.410  82.495  34.451  1.00 42.86           C
ATOM   1564  C   PRO A 106      -0.326  81.690  33.389  1.00 42.45           C
ATOM   1565  O   PRO A 106      -1.516  81.393  33.490  1.00 44.03           O
ATOM   1566  CB  PRO A 106       1.289  81.587  35.314  1.00 46.53           C
ATOM   1567  CG  PRO A 106       1.039  82.021  36.735  1.00 45.23           C
ATOM   1568  CD  PRO A 106      -0.373  82.501  36.752  1.00 47.73           C
ATOM   1569  HA  PRO A 106       0.956  83.176  34.028  1.00 51.43           H
ATOM   1570  HB2 PRO A 106       1.026  80.662  35.187  1.00 55.84           H
ATOM   1571  HB3 PRO A 106       2.221  81.714  35.076  1.00 55.84           H
ATOM   1572  HG2 PRO A 106       1.152  81.266  37.332  1.00 54.28           H
ATOM   1573  HG3 PRO A 106       1.648  82.739  36.969  1.00 54.28           H
ATOM   1574  HD2 PRO A 106      -0.984  81.757  36.867  1.00 57.27           H
ATOM   1575  HD3 PRO A 106      -0.495  83.176  37.438  1.00 57.27           H
ATOM   1576  N   LYS A 107       0.425  81.289  32.372  1.00 37.14           N
ATOM   1577  CA  LYS A 107      -0.117  80.468  31.299  1.00 45.22           C
ATOM   1578  C   LYS A 107       0.196  78.992  31.480  1.00 41.52           C
ATOM   1579  O   LYS A 107      -0.681  78.149  31.294  1.00 41.52           O
ATOM   1580  CB  LYS A 107       0.439  80.941  29.947  1.00 47.12           C
ATOM   1581  CG  LYS A 107       0.230  82.431  29.703  1.00 47.30           C
ATOM   1582  CD  LYS A 107      -1.263  82.788  29.812  1.00 57.06           C
ATOM   1583  CE  LYS A 107      -1.545  84.269  29.633  1.00 56.16           C
ATOM   1584  NZ  LYS A 107      -3.006  84.532  29.849  1.00 63.54           N1+
ATOM   1585  H   LYS A 107       1.258  81.479  32.280  1.00 44.57           H
ATOM   1586  HA  LYS A 107      -1.082  80.570  31.279  1.00 54.26           H
ATOM   1587  HB2 LYS A 107       1.392  80.764  29.919  1.00 56.54           H
ATOM   1588  HB3 LYS A 107      -0.009  80.456  29.236  1.00 56.54           H
ATOM   1589  HG2 LYS A 107       0.717  82.940  30.370  1.00 56.77           H
ATOM   1590  HG3 LYS A 107       0.537  82.659  28.811  1.00 56.77           H
ATOM   1591  HD2 LYS A 107      -1.751  82.307  29.126  1.00 68.47           H
ATOM   1592  HD3 LYS A 107      -1.584  82.528  30.689  1.00 68.47           H
ATOM   1593  HE2 LYS A 107      -1.039  84.778  30.285  1.00 67.39           H
ATOM   1594  HE3 LYS A 107      -1.312  84.539  28.731  1.00 67.39           H
ATOM   1595  HZ1 LYS A 107      -3.177  85.399  29.745  1.00 76.24           H
ATOM   1596  HZ2 LYS A 107      -3.488  84.070  29.261  1.00 76.24           H
ATOM   1597  HZ3 LYS A 107      -3.241  84.287  30.672  1.00 76.24           H
ATOM   1598  N   SER A 108       1.441  78.672  31.790  1.00 43.63           N
ATOM   1599  CA  SER A 108       1.849  77.296  32.034  1.00 47.80           C
ATOM   1600  C   SER A 108       3.107  77.279  32.900  1.00 46.75           C
ATOM   1601  O   SER A 108       4.213  77.095  32.385  1.00 49.07           O
ATOM   1602  CB  SER A 108       2.068  76.587  30.697  1.00 44.16           C
ATOM   1603  OG  SER A 108       1.920  75.169  30.802  1.00 49.91           O
ATOM   1604  H   SER A 108       2.080  79.242  31.868  1.00 52.36           H
ATOM   1605  HA  SER A 108       1.144  76.832  32.512  1.00 57.37           H
ATOM   1606  HB2 SER A 108       1.419  76.921  30.058  1.00 52.99           H
ATOM   1607  HB3 SER A 108       2.965  76.784  30.384  1.00 52.99           H
ATOM   1608  HG  SER A 108       2.046  74.811  30.053  1.00 59.90           H
ATOM   1609  N   THR A 109       2.957  77.493  34.208  1.00 40.12           N
ATOM   1610  CA  THR A 109       4.107  77.566  35.102  1.00 45.02           C
ATOM   1611  C   THR A 109       4.218  76.351  36.037  1.00 41.40           C
ATOM   1612  O   THR A 109       3.304  75.533  36.182  1.00 40.91           O
ATOM   1613  CB  THR A 109       4.059  78.859  35.926  1.00 39.00           C
ATOM   1614  OG1 THR A 109       5.389  79.158  36.388  1.00 54.95           O
ATOM   1615  CG2 THR A 109       3.098  78.751  37.143  1.00 43.03           C
ATOM   1616  H   THR A 109       2.199  77.600  34.600  1.00 48.14           H
ATOM   1617  HA  THR A 109       4.913  77.592  34.564  1.00 54.02           H
ATOM   1618  HB  THR A 109       3.749  79.584  35.360  1.00 46.80           H
ATOM   1619  HG1 THR A 109       5.384  79.865  36.841  1.00 65.95           H
ATOM   1620 HG21 THR A 109       3.094  79.585  37.638  1.00 51.64           H
ATOM   1621 HG22 THR A 109       2.197  78.561  36.838  1.00 51.64           H
ATOM   1622 HG23 THR A 109       3.388  78.036  37.731  1.00 51.64           H
ATOM   1623  N   THR A 110       5.381  76.276  36.686  1.00 45.30           N
ATOM   1624  CA  THR A 110       5.701  75.217  37.639  1.00 41.55           C
ATOM   1625  C   THR A 110       4.633  75.099  38.723  1.00 39.08           C
ATOM   1626  O   THR A 110       4.144  76.099  39.247  1.00 36.96           O
ATOM   1627  CB  THR A 110       7.058  75.523  38.252  1.00 48.15           C
ATOM   1628  OG1 THR A 110       8.035  75.571  37.208  1.00 49.60           O
ATOM   1629  CG2 THR A 110       7.467  74.466  39.290  1.00 47.36           C
ATOM   1630  H   THR A 110       6.017  76.846  36.586  1.00 54.36           H
ATOM   1631  HA  THR A 110       5.760  74.369  37.172  1.00 49.86           H
ATOM   1632  HB  THR A 110       7.021  76.385  38.695  1.00 57.78           H
ATOM   1633  HG1 THR A 110       8.792  75.739  37.531  1.00 59.51           H
ATOM   1634 HG21 THR A 110       8.335  74.687  39.664  1.00 56.84           H
ATOM   1635 HG22 THR A 110       6.814  74.435  40.007  1.00 56.84           H
ATOM   1636 HG23 THR A 110       7.518  73.593  38.872  1.00 56.84           H
ATOM   1637  N   VAL A 111       4.232  73.860  39.008  1.00 38.47           N
ATOM   1638  CA  VAL A 111       3.245  73.548  40.029  1.00 35.24           C
ATOM   1639  C   VAL A 111       3.923  72.801  41.181  1.00 37.63           C
ATOM   1640  O   VAL A 111       4.703  71.859  40.956  1.00 36.83           O
ATOM   1641  CB  VAL A 111       2.096  72.707  39.461  1.00 37.45           C
ATOM   1642  CG1 VAL A 111       1.113  72.288  40.570  1.00 34.83           C
ATOM   1643  CG2 VAL A 111       1.370  73.488  38.391  1.00 43.69           C
ATOM   1644  H   VAL A 111       4.532  73.161  38.605  1.00 46.17           H
ATOM   1645  HA  VAL A 111       2.874  74.374  40.378  1.00 42.29           H
ATOM   1646  HB  VAL A 111       2.458  71.903  39.056  1.00 44.94           H
ATOM   1647 HG11 VAL A 111       0.401  71.759  40.178  1.00 41.80           H
ATOM   1648 HG12 VAL A 111       1.590  71.762  41.232  1.00 41.80           H
ATOM   1649 HG13 VAL A 111       0.745  73.085  40.983  1.00 41.80           H
ATOM   1650 HG21 VAL A 111       0.647  72.945  38.040  1.00 52.43           H
ATOM   1651 HG22 VAL A 111       1.014  74.301  38.781  1.00 52.43           H
ATOM   1652 HG23 VAL A 111       1.995  73.706  37.682  1.00 52.43           H
ATOM   1653  N   MET A 112       3.590  73.204  42.406  1.00 33.20           N
ATOM   1654  CA  MET A 112       4.018  72.531  43.642  1.00 33.90           C
ATOM   1655  C   MET A 112       2.796  72.142  44.448  1.00 32.04           C
ATOM   1656  O   MET A 112       1.929  72.982  44.693  1.00 38.79           O
ATOM   1657  CB  MET A 112       4.925  73.421  44.492  1.00 37.15           C
ATOM   1658  CG  MET A 112       6.254  73.699  43.809  1.00 33.73           C
ATOM   1659  SD  MET A 112       7.470  74.743  44.655  1.00 40.30           S
ATOM   1660  CE  MET A 112       7.976  73.610  45.967  1.00 38.14           C
ATOM   1661  H   MET A 112       3.097  73.892  42.556  1.00 39.85           H
ATOM   1662  HA  MET A 112       4.513  71.730  43.411  1.00 40.68           H
ATOM   1663  HB2 MET A 112       4.483  74.269  44.649  1.00 44.58           H
ATOM   1664  HB3 MET A 112       5.106  72.977  45.335  1.00 44.58           H
ATOM   1665  HG2 MET A 112       6.685  72.845  43.645  1.00 40.47           H
ATOM   1666  HG3 MET A 112       6.065  74.124  42.958  1.00 40.47           H
ATOM   1667  HE1 MET A 112       8.646  74.045  46.519  1.00 45.77           H
ATOM   1668  HE2 MET A 112       7.201  73.383  46.505  1.00 45.77           H
ATOM   1669  HE3 MET A 112       8.348  72.809  45.566  1.00 45.77           H
ATOM   1670  N   VAL A 113       2.700  70.859  44.806  1.00 34.12           N
ATOM   1671  CA  VAL A 113       1.597  70.337  45.606  1.00 32.24           C
ATOM   1672  C   VAL A 113       2.118  69.879  46.979  1.00 32.44           C
ATOM   1673  O   VAL A 113       2.913  68.934  47.071  1.00 34.36           O
ATOM   1674  CB  VAL A 113       0.884  69.177  44.904  1.00 34.01           C
ATOM   1675  CG1 VAL A 113      -0.307  68.761  45.756  1.00 31.41           C
ATOM   1676  CG2 VAL A 113       0.470  69.554  43.478  1.00 37.11           C
ATOM   1677  H   VAL A 113       3.277  70.259  44.589  1.00 40.94           H
ATOM   1678  HA  VAL A 113       0.950  71.045  45.752  1.00 38.69           H
ATOM   1679  HB  VAL A 113       1.490  68.422  44.848  1.00 40.82           H
ATOM   1680 HG11 VAL A 113      -0.766  68.026  45.320  1.00 37.69           H
ATOM   1681 HG12 VAL A 113       0.012  68.481  46.628  1.00 37.69           H
ATOM   1682 HG13 VAL A 113      -0.907  69.517  45.850  1.00 37.69           H
ATOM   1683 HG21 VAL A 113       0.024  68.797  43.069  1.00 44.54           H
ATOM   1684 HG22 VAL A 113      -0.133  70.313  43.516  1.00 44.54           H
ATOM   1685 HG23 VAL A 113       1.263  69.785  42.970  1.00 44.54           H
ATOM   1686  N   TRP A 114       1.612  70.518  48.030  1.00 34.19           N
ATOM   1687  CA  TRP A 114       2.020  70.289  49.422  1.00 36.01           C
ATOM   1688  C   TRP A 114       1.157  69.208  50.055  1.00 33.59           C
ATOM   1689  O   TRP A 114      -0.078  69.256  49.952  1.00 32.38           O
ATOM   1690  CB  TRP A 114       1.877  71.566  50.256  1.00 31.82           C
ATOM   1691  CG  TRP A 114       2.127  71.367  51.768  1.00 32.87           C
ATOM   1692  CD1 TRP A 114       1.209  71.437  52.778  1.00 33.16           C
ATOM   1693  CD2 TRP A 114       3.371  71.049  52.389  1.00 30.16           C
ATOM   1694  NE1 TRP A 114       1.812  71.193  54.009  1.00 35.04           N
ATOM   1695  CE2 TRP A 114       3.140  70.954  53.793  1.00 33.29           C
ATOM   1696  CE3 TRP A 114       4.665  70.858  51.908  1.00 28.89           C
ATOM   1697  CZ2 TRP A 114       4.152  70.676  54.695  1.00 32.51           C
ATOM   1698  CZ3 TRP A 114       5.667  70.584  52.796  1.00 31.69           C
ATOM   1699  CH2 TRP A 114       5.405  70.507  54.204  1.00 29.59           C
ATOM   1700  H   TRP A 114       1.000  71.119  47.960  1.00 41.02           H
ATOM   1701  HA  TRP A 114       2.946  70.002  49.448  1.00 43.22           H
ATOM   1702  HB2 TRP A 114       2.517  72.220  49.935  1.00 38.18           H
ATOM   1703  HB3 TRP A 114       0.976  71.909  50.148  1.00 38.18           H
ATOM   1704  HD1 TRP A 114       0.304  71.617  52.659  1.00 39.79           H
ATOM   1705  HE1 TRP A 114       1.417  71.191  54.773  1.00 42.05           H
ATOM   1706  HE3 TRP A 114       4.845  70.924  50.998  1.00 34.67           H
ATOM   1707  HZ2 TRP A 114       3.981  70.619  55.607  1.00 39.01           H
ATOM   1708  HZ3 TRP A 114       6.533  70.452  52.483  1.00 38.03           H
ATOM   1709  HH2 TRP A 114       6.100  70.302  54.787  1.00 35.51           H
ATOM   1710  N   ILE A 115       1.812  68.265  50.732  1.00 32.74           N
ATOM   1711  CA  ILE A 115       1.158  67.184  51.470  1.00 31.92           C
ATOM   1712  C   ILE A 115       1.535  67.276  52.960  1.00 32.55           C
ATOM   1713  O   ILE A 115       2.680  67.012  53.337  1.00 31.21           O
ATOM   1714  CB  ILE A 115       1.546  65.820  50.888  1.00 35.66           C
ATOM   1715  CG1 ILE A 115       1.240  65.799  49.375  1.00 33.58           C
ATOM   1716  CG2 ILE A 115       0.835  64.700  51.679  1.00 35.78           C
ATOM   1717  CD1 ILE A 115       1.481  64.443  48.708  1.00 30.09           C
ATOM   1718  H   ILE A 115       2.670  68.230  50.779  1.00 39.29           H
ATOM   1719  HA  ILE A 115       0.196  67.282  51.394  1.00 38.31           H
ATOM   1720  HB  ILE A 115       2.503  65.706  51.002  1.00 42.79           H
ATOM   1721 HG12 ILE A 115       0.308  66.032  49.243  1.00 40.30           H
ATOM   1722 HG13 ILE A 115       1.807  66.451  48.934  1.00 40.30           H
ATOM   1723 HG21 ILE A 115       1.086  63.841  51.305  1.00 42.93           H
ATOM   1724 HG22 ILE A 115       1.107  64.748  52.609  1.00 42.93           H
ATOM   1725 HG23 ILE A 115      -0.125  64.824  51.608  1.00 42.93           H
ATOM   1726 HD11 ILE A 115       1.267  64.513  47.764  1.00 36.11           H
ATOM   1727 HD12 ILE A 115       2.413  64.198  48.819  1.00 36.11           H
ATOM   1728 HD13 ILE A 115       0.912  63.779  49.128  1.00 36.11           H
ATOM   1729  N   TYR A 116       0.570  67.633  53.804  1.00 33.63           N
ATOM   1730  CA  TYR A 116       0.818  67.780  55.236  1.00 39.50           C
ATOM   1731  C   TYR A 116       0.963  66.418  55.894  1.00 36.67           C
ATOM   1732  O   TYR A 116       0.683  65.364  55.305  1.00 34.92           O
ATOM   1733  CB  TYR A 116      -0.302  68.573  55.912  1.00 31.84           C
ATOM   1734  CG  TYR A 116      -1.694  67.983  55.851  1.00 31.91           C
ATOM   1735  CD1 TYR A 116      -2.009  66.781  56.492  1.00 35.81           C
ATOM   1736  CD2 TYR A 116      -2.711  68.663  55.238  1.00 31.48           C
ATOM   1737  CE1 TYR A 116      -3.285  66.259  56.450  1.00 35.32           C
ATOM   1738  CE2 TYR A 116      -4.006  68.145  55.199  1.00 35.50           C
ATOM   1739  CZ  TYR A 116      -4.290  66.951  55.815  1.00 34.29           C
ATOM   1740  OH  TYR A 116      -5.586  66.437  55.770  1.00 36.01           O
ATOM   1741  H   TYR A 116      -0.242  67.796  53.571  1.00 40.36           H
ATOM   1742  HA  TYR A 116       1.648  68.265  55.364  1.00 47.40           H
ATOM   1743  HB2 TYR A 116      -0.076  68.674  56.850  1.00 38.21           H
ATOM   1744  HB3 TYR A 116      -0.345  69.449  55.497  1.00 38.21           H
ATOM   1745  HD1 TYR A 116      -1.337  66.305  56.924  1.00 42.97           H
ATOM   1746  HD2 TYR A 116      -2.530  69.473  54.818  1.00 37.78           H
ATOM   1747  HE1 TYR A 116      -3.470  65.450  56.870  1.00 42.38           H
ATOM   1748  HE2 TYR A 116      -4.680  68.615  54.763  1.00 42.60           H
ATOM   1749  HH  TYR A 116      -5.616  65.698  56.169  1.00 43.21           H
ATOM   1750  N   GLY A 117       1.416  66.421  57.130  1.00 41.90           N
ATOM   1751  CA  GLY A 117       1.789  65.113  57.615  1.00 46.46           C
ATOM   1752  C   GLY A 117       2.208  64.889  59.025  1.00 35.36           C
ATOM   1753  O   GLY A 117       3.366  64.571  59.266  1.00 50.25           O
ATOM   1754  H   GLY A 117       1.512  67.091  57.661  1.00 50.29           H
ATOM   1755  HA2 GLY A 117       1.038  64.521  57.455  1.00 55.75           H
ATOM   1756  HA3 GLY A 117       2.519  64.796  57.060  1.00 55.75           H
ATOM   1757  N   GLY A 118       1.276  64.956  59.957  1.00 37.83           N
ATOM   1758  CA  GLY A 118       1.575  64.467  61.294  1.00 36.95           C
ATOM   1759  C   GLY A 118       1.271  62.998  61.557  1.00 38.71           C
ATOM   1760  O   GLY A 118       0.157  62.680  61.980  1.00 37.96           O
ATOM   1761  H   GLY A 118       0.483  65.270  59.849  1.00 45.40           H
ATOM   1762  HA2 GLY A 118       2.518  64.608  61.472  1.00 44.34           H
ATOM   1763  HA3 GLY A 118       1.070  64.991  61.935  1.00 44.34           H
ATOM   1764  N   GLY A 119       2.243  62.102  61.336  1.00 29.36           N
ATOM   1765  CA  GLY A 119       2.096  60.689  61.684  1.00 34.50           C
ATOM   1766  C   GLY A 119       0.864  59.930  61.164  1.00 37.72           C
ATOM   1767  O   GLY A 119       0.478  58.875  61.699  1.00 34.73           O
ATOM   1768  H   GLY A 119       3.003  62.293  60.982  1.00 35.24           H
ATOM   1769  HA2 GLY A 119       2.880  60.216  61.364  1.00 41.40           H
ATOM   1770  HA3 GLY A 119       2.089  60.616  62.652  1.00 41.40           H
ATOM   1771  N   PHE A 120       0.244  60.448  60.109  1.00 31.21           N
ATOM   1772  CA  PHE A 120      -0.990  59.913  59.535  1.00 34.54           C
ATOM   1773  C   PHE A 120      -2.172  59.982  60.483  1.00 34.20           C
ATOM   1774  O   PHE A 120      -3.256  59.510  60.125  1.00 36.45           O
ATOM   1775  CB  PHE A 120      -0.809  58.479  59.035  1.00 31.48           C
ATOM   1776  CG  PHE A 120       0.167  58.373  57.903  1.00 31.04           C
ATOM   1777  CD1 PHE A 120      -0.174  58.814  56.621  1.00 28.06           C
ATOM   1778  CD2 PHE A 120       1.420  57.847  58.117  1.00 31.80           C
ATOM   1779  CE1 PHE A 120       0.717  58.721  55.598  1.00 28.65           C
ATOM   1780  CE2 PHE A 120       2.322  57.740  57.103  1.00 29.35           C
ATOM   1781  CZ  PHE A 120       1.991  58.186  55.820  1.00 29.70           C
ATOM   1782  H   PHE A 120       0.532  61.141  59.690  1.00 37.46           H
ATOM   1783  HA  PHE A 120      -1.216  60.454  58.763  1.00 41.45           H
ATOM   1784  HB2 PHE A 120      -0.482  57.930  59.764  1.00 37.77           H
ATOM   1785  HB3 PHE A 120      -1.664  58.143  58.725  1.00 37.77           H
ATOM   1786  HD1 PHE A 120      -1.017  59.175  56.466  1.00 33.67           H
ATOM   1787  HD2 PHE A 120       1.653  57.551  58.967  1.00 38.17           H
ATOM   1788  HE1 PHE A 120       0.481  59.017  54.749  1.00 34.38           H
ATOM   1789  HE2 PHE A 120       3.165  57.383  57.267  1.00 35.22           H
ATOM   1790  HZ  PHE A 120       2.603  58.116  55.123  1.00 35.63           H
ATOM   1791  N   TYR A 121      -2.013  60.631  61.656  1.00 31.17           N
ATOM   1792  CA  TYR A 121      -3.107  60.857  62.597  1.00 33.98           C
ATOM   1793  C   TYR A 121      -3.473  62.325  62.710  1.00 36.20           C
ATOM   1794  O   TYR A 121      -4.477  62.656  63.350  1.00 33.47           O
ATOM   1795  CB  TYR A 121      -2.750  60.313  63.995  1.00 37.23           C
ATOM   1796  CG  TYR A 121      -1.814  61.222  64.785  1.00 32.76           C
ATOM   1797  CD1 TYR A 121      -2.313  62.226  65.609  1.00 37.97           C
ATOM   1798  CD2 TYR A 121      -0.437  61.085  64.684  1.00 34.32           C
ATOM   1799  CE1 TYR A 121      -1.454  63.074  66.310  1.00 37.31           C
ATOM   1800  CE2 TYR A 121       0.432  61.902  65.386  1.00 34.95           C
ATOM   1801  CZ  TYR A 121      -0.081  62.910  66.199  1.00 43.14           C
ATOM   1802  OH  TYR A 121       0.754  63.762  66.907  1.00 45.88           O
ATOM   1803  H   TYR A 121      -1.261  60.952  61.924  1.00 37.40           H
ATOM   1804  HA  TYR A 121      -3.891  60.379  62.285  1.00 40.78           H
ATOM   1805  HB2 TYR A 121      -3.566  60.209  64.509  1.00 44.68           H
ATOM   1806  HB3 TYR A 121      -2.313  59.453  63.894  1.00 44.68           H
ATOM   1807  HD1 TYR A 121      -3.233  62.343  65.682  1.00 45.57           H
ATOM   1808  HD2 TYR A 121      -0.089  60.417  64.138  1.00 41.19           H
ATOM   1809  HE1 TYR A 121      -1.801  63.740  66.858  1.00 44.77           H
ATOM   1810  HE2 TYR A 121       1.352  61.792  65.299  1.00 41.94           H
ATOM   1811  HH  TYR A 121       1.557  63.566  66.760  1.00 55.05           H
ATOM   1812  N   SER A 122      -2.736  63.212  62.057  1.00 34.94           N
ATOM   1813  CA  SER A 122      -3.010  64.628  62.233  1.00 33.82           C
ATOM   1814  C   SER A 122      -2.523  65.377  61.007  1.00 35.05           C
ATOM   1815  O   SER A 122      -1.678  64.897  60.260  1.00 32.68           O
ATOM   1816  CB  SER A 122      -2.325  65.194  63.496  1.00 33.91           C
ATOM   1817  OG  SER A 122      -0.919  65.165  63.362  1.00 35.05           O
ATOM   1818  H   SER A 122      -2.089  63.028  61.521  1.00 41.93           H
ATOM   1819  HA  SER A 122      -3.967  64.763  62.316  1.00 40.59           H
ATOM   1820  HB2 SER A 122      -2.610  66.112  63.626  1.00 40.69           H
ATOM   1821  HB3 SER A 122      -2.580  64.655  64.262  1.00 40.69           H
ATOM   1822  HG  SER A 122      -0.658  64.374  63.248  1.00 42.06           H
ATOM   1823  N   GLY A 123      -3.002  66.597  60.871  1.00 39.86           N
ATOM   1824  CA  GLY A 123      -2.558  67.491  59.822  1.00 37.72           C
ATOM   1825  C   GLY A 123      -3.715  68.295  59.272  1.00 37.12           C
ATOM   1826  O   GLY A 123      -4.855  67.838  59.240  1.00 34.62           O
ATOM   1827  H   GLY A 123      -3.599  66.940  61.386  1.00 47.83           H
ATOM   1828  HA2 GLY A 123      -1.891  68.102  60.172  1.00 45.26           H
ATOM   1829  HA3 GLY A 123      -2.162  66.978  59.100  1.00 45.26           H
ATOM   1830  N   SER A 124      -3.411  69.504  58.810  1.00 34.12           N
ATOM   1831  CA  SER A 124      -4.421  70.426  58.307  1.00 39.91           C
ATOM   1832  C   SER A 124      -3.785  71.217  57.170  1.00 35.46           C
ATOM   1833  O   SER A 124      -2.617  71.604  57.241  1.00 37.76           O
ATOM   1834  CB  SER A 124      -4.947  71.391  59.399  1.00 36.43           C
ATOM   1835  OG  SER A 124      -5.758  70.735  60.360  1.00 39.35           O
ATOM   1836  H   SER A 124      -2.612  69.819  58.778  1.00 40.94           H
ATOM   1837  HA  SER A 124      -5.171  69.924  57.953  1.00 47.89           H
ATOM   1838  HB2 SER A 124      -4.188  71.789  59.853  1.00 43.71           H
ATOM   1839  HB3 SER A 124      -5.472  72.086  58.972  1.00 43.71           H
ATOM   1840  HG  SER A 124      -5.317  70.132  60.744  1.00 47.22           H
ATOM   1841  N   SER A 125      -4.531  71.426  56.106  1.00 35.92           N
ATOM   1842  CA  SER A 125      -3.971  72.194  55.003  1.00 39.06           C
ATOM   1843  C   SER A 125      -4.008  73.693  55.274  1.00 41.18           C
ATOM   1844  O   SER A 125      -3.441  74.467  54.486  1.00 40.25           O
ATOM   1845  CB  SER A 125      -4.736  71.904  53.728  1.00 39.46           C
ATOM   1846  OG  SER A 125      -6.000  72.499  53.829  1.00 39.72           O
ATOM   1847  H   SER A 125      -5.336  71.147  55.993  1.00 43.10           H
ATOM   1848  HA  SER A 125      -3.046  71.933  54.868  1.00 46.87           H
ATOM   1849  HB2 SER A 125      -4.260  72.281  52.972  1.00 47.36           H
ATOM   1850  HB3 SER A 125      -4.837  70.945  53.623  1.00 47.36           H
ATOM   1851  HG  SER A 125      -6.443  72.351  53.131  1.00 47.67           H
ATOM   1852  N   THR A 126      -4.643  74.107  56.376  1.00 38.77           N
ATOM   1853  CA  THR A 126      -4.983  75.504  56.627  1.00 40.04           C
ATOM   1854  C   THR A 126      -4.127  76.158  57.695  1.00 38.15           C
ATOM   1855  O   THR A 126      -4.374  77.313  58.031  1.00 43.77           O
ATOM   1856  CB  THR A 126      -6.456  75.613  57.018  1.00 39.64           C
ATOM   1857  OG1 THR A 126      -6.738  74.765  58.138  1.00 40.61           O
ATOM   1858  CG2 THR A 126      -7.296  75.146  55.892  1.00 39.32           C
ATOM   1859  H   THR A 126      -4.892  73.579  57.007  1.00 46.53           H
ATOM   1860  HA  THR A 126      -4.859  76.005  55.805  1.00 48.05           H
ATOM   1861  HB  THR A 126      -6.682  76.533  57.227  1.00 47.57           H
ATOM   1862  HG1 THR A 126      -6.267  74.992  58.796  1.00 48.73           H
ATOM   1863 HG21 THR A 126      -8.235  75.211  56.130  1.00 47.19           H
ATOM   1864 HG22 THR A 126      -7.132  75.693  55.107  1.00 47.19           H
ATOM   1865 HG23 THR A 126      -7.087  74.223  55.683  1.00 47.19           H
ATOM   1866  N   LEU A 127      -3.119  75.467  58.215  1.00 34.77           N
ATOM   1867  CA  LEU A 127      -2.218  76.069  59.176  1.00 40.21           C
ATOM   1868  C   LEU A 127      -1.583  77.339  58.621  1.00 39.59           C
ATOM   1869  O   LEU A 127      -1.271  77.444  57.420  1.00 37.45           O
ATOM   1870  CB  LEU A 127      -1.131  75.064  59.572  1.00 41.59           C
ATOM   1871  CG  LEU A 127      -1.626  73.709  60.107  1.00 44.15           C
ATOM   1872  CD1 LEU A 127      -0.475  72.920  60.611  1.00 40.01           C
ATOM   1873  CD2 LEU A 127      -2.662  73.811  61.208  1.00 32.13           C
ATOM   1874  H   LEU A 127      -2.939  74.647  58.026  1.00 41.73           H
ATOM   1875  HA  LEU A 127      -2.717  76.305  59.974  1.00 48.26           H
ATOM   1876  HB2 LEU A 127      -0.584  74.884  58.792  1.00 49.91           H
ATOM   1877  HB3 LEU A 127      -0.583  75.465  60.265  1.00 49.91           H
ATOM   1878  HG  LEU A 127      -2.024  73.213  59.374  1.00 52.98           H
ATOM   1879 HD11 LEU A 127      -0.798  72.068  60.945  1.00 48.01           H
ATOM   1880 HD12 LEU A 127       0.151  72.774  59.884  1.00 48.01           H
ATOM   1881 HD13 LEU A 127      -0.043  73.414  61.326  1.00 48.01           H
ATOM   1882 HD21 LEU A 127      -2.917  72.917  61.484  1.00 38.55           H
ATOM   1883 HD22 LEU A 127      -2.279  74.293  61.957  1.00 38.55           H
ATOM   1884 HD23 LEU A 127      -3.437  74.286  60.869  1.00 38.55           H
ATOM   1885  N   ASP A 128      -1.378  78.313  59.522  1.00 37.90           N
ATOM   1886  CA  ASP A 128      -0.640  79.534  59.170  1.00 42.17           C
ATOM   1887  C   ASP A 128       0.691  79.214  58.511  1.00 36.83           C
ATOM   1888  O   ASP A 128       1.133  79.920  57.602  1.00 40.34           O
ATOM   1889  CB  ASP A 128      -0.391  80.402  60.417  1.00 44.32           C
ATOM   1890  CG  ASP A 128      -1.669  80.917  61.044  1.00 49.92           C
ATOM   1891  OD1 ASP A 128      -2.683  81.066  60.312  1.00 47.98           O
ATOM   1892  OD2 ASP A 128      -1.653  81.176  62.279  1.00 61.98           O1-
ATOM   1893  H   ASP A 128      -1.654  78.290  60.336  1.00 45.48           H
ATOM   1894  HA  ASP A 128      -1.169  80.053  58.544  1.00 50.61           H
ATOM   1895  HB2 ASP A 128       0.075  79.871  61.082  1.00 53.18           H
ATOM   1896  HB3 ASP A 128       0.149  81.167  60.165  1.00 53.18           H
ATOM   1897  N   VAL A 129       1.385  78.180  58.988  0.92 35.07           N
ATOM   1898  CA  VAL A 129       2.687  77.863  58.401  0.92 31.06           C
ATOM   1899  C   VAL A 129       2.574  77.220  57.025  0.92 35.09           C
ATOM   1900  O   VAL A 129       3.579  77.089  56.303  0.92 33.27           O
ATOM   1901  CB  VAL A 129       3.455  77.010  59.437  0.92 32.89           C
ATOM   1902  CG1 VAL A 129       2.849  75.629  59.583  0.92 31.83           C
ATOM   1903  CG2 VAL A 129       4.860  76.914  59.077  0.92 45.68           C
ATOM   1904  H   VAL A 129       1.135  77.663  59.628  0.92 42.09           H
ATOM   1905  HA  VAL A 129       3.179  78.691  58.290  0.92 37.27           H
ATOM   1906  HB  VAL A 129       3.401  77.448  60.301  0.92 39.47           H
ATOM   1907 HG11 VAL A 129       3.358  75.129  60.239  0.92 38.20           H
ATOM   1908 HG12 VAL A 129       1.928  75.718  59.876  0.92 38.20           H
ATOM   1909 HG13 VAL A 129       2.881  75.178  58.725  0.92 38.20           H
ATOM   1910 HG21 VAL A 129       5.319  76.376  59.740  0.92 54.82           H
ATOM   1911 HG22 VAL A 129       4.934  76.499  58.204  0.92 54.82           H
ATOM   1912 HG23 VAL A 129       5.240  77.806  59.053  0.92 54.82           H
ATOM   1913  N   TYR A 130       1.374  76.861  56.593  1.00 36.64           N
ATOM   1914  CA  TYR A 130       1.205  76.317  55.245  1.00 36.19           C
ATOM   1915  C   TYR A 130       0.625  77.337  54.263  1.00 38.90           C
ATOM   1916  O   TYR A 130       0.269  76.962  53.134  1.00 38.85           O
ATOM   1917  CB  TYR A 130       0.303  75.086  55.261  1.00 34.17           C
ATOM   1918  CG  TYR A 130       0.802  73.898  56.076  1.00 33.10           C
ATOM   1919  CD1 TYR A 130       2.159  73.692  56.304  1.00 34.71           C
ATOM   1920  CD2 TYR A 130      -0.094  72.981  56.616  1.00 32.91           C
ATOM   1921  CE1 TYR A 130       2.608  72.586  57.040  1.00 36.75           C
ATOM   1922  CE2 TYR A 130       0.343  71.895  57.360  1.00 35.92           C
ATOM   1923  CZ  TYR A 130       1.700  71.699  57.551  1.00 33.75           C
ATOM   1924  OH  TYR A 130       2.135  70.624  58.284  1.00 41.51           O
ATOM   1925  H   TYR A 130       0.649  76.919  57.051  1.00 43.97           H
ATOM   1926  HA  TYR A 130       2.073  76.044  54.909  1.00 43.43           H
ATOM   1927  HB2 TYR A 130      -0.558  75.344  55.624  1.00 41.01           H
ATOM   1928  HB3 TYR A 130       0.188  74.781  54.347  1.00 41.01           H
ATOM   1929  HD1 TYR A 130       2.779  74.287  55.946  1.00 41.65           H
ATOM   1930  HD2 TYR A 130      -1.006  73.102  56.480  1.00 39.49           H
ATOM   1931  HE1 TYR A 130       3.518  72.456  57.182  1.00 44.10           H
ATOM   1932  HE2 TYR A 130      -0.271  71.288  57.707  1.00 43.11           H
ATOM   1933  HH  TYR A 130       1.479  70.164  58.535  1.00 49.81           H
ATOM   1934  N   ASN A 131       0.557  78.618  54.643  1.00 39.71           N
ATOM   1935  CA  ASN A 131       0.032  79.661  53.749  1.00 47.56           C
ATOM   1936  C   ASN A 131       0.869  79.763  52.478  1.00 34.98           C
ATOM   1937  O   ASN A 131       2.000  80.258  52.502  1.00 40.50           O
ATOM   1938  CB  ASN A 131      -0.006  81.006  54.476  1.00 45.47           C
ATOM   1939  CG  ASN A 131      -0.951  82.021  53.828  1.00 49.44           C
ATOM   1940  OD1 ASN A 131      -1.225  81.998  52.611  1.00 44.66           O
ATOM   1941  ND2 ASN A 131      -1.457  82.935  54.657  1.00 49.81           N
ATOM   1942  H   ASN A 131       0.809  78.909  55.412  1.00 47.65           H
ATOM   1943  HA  ASN A 131      -0.876  79.431  53.494  1.00 57.07           H
ATOM   1944  HB2 ASN A 131      -0.303  80.861  55.388  1.00 54.56           H
ATOM   1945  HB3 ASN A 131       0.886  81.387  54.476  1.00 54.56           H
ATOM   1946 HD21 ASN A 131      -1.995  83.535  54.359  1.00 59.77           H
ATOM   1947 HD22 ASN A 131      -1.244  82.923  55.491  1.00 59.77           H
ATOM   1948  N   GLY A 132       0.311  79.307  51.357  1.00 44.46           N
ATOM   1949  CA  GLY A 132       1.046  79.208  50.093  1.00 39.91           C
ATOM   1950  C   GLY A 132       1.370  80.539  49.418  1.00 39.02           C
ATOM   1951  O   GLY A 132       2.146  80.551  48.450  1.00 41.60           O
ATOM   1952  H   GLY A 132      -0.506  79.044  51.301  1.00 53.35           H
ATOM   1953  HA2 GLY A 132       1.883  78.745  50.253  1.00 47.90           H
ATOM   1954  HA3 GLY A 132       0.526  78.678  49.469  1.00 47.90           H
ATOM   1955  N   LYS A 133       0.799  81.648  49.897  1.00 43.24           N
ATOM   1956  CA  LYS A 133       0.879  82.896  49.145  1.00 40.29           C
ATOM   1957  C   LYS A 133       2.311  83.394  49.012  1.00 39.86           C
ATOM   1958  O   LYS A 133       2.686  83.923  47.954  1.00 43.35           O
ATOM   1959  CB  LYS A 133      -0.020  83.953  49.780  1.00 47.42           C
ATOM   1960  CG  LYS A 133       0.460  84.524  51.134  1.00 42.31           C
ATOM   1961  CD  LYS A 133      -0.614  85.388  51.701  1.00 43.75           C
ATOM   1962  CE  LYS A 133      -0.120  86.148  52.899  1.00 44.37           C
ATOM   1963  NZ  LYS A 133      -1.181  87.080  53.412  1.00 48.44           N1+
ATOM   1964  H   LYS A 133       0.369  81.702  50.640  1.00 51.89           H
ATOM   1965  HA  LYS A 133       0.546  82.734  48.248  1.00 48.35           H
ATOM   1966  HB2 LYS A 133      -0.098  84.698  49.163  1.00 56.91           H
ATOM   1967  HB3 LYS A 133      -0.896  83.562  49.925  1.00 56.91           H
ATOM   1968  HG2 LYS A 133       0.635  83.798  51.752  1.00 50.77           H
ATOM   1969  HG3 LYS A 133       1.255  85.062  51.000  1.00 50.77           H
ATOM   1970  HD2 LYS A 133      -0.899  86.027  51.030  1.00 52.49           H
ATOM   1971  HD3 LYS A 133      -1.360  84.833  51.978  1.00 52.49           H
ATOM   1972  HE2 LYS A 133       0.108  85.524  53.606  1.00 53.25           H
ATOM   1973  HE3 LYS A 133       0.656  86.674  52.650  1.00 53.25           H
ATOM   1974  HZ1 LYS A 133      -0.878  87.524  54.121  1.00 58.13           H
ATOM   1975  HZ2 LYS A 133      -1.405  87.663  52.779  1.00 58.13           H
ATOM   1976  HZ3 LYS A 133      -1.903  86.617  53.649  1.00 58.13           H
ATOM   1977  N   TYR A 134       3.141  83.217  50.048  1.00 41.13           N
ATOM   1978  CA  TYR A 134       4.513  83.738  49.991  1.00 43.17           C
ATOM   1979  C   TYR A 134       5.340  83.015  48.940  1.00 42.75           C
ATOM   1980  O   TYR A 134       6.033  83.647  48.131  1.00 43.82           O
ATOM   1981  CB  TYR A 134       5.185  83.624  51.366  1.00 42.91           C
ATOM   1982  CG  TYR A 134       4.374  84.260  52.422  1.00 42.12           C
ATOM   1983  CD1 TYR A 134       4.241  85.644  52.490  1.00 43.94           C
ATOM   1984  CD2 TYR A 134       3.705  83.481  53.366  1.00 46.95           C
ATOM   1985  CE1 TYR A 134       3.451  86.232  53.494  1.00 47.61           C
ATOM   1986  CE2 TYR A 134       2.926  84.054  54.354  1.00 43.99           C
ATOM   1987  CZ  TYR A 134       2.801  85.430  54.410  1.00 46.46           C
ATOM   1988  OH  TYR A 134       2.024  85.996  55.388  1.00 52.80           O
ATOM   1989  H   TYR A 134       2.940  82.809  50.778  1.00 49.35           H
ATOM   1990  HA  TYR A 134       4.483  84.677  49.751  1.00 51.80           H
ATOM   1991  HB2 TYR A 134       5.296  82.687  51.591  1.00 51.49           H
ATOM   1992  HB3 TYR A 134       6.048  84.066  51.337  1.00 51.49           H
ATOM   1993  HD1 TYR A 134       4.675  86.182  51.868  1.00 52.73           H
ATOM   1994  HD2 TYR A 134       3.783  82.555  53.328  1.00 56.34           H
ATOM   1995  HE1 TYR A 134       3.362  87.157  53.536  1.00 57.13           H
ATOM   1996  HE2 TYR A 134       2.486  83.518  54.974  1.00 52.78           H
ATOM   1997  HH  TYR A 134       1.690  85.396  55.873  1.00 63.37           H
ATOM   1998  N   LEU A 135       5.291  81.686  48.947  1.00 42.66           N
ATOM   1999  CA  LEU A 135       6.016  80.898  47.958  1.00 43.24           C
ATOM   2000  C   LEU A 135       5.460  81.137  46.553  1.00 40.99           C
ATOM   2001  O   LEU A 135       6.216  81.358  45.609  1.00 44.18           O
ATOM   2002  CB  LEU A 135       5.947  79.414  48.327  1.00 46.95           C
ATOM   2003  CG  LEU A 135       6.866  78.416  47.635  1.00 42.01           C
ATOM   2004  CD1 LEU A 135       8.302  78.850  47.634  1.00 42.16           C
ATOM   2005  CD2 LEU A 135       6.722  77.054  48.342  1.00 47.22           C
ATOM   2006  H   LEU A 135       4.846  81.217  49.515  1.00 51.19           H
ATOM   2007  HA  LEU A 135       6.948  81.165  47.961  1.00 51.89           H
ATOM   2008  HB2 LEU A 135       6.128  79.342  49.277  1.00 56.34           H
ATOM   2009  HB3 LEU A 135       5.039  79.114  48.159  1.00 56.34           H
ATOM   2010  HG  LEU A 135       6.582  78.309  46.713  1.00 50.41           H
ATOM   2011 HD11 LEU A 135       8.834  78.177  47.181  1.00 50.59           H
ATOM   2012 HD12 LEU A 135       8.375  79.698  47.168  1.00 50.59           H
ATOM   2013 HD13 LEU A 135       8.602  78.948  48.551  1.00 50.59           H
ATOM   2014 HD21 LEU A 135       7.304  76.411  47.908  1.00 56.67           H
ATOM   2015 HD22 LEU A 135       6.975  77.154  49.273  1.00 56.67           H
ATOM   2016 HD23 LEU A 135       5.800  76.761  48.278  1.00 56.67           H
ATOM   2017  N   ALA A 136       4.138  81.111  46.399  1.00 43.14           N
ATOM   2018  CA  ALA A 136       3.560  81.305  45.078  1.00 42.08           C
ATOM   2019  C   ALA A 136       3.952  82.668  44.523  1.00 50.71           C
ATOM   2020  O   ALA A 136       4.390  82.786  43.373  1.00 45.65           O
ATOM   2021  CB  ALA A 136       2.038  81.168  45.138  1.00 37.70           C
ATOM   2022  H   ALA A 136       3.567  80.986  47.030  1.00 51.76           H
ATOM   2023  HA  ALA A 136       3.902  80.625  44.478  1.00 50.50           H
ATOM   2024  HB1 ALA A 136       1.674  81.300  44.249  1.00 45.24           H
ATOM   2025  HB2 ALA A 136       1.814  80.280  45.459  1.00 45.24           H
ATOM   2026  HB3 ALA A 136       1.684  81.837  45.744  1.00 45.24           H
ATOM   2027  N   TYR A 137       3.838  83.700  45.357  1.00 49.18           N
ATOM   2028  CA  TYR A 137       4.156  85.061  44.945  1.00 43.61           C
ATOM   2029  C   TYR A 137       5.654  85.228  44.691  1.00 44.93           C
ATOM   2030  O   TYR A 137       6.066  85.772  43.659  1.00 46.42           O
ATOM   2031  CB  TYR A 137       3.665  86.051  46.018  1.00 45.24           C
ATOM   2032  CG  TYR A 137       4.181  87.445  45.786  1.00 48.97           C
ATOM   2033  CD1 TYR A 137       3.650  88.255  44.769  1.00 57.96           C
ATOM   2034  CD2 TYR A 137       5.233  87.942  46.541  1.00 48.14           C
ATOM   2035  CE1 TYR A 137       4.149  89.543  44.534  1.00 56.25           C
ATOM   2036  CE2 TYR A 137       5.749  89.218  46.311  1.00 52.99           C
ATOM   2037  CZ  TYR A 137       5.194  90.020  45.310  1.00 59.24           C
ATOM   2038  OH  TYR A 137       5.685  91.283  45.084  1.00 59.41           O
ATOM   2039  H   TYR A 137       3.576  83.636  46.173  1.00 59.02           H
ATOM   2040  HA  TYR A 137       3.688  85.258  44.118  1.00 52.34           H
ATOM   2041  HB2 TYR A 137       2.696  86.082  46.002  1.00 54.29           H
ATOM   2042  HB3 TYR A 137       3.976  85.756  46.888  1.00 54.29           H
ATOM   2043  HD1 TYR A 137       2.948  87.935  44.249  1.00 69.55           H
ATOM   2044  HD2 TYR A 137       5.606  87.413  47.208  1.00 57.77           H
ATOM   2045  HE1 TYR A 137       3.782  90.074  43.865  1.00 67.50           H
ATOM   2046  HE2 TYR A 137       6.446  89.541  46.835  1.00 63.59           H
ATOM   2047  HH  TYR A 137       6.312  91.448  45.618  1.00 71.29           H
ATOM   2048  N   THR A 138       6.496  84.740  45.604  1.00 43.97           N
ATOM   2049  CA  THR A 138       7.925  85.032  45.499  1.00 44.78           C
ATOM   2050  C   THR A 138       8.557  84.292  44.333  1.00 43.10           C
ATOM   2051  O   THR A 138       9.470  84.812  43.681  1.00 42.57           O
ATOM   2052  CB  THR A 138       8.658  84.668  46.797  1.00 47.49           C
ATOM   2053  OG1 THR A 138       8.161  85.446  47.884  1.00 45.48           O
ATOM   2054  CG2 THR A 138      10.137  84.933  46.690  1.00 45.70           C
ATOM   2055  H   THR A 138       6.273  84.252  46.276  1.00 52.76           H
ATOM   2056  HA  THR A 138       8.042  85.983  45.347  1.00 53.74           H
ATOM   2057  HB  THR A 138       8.529  83.726  46.988  1.00 56.98           H
ATOM   2058  HG1 THR A 138       7.340  85.302  47.988  1.00 54.57           H
ATOM   2059 HG21 THR A 138      10.577  84.695  47.521  1.00 54.83           H
ATOM   2060 HG22 THR A 138      10.516  84.406  45.970  1.00 54.83           H
ATOM   2061 HG23 THR A 138      10.292  85.873  46.509  1.00 54.83           H
ATOM   2062  N   GLU A 139       8.127  83.058  44.084  1.00 44.16           N
ATOM   2063  CA  GLU A 139       8.808  82.212  43.117  1.00 48.55           C
ATOM   2064  C   GLU A 139       8.016  82.042  41.829  1.00 44.65           C
ATOM   2065  O   GLU A 139       8.497  81.373  40.908  1.00 43.29           O
ATOM   2066  CB  GLU A 139       9.113  80.843  43.729  1.00 41.87           C
ATOM   2067  CG  GLU A 139      10.209  80.898  44.805  1.00 46.52           C
ATOM   2068  CD  GLU A 139      11.563  81.267  44.246  1.00 46.71           C
ATOM   2069  OE1 GLU A 139      11.856  80.890  43.108  1.00 42.13           O
ATOM   2070  OE2 GLU A 139      12.351  81.925  44.947  1.00 47.54           O1-
ATOM   2071  H   GLU A 139       7.447  82.691  44.461  1.00 52.99           H
ATOM   2072  HA  GLU A 139       9.654  82.626  42.888  1.00 58.26           H
ATOM   2073  HB2 GLU A 139       8.307  80.495  44.141  1.00 50.24           H
ATOM   2074  HB3 GLU A 139       9.412  80.244  43.028  1.00 50.24           H
ATOM   2075  HG2 GLU A 139       9.967  81.563  45.469  1.00 55.82           H
ATOM   2076  HG3 GLU A 139      10.285  80.025  45.223  1.00 55.82           H
ATOM   2077  N   GLU A 140       6.815  82.617  41.749  1.00 41.82           N
ATOM   2078  CA  GLU A 140       5.997  82.533  40.545  1.00 46.84           C
ATOM   2079  C   GLU A 140       5.602  81.093  40.254  1.00 46.82           C
ATOM   2080  O   GLU A 140       5.661  80.635  39.110  1.00 41.97           O
ATOM   2081  CB  GLU A 140       6.730  83.140  39.345  1.00 42.42           C
ATOM   2082  H   GLU A 140       6.450  83.064  42.387  1.00 50.19           H
ATOM   2083  HA  GLU A 140       5.183  83.042  40.683  1.00 56.21           H
ATOM   2084  HB1 GLU A 140       7.001  84.045  39.564  1.00 50.91           H
ATOM   2085  HB3 GLU A 140       6.133  83.148  38.581  1.00 50.91           H
ATOM   2086  N   VAL A 141       5.194  80.366  41.296  1.00 42.15           N
ATOM   2087  CA  VAL A 141       4.671  79.023  41.119  1.00 35.47           C
ATOM   2088  C   VAL A 141       3.200  79.050  41.484  1.00 40.57           C
ATOM   2089  O   VAL A 141       2.739  79.892  42.269  1.00 42.38           O
ATOM   2090  CB  VAL A 141       5.444  77.956  41.938  1.00 46.00           C
ATOM   2091  CG1 VAL A 141       6.929  78.038  41.663  1.00 44.05           C
ATOM   2092  CG2 VAL A 141       5.212  78.100  43.420  1.00 45.43           C
ATOM   2093  H   VAL A 141       5.211  80.633  42.113  1.00 50.58           H
ATOM   2094  HA  VAL A 141       4.740  78.782  40.182  1.00 42.57           H
ATOM   2095  HB  VAL A 141       5.140  77.074  41.672  1.00 55.20           H
ATOM   2096 HG11 VAL A 141       7.385  77.361  42.187  1.00 52.87           H
ATOM   2097 HG12 VAL A 141       7.084  77.884  40.718  1.00 52.87           H
ATOM   2098 HG13 VAL A 141       7.248  78.919  41.912  1.00 52.87           H
ATOM   2099 HG21 VAL A 141       5.714  77.413  43.886  1.00 54.51           H
ATOM   2100 HG22 VAL A 141       5.511  78.978  43.702  1.00 54.51           H
ATOM   2101 HG23 VAL A 141       4.265  77.998  43.602  1.00 54.51           H
ATOM   2102  N   VAL A 142       2.459  78.128  40.879  1.00 41.56           N
ATOM   2103  CA  VAL A 142       1.122  77.761  41.333  1.00 40.05           C
ATOM   2104  C   VAL A 142       1.275  76.739  42.446  1.00 33.96           C
ATOM   2105  O   VAL A 142       1.827  75.656  42.221  1.00 37.31           O
ATOM   2106  CB  VAL A 142       0.291  77.176  40.181  1.00 38.59           C
ATOM   2107  CG1 VAL A 142      -1.051  76.722  40.711  1.00 40.37           C
ATOM   2108  CG2 VAL A 142       0.127  78.200  39.018  1.00 47.92           C
ATOM   2109  H   VAL A 142       2.716  77.690  40.185  1.00 49.87           H
ATOM   2110  HA  VAL A 142       0.667  78.543  41.683  1.00 48.06           H
ATOM   2111  HB  VAL A 142       0.750  76.397  39.829  1.00 46.31           H
ATOM   2112 HG11 VAL A 142      -1.570  76.353  39.980  1.00 48.45           H
ATOM   2113 HG12 VAL A 142      -0.909  76.045  41.391  1.00 48.45           H
ATOM   2114 HG13 VAL A 142      -1.513  77.484  41.094  1.00 48.45           H
ATOM   2115 HG21 VAL A 142      -0.401  77.795  38.313  1.00 57.50           H
ATOM   2116 HG22 VAL A 142      -0.322  78.991  39.355  1.00 57.50           H
ATOM   2117 HG23 VAL A 142       1.005  78.436  38.680  1.00 57.50           H
ATOM   2118  N   LEU A 143       0.811  77.096  43.642  1.00 37.77           N
ATOM   2119  CA  LEU A 143       1.036  76.339  44.870  1.00 34.79           C
ATOM   2120  C   LEU A 143      -0.286  75.722  45.296  1.00 35.36           C
ATOM   2121  O   LEU A 143      -1.267  76.436  45.544  1.00 36.09           O
ATOM   2122  CB  LEU A 143       1.597  77.249  45.964  1.00 42.06           C
ATOM   2123  CG  LEU A 143       2.193  76.629  47.247  1.00 41.42           C
ATOM   2124  CD1 LEU A 143       1.101  75.972  48.068  1.00 40.91           C
ATOM   2125  CD2 LEU A 143       3.278  75.612  46.967  1.00 46.39           C
ATOM   2126  H   LEU A 143       0.342  77.805  43.770  1.00 45.32           H
ATOM   2127  HA  LEU A 143       1.672  75.626  44.703  1.00 41.75           H
ATOM   2128  HB2 LEU A 143       2.299  77.786  45.565  1.00 50.48           H
ATOM   2129  HB3 LEU A 143       0.880  77.838  46.250  1.00 50.48           H
ATOM   2130  HG  LEU A 143       2.582  77.337  47.784  1.00 49.71           H
ATOM   2131 HD11 LEU A 143       1.494  75.589  48.867  1.00 49.10           H
ATOM   2132 HD12 LEU A 143       0.443  76.642  48.311  1.00 49.10           H
ATOM   2133 HD13 LEU A 143       0.684  75.275  47.537  1.00 49.10           H
ATOM   2134 HD21 LEU A 143       3.608  75.263  47.810  1.00 55.66           H
ATOM   2135 HD22 LEU A 143       2.906  74.892  46.434  1.00 55.66           H
ATOM   2136 HD23 LEU A 143       3.999  76.045  46.483  1.00 55.66           H
ATOM   2137  N   VAL A 144      -0.308  74.403  45.379  1.00 34.36           N
ATOM   2138  CA  VAL A 144      -1.498  73.652  45.772  1.00 35.04           C
ATOM   2139  C   VAL A 144      -1.221  73.014  47.126  1.00 31.97           C
ATOM   2140  O   VAL A 144      -0.124  72.500  47.367  1.00 32.99           O
ATOM   2141  CB  VAL A 144      -1.851  72.567  44.724  1.00 36.11           C
ATOM   2142  CG1 VAL A 144      -3.081  71.775  45.140  1.00 38.96           C
ATOM   2143  CG2 VAL A 144      -2.075  73.170  43.330  1.00 38.22           C
ATOM   2144  H   VAL A 144       0.370  73.903  45.208  1.00 41.23           H
ATOM   2145  HA  VAL A 144      -2.251  74.256  45.861  1.00 42.05           H
ATOM   2146  HB  VAL A 144      -1.110  71.945  44.660  1.00 43.33           H
ATOM   2147 HG11 VAL A 144      -3.270  71.108  44.461  1.00 46.75           H
ATOM   2148 HG12 VAL A 144      -2.905  71.342  45.990  1.00 46.75           H
ATOM   2149 HG13 VAL A 144      -3.832  72.382  45.226  1.00 46.75           H
ATOM   2150 HG21 VAL A 144      -2.293  72.457  42.710  1.00 45.86           H
ATOM   2151 HG22 VAL A 144      -2.807  73.805  43.375  1.00 45.86           H
ATOM   2152 HG23 VAL A 144      -1.264  73.619  43.047  1.00 45.86           H
ATOM   2153  N   SER A 145      -2.218  73.007  47.996  1.00 31.36           N
ATOM   2154  CA  SER A 145      -2.176  72.131  49.146  1.00 34.82           C
ATOM   2155  C   SER A 145      -3.412  71.251  49.116  1.00 35.65           C
ATOM   2156  O   SER A 145      -4.526  71.758  49.009  1.00 33.17           O
ATOM   2157  CB  SER A 145      -2.070  72.936  50.455  1.00 38.36           C
ATOM   2158  OG  SER A 145      -3.178  73.805  50.663  1.00 36.85           O
ATOM   2159  H   SER A 145      -2.923  73.496  47.942  1.00 37.63           H
ATOM   2160  HA  SER A 145      -1.396  71.558  49.081  1.00 41.79           H
ATOM   2161  HB2 SER A 145      -2.022  72.314  51.197  1.00 46.03           H
ATOM   2162  HB3 SER A 145      -1.260  73.470  50.425  1.00 46.03           H
ATOM   2163  HG  SER A 145      -3.890  73.360  50.698  1.00 44.22           H
ATOM   2164  N   LEU A 146      -3.219  69.938  49.239  1.00 36.45           N
ATOM   2165  CA  LEU A 146      -4.347  69.019  49.289  1.00 33.62           C
ATOM   2166  C   LEU A 146      -4.698  68.651  50.751  1.00 36.76           C
ATOM   2167  O   LEU A 146      -4.137  69.149  51.736  1.00 31.25           O
ATOM   2168  CB  LEU A 146      -4.040  67.785  48.411  1.00 37.05           C
ATOM   2169  CG  LEU A 146      -2.716  67.035  48.669  1.00 33.72           C
ATOM   2170  CD1 LEU A 146      -2.700  66.342  50.041  1.00 29.86           C
ATOM   2171  CD2 LEU A 146      -2.414  65.975  47.601  1.00 32.25           C
ATOM   2172  H   LEU A 146      -2.449  69.560  49.296  1.00 43.74           H
ATOM   2173  HA  LEU A 146      -5.121  69.461  48.908  1.00 40.34           H
ATOM   2174  HB2 LEU A 146      -4.758  67.144  48.533  1.00 44.46           H
ATOM   2175  HB3 LEU A 146      -4.026  68.073  47.485  1.00 44.46           H
ATOM   2176  HG  LEU A 146      -1.990  67.677  48.658  1.00 40.46           H
ATOM   2177 HD11 LEU A 146      -1.852  65.887  50.155  1.00 35.83           H
ATOM   2178 HD12 LEU A 146      -2.813  67.012  50.734  1.00 35.83           H
ATOM   2179 HD13 LEU A 146      -3.428  65.701  50.079  1.00 35.83           H
ATOM   2180 HD21 LEU A 146      -1.574  65.540  47.816  1.00 38.70           H
ATOM   2181 HD22 LEU A 146      -3.132  65.323  47.591  1.00 38.70           H
ATOM   2182 HD23 LEU A 146      -2.349  66.410  46.736  1.00 38.70           H
ATOM   2183  N   SER A 147      -5.653  67.749  50.884  1.00 41.15           N
ATOM   2184  CA  SER A 147      -6.011  67.206  52.173  1.00 34.23           C
ATOM   2185  C   SER A 147      -6.294  65.726  51.983  1.00 33.55           C
ATOM   2186  O   SER A 147      -6.380  65.215  50.850  1.00 36.83           O
ATOM   2187  CB  SER A 147      -7.210  67.941  52.779  1.00 38.08           C
ATOM   2188  OG  SER A 147      -8.391  67.667  52.053  1.00 39.62           O
ATOM   2189  H   SER A 147      -6.115  67.432  50.231  1.00 49.38           H
ATOM   2190  HA  SER A 147      -5.259  67.298  52.779  1.00 41.08           H
ATOM   2191  HB2 SER A 147      -7.329  67.648  53.696  1.00 45.70           H
ATOM   2192  HB3 SER A 147      -7.040  68.896  52.755  1.00 45.70           H
ATOM   2193  HG  SER A 147      -9.041  68.076  52.395  1.00 47.55           H
ATOM   2194  N   TYR A 148      -6.374  65.032  53.106  1.00 33.44           N
ATOM   2195  CA  TYR A 148      -6.638  63.606  53.118  1.00 32.28           C
ATOM   2196  C   TYR A 148      -7.027  63.193  54.520  1.00 36.51           C
ATOM   2197  O   TYR A 148      -6.608  63.810  55.519  1.00 34.25           O
ATOM   2198  CB  TYR A 148      -5.429  62.788  52.631  1.00 31.59           C
ATOM   2199  CG  TYR A 148      -4.175  62.932  53.473  1.00 34.90           C
ATOM   2200  CD1 TYR A 148      -3.293  64.008  53.308  1.00 36.98           C
ATOM   2201  CD2 TYR A 148      -3.868  61.972  54.439  1.00 36.97           C
ATOM   2202  CE1 TYR A 148      -2.122  64.122  54.106  1.00 30.74           C
ATOM   2203  CE2 TYR A 148      -2.727  62.075  55.227  1.00 35.04           C
ATOM   2204  CZ  TYR A 148      -1.868  63.145  55.062  1.00 37.10           C
ATOM   2205  OH  TYR A 148      -0.761  63.202  55.857  1.00 34.92           O
ATOM   2206  H   TYR A 148      -6.277  65.373  53.890  1.00 40.12           H
ATOM   2207  HA  TYR A 148      -7.386  63.417  52.529  1.00 38.73           H
ATOM   2208  HB2 TYR A 148      -5.673  61.850  52.628  1.00 37.91           H
ATOM   2209  HB3 TYR A 148      -5.209  63.070  51.729  1.00 37.91           H
ATOM   2210  HD1 TYR A 148      -3.478  64.658  52.669  1.00 44.38           H
ATOM   2211  HD2 TYR A 148      -4.442  61.251  54.562  1.00 44.36           H
ATOM   2212  HE1 TYR A 148      -1.542  64.841  53.997  1.00 36.89           H
ATOM   2213  HE2 TYR A 148      -2.544  61.426  55.868  1.00 42.04           H
ATOM   2214  HH  TYR A 148      -0.307  63.883  55.670  1.00 41.91           H
ATOM   2215  N   ARG A 149      -7.829  62.139  54.571  1.00 32.67           N
ATOM   2216  CA  ARG A 149      -8.333  61.629  55.834  1.00 38.38           C
ATOM   2217  C   ARG A 149      -7.198  61.043  56.659  1.00 33.73           C
ATOM   2218  O   ARG A 149      -6.362  60.295  56.143  1.00 33.56           O
ATOM   2219  CB  ARG A 149      -9.388  60.561  55.590  1.00 31.49           C
ATOM   2220  CG  ARG A 149     -10.708  61.122  55.132  1.00 37.36           C
ATOM   2221  CD  ARG A 149     -11.650  60.003  54.699  1.00 36.60           C
ATOM   2222  NE  ARG A 149     -11.286  59.486  53.386  1.00 33.84           N
ATOM   2223  CZ  ARG A 149     -11.837  58.416  52.816  1.00 38.03           C
ATOM   2224  NH1 ARG A 149     -12.772  57.712  53.443  1.00 39.37           N
ATOM   2225  NH2 ARG A 149     -11.448  58.041  51.605  1.00 36.76           N1+
ATOM   2226  H   ARG A 149      -8.097  61.699  53.882  1.00 39.20           H
ATOM   2227  HA  ARG A 149      -8.738  62.353  56.337  1.00 46.05           H
ATOM   2228  HB2 ARG A 149      -9.068  59.954  54.905  1.00 37.78           H
ATOM   2229  HB3 ARG A 149      -9.541  60.076  56.416  1.00 37.78           H
ATOM   2230  HG2 ARG A 149     -11.123  61.607  55.862  1.00 44.84           H
ATOM   2231  HG3 ARG A 149     -10.563  61.711  54.375  1.00 44.84           H
ATOM   2232  HD2 ARG A 149     -11.600  59.275  55.338  1.00 43.92           H
ATOM   2233  HD3 ARG A 149     -12.556  60.346  54.651  1.00 43.92           H
ATOM   2234  HE  ARG A 149     -10.673  59.901  52.949  1.00 40.61           H
ATOM   2235 HH11 ARG A 149     -13.036  57.949  54.226  1.00 47.25           H
ATOM   2236 HH12 ARG A 149     -13.117  57.021  53.064  1.00 47.25           H
ATOM   2237 HH21 ARG A 149     -10.839  58.486  51.192  1.00 44.11           H
ATOM   2238 HH22 ARG A 149     -11.795  57.344  51.238  1.00 44.11           H
ATOM   2239  N   VAL A 150      -7.181  61.380  57.954  1.00 30.37           N
ATOM   2240  CA  VAL A 150      -6.140  60.878  58.840  1.00 31.80           C
ATOM   2241  C   VAL A 150      -6.770  59.962  59.881  1.00 39.28           C
ATOM   2242  O   VAL A 150      -7.993  59.775  59.918  1.00 34.72           O
ATOM   2243  CB  VAL A 150      -5.342  62.038  59.479  1.00 34.15           C
ATOM   2244  CG1 VAL A 150      -4.596  62.819  58.379  1.00 37.39           C
ATOM   2245  CG2 VAL A 150      -6.221  62.980  60.326  1.00 31.43           C
ATOM   2246  H   VAL A 150      -7.756  61.892  58.335  1.00 36.44           H
ATOM   2247  HA  VAL A 150      -5.518  60.346  58.319  1.00 38.16           H
ATOM   2248  HB  VAL A 150      -4.672  61.659  60.070  1.00 40.98           H
ATOM   2249 HG11 VAL A 150      -4.099  63.544  58.788  1.00 44.86           H
ATOM   2250 HG12 VAL A 150      -3.988  62.217  57.922  1.00 44.86           H
ATOM   2251 HG13 VAL A 150      -5.244  63.175  57.750  1.00 44.86           H
ATOM   2252 HG21 VAL A 150      -5.665  63.682  60.698  1.00 37.71           H
ATOM   2253 HG22 VAL A 150      -6.907  63.366  59.759  1.00 37.71           H
ATOM   2254 HG23 VAL A 150      -6.632  62.470  61.042  1.00 37.71           H
ATOM   2255  N   GLY A 151      -5.938  59.351  60.707  1.00 36.14           N
ATOM   2256  CA  GLY A 151      -6.488  58.521  61.737  1.00 35.06           C
ATOM   2257  C   GLY A 151      -7.250  57.328  61.160  1.00 33.06           C
ATOM   2258  O   GLY A 151      -7.017  56.869  60.043  1.00 38.66           O
ATOM   2259  H   GLY A 151      -5.080  59.402  60.688  1.00 43.36           H
ATOM   2260  HA2 GLY A 151      -5.774  58.188  62.303  1.00 42.08           H
ATOM   2261  HA3 GLY A 151      -7.098  59.042  62.283  1.00 42.08           H
ATOM   2262  N   ALA A 152      -8.183  56.824  61.955  1.00 36.87           N
ATOM   2263  CA  ALA A 152      -8.947  55.664  61.523  1.00 39.12           C
ATOM   2264  C   ALA A 152      -9.729  55.986  60.266  1.00 34.20           C
ATOM   2265  O   ALA A 152      -9.906  55.129  59.402  1.00 33.48           O
ATOM   2266  CB  ALA A 152      -9.885  55.209  62.655  1.00 38.72           C
ATOM   2267  H   ALA A 152      -8.390  57.127  62.732  1.00 44.24           H
ATOM   2268  HA  ALA A 152      -8.338  54.936  61.323  1.00 46.94           H
ATOM   2269  HB1 ALA A 152     -10.389  54.436  62.356  1.00 46.46           H
ATOM   2270  HB2 ALA A 152      -9.353  54.977  63.432  1.00 46.46           H
ATOM   2271  HB3 ALA A 152     -10.491  55.934  62.874  1.00 46.46           H
ATOM   2272  N   PHE A 153     -10.178  57.226  60.143  1.00 36.70           N
ATOM   2273  CA  PHE A 153     -10.945  57.620  58.984  1.00 36.82           C
ATOM   2274  C   PHE A 153     -10.176  57.395  57.698  1.00 36.35           C
ATOM   2275  O   PHE A 153     -10.783  57.042  56.680  1.00 30.63           O
ATOM   2276  CB  PHE A 153     -11.366  59.081  59.106  1.00 34.08           C
ATOM   2277  CG  PHE A 153     -12.018  59.387  60.412  1.00 38.62           C
ATOM   2278  CD1 PHE A 153     -13.372  59.161  60.614  1.00 42.09           C
ATOM   2279  CD2 PHE A 153     -11.260  59.859  61.474  1.00 44.43           C
ATOM   2280  CE1 PHE A 153     -13.960  59.423  61.868  1.00 39.41           C
ATOM   2281  CE2 PHE A 153     -11.846  60.127  62.709  1.00 34.57           C
ATOM   2282  CZ  PHE A 153     -13.191  59.906  62.898  1.00 38.87           C
ATOM   2283  H   PHE A 153     -10.050  57.854  60.717  1.00 44.04           H
ATOM   2284  HA  PHE A 153     -11.751  57.081  58.945  1.00 44.18           H
ATOM   2285  HB2 PHE A 153     -10.580  59.644  59.024  1.00 40.90           H
ATOM   2286  HB3 PHE A 153     -11.997  59.289  58.399  1.00 40.90           H
ATOM   2287  HD1 PHE A 153     -13.895  58.832  59.918  1.00 50.51           H
ATOM   2288  HD2 PHE A 153     -10.349  60.010  61.357  1.00 53.31           H
ATOM   2289  HE1 PHE A 153     -14.871  59.280  61.995  1.00 47.29           H
ATOM   2290  HE2 PHE A 153     -11.327  60.451  63.408  1.00 41.48           H
ATOM   2291  HZ  PHE A 153     -13.579  60.087  63.723  1.00 46.65           H
ATOM   2292  N   GLY A 154      -8.854  57.547  57.729  1.00 35.23           N
ATOM   2293  CA  GLY A 154      -8.078  57.429  56.514  1.00 33.72           C
ATOM   2294  C   GLY A 154      -7.316  56.123  56.398  1.00 33.97           C
ATOM   2295  O   GLY A 154      -6.879  55.744  55.296  1.00 32.05           O
ATOM   2296  H   GLY A 154      -8.394  57.717  58.435  1.00 42.27           H
ATOM   2297  HA2 GLY A 154      -8.670  57.503  55.749  1.00 40.47           H
ATOM   2298  HA3 GLY A 154      -7.438  58.158  56.473  1.00 40.47           H
ATOM   2299  N   PHE A 155      -7.163  55.399  57.513  1.00 30.78           N
ATOM   2300  CA  PHE A 155      -6.223  54.295  57.509  1.00 31.69           C
ATOM   2301  C   PHE A 155      -6.673  53.044  58.260  1.00 31.24           C
ATOM   2302  O   PHE A 155      -5.924  52.068  58.262  1.00 36.16           O
ATOM   2303  CB  PHE A 155      -4.868  54.824  58.017  1.00 33.32           C
ATOM   2304  CG  PHE A 155      -4.268  55.795  57.055  1.00 30.53           C
ATOM   2305  CD1 PHE A 155      -3.709  55.346  55.855  1.00 33.28           C
ATOM   2306  CD2 PHE A 155      -4.392  57.144  57.261  1.00 32.55           C
ATOM   2307  CE1 PHE A 155      -3.208  56.252  54.910  1.00 32.75           C
ATOM   2308  CE2 PHE A 155      -3.904  58.057  56.325  1.00 37.96           C
ATOM   2309  CZ  PHE A 155      -3.309  57.596  55.138  1.00 32.10           C
ATOM   2310  H   PHE A 155      -7.580  55.526  58.255  1.00 36.94           H
ATOM   2311  HA  PHE A 155      -6.090  54.028  56.586  1.00 38.03           H
ATOM   2312  HB2 PHE A 155      -4.997  55.276  58.865  1.00 39.98           H
ATOM   2313  HB3 PHE A 155      -4.253  54.081  58.122  1.00 39.98           H
ATOM   2314  HD1 PHE A 155      -3.643  54.433  55.693  1.00 39.94           H
ATOM   2315  HD2 PHE A 155      -4.790  57.455  58.042  1.00 39.06           H
ATOM   2316  HE1 PHE A 155      -2.814  55.939  54.127  1.00 39.30           H
ATOM   2317  HE2 PHE A 155      -3.968  58.970  56.490  1.00 45.55           H
ATOM   2318  HZ  PHE A 155      -2.970  58.202  54.520  1.00 38.52           H
ATOM   2319  N   LEU A 156      -7.889  52.986  58.788  1.00 35.77           N
ATOM   2320  CA  LEU A 156      -8.392  51.714  59.317  1.00 36.13           C
ATOM   2321  C   LEU A 156      -8.328  50.666  58.220  1.00 40.36           C
ATOM   2322  O   LEU A 156      -8.812  50.893  57.115  1.00 42.56           O
ATOM   2323  CB  LEU A 156      -9.836  51.864  59.793  1.00 40.49           C
ATOM   2324  CG  LEU A 156     -10.419  50.602  60.456  1.00 38.15           C
ATOM   2325  CD1 LEU A 156     -10.278  50.729  61.960  1.00 40.74           C
ATOM   2326  CD2 LEU A 156     -11.870  50.379  60.070  1.00 41.13           C
ATOM   2327  H   LEU A 156      -8.434  53.648  58.854  1.00 42.92           H
ATOM   2328  HA  LEU A 156      -7.843  51.425  60.063  1.00 43.36           H
ATOM   2329  HB2 LEU A 156      -9.876  52.583  60.442  1.00 48.58           H
ATOM   2330  HB3 LEU A 156     -10.393  52.080  59.029  1.00 48.58           H
ATOM   2331  HG  LEU A 156      -9.909  49.828  60.171  1.00 45.78           H
ATOM   2332 HD11 LEU A 156     -10.645  49.936  62.379  1.00 48.88           H
ATOM   2333 HD12 LEU A 156      -9.338  50.817  62.182  1.00 48.88           H
ATOM   2334 HD13 LEU A 156     -10.763  51.515  62.256  1.00 48.88           H
ATOM   2335 HD21 LEU A 156     -12.193  49.577  60.510  1.00 49.35           H
ATOM   2336 HD22 LEU A 156     -12.392  51.145  60.353  1.00 49.35           H
ATOM   2337 HD23 LEU A 156     -11.927  50.275  59.107  1.00 49.35           H
ATOM   2338  N   ALA A 157      -7.719  49.522  58.507  1.00 40.10           N
ATOM   2339  CA  ALA A 157      -7.419  48.553  57.454  1.00 39.76           C
ATOM   2340  C   ALA A 157      -7.926  47.174  57.859  1.00 49.66           C
ATOM   2341  O   ALA A 157      -7.403  46.574  58.803  1.00 39.89           O
ATOM   2342  CB  ALA A 157      -5.926  48.497  57.157  1.00 38.40           C
ATOM   2343  H   ALA A 157      -7.471  49.282  59.295  1.00 48.12           H
ATOM   2344  HA  ALA A 157      -7.878  48.816  56.641  1.00 47.71           H
ATOM   2345  HB1 ALA A 157      -5.769  47.845  56.456  1.00 46.08           H
ATOM   2346  HB2 ALA A 157      -5.629  49.373  56.867  1.00 46.08           H
ATOM   2347  HB3 ALA A 157      -5.454  48.237  57.963  1.00 46.08           H
ATOM   2348  N   LEU A 158      -8.930  46.669  57.133  1.00 47.35           N
ATOM   2349  CA  LEU A 158      -9.421  45.299  57.289  1.00 42.83           C
ATOM   2350  C   LEU A 158      -9.261  44.646  55.927  1.00 39.67           C
ATOM   2351  O   LEU A 158     -10.200  44.550  55.135  1.00 46.33           O
ATOM   2352  CB  LEU A 158     -10.867  45.257  57.804  1.00 40.36           C
ATOM   2353  CG  LEU A 158     -11.048  45.681  59.280  1.00 47.34           C
ATOM   2354  CD1 LEU A 158     -12.462  46.091  59.573  1.00 44.45           C
ATOM   2355  CD2 LEU A 158     -10.666  44.558  60.220  1.00 39.97           C
ATOM   2356  H   LEU A 158      -9.351  47.113  56.529  1.00 56.82           H
ATOM   2357  HA  LEU A 158      -8.859  44.827  57.922  1.00 51.39           H
ATOM   2358  HB2 LEU A 158     -11.406  45.853  57.260  1.00 48.44           H
ATOM   2359  HB3 LEU A 158     -11.199  44.349  57.717  1.00 48.44           H
ATOM   2360  HG  LEU A 158     -10.471  46.438  59.466  1.00 56.80           H
ATOM   2361 HD11 LEU A 158     -12.529  46.347  60.506  1.00 53.34           H
ATOM   2362 HD12 LEU A 158     -12.696  46.841  59.005  1.00 53.34           H
ATOM   2363 HD13 LEU A 158     -13.051  45.342  59.392  1.00 53.34           H
ATOM   2364 HD21 LEU A 158     -10.791  44.856  61.134  1.00 47.96           H
ATOM   2365 HD22 LEU A 158     -11.233  43.791  60.041  1.00 47.96           H
ATOM   2366 HD23 LEU A 158      -9.736  44.325  60.071  1.00 47.96           H
ATOM   2367  N   HIS A 159      -8.043  44.210  55.657  1.00 41.77           N
ATOM   2368  CA  HIS A 159      -7.686  43.733  54.328  1.00 48.76           C
ATOM   2369  C   HIS A 159      -8.544  42.550  53.936  1.00 51.35           C
ATOM   2370  O   HIS A 159      -8.737  41.612  54.721  1.00 49.98           O
ATOM   2371  CB  HIS A 159      -6.231  43.315  54.303  1.00 48.50           C
ATOM   2372  CG  HIS A 159      -5.751  42.854  52.968  1.00 49.27           C
ATOM   2373  ND1 HIS A 159      -5.724  43.665  51.850  1.00 49.72           N
ATOM   2374  CD2 HIS A 159      -5.245  41.659  52.582  1.00 50.43           C
ATOM   2375  CE1 HIS A 159      -5.227  42.983  50.829  1.00 44.11           C
ATOM   2376  NE2 HIS A 159      -4.929  41.765  51.246  1.00 51.38           N
ATOM   2377  H   HIS A 159      -7.400  44.179  56.227  1.00 50.13           H
ATOM   2378  HA  HIS A 159      -7.818  44.442  53.679  1.00 58.51           H
ATOM   2379  HB2 HIS A 159      -6.106  42.586  54.930  1.00 58.20           H
ATOM   2380  HB3 HIS A 159      -5.685  44.072  54.568  1.00 58.20           H
ATOM   2381  HD2 HIS A 159      -5.132  40.907  53.118  1.00 60.52           H
ATOM   2382  HE1 HIS A 159      -5.112  43.305  49.964  1.00 52.93           H
ATOM   2383  HE2 HIS A 159      -4.597  41.138  50.760  1.00 61.65           H
ATOM   2384  N   GLY A 160      -9.023  42.587  52.695  1.00 52.95           N
ATOM   2385  CA  GLY A 160      -9.992  41.648  52.191  1.00 54.09           C
ATOM   2386  C   GLY A 160     -11.400  42.191  52.197  1.00 57.79           C
ATOM   2387  O   GLY A 160     -12.280  41.624  51.547  1.00 56.79           O
ATOM   2388  H   GLY A 160      -8.787  43.174  52.113  1.00 63.54           H
ATOM   2389  HA2 GLY A 160      -9.761  41.407  51.280  1.00 64.91           H
ATOM   2390  HA3 GLY A 160      -9.972  40.845  52.734  1.00 64.91           H
ATOM   2391  N   SER A 161     -11.626  43.274  52.914  1.00 44.59           N
ATOM   2392  CA  SER A 161     -12.894  43.964  52.862  1.00 47.11           C
ATOM   2393  C   SER A 161     -12.786  45.083  51.846  1.00 54.90           C
ATOM   2394  O   SER A 161     -11.706  45.640  51.624  1.00 56.12           O
ATOM   2395  CB  SER A 161     -13.255  44.511  54.244  1.00 51.50           C
ATOM   2396  OG  SER A 161     -14.250  45.509  54.167  1.00 56.19           O
ATOM   2397  H   SER A 161     -11.052  43.633  53.445  1.00 53.51           H
ATOM   2398  HA  SER A 161     -13.590  43.351  52.578  1.00 56.53           H
ATOM   2399  HB2 SER A 161     -13.585  43.782  54.793  1.00 61.80           H
ATOM   2400  HB3 SER A 161     -12.459  44.892  54.647  1.00 61.80           H
ATOM   2401  HG  SER A 161     -14.432  45.794  54.936  1.00 67.42           H
ATOM   2402  N   GLN A 162     -13.903  45.387  51.200  1.00 45.48           N
ATOM   2403  CA  GLN A 162     -13.935  46.501  50.274  1.00 50.33           C
ATOM   2404  C   GLN A 162     -14.554  47.735  50.898  1.00 46.37           C
ATOM   2405  O   GLN A 162     -14.458  48.823  50.316  1.00 44.03           O
ATOM   2406  CB  GLN A 162     -14.691  46.114  48.996  1.00 51.59           C
ATOM   2407  CG  GLN A 162     -13.910  45.160  48.084  1.00 61.44           C
ATOM   2408  CD  GLN A 162     -12.476  45.634  47.816  1.00 68.78           C
ATOM   2409  OE1 GLN A 162     -12.198  46.844  47.739  1.00 67.55           O
ATOM   2410  NE2 GLN A 162     -11.558  44.679  47.697  1.00 63.79           N
ATOM   2411  H   GLN A 162     -14.649  44.966  51.281  1.00 54.58           H
ATOM   2412  HA  GLN A 162     -13.025  46.723  50.022  1.00 60.40           H
ATOM   2413  HB2 GLN A 162     -15.521  45.676  49.244  1.00 61.90           H
ATOM   2414  HB3 GLN A 162     -14.882  46.919  48.489  1.00 61.90           H
ATOM   2415  HG2 GLN A 162     -13.863  44.287  48.506  1.00 73.72           H
ATOM   2416  HG3 GLN A 162     -14.368  45.092  47.231  1.00 73.72           H
ATOM   2417 HE21 GLN A 162     -11.785  43.853  47.772  1.00 76.55           H
ATOM   2418 HE22 GLN A 162     -10.737  44.888  47.546  1.00 76.55           H
ATOM   2419  N   GLU A 163     -15.160  47.575  52.073  1.00 44.01           N
ATOM   2420  CA  GLU A 163     -15.701  48.677  52.861  1.00 53.56           C
ATOM   2421  C   GLU A 163     -14.633  49.423  53.666  1.00 49.91           C
ATOM   2422  O   GLU A 163     -14.759  50.639  53.857  1.00 46.01           O
ATOM   2423  CB  GLU A 163     -16.785  48.127  53.787  1.00 52.14           C
ATOM   2424  CG  GLU A 163     -18.027  47.620  53.022  1.00 56.55           C
ATOM   2425  CD  GLU A 163     -18.603  48.695  52.106  1.00 63.87           C
ATOM   2426  OE1 GLU A 163     -18.625  49.874  52.529  1.00 56.57           O
ATOM   2427  OE2 GLU A 163     -18.991  48.383  50.952  1.00 65.19           O1-
ATOM   2428  H   GLU A 163     -15.273  46.808  52.446  1.00 52.82           H
ATOM   2429  HA  GLU A 163     -16.119  49.314  52.261  1.00 64.27           H
ATOM   2430  HB2 GLU A 163     -16.421  47.383  54.293  1.00 62.57           H
ATOM   2431  HB3 GLU A 163     -17.072  48.830  54.391  1.00 62.57           H
ATOM   2432  HG2 GLU A 163     -17.777  46.858  52.476  1.00 67.86           H
ATOM   2433  HG3 GLU A 163     -18.713  47.365  53.659  1.00 67.86           H
ATOM   2434  N   ALA A 164     -13.587  48.733  54.137  1.00 43.43           N
ATOM   2435  CA  ALA A 164     -12.464  49.365  54.842  1.00 44.95           C
ATOM   2436  C   ALA A 164     -11.172  48.667  54.425  1.00 42.00           C
ATOM   2437  O   ALA A 164     -10.577  47.896  55.195  1.00 47.23           O
ATOM   2438  CB  ALA A 164     -12.658  49.318  56.364  1.00 41.69           C
ATOM   2439  H   ALA A 164     -13.504  47.880  54.058  1.00 52.12           H
ATOM   2440  HA  ALA A 164     -12.404  50.296  54.575  1.00 53.93           H
ATOM   2441  HB1 ALA A 164     -11.899  49.744  56.792  1.00 50.03           H
ATOM   2442  HB2 ALA A 164     -13.474  49.789  56.593  1.00 50.03           H
ATOM   2443  HB3 ALA A 164     -12.720  48.392  56.646  1.00 50.03           H
ATOM   2444  N   PRO A 165     -10.696  48.922  53.200  1.00 39.29           N
ATOM   2445  CA  PRO A 165      -9.517  48.196  52.700  1.00 41.60           C
ATOM   2446  C   PRO A 165      -8.194  48.725  53.212  1.00 46.71           C
ATOM   2447  O   PRO A 165      -7.167  48.058  53.002  1.00 44.36           O
ATOM   2448  CB  PRO A 165      -9.609  48.399  51.186  1.00 42.04           C
ATOM   2449  CG  PRO A 165     -10.292  49.706  51.050  1.00 37.20           C
ATOM   2450  CD  PRO A 165     -11.293  49.779  52.148  1.00 45.76           C
ATOM   2451  HA  PRO A 165      -9.589  47.251  52.904  1.00 49.92           H
ATOM   2452  HB2 PRO A 165      -8.720  48.430  50.801  1.00 50.44           H
ATOM   2453  HB3 PRO A 165     -10.137  47.688  50.789  1.00 50.44           H
ATOM   2454  HG2 PRO A 165      -9.642  50.420  51.136  1.00 44.64           H
ATOM   2455  HG3 PRO A 165     -10.733  49.751  50.187  1.00 44.64           H
ATOM   2456  HD2 PRO A 165     -11.383  50.691  52.465  1.00 54.91           H
ATOM   2457  HD3 PRO A 165     -12.144  49.416  51.857  1.00 54.91           H
ATOM   2458  N   GLY A 166      -8.182  49.901  53.839  1.00 40.38           N
ATOM   2459  CA  GLY A 166      -6.946  50.566  54.205  1.00 42.48           C
ATOM   2460  C   GLY A 166      -6.433  51.484  53.105  1.00 39.98           C
ATOM   2461  O   GLY A 166      -6.908  51.475  51.967  1.00 36.68           O
ATOM   2462  H   GLY A 166      -8.889  50.335  54.064  1.00 48.45           H
ATOM   2463  HA2 GLY A 166      -7.089  51.096  55.005  1.00 50.97           H
ATOM   2464  HA3 GLY A 166      -6.265  49.902  54.393  1.00 50.97           H
ATOM   2465  N   ASN A 167      -5.473  52.343  53.478  1.00 34.41           N
ATOM   2466  CA  ASN A 167      -4.777  53.228  52.556  1.00 38.25           C
ATOM   2467  C   ASN A 167      -5.682  54.288  51.939  1.00 36.57           C
ATOM   2468  O   ASN A 167      -5.245  54.997  51.036  1.00 36.44           O
ATOM   2469  CB  ASN A 167      -4.086  52.423  51.449  1.00 36.54           C
ATOM   2470  CG  ASN A 167      -2.887  51.662  51.986  1.00 39.24           C
ATOM   2471  OD1 ASN A 167      -2.332  52.044  53.002  1.00 33.86           O
ATOM   2472  ND2 ASN A 167      -2.479  50.610  51.310  1.00 34.18           N
ATOM   2473  H   ASN A 167      -5.204  52.427  54.291  1.00 41.29           H
ATOM   2474  HA  ASN A 167      -4.084  53.695  53.049  1.00 45.90           H
ATOM   2475  HB2 ASN A 167      -4.713  51.782  51.080  1.00 43.85           H
ATOM   2476  HB3 ASN A 167      -3.777  53.029  50.757  1.00 43.85           H
ATOM   2477 HD21 ASN A 167      -1.803  50.157  51.587  1.00 41.02           H
ATOM   2478 HD22 ASN A 167      -2.888  50.376  50.590  1.00 41.02           H
ATOM   2479  N   VAL A 168      -6.920  54.444  52.418  1.00 38.07           N
ATOM   2480  CA  VAL A 168      -7.845  55.331  51.710  1.00 36.17           C
ATOM   2481  C   VAL A 168      -7.393  56.788  51.779  1.00 38.14           C
ATOM   2482  O   VAL A 168      -7.574  57.539  50.813  1.00 36.54           O
ATOM   2483  CB  VAL A 168      -9.302  55.131  52.203  1.00 39.77           C
ATOM   2484  CG1 VAL A 168      -9.725  53.653  51.991  1.00 40.50           C
ATOM   2485  CG2 VAL A 168      -9.526  55.545  53.660  1.00 39.09           C
ATOM   2486  H   VAL A 168      -7.237  54.066  53.122  1.00 45.69           H
ATOM   2487  HA  VAL A 168      -7.833  55.080  50.773  1.00 43.40           H
ATOM   2488  HB  VAL A 168      -9.886  55.679  51.656  1.00 47.72           H
ATOM   2489 HG11 VAL A 168     -10.637  53.538  52.302  1.00 48.60           H
ATOM   2490 HG12 VAL A 168      -9.669  53.441  51.046  1.00 48.60           H
ATOM   2491 HG13 VAL A 168      -9.129  53.078  52.496  1.00 48.60           H
ATOM   2492 HG21 VAL A 168     -10.455  55.391  53.892  1.00 46.91           H
ATOM   2493 HG22 VAL A 168      -8.950  55.013  54.230  1.00 46.91           H
ATOM   2494 HG23 VAL A 168      -9.312  56.486  53.757  1.00 46.91           H
ATOM   2495  N   GLY A 169      -6.763  57.217  52.877  1.00 33.84           N
ATOM   2496  CA  GLY A 169      -6.178  58.553  52.886  1.00 30.92           C
ATOM   2497  C   GLY A 169      -5.101  58.771  51.835  1.00 30.62           C
ATOM   2498  O   GLY A 169      -4.928  59.895  51.346  1.00 31.56           O
ATOM   2499  H   GLY A 169      -6.665  56.769  53.605  1.00 40.61           H
ATOM   2500  HA2 GLY A 169      -6.879  59.207  52.738  1.00 37.11           H
ATOM   2501  HA3 GLY A 169      -5.786  58.721  53.757  1.00 37.11           H
ATOM   2502  N   LEU A 170      -4.320  57.730  51.522  1.00 29.95           N
ATOM   2503  CA  LEU A 170      -3.391  57.799  50.396  1.00 29.08           C
ATOM   2504  C   LEU A 170      -4.147  57.964  49.090  1.00 33.21           C
ATOM   2505  O   LEU A 170      -3.726  58.720  48.197  1.00 31.82           O
ATOM   2506  CB  LEU A 170      -2.503  56.548  50.323  1.00 29.87           C
ATOM   2507  CG  LEU A 170      -1.401  56.471  51.407  1.00 32.86           C
ATOM   2508  CD1 LEU A 170      -0.715  55.094  51.482  1.00 29.58           C
ATOM   2509  CD2 LEU A 170      -0.356  57.563  51.125  1.00 35.09           C
ATOM   2510  H   LEU A 170      -4.312  56.980  51.944  1.00 35.94           H
ATOM   2511  HA  LEU A 170      -2.814  58.571  50.509  1.00 34.90           H
ATOM   2512  HB2 LEU A 170      -3.065  55.764  50.420  1.00 35.84           H
ATOM   2513  HB3 LEU A 170      -2.066  56.530  49.457  1.00 35.84           H
ATOM   2514  HG  LEU A 170      -1.798  56.654  52.273  1.00 39.44           H
ATOM   2515 HD11 LEU A 170      -0.039  55.116  52.177  1.00 35.50           H
ATOM   2516 HD12 LEU A 170      -1.381  54.421  51.689  1.00 35.50           H
ATOM   2517 HD13 LEU A 170      -0.302  54.900  50.626  1.00 35.50           H
ATOM   2518 HD21 LEU A 170       0.337  57.518  51.803  1.00 42.10           H
ATOM   2519 HD22 LEU A 170       0.029  57.412  50.248  1.00 42.10           H
ATOM   2520 HD23 LEU A 170      -0.790  58.430  51.153  1.00 42.10           H
ATOM   2521  N   LEU A 171      -5.249  57.238  48.954  1.00 33.76           N
ATOM   2522  CA  LEU A 171      -6.096  57.387  47.780  1.00 34.89           C
ATOM   2523  C   LEU A 171      -6.725  58.774  47.728  1.00 39.16           C
ATOM   2524  O   LEU A 171      -6.908  59.313  46.637  1.00 31.77           O
ATOM   2525  CB  LEU A 171      -7.167  56.293  47.779  1.00 37.96           C
ATOM   2526  CG  LEU A 171      -6.638  54.883  47.504  1.00 38.30           C
ATOM   2527  CD1 LEU A 171      -7.823  53.908  47.590  1.00 46.32           C
ATOM   2528  CD2 LEU A 171      -5.942  54.760  46.127  1.00 34.47           C
ATOM   2529  H   LEU A 171      -5.526  56.656  49.523  1.00 40.51           H
ATOM   2530  HA  LEU A 171      -5.553  57.275  46.984  1.00 41.87           H
ATOM   2531  HB2 LEU A 171      -7.599  56.281  48.647  1.00 45.56           H
ATOM   2532  HB3 LEU A 171      -7.821  56.501  47.093  1.00 45.56           H
ATOM   2533  HG  LEU A 171      -5.997  54.643  48.191  1.00 45.96           H
ATOM   2534 HD11 LEU A 171      -7.504  53.008  47.418  1.00 55.59           H
ATOM   2535 HD12 LEU A 171      -8.209  53.958  48.479  1.00 55.59           H
ATOM   2536 HD13 LEU A 171      -8.486  54.157  46.927  1.00 55.59           H
ATOM   2537 HD21 LEU A 171      -5.630  53.848  46.012  1.00 41.36           H
ATOM   2538 HD22 LEU A 171      -6.579  54.982  45.430  1.00 41.36           H
ATOM   2539 HD23 LEU A 171      -5.191  55.373  46.097  1.00 41.36           H
ATOM   2540  N   ASP A 172      -7.019  59.391  48.890  1.00 39.09           N
ATOM   2541  CA  ASP A 172      -7.434  60.795  48.886  1.00 34.42           C
ATOM   2542  C   ASP A 172      -6.354  61.671  48.265  1.00 37.05           C
ATOM   2543  O   ASP A 172      -6.633  62.555  47.445  1.00 32.82           O
ATOM   2544  CB  ASP A 172      -7.718  61.293  50.302  1.00 36.20           C
ATOM   2545  CG  ASP A 172      -8.890  60.616  50.960  1.00 35.45           C
ATOM   2546  OD1 ASP A 172      -9.719  59.982  50.263  1.00 34.73           O
ATOM   2547  OD2 ASP A 172      -8.981  60.769  52.205  1.00 37.48           O1-
ATOM   2548  H   ASP A 172      -6.985  59.026  49.667  1.00 46.90           H
ATOM   2549  HA  ASP A 172      -8.244  60.889  48.361  1.00 41.31           H
ATOM   2550  HB2 ASP A 172      -6.935  61.132  50.853  1.00 43.44           H
ATOM   2551  HB3 ASP A 172      -7.905  62.244  50.268  1.00 43.44           H
ATOM   2552  N   GLN A 173      -5.107  61.455  48.658  1.00 33.50           N
ATOM   2553  CA  GLN A 173      -4.056  62.281  48.107  1.00 32.35           C
ATOM   2554  C   GLN A 173      -4.013  62.094  46.601  1.00 32.40           C
ATOM   2555  O   GLN A 173      -3.880  63.055  45.850  1.00 31.37           O
ATOM   2556  CB  GLN A 173      -2.713  61.919  48.727  1.00 30.48           C
ATOM   2557  CG  GLN A 173      -2.601  62.193  50.208  1.00 30.44           C
ATOM   2558  CD  GLN A 173      -1.306  61.639  50.787  1.00 33.20           C
ATOM   2559  OE1 GLN A 173      -0.367  61.370  50.067  1.00 31.75           O
ATOM   2560  NE2 GLN A 173      -1.269  61.457  52.097  1.00 33.23           N
ATOM   2561  H   GLN A 173      -4.852  60.857  49.222  1.00 40.20           H
ATOM   2562  HA  GLN A 173      -4.243  63.214  48.297  1.00 38.82           H
ATOM   2563  HB2 GLN A 173      -2.556  60.972  48.592  1.00 36.58           H
ATOM   2564  HB3 GLN A 173      -2.020  62.431  48.281  1.00 36.58           H
ATOM   2565  HG2 GLN A 173      -2.614  63.151  50.358  1.00 36.53           H
ATOM   2566  HG3 GLN A 173      -3.344  61.772  50.668  1.00 36.53           H
ATOM   2567 HE21 GLN A 173      -1.956  61.651  52.577  1.00 39.88           H
ATOM   2568 HE22 GLN A 173      -0.559  61.146  52.468  1.00 39.88           H
ATOM   2569  N   ARG A 174      -4.151  60.845  46.164  1.00 35.76           N
ATOM   2570  CA  ARG A 174      -4.032  60.508  44.766  1.00 36.17           C
ATOM   2571  C   ARG A 174      -5.135  61.162  43.954  1.00 36.92           C
ATOM   2572  O   ARG A 174      -4.884  61.640  42.845  1.00 31.30           O
ATOM   2573  CB  ARG A 174      -4.057  58.993  44.584  1.00 36.66           C
ATOM   2574  CG  ARG A 174      -4.072  58.573  43.091  1.00 38.01           C
ATOM   2575  CD  ARG A 174      -4.210  57.074  42.915  1.00 36.41           C
ATOM   2576  NE  ARG A 174      -3.008  56.362  43.331  1.00 32.28           N
ATOM   2577  CZ  ARG A 174      -2.908  55.043  43.438  1.00 35.21           C
ATOM   2578  NH1 ARG A 174      -3.934  54.238  43.158  1.00 34.96           N
ATOM   2579  NH2 ARG A 174      -1.754  54.516  43.777  1.00 37.39           N1+
ATOM   2580  H   ARG A 174      -4.315  60.171  46.672  1.00 42.91           H
ATOM   2581  HA  ARG A 174      -3.181  60.836  44.434  1.00 43.41           H
ATOM   2582  HB2 ARG A 174      -3.266  58.612  44.996  1.00 43.99           H
ATOM   2583  HB3 ARG A 174      -4.855  58.637  45.005  1.00 43.99           H
ATOM   2584  HG2 ARG A 174      -4.824  58.998  42.649  1.00 45.61           H
ATOM   2585  HG3 ARG A 174      -3.241  58.849  42.675  1.00 45.61           H
ATOM   2586  HD2 ARG A 174      -4.952  56.757  43.454  1.00 43.69           H
ATOM   2587  HD3 ARG A 174      -4.369  56.877  41.978  1.00 43.69           H
ATOM   2588  HE  ARG A 174      -2.313  56.831  43.522  1.00 38.73           H
ATOM   2589 HH11 ARG A 174      -4.690  54.572  42.918  1.00 41.95           H
ATOM   2590 HH12 ARG A 174      -3.845  53.386  43.232  1.00 41.95           H
ATOM   2591 HH21 ARG A 174      -1.087  55.027  43.962  1.00 44.87           H
ATOM   2592 HH22 ARG A 174      -1.678  53.664  43.859  1.00 44.87           H
ATOM   2593  N   MET A 175      -6.359  61.164  44.480  0.89 31.07           N
ATOM   2594  CA  MET A 175      -7.462  61.806  43.781  0.89 31.89           C
ATOM   2595  C   MET A 175      -7.216  63.291  43.624  0.89 33.98           C
ATOM   2596  O   MET A 175      -7.529  63.883  42.585  0.89 32.22           O
ATOM   2597  CB  MET A 175      -8.772  61.587  44.530  0.89 33.15           C
ATOM   2598  CG  MET A 175      -9.996  62.050  43.715  0.89 41.69           C
ATOM   2599  SD  MET A 175     -11.503  61.270  44.350  0.89 41.49           S
ATOM   2600  CE  MET A 175     -11.373  59.754  43.386  0.89 42.34           C
ATOM   2601  H   MET A 175      -6.572  60.803  45.231  0.89 37.28           H
ATOM   2602  HA  MET A 175      -7.551  61.407  42.901  0.89 38.27           H
ATOM   2603  HB2 MET A 175      -8.875  60.642  44.719  0.89 39.78           H
ATOM   2604  HB3 MET A 175      -8.752  62.093  45.358  0.89 39.78           H
ATOM   2605  HG2 MET A 175     -10.091  63.012  43.791  0.89 50.03           H
ATOM   2606  HG3 MET A 175      -9.883  61.792  42.786  0.89 50.03           H
ATOM   2607  HE1 MET A 175     -12.126  59.180  43.598  0.89 50.81           H
ATOM   2608  HE2 MET A 175     -11.382  59.978  42.443  0.89 50.81           H
ATOM   2609  HE3 MET A 175     -10.542  59.307  43.613  0.89 50.81           H
ATOM   2610  N   ALA A 176      -6.667  63.917  44.650  1.00 40.81           N
ATOM   2611  CA  ALA A 176      -6.328  65.325  44.530  1.00 36.55           C
ATOM   2612  C   ALA A 176      -5.245  65.548  43.491  1.00 31.92           C
ATOM   2613  O   ALA A 176      -5.278  66.550  42.777  1.00 33.11           O
ATOM   2614  CB  ALA A 176      -5.875  65.879  45.866  1.00 40.22           C
ATOM   2615  H   ALA A 176      -6.484  63.561  45.411  1.00 48.97           H
ATOM   2616  HA  ALA A 176      -7.117  65.817  44.252  1.00 43.86           H
ATOM   2617  HB1 ALA A 176      -5.655  66.818  45.760  1.00 48.27           H
ATOM   2618  HB2 ALA A 176      -6.594  65.778  46.510  1.00 48.27           H
ATOM   2619  HB3 ALA A 176      -5.094  65.387  46.163  1.00 48.27           H
ATOM   2620  N   LEU A 177      -4.251  64.656  43.410  1.00 31.90           N
ATOM   2621  CA  LEU A 177      -3.216  64.820  42.391  1.00 34.58           C
ATOM   2622  C   LEU A 177      -3.797  64.600  40.991  1.00 34.75           C
ATOM   2623  O   LEU A 177      -3.363  65.226  40.016  1.00 31.80           O
ATOM   2624  CB  LEU A 177      -2.068  63.844  42.630  1.00 33.08           C
ATOM   2625  CG  LEU A 177      -1.220  63.981  43.893  1.00 39.58           C
ATOM   2626  CD1 LEU A 177      -0.145  62.881  43.964  1.00 40.63           C
ATOM   2627  CD2 LEU A 177      -0.575  65.348  43.970  1.00 40.74           C
ATOM   2628  H   LEU A 177      -4.157  63.968  43.917  1.00 38.28           H
ATOM   2629  HA  LEU A 177      -2.863  65.722  42.436  1.00 41.50           H
ATOM   2630  HB2 LEU A 177      -2.441  62.949  42.643  1.00 39.70           H
ATOM   2631  HB3 LEU A 177      -1.459  63.918  41.879  1.00 39.70           H
ATOM   2632  HG  LEU A 177      -1.796  63.881  44.668  1.00 47.49           H
ATOM   2633 HD11 LEU A 177       0.373  62.998  44.776  1.00 48.76           H
ATOM   2634 HD12 LEU A 177      -0.580  62.014  43.971  1.00 48.76           H
ATOM   2635 HD13 LEU A 177       0.434  62.955  43.188  1.00 48.76           H
ATOM   2636 HD21 LEU A 177      -0.045  65.402  44.781  1.00 48.89           H
ATOM   2637 HD22 LEU A 177      -0.006  65.473  43.194  1.00 48.89           H
ATOM   2638 HD23 LEU A 177      -1.270  66.025  43.983  1.00 48.89           H
ATOM   2639  N   GLN A 178      -4.763  63.691  40.888  1.00 34.83           N
ATOM   2640  CA  GLN A 178      -5.474  63.463  39.633  1.00 37.90           C
ATOM   2641  C   GLN A 178      -6.223  64.722  39.245  1.00 34.12           C
ATOM   2642  O   GLN A 178      -6.199  65.145  38.085  1.00 40.87           O
ATOM   2643  CB  GLN A 178      -6.456  62.288  39.783  1.00 40.98           C
ATOM   2644  CG  GLN A 178      -7.249  61.905  38.495  1.00 37.04           C
ATOM   2645  CD  GLN A 178      -6.333  61.195  37.523  1.00 48.21           C
ATOM   2646  OE1 GLN A 178      -5.917  60.068  37.768  1.00 46.19           O
ATOM   2647  NE2 GLN A 178      -5.956  61.876  36.455  1.00 40.97           N
ATOM   2648  H   GLN A 178      -5.027  63.190  41.536  1.00 41.79           H
ATOM   2649  HA  GLN A 178      -4.839  63.250  38.931  1.00 45.48           H
ATOM   2650  HB2 GLN A 178      -5.955  61.504  40.060  1.00 49.18           H
ATOM   2651  HB3 GLN A 178      -7.104  62.516  40.468  1.00 49.18           H
ATOM   2652  HG2 GLN A 178      -7.978  61.308  38.727  1.00 44.45           H
ATOM   2653  HG3 GLN A 178      -7.588  62.709  38.071  1.00 44.45           H
ATOM   2654 HE21 GLN A 178      -6.231  62.683  36.341  1.00 49.17           H
ATOM   2655 HE22 GLN A 178      -5.436  61.513  35.875  1.00 49.17           H
ATOM   2656  N   TRP A 179      -6.846  65.366  40.230  1.00 38.78           N
ATOM   2657  CA  TRP A 179      -7.570  66.595  39.950  1.00 33.20           C
ATOM   2658  C   TRP A 179      -6.611  67.680  39.477  1.00 35.52           C
ATOM   2659  O   TRP A 179      -6.878  68.367  38.482  1.00 36.12           O
ATOM   2660  CB  TRP A 179      -8.335  67.010  41.196  1.00 33.20           C
ATOM   2661  CG  TRP A 179      -9.370  68.019  40.935  1.00 35.75           C
ATOM   2662  CD1 TRP A 179     -10.700  67.785  40.719  1.00 39.64           C
ATOM   2663  CD2 TRP A 179      -9.182  69.443  40.829  1.00 39.21           C
ATOM   2664  NE1 TRP A 179     -11.345  68.976  40.498  1.00 39.49           N
ATOM   2665  CE2 TRP A 179     -10.439  70.005  40.559  1.00 38.31           C
ATOM   2666  CE3 TRP A 179      -8.074  70.291  40.949  1.00 35.81           C
ATOM   2667  CZ2 TRP A 179     -10.622  71.378  40.401  1.00 37.64           C
ATOM   2668  CZ3 TRP A 179      -8.263  71.657  40.788  1.00 41.78           C
ATOM   2669  CH2 TRP A 179      -9.517  72.181  40.508  1.00 36.81           C
ATOM   2670  H   TRP A 179      -6.864  65.115  41.052  1.00 46.54           H
ATOM   2671  HA  TRP A 179      -8.213  66.431  39.242  1.00 39.84           H
ATOM   2672  HB2 TRP A 179      -8.769  66.229  41.574  1.00 39.85           H
ATOM   2673  HB3 TRP A 179      -7.711  67.384  41.838  1.00 39.85           H
ATOM   2674  HD1 TRP A 179     -11.105  66.948  40.725  1.00 47.56           H
ATOM   2675  HE1 TRP A 179     -12.186  69.063  40.341  1.00 47.39           H
ATOM   2676  HE3 TRP A 179      -7.229  69.945  41.125  1.00 42.98           H
ATOM   2677  HZ2 TRP A 179     -11.462  71.735  40.220  1.00 45.17           H
ATOM   2678  HZ3 TRP A 179      -7.534  72.231  40.860  1.00 50.14           H
ATOM   2679  HH2 TRP A 179      -9.614  73.101  40.414  1.00 44.17           H
ATOM   2680  N   VAL A 180      -5.458  67.807  40.136  1.00 34.37           N
ATOM   2681  CA  VAL A 180      -4.453  68.770  39.692  1.00 37.59           C
ATOM   2682  C   VAL A 180      -4.004  68.449  38.270  1.00 35.61           C
ATOM   2683  O   VAL A 180      -3.920  69.328  37.402  1.00 38.13           O
ATOM   2684  CB  VAL A 180      -3.266  68.767  40.671  1.00 33.10           C
ATOM   2685  CG1 VAL A 180      -2.076  69.531  40.111  1.00 32.82           C
ATOM   2686  CG2 VAL A 180      -3.715  69.343  42.009  1.00 34.00           C
ATOM   2687  H   VAL A 180      -5.238  67.354  40.833  1.00 41.24           H
ATOM   2688  HA  VAL A 180      -4.842  69.659  39.692  1.00 45.11           H
ATOM   2689  HB  VAL A 180      -2.987  67.850  40.821  1.00 39.72           H
ATOM   2690 HG11 VAL A 180      -1.353  69.504  40.756  1.00 39.38           H
ATOM   2691 HG12 VAL A 180      -1.796  69.113  39.281  1.00 39.38           H
ATOM   2692 HG13 VAL A 180      -2.340  70.449  39.946  1.00 39.38           H
ATOM   2693 HG21 VAL A 180      -2.964  69.339  42.622  1.00 40.80           H
ATOM   2694 HG22 VAL A 180      -4.027  70.251  41.872  1.00 40.80           H
ATOM   2695 HG23 VAL A 180      -4.434  68.796  42.362  1.00 40.80           H
ATOM   2696  N   HIS A 181      -3.644  67.192  38.034  1.00 37.75           N
ATOM   2697  CA  HIS A 181      -3.237  66.770  36.698  1.00 36.06           C
ATOM   2698  C   HIS A 181      -4.268  67.181  35.651  1.00 36.47           C
ATOM   2699  O   HIS A 181      -3.916  67.752  34.627  1.00 34.71           O
ATOM   2700  CB  HIS A 181      -3.032  65.246  36.680  1.00 39.71           C
ATOM   2701  CG  HIS A 181      -2.646  64.705  35.337  1.00 44.09           C
ATOM   2702  ND1 HIS A 181      -3.579  64.280  34.411  1.00 53.19           N
ATOM   2703  CD2 HIS A 181      -1.436  64.524  34.762  1.00 45.69           C
ATOM   2704  CE1 HIS A 181      -2.957  63.858  33.326  1.00 51.83           C
ATOM   2705  NE2 HIS A 181      -1.656  63.989  33.516  1.00 51.48           N
ATOM   2706  H   HIS A 181      -3.626  66.568  38.625  1.00 45.31           H
ATOM   2707  HA  HIS A 181      -2.393  67.192  36.474  1.00 43.27           H
ATOM   2708  HB2 HIS A 181      -3.859  64.816  36.946  1.00 47.66           H
ATOM   2709  HB3 HIS A 181      -2.326  65.018  37.305  1.00 47.66           H
ATOM   2710  HD1 HIS A 181      -4.432  64.289  34.524  1.00 63.83           H
ATOM   2711  HD2 HIS A 181      -0.609  64.716  35.143  1.00 54.82           H
ATOM   2712  HE1 HIS A 181      -3.365  63.521  32.561  1.00 62.19           H
ATOM   2713  N   ASP A 182      -5.549  66.942  35.930  1.00 34.13           N
ATOM   2714  CA  ASP A 182      -6.610  67.189  34.989  1.00 34.00           C
ATOM   2715  C   ASP A 182      -6.941  68.670  34.837  1.00 40.21           C
ATOM   2716  O   ASP A 182      -7.261  69.097  33.721  1.00 43.98           O
ATOM   2717  CB  ASP A 182      -7.869  66.446  35.407  1.00 32.61           C
ATOM   2718  CG  ASP A 182      -7.738  64.944  35.270  1.00 36.07           C
ATOM   2719  OD1 ASP A 182      -6.754  64.458  34.664  1.00 38.91           O
ATOM   2720  OD2 ASP A 182      -8.643  64.243  35.754  1.00 38.07           O1-
ATOM   2721  H   ASP A 182      -5.824  66.628  36.682  1.00 40.96           H
ATOM   2722  HA  ASP A 182      -6.341  66.854  34.120  1.00 40.80           H
ATOM   2723  HB2 ASP A 182      -8.061  66.646  36.336  1.00 39.13           H
ATOM   2724  HB3 ASP A 182      -8.607  66.735  34.847  1.00 39.13           H
ATOM   2725  N   ASN A 183      -6.829  69.466  35.913  1.00 37.87           N
ATOM   2726  CA  ASN A 183      -7.366  70.826  35.936  1.00 34.98           C
ATOM   2727  C   ASN A 183      -6.368  71.958  36.160  1.00 35.24           C
ATOM   2728  O   ASN A 183      -6.755  73.126  35.992  1.00 39.67           O
ATOM   2729  CB  ASN A 183      -8.461  70.928  37.009  1.00 34.33           C
ATOM   2730  CG  ASN A 183      -9.659  70.059  36.668  1.00 42.16           C
ATOM   2731  OD1 ASN A 183     -10.417  70.365  35.728  1.00 38.61           O
ATOM   2732  ND2 ASN A 183      -9.797  68.938  37.371  1.00 35.49           N
ATOM   2733  H   ASN A 183      -6.442  69.234  36.645  1.00 45.44           H
ATOM   2734  HA  ASN A 183      -7.791  70.992  35.080  1.00 41.97           H
ATOM   2735  HB2 ASN A 183      -8.103  70.631  37.860  1.00 41.20           H
ATOM   2736  HB3 ASN A 183      -8.761  71.848  37.073  1.00 41.20           H
ATOM   2737 HD21 ASN A 183     -10.460  68.412  37.216  1.00 42.59           H
ATOM   2738 HD22 ASN A 183      -9.224  68.739  37.980  1.00 42.59           H
ATOM   2739  N   ILE A 184      -5.115  71.698  36.545  1.00 33.64           N
ATOM   2740  CA  ILE A 184      -4.316  72.849  36.952  1.00 34.96           C
ATOM   2741  C   ILE A 184      -3.992  73.766  35.779  1.00 40.82           C
ATOM   2742  O   ILE A 184      -3.628  74.936  35.990  1.00 35.85           O
ATOM   2743  CB  ILE A 184      -3.057  72.395  37.701  1.00 35.84           C
ATOM   2744  CG1 ILE A 184      -2.579  73.502  38.644  1.00 39.57           C
ATOM   2745  CG2 ILE A 184      -1.943  71.938  36.766  1.00 34.22           C
ATOM   2746  CD1 ILE A 184      -3.528  73.745  39.828  1.00 37.42           C
ATOM   2747  H   ILE A 184      -4.731  70.929  36.578  1.00 40.37           H
ATOM   2748  HA  ILE A 184      -4.843  73.370  37.578  1.00 41.96           H
ATOM   2749  HB  ILE A 184      -3.305  71.634  38.249  1.00 43.01           H
ATOM   2750 HG12 ILE A 184      -1.712  73.256  39.003  1.00 47.48           H
ATOM   2751 HG13 ILE A 184      -2.507  74.331  38.145  1.00 47.48           H
ATOM   2752 HG21 ILE A 184      -1.179  71.665  37.297  1.00 41.07           H
ATOM   2753 HG22 ILE A 184      -2.263  71.191  36.237  1.00 41.07           H
ATOM   2754 HG23 ILE A 184      -1.697  72.675  36.185  1.00 41.07           H
ATOM   2755 HD11 ILE A 184      -3.166  74.454  40.382  1.00 44.90           H
ATOM   2756 HD12 ILE A 184      -4.399  74.002  39.487  1.00 44.90           H
ATOM   2757 HD13 ILE A 184      -3.603  72.927  40.344  1.00 44.90           H
ATOM   2758  N   GLN A 185      -4.114  73.267  34.537  1.00 37.04           N
ATOM   2759  CA  GLN A 185      -3.859  74.111  33.377  1.00 36.50           C
ATOM   2760  C   GLN A 185      -4.786  75.318  33.355  1.00 35.62           C
ATOM   2761  O   GLN A 185      -4.392  76.394  32.895  1.00 39.37           O
ATOM   2762  CB  GLN A 185      -4.018  73.298  32.080  1.00 37.23           C
ATOM   2763  CG  GLN A 185      -5.435  72.871  31.838  1.00 36.30           C
ATOM   2764  CD  GLN A 185      -5.548  71.673  30.881  1.00 41.81           C
ATOM   2765  OE1 GLN A 185      -5.214  70.550  31.236  1.00 41.76           O
ATOM   2766  NE2 GLN A 185      -6.024  71.924  29.668  1.00 43.93           N
ATOM   2767  H   GLN A 185      -4.339  72.459  34.351  1.00 44.45           H
ATOM   2768  HA  GLN A 185      -2.946  74.435  33.417  1.00 43.80           H
ATOM   2769  HB2 GLN A 185      -3.735  73.842  31.329  1.00 44.68           H
ATOM   2770  HB3 GLN A 185      -3.469  72.500  32.138  1.00 44.68           H
ATOM   2771  HG2 GLN A 185      -5.837  72.617  32.684  1.00 43.56           H
ATOM   2772  HG3 GLN A 185      -5.925  73.612  31.448  1.00 43.56           H
ATOM   2773 HE21 GLN A 185      -6.251  72.725  29.452  1.00 52.71           H
ATOM   2774 HE22 GLN A 185      -6.105  71.285  29.098  1.00 52.71           H
ATOM   2775  N   PHE A 186      -5.997  75.173  33.877  1.00 34.16           N
ATOM   2776  CA  PHE A 186      -6.949  76.269  33.843  1.00 38.57           C
ATOM   2777  C   PHE A 186      -6.591  77.344  34.851  1.00 43.75           C
ATOM   2778  O   PHE A 186      -7.094  78.468  34.748  1.00 36.75           O
ATOM   2779  CB  PHE A 186      -8.365  75.724  34.072  1.00 36.59           C
ATOM   2780  CG  PHE A 186      -8.752  74.652  33.081  1.00 40.68           C
ATOM   2781  CD1 PHE A 186      -8.781  74.941  31.723  1.00 40.20           C
ATOM   2782  CD2 PHE A 186      -9.036  73.359  33.493  1.00 38.51           C
ATOM   2783  CE1 PHE A 186      -9.119  73.951  30.775  1.00 45.79           C
ATOM   2784  CE2 PHE A 186      -9.366  72.368  32.566  1.00 40.11           C
ATOM   2785  CZ  PHE A 186      -9.399  72.665  31.196  1.00 42.40           C
ATOM   2786  H   PHE A 186      -6.289  74.457  34.254  1.00 41.00           H
ATOM   2787  HA  PHE A 186      -6.927  76.672  32.961  1.00 46.28           H
ATOM   2788  HB2 PHE A 186      -8.415  75.341  34.961  1.00 43.91           H
ATOM   2789  HB3 PHE A 186      -9.000  76.452  33.988  1.00 43.91           H
ATOM   2790  HD1 PHE A 186      -8.585  75.803  31.435  1.00 48.24           H
ATOM   2791  HD2 PHE A 186      -9.009  73.149  34.399  1.00 46.21           H
ATOM   2792  HE1 PHE A 186      -9.139  74.161  29.869  1.00 54.95           H
ATOM   2793  HE2 PHE A 186      -9.561  71.506  32.858  1.00 48.14           H
ATOM   2794  HZ  PHE A 186      -9.629  72.009  30.578  1.00 50.88           H
ATOM   2795  N   PHE A 187      -5.720  77.027  35.811  1.00 41.87           N
ATOM   2796  CA  PHE A 187      -5.237  77.999  36.777  1.00 37.27           C
ATOM   2797  C   PHE A 187      -3.892  78.561  36.351  1.00 40.84           C
ATOM   2798  O   PHE A 187      -3.337  79.401  37.051  1.00 40.98           O
ATOM   2799  CB  PHE A 187      -5.160  77.362  38.179  1.00 39.65           C
ATOM   2800  CG  PHE A 187      -6.502  76.926  38.721  1.00 38.79           C
ATOM   2801  CD1 PHE A 187      -7.000  75.680  38.421  1.00 33.87           C
ATOM   2802  CD2 PHE A 187      -7.251  77.756  39.544  1.00 39.31           C
ATOM   2803  CE1 PHE A 187      -8.227  75.271  38.894  1.00 40.90           C
ATOM   2804  CE2 PHE A 187      -8.495  77.360  40.006  1.00 35.23           C
ATOM   2805  CZ  PHE A 187      -8.982  76.113  39.693  1.00 39.23           C
ATOM   2806  H   PHE A 187      -5.393  76.240  35.921  1.00 50.25           H
ATOM   2807  HA  PHE A 187      -5.866  78.736  36.820  1.00 44.73           H
ATOM   2808  HB2 PHE A 187      -4.588  76.580  38.137  1.00 47.59           H
ATOM   2809  HB3 PHE A 187      -4.786  78.010  38.797  1.00 47.59           H
ATOM   2810  HD1 PHE A 187      -6.508  75.111  37.874  1.00 40.65           H
ATOM   2811  HD2 PHE A 187      -6.935  78.606  39.749  1.00 47.17           H
ATOM   2812  HE1 PHE A 187      -8.550  74.427  38.674  1.00 49.08           H
ATOM   2813  HE2 PHE A 187      -8.988  77.926  40.554  1.00 42.27           H
ATOM   2814  HZ  PHE A 187      -9.807  75.835  40.021  1.00 47.07           H
ATOM   2815  N   GLY A 188      -3.373  78.140  35.199  1.00 40.13           N
ATOM   2816  CA  GLY A 188      -2.066  78.583  34.757  1.00 37.45           C
ATOM   2817  C   GLY A 188      -0.917  77.671  35.103  1.00 39.14           C
ATOM   2818  O   GLY A 188       0.247  78.053  34.896  1.00 37.43           O
ATOM   2819  H   GLY A 188      -3.763  77.596  34.658  1.00 48.15           H
ATOM   2820  HA2 GLY A 188      -2.081  78.687  33.792  1.00 44.94           H
ATOM   2821  HA3 GLY A 188      -1.883  79.452  35.147  1.00 44.94           H
ATOM   2822  N   GLY A 189      -1.198  76.487  35.628  1.00 40.95           N
ATOM   2823  CA  GLY A 189      -0.166  75.544  35.990  1.00 41.93           C
ATOM   2824  C   GLY A 189       0.108  74.608  34.835  1.00 38.49           C
ATOM   2825  O   GLY A 189      -0.781  74.277  34.061  1.00 37.69           O
ATOM   2826  H   GLY A 189      -1.995  76.206  35.785  1.00 49.14           H
ATOM   2827  HA2 GLY A 189       0.652  76.017  36.212  1.00 50.32           H
ATOM   2828  HA3 GLY A 189      -0.447  75.023  36.758  1.00 50.32           H
ATOM   2829  N   ASP A 190       1.351  74.173  34.741  1.00 38.43           N
ATOM   2830  CA  ASP A 190       1.722  73.167  33.765  1.00 40.91           C
ATOM   2831  C   ASP A 190       1.595  71.783  34.406  1.00 35.33           C
ATOM   2832  O   ASP A 190       2.453  71.419  35.214  1.00 38.36           O
ATOM   2833  CB  ASP A 190       3.143  73.423  33.280  1.00 36.47           C
ATOM   2834  CG  ASP A 190       3.687  72.302  32.424  1.00 37.61           C
ATOM   2835  OD1 ASP A 190       2.918  71.426  31.987  1.00 41.01           O
ATOM   2836  OD2 ASP A 190       4.907  72.293  32.220  1.00 42.48           O1-
ATOM   2837  H   ASP A 190       2.002  74.447  35.232  1.00 46.12           H
ATOM   2838  HA  ASP A 190       1.122  73.213  33.005  1.00 49.09           H
ATOM   2839  HB2 ASP A 190       3.153  74.236  32.751  1.00 43.76           H
ATOM   2840  HB3 ASP A 190       3.725  73.522  34.049  1.00 43.76           H
ATOM   2841  N   PRO A 191       0.590  70.974  34.044  1.00 38.11           N
ATOM   2842  CA  PRO A 191       0.412  69.665  34.691  1.00 38.53           C
ATOM   2843  C   PRO A 191       1.508  68.667  34.393  1.00 39.22           C
ATOM   2844  O   PRO A 191       1.507  67.596  35.004  1.00 44.02           O
ATOM   2845  CB  PRO A 191      -0.928  69.174  34.134  1.00 41.10           C
ATOM   2846  CG  PRO A 191      -1.014  69.855  32.784  1.00 42.41           C
ATOM   2847  CD  PRO A 191      -0.380  71.178  32.952  1.00 40.35           C
ATOM   2848  HA  PRO A 191       0.335  69.776  35.652  1.00 46.23           H
ATOM   2849  HB2 PRO A 191      -0.913  68.209  34.037  1.00 49.32           H
ATOM   2850  HB3 PRO A 191      -1.652  69.456  34.714  1.00 49.32           H
ATOM   2851  HG2 PRO A 191      -0.535  69.330  32.125  1.00 50.89           H
ATOM   2852  HG3 PRO A 191      -1.945  69.954  32.530  1.00 50.89           H
ATOM   2853  HD2 PRO A 191       0.079  71.437  32.138  1.00 48.42           H
ATOM   2854  HD3 PRO A 191      -1.043  71.838  33.210  1.00 48.42           H
ATOM   2855  N   LYS A 192       2.430  68.970  33.494  1.00 38.30           N
ATOM   2856  CA  LYS A 192       3.595  68.130  33.240  1.00 42.63           C
ATOM   2857  C   LYS A 192       4.791  68.521  34.095  1.00 40.62           C
ATOM   2858  O   LYS A 192       5.848  67.892  33.995  1.00 38.11           O
ATOM   2859  CB  LYS A 192       3.968  68.205  31.736  1.00 47.60           C
ATOM   2860  CG  LYS A 192       2.899  67.561  30.856  1.00 57.49           C
ATOM   2861  H   LYS A 192       2.405  69.676  33.004  1.00 45.96           H
ATOM   2862  HA  LYS A 192       3.369  67.209  33.446  1.00 51.15           H
ATOM   2863  HB2 LYS A 192       4.804  67.735  31.590  1.00 57.12           H
ATOM   2864  HB3 LYS A 192       4.056  69.135  31.474  1.00 57.12           H
ATOM   2865  HG1 LYS A 192       2.092  68.098  30.894  1.00 68.99           H
ATOM   2866  HG3 LYS A 192       3.225  67.517  29.943  1.00 68.99           H
ATOM   2867  N   THR A 193       4.654  69.549  34.926  1.00 39.95           N
ATOM   2868  CA  THR A 193       5.736  70.008  35.787  1.00 39.83           C
ATOM   2869  C   THR A 193       5.194  70.228  37.202  1.00 41.98           C
ATOM   2870  O   THR A 193       5.202  71.334  37.739  1.00 35.31           O
ATOM   2871  CB  THR A 193       6.345  71.268  35.182  1.00 46.73           C
ATOM   2872  OG1 THR A 193       6.615  71.030  33.793  1.00 47.10           O
ATOM   2873  CG2 THR A 193       7.653  71.609  35.856  1.00 46.30           C
ATOM   2874  H   THR A 193       3.929  70.004  35.010  1.00 47.94           H
ATOM   2875  HA  THR A 193       6.424  69.326  35.828  1.00 47.80           H
ATOM   2876  HB  THR A 193       5.734  72.014  35.280  1.00 56.07           H
ATOM   2877  HG1 THR A 193       6.952  71.716  33.444  1.00 56.52           H
ATOM   2878 HG21 THR A 193       8.029  72.411  35.462  1.00 55.56           H
ATOM   2879 HG22 THR A 193       7.508  71.761  36.803  1.00 55.56           H
ATOM   2880 HG23 THR A 193       8.282  70.879  35.747  1.00 55.56           H
ATOM   2881  N   VAL A 194       4.646  69.152  37.761  1.00 35.07           N
ATOM   2882  CA  VAL A 194       4.110  69.116  39.120  1.00 38.23           C
ATOM   2883  C   VAL A 194       5.128  68.462  40.045  1.00 30.51           C
ATOM   2884  O   VAL A 194       5.489  67.298  39.848  1.00 33.67           O
ATOM   2885  CB  VAL A 194       2.796  68.329  39.182  1.00 36.34           C
ATOM   2886  CG1 VAL A 194       2.340  68.214  40.652  1.00 38.61           C
ATOM   2887  CG2 VAL A 194       1.727  68.986  38.343  1.00 35.18           C
ATOM   2888  H   VAL A 194       4.569  68.399  37.353  1.00 42.08           H
ATOM   2889  HA  VAL A 194       3.946  70.021  39.430  1.00 45.87           H
ATOM   2890  HB  VAL A 194       2.943  67.434  38.839  1.00 43.60           H
ATOM   2891 HG11 VAL A 194       1.508  67.715  40.686  1.00 46.33           H
ATOM   2892 HG12 VAL A 194       3.025  67.751  41.160  1.00 46.33           H
ATOM   2893 HG13 VAL A 194       2.207  69.105  41.012  1.00 46.33           H
ATOM   2894 HG21 VAL A 194       0.912  68.464  38.404  1.00 42.22           H
ATOM   2895 HG22 VAL A 194       1.572  69.884  38.676  1.00 42.22           H
ATOM   2896 HG23 VAL A 194       2.028  69.023  37.421  1.00 42.22           H
ATOM   2897  N   THR A 195       5.555  69.189  41.063  1.00 32.78           N
ATOM   2898  CA  THR A 195       6.365  68.636  42.147  1.00 35.32           C
ATOM   2899  C   THR A 195       5.475  68.398  43.363  1.00 33.27           C
ATOM   2900  O   THR A 195       4.833  69.337  43.861  1.00 33.71           O
ATOM   2901  CB  THR A 195       7.516  69.567  42.517  1.00 31.10           C
ATOM   2902  OG1 THR A 195       8.435  69.650  41.432  1.00 34.95           O
ATOM   2903  CG2 THR A 195       8.287  69.044  43.779  1.00 30.93           C
ATOM   2904  H   THR A 195       5.387  70.027  41.156  1.00 39.34           H
ATOM   2905  HA  THR A 195       6.737  67.785  41.869  1.00 42.38           H
ATOM   2906  HB  THR A 195       7.168  70.451  42.714  1.00 37.32           H
ATOM   2907  HG1 THR A 195       8.047  69.950  40.750  1.00 41.94           H
ATOM   2908 HG21 THR A 195       9.014  69.648  43.997  1.00 37.12           H
ATOM   2909 HG22 THR A 195       7.684  68.989  44.536  1.00 37.12           H
ATOM   2910 HG23 THR A 195       8.652  68.163  43.602  1.00 37.12           H
ATOM   2911  N   ILE A 196       5.445  67.159  43.858  1.00 32.49           N
ATOM   2912  CA  ILE A 196       4.817  66.896  45.148  1.00 31.91           C
ATOM   2913  C   ILE A 196       5.854  67.053  46.254  1.00 33.33           C
ATOM   2914  O   ILE A 196       7.007  66.608  46.128  1.00 30.27           O
ATOM   2915  CB  ILE A 196       4.151  65.509  45.206  1.00 36.80           C
ATOM   2916  CG1 ILE A 196       5.129  64.369  44.928  1.00 34.07           C
ATOM   2917  CG2 ILE A 196       2.952  65.479  44.321  1.00 37.72           C
ATOM   2918  CD1 ILE A 196       4.496  62.974  45.147  1.00 32.71           C
ATOM   2919  H   ILE A 196       5.776  66.466  43.472  1.00 38.99           H
ATOM   2920  HA  ILE A 196       4.126  67.560  45.296  1.00 38.29           H
ATOM   2921  HB  ILE A 196       3.832  65.388  46.115  1.00 44.16           H
ATOM   2922 HG12 ILE A 196       5.423  64.423  44.005  1.00 40.88           H
ATOM   2923 HG13 ILE A 196       5.889  64.451  45.525  1.00 40.88           H
ATOM   2924 HG21 ILE A 196       2.546  64.599  44.371  1.00 45.26           H
ATOM   2925 HG22 ILE A 196       2.322  66.152  44.621  1.00 45.26           H
ATOM   2926 HG23 ILE A 196       3.228  65.666  43.410  1.00 45.26           H
ATOM   2927 HD11 ILE A 196       5.160  62.293  44.957  1.00 39.25           H
ATOM   2928 HD12 ILE A 196       4.203  62.903  46.069  1.00 39.25           H
ATOM   2929 HD13 ILE A 196       3.738  62.875  44.550  1.00 39.25           H
ATOM   2930  N   PHE A 197       5.463  67.743  47.316  1.00 31.16           N
ATOM   2931  CA  PHE A 197       6.355  67.893  48.464  1.00 29.86           C
ATOM   2932  C   PHE A 197       5.559  67.814  49.752  1.00 27.79           C
ATOM   2933  O   PHE A 197       4.380  68.163  49.785  1.00 29.20           O
ATOM   2934  CB  PHE A 197       7.226  69.180  48.363  1.00 31.22           C
ATOM   2935  CG  PHE A 197       6.523  70.511  48.547  1.00 31.63           C
ATOM   2936  CD1 PHE A 197       5.413  70.870  47.798  1.00 35.06           C
ATOM   2937  CD2 PHE A 197       7.088  71.474  49.430  1.00 33.92           C
ATOM   2938  CE1 PHE A 197       4.825  72.146  47.967  1.00 36.67           C
ATOM   2939  CE2 PHE A 197       6.512  72.738  49.613  1.00 33.76           C
ATOM   2940  CZ  PHE A 197       5.377  73.079  48.893  1.00 39.04           C
ATOM   2941  H   PHE A 197       4.700  68.130  47.400  1.00 37.39           H
ATOM   2942  HA  PHE A 197       6.967  67.140  48.465  1.00 35.83           H
ATOM   2943  HB2 PHE A 197       7.919  69.128  49.039  1.00 37.47           H
ATOM   2944  HB3 PHE A 197       7.639  69.196  47.485  1.00 37.47           H
ATOM   2945  HD1 PHE A 197       5.041  70.262  47.200  1.00 42.08           H
ATOM   2946  HD2 PHE A 197       7.843  71.247  49.924  1.00 40.71           H
ATOM   2947  HE1 PHE A 197       4.063  72.371  47.483  1.00 44.00           H
ATOM   2948  HE2 PHE A 197       6.885  73.341  50.215  1.00 40.52           H
ATOM   2949  HZ  PHE A 197       4.988  73.916  49.002  1.00 46.84           H
ATOM   2950  N   GLY A 198       6.205  67.257  50.799  1.00 32.62           N
ATOM   2951  CA  GLY A 198       5.595  67.095  52.109  1.00 31.01           C
ATOM   2952  C   GLY A 198       6.623  66.811  53.189  1.00 32.78           C
ATOM   2953  O   GLY A 198       7.778  66.458  52.933  1.00 30.62           O
ATOM   2954  H   GLY A 198       7.013  66.964  50.760  1.00 39.15           H
ATOM   2955  HA2 GLY A 198       5.116  67.905  52.345  1.00 37.21           H
ATOM   2956  HA3 GLY A 198       4.964  66.359  52.083  1.00 37.21           H
ATOM   2957  N   GLU A 199       6.172  66.972  54.419  1.00 36.45           N
ATOM   2958  CA  GLU A 199       7.029  66.841  55.589  1.00 34.49           C
ATOM   2959  C   GLU A 199       6.461  65.780  56.510  1.00 33.37           C
ATOM   2960  O   GLU A 199       5.248  65.647  56.644  1.00 31.59           O
ATOM   2961  CB  GLU A 199       7.166  68.166  56.318  1.00 28.21           C
ATOM   2962  CG  GLU A 199       8.156  68.125  57.511  1.00 29.14           C
ATOM   2963  CD  GLU A 199       7.474  67.783  58.820  1.00 32.81           C
ATOM   2964  OE1 GLU A 199       6.224  67.797  58.833  1.00 34.09           O
ATOM   2965  OE2 GLU A 199       8.182  67.513  59.839  1.00 34.04           O1-
ATOM   2966  H   GLU A 199       5.356  67.163  54.609  1.00 43.74           H
ATOM   2967  HA  GLU A 199       7.912  66.557  55.307  1.00 41.39           H
ATOM   2968  HB2 GLU A 199       7.484  68.835  55.692  1.00 33.85           H
ATOM   2969  HB3 GLU A 199       6.297  68.424  56.662  1.00 33.85           H
ATOM   2970  HG2 GLU A 199       8.832  67.451  57.339  1.00 34.97           H
ATOM   2971  HG3 GLU A 199       8.572  68.996  57.607  1.00 34.97           H
ATOM   2972  N   SER A 200       7.358  65.017  57.116  1.00 36.14           N
ATOM   2973  CA  SER A 200       7.001  64.008  58.099  1.00 32.13           C
ATOM   2974  C   SER A 200       6.147  62.950  57.394  1.00 29.51           C
ATOM   2975  O   SER A 200       6.627  62.344  56.428  1.00 30.98           O
ATOM   2976  CB  SER A 200       6.359  64.686  59.326  1.00 33.65           C
ATOM   2977  OG  SER A 200       6.122  63.742  60.354  1.00 34.86           O
ATOM   2978  H   SER A 200       8.204  65.067  56.970  1.00 43.37           H
ATOM   2979  HA  SER A 200       7.813  63.571  58.401  1.00 38.56           H
ATOM   2980  HB2 SER A 200       6.960  65.371  59.659  1.00 40.38           H
ATOM   2981  HB3 SER A 200       5.515  65.084  59.062  1.00 40.38           H
ATOM   2982  HG  SER A 200       6.846  63.389  60.592  1.00 41.84           H
ATOM   2983  N   ALA A 201       4.924  62.669  57.839  1.00 29.19           N
ATOM   2984  CA  ALA A 201       4.126  61.681  57.108  1.00 32.82           C
ATOM   2985  C   ALA A 201       3.796  62.144  55.687  1.00 33.83           C
ATOM   2986  O   ALA A 201       3.445  61.313  54.843  1.00 32.10           O
ATOM   2987  CB  ALA A 201       2.807  61.353  57.821  1.00 30.81           C
ATOM   2988  H   ALA A 201       4.546  63.017  58.528  1.00 35.03           H
ATOM   2989  HA  ALA A 201       4.637  60.859  57.040  1.00 39.39           H
ATOM   2990  HB1 ALA A 201       2.320  60.697  57.297  1.00 36.97           H
ATOM   2991  HB2 ALA A 201       3.004  60.995  58.700  1.00 36.97           H
ATOM   2992  HB3 ALA A 201       2.283  62.165  57.903  1.00 36.97           H
ATOM   2993  N   GLY A 202       3.846  63.454  55.423  1.00 32.16           N
ATOM   2994  CA  GLY A 202       3.708  63.942  54.064  1.00 35.33           C
ATOM   2995  C   GLY A 202       4.942  63.654  53.238  1.00 32.80           C
ATOM   2996  O   GLY A 202       4.839  63.406  52.041  1.00 36.88           O
ATOM   2997  H   GLY A 202       3.958  64.070  56.013  1.00 38.59           H
ATOM   2998  HA2 GLY A 202       2.946  63.515  53.641  1.00 42.39           H
ATOM   2999  HA3 GLY A 202       3.559  64.900  54.075  1.00 42.39           H
ATOM   3000  N   GLY A 203       6.120  63.645  53.868  1.00 32.86           N
ATOM   3001  CA  GLY A 203       7.303  63.128  53.185  1.00 33.14           C
ATOM   3002  C   GLY A 203       7.224  61.636  52.891  1.00 30.76           C
ATOM   3003  O   GLY A 203       7.528  61.190  51.778  1.00 33.70           O
ATOM   3004  H   GLY A 203       6.257  63.925  54.669  1.00 39.43           H
ATOM   3005  HA2 GLY A 203       7.419  63.598  52.344  1.00 39.77           H
ATOM   3006  HA3 GLY A 203       8.086  63.289  53.735  1.00 39.77           H
ATOM   3007  N   ALA A 204       6.822  60.838  53.874  1.00 32.72           N
ATOM   3008  CA  ALA A 204       6.612  59.422  53.605  1.00 31.29           C
ATOM   3009  C   ALA A 204       5.599  59.234  52.478  1.00 31.09           C
ATOM   3010  O   ALA A 204       5.768  58.360  51.627  1.00 31.30           O
ATOM   3011  CB  ALA A 204       6.120  58.720  54.859  1.00 28.50           C
ATOM   3012  H   ALA A 204       6.667  61.083  54.683  1.00 39.26           H
ATOM   3013  HA  ALA A 204       7.450  59.016  53.335  1.00 37.55           H
ATOM   3014  HB1 ALA A 204       5.985  57.779  54.662  1.00 34.20           H
ATOM   3015  HB2 ALA A 204       6.785  58.820  55.558  1.00 34.20           H
ATOM   3016  HB3 ALA A 204       5.282  59.122  55.139  1.00 34.20           H
ATOM   3017  N   SER A 205       4.508  60.008  52.520  1.00 29.66           N
ATOM   3018  CA  SER A 205       3.471  59.974  51.495  1.00 36.04           C
ATOM   3019  C   SER A 205       4.060  60.249  50.104  1.00 35.75           C
ATOM   3020  O   SER A 205       3.785  59.527  49.140  1.00 34.03           O
ATOM   3021  CB  SER A 205       2.376  61.006  51.832  1.00 28.76           C
ATOM   3022  OG  SER A 205       1.514  60.564  52.869  1.00 31.22           O
ATOM   3023  H   SER A 205       4.348  60.572  53.148  1.00 35.59           H
ATOM   3024  HA  SER A 205       3.064  59.094  51.483  1.00 43.25           H
ATOM   3025  HB2 SER A 205       2.803  61.831  52.114  1.00 34.51           H
ATOM   3026  HB3 SER A 205       1.846  61.168  51.036  1.00 34.51           H
ATOM   3027  HG  SER A 205       1.956  60.423  53.569  1.00 37.47           H
ATOM   3028  N   VAL A 206       4.845  61.315  49.982  1.00 32.73           N
ATOM   3029  CA  VAL A 206       5.497  61.610  48.717  1.00 31.04           C
ATOM   3030  C   VAL A 206       6.246  60.371  48.240  1.00 37.16           C
ATOM   3031  O   VAL A 206       6.072  59.925  47.107  1.00 35.41           O
ATOM   3032  CB  VAL A 206       6.423  62.832  48.864  1.00 31.77           C
ATOM   3033  CG1 VAL A 206       7.474  62.858  47.769  1.00 29.76           C
ATOM   3034  CG2 VAL A 206       5.610  64.146  48.888  1.00 30.66           C
ATOM   3035  H   VAL A 206       5.014  61.877  50.611  1.00 39.28           H
ATOM   3036  HA  VAL A 206       4.821  61.824  48.055  1.00 37.25           H
ATOM   3037  HB  VAL A 206       6.889  62.764  49.712  1.00 38.12           H
ATOM   3038 HG11 VAL A 206       8.037  63.638  47.892  1.00 35.71           H
ATOM   3039 HG12 VAL A 206       8.009  62.051  47.826  1.00 35.71           H
ATOM   3040 HG13 VAL A 206       7.031  62.902  46.907  1.00 35.71           H
ATOM   3041 HG21 VAL A 206       6.221  64.893  48.981  1.00 36.79           H
ATOM   3042 HG22 VAL A 206       5.114  64.225  48.059  1.00 36.79           H
ATOM   3043 HG23 VAL A 206       4.997  64.123  49.640  1.00 36.79           H
ATOM   3044  N   GLY A 207       7.046  59.765  49.123  1.00 32.67           N
ATOM   3045  CA  GLY A 207       7.738  58.536  48.766  1.00 30.77           C
ATOM   3046  C   GLY A 207       6.794  57.414  48.368  1.00 30.02           C
ATOM   3047  O   GLY A 207       7.111  56.595  47.492  1.00 31.12           O
ATOM   3048  H   GLY A 207       7.200  60.045  49.922  1.00 39.21           H
ATOM   3049  HA2 GLY A 207       8.336  58.709  48.022  1.00 36.92           H
ATOM   3050  HA3 GLY A 207       8.268  58.236  49.521  1.00 36.92           H
ATOM   3051  N   MET A 208       5.639  57.344  49.007  1.00 30.50           N
ATOM   3052  CA  MET A 208       4.715  56.261  48.727  1.00 30.42           C
ATOM   3053  C   MET A 208       4.093  56.437  47.343  1.00 35.46           C
ATOM   3054  O   MET A 208       3.795  55.451  46.659  1.00 35.27           O
ATOM   3055  CB  MET A 208       3.662  56.217  49.839  1.00 25.49           C
ATOM   3056  CG  MET A 208       4.203  55.644  51.156  1.00 31.99           C
ATOM   3057  SD  MET A 208       3.108  55.883  52.531  1.00 31.77           S
ATOM   3058  CE  MET A 208       3.949  54.807  53.687  1.00 38.55           C
ATOM   3059  H   MET A 208       5.369  57.903  49.602  1.00 36.60           H
ATOM   3060  HA  MET A 208       5.201  55.422  48.746  1.00 36.50           H
ATOM   3061  HB2 MET A 208       3.348  57.118  50.011  1.00 30.59           H
ATOM   3062  HB3 MET A 208       2.923  55.658  49.551  1.00 30.59           H
ATOM   3063  HG2 MET A 208       4.343  54.690  51.049  1.00 38.39           H
ATOM   3064  HG3 MET A 208       5.044  56.080  51.365  1.00 38.39           H
ATOM   3065  HE1 MET A 208       3.470  54.815  54.530  1.00 46.26           H
ATOM   3066  HE2 MET A 208       3.968  53.908  53.324  1.00 46.26           H
ATOM   3067  HE3 MET A 208       4.854  55.131  53.817  1.00 46.26           H
ATOM   3068  N   HIS A 209       3.929  57.682  46.904  1.00 31.75           N
ATOM   3069  CA  HIS A 209       3.447  57.932  45.547  1.00 32.23           C
ATOM   3070  C   HIS A 209       4.514  57.642  44.510  1.00 33.16           C
ATOM   3071  O   HIS A 209       4.189  57.263  43.373  1.00 34.26           O
ATOM   3072  CB  HIS A 209       2.958  59.369  45.421  1.00 30.31           C
ATOM   3073  CG  HIS A 209       1.692  59.600  46.159  1.00 25.28           C
ATOM   3074  ND1 HIS A 209       0.587  58.796  45.987  1.00 31.88           N
ATOM   3075  CD2 HIS A 209       1.382  60.458  47.159  1.00 38.44           C
ATOM   3076  CE1 HIS A 209      -0.380  59.198  46.793  1.00 34.58           C
ATOM   3077  NE2 HIS A 209       0.079  60.206  47.516  1.00 34.57           N
ATOM   3078  H   HIS A 209       4.086  58.391  47.365  1.00 38.10           H
ATOM   3079  HA  HIS A 209       2.694  57.346  45.369  1.00 38.68           H
ATOM   3080  HB2 HIS A 209       2.803  59.571  44.485  1.00 36.37           H
ATOM   3081  HB3 HIS A 209       3.632  59.966  45.783  1.00 36.37           H
ATOM   3082  HD2 HIS A 209       1.931  61.124  47.505  1.00 46.13           H
ATOM   3083  HE1 HIS A 209      -1.231  58.828  46.851  1.00 41.49           H
ATOM   3084  HE2 HIS A 209      -0.365  60.630  48.118  1.00 41.49           H
ATOM   3085  N   ILE A 210       5.781  57.827  44.878  1.00 33.64           N
ATOM   3086  CA  ILE A 210       6.878  57.396  44.025  1.00 33.80           C
ATOM   3087  C   ILE A 210       6.830  55.893  43.808  1.00 37.19           C
ATOM   3088  O   ILE A 210       7.098  55.404  42.696  1.00 33.70           O
ATOM   3089  CB  ILE A 210       8.211  57.828  44.646  1.00 31.48           C
ATOM   3090  CG1 ILE A 210       8.368  59.328  44.533  1.00 32.84           C
ATOM   3091  CG2 ILE A 210       9.395  57.143  43.983  1.00 33.01           C
ATOM   3092  CD1 ILE A 210       9.589  59.841  45.245  1.00 37.73           C
ATOM   3093  H   ILE A 210       6.028  58.197  45.614  1.00 40.37           H
ATOM   3094  HA  ILE A 210       6.795  57.828  43.160  1.00 40.56           H
ATOM   3095  HB  ILE A 210       8.204  57.589  45.586  1.00 37.78           H
ATOM   3096 HG12 ILE A 210       8.444  59.568  43.596  1.00 39.41           H
ATOM   3097 HG13 ILE A 210       7.591  59.757  44.923  1.00 39.41           H
ATOM   3098 HG21 ILE A 210      10.213  57.446  44.408  1.00 39.62           H
ATOM   3099 HG22 ILE A 210       9.303  56.183  44.088  1.00 39.62           H
ATOM   3100 HG23 ILE A 210       9.406  57.374  43.041  1.00 39.62           H
ATOM   3101 HD11 ILE A 210       9.636  60.804  45.138  1.00 45.28           H
ATOM   3102 HD12 ILE A 210       9.523  59.616  46.186  1.00 45.28           H
ATOM   3103 HD13 ILE A 210      10.377  59.426  44.860  1.00 45.28           H
ATOM   3104  N   LEU A 211       6.518  55.138  44.877  1.00 32.48           N
ATOM   3105  CA  LEU A 211       6.526  53.680  44.843  1.00 36.16           C
ATOM   3106  C   LEU A 211       5.285  53.121  44.148  1.00 32.30           C
ATOM   3107  O   LEU A 211       5.389  52.199  43.336  1.00 36.41           O
ATOM   3108  CB  LEU A 211       6.619  53.094  46.270  1.00 29.72           C
ATOM   3109  CG  LEU A 211       8.019  53.221  46.867  1.00 37.99           C
ATOM   3110  CD1 LEU A 211       7.921  53.155  48.385  1.00 39.20           C
ATOM   3111  CD2 LEU A 211       8.947  52.179  46.357  1.00 37.49           C
ATOM   3112  H   LEU A 211       6.295  55.462  45.642  1.00 38.98           H
ATOM   3113  HA  LEU A 211       7.304  53.382  44.347  1.00 43.40           H
ATOM   3114  HB2 LEU A 211       6.002  53.570  46.847  1.00 35.66           H
ATOM   3115  HB3 LEU A 211       6.389  52.152  46.241  1.00 35.66           H
ATOM   3116  HG  LEU A 211       8.385  54.088  46.629  1.00 45.58           H
ATOM   3117 HD11 LEU A 211       8.811  53.235  48.762  1.00 47.04           H
ATOM   3118 HD12 LEU A 211       7.362  53.883  48.697  1.00 47.04           H
ATOM   3119 HD13 LEU A 211       7.530  52.304  48.639  1.00 47.04           H
ATOM   3120 HD21 LEU A 211       9.817  52.305  46.765  1.00 44.98           H
ATOM   3121 HD22 LEU A 211       8.596  51.305  46.586  1.00 44.98           H
ATOM   3122 HD23 LEU A 211       9.018  52.265  45.393  1.00 44.98           H
ATOM   3123  N   SER A 212       4.111  53.642  44.468  1.00 32.48           N
ATOM   3124  CA  SER A 212       2.873  53.019  44.038  1.00 31.99           C
ATOM   3125  C   SER A 212       2.655  53.212  42.528  1.00 32.73           C
ATOM   3126  O   SER A 212       2.542  54.365  42.079  1.00 30.99           O
ATOM   3127  CB  SER A 212       1.725  53.631  44.802  1.00 34.74           C
ATOM   3128  OG  SER A 212       0.500  53.065  44.375  1.00 33.21           O
ATOM   3129  H   SER A 212       4.004  54.357  44.933  1.00 38.97           H
ATOM   3130  HA  SER A 212       2.902  52.068  44.229  1.00 38.39           H
ATOM   3131  HB2 SER A 212       1.843  53.455  45.749  1.00 41.68           H
ATOM   3132  HB3 SER A 212       1.708  54.587  44.640  1.00 41.68           H
ATOM   3133  HG  SER A 212       0.504  52.236  44.508  1.00 39.85           H
ATOM   3134  N   PRO A 213       2.554  52.145  41.734  1.00 34.88           N
ATOM   3135  CA  PRO A 213       2.311  52.332  40.269  1.00 38.87           C
ATOM   3136  C   PRO A 213       1.126  53.224  39.958  1.00 35.34           C
ATOM   3137  O   PRO A 213       1.196  54.016  39.030  1.00 34.60           O
ATOM   3138  CB  PRO A 213       2.063  50.901  39.774  1.00 36.76           C
ATOM   3139  CG  PRO A 213       2.749  50.011  40.867  1.00 41.93           C
ATOM   3140  CD  PRO A 213       2.482  50.720  42.125  1.00 38.75           C
ATOM   3141  HA  PRO A 213       3.103  52.688  39.838  1.00 46.64           H
ATOM   3142  HB2 PRO A 213       1.110  50.726  39.730  1.00 44.11           H
ATOM   3143  HB3 PRO A 213       2.481  50.773  38.908  1.00 44.11           H
ATOM   3144  HG2 PRO A 213       2.346  49.129  40.874  1.00 50.32           H
ATOM   3145  HG3 PRO A 213       3.703  49.956  40.696  1.00 50.32           H
ATOM   3146  HD2 PRO A 213       1.595  50.503  42.453  1.00 46.50           H
ATOM   3147  HD3 PRO A 213       3.166  50.514  42.781  1.00 46.50           H
ATOM   3148  N   GLY A 214       0.048  53.162  40.752  1.00 38.32           N
ATOM   3149  CA  GLY A 214      -1.129  53.942  40.373  1.00 33.66           C
ATOM   3150  C   GLY A 214      -1.024  55.437  40.593  1.00 42.53           C
ATOM   3151  O   GLY A 214      -1.982  56.143  40.276  1.00 41.66           O
ATOM   3152  H   GLY A 214      -0.024  52.702  41.475  1.00 45.98           H
ATOM   3153  HA2 GLY A 214      -1.311  53.793  39.431  1.00 40.39           H
ATOM   3154  HA3 GLY A 214      -1.892  53.621  40.878  1.00 40.39           H
ATOM   3155  N   SER A 215       0.091  55.934  41.161  1.00 37.19           N
ATOM   3156  CA  SER A 215       0.277  57.351  41.438  1.00 36.05           C
ATOM   3157  C   SER A 215       1.374  57.970  40.599  1.00 35.85           C
ATOM   3158  O   SER A 215       1.364  59.190  40.414  1.00 33.73           O
ATOM   3159  CB  SER A 215       0.628  57.595  42.943  1.00 34.15           C
ATOM   3160  OG  SER A 215      -0.387  57.132  43.801  1.00 33.30           O
ATOM   3161  H   SER A 215       0.762  55.450  41.395  1.00 44.63           H
ATOM   3162  HA  SER A 215      -0.549  57.821  41.244  1.00 43.26           H
ATOM   3163  HB2 SER A 215       1.452  57.126  43.152  1.00 40.98           H
ATOM   3164  HB3 SER A 215       0.747  58.547  43.086  1.00 40.98           H
ATOM   3165  HG  SER A 215      -0.175  57.274  44.601  1.00 39.95           H
ATOM   3166  N   ARG A 216       2.306  57.155  40.089  1.00 35.04           N
ATOM   3167  CA  ARG A 216       3.539  57.680  39.512  1.00 34.38           C
ATOM   3168  C   ARG A 216       3.286  58.636  38.353  1.00 41.39           C
ATOM   3169  O   ARG A 216       4.095  59.535  38.105  1.00 37.81           O
ATOM   3170  CB  ARG A 216       4.419  56.547  38.988  1.00 34.24           C
ATOM   3171  CG  ARG A 216       4.768  55.463  39.975  1.00 37.83           C
ATOM   3172  CD  ARG A 216       5.662  54.345  39.352  1.00 36.62           C
ATOM   3173  NE  ARG A 216       5.880  53.247  40.286  1.00 38.39           N
ATOM   3174  CZ  ARG A 216       6.279  52.025  39.958  1.00 37.70           C
ATOM   3175  NH1 ARG A 216       6.504  51.696  38.675  1.00 38.99           N
ATOM   3176  NH2 ARG A 216       6.449  51.125  40.932  1.00 33.73           N1+
ATOM   3177  H   ARG A 216       2.244  56.298  40.068  1.00 42.04           H
ATOM   3178  HA  ARG A 216       4.034  58.158  40.196  1.00 41.25           H
ATOM   3179  HB2 ARG A 216       3.961  56.123  38.246  1.00 41.09           H
ATOM   3180  HB3 ARG A 216       5.253  56.930  38.674  1.00 41.09           H
ATOM   3181  HG2 ARG A 216       5.254  55.856  40.718  1.00 45.39           H
ATOM   3182  HG3 ARG A 216       3.950  55.050  40.294  1.00 45.39           H
ATOM   3183  HD2 ARG A 216       5.225  53.989  38.562  1.00 43.95           H
ATOM   3184  HD3 ARG A 216       6.525  54.719  39.117  1.00 43.95           H
ATOM   3185  HE  ARG A 216       5.737  53.404  41.119  1.00 46.07           H
ATOM   3186 HH11 ARG A 216       6.395  52.282  38.055  1.00 46.79           H
ATOM   3187 HH12 ARG A 216       6.760  50.900  38.473  1.00 46.79           H
ATOM   3188 HH21 ARG A 216       6.299  51.343  41.750  1.00 40.47           H
ATOM   3189 HH22 ARG A 216       6.700  50.325  40.739  1.00 40.47           H
ATOM   3190  N   ASP A 217       2.238  58.405  37.573  1.00 36.74           N
ATOM   3191  CA  ASP A 217       2.091  59.211  36.370  1.00 39.23           C
ATOM   3192  C   ASP A 217       1.502  60.566  36.685  1.00 34.87           C
ATOM   3193  O   ASP A 217       1.348  61.379  35.776  1.00 40.69           O
ATOM   3194  CB  ASP A 217       1.202  58.509  35.321  1.00 33.63           C
ATOM   3195  CG  ASP A 217       1.650  57.076  34.993  1.00 38.33           C
ATOM   3196  OD1 ASP A 217       2.782  56.645  35.317  1.00 34.99           O
ATOM   3197  OD2 ASP A 217       0.832  56.352  34.395  1.00 45.21           O1-
ATOM   3198  H   ASP A 217       1.625  57.817  37.707  1.00 44.09           H
ATOM   3199  HA  ASP A 217       2.966  59.349  35.975  1.00 47.08           H
ATOM   3200  HB2 ASP A 217       0.294  58.467  35.659  1.00 40.35           H
ATOM   3201  HB3 ASP A 217       1.224  59.023  34.498  1.00 40.35           H
ATOM   3202  N   LEU A 218       1.119  60.811  37.935  1.00 37.56           N
ATOM   3203  CA  LEU A 218       0.388  62.018  38.263  1.00 38.78           C
ATOM   3204  C   LEU A 218       1.283  63.193  38.645  1.00 36.92           C
ATOM   3205  O   LEU A 218       0.763  64.261  38.964  1.00 39.78           O
ATOM   3206  CB  LEU A 218      -0.610  61.735  39.387  1.00 38.09           C
ATOM   3207  CG  LEU A 218      -1.672  60.717  39.005  1.00 40.87           C
ATOM   3208  CD1 LEU A 218      -2.590  60.565  40.179  1.00 36.72           C
ATOM   3209  CD2 LEU A 218      -2.482  61.150  37.818  1.00 35.92           C
ATOM   3210  H   LEU A 218       1.271  60.293  38.605  1.00 45.08           H
ATOM   3211  HA  LEU A 218      -0.123  62.286  37.483  1.00 46.54           H
ATOM   3212  HB2 LEU A 218      -0.129  61.390  40.155  1.00 45.71           H
ATOM   3213  HB3 LEU A 218      -1.060  62.561  39.623  1.00 45.71           H
ATOM   3214  HG  LEU A 218      -1.259  59.861  38.813  1.00 49.05           H
ATOM   3215 HD11 LEU A 218      -3.278  59.919  39.959  1.00 44.06           H
ATOM   3216 HD12 LEU A 218      -2.077  60.257  40.943  1.00 44.06           H
ATOM   3217 HD13 LEU A 218      -2.993  61.425  40.377  1.00 44.06           H
ATOM   3218 HD21 LEU A 218      -3.141  60.466  37.620  1.00 43.11           H
ATOM   3219 HD22 LEU A 218      -2.926  61.987  38.027  1.00 43.11           H
ATOM   3220 HD23 LEU A 218      -1.890  61.269  37.059  1.00 43.11           H
ATOM   3221  N   PHE A 219       2.597  63.057  38.579  1.00 31.84           N
ATOM   3222  CA  PHE A 219       3.447  64.163  38.987  1.00 33.24           C
ATOM   3223  C   PHE A 219       4.802  63.929  38.349  1.00 33.81           C
ATOM   3224  O   PHE A 219       5.115  62.827  37.908  1.00 32.13           O
ATOM   3225  CB  PHE A 219       3.532  64.265  40.547  1.00 35.36           C
ATOM   3226  CG  PHE A 219       4.198  63.053  41.192  1.00 30.91           C
ATOM   3227  CD1 PHE A 219       3.471  61.898  41.460  1.00 28.78           C
ATOM   3228  CD2 PHE A 219       5.565  63.039  41.441  1.00 30.00           C
ATOM   3229  CE1 PHE A 219       4.100  60.761  41.990  1.00 30.91           C
ATOM   3230  CE2 PHE A 219       6.206  61.895  41.982  1.00 32.64           C
ATOM   3231  CZ  PHE A 219       5.471  60.766  42.248  1.00 30.03           C
ATOM   3232  H   PHE A 219       3.014  62.354  38.310  1.00 38.21           H
ATOM   3233  HA  PHE A 219       3.084  64.995  38.644  1.00 39.89           H
ATOM   3234  HB2 PHE A 219       4.048  65.051  40.784  1.00 42.44           H
ATOM   3235  HB3 PHE A 219       2.634  64.338  40.907  1.00 42.44           H
ATOM   3236  HD1 PHE A 219       2.559  61.877  41.281  1.00 34.54           H
ATOM   3237  HD2 PHE A 219       6.070  63.796  41.250  1.00 36.00           H
ATOM   3238  HE1 PHE A 219       3.598  60.002  42.179  1.00 37.09           H
ATOM   3239  HE2 PHE A 219       7.119  61.910  42.155  1.00 39.17           H
ATOM   3240  HZ  PHE A 219       5.880  60.017  42.618  1.00 36.04           H
ATOM   3241  N   ARG A 220       5.636  64.958  38.372  1.00 34.08           N
ATOM   3242  CA  ARG A 220       6.920  64.926  37.700  1.00 35.54           C
ATOM   3243  C   ARG A 220       8.099  64.675  38.636  1.00 35.81           C
ATOM   3244  O   ARG A 220       8.983  63.870  38.319  1.00 36.28           O
ATOM   3245  CB  ARG A 220       7.093  66.267  36.963  1.00 34.96           C
ATOM   3246  CG  ARG A 220       8.410  66.518  36.303  1.00 44.74           C
ATOM   3247  CD  ARG A 220       8.619  65.617  35.157  1.00 50.33           C
ATOM   3248  NE  ARG A 220       9.662  66.091  34.245  1.00 54.69           N
ATOM   3249  CZ  ARG A 220       9.471  66.941  33.229  1.00 61.07           C
ATOM   3250  NH1 ARG A 220       8.276  67.479  32.971  1.00 60.61           N
ATOM   3251  NH2 ARG A 220      10.492  67.253  32.452  1.00 53.78           N1+
ATOM   3252  H   ARG A 220       5.476  65.699  38.779  1.00 40.89           H
ATOM   3253  HA  ARG A 220       6.910  64.218  37.036  1.00 42.65           H
ATOM   3254  HB2 ARG A 220       6.414  66.322  36.274  1.00 41.96           H
ATOM   3255  HB3 ARG A 220       6.955  66.982  37.604  1.00 41.96           H
ATOM   3256  HG2 ARG A 220       8.437  67.432  35.980  1.00 53.69           H
ATOM   3257  HG3 ARG A 220       9.123  66.367  36.943  1.00 53.69           H
ATOM   3258  HD2 ARG A 220       8.882  64.743  35.486  1.00 60.40           H
ATOM   3259  HD3 ARG A 220       7.791  65.547  34.656  1.00 60.40           H
ATOM   3260  HE  ARG A 220      10.461  65.800  34.372  1.00 65.63           H
ATOM   3261 HH11 ARG A 220       7.598  67.276  33.460  1.00 72.74           H
ATOM   3262 HH12 ARG A 220       8.184  68.027  32.314  1.00 72.74           H
ATOM   3263 HH21 ARG A 220      11.270  66.922  32.611  1.00 64.54           H
ATOM   3264 HH22 ARG A 220      10.387  67.812  31.807  1.00 64.54           H
ATOM   3265  N   ARG A 221       8.134  65.371  39.769  1.00 36.23           N
ATOM   3266  CA  ARG A 221       9.314  65.481  40.626  1.00 36.36           C
ATOM   3267  C   ARG A 221       8.830  65.477  42.079  1.00 30.57           C
ATOM   3268  O   ARG A 221       7.627  65.598  42.345  1.00 32.19           O
ATOM   3269  CB  ARG A 221      10.150  66.757  40.308  1.00 30.30           C
ATOM   3270  CG  ARG A 221      11.022  66.613  39.122  1.00 54.32           C
ATOM   3271  CD  ARG A 221      11.990  67.745  39.074  1.00 50.06           C
ATOM   3272  NE  ARG A 221      11.494  68.821  38.285  1.00 53.78           N
ATOM   3273  CZ  ARG A 221      11.522  68.850  36.971  1.00 48.36           C
ATOM   3274  NH1 ARG A 221      12.045  67.854  36.255  1.00 48.32           N
ATOM   3275  NH2 ARG A 221      11.019  69.910  36.393  1.00 54.73           N1+
ATOM   3276  H   ARG A 221       7.458  65.806  40.074  1.00 43.48           H
ATOM   3277  HA  ARG A 221       9.881  64.705  40.492  1.00 43.63           H
ATOM   3278  HB2 ARG A 221       9.543  67.496  40.142  1.00 36.36           H
ATOM   3279  HB3 ARG A 221      10.715  66.960  41.069  1.00 36.36           H
ATOM   3280  HG2 ARG A 221      11.519  65.782  39.181  1.00 65.18           H
ATOM   3281  HG3 ARG A 221      10.483  66.632  38.316  1.00 65.18           H
ATOM   3282  HD2 ARG A 221      12.144  68.073  39.974  1.00 60.08           H
ATOM   3283  HD3 ARG A 221      12.822  67.438  38.681  1.00 60.08           H
ATOM   3284  HE  ARG A 221      11.153  69.496  38.694  1.00 64.54           H
ATOM   3285 HH11 ARG A 221      12.370  67.163  36.651  1.00 57.98           H
ATOM   3286 HH12 ARG A 221      12.052  67.900  35.396  1.00 57.98           H
ATOM   3287 HH21 ARG A 221      10.689  70.544  36.870  1.00 65.68           H
ATOM   3288 HH22 ARG A 221      11.021  69.973  35.535  1.00 65.68           H
ATOM   3289  N   ALA A 222       9.761  65.300  43.030  1.00 32.17           N
ATOM   3290  CA  ALA A 222       9.349  65.049  44.410  1.00 35.39           C
ATOM   3291  C   ALA A 222      10.341  65.588  45.438  1.00 29.83           C
ATOM   3292  O   ALA A 222      11.560  65.527  45.246  1.00 31.29           O
ATOM   3293  CB  ALA A 222       9.150  63.558  44.657  1.00 34.74           C
ATOM   3294  H   ALA A 222      10.612  65.321  42.903  1.00 38.60           H
ATOM   3295  HA  ALA A 222       8.499  65.490  44.564  1.00 42.47           H
ATOM   3296  HB1 ALA A 222       8.878  63.424  45.578  1.00 41.69           H
ATOM   3297  HB2 ALA A 222       8.463  63.228  44.057  1.00 41.69           H
ATOM   3298  HB3 ALA A 222       9.986  63.096  44.488  1.00 41.69           H
ATOM   3299  N   ILE A 223       9.790  66.070  46.550  1.00 33.21           N
ATOM   3300  CA  ILE A 223      10.553  66.603  47.679  1.00 34.38           C
ATOM   3301  C   ILE A 223      10.037  65.948  48.960  1.00 35.69           C
ATOM   3302  O   ILE A 223       8.829  65.957  49.228  1.00 32.24           O
ATOM   3303  CB  ILE A 223      10.438  68.139  47.788  1.00 35.32           C
ATOM   3304  CG1 ILE A 223      10.951  68.835  46.515  1.00 31.74           C
ATOM   3305  CG2 ILE A 223      11.156  68.671  49.035  1.00 37.45           C
ATOM   3306  CD1 ILE A 223      10.719  70.384  46.498  1.00 31.38           C
ATOM   3307  H   ILE A 223       8.940  66.100  46.678  1.00 39.85           H
ATOM   3308  HA  ILE A 223      11.490  66.373  47.573  1.00 41.26           H
ATOM   3309  HB  ILE A 223       9.496  68.354  47.879  1.00 42.38           H
ATOM   3310 HG12 ILE A 223      11.905  68.678  46.436  1.00 38.09           H
ATOM   3311 HG13 ILE A 223      10.492  68.459  45.747  1.00 38.09           H
ATOM   3312 HG21 ILE A 223      11.060  69.635  49.067  1.00 44.94           H
ATOM   3313 HG22 ILE A 223      10.755  68.272  49.824  1.00 44.94           H
ATOM   3314 HG23 ILE A 223      12.095  68.433  48.985  1.00 44.94           H
ATOM   3315 HD11 ILE A 223      11.068  70.746  45.668  1.00 37.65           H
ATOM   3316 HD12 ILE A 223       9.768  70.561  46.562  1.00 37.65           H
ATOM   3317 HD13 ILE A 223      11.182  70.780  47.252  1.00 37.65           H
ATOM   3318  N   LEU A 224      10.954  65.406  49.754  1.00 29.16           N
ATOM   3319  CA  LEU A 224      10.629  64.706  50.996  1.00 31.20           C
ATOM   3320  C   LEU A 224      11.358  65.389  52.151  1.00 27.62           C
ATOM   3321  O   LEU A 224      12.593  65.388  52.202  1.00 29.28           O
ATOM   3322  CB  LEU A 224      11.022  63.229  50.919  1.00 28.38           C
ATOM   3323  CG  LEU A 224      10.384  62.303  49.893  1.00 31.09           C
ATOM   3324  CD1 LEU A 224      11.049  62.517  48.490  1.00 34.89           C
ATOM   3325  CD2 LEU A 224      10.547  60.886  50.345  1.00 31.62           C
ATOM   3326  H   LEU A 224      11.798  65.430  49.590  1.00 34.99           H
ATOM   3327  HA  LEU A 224       9.675  64.762  51.158  1.00 37.43           H
ATOM   3328  HB2 LEU A 224      11.978  63.194  50.758  1.00 34.06           H
ATOM   3329  HB3 LEU A 224      10.841  62.838  51.788  1.00 34.06           H
ATOM   3330  HG  LEU A 224       9.437  62.499  49.821  1.00 37.30           H
ATOM   3331 HD11 LEU A 224      10.632  61.920  47.849  1.00 41.87           H
ATOM   3332 HD12 LEU A 224      10.920  63.439  48.217  1.00 41.87           H
ATOM   3333 HD13 LEU A 224      11.997  62.321  48.557  1.00 41.87           H
ATOM   3334 HD21 LEU A 224      10.140  60.297  49.691  1.00 37.94           H
ATOM   3335 HD22 LEU A 224      11.493  60.688  50.426  1.00 37.94           H
ATOM   3336 HD23 LEU A 224      10.111  60.778  51.205  1.00 37.94           H
ATOM   3337  N   GLN A 225      10.602  65.957  53.072  1.00 31.11           N
ATOM   3338  CA  GLN A 225      11.171  66.652  54.229  1.00 33.54           C
ATOM   3339  C   GLN A 225      10.938  65.802  55.488  1.00 32.24           C
ATOM   3340  O   GLN A 225       9.793  65.589  55.914  1.00 32.28           O
ATOM   3341  CB  GLN A 225      10.550  68.037  54.333  1.00 29.44           C
ATOM   3342  CG  GLN A 225      10.863  68.919  53.104  1.00 33.92           C
ATOM   3343  CD  GLN A 225       9.973  70.153  53.004  1.00 33.32           C
ATOM   3344  OE1 GLN A 225       9.638  70.628  51.905  1.00 33.76           O
ATOM   3345  NE2 GLN A 225       9.603  70.689  54.153  1.00 34.81           N
ATOM   3346  H   GLN A 225       9.742  65.958  53.056  1.00 37.34           H
ATOM   3347  HA  GLN A 225      12.127  66.755  54.104  1.00 40.25           H
ATOM   3348  HB2 GLN A 225       9.587  67.948  54.402  1.00 35.33           H
ATOM   3349  HB3 GLN A 225      10.900  68.483  55.120  1.00 35.33           H
ATOM   3350  HG2 GLN A 225      11.783  69.219  53.159  1.00 40.70           H
ATOM   3351  HG3 GLN A 225      10.734  68.393  52.300  1.00 40.70           H
ATOM   3352 HE21 GLN A 225       9.863  70.340  54.895  1.00 41.78           H
ATOM   3353 HE22 GLN A 225       9.101  71.387  54.160  1.00 41.78           H
ATOM   3354  N   SER A 226      12.011  65.271  56.055  1.00 33.51           N
ATOM   3355  CA  SER A 226      11.939  64.613  57.374  1.00 35.62           C
ATOM   3356  C   SER A 226      10.970  63.435  57.357  1.00 35.99           C
ATOM   3357  O   SER A 226      10.195  63.224  58.298  1.00 33.14           O
ATOM   3358  CB  SER A 226      11.531  65.609  58.479  1.00 32.94           C
ATOM   3359  OG  SER A 226      12.495  66.619  58.654  1.00 31.47           O
ATOM   3360  H   SER A 226      12.796  65.272  55.705  1.00 40.21           H
ATOM   3361  HA  SER A 226      12.818  64.269  57.597  1.00 42.74           H
ATOM   3362  HB2 SER A 226      10.687  66.020  58.233  1.00 39.53           H
ATOM   3363  HB3 SER A 226      11.429  65.125  59.313  1.00 39.53           H
ATOM   3364  HG  SER A 226      13.232  66.279  58.870  1.00 37.77           H
ATOM   3365  N   GLY A 227      11.000  62.668  56.283  1.00 35.17           N
ATOM   3366  CA  GLY A 227      10.078  61.567  56.142  1.00 34.61           C
ATOM   3367  C   GLY A 227      10.401  60.731  54.925  1.00 30.27           C
ATOM   3368  O   GLY A 227      10.791  61.264  53.881  1.00 31.31           O
ATOM   3369  H   GLY A 227      11.545  62.766  55.625  1.00 42.20           H
ATOM   3370  HA2 GLY A 227      10.123  61.001  56.928  1.00 41.53           H
ATOM   3371  HA3 GLY A 227       9.174  61.907  56.054  1.00 41.53           H
ATOM   3372  N   SER A 228      10.178  59.423  55.040  1.00 29.06           N
ATOM   3373  CA  SER A 228      10.611  58.461  54.061  1.00 29.65           C
ATOM   3374  C   SER A 228       9.550  57.364  54.058  1.00 28.59           C
ATOM   3375  O   SER A 228       9.026  57.043  55.128  1.00 25.65           O
ATOM   3376  CB  SER A 228      11.990  57.879  54.435  1.00 28.08           C
ATOM   3377  OG  SER A 228      12.683  57.551  53.265  1.00 41.00           O
ATOM   3378  H   SER A 228       9.762  59.068  55.704  1.00 34.87           H
ATOM   3379  HA  SER A 228      10.659  58.868  53.182  1.00 35.58           H
ATOM   3380  HB2 SER A 228      12.494  58.543  54.931  1.00 33.69           H
ATOM   3381  HB3 SER A 228      11.867  57.080  54.970  1.00 33.69           H
ATOM   3382  HG  SER A 228      12.251  56.981  52.826  1.00 49.20           H
ATOM   3383  N   PRO A 229       9.245  56.741  52.907  1.00 32.58           N
ATOM   3384  CA  PRO A 229       8.142  55.754  52.901  1.00 31.74           C
ATOM   3385  C   PRO A 229       8.417  54.538  53.759  1.00 30.43           C
ATOM   3386  O   PRO A 229       7.472  53.879  54.213  1.00 31.54           O
ATOM   3387  CB  PRO A 229       7.993  55.364  51.406  1.00 32.95           C
ATOM   3388  CG  PRO A 229       9.333  55.795  50.713  1.00 32.56           C
ATOM   3389  CD  PRO A 229       9.800  57.000  51.571  1.00 33.66           C
ATOM   3390  HA  PRO A 229       7.320  56.173  53.202  1.00 38.08           H
ATOM   3391  HB2 PRO A 229       7.864  54.405  51.333  1.00 39.54           H
ATOM   3392  HB3 PRO A 229       7.241  55.839  51.020  1.00 39.54           H
ATOM   3393  HG2 PRO A 229       9.976  55.069  50.751  1.00 39.07           H
ATOM   3394  HG3 PRO A 229       9.162  56.064  49.796  1.00 39.07           H
ATOM   3395  HD2 PRO A 229      10.769  57.028  51.610  1.00 40.39           H
ATOM   3396  HD3 PRO A 229       9.438  57.826  51.213  1.00 40.39           H
ATOM   3397  N   ASN A 230       9.686  54.187  53.908  1.00 35.23           N
ATOM   3398  CA  ASN A 230      10.167  53.060  54.683  1.00 29.51           C
ATOM   3399  C   ASN A 230      10.352  53.385  56.174  1.00 38.99           C
ATOM   3400  O   ASN A 230      10.925  52.574  56.898  1.00 32.53           O
ATOM   3401  CB  ASN A 230      11.500  52.584  54.104  1.00 32.32           C
ATOM   3402  CG  ASN A 230      12.553  53.721  54.049  1.00 34.57           C
ATOM   3403  OD1 ASN A 230      12.260  54.833  53.601  1.00 38.51           O
ATOM   3404  ND2 ASN A 230      13.748  53.458  54.542  1.00 37.83           N
ATOM   3405  H   ASN A 230      10.330  54.623  53.540  1.00 42.28           H
ATOM   3406  HA  ASN A 230       9.530  52.332  54.611  1.00 35.41           H
ATOM   3407  HB2 ASN A 230      11.853  51.873  54.662  1.00 38.79           H
ATOM   3408  HB3 ASN A 230      11.358  52.260  53.201  1.00 38.79           H
ATOM   3409 HD21 ASN A 230      14.360  54.062  54.531  1.00 45.39           H
ATOM   3410 HD22 ASN A 230      13.914  52.682  54.875  1.00 45.39           H
ATOM   3411  N   CYS A 231       9.874  54.526  56.653  1.00 31.06           N
ATOM   3412  CA  CYS A 231      10.046  54.823  58.072  1.00 32.00           C
ATOM   3413  C   CYS A 231       9.366  53.753  58.933  1.00 35.74           C
ATOM   3414  O   CYS A 231       8.270  53.270  58.585  1.00 33.20           O
ATOM   3415  CB  CYS A 231       9.496  56.203  58.420  1.00 31.81           C
ATOM   3416  SG  CYS A 231      10.583  57.556  57.880  1.00 34.90           S
ATOM   3417  H   CYS A 231       9.459  55.126  56.198  1.00 37.27           H
ATOM   3418  HA  CYS A 231      10.993  54.818  58.282  1.00 38.41           H
ATOM   3419  HB2 CYS A 231       8.636  56.319  57.986  1.00 38.17           H
ATOM   3420  HB3 CYS A 231       9.393  56.268  59.382  1.00 38.17           H
ATOM   3421  HG  CYS A 231      11.650  57.438  58.415  1.00 41.88           H
ATOM   3422  N   PRO A 232       9.978  53.374  60.074  1.00 35.33           N
ATOM   3423  CA  PRO A 232       9.380  52.341  60.952  1.00 31.21           C
ATOM   3424  C   PRO A 232       7.960  52.648  61.352  1.00 30.30           C
ATOM   3425  O   PRO A 232       7.210  51.725  61.663  1.00 31.74           O
ATOM   3426  CB  PRO A 232      10.322  52.325  62.194  1.00 31.10           C
ATOM   3427  CG  PRO A 232      10.975  53.660  62.206  1.00 33.06           C
ATOM   3428  CD  PRO A 232      11.075  54.105  60.732  1.00 34.07           C
ATOM   3429  HA  PRO A 232       9.409  51.474  60.519  1.00 37.45           H
ATOM   3430  HB2 PRO A 232       9.798  52.193  63.000  1.00 37.32           H
ATOM   3431  HB3 PRO A 232      10.982  51.621  62.095  1.00 37.32           H
ATOM   3432  HG2 PRO A 232      10.431  54.282  62.712  1.00 39.67           H
ATOM   3433  HG3 PRO A 232      11.859  53.584  62.598  1.00 39.67           H
ATOM   3434  HD2 PRO A 232      10.935  55.062  60.658  1.00 40.89           H
ATOM   3435  HD3 PRO A 232      11.930  53.841  60.356  1.00 40.89           H
ATOM   3436  N   TRP A 233       7.566  53.918  61.372  1.00 32.78           N
ATOM   3437  CA  TRP A 233       6.237  54.329  61.822  1.00 30.48           C
ATOM   3438  C   TRP A 233       5.231  54.516  60.683  1.00 35.42           C
ATOM   3439  O   TRP A 233       4.034  54.713  60.943  1.00 35.94           O
ATOM   3440  CB  TRP A 233       6.365  55.640  62.615  1.00 34.31           C
ATOM   3441  CG  TRP A 233       7.165  56.692  61.847  1.00 36.50           C
ATOM   3442  CD1 TRP A 233       8.493  56.993  62.008  1.00 36.10           C
ATOM   3443  CD2 TRP A 233       6.692  57.545  60.811  1.00 34.61           C
ATOM   3444  NE1 TRP A 233       8.873  57.980  61.131  1.00 31.73           N
ATOM   3445  CE2 TRP A 233       7.786  58.353  60.396  1.00 37.11           C
ATOM   3446  CE3 TRP A 233       5.455  57.728  60.201  1.00 36.57           C
ATOM   3447  CZ2 TRP A 233       7.681  59.298  59.371  1.00 34.64           C
ATOM   3448  CZ3 TRP A 233       5.350  58.685  59.192  1.00 37.79           C
ATOM   3449  CH2 TRP A 233       6.459  59.452  58.790  1.00 36.81           C
ATOM   3450  H   TRP A 233       8.061  54.575  61.124  1.00 39.33           H
ATOM   3451  HA  TRP A 233       5.885  53.652  62.421  1.00 36.57           H
ATOM   3452  HB2 TRP A 233       5.479  55.997  62.786  1.00 41.17           H
ATOM   3453  HB3 TRP A 233       6.821  55.463  63.452  1.00 41.17           H
ATOM   3454  HD1 TRP A 233       9.059  56.579  62.619  1.00 43.32           H
ATOM   3455  HE1 TRP A 233       9.662  58.318  61.068  1.00 38.08           H
ATOM   3456  HE3 TRP A 233       4.718  57.219  60.454  1.00 43.89           H
ATOM   3457  HZ2 TRP A 233       8.409  59.816  59.112  1.00 41.57           H
ATOM   3458  HZ3 TRP A 233       4.531  58.814  58.772  1.00 45.35           H
ATOM   3459  HH2 TRP A 233       6.352  60.086  58.119  1.00 44.17           H
ATOM   3460  N   ALA A 234       5.674  54.416  59.439  1.00 33.81           N
ATOM   3461  CA  ALA A 234       4.885  54.864  58.294  1.00 36.10           C
ATOM   3462  C   ALA A 234       3.996  53.784  57.678  1.00 32.55           C
ATOM   3463  O   ALA A 234       3.126  54.122  56.878  1.00 32.25           O
ATOM   3464  CB  ALA A 234       5.819  55.398  57.228  1.00 28.73           C
ATOM   3465  H   ALA A 234       6.440  54.089  59.225  1.00 40.57           H
ATOM   3466  HA  ALA A 234       4.312  55.593  58.578  1.00 43.31           H
ATOM   3467  HB1 ALA A 234       5.294  55.695  56.468  1.00 34.48           H
ATOM   3468  HB2 ALA A 234       6.323  56.142  57.593  1.00 34.48           H
ATOM   3469  HB3 ALA A 234       6.424  54.690  56.956  1.00 34.48           H
ATOM   3470  N   SER A 235       4.181  52.508  58.023  1.00 32.40           N
ATOM   3471  CA  SER A 235       3.302  51.467  57.533  1.00 33.40           C
ATOM   3472  C   SER A 235       3.263  50.291  58.504  1.00 35.88           C
ATOM   3473  O   SER A 235       4.174  50.084  59.294  1.00 33.41           O
ATOM   3474  CB  SER A 235       3.740  50.976  56.148  1.00 31.29           C
ATOM   3475  OG  SER A 235       5.047  50.359  56.202  1.00 30.33           O
ATOM   3476  H   SER A 235       4.809  52.227  58.539  1.00 38.88           H
ATOM   3477  HA  SER A 235       2.403  51.823  57.455  1.00 40.08           H
ATOM   3478  HB2 SER A 235       3.097  50.323  55.828  1.00 37.55           H
ATOM   3479  HB3 SER A 235       3.773  51.732  55.542  1.00 37.55           H
ATOM   3480  HG  SER A 235       5.615  50.913  56.477  1.00 36.40           H
ATOM   3481  N   VAL A 236       2.209  49.489  58.373  1.00 34.92           N
ATOM   3482  CA  VAL A 236       2.075  48.210  59.050  1.00 35.70           C
ATOM   3483  C   VAL A 236       1.708  47.118  58.049  1.00 42.52           C
ATOM   3484  O   VAL A 236       1.258  47.376  56.931  1.00 36.02           O
ATOM   3485  CB  VAL A 236       0.999  48.245  60.149  1.00 38.03           C
ATOM   3486  CG1 VAL A 236       1.376  49.237  61.262  1.00 35.39           C
ATOM   3487  CG2 VAL A 236      -0.361  48.581  59.542  1.00 34.20           C
ATOM   3488  H   VAL A 236       1.533  49.677  57.876  1.00 41.90           H
ATOM   3489  HA  VAL A 236       2.922  47.975  59.461  1.00 42.84           H
ATOM   3490  HB  VAL A 236       0.934  47.364  60.550  1.00 45.63           H
ATOM   3491 HG11 VAL A 236       0.679  49.235  61.936  1.00 42.47           H
ATOM   3492 HG12 VAL A 236       2.219  48.964  61.656  1.00 42.47           H
ATOM   3493 HG13 VAL A 236       1.462  50.124  60.878  1.00 42.47           H
ATOM   3494 HG21 VAL A 236      -1.026  48.598  60.247  1.00 41.04           H
ATOM   3495 HG22 VAL A 236      -0.309  49.449  59.113  1.00 41.04           H
ATOM   3496 HG23 VAL A 236      -0.590  47.902  58.888  1.00 41.04           H
ATOM   3497  N   SER A 237       1.844  45.881  58.512  1.00 38.04           N
ATOM   3498  CA  SER A 237       1.403  44.716  57.772  1.00 42.61           C
ATOM   3499  C   SER A 237      -0.121  44.640  57.764  1.00 41.27           C
ATOM   3500  O   SER A 237      -0.824  45.264  58.565  1.00 33.79           O
ATOM   3501  CB  SER A 237       1.954  43.439  58.411  1.00 42.12           C
ATOM   3502  OG  SER A 237       1.252  43.201  59.630  1.00 40.02           O
ATOM   3503  H   SER A 237       2.197  45.691  59.272  1.00 45.65           H
ATOM   3504  HA  SER A 237       1.719  44.769  56.857  1.00 51.13           H
ATOM   3505  HB2 SER A 237       1.817  42.692  57.808  1.00 50.55           H
ATOM   3506  HB3 SER A 237       2.898  43.554  58.599  1.00 50.55           H
ATOM   3507  HG  SER A 237       1.541  42.503  59.996  1.00 48.02           H
ATOM   3508  N   VAL A 238      -0.628  43.813  56.859  1.00 37.62           N
ATOM   3509  CA  VAL A 238      -2.062  43.591  56.775  1.00 40.16           C
ATOM   3510  C   VAL A 238      -2.587  42.980  58.075  1.00 37.51           C
ATOM   3511  O   VAL A 238      -3.670  43.333  58.560  1.00 38.43           O
ATOM   3512  CB  VAL A 238      -2.340  42.707  55.543  1.00 45.36           C
ATOM   3513  CG1 VAL A 238      -3.534  41.892  55.729  1.00 50.89           C
ATOM   3514  CG2 VAL A 238      -2.493  43.579  54.342  1.00 39.96           C
ATOM   3515  H   VAL A 238      -0.164  43.371  56.285  1.00 45.15           H
ATOM   3516  HA  VAL A 238      -2.508  44.442  56.642  1.00 48.19           H
ATOM   3517  HB  VAL A 238      -1.586  42.115  55.396  1.00 54.43           H
ATOM   3518 HG11 VAL A 238      -3.674  41.353  54.935  1.00 61.07           H
ATOM   3519 HG12 VAL A 238      -3.408  41.319  56.501  1.00 61.07           H
ATOM   3520 HG13 VAL A 238      -4.295  42.476  55.871  1.00 61.07           H
ATOM   3521 HG21 VAL A 238      -2.667  43.022  53.568  1.00 47.95           H
ATOM   3522 HG22 VAL A 238      -3.234  44.188  54.486  1.00 47.95           H
ATOM   3523 HG23 VAL A 238      -1.673  44.081  54.210  1.00 47.95           H
ATOM   3524  N   ALA A 239      -1.829  42.051  58.659  1.00 40.11           N
ATOM   3525  CA  ALA A 239      -2.238  41.445  59.929  1.00 44.78           C
ATOM   3526  C   ALA A 239      -2.253  42.467  61.074  1.00 41.71           C
ATOM   3527  O   ALA A 239      -3.200  42.504  61.873  1.00 41.50           O
ATOM   3528  CB  ALA A 239      -1.304  40.276  60.252  1.00 37.81           C
ATOM   3529  H   ALA A 239      -1.084  41.756  58.346  1.00 48.13           H
ATOM   3530  HA  ALA A 239      -3.136  41.092  59.833  1.00 53.74           H
ATOM   3531  HB1 ALA A 239      -1.578  39.878  61.093  1.00 45.37           H
ATOM   3532  HB2 ALA A 239      -1.363  39.620  59.540  1.00 45.37           H
ATOM   3533  HB3 ALA A 239      -0.396  40.608  60.323  1.00 45.37           H
ATOM   3534  N   GLU A 240      -1.227  43.319  61.168  1.00 42.46           N
ATOM   3535  CA  GLU A 240      -1.214  44.316  62.241  1.00 34.87           C
ATOM   3536  C   GLU A 240      -2.313  45.361  62.056  1.00 35.35           C
ATOM   3537  O   GLU A 240      -2.949  45.780  63.038  1.00 37.12           O
ATOM   3538  CB  GLU A 240       0.163  44.959  62.343  1.00 34.40           C
ATOM   3539  CG  GLU A 240       0.275  46.078  63.456  1.00 40.08           C
ATOM   3540  CD  GLU A 240       0.006  45.581  64.884  1.00 42.64           C
ATOM   3541  OE1 GLU A 240      -0.185  44.352  65.082  1.00 43.54           O
ATOM   3542  OE2 GLU A 240      -0.024  46.431  65.814  1.00 40.75           O1-
ATOM   3543  H   GLU A 240      -0.547  43.342  60.641  1.00 50.95           H
ATOM   3544  HA  GLU A 240      -1.385  43.862  63.081  1.00 41.84           H
ATOM   3545  HB2 GLU A 240       0.814  44.270  62.550  1.00 41.28           H
ATOM   3546  HB3 GLU A 240       0.379  45.369  61.491  1.00 41.28           H
ATOM   3547  HG2 GLU A 240       1.172  46.446  63.436  1.00 48.10           H
ATOM   3548  HG3 GLU A 240      -0.369  46.776  63.260  1.00 48.10           H
ATOM   3549  N   GLY A 241      -2.575  45.780  60.811  1.00 36.52           N
ATOM   3550  CA  GLY A 241      -3.695  46.683  60.565  1.00 39.14           C
ATOM   3551  C   GLY A 241      -5.031  46.079  60.964  1.00 38.01           C
ATOM   3552  O   GLY A 241      -5.860  46.726  61.605  1.00 39.39           O
ATOM   3553  H   GLY A 241      -2.129  45.560  60.110  1.00 43.82           H
ATOM   3554  HA2 GLY A 241      -3.566  47.502  61.068  1.00 46.97           H
ATOM   3555  HA3 GLY A 241      -3.729  46.905  59.621  1.00 46.97           H
ATOM   3556  N   ARG A 242      -5.259  44.831  60.576  1.00 43.59           N
ATOM   3557  CA  ARG A 242      -6.452  44.113  61.015  1.00 40.10           C
ATOM   3558  C   ARG A 242      -6.499  44.030  62.539  1.00 37.18           C
ATOM   3559  O   ARG A 242      -7.523  44.329  63.159  1.00 37.13           O
ATOM   3560  CB  ARG A 242      -6.462  42.712  60.392  1.00 41.09           C
ATOM   3561  CG  ARG A 242      -7.589  41.794  60.850  1.00 48.16           C
ATOM   3562  CD  ARG A 242      -7.712  40.542  59.933  1.00 50.24           C
ATOM   3563  NE  ARG A 242      -8.327  40.914  58.655  1.00 47.43           N
ATOM   3564  CZ  ARG A 242      -9.637  41.122  58.504  1.00 44.07           C
ATOM   3565  NH1 ARG A 242     -10.479  40.977  59.542  1.00 52.21           N
ATOM   3566  NH2 ARG A 242     -10.104  41.487  57.328  1.00 50.38           N1+
ATOM   3567  H   ARG A 242      -4.742  44.376  60.062  1.00 52.31           H
ATOM   3568  HA  ARG A 242      -7.242  44.588  60.712  1.00 48.11           H
ATOM   3569  HB2 ARG A 242      -6.537  42.806  59.429  1.00 49.30           H
ATOM   3570  HB3 ARG A 242      -5.624  42.274  60.610  1.00 49.30           H
ATOM   3571  HG2 ARG A 242      -7.409  41.493  61.754  1.00 57.79           H
ATOM   3572  HG3 ARG A 242      -8.429  42.278  60.818  1.00 57.79           H
ATOM   3573  HD2 ARG A 242      -6.830  40.180  59.758  1.00 60.28           H
ATOM   3574  HD3 ARG A 242      -8.274  39.878  60.364  1.00 60.28           H
ATOM   3575  HE  ARG A 242      -7.843  40.863  57.946  1.00 56.92           H
ATOM   3576 HH11 ARG A 242     -10.176  40.749  60.313  1.00 62.65           H
ATOM   3577 HH12 ARG A 242     -11.322  41.112  59.434  1.00 62.65           H
ATOM   3578 HH21 ARG A 242      -9.569  41.575  56.661  1.00 60.46           H
ATOM   3579 HH22 ARG A 242     -10.948  41.612  57.221  1.00 60.46           H
ATOM   3580  N   ARG A 243      -5.401  43.625  63.162  1.00 35.59           N
ATOM   3581  CA  ARG A 243      -5.416  43.555  64.634  1.00 39.82           C
ATOM   3582  C   ARG A 243      -5.787  44.893  65.274  1.00 38.13           C
ATOM   3583  O   ARG A 243      -6.610  44.935  66.192  1.00 36.84           O
ATOM   3584  CB  ARG A 243      -4.078  43.082  65.167  1.00 40.17           C
ATOM   3585  CG  ARG A 243      -4.095  42.912  66.697  1.00 47.82           C
ATOM   3586  CD  ARG A 243      -2.690  42.827  67.298  1.00 43.25           C
ATOM   3587  NE  ARG A 243      -1.986  44.103  67.357  1.00 44.87           N
ATOM   3588  CZ  ARG A 243      -2.308  45.133  68.136  1.00 44.65           C
ATOM   3589  NH1 ARG A 243      -3.354  45.080  68.943  1.00 40.67           N
ATOM   3590  NH2 ARG A 243      -1.575  46.242  68.091  1.00 46.88           N1+
ATOM   3591  H   ARG A 243      -4.663  43.393  62.786  1.00 42.71           H
ATOM   3592  HA  ARG A 243      -6.085  42.906  64.905  1.00 47.78           H
ATOM   3593  HB2 ARG A 243      -3.862  42.224  64.770  1.00 48.21           H
ATOM   3594  HB3 ARG A 243      -3.397  43.735  64.943  1.00 48.21           H
ATOM   3595  HG2 ARG A 243      -4.546  43.673  67.095  1.00 57.39           H
ATOM   3596  HG3 ARG A 243      -4.567  42.094  66.919  1.00 57.39           H
ATOM   3597  HD2 ARG A 243      -2.758  42.486  68.203  1.00 51.90           H
ATOM   3598  HD3 ARG A 243      -2.157  42.221  66.759  1.00 51.90           H
ATOM   3599  HE  ARG A 243      -1.302  44.198  66.844  1.00 53.84           H
ATOM   3600 HH11 ARG A 243      -3.834  44.368  68.978  1.00 48.80           H
ATOM   3601 HH12 ARG A 243      -3.550  45.756  69.437  1.00 48.80           H
ATOM   3602 HH21 ARG A 243      -0.894  46.287  67.567  1.00 56.25           H
ATOM   3603 HH22 ARG A 243      -1.780  46.913  68.589  1.00 56.25           H
ATOM   3604  N   ARG A 244      -5.236  46.007  64.774  1.00 39.60           N
ATOM   3605  CA  ARG A 244      -5.554  47.294  65.387  1.00 36.86           C
ATOM   3606  C   ARG A 244      -6.988  47.697  65.126  1.00 34.76           C
ATOM   3607  O   ARG A 244      -7.595  48.370  65.972  1.00 36.33           O
ATOM   3608  CB  ARG A 244      -4.611  48.407  64.889  1.00 38.11           C
ATOM   3609  CG  ARG A 244      -3.158  48.259  65.349  1.00 33.86           C
ATOM   3610  CD  ARG A 244      -2.225  49.308  64.745  1.00 35.32           C
ATOM   3611  NE  ARG A 244      -0.825  48.949  64.969  1.00 37.82           N
ATOM   3612  CZ  ARG A 244       0.220  49.750  64.790  1.00 36.18           C
ATOM   3613  NH1 ARG A 244       0.063  51.007  64.418  1.00 38.19           N
ATOM   3614  NH2 ARG A 244       1.443  49.297  65.018  1.00 39.56           N1+
ATOM   3615  H   ARG A 244      -4.696  46.041  64.105  1.00 47.52           H
ATOM   3616  HA  ARG A 244      -5.438  47.218  66.347  1.00 44.24           H
ATOM   3617  HB2 ARG A 244      -4.614  48.405  63.919  1.00 45.74           H
ATOM   3618  HB3 ARG A 244      -4.938  49.260  65.215  1.00 45.74           H
ATOM   3619  HG2 ARG A 244      -3.123  48.349  66.314  1.00 40.63           H
ATOM   3620  HG3 ARG A 244      -2.832  47.384  65.087  1.00 40.63           H
ATOM   3621  HD2 ARG A 244      -2.378  49.362  63.788  1.00 42.38           H
ATOM   3622  HD3 ARG A 244      -2.392  50.167  65.163  1.00 42.38           H
ATOM   3623  HE  ARG A 244      -0.663  48.149  65.240  1.00 45.39           H
ATOM   3624 HH11 ARG A 244      -0.725  51.315  64.266  1.00 45.82           H
ATOM   3625 HH12 ARG A 244       0.750  51.513  64.314  1.00 45.82           H
ATOM   3626 HH21 ARG A 244       1.560  48.483  65.269  1.00 47.48           H
ATOM   3627 HH22 ARG A 244       2.121  49.817  64.915  1.00 47.48           H
ATOM   3628  N   ALA A 245      -7.539  47.346  63.952  1.00 35.32           N
ATOM   3629  CA  ALA A 245      -8.923  47.703  63.664  1.00 31.44           C
ATOM   3630  C   ALA A 245      -9.878  46.955  64.583  1.00 38.82           C
ATOM   3631  O   ALA A 245     -10.863  47.525  65.066  1.00 40.11           O
ATOM   3632  CB  ALA A 245      -9.254  47.396  62.208  1.00 42.78           C
ATOM   3633  H   ALA A 245      -7.138  46.914  63.326  1.00 42.38           H
ATOM   3634  HA  ALA A 245      -9.045  48.654  63.809  1.00 37.73           H
ATOM   3635  HB1 ALA A 245     -10.177  47.639  62.036  1.00 51.33           H
ATOM   3636  HB2 ALA A 245      -8.664  47.911  61.635  1.00 51.33           H
ATOM   3637  HB3 ALA A 245      -9.126  46.448  62.048  1.00 51.33           H
ATOM   3638  N   VAL A 246      -9.589  45.678  64.836  1.00 39.85           N
ATOM   3639  CA  VAL A 246     -10.385  44.870  65.767  1.00 44.84           C
ATOM   3640  C   VAL A 246     -10.280  45.418  67.199  1.00 41.59           C
ATOM   3641  O   VAL A 246     -11.290  45.569  67.898  1.00 44.69           O
ATOM   3642  CB  VAL A 246      -9.944  43.393  65.694  1.00 45.58           C
ATOM   3643  CG1 VAL A 246     -10.595  42.570  66.809  1.00 46.59           C
ATOM   3644  CG2 VAL A 246     -10.245  42.764  64.267  1.00 42.03           C
ATOM   3645  H   VAL A 246      -8.932  45.252  64.480  1.00 47.82           H
ATOM   3646  HA  VAL A 246     -11.317  44.915  65.501  1.00 53.81           H
ATOM   3647  HB  VAL A 246      -8.984  43.354  65.829  1.00 54.70           H
ATOM   3648 HG11 VAL A 246     -10.299  41.649  66.735  1.00 55.90           H
ATOM   3649 HG12 VAL A 246     -10.329  42.936  67.667  1.00 55.90           H
ATOM   3650 HG13 VAL A 246     -11.559  42.616  66.713  1.00 55.90           H
ATOM   3651 HG21 VAL A 246      -9.954  41.838  64.263  1.00 50.44           H
ATOM   3652 HG22 VAL A 246     -11.198  42.812  64.096  1.00 50.44           H
ATOM   3653 HG23 VAL A 246      -9.762  43.266  63.593  1.00 50.44           H
ATOM   3654  N   GLU A 247      -9.060  45.711  67.656  1.00 37.73           N
ATOM   3655  CA  GLU A 247      -8.875  46.327  68.981  1.00 39.42           C
ATOM   3656  C   GLU A 247      -9.608  47.656  69.102  1.00 37.69           C
ATOM   3657  O   GLU A 247     -10.156  47.966  70.168  1.00 39.77           O
ATOM   3658  CB  GLU A 247      -7.383  46.511  69.254  1.00 38.78           C
ATOM   3659  CG  GLU A 247      -7.006  46.831  70.688  1.00 51.73           C
ATOM   3660  CD  GLU A 247      -7.615  45.869  71.721  1.00 50.91           C
ATOM   3661  OE1 GLU A 247      -7.885  44.680  71.387  1.00 46.26           O
ATOM   3662  OE2 GLU A 247      -7.827  46.337  72.862  1.00 56.43           O1-
ATOM   3663  H   GLU A 247      -8.329  45.566  67.226  1.00 45.27           H
ATOM   3664  HA  GLU A 247      -9.230  45.729  69.658  1.00 47.30           H
ATOM   3665  HB2 GLU A 247      -6.925  45.692  69.009  1.00 46.53           H
ATOM   3666  HB3 GLU A 247      -7.060  47.239  68.700  1.00 46.53           H
ATOM   3667  HG2 GLU A 247      -6.041  46.786  70.774  1.00 62.08           H
ATOM   3668  HG3 GLU A 247      -7.314  47.726  70.900  1.00 62.08           H
ATOM   3669  N   LEU A 248      -9.699  48.431  68.010  1.00 41.03           N
ATOM   3670  CA  LEU A 248     -10.496  49.654  68.053  1.00 41.66           C
ATOM   3671  C   LEU A 248     -11.964  49.325  68.293  1.00 43.94           C
ATOM   3672  O   LEU A 248     -12.634  49.984  69.096  1.00 45.17           O
ATOM   3673  CB  LEU A 248     -10.336  50.462  66.753  1.00 39.32           C
ATOM   3674  CG  LEU A 248     -11.029  51.834  66.757  1.00 36.54           C
ATOM   3675  CD1 LEU A 248     -10.299  52.868  67.651  1.00 43.74           C
ATOM   3676  CD2 LEU A 248     -11.142  52.359  65.364  1.00 40.02           C
ATOM   3677  H   LEU A 248      -9.319  48.272  67.255  1.00 49.24           H
ATOM   3678  HA  LEU A 248     -10.188  50.206  68.789  1.00 49.99           H
ATOM   3679  HB2 LEU A 248      -9.391  50.611  66.597  1.00 47.19           H
ATOM   3680  HB3 LEU A 248     -10.710  49.946  66.021  1.00 47.19           H
ATOM   3681  HG  LEU A 248     -11.928  51.727  67.105  1.00 43.85           H
ATOM   3682 HD11 LEU A 248     -10.779  53.710  67.614  1.00 52.48           H
ATOM   3683 HD12 LEU A 248     -10.279  52.537  68.562  1.00 52.48           H
ATOM   3684 HD13 LEU A 248      -9.395  52.987  67.321  1.00 52.48           H
ATOM   3685 HD21 LEU A 248     -11.582  53.223  65.388  1.00 48.02           H
ATOM   3686 HD22 LEU A 248     -10.253  52.449  64.988  1.00 48.02           H
ATOM   3687 HD23 LEU A 248     -11.664  51.736  64.834  1.00 48.02           H
ATOM   3688  N   GLY A 249     -12.484  48.298  67.615  1.00 46.96           N
ATOM   3689  CA  GLY A 249     -13.864  47.902  67.863  1.00 47.96           C
ATOM   3690  C   GLY A 249     -14.056  47.399  69.281  1.00 44.96           C
ATOM   3691  O   GLY A 249     -15.066  47.674  69.923  1.00 41.95           O
ATOM   3692  H   GLY A 249     -12.070  47.830  67.025  1.00 56.35           H
ATOM   3693  HA2 GLY A 249     -14.451  48.660  67.721  1.00 57.55           H
ATOM   3694  HA3 GLY A 249     -14.116  47.195  67.247  1.00 57.55           H
ATOM   3695  N   ARG A 250     -13.083  46.654  69.782  1.00 44.49           N
ATOM   3696  CA  ARG A 250     -13.135  46.201  71.162  1.00 46.84           C
ATOM   3697  C   ARG A 250     -13.256  47.380  72.123  1.00 50.85           C
ATOM   3698  O   ARG A 250     -13.989  47.308  73.118  1.00 50.13           O
ATOM   3699  CB  ARG A 250     -11.895  45.373  71.454  1.00 48.65           C
ATOM   3700  CG  ARG A 250     -11.984  44.529  72.758  1.00 60.92           C
ATOM   3701  CD  ARG A 250     -10.947  43.405  72.771  1.00 63.84           C
ATOM   3702  NE  ARG A 250     -10.814  42.796  71.446  1.00 66.72           N
ATOM   3703  CZ  ARG A 250     -10.230  41.634  71.163  1.00 73.92           C
ATOM   3704  NH1 ARG A 250      -9.698  40.873  72.114  1.00 85.42           N
ATOM   3705  NH2 ARG A 250     -10.184  41.231  69.899  1.00 70.92           N1+
ATOM   3706  H   ARG A 250     -12.387  46.398  69.348  1.00 53.39           H
ATOM   3707  HA  ARG A 250     -13.912  45.633  71.281  1.00 56.21           H
ATOM   3708  HB2 ARG A 250     -11.748  44.761  70.716  1.00 58.38           H
ATOM   3709  HB3 ARG A 250     -11.135  45.971  71.540  1.00 58.38           H
ATOM   3710  HG2 ARG A 250     -11.819  45.103  73.523  1.00 73.10           H
ATOM   3711  HG3 ARG A 250     -12.866  44.130  72.822  1.00 73.10           H
ATOM   3712  HD2 ARG A 250     -10.085  43.766  73.029  1.00 76.61           H
ATOM   3713  HD3 ARG A 250     -11.226  42.718  73.396  1.00 76.61           H
ATOM   3714  HE  ARG A 250     -11.146  43.233  70.784  1.00 80.06           H
ATOM   3715 HH11 ARG A 250      -9.723  41.130  72.934  1.00102.50           H
ATOM   3716 HH12 ARG A 250      -9.328  40.124  71.908  1.00102.50           H
ATOM   3717 HH21 ARG A 250     -10.529  41.718  69.280  1.00 85.11           H
ATOM   3718 HH22 ARG A 250      -9.815  40.480  69.700  1.00 85.11           H
ATOM   3719  N   ASN A 251     -12.576  48.491  71.817  1.00 49.73           N
ATOM   3720  CA  ASN A 251     -12.650  49.680  72.666  1.00 43.69           C
ATOM   3721  C   ASN A 251     -14.015  50.333  72.622  1.00 44.57           C
ATOM   3722  O   ASN A 251     -14.394  51.032  73.568  1.00 46.59           O
ATOM   3723  CB  ASN A 251     -11.602  50.706  72.244  1.00 43.91           C
ATOM   3724  CG  ASN A 251     -10.282  50.531  72.980  1.00 44.07           C
ATOM   3725  OD1 ASN A 251      -9.975  51.289  73.900  1.00 44.08           O
ATOM   3726  ND2 ASN A 251      -9.485  49.549  72.564  1.00 41.83           N
ATOM   3727  H   ASN A 251     -12.070  48.579  71.127  1.00 59.67           H
ATOM   3728  HA  ASN A 251     -12.468  49.424  73.584  1.00 52.43           H
ATOM   3729  HB2 ASN A 251     -11.431  50.613  71.294  1.00 52.69           H
ATOM   3730  HB3 ASN A 251     -11.937  51.597  72.436  1.00 52.69           H
ATOM   3731 HD21 ASN A 251      -8.730  49.415  72.951  1.00 50.20           H
ATOM   3732 HD22 ASN A 251      -9.727  49.049  71.907  1.00 50.20           H
ATOM   3733  N   LEU A 252     -14.755  50.157  71.534  1.00 45.86           N
ATOM   3734  CA  LEU A 252     -16.061  50.779  71.405  1.00 48.36           C
ATOM   3735  C   LEU A 252     -17.206  49.776  71.590  1.00 49.26           C
ATOM   3736  O   LEU A 252     -18.355  50.092  71.266  1.00 51.82           O
ATOM   3737  CB  LEU A 252     -16.125  51.506  70.056  1.00 50.24           C
ATOM   3738  CG  LEU A 252     -15.057  52.623  69.969  1.00 50.58           C
ATOM   3739  CD1 LEU A 252     -14.814  53.061  68.547  1.00 47.41           C
ATOM   3740  CD2 LEU A 252     -15.447  53.846  70.783  1.00 46.83           C
ATOM   3741  H   LEU A 252     -14.521  49.682  70.856  1.00 55.03           H
ATOM   3742  HA  LEU A 252     -16.150  51.449  72.100  1.00 58.04           H
ATOM   3743  HB2 LEU A 252     -15.962  50.872  69.341  1.00 60.29           H
ATOM   3744  HB3 LEU A 252     -17.000  51.913  69.952  1.00 60.29           H
ATOM   3745  HG  LEU A 252     -14.220  52.284  70.323  1.00 60.70           H
ATOM   3746 HD11 LEU A 252     -14.140  53.759  68.543  1.00 56.89           H
ATOM   3747 HD12 LEU A 252     -14.506  52.300  68.031  1.00 56.89           H
ATOM   3748 HD13 LEU A 252     -15.644  53.400  68.176  1.00 56.89           H
ATOM   3749 HD21 LEU A 252     -14.751  54.516  70.699  1.00 56.20           H
ATOM   3750 HD22 LEU A 252     -16.286  54.196  70.445  1.00 56.20           H
ATOM   3751 HD23 LEU A 252     -15.546  53.587  71.713  1.00 56.20           H
ATOM   3752  N   ASN A 253     -16.920  48.590  72.132  1.00 48.17           N
ATOM   3753  CA  ASN A 253     -17.938  47.574  72.416  1.00 52.57           C
ATOM   3754  C   ASN A 253     -18.659  47.142  71.149  1.00 55.33           C
ATOM   3755  O   ASN A 253     -19.881  46.992  71.140  1.00 53.28           O
ATOM   3756  CB  ASN A 253     -18.952  48.071  73.453  1.00 59.67           C
ATOM   3757  CG  ASN A 253     -18.289  48.738  74.639  1.00 65.38           C
ATOM   3758  OD1 ASN A 253     -17.420  48.155  75.303  1.00 66.51           O
ATOM   3759  ND2 ASN A 253     -18.681  49.984  74.900  1.00 69.27           N
ATOM   3760  H   ASN A 253     -16.125  48.345  72.350  1.00 57.80           H
ATOM   3761  HA  ASN A 253     -17.499  46.791  72.785  1.00 63.08           H
ATOM   3762  HB2 ASN A 253     -19.541  48.719  73.035  1.00 71.60           H
ATOM   3763  HB3 ASN A 253     -19.466  47.317  73.781  1.00 71.60           H
ATOM   3764 HD21 ASN A 253     -18.339  50.413  75.562  1.00 83.13           H
ATOM   3765 HD22 ASN A 253     -19.276  50.360  74.406  1.00 83.13           H
ATOM   3766  N   CYS A 254     -17.904  46.966  70.071  1.00 49.98           N
ATOM   3767  CA  CYS A 254     -18.455  46.547  68.798  1.00 47.97           C
ATOM   3768  C   CYS A 254     -18.613  45.039  68.745  1.00 48.98           C
ATOM   3769  O   CYS A 254     -17.835  44.283  69.327  1.00 43.41           O
ATOM   3770  CB  CYS A 254     -17.550  46.985  67.629  1.00 51.52           C
ATOM   3771  SG  CYS A 254     -17.578  48.761  67.287  1.00 50.26           S
ATOM   3772  H   CYS A 254     -17.052  47.087  70.056  1.00 59.98           H
ATOM   3773  HA  CYS A 254     -19.329  46.951  68.676  1.00 57.56           H
ATOM   3774  HB2 CYS A 254     -16.635  46.740  67.836  1.00 61.83           H
ATOM   3775  HB3 CYS A 254     -17.838  46.526  66.824  1.00 61.83           H
ATOM   3776  N   ASN A 255     -19.600  44.603  67.983  1.00 56.74           N
ATOM   3777  CA  ASN A 255     -19.670  43.205  67.597  1.00 54.37           C
ATOM   3778  C   ASN A 255     -18.490  42.876  66.680  1.00 47.23           C
ATOM   3779  O   ASN A 255     -18.339  43.482  65.608  1.00 56.24           O
ATOM   3780  CB  ASN A 255     -21.004  42.959  66.904  1.00 57.15           C
ATOM   3781  CG  ASN A 255     -21.239  41.508  66.590  1.00 58.84           C
ATOM   3782  OD1 ASN A 255     -20.368  40.811  66.055  1.00 58.70           O
ATOM   3783  ND2 ASN A 255     -22.428  41.036  66.932  1.00 69.91           N
ATOM   3784  H   ASN A 255     -20.238  45.091  67.677  1.00 68.08           H
ATOM   3785  HA  ASN A 255     -19.618  42.643  68.386  1.00 65.25           H
ATOM   3786  HB2 ASN A 255     -21.721  43.260  67.484  1.00 68.58           H
ATOM   3787  HB3 ASN A 255     -21.022  43.453  66.070  1.00 68.58           H
ATOM   3788 HD21 ASN A 255     -22.624  40.212  66.778  1.00 83.89           H
ATOM   3789 HD22 ASN A 255     -23.004  41.552  67.307  1.00 83.89           H
ATOM   3790  N   LEU A 256     -17.681  41.889  67.075  1.00 44.12           N
ATOM   3791  CA  LEU A 256     -16.473  41.507  66.353  1.00 50.59           C
ATOM   3792  C   LEU A 256     -16.626  40.187  65.598  1.00 57.00           C
ATOM   3793  O   LEU A 256     -15.625  39.564  65.225  1.00 51.40           O
ATOM   3794  CB  LEU A 256     -15.296  41.413  67.323  1.00 48.16           C
ATOM   3795  CG  LEU A 256     -15.102  42.565  68.320  1.00 47.88           C
ATOM   3796  CD1 LEU A 256     -13.883  42.288  69.208  1.00 48.59           C
ATOM   3797  CD2 LEU A 256     -14.960  43.918  67.577  1.00 53.70           C
ATOM   3798  H   LEU A 256     -17.819  41.416  67.779  1.00 52.95           H
ATOM   3799  HA  LEU A 256     -16.267  42.197  65.703  1.00 60.71           H
ATOM   3800  HB2 LEU A 256     -15.401  40.602  67.845  1.00 57.79           H
ATOM   3801  HB3 LEU A 256     -14.481  41.351  66.800  1.00 57.79           H
ATOM   3802  HG  LEU A 256     -15.883  42.619  68.893  1.00 57.46           H
ATOM   3803 HD11 LEU A 256     -13.774  43.023  69.832  1.00 58.31           H
ATOM   3804 HD12 LEU A 256     -14.027  41.461  69.694  1.00 58.31           H
ATOM   3805 HD13 LEU A 256     -13.095  42.210  68.647  1.00 58.31           H
ATOM   3806 HD21 LEU A 256     -14.839  44.625  68.231  1.00 64.44           H
ATOM   3807 HD22 LEU A 256     -14.190  43.875  66.989  1.00 64.44           H
ATOM   3808 HD23 LEU A 256     -15.764  44.079  67.059  1.00 64.44           H
ATOM   3809  N   ASN A 257     -17.858  39.744  65.351  1.00 55.64           N
ATOM   3810  CA  ASN A 257     -18.036  38.457  64.687  1.00 57.05           C
ATOM   3811  C   ASN A 257     -17.606  38.487  63.220  1.00 57.38           C
ATOM   3812  O   ASN A 257     -17.195  37.452  62.690  1.00 61.28           O
ATOM   3813  CB  ASN A 257     -19.494  38.017  64.813  1.00 66.85           C
ATOM   3814  H   ASN A 257     -18.585  40.156  65.552  1.00 66.77           H
ATOM   3815  HA  ASN A 257     -17.490  37.796  65.140  1.00 68.46           H
ATOM   3816  HB1 ASN A 257     -19.713  37.917  65.752  1.00 80.23           H
ATOM   3817  HB3 ASN A 257     -19.609  37.170  64.353  1.00 80.23           H
ATOM   3818  N   SER A 258     -17.675  39.640  62.549  1.00 53.75           N
ATOM   3819  CA  SER A 258     -17.274  39.725  61.145  1.00 57.27           C
ATOM   3820  C   SER A 258     -16.771  41.126  60.803  1.00 52.68           C
ATOM   3821  O   SER A 258     -17.072  42.104  61.496  1.00 48.20           O
ATOM   3822  CB  SER A 258     -18.449  39.380  60.227  1.00 47.92           C
ATOM   3823  OG  SER A 258     -19.520  40.289  60.464  1.00 49.53           O
ATOM   3824  H   SER A 258     -17.950  40.383  62.884  1.00 64.50           H
ATOM   3825  HA  SER A 258     -16.558  39.093  60.976  1.00 68.73           H
ATOM   3826  HB2 SER A 258     -18.165  39.455  59.302  1.00 57.51           H
ATOM   3827  HB3 SER A 258     -18.748  38.477  60.415  1.00 57.51           H
ATOM   3828  HG  SER A 258     -20.169  40.106  59.963  1.00 59.44           H
ATOM   3829  N   ASP A 259     -16.025  41.224  59.691  1.00 54.44           N
ATOM   3830  CA  ASP A 259     -15.671  42.551  59.176  1.00 50.45           C
ATOM   3831  C   ASP A 259     -16.915  43.406  58.981  1.00 49.36           C
ATOM   3832  O   ASP A 259     -16.919  44.595  59.318  1.00 50.60           O
ATOM   3833  CB  ASP A 259     -14.887  42.449  57.863  1.00 47.06           C
ATOM   3834  CG  ASP A 259     -13.488  41.897  58.062  1.00 50.62           C
ATOM   3835  OD1 ASP A 259     -13.091  41.632  59.219  1.00 50.74           O
ATOM   3836  OD2 ASP A 259     -12.766  41.747  57.057  1.00 53.44           O1-
ATOM   3837  H   ASP A 259     -15.722  40.562  59.233  1.00 65.33           H
ATOM   3838  HA  ASP A 259     -15.105  42.996  59.825  1.00 60.54           H
ATOM   3839  HB2 ASP A 259     -15.360  41.859  57.257  1.00 56.48           H
ATOM   3840  HB3 ASP A 259     -14.808  43.334  57.473  1.00 56.48           H
ATOM   3841  N   GLU A 260     -17.988  42.826  58.436  1.00 48.58           N
ATOM   3842  CA  GLU A 260     -19.203  43.609  58.231  1.00 47.20           C
ATOM   3843  C   GLU A 260     -19.786  44.070  59.552  1.00 47.48           C
ATOM   3844  O   GLU A 260     -20.295  45.190  59.653  1.00 53.16           O
ATOM   3845  CB  GLU A 260     -20.237  42.793  57.443  1.00 57.70           C
ATOM   3846  CG  GLU A 260     -19.690  42.131  56.178  1.00 59.37           C
ATOM   3847  H   GLU A 260     -18.036  42.005  58.185  1.00 58.29           H
ATOM   3848  HA  GLU A 260     -18.984  44.398  57.709  1.00 56.64           H
ATOM   3849  HB2 GLU A 260     -20.960  43.382  57.178  1.00 69.24           H
ATOM   3850  HB3 GLU A 260     -20.581  42.091  58.018  1.00 69.24           H
ATOM   3851  HG1 GLU A 260     -18.971  41.529  56.423  1.00 71.24           H
ATOM   3852  HG3 GLU A 260     -20.404  41.637  55.747  1.00 71.24           H
ATOM   3853  N   GLU A 261     -19.746  43.219  60.583  1.00 46.48           N
ATOM   3854  CA  GLU A 261     -20.256  43.660  61.881  1.00 52.79           C
ATOM   3855  C   GLU A 261     -19.396  44.799  62.429  1.00 47.46           C
ATOM   3856  O   GLU A 261     -19.915  45.836  62.859  1.00 45.59           O
ATOM   3857  CB  GLU A 261     -20.307  42.491  62.878  1.00 57.05           C
ATOM   3858  CG  GLU A 261     -21.338  41.376  62.566  1.00 64.14           C
ATOM   3859  CD  GLU A 261     -22.731  41.700  63.104  1.00 71.53           C
ATOM   3860  OE1 GLU A 261     -22.995  42.891  63.371  1.00 68.97           O
ATOM   3861  OE2 GLU A 261     -23.553  40.767  63.268  1.00 78.28           O1-
ATOM   3862  H   GLU A 261     -19.442  42.414  60.559  1.00 55.78           H
ATOM   3863  HA  GLU A 261     -21.159  43.996  61.767  1.00 63.35           H
ATOM   3864  HB2 GLU A 261     -19.431  42.076  62.907  1.00 68.46           H
ATOM   3865  HB3 GLU A 261     -20.524  42.847  63.754  1.00 68.46           H
ATOM   3866  HG2 GLU A 261     -21.405  41.266  61.604  1.00 76.97           H
ATOM   3867  HG3 GLU A 261     -21.042  40.547  62.975  1.00 76.97           H
ATOM   3868  N   LEU A 262     -18.072  44.625  62.399  1.00 47.32           N
ATOM   3869  CA  LEU A 262     -17.160  45.624  62.960  1.00 51.37           C
ATOM   3870  C   LEU A 262     -17.312  46.969  62.259  1.00 48.99           C
ATOM   3871  O   LEU A 262     -17.513  48.008  62.907  1.00 45.13           O
ATOM   3872  CB  LEU A 262     -15.725  45.119  62.833  1.00 48.84           C
ATOM   3873  CG  LEU A 262     -14.575  46.006  63.284  1.00 47.32           C
ATOM   3874  CD1 LEU A 262     -14.795  46.541  64.641  1.00 44.55           C
ATOM   3875  CD2 LEU A 262     -13.284  45.176  63.262  1.00 49.88           C
ATOM   3876  H   LEU A 262     -17.679  43.939  62.060  1.00 56.78           H
ATOM   3877  HA  LEU A 262     -17.358  45.747  63.902  1.00 61.64           H
ATOM   3878  HB2 LEU A 262     -15.658  44.298  63.345  1.00 58.60           H
ATOM   3879  HB3 LEU A 262     -15.568  44.917  61.897  1.00 58.60           H
ATOM   3880  HG  LEU A 262     -14.476  46.750  62.669  1.00 56.79           H
ATOM   3881 HD11 LEU A 262     -14.041  47.098  64.887  1.00 53.45           H
ATOM   3882 HD12 LEU A 262     -15.611  47.066  64.645  1.00 53.45           H
ATOM   3883 HD13 LEU A 262     -14.876  45.800  65.263  1.00 53.45           H
ATOM   3884 HD21 LEU A 262     -12.545  45.736  63.549  1.00 59.85           H
ATOM   3885 HD22 LEU A 262     -13.383  44.423  63.866  1.00 59.85           H
ATOM   3886 HD23 LEU A 262     -13.128  44.859  62.359  1.00 59.85           H
ATOM   3887  N   ILE A 263     -17.239  46.963  60.926  1.00 43.73           N
ATOM   3888  CA  ILE A 263     -17.310  48.203  60.154  1.00 42.31           C
ATOM   3889  C   ILE A 263     -18.644  48.895  60.364  1.00 45.39           C
ATOM   3890  O   ILE A 263     -18.704  50.119  60.532  1.00 43.10           O
ATOM   3891  CB  ILE A 263     -17.050  47.908  58.668  1.00 44.49           C
ATOM   3892  CG1 ILE A 263     -15.633  47.369  58.509  1.00 46.75           C
ATOM   3893  CG2 ILE A 263     -17.271  49.156  57.833  1.00 48.46           C
ATOM   3894  CD1 ILE A 263     -15.403  46.690  57.201  1.00 47.86           C
ATOM   3895  H   ILE A 263     -17.147  46.255  60.447  1.00 52.48           H
ATOM   3896  HA  ILE A 263     -16.613  48.803  60.462  1.00 50.77           H
ATOM   3897  HB  ILE A 263     -17.675  47.226  58.375  1.00 53.39           H
ATOM   3898 HG12 ILE A 263     -15.007  48.106  58.576  1.00 56.10           H
ATOM   3899 HG13 ILE A 263     -15.461  46.724  59.213  1.00 56.10           H
ATOM   3900 HG21 ILE A 263     -17.102  48.946  56.901  1.00 58.15           H
ATOM   3901 HG22 ILE A 263     -18.188  49.452  57.944  1.00 58.15           H
ATOM   3902 HG23 ILE A 263     -16.661  49.848  58.132  1.00 58.15           H
ATOM   3903 HD11 ILE A 263     -14.487  46.373  57.166  1.00 57.44           H
ATOM   3904 HD12 ILE A 263     -16.015  45.941  57.122  1.00 57.44           H
ATOM   3905 HD13 ILE A 263     -15.561  47.324  56.484  1.00 57.44           H
ATOM   3906  N   HIS A 264     -19.739  48.133  60.368  1.00 47.77           N
ATOM   3907  CA  HIS A 264     -21.034  48.760  60.599  1.00 47.59           C
ATOM   3908  C   HIS A 264     -21.067  49.449  61.953  1.00 49.84           C
ATOM   3909  O   HIS A 264     -21.562  50.579  62.069  1.00 48.54           O
ATOM   3910  CB  HIS A 264     -22.168  47.735  60.499  1.00 56.30           C
ATOM   3911  CG  HIS A 264     -23.452  48.211  61.116  1.00 60.26           C
ATOM   3912  ND1 HIS A 264     -24.236  49.191  60.542  1.00 68.89           N
ATOM   3913  CD2 HIS A 264     -24.071  47.866  62.273  1.00 65.98           C
ATOM   3914  CE1 HIS A 264     -25.288  49.419  61.311  1.00 65.47           C
ATOM   3915  NE2 HIS A 264     -25.211  48.629  62.367  1.00 66.41           N
ATOM   3916  H   HIS A 264     -19.759  47.282  60.245  1.00 57.32           H
ATOM   3917  HA  HIS A 264     -21.182  49.435  59.917  1.00 57.10           H
ATOM   3918  HB2 HIS A 264     -21.900  46.923  60.958  1.00 67.56           H
ATOM   3919  HB3 HIS A 264     -22.339  47.545  59.564  1.00 67.56           H
ATOM   3920  HD2 HIS A 264     -23.781  47.229  62.886  1.00 79.18           H
ATOM   3921  HE1 HIS A 264     -25.966  50.030  61.137  1.00 78.57           H
ATOM   3922  HE2 HIS A 264     -25.783  48.594  63.008  1.00 79.69           H
ATOM   3923  N   CYS A 265     -20.544  48.786  62.998  1.00 46.73           N
ATOM   3924  CA  CYS A 265     -20.495  49.415  64.316  1.00 50.53           C
ATOM   3925  C   CYS A 265     -19.654  50.687  64.280  1.00 44.10           C
ATOM   3926  O   CYS A 265     -20.075  51.737  64.776  1.00 45.80           O
ATOM   3927  CB  CYS A 265     -19.954  48.428  65.364  1.00 46.87           C
ATOM   3928  SG  CYS A 265     -19.556  49.178  66.974  1.00 59.11           S
ATOM   3929  H   CYS A 265     -20.219  47.991  62.966  1.00 56.07           H
ATOM   3930  HA  CYS A 265     -21.396  49.662  64.578  1.00 60.64           H
ATOM   3931  HB2 CYS A 265     -20.621  47.741  65.517  1.00 56.24           H
ATOM   3932  HB3 CYS A 265     -19.142  48.024  65.020  1.00 56.24           H
ATOM   3933  N   LEU A 266     -18.477  50.622  63.652  1.00 48.33           N
ATOM   3934  CA  LEU A 266     -17.574  51.775  63.660  1.00 49.37           C
ATOM   3935  C   LEU A 266     -18.160  52.953  62.890  1.00 43.46           C
ATOM   3936  O   LEU A 266     -17.808  54.102  63.161  1.00 49.29           O
ATOM   3937  CB  LEU A 266     -16.199  51.384  63.089  1.00 39.68           C
ATOM   3938  CG  LEU A 266     -15.348  50.411  63.931  1.00 42.11           C
ATOM   3939  CD1 LEU A 266     -14.111  49.937  63.138  1.00 42.14           C
ATOM   3940  CD2 LEU A 266     -14.951  51.045  65.275  1.00 48.69           C
ATOM   3941  H   LEU A 266     -18.184  49.937  63.223  1.00 58.00           H
ATOM   3942  HA  LEU A 266     -17.441  52.060  64.577  1.00 59.25           H
ATOM   3943  HB2 LEU A 266     -16.338  50.967  62.224  1.00 47.62           H
ATOM   3944  HB3 LEU A 266     -15.678  52.193  62.973  1.00 47.62           H
ATOM   3945  HG  LEU A 266     -15.885  49.627  64.128  1.00 50.53           H
ATOM   3946 HD11 LEU A 266     -13.596  49.328  63.691  1.00 50.57           H
ATOM   3947 HD12 LEU A 266     -14.407  49.483  62.333  1.00 50.57           H
ATOM   3948 HD13 LEU A 266     -13.572  50.708  62.904  1.00 50.57           H
ATOM   3949 HD21 LEU A 266     -14.419  50.410  65.779  1.00 58.43           H
ATOM   3950 HD22 LEU A 266     -14.434  51.848  65.104  1.00 58.43           H
ATOM   3951 HD23 LEU A 266     -15.756  51.268  65.769  1.00 58.43           H
ATOM   3952  N   ARG A 267     -19.058  52.698  61.941  1.00 48.44           N
ATOM   3953  CA  ARG A 267     -19.664  53.774  61.165  1.00 44.54           C
ATOM   3954  C   ARG A 267     -20.817  54.443  61.900  1.00 43.79           C
ATOM   3955  O   ARG A 267     -21.135  55.601  61.609  1.00 44.22           O
ATOM   3956  CB  ARG A 267     -20.133  53.231  59.803  1.00 43.24           C
ATOM   3957  CG  ARG A 267     -19.022  52.918  58.840  1.00 45.49           C
ATOM   3958  CD  ARG A 267     -19.576  52.486  57.459  1.00 45.80           C
ATOM   3959  NE  ARG A 267     -18.504  52.272  56.510  1.00 53.39           N
ATOM   3960  CZ  ARG A 267     -18.578  51.468  55.450  1.00 52.42           C
ATOM   3961  NH1 ARG A 267     -19.684  50.776  55.193  1.00 52.42           N
ATOM   3962  NH2 ARG A 267     -17.526  51.331  54.671  1.00 44.28           N1+
ATOM   3963  H   ARG A 267     -19.333  51.912  61.728  1.00 58.13           H
ATOM   3964  HA  ARG A 267     -18.990  54.452  60.996  1.00 53.45           H
ATOM   3965  HB2 ARG A 267     -20.633  52.414  59.951  1.00 51.89           H
ATOM   3966  HB3 ARG A 267     -20.706  53.894  59.386  1.00 51.89           H
ATOM   3967  HG2 ARG A 267     -18.474  53.708  58.714  1.00 54.59           H
ATOM   3968  HG3 ARG A 267     -18.487  52.190  59.194  1.00 54.59           H
ATOM   3969  HD2 ARG A 267     -20.068  51.656  57.556  1.00 54.96           H
ATOM   3970  HD3 ARG A 267     -20.155  53.183  57.113  1.00 54.96           H
ATOM   3971  HE  ARG A 267     -17.766  52.694  56.639  1.00 64.06           H
ATOM   3972 HH11 ARG A 267     -20.369  50.855  55.707  1.00 62.90           H
ATOM   3973 HH12 ARG A 267     -19.718  50.258  54.507  1.00 62.90           H
ATOM   3974 HH21 ARG A 267     -16.809  51.777  54.835  1.00 53.14           H
ATOM   3975 HH22 ARG A 267     -17.565  50.817  53.983  1.00 53.14           H
ATOM   3976  N   GLU A 268     -21.430  53.760  62.867  1.00 47.29           N
ATOM   3977  CA  GLU A 268     -22.446  54.384  63.709  1.00 52.43           C
ATOM   3978  C   GLU A 268     -21.861  55.257  64.825  1.00 55.20           C
ATOM   3979  O   GLU A 268     -22.616  55.965  65.494  1.00 55.33           O
ATOM   3980  CB  GLU A 268     -23.348  53.303  64.340  1.00 54.43           C
ATOM   3981  CG  GLU A 268     -24.226  52.532  63.347  1.00 55.87           C
ATOM   3982  H   GLU A 268     -21.275  52.935  63.054  1.00 56.75           H
ATOM   3983  HA  GLU A 268     -23.006  54.949  63.154  1.00 62.92           H
ATOM   3984  HB2 GLU A 268     -23.937  53.728  64.983  1.00 65.32           H
ATOM   3985  HB3 GLU A 268     -22.784  52.657  64.794  1.00 65.32           H
ATOM   3986  HG1 GLU A 268     -23.660  52.131  62.669  1.00 67.04           H
ATOM   3987  HG3 GLU A 268     -24.712  51.841  63.825  1.00 67.04           H
ATOM   3988  N   LYS A 269     -20.557  55.208  65.071  1.00 48.71           N
ATOM   3989  CA  LYS A 269     -19.955  56.006  66.133  1.00 48.82           C
ATOM   3990  C   LYS A 269     -19.688  57.423  65.657  1.00 42.54           C
ATOM   3991  O   LYS A 269     -19.350  57.651  64.503  1.00 44.18           O
ATOM   3992  CB  LYS A 269     -18.638  55.380  66.584  1.00 46.80           C
ATOM   3993  CG  LYS A 269     -18.762  53.956  67.054  1.00 51.96           C
ATOM   3994  CD  LYS A 269     -19.575  53.879  68.355  1.00 50.31           C
ATOM   3995  CE  LYS A 269     -19.778  52.431  68.826  1.00 56.38           C
ATOM   3996  NZ  LYS A 269     -20.585  52.312  70.109  1.00 66.25           N1+
ATOM   3997  H   LYS A 269     -19.998  54.720  64.636  1.00 58.45           H
ATOM   3998  HA  LYS A 269     -20.556  56.043  66.893  1.00 58.58           H
ATOM   3999  HB2 LYS A 269     -18.016  55.392  65.839  1.00 56.17           H
ATOM   4000  HB3 LYS A 269     -18.280  55.903  67.318  1.00 56.17           H
ATOM   4001  HG2 LYS A 269     -19.219  53.432  66.377  1.00 62.35           H
ATOM   4002  HG3 LYS A 269     -17.879  53.594  67.223  1.00 62.35           H
ATOM   4003  HD2 LYS A 269     -19.103  54.360  69.053  1.00 60.37           H
ATOM   4004  HD3 LYS A 269     -20.448  54.275  68.209  1.00 60.37           H
ATOM   4005  HE2 LYS A 269     -20.248  51.941  68.134  1.00 67.65           H
ATOM   4006  HE3 LYS A 269     -18.910  52.029  68.983  1.00 67.65           H
ATOM   4007  HZ1 LYS A 269     -20.672  51.456  70.335  1.00 79.50           H
ATOM   4008  HZ2 LYS A 269     -20.173  52.745  70.768  1.00 79.50           H
ATOM   4009  HZ3 LYS A 269     -21.394  52.665  69.993  1.00 79.50           H
ATOM   4010  N   LYS A 270     -19.803  58.384  66.564  1.00 52.26           N
ATOM   4011  CA  LYS A 270     -19.444  59.742  66.192  1.00 50.17           C
ATOM   4012  C   LYS A 270     -17.929  59.837  65.994  1.00 47.60           C
ATOM   4013  O   LYS A 270     -17.173  59.014  66.514  1.00 47.33           O
ATOM   4014  CB  LYS A 270     -19.925  60.737  67.249  1.00 50.62           C
ATOM   4015  CG  LYS A 270     -21.467  60.847  67.356  1.00 53.96           C
ATOM   4016  CD  LYS A 270     -21.921  61.521  68.659  1.00 61.20           C
ATOM   4017  H   LYS A 270     -20.077  58.282  67.373  1.00 62.72           H
ATOM   4018  HA  LYS A 270     -19.873  59.965  65.351  1.00 60.21           H
ATOM   4019  HB2 LYS A 270     -19.579  61.616  67.030  1.00 60.74           H
ATOM   4020  HB3 LYS A 270     -19.587  60.459  68.115  1.00 60.74           H
ATOM   4021  HG2 LYS A 270     -21.851  59.957  67.328  1.00 64.76           H
ATOM   4022  HG3 LYS A 270     -21.799  61.376  66.613  1.00 64.76           H
ATOM   4023  HD1 LYS A 270     -21.496  61.076  69.409  1.00 73.43           H
ATOM   4024  HD3 LYS A 270     -21.663  62.455  68.638  1.00 73.43           H
ATOM   4025  N   PRO A 271     -17.462  60.813  65.220  1.00 45.26           N
ATOM   4026  CA  PRO A 271     -16.010  60.917  64.999  1.00 46.62           C
ATOM   4027  C   PRO A 271     -15.201  60.959  66.288  1.00 39.92           C
ATOM   4028  O   PRO A 271     -14.193  60.257  66.406  1.00 42.99           O
ATOM   4029  CB  PRO A 271     -15.880  62.221  64.180  1.00 45.93           C
ATOM   4030  CG  PRO A 271     -17.193  62.330  63.479  1.00 45.98           C
ATOM   4031  CD  PRO A 271     -18.213  61.796  64.417  1.00 45.64           C
ATOM   4032  HA  PRO A 271     -15.703  60.173  64.457  1.00 55.95           H
ATOM   4033  HB2 PRO A 271     -15.741  62.973  64.776  1.00 55.11           H
ATOM   4034  HB3 PRO A 271     -15.152  62.141  63.544  1.00 55.11           H
ATOM   4035  HG2 PRO A 271     -17.374  63.261  63.274  1.00 55.18           H
ATOM   4036  HG3 PRO A 271     -17.170  61.802  62.665  1.00 55.18           H
ATOM   4037  HD2 PRO A 271     -18.554  62.505  64.984  1.00 54.77           H
ATOM   4038  HD3 PRO A 271     -18.926  61.358  63.927  1.00 54.77           H
ATOM   4039  N   GLN A 272     -15.613  61.766  67.260  1.00 41.66           N
ATOM   4040  CA  GLN A 272     -14.810  61.902  68.478  1.00 46.59           C
ATOM   4041  C   GLN A 272     -14.738  60.595  69.272  1.00 41.83           C
ATOM   4042  O   GLN A 272     -13.749  60.343  69.974  1.00 41.82           O
ATOM   4043  CB  GLN A 272     -15.368  63.049  69.319  1.00 40.37           C
ATOM   4044  CG  GLN A 272     -14.448  63.529  70.467  1.00 53.18           C
ATOM   4045  CD  GLN A 272     -13.039  63.849  69.985  1.00 50.32           C
ATOM   4046  OE1 GLN A 272     -12.862  64.435  68.904  1.00 49.42           O
ATOM   4047  NE2 GLN A 272     -12.025  63.417  70.762  1.00 51.53           N
ATOM   4048  H   GLN A 272     -16.333  62.235  67.245  1.00 50.00           H
ATOM   4049  HA  GLN A 272     -13.904  62.140  68.225  1.00 55.91           H
ATOM   4050  HB2 GLN A 272     -15.529  63.808  68.737  1.00 48.44           H
ATOM   4051  HB3 GLN A 272     -16.205  62.761  69.716  1.00 48.44           H
ATOM   4052  HG2 GLN A 272     -14.823  64.333  70.859  1.00 63.82           H
ATOM   4053  HG3 GLN A 272     -14.386  62.830  71.137  1.00 63.82           H
ATOM   4054 HE21 GLN A 272     -12.192  62.985  71.487  1.00 61.84           H
ATOM   4055 HE22 GLN A 272     -11.211  63.573  70.533  1.00 61.84           H
ATOM   4056  N   GLU A 273     -15.722  59.715  69.131  1.00 40.41           N
ATOM   4057  CA  GLU A 273     -15.637  58.441  69.841  1.00 40.07           C
ATOM   4058  C   GLU A 273     -14.476  57.599  69.338  1.00 44.49           C
ATOM   4059  O   GLU A 273     -13.805  56.929  70.130  1.00 39.98           O
ATOM   4060  CB  GLU A 273     -16.953  57.673  69.713  1.00 43.91           C
ATOM   4061  CG  GLU A 273     -18.160  58.438  70.228  1.00 48.55           C
ATOM   4062  CD  GLU A 273     -19.417  57.608  70.180  1.00 53.03           C
ATOM   4063  OE1 GLU A 273     -19.525  56.649  70.969  1.00 60.45           O
ATOM   4064  OE2 GLU A 273     -20.280  57.900  69.332  1.00 56.04           O1-
ATOM   4065  H   GLU A 273     -16.426  59.823  68.649  1.00 48.50           H
ATOM   4066  HA  GLU A 273     -15.488  58.618  70.783  1.00 48.08           H
ATOM   4067  HB2 GLU A 273     -17.107  57.470  68.777  1.00 52.69           H
ATOM   4068  HB3 GLU A 273     -16.885  56.850  70.222  1.00 52.69           H
ATOM   4069  HG2 GLU A 273     -18.003  58.697  71.149  1.00 58.26           H
ATOM   4070  HG3 GLU A 273     -18.296  59.225  69.677  1.00 58.26           H
ATOM   4071  N   LEU A 274     -14.233  57.594  68.017  1.00 35.87           N
ATOM   4072  CA  LEU A 274     -13.079  56.869  67.481  1.00 38.01           C
ATOM   4073  C   LEU A 274     -11.779  57.526  67.923  1.00 37.55           C
ATOM   4074  O   LEU A 274     -10.846  56.848  68.373  1.00 36.17           O
ATOM   4075  CB  LEU A 274     -13.157  56.814  65.956  1.00 41.78           C
ATOM   4076  CG  LEU A 274     -14.040  55.747  65.304  1.00 46.62           C
ATOM   4077  CD1 LEU A 274     -15.363  55.531  65.972  1.00 45.76           C
ATOM   4078  CD2 LEU A 274     -14.286  56.162  63.894  1.00 46.76           C
ATOM   4079  H   LEU A 274     -14.713  57.995  67.426  1.00 43.04           H
ATOM   4080  HA  LEU A 274     -13.089  55.959  67.817  1.00 45.61           H
ATOM   4081  HB2 LEU A 274     -13.482  57.674  65.645  1.00 50.13           H
ATOM   4082  HB3 LEU A 274     -12.258  56.677  65.619  1.00 50.13           H
ATOM   4083  HG  LEU A 274     -13.564  54.902  65.293  1.00 55.94           H
ATOM   4084 HD11 LEU A 274     -15.849  54.842  65.493  1.00 54.92           H
ATOM   4085 HD12 LEU A 274     -15.211  55.253  66.889  1.00 54.92           H
ATOM   4086 HD13 LEU A 274     -15.863  56.362  65.957  1.00 54.92           H
ATOM   4087 HD21 LEU A 274     -14.845  55.497  63.462  1.00 56.11           H
ATOM   4088 HD22 LEU A 274     -14.733  57.023  63.892  1.00 56.11           H
ATOM   4089 HD23 LEU A 274     -13.435  56.229  63.432  1.00 56.11           H
ATOM   4090  N   ILE A 275     -11.732  58.849  67.858  1.00 38.17           N
ATOM   4091  CA  ILE A 275     -10.535  59.595  68.229  1.00 41.76           C
ATOM   4092  C   ILE A 275     -10.208  59.400  69.719  1.00 42.56           C
ATOM   4093  O   ILE A 275      -9.042  59.273  70.091  1.00 41.28           O
ATOM   4094  CB  ILE A 275     -10.737  61.078  67.871  1.00 40.14           C
ATOM   4095  CG1 ILE A 275     -10.837  61.249  66.344  1.00 40.05           C
ATOM   4096  CG2 ILE A 275      -9.624  61.981  68.493  1.00 43.23           C
ATOM   4097  CD1 ILE A 275     -11.243  62.632  65.927  1.00 38.28           C
ATOM   4098  H   ILE A 275     -12.386  59.344  67.601  1.00 45.80           H
ATOM   4099  HA  ILE A 275      -9.784  59.262  67.713  1.00 50.11           H
ATOM   4100  HB  ILE A 275     -11.584  61.356  68.251  1.00 48.17           H
ATOM   4101 HG12 ILE A 275      -9.971  61.060  65.949  1.00 48.05           H
ATOM   4102 HG13 ILE A 275     -11.499  60.628  66.001  1.00 48.05           H
ATOM   4103 HG21 ILE A 275      -9.791  62.904  68.242  1.00 51.88           H
ATOM   4104 HG22 ILE A 275      -9.648  61.891  69.458  1.00 51.88           H
ATOM   4105 HG23 ILE A 275      -8.761  61.697  68.155  1.00 51.88           H
ATOM   4106 HD11 ILE A 275     -11.286  62.669  64.959  1.00 45.94           H
ATOM   4107 HD12 ILE A 275     -12.113  62.833  66.306  1.00 45.94           H
ATOM   4108 HD13 ILE A 275     -10.585  63.265  66.254  1.00 45.94           H
ATOM   4109  N   ASP A 276     -11.237  59.335  70.580  1.00 35.65           N
ATOM   4110  CA  ASP A 276     -11.034  59.165  72.023  1.00 42.21           C
ATOM   4111  C   ASP A 276     -10.247  57.914  72.365  1.00 40.03           C
ATOM   4112  O   ASP A 276      -9.566  57.883  73.393  1.00 39.86           O
ATOM   4113  CB  ASP A 276     -12.375  59.086  72.757  1.00 40.86           C
ATOM   4114  CG  ASP A 276     -12.967  60.429  73.041  1.00 37.74           C
ATOM   4115  OD1 ASP A 276     -12.282  61.465  72.924  1.00 45.58           O
ATOM   4116  OD2 ASP A 276     -14.152  60.426  73.377  1.00 49.20           O1-
ATOM   4117  H   ASP A 276     -12.063  59.387  70.348  1.00 42.78           H
ATOM   4118  HA  ASP A 276     -10.547  59.931  72.366  1.00 50.65           H
ATOM   4119  HB2 ASP A 276     -13.005  58.591  72.210  1.00 49.03           H
ATOM   4120  HB3 ASP A 276     -12.244  58.632  73.604  1.00 49.03           H
ATOM   4121  N   VAL A 277     -10.371  56.857  71.565  1.00 41.91           N
ATOM   4122  CA  VAL A 277      -9.743  55.572  71.867  1.00 38.28           C
ATOM   4123  C   VAL A 277      -8.649  55.193  70.862  1.00 33.84           C
ATOM   4124  O   VAL A 277      -8.031  54.137  71.011  1.00 38.13           O
ATOM   4125  CB  VAL A 277     -10.804  54.449  71.981  1.00 39.34           C
ATOM   4126  CG1 VAL A 277     -11.757  54.712  73.164  1.00 39.59           C
ATOM   4127  CG2 VAL A 277     -11.666  54.292  70.681  1.00 40.72           C
ATOM   4128  H   VAL A 277     -10.820  56.858  70.832  1.00 50.30           H
ATOM   4129  HA  VAL A 277      -9.316  55.646  72.734  1.00 45.94           H
ATOM   4130  HB  VAL A 277     -10.353  53.606  72.143  1.00 47.21           H
ATOM   4131 HG11 VAL A 277     -12.408  53.995  73.210  1.00 47.51           H
ATOM   4132 HG12 VAL A 277     -11.239  54.744  73.984  1.00 47.51           H
ATOM   4133 HG13 VAL A 277     -12.207  55.560  73.024  1.00 47.51           H
ATOM   4134 HG21 VAL A 277     -12.308  53.578  70.813  1.00 48.86           H
ATOM   4135 HG22 VAL A 277     -12.129  55.126  70.507  1.00 48.86           H
ATOM   4136 HG23 VAL A 277     -11.080  54.078  69.938  1.00 48.86           H
ATOM   4137  N   GLU A 278      -8.347  56.058  69.883  1.00 37.59           N
ATOM   4138  CA  GLU A 278      -7.392  55.732  68.810  1.00 37.73           C
ATOM   4139  C   GLU A 278      -6.055  55.238  69.357  1.00 37.88           C
ATOM   4140  O   GLU A 278      -5.471  54.273  68.852  1.00 36.35           O
ATOM   4141  CB  GLU A 278      -7.177  56.987  67.934  1.00 39.63           C
ATOM   4142  CG  GLU A 278      -6.088  56.921  66.915  1.00 44.44           C
ATOM   4143  CD  GLU A 278      -5.839  58.273  66.219  1.00 45.86           C
ATOM   4144  OE1 GLU A 278      -6.750  59.121  66.140  1.00 41.61           O
ATOM   4145  OE2 GLU A 278      -4.701  58.481  65.754  1.00 48.66           O1-
ATOM   4146  H   GLU A 278      -8.684  56.847  69.817  1.00 45.10           H
ATOM   4147  HA  GLU A 278      -7.767  55.033  68.251  1.00 45.28           H
ATOM   4148  HB2 GLU A 278      -8.003  57.168  67.458  1.00 47.55           H
ATOM   4149  HB3 GLU A 278      -6.976  57.733  68.520  1.00 47.55           H
ATOM   4150  HG2 GLU A 278      -5.264  56.652  67.350  1.00 53.33           H
ATOM   4151  HG3 GLU A 278      -6.330  56.274  66.234  1.00 53.33           H
ATOM   4152  N   TRP A 279      -5.534  55.911  70.376  1.00 36.83           N
ATOM   4153  CA  TRP A 279      -4.203  55.590  70.873  1.00 40.94           C
ATOM   4154  C   TRP A 279      -4.170  54.321  71.707  1.00 38.84           C
ATOM   4155  O   TRP A 279      -3.076  53.852  72.017  1.00 43.07           O
ATOM   4156  CB  TRP A 279      -3.662  56.751  71.700  1.00 36.24           C
ATOM   4157  CG  TRP A 279      -3.480  57.960  70.919  1.00 40.79           C
ATOM   4158  CD1 TRP A 279      -4.335  58.998  70.848  1.00 40.72           C
ATOM   4159  CD2 TRP A 279      -2.364  58.289  70.075  1.00 37.09           C
ATOM   4160  NE1 TRP A 279      -3.827  59.976  70.041  1.00 42.49           N
ATOM   4161  CE2 TRP A 279      -2.617  59.561  69.540  1.00 48.52           C
ATOM   4162  CE3 TRP A 279      -1.173  57.644  69.744  1.00 39.73           C
ATOM   4163  CZ2 TRP A 279      -1.723  60.205  68.663  1.00 41.30           C
ATOM   4164  CZ3 TRP A 279      -0.271  58.288  68.883  1.00 39.05           C
ATOM   4165  CH2 TRP A 279      -0.560  59.554  68.352  1.00 37.64           C
ATOM   4166  H   TRP A 279      -5.927  56.553  70.793  1.00 44.20           H
ATOM   4167  HA  TRP A 279      -3.609  55.462  70.116  1.00 49.12           H
ATOM   4168  HB2 TRP A 279      -4.287  56.948  72.415  1.00 43.48           H
ATOM   4169  HB3 TRP A 279      -2.801  56.501  72.071  1.00 43.48           H
ATOM   4170  HD1 TRP A 279      -5.147  59.049  71.300  1.00 48.86           H
ATOM   4171  HE1 TRP A 279      -4.218  60.717  69.849  1.00 50.99           H
ATOM   4172  HE3 TRP A 279      -0.976  56.806  70.094  1.00 47.68           H
ATOM   4173  HZ2 TRP A 279      -1.909  61.048  68.319  1.00 49.56           H
ATOM   4174  HZ3 TRP A 279       0.520  57.861  68.645  1.00 46.86           H
ATOM   4175  HH2 TRP A 279       0.048  59.958  67.775  1.00 45.17           H
ATOM   4176  N   ASN A 280      -5.316  53.704  71.994  1.00 36.25           N
ATOM   4177  CA  ASN A 280      -5.319  52.508  72.830  1.00 43.00           C
ATOM   4178  C   ASN A 280      -4.954  51.244  72.083  1.00 36.34           C
ATOM   4179  O   ASN A 280      -4.779  50.210  72.725  1.00 42.03           O
ATOM   4180  CB  ASN A 280      -6.692  52.308  73.497  1.00 41.12           C
ATOM   4181  CG  ASN A 280      -7.069  53.476  74.397  1.00 43.15           C
ATOM   4182  OD1 ASN A 280      -6.207  54.276  74.783  1.00 41.01           O
ATOM   4183  ND2 ASN A 280      -8.346  53.582  74.733  1.00 41.64           N
ATOM   4184  H   ASN A 280      -6.093  53.955  71.722  1.00 43.50           H
ATOM   4185  HA  ASN A 280      -4.666  52.627  73.537  1.00 51.60           H
ATOM   4186  HB2 ASN A 280      -7.370  52.226  72.809  1.00 49.35           H
ATOM   4187  HB3 ASN A 280      -6.667  51.505  74.040  1.00 49.35           H
ATOM   4188 HD21 ASN A 280      -8.606  54.226  75.240  1.00 49.97           H
ATOM   4189 HD22 ASN A 280      -8.916  53.006  74.444  1.00 49.97           H
ATOM   4190  N   VAL A 281      -4.827  51.284  70.751  1.00 39.23           N
ATOM   4191  CA  VAL A 281      -4.668  50.060  69.969  1.00 42.52           C
ATOM   4192  C   VAL A 281      -3.224  49.780  69.613  1.00 43.88           C
ATOM   4193  O   VAL A 281      -2.942  48.772  68.942  1.00 37.03           O
ATOM   4194  CB  VAL A 281      -5.507  50.100  68.670  1.00 44.54           C
ATOM   4195  CG1 VAL A 281      -6.991  50.336  68.984  1.00 40.25           C
ATOM   4196  CG2 VAL A 281      -4.985  51.184  67.735  1.00 38.56           C
ATOM   4197  H   VAL A 281      -4.830  52.005  70.283  1.00 47.07           H
ATOM   4198  HA  VAL A 281      -4.987  49.313  70.500  1.00 51.02           H
ATOM   4199  HB  VAL A 281      -5.428  49.247  68.215  1.00 53.45           H
ATOM   4200 HG11 VAL A 281      -7.490  50.356  68.152  1.00 48.30           H
ATOM   4201 HG12 VAL A 281      -7.313  49.614  69.546  1.00 48.30           H
ATOM   4202 HG13 VAL A 281      -7.085  51.183  69.447  1.00 48.30           H
ATOM   4203 HG21 VAL A 281      -5.524  51.192  66.928  1.00 46.27           H
ATOM   4204 HG22 VAL A 281      -5.045  52.043  68.182  1.00 46.27           H
ATOM   4205 HG23 VAL A 281      -4.060  50.991  67.513  1.00 46.27           H
ATOM   4206  N   LEU A 282      -2.305  50.654  69.996  1.00 38.31           N
ATOM   4207  CA  LEU A 282      -0.903  50.413  69.701  1.00 38.55           C
ATOM   4208  C   LEU A 282      -0.440  49.142  70.402  1.00 42.26           C
ATOM   4209  O   LEU A 282      -0.880  48.852  71.522  1.00 38.28           O
ATOM   4210  CB  LEU A 282      -0.045  51.596  70.144  1.00 34.42           C
ATOM   4211  CG  LEU A 282      -0.158  52.871  69.292  1.00 35.64           C
ATOM   4212  CD1 LEU A 282       0.688  53.937  69.971  1.00 41.64           C
ATOM   4213  CD2 LEU A 282       0.323  52.655  67.817  1.00 42.79           C
ATOM   4214  H   LEU A 282      -2.463  51.384  70.423  1.00 45.97           H
ATOM   4215  HA  LEU A 282      -0.791  50.294  68.745  1.00 46.26           H
ATOM   4216  HB2 LEU A 282      -0.295  51.832  71.051  1.00 41.30           H
ATOM   4217  HB3 LEU A 282       0.885  51.321  70.129  1.00 41.30           H
ATOM   4218  HG  LEU A 282      -1.080  53.172  69.276  1.00 42.76           H
ATOM   4219 HD11 LEU A 282       0.637  54.757  69.455  1.00 49.96           H
ATOM   4220 HD12 LEU A 282       0.347  54.087  70.866  1.00 49.96           H
ATOM   4221 HD13 LEU A 282       1.607  53.630  70.014  1.00 49.96           H
ATOM   4222 HD21 LEU A 282       0.229  53.489  67.329  1.00 51.34           H
ATOM   4223 HD22 LEU A 282       1.254  52.380  67.826  1.00 51.34           H
ATOM   4224 HD23 LEU A 282      -0.222  51.967  67.405  1.00 51.34           H
ATOM   4225  N   PRO A 283       0.432  48.366  69.788  1.00 41.83           N
ATOM   4226  CA  PRO A 283       0.816  47.085  70.390  1.00 40.52           C
ATOM   4227  C   PRO A 283       1.829  47.234  71.509  1.00 45.12           C
ATOM   4228  O   PRO A 283       1.849  46.407  72.420  1.00 42.61           O
ATOM   4229  CB  PRO A 283       1.412  46.323  69.200  1.00 40.46           C
ATOM   4230  CG  PRO A 283       2.024  47.403  68.394  1.00 39.67           C
ATOM   4231  CD  PRO A 283       1.042  48.537  68.463  1.00 37.84           C
ATOM   4232  HA  PRO A 283       0.034  46.614  70.719  1.00 48.62           H
ATOM   4233  HB2 PRO A 283       2.083  45.694  69.509  1.00 48.55           H
ATOM   4234  HB3 PRO A 283       0.709  45.873  68.706  1.00 48.55           H
ATOM   4235  HG2 PRO A 283       2.875  47.660  68.782  1.00 47.61           H
ATOM   4236  HG3 PRO A 283       2.139  47.103  67.478  1.00 47.61           H
ATOM   4237  HD2 PRO A 283       1.504  49.389  68.410  1.00 45.41           H
ATOM   4238  HD3 PRO A 283       0.372  48.450  67.767  1.00 45.41           H
ATOM   4239  N   PHE A 284       2.672  48.267  71.462  1.00 42.32           N
ATOM   4240  CA  PHE A 284       3.709  48.474  72.471  1.00 39.81           C
ATOM   4241  C   PHE A 284       3.631  49.857  73.099  1.00 37.28           C
ATOM   4242  O   PHE A 284       3.127  50.810  72.514  1.00 38.42           O
ATOM   4243  CB  PHE A 284       5.115  48.313  71.902  1.00 42.10           C
ATOM   4244  CG  PHE A 284       5.283  47.097  71.080  1.00 47.56           C
ATOM   4245  CD1 PHE A 284       5.224  45.846  71.666  1.00 51.35           C
ATOM   4246  CD2 PHE A 284       5.507  47.198  69.711  1.00 47.95           C
ATOM   4247  CE1 PHE A 284       5.388  44.696  70.907  1.00 52.85           C
ATOM   4248  CE2 PHE A 284       5.674  46.058  68.942  1.00 52.17           C
ATOM   4249  CZ  PHE A 284       5.603  44.803  69.540  1.00 55.79           C
ATOM   4250  H   PHE A 284       2.662  48.869  70.847  1.00 50.79           H
ATOM   4251  HA  PHE A 284       3.595  47.819  73.176  1.00 47.77           H
ATOM   4252  HB2 PHE A 284       5.317  49.080  71.344  1.00 50.53           H
ATOM   4253  HB3 PHE A 284       5.746  48.265  72.637  1.00 50.53           H
ATOM   4254  HD1 PHE A 284       5.076  45.775  72.582  1.00 61.62           H
ATOM   4255  HD2 PHE A 284       5.550  48.036  69.311  1.00 57.54           H
ATOM   4256  HE1 PHE A 284       5.343  43.859  71.310  1.00 63.43           H
ATOM   4257  HE2 PHE A 284       5.819  46.131  68.026  1.00 62.61           H
ATOM   4258  HZ  PHE A 284       5.715  44.036  69.026  1.00 66.95           H
ATOM   4259  N   ASP A 285       4.171  49.945  74.316  1.00 40.22           N
ATOM   4260  CA  ASP A 285       4.481  51.227  74.935  1.00 41.36           C
ATOM   4261  C   ASP A 285       5.588  51.884  74.117  1.00 38.80           C
ATOM   4262  O   ASP A 285       6.684  51.336  74.004  1.00 41.14           O
ATOM   4263  CB  ASP A 285       4.927  50.997  76.374  1.00 42.34           C
ATOM   4264  CG  ASP A 285       5.001  52.270  77.181  1.00 45.43           C
ATOM   4265  OD1 ASP A 285       4.609  53.342  76.661  1.00 39.81           O
ATOM   4266  OD2 ASP A 285       5.433  52.178  78.363  1.00 45.30           O1-
ATOM   4267  H   ASP A 285       4.368  49.266  74.806  1.00 48.27           H
ATOM   4268  HA  ASP A 285       3.698  51.799  74.930  1.00 49.63           H
ATOM   4269  HB2 ASP A 285       4.295  50.403  76.809  1.00 50.81           H
ATOM   4270  HB3 ASP A 285       5.810  50.594  76.370  1.00 50.81           H
ATOM   4271  N   SER A 286       5.317  53.028  73.512  1.00 34.92           N
ATOM   4272  CA  SER A 286       6.253  53.488  72.495  1.00 38.17           C
ATOM   4273  C   SER A 286       6.081  54.970  72.245  1.00 39.82           C
ATOM   4274  O   SER A 286       5.050  55.565  72.565  1.00 40.58           O
ATOM   4275  CB  SER A 286       6.046  52.728  71.179  1.00 44.38           C
ATOM   4276  OG  SER A 286       4.715  52.937  70.734  1.00 42.43           O
ATOM   4277  H   SER A 286       4.638  53.535  73.659  1.00 41.90           H
ATOM   4278  HA  SER A 286       7.160  53.332  72.799  1.00 45.80           H
ATOM   4279  HB2 SER A 286       6.665  53.064  70.513  1.00 53.25           H
ATOM   4280  HB3 SER A 286       6.191  51.781  71.328  1.00 53.25           H
ATOM   4281  HG  SER A 286       4.172  52.654  71.309  1.00 50.92           H
ATOM   4282  N   ILE A 287       7.110  55.552  71.652  1.00 35.74           N
ATOM   4283  CA  ILE A 287       7.018  56.894  71.119  1.00 38.10           C
ATOM   4284  C   ILE A 287       7.300  56.830  69.614  1.00 38.52           C
ATOM   4285  O   ILE A 287       7.886  55.872  69.092  1.00 34.04           O
ATOM   4286  CB  ILE A 287       7.975  57.866  71.837  1.00 36.12           C
ATOM   4287  CG1 ILE A 287       9.402  57.404  71.648  1.00 35.88           C
ATOM   4288  CG2 ILE A 287       7.589  57.957  73.323  1.00 38.41           C
ATOM   4289  CD1 ILE A 287      10.429  58.335  72.206  1.00 36.81           C
ATOM   4290  H   ILE A 287       7.881  55.185  71.546  1.00 42.89           H
ATOM   4291  HA  ILE A 287       6.113  57.221  71.241  1.00 45.72           H
ATOM   4292  HB  ILE A 287       7.879  58.745  71.439  1.00 43.34           H
ATOM   4293 HG12 ILE A 287       9.511  56.546  72.088  1.00 43.06           H
ATOM   4294 HG13 ILE A 287       9.574  57.309  70.698  1.00 43.06           H
ATOM   4295 HG21 ILE A 287       8.194  58.570  73.769  1.00 46.09           H
ATOM   4296 HG22 ILE A 287       6.678  58.282  73.393  1.00 46.09           H
ATOM   4297 HG23 ILE A 287       7.657  57.075  73.721  1.00 46.09           H
ATOM   4298 HD11 ILE A 287      11.311  57.966  72.043  1.00 44.18           H
ATOM   4299 HD12 ILE A 287      10.345  59.196  71.768  1.00 44.18           H
ATOM   4300 HD13 ILE A 287      10.282  58.432  73.159  1.00 44.18           H
ATOM   4301  N   PHE A 288       6.864  57.869  68.919  1.00 31.47           N
ATOM   4302  CA  PHE A 288       6.980  57.935  67.462  1.00 35.51           C
ATOM   4303  C   PHE A 288       6.334  56.712  66.790  1.00 33.85           C
ATOM   4304  O   PHE A 288       6.910  56.085  65.901  1.00 32.94           O
ATOM   4305  CB  PHE A 288       8.442  58.086  67.055  1.00 32.82           C
ATOM   4306  CG  PHE A 288       8.650  59.026  65.876  1.00 37.29           C
ATOM   4307  CD1 PHE A 288       7.795  58.992  64.768  1.00 35.78           C
ATOM   4308  CD2 PHE A 288       9.684  59.947  65.891  1.00 31.71           C
ATOM   4309  CE1 PHE A 288       8.001  59.842  63.719  1.00 34.78           C
ATOM   4310  CE2 PHE A 288       9.881  60.807  64.829  1.00 34.63           C
ATOM   4311  CZ  PHE A 288       9.046  60.741  63.739  1.00 34.37           C
ATOM   4312  H   PHE A 288       6.491  58.561  69.269  1.00 37.76           H
ATOM   4313  HA  PHE A 288       6.507  58.723  67.151  1.00 42.61           H
ATOM   4314  HB2 PHE A 288       8.942  58.438  67.808  1.00 39.39           H
ATOM   4315  HB3 PHE A 288       8.789  57.216  66.806  1.00 39.39           H
ATOM   4316  HD1 PHE A 288       7.096  58.380  64.740  1.00 42.93           H
ATOM   4317  HD2 PHE A 288      10.257  59.982  66.623  1.00 38.05           H
ATOM   4318  HE1 PHE A 288       7.435  59.810  62.982  1.00 41.74           H
ATOM   4319  HE2 PHE A 288      10.584  61.416  64.844  1.00 41.55           H
ATOM   4320  HZ  PHE A 288       9.170  61.323  63.024  1.00 41.24           H
ATOM   4321  N   ARG A 289       5.174  56.317  67.297  1.00 38.59           N
ATOM   4322  CA  ARG A 289       4.353  55.273  66.701  1.00 34.81           C
ATOM   4323  C   ARG A 289       2.911  55.759  66.716  1.00 34.44           C
ATOM   4324  O   ARG A 289       2.456  56.356  67.702  1.00 37.54           O
ATOM   4325  CB  ARG A 289       4.464  53.924  67.446  1.00 34.89           C
ATOM   4326  CG  ARG A 289       5.825  53.279  67.400  1.00 34.16           C
ATOM   4327  CD  ARG A 289       6.206  52.910  65.955  1.00 36.96           C
ATOM   4328  NE  ARG A 289       7.464  52.148  65.884  1.00 35.44           N
ATOM   4329  CZ  ARG A 289       8.670  52.689  65.759  1.00 35.96           C
ATOM   4330  NH1 ARG A 289       8.832  54.015  65.731  1.00 32.50           N
ATOM   4331  NH2 ARG A 289       9.723  51.904  65.678  1.00 34.24           N1+
ATOM   4332  H   ARG A 289       4.830  56.651  68.011  1.00 46.31           H
ATOM   4333  HA  ARG A 289       4.622  55.138  65.779  1.00 41.78           H
ATOM   4334  HB2 ARG A 289       4.240  54.068  68.379  1.00 41.87           H
ATOM   4335  HB3 ARG A 289       3.832  53.302  67.052  1.00 41.87           H
ATOM   4336  HG2 ARG A 289       6.488  53.899  67.742  1.00 40.99           H
ATOM   4337  HG3 ARG A 289       5.815  52.467  67.930  1.00 40.99           H
ATOM   4338  HD2 ARG A 289       5.502  52.366  65.570  1.00 44.35           H
ATOM   4339  HD3 ARG A 289       6.317  53.724  65.439  1.00 44.35           H
ATOM   4340  HE  ARG A 289       7.414  51.291  65.927  1.00 42.52           H
ATOM   4341 HH11 ARG A 289       8.147  54.533  65.778  1.00 39.00           H
ATOM   4342 HH12 ARG A 289       9.621  54.350  65.656  1.00 39.00           H
ATOM   4343 HH21 ARG A 289       9.625  51.050  65.705  1.00 41.08           H
ATOM   4344 HH22 ARG A 289      10.510  52.245  65.613  1.00 41.08           H
ATOM   4345  N   PHE A 290       2.204  55.515  65.616  1.00 35.33           N
ATOM   4346  CA  PHE A 290       0.851  55.999  65.427  1.00 35.33           C
ATOM   4347  C   PHE A 290      -0.044  54.836  65.022  1.00 36.33           C
ATOM   4348  O   PHE A 290       0.400  53.843  64.436  1.00 33.62           O
ATOM   4349  CB  PHE A 290       0.842  57.130  64.395  1.00 39.97           C
ATOM   4350  CG  PHE A 290       2.051  58.032  64.502  1.00 34.37           C
ATOM   4351  CD1 PHE A 290       2.245  58.838  65.622  1.00 41.41           C
ATOM   4352  CD2 PHE A 290       3.019  58.033  63.527  1.00 36.71           C
ATOM   4353  CE1 PHE A 290       3.370  59.649  65.731  1.00 39.87           C
ATOM   4354  CE2 PHE A 290       4.153  58.848  63.632  1.00 35.96           C
ATOM   4355  CZ  PHE A 290       4.320  59.651  64.718  1.00 40.21           C
ATOM   4356  H   PHE A 290       2.500  55.057  64.951  1.00 42.40           H
ATOM   4357  HA  PHE A 290       0.521  56.355  66.267  1.00 42.40           H
ATOM   4358  HB2 PHE A 290       0.833  56.746  63.505  1.00 47.96           H
ATOM   4359  HB3 PHE A 290       0.050  57.674  64.530  1.00 47.96           H
ATOM   4360  HD1 PHE A 290       1.607  58.845  66.298  1.00 49.69           H
ATOM   4361  HD2 PHE A 290       2.911  57.494  62.776  1.00 44.05           H
ATOM   4362  HE1 PHE A 290       3.481  60.194  66.476  1.00 47.84           H
ATOM   4363  HE2 PHE A 290       4.790  58.846  62.954  1.00 43.15           H
ATOM   4364  HZ  PHE A 290       5.075  60.190  64.788  1.00 48.25           H
ATOM   4365  N   SER A 291      -1.310  54.960  65.363  1.00 34.21           N
ATOM   4366  CA  SER A 291      -2.172  53.790  65.346  1.00 37.44           C
ATOM   4367  C   SER A 291      -2.601  53.395  63.924  1.00 37.38           C
ATOM   4368  O   SER A 291      -2.387  52.250  63.521  1.00 35.32           O
ATOM   4369  CB  SER A 291      -3.377  54.036  66.244  1.00 35.73           C
ATOM   4370  OG  SER A 291      -2.961  53.999  67.587  1.00 47.51           O
ATOM   4371  H   SER A 291      -1.692  55.692  65.605  1.00 41.05           H
ATOM   4372  HA  SER A 291      -1.680  53.041  65.718  1.00 44.93           H
ATOM   4373  HB2 SER A 291      -3.752  54.909  66.048  1.00 42.88           H
ATOM   4374  HB3 SER A 291      -4.038  53.343  66.093  1.00 42.88           H
ATOM   4375  HG  SER A 291      -3.617  54.134  68.094  1.00 57.01           H
ATOM   4376  N   PHE A 292      -3.163  54.323  63.137  1.00 34.87           N
ATOM   4377  CA  PHE A 292      -3.729  53.979  61.819  1.00 33.68           C
ATOM   4378  C   PHE A 292      -2.880  54.605  60.724  1.00 32.68           C
ATOM   4379  O   PHE A 292      -2.934  55.815  60.485  1.00 31.02           O
ATOM   4380  CB  PHE A 292      -5.192  54.399  61.749  1.00 31.98           C
ATOM   4381  CG  PHE A 292      -5.985  53.728  62.784  1.00 33.03           C
ATOM   4382  CD1 PHE A 292      -6.256  52.384  62.645  1.00 35.59           C
ATOM   4383  CD2 PHE A 292      -6.342  54.376  63.950  1.00 34.71           C
ATOM   4384  CE1 PHE A 292      -6.916  51.702  63.601  1.00 38.27           C
ATOM   4385  CE2 PHE A 292      -6.992  53.686  64.938  1.00 40.67           C
ATOM   4386  CZ  PHE A 292      -7.279  52.345  64.761  1.00 33.10           C
ATOM   4387  H   PHE A 292      -3.229  55.156  63.341  1.00 41.85           H
ATOM   4388  HA  PHE A 292      -3.693  53.017  61.707  1.00 40.42           H
ATOM   4389  HB2 PHE A 292      -5.258  55.357  61.888  1.00 38.38           H
ATOM   4390  HB3 PHE A 292      -5.554  54.158  60.882  1.00 38.38           H
ATOM   4391  HD1 PHE A 292      -5.996  51.944  61.868  1.00 42.71           H
ATOM   4392  HD2 PHE A 292      -6.130  55.274  64.068  1.00 41.66           H
ATOM   4393  HE1 PHE A 292      -7.109  50.800  63.484  1.00 45.92           H
ATOM   4394  HE2 PHE A 292      -7.258  54.122  65.715  1.00 48.81           H
ATOM   4395  HZ  PHE A 292      -7.749  51.882  65.416  1.00 39.72           H
ATOM   4396  N   VAL A 293      -2.066  53.757  60.109  1.00 28.94           N
ATOM   4397  CA  VAL A 293      -1.104  54.149  59.101  1.00 32.82           C
ATOM   4398  C   VAL A 293      -1.292  53.301  57.838  1.00 39.56           C
ATOM   4399  O   VAL A 293      -2.024  52.300  57.849  1.00 32.72           O
ATOM   4400  CB  VAL A 293       0.326  54.008  59.628  1.00 32.17           C
ATOM   4401  CG1 VAL A 293       0.542  54.945  60.797  1.00 35.14           C
ATOM   4402  CG2 VAL A 293       0.630  52.572  60.011  1.00 30.66           C
ATOM   4403  H   VAL A 293      -2.057  52.913  60.270  1.00 34.73           H
ATOM   4404  HA  VAL A 293      -1.249  55.079  58.866  1.00 39.38           H
ATOM   4405  HB  VAL A 293       0.944  54.263  58.926  1.00 38.60           H
ATOM   4406 HG11 VAL A 293       1.451  54.843  61.119  1.00 42.17           H
ATOM   4407 HG12 VAL A 293       0.395  55.857  60.500  1.00 42.17           H
ATOM   4408 HG13 VAL A 293      -0.086  54.721  61.501  1.00 42.17           H
ATOM   4409 HG21 VAL A 293       1.541  52.520  60.340  1.00 36.79           H
ATOM   4410 HG22 VAL A 293       0.011  52.293  60.704  1.00 36.79           H
ATOM   4411 HG23 VAL A 293       0.527  52.008  59.228  1.00 36.79           H
ATOM   4412  N   PRO A 294      -0.634  53.651  56.743  1.00 34.31           N
ATOM   4413  CA  PRO A 294      -0.717  52.830  55.545  1.00 36.48           C
ATOM   4414  C   PRO A 294      -0.392  51.361  55.788  1.00 37.35           C
ATOM   4415  O   PRO A 294       0.434  51.025  56.635  1.00 35.96           O
ATOM   4416  CB  PRO A 294       0.321  53.475  54.635  1.00 36.59           C
ATOM   4417  CG  PRO A 294       0.177  54.913  54.952  1.00 36.44           C
ATOM   4418  CD  PRO A 294       0.025  54.941  56.463  1.00 32.33           C
ATOM   4419  HA  PRO A 294      -1.595  52.906  55.140  1.00 43.77           H
ATOM   4420  HB2 PRO A 294       1.208  53.154  54.859  1.00 43.91           H
ATOM   4421  HB3 PRO A 294       0.106  53.298  53.705  1.00 43.91           H
ATOM   4422  HG2 PRO A 294       0.973  55.393  54.674  1.00 43.73           H
ATOM   4423  HG3 PRO A 294      -0.613  55.269  54.517  1.00 43.73           H
ATOM   4424  HD2 PRO A 294       0.894  54.980  56.892  1.00 38.80           H
ATOM   4425  HD3 PRO A 294      -0.543  55.680  56.734  1.00 38.80           H
ATOM   4426  N   VAL A 295      -1.013  50.489  54.979  1.00 36.23           N
ATOM   4427  CA  VAL A 295      -0.840  49.038  55.054  1.00 35.97           C
ATOM   4428  C   VAL A 295      -0.205  48.478  53.778  1.00 39.07           C
ATOM   4429  O   VAL A 295      -0.532  48.878  52.647  1.00 35.80           O
ATOM   4430  CB  VAL A 295      -2.187  48.352  55.350  1.00 42.87           C
ATOM   4431  CG1 VAL A 295      -3.213  48.656  54.235  1.00 35.83           C
ATOM   4432  CG2 VAL A 295      -1.978  46.886  55.511  1.00 49.30           C
ATOM   4433  H   VAL A 295      -1.558  50.729  54.358  1.00 43.47           H
ATOM   4434  HA  VAL A 295      -0.242  48.837  55.790  1.00 43.17           H
ATOM   4435  HB  VAL A 295      -2.540  48.698  56.184  1.00 51.44           H
ATOM   4436 HG11 VAL A 295      -4.049  48.213  54.447  1.00 43.00           H
ATOM   4437 HG12 VAL A 295      -3.350  49.615  54.185  1.00 43.00           H
ATOM   4438 HG13 VAL A 295      -2.868  48.326  53.391  1.00 43.00           H
ATOM   4439 HG21 VAL A 295      -2.831  46.464  55.696  1.00 59.16           H
ATOM   4440 HG22 VAL A 295      -1.603  46.529  54.690  1.00 59.16           H
ATOM   4441 HG23 VAL A 295      -1.366  46.734  56.248  1.00 59.16           H
ATOM   4442  N   ILE A 296       0.709  47.530  53.960  1.00 33.71           N
ATOM   4443  CA  ILE A 296       1.351  46.914  52.811  1.00 33.28           C
ATOM   4444  C   ILE A 296       0.392  45.864  52.246  1.00 42.89           C
ATOM   4445  O   ILE A 296       0.374  44.714  52.699  1.00 41.67           O
ATOM   4446  CB  ILE A 296       2.709  46.319  53.190  1.00 38.39           C
ATOM   4447  CG1 ILE A 296       3.596  47.388  53.852  1.00 36.28           C
ATOM   4448  CG2 ILE A 296       3.408  45.740  51.958  1.00 40.72           C
ATOM   4449  CD1 ILE A 296       3.787  48.706  53.052  1.00 36.15           C
ATOM   4450  H   ILE A 296       0.970  47.232  54.723  1.00 40.46           H
ATOM   4451  HA  ILE A 296       1.497  47.588  52.129  1.00 39.93           H
ATOM   4452  HB  ILE A 296       2.564  45.602  53.827  1.00 46.07           H
ATOM   4453 HG12 ILE A 296       3.203  47.623  54.707  1.00 43.54           H
ATOM   4454 HG13 ILE A 296       4.476  47.007  53.996  1.00 43.54           H
ATOM   4455 HG21 ILE A 296       4.264  45.370  52.226  1.00 48.87           H
ATOM   4456 HG22 ILE A 296       2.851  45.044  51.577  1.00 48.87           H
ATOM   4457 HG23 ILE A 296       3.542  46.449  51.310  1.00 48.87           H
ATOM   4458 HD11 ILE A 296       4.359  49.303  53.559  1.00 43.38           H
ATOM   4459 HD12 ILE A 296       4.198  48.499  52.197  1.00 43.38           H
ATOM   4460 HD13 ILE A 296       2.920  49.118  52.911  1.00 43.38           H
ATOM   4461  N   ASP A 297      -0.407  46.252  51.237  1.00 40.85           N
ATOM   4462  CA  ASP A 297      -1.659  45.568  50.930  1.00 39.91           C
ATOM   4463  C   ASP A 297      -1.601  44.684  49.695  1.00 46.06           C
ATOM   4464  O   ASP A 297      -2.576  43.981  49.423  1.00 45.40           O
ATOM   4465  CB  ASP A 297      -2.794  46.578  50.719  1.00 34.66           C
ATOM   4466  CG  ASP A 297      -2.495  47.580  49.621  1.00 41.72           C
ATOM   4467  OD1 ASP A 297      -1.328  47.629  49.164  1.00 39.02           O
ATOM   4468  OD2 ASP A 297      -3.431  48.324  49.238  1.00 48.60           O1-
ATOM   4469  H   ASP A 297      -0.237  46.915  50.716  1.00 49.02           H
ATOM   4470  HA  ASP A 297      -1.899  45.007  51.684  1.00 47.89           H
ATOM   4471  HB2 ASP A 297      -3.602  46.099  50.476  1.00 41.59           H
ATOM   4472  HB3 ASP A 297      -2.936  47.071  51.543  1.00 41.59           H
ATOM   4473  N   GLY A 298      -0.525  44.736  48.925  1.00 40.22           N
ATOM   4474  CA  GLY A 298      -0.481  44.082  47.632  1.00 45.00           C
ATOM   4475  C   GLY A 298      -1.156  44.817  46.482  1.00 43.58           C
ATOM   4476  O   GLY A 298      -1.093  44.324  45.353  1.00 48.12           O
ATOM   4477  H   GLY A 298       0.201  45.149  49.133  1.00 48.26           H
ATOM   4478  HA2 GLY A 298       0.447  43.942  47.387  1.00 54.00           H
ATOM   4479  HA3 GLY A 298      -0.901  43.211  47.711  1.00 54.00           H
ATOM   4480  N   GLU A 299      -1.813  45.956  46.736  1.00 42.92           N
ATOM   4481  CA  GLU A 299      -2.493  46.747  45.707  1.00 38.68           C
ATOM   4482  C   GLU A 299      -1.864  48.134  45.601  1.00 40.82           C
ATOM   4483  O   GLU A 299      -1.167  48.407  44.625  1.00 39.16           O
ATOM   4484  CB  GLU A 299      -3.997  46.857  46.006  1.00 51.61           C
ATOM   4485  CG  GLU A 299      -4.773  45.542  46.147  1.00 59.85           C
ATOM   4486  H   GLU A 299      -1.878  46.298  47.522  1.00 51.50           H
ATOM   4487  HA  GLU A 299      -2.389  46.305  44.850  1.00 46.42           H
ATOM   4488  HB2 GLU A 299      -4.412  47.358  45.286  1.00 61.93           H
ATOM   4489  HB3 GLU A 299      -4.105  47.344  46.838  1.00 61.93           H
ATOM   4490  HG1 GLU A 299      -4.364  45.008  46.845  1.00 71.82           H
ATOM   4491  HG3 GLU A 299      -5.694  45.742  46.379  1.00 71.82           H
ATOM   4492  N   PHE A 300      -2.095  49.038  46.568  1.00 36.51           N
ATOM   4493  CA  PHE A 300      -1.379  50.304  46.556  1.00 37.50           C
ATOM   4494  C   PHE A 300       0.127  50.068  46.540  1.00 39.73           C
ATOM   4495  O   PHE A 300       0.855  50.724  45.787  1.00 35.74           O
ATOM   4496  CB  PHE A 300      -1.785  51.169  47.757  1.00 33.84           C
ATOM   4497  CG  PHE A 300      -1.354  52.610  47.630  1.00 34.25           C
ATOM   4498  CD1 PHE A 300      -0.038  52.985  47.872  1.00 35.01           C
ATOM   4499  CD2 PHE A 300      -2.255  53.577  47.224  1.00 34.48           C
ATOM   4500  CE1 PHE A 300       0.367  54.314  47.748  1.00 32.58           C
ATOM   4501  CE2 PHE A 300      -1.859  54.900  47.075  1.00 33.71           C
ATOM   4502  CZ  PHE A 300      -0.540  55.264  47.340  1.00 32.24           C
ATOM   4503  H   PHE A 300      -2.646  48.938  47.221  1.00 43.81           H
ATOM   4504  HA  PHE A 300      -1.612  50.788  45.749  1.00 45.00           H
ATOM   4505  HB2 PHE A 300      -2.751  51.153  47.842  1.00 40.60           H
ATOM   4506  HB3 PHE A 300      -1.377  50.805  48.558  1.00 40.60           H
ATOM   4507  HD1 PHE A 300       0.578  52.343  48.146  1.00 42.02           H
ATOM   4508  HD2 PHE A 300      -3.135  53.337  47.043  1.00 41.37           H
ATOM   4509  HE1 PHE A 300       1.249  54.552  47.918  1.00 39.09           H
ATOM   4510  HE2 PHE A 300      -2.476  55.544  46.811  1.00 40.45           H
ATOM   4511  HZ  PHE A 300      -0.276  56.152  47.252  1.00 38.69           H
ATOM   4512  N   PHE A 301       0.612  49.135  47.373  1.00 38.92           N
ATOM   4513  CA  PHE A 301       2.010  48.710  47.371  1.00 33.77           C
ATOM   4514  C   PHE A 301       2.075  47.277  46.855  1.00 42.79           C
ATOM   4515  O   PHE A 301       1.658  46.358  47.576  1.00 40.92           O
ATOM   4516  CB  PHE A 301       2.609  48.793  48.785  1.00 38.30           C
ATOM   4517  CG  PHE A 301       2.500  50.155  49.410  1.00 33.14           C
ATOM   4518  CD1 PHE A 301       3.355  51.168  49.021  1.00 32.31           C
ATOM   4519  CD2 PHE A 301       1.546  50.429  50.367  1.00 33.32           C
ATOM   4520  CE1 PHE A 301       3.267  52.407  49.575  1.00 33.06           C
ATOM   4521  CE2 PHE A 301       1.454  51.699  50.928  1.00 33.47           C
ATOM   4522  CZ  PHE A 301       2.339  52.674  50.525  1.00 29.36           C
ATOM   4523  H   PHE A 301       0.134  48.727  47.961  1.00 46.71           H
ATOM   4524  HA  PHE A 301       2.526  49.280  46.778  1.00 40.52           H
ATOM   4525  HB2 PHE A 301       2.143  48.166  49.359  1.00 45.96           H
ATOM   4526  HB3 PHE A 301       3.550  48.562  48.741  1.00 45.96           H
ATOM   4527  HD1 PHE A 301       4.004  50.998  48.377  1.00 38.77           H
ATOM   4528  HD2 PHE A 301       0.959  49.761  50.638  1.00 39.98           H
ATOM   4529  HE1 PHE A 301       3.856  53.075  49.306  1.00 39.67           H
ATOM   4530  HE2 PHE A 301       0.816  51.881  51.579  1.00 40.17           H
ATOM   4531  HZ  PHE A 301       2.285  53.527  50.891  1.00 35.24           H
ATOM   4532  N   PRO A 302       2.557  47.024  45.624  1.00 41.60           N
ATOM   4533  CA  PRO A 302       2.488  45.653  45.080  1.00 38.46           C
ATOM   4534  C   PRO A 302       3.216  44.622  45.906  1.00 42.09           C
ATOM   4535  O   PRO A 302       2.761  43.480  45.989  1.00 39.88           O
ATOM   4536  CB  PRO A 302       3.153  45.788  43.698  1.00 38.51           C
ATOM   4537  CG  PRO A 302       3.063  47.198  43.365  1.00 44.44           C
ATOM   4538  CD  PRO A 302       3.093  47.965  44.631  1.00 36.05           C
ATOM   4539  HA  PRO A 302       1.564  45.381  44.967  1.00 46.15           H
ATOM   4540  HB2 PRO A 302       4.079  45.507  43.752  1.00 46.21           H
ATOM   4541  HB3 PRO A 302       2.669  45.252  43.050  1.00 46.21           H
ATOM   4542  HG2 PRO A 302       3.819  47.443  42.808  1.00 53.32           H
ATOM   4543  HG3 PRO A 302       2.232  47.362  42.894  1.00 53.32           H
ATOM   4544  HD2 PRO A 302       4.004  48.210  44.855  1.00 43.26           H
ATOM   4545  HD3 PRO A 302       2.522  48.746  44.564  1.00 43.26           H
ATOM   4546  N   THR A 303       4.369  44.978  46.469  1.00 37.95           N
ATOM   4547  CA  THR A 303       5.136  44.081  47.318  1.00 43.96           C
ATOM   4548  C   THR A 303       5.690  44.890  48.499  1.00 39.15           C
ATOM   4549  O   THR A 303       5.393  46.076  48.670  1.00 38.60           O
ATOM   4550  CB  THR A 303       6.248  43.392  46.512  1.00 41.54           C
ATOM   4551  OG1 THR A 303       7.271  44.334  46.175  1.00 45.34           O
ATOM   4552  CG2 THR A 303       5.688  42.840  45.198  1.00 50.53           C
ATOM   4553  H   THR A 303       4.732  45.752  46.370  1.00 45.54           H
ATOM   4554  HA  THR A 303       4.548  43.395  47.671  1.00 52.76           H
ATOM   4555  HB  THR A 303       6.627  42.661  47.025  1.00 49.85           H
ATOM   4556  HG1 THR A 303       7.604  44.659  46.875  1.00 54.40           H
ATOM   4557 HG21 THR A 303       6.394  42.406  44.694  1.00 60.63           H
ATOM   4558 HG22 THR A 303       4.989  42.194  45.382  1.00 60.63           H
ATOM   4559 HG23 THR A 303       5.319  43.562  44.667  1.00 60.63           H
ATOM   4560  N   SER A 304       6.505  44.238  49.311  1.00 36.57           N
ATOM   4561  CA  SER A 304       7.143  44.912  50.428  1.00 43.93           C
ATOM   4562  C   SER A 304       7.947  46.112  49.926  1.00 42.72           C
ATOM   4563  O   SER A 304       8.466  46.120  48.806  1.00 35.63           O
ATOM   4564  CB  SER A 304       8.046  43.936  51.180  1.00 41.12           C
ATOM   4565  OG  SER A 304       9.222  43.686  50.438  1.00 39.13           O
ATOM   4566  H   SER A 304       6.705  43.405  49.237  1.00 43.88           H
ATOM   4567  HA  SER A 304       6.464  45.235  51.040  1.00 52.72           H
ATOM   4568  HB2 SER A 304       8.288  44.323  52.037  1.00 49.35           H
ATOM   4569  HB3 SER A 304       7.571  43.102  51.313  1.00 49.35           H
ATOM   4570  HG  SER A 304       9.716  43.149  50.855  1.00 46.95           H
ATOM   4571  N   LEU A 305       8.006  47.151  50.756  1.00 40.28           N
ATOM   4572  CA  LEU A 305       8.724  48.362  50.376  1.00 41.80           C
ATOM   4573  C   LEU A 305      10.185  48.064  50.053  1.00 42.66           C
ATOM   4574  O   LEU A 305      10.740  48.586  49.073  1.00 40.39           O
ATOM   4575  CB  LEU A 305       8.620  49.382  51.510  1.00 35.31           C
ATOM   4576  CG  LEU A 305       7.212  49.794  51.917  1.00 41.81           C
ATOM   4577  CD1 LEU A 305       7.241  50.909  53.011  1.00 41.01           C
ATOM   4578  CD2 LEU A 305       6.412  50.243  50.680  1.00 38.98           C
ATOM   4579  H   LEU A 305       7.643  47.180  51.535  1.00 48.34           H
ATOM   4580  HA  LEU A 305       8.311  48.743  49.586  1.00 50.16           H
ATOM   4581  HB2 LEU A 305       9.048  49.008  52.296  1.00 42.37           H
ATOM   4582  HB3 LEU A 305       9.089  50.186  51.240  1.00 42.37           H
ATOM   4583  HG  LEU A 305       6.760  49.024  52.295  1.00 50.17           H
ATOM   4584 HD11 LEU A 305       6.330  51.146  53.244  1.00 49.21           H
ATOM   4585 HD12 LEU A 305       7.706  50.571  53.792  1.00 49.21           H
ATOM   4586 HD13 LEU A 305       7.705  51.684  52.658  1.00 49.21           H
ATOM   4587 HD21 LEU A 305       5.520  50.501  50.958  1.00 46.77           H
ATOM   4588 HD22 LEU A 305       6.863  50.997  50.270  1.00 46.77           H
ATOM   4589 HD23 LEU A 305       6.363  49.505  50.052  1.00 46.77           H
ATOM   4590  N   GLU A 306      10.823  47.225  50.865  1.00 42.91           N
ATOM   4591  CA  GLU A 306      12.242  46.936  50.674  1.00 40.64           C
ATOM   4592  C   GLU A 306      12.498  46.212  49.352  1.00 40.45           C
ATOM   4593  O   GLU A 306      13.476  46.502  48.657  1.00 33.42           O
ATOM   4594  CB  GLU A 306      12.769  46.122  51.867  1.00 39.67           C
ATOM   4595  CG  GLU A 306      14.267  45.767  51.794  1.00 47.13           C
ATOM   4596  CD  GLU A 306      15.171  46.992  51.850  1.00 50.15           C
ATOM   4597  OE1 GLU A 306      14.675  48.104  52.125  1.00 48.10           O
ATOM   4598  OE2 GLU A 306      16.385  46.849  51.607  1.00 49.12           O1-
ATOM   4599  H   GLU A 306      10.461  46.813  51.528  1.00 51.49           H
ATOM   4600  HA  GLU A 306      12.730  47.774  50.650  1.00 48.77           H
ATOM   4601  HB2 GLU A 306      12.629  46.636  52.678  1.00 47.61           H
ATOM   4602  HB3 GLU A 306      12.273  45.291  51.918  1.00 47.61           H
ATOM   4603  HG2 GLU A 306      14.492  45.194  52.543  1.00 56.56           H
ATOM   4604  HG3 GLU A 306      14.441  45.305  50.959  1.00 56.56           H
ATOM   4605  N   SER A 307      11.637  45.266  48.969  1.00 41.26           N
ATOM   4606  CA  SER A 307      11.886  44.632  47.673  1.00 37.59           C
ATOM   4607  C   SER A 307      11.566  45.578  46.509  1.00 39.07           C
ATOM   4608  O   SER A 307      12.240  45.524  45.485  1.00 37.55           O
ATOM   4609  CB  SER A 307      11.113  43.329  47.517  1.00 38.82           C
ATOM   4610  OG  SER A 307       9.726  43.542  47.462  1.00 47.70           O
ATOM   4611  H   SER A 307      10.949  44.989  49.405  1.00 49.52           H
ATOM   4612  HA  SER A 307      12.830  44.416  47.617  1.00 45.10           H
ATOM   4613  HB2 SER A 307      11.394  42.895  46.696  1.00 46.58           H
ATOM   4614  HB3 SER A 307      11.311  42.756  48.274  1.00 46.58           H
ATOM   4615  HG  SER A 307       9.464  43.915  48.168  1.00 57.24           H
ATOM   4616  N   MET A 308      10.600  46.489  46.660  1.00 38.82           N
ATOM   4617  CA  MET A 308      10.391  47.513  45.635  1.00 41.14           C
ATOM   4618  C   MET A 308      11.604  48.419  45.513  1.00 37.61           C
ATOM   4619  O   MET A 308      12.064  48.708  44.402  1.00 38.00           O
ATOM   4620  CB  MET A 308       9.146  48.345  45.945  1.00 40.18           C
ATOM   4621  CG  MET A 308       7.852  47.579  45.846  1.00 33.54           C
ATOM   4622  SD  MET A 308       6.400  48.584  46.190  1.00 38.64           S
ATOM   4623  CE  MET A 308       6.297  49.394  44.563  1.00 45.29           C
ATOM   4624  H   MET A 308      10.064  46.536  47.331  1.00 46.58           H
ATOM   4625  HA  MET A 308      10.246  47.073  44.783  1.00 49.36           H
ATOM   4626  HB2 MET A 308       9.217  48.688  46.849  1.00 48.21           H
ATOM   4627  HB3 MET A 308       9.100  49.083  45.317  1.00 48.21           H
ATOM   4628  HG2 MET A 308       7.764  47.226  44.947  1.00 40.25           H
ATOM   4629  HG3 MET A 308       7.868  46.850  46.486  1.00 40.25           H
ATOM   4630  HE1 MET A 308       5.540  50.000  44.560  1.00 54.35           H
ATOM   4631  HE2 MET A 308       7.117  49.888  44.404  1.00 54.35           H
ATOM   4632  HE3 MET A 308       6.181  48.716  43.880  1.00 54.35           H
ATOM   4633  N   LEU A 309      12.129  48.904  46.651  1.00 36.00           N
ATOM   4634  CA  LEU A 309      13.339  49.714  46.602  1.00 40.72           C
ATOM   4635  C   LEU A 309      14.506  48.952  45.965  1.00 44.86           C
ATOM   4636  O   LEU A 309      15.255  49.512  45.152  1.00 42.97           O
ATOM   4637  CB  LEU A 309      13.713  50.194  48.004  1.00 41.99           C
ATOM   4638  CG  LEU A 309      12.782  51.245  48.616  1.00 42.96           C
ATOM   4639  CD1 LEU A 309      13.246  51.523  50.074  1.00 46.66           C
ATOM   4640  CD2 LEU A 309      12.715  52.552  47.744  1.00 46.58           C
ATOM   4641  H   LEU A 309      11.808  48.779  47.439  1.00 43.20           H
ATOM   4642  HA  LEU A 309      13.167  50.498  46.058  1.00 48.86           H
ATOM   4643  HB2 LEU A 309      13.716  49.427  48.599  1.00 50.39           H
ATOM   4644  HB3 LEU A 309      14.602  50.579  47.969  1.00 50.39           H
ATOM   4645  HG  LEU A 309      11.886  50.876  48.659  1.00 51.56           H
ATOM   4646 HD11 LEU A 309      12.661  52.188  50.469  1.00 55.99           H
ATOM   4647 HD12 LEU A 309      13.201  50.698  50.582  1.00 55.99           H
ATOM   4648 HD13 LEU A 309      14.158  51.852  50.057  1.00 55.99           H
ATOM   4649 HD21 LEU A 309      12.116  53.184  48.170  1.00 55.89           H
ATOM   4650 HD22 LEU A 309      13.605  52.931  47.677  1.00 55.89           H
ATOM   4651 HD23 LEU A 309      12.384  52.325  46.861  1.00 55.89           H
ATOM   4652  N   ASN A 310      14.679  47.676  46.318  1.00 44.32           N
ATOM   4653  CA  ASN A 310      15.820  46.910  45.816  1.00 43.27           C
ATOM   4654  C   ASN A 310      15.704  46.580  44.331  1.00 41.16           C
ATOM   4655  O   ASN A 310      16.718  46.520  43.641  1.00 43.63           O
ATOM   4656  CB  ASN A 310      15.978  45.620  46.620  1.00 44.89           C
ATOM   4657  CG  ASN A 310      16.729  45.849  47.893  1.00 58.33           C
ATOM   4658  OD1 ASN A 310      17.742  46.554  47.897  1.00 64.47           O
ATOM   4659  ND2 ASN A 310      16.235  45.292  48.995  1.00 64.00           N
ATOM   4660  H   ASN A 310      14.157  47.237  46.842  1.00 53.19           H
ATOM   4661  HA  ASN A 310      16.626  47.436  45.938  1.00 51.93           H
ATOM   4662  HB2 ASN A 310      15.100  45.274  46.844  1.00 53.86           H
ATOM   4663  HB3 ASN A 310      16.469  44.972  46.091  1.00 53.86           H
ATOM   4664 HD21 ASN A 310      16.636  45.399  49.748  1.00 76.81           H
ATOM   4665 HD22 ASN A 310      15.515  44.824  48.954  1.00 76.81           H
ATOM   4666  N   SER A 311      14.498  46.353  43.832  1.00 43.69           N
ATOM   4667  CA  SER A 311      14.310  46.015  42.428  1.00 45.24           C
ATOM   4668  C   SER A 311      14.194  47.237  41.532  1.00 43.89           C
ATOM   4669  O   SER A 311      14.096  47.083  40.313  1.00 44.90           O
ATOM   4670  CB  SER A 311      13.054  45.150  42.257  1.00 44.40           C
ATOM   4671  OG  SER A 311      11.908  45.753  42.840  1.00 48.92           O
ATOM   4672  H   SER A 311      13.768  46.388  44.287  1.00 52.43           H
ATOM   4673  HA  SER A 311      15.072  45.497  42.126  1.00 54.29           H
ATOM   4674  HB2 SER A 311      12.891  45.021  41.309  1.00 53.28           H
ATOM   4675  HB3 SER A 311      13.206  44.292  42.683  1.00 53.28           H
ATOM   4676  HG  SER A 311      12.031  45.869  43.663  1.00 58.70           H
ATOM   4677  N   GLY A 312      14.197  48.445  42.081  1.00 46.76           N
ATOM   4678  CA  GLY A 312      14.000  49.584  41.209  1.00 41.19           C
ATOM   4679  C   GLY A 312      12.562  49.752  40.795  1.00 41.30           C
ATOM   4680  O   GLY A 312      12.276  50.450  39.816  1.00 37.87           O
ATOM   4681  H   GLY A 312      14.305  48.623  42.915  1.00 56.12           H
ATOM   4682  HA2 GLY A 312      14.284  50.392  41.664  1.00 49.43           H
ATOM   4683  HA3 GLY A 312      14.538  49.476  40.410  1.00 49.43           H
ATOM   4684  N   ASN A 313      11.638  49.121  41.511  1.00 37.23           N
ATOM   4685  CA  ASN A 313      10.228  49.192  41.168  1.00 42.27           C
ATOM   4686  C   ASN A 313       9.638  50.460  41.780  1.00 41.43           C
ATOM   4687  O   ASN A 313       8.942  50.430  42.804  1.00 40.51           O
ATOM   4688  CB  ASN A 313       9.499  47.946  41.645  1.00 40.78           C
ATOM   4689  CG  ASN A 313       8.096  47.906  41.153  1.00 43.21           C
ATOM   4690  OD1 ASN A 313       7.697  48.766  40.389  1.00 39.73           O
ATOM   4691  ND2 ASN A 313       7.334  46.923  41.578  1.00 37.55           N
ATOM   4692  H   ASN A 313      11.806  48.643  42.206  1.00 44.67           H
ATOM   4693  HA  ASN A 313      10.135  49.248  40.204  1.00 50.72           H
ATOM   4694  HB2 ASN A 313       9.959  47.159  41.313  1.00 48.94           H
ATOM   4695  HB3 ASN A 313       9.480  47.938  42.615  1.00 48.94           H
ATOM   4696 HD21 ASN A 313       6.517  46.867  41.315  1.00 45.06           H
ATOM   4697 HD22 ASN A 313       7.652  46.335  42.119  1.00 45.06           H
ATOM   4698  N   PHE A 314       9.932  51.585  41.132  1.00 36.78           N
ATOM   4699  CA  PHE A 314       9.434  52.899  41.528  1.00 38.38           C
ATOM   4700  C   PHE A 314       9.676  53.916  40.421  1.00 36.66           C
ATOM   4701  O   PHE A 314      10.511  53.711  39.535  1.00 37.78           O
ATOM   4702  CB  PHE A 314      10.097  53.397  42.826  1.00 36.44           C
ATOM   4703  CG  PHE A 314      11.603  53.273  42.848  1.00 33.11           C
ATOM   4704  CD1 PHE A 314      12.408  54.210  42.215  1.00 39.71           C
ATOM   4705  CD2 PHE A 314      12.213  52.246  43.564  1.00 38.11           C
ATOM   4706  CE1 PHE A 314      13.795  54.113  42.261  1.00 37.79           C
ATOM   4707  CE2 PHE A 314      13.604  52.142  43.628  1.00 34.83           C
ATOM   4708  CZ  PHE A 314      14.397  53.066  42.982  1.00 36.99           C
ATOM   4709  H   PHE A 314      10.437  51.612  40.436  1.00 44.13           H
ATOM   4710  HA  PHE A 314       8.478  52.842  41.681  1.00 46.06           H
ATOM   4711  HB2 PHE A 314       9.877  54.334  42.946  1.00 43.73           H
ATOM   4712  HB3 PHE A 314       9.749  52.882  43.570  1.00 43.73           H
ATOM   4713  HD1 PHE A 314      12.014  54.906  41.740  1.00 47.66           H
ATOM   4714  HD2 PHE A 314      11.687  51.620  44.007  1.00 45.73           H
ATOM   4715  HE1 PHE A 314      14.322  54.741  41.824  1.00 45.35           H
ATOM   4716  HE2 PHE A 314      13.996  51.443  44.100  1.00 41.79           H
ATOM   4717  HZ  PHE A 314      15.323  52.992  43.014  1.00 44.39           H
ATOM   4718  N   LYS A 315       8.954  55.036  40.512  1.00 38.11           N
ATOM   4719  CA  LYS A 315       9.109  56.141  39.562  1.00 38.52           C
ATOM   4720  C   LYS A 315      10.525  56.688  39.605  1.00 39.62           C
ATOM   4721  O   LYS A 315      11.068  56.980  40.687  1.00 38.61           O
ATOM   4722  CB  LYS A 315       8.113  57.264  39.875  1.00 38.23           C
ATOM   4723  CG  LYS A 315       8.164  58.461  38.908  1.00 33.98           C
ATOM   4724  CD  LYS A 315       7.361  59.635  39.451  1.00 35.99           C
ATOM   4725  CE  LYS A 315       7.315  60.793  38.500  1.00 36.68           C
ATOM   4726  NZ  LYS A 315       6.584  60.443  37.222  1.00 32.00           N1+
ATOM   4727  H   LYS A 315       8.364  55.181  41.120  1.00 45.74           H
ATOM   4728  HA  LYS A 315       8.933  55.819  38.664  1.00 46.22           H
ATOM   4729  HB2 LYS A 315       7.215  56.899  39.842  1.00 45.88           H
ATOM   4730  HB3 LYS A 315       8.296  57.600  40.766  1.00 45.88           H
ATOM   4731  HG2 LYS A 315       9.085  58.746  38.796  1.00 40.77           H
ATOM   4732  HG3 LYS A 315       7.785  58.201  38.054  1.00 40.77           H
ATOM   4733  HD2 LYS A 315       6.450  59.346  39.616  1.00 43.18           H
ATOM   4734  HD3 LYS A 315       7.767  59.941  40.277  1.00 43.18           H
ATOM   4735  HE2 LYS A 315       6.851  61.534  38.921  1.00 44.02           H
ATOM   4736  HE3 LYS A 315       8.221  61.053  38.270  1.00 44.02           H
ATOM   4737  HZ1 LYS A 315       6.571  61.146  36.676  1.00 38.40           H
ATOM   4738  HZ2 LYS A 315       6.994  59.767  36.813  1.00 38.40           H
ATOM   4739  HZ3 LYS A 315       5.747  60.204  37.406  1.00 38.40           H
ATOM   4740  N   LYS A 316      11.109  56.847  38.412  1.00 37.45           N
ATOM   4741  CA  LYS A 316      12.481  57.307  38.238  1.00 42.07           C
ATOM   4742  C   LYS A 316      12.460  58.759  37.784  1.00 35.79           C
ATOM   4743  O   LYS A 316      12.033  59.060  36.687  1.00 33.15           O
ATOM   4744  CB  LYS A 316      13.200  56.403  37.244  1.00 41.88           C
ATOM   4745  CG  LYS A 316      13.159  54.990  37.821  1.00 49.37           C
ATOM   4746  CD  LYS A 316      14.024  54.038  37.169  1.00 46.82           C
ATOM   4747  CE  LYS A 316      13.801  52.681  37.754  1.00 46.68           C
ATOM   4748  NZ  LYS A 316      12.379  52.230  37.633  1.00 51.74           N1+
ATOM   4749  H   LYS A 316      10.712  56.686  37.667  1.00 44.94           H
ATOM   4750  HA  LYS A 316      12.947  57.259  39.087  1.00 50.48           H
ATOM   4751  HB2 LYS A 316      12.740  56.412  36.390  1.00 50.25           H
ATOM   4752  HB3 LYS A 316      14.125  56.680  37.147  1.00 50.25           H
ATOM   4753  HG2 LYS A 316      13.419  55.031  38.754  1.00 59.24           H
ATOM   4754  HG3 LYS A 316      12.251  54.655  37.751  1.00 59.24           H
ATOM   4755  HD2 LYS A 316      13.819  54.005  36.222  1.00 56.18           H
ATOM   4756  HD3 LYS A 316      14.950  54.289  37.311  1.00 56.18           H
ATOM   4757  HE2 LYS A 316      14.360  52.040  37.289  1.00 56.02           H
ATOM   4758  HE3 LYS A 316      14.030  52.701  38.697  1.00 56.02           H
ATOM   4759  HZ1 LYS A 316      12.286  51.420  37.991  1.00 62.09           H
ATOM   4760  HZ2 LYS A 316      11.843  52.798  38.058  1.00 62.09           H
ATOM   4761  HZ3 LYS A 316      12.144  52.195  36.775  1.00 62.09           H
ATOM   4762  N   THR A 317      12.892  59.659  38.652  1.00 37.55           N
ATOM   4763  CA  THR A 317      12.868  61.077  38.372  1.00 38.39           C
ATOM   4764  C   THR A 317      13.924  61.705  39.292  1.00 38.90           C
ATOM   4765  O   THR A 317      14.800  61.019  39.791  1.00 36.31           O
ATOM   4766  CB  THR A 317      11.450  61.623  38.574  1.00 37.51           C
ATOM   4767  OG1 THR A 317      11.418  63.000  38.233  1.00 36.00           O
ATOM   4768  CG2 THR A 317      11.002  61.451  40.078  1.00 36.66           C
ATOM   4769  H   THR A 317      13.211  59.466  39.427  1.00 45.05           H
ATOM   4770  HA  THR A 317      13.130  61.232  37.450  1.00 46.07           H
ATOM   4771  HB  THR A 317      10.831  61.135  38.010  1.00 45.01           H
ATOM   4772  HG1 THR A 317      10.643  63.306  38.342  1.00 43.20           H
ATOM   4773 HG21 THR A 317      10.105  61.798  40.199  1.00 43.99           H
ATOM   4774 HG22 THR A 317      11.012  60.512  40.322  1.00 43.99           H
ATOM   4775 HG23 THR A 317      11.608  61.934  40.662  1.00 43.99           H
ATOM   4776  N   GLN A 318      13.806  63.016  39.506  1.00 38.77           N
ATOM   4777  CA  GLN A 318      14.664  63.713  40.456  1.00 32.82           C
ATOM   4778  C   GLN A 318      13.953  63.860  41.801  1.00 34.05           C
ATOM   4779  O   GLN A 318      12.740  64.045  41.866  1.00 36.78           O
ATOM   4780  CB  GLN A 318      15.046  65.101  39.953  1.00 38.62           C
ATOM   4781  CG  GLN A 318      15.660  65.107  38.517  1.00 39.50           C
ATOM   4782  CD  GLN A 318      14.586  65.115  37.437  1.00 48.05           C
ATOM   4783  OE1 GLN A 318      13.554  65.754  37.597  1.00 42.88           O
ATOM   4784  NE2 GLN A 318      14.805  64.360  36.360  1.00 49.94           N
ATOM   4785  H   GLN A 318      13.234  63.523  39.112  1.00 46.52           H
ATOM   4786  HA  GLN A 318      15.477  63.202  40.592  1.00 39.38           H
ATOM   4787  HB2 GLN A 318      14.251  65.657  39.937  1.00 46.35           H
ATOM   4788  HB3 GLN A 318      15.701  65.483  40.557  1.00 46.35           H
ATOM   4789  HG2 GLN A 318      16.205  65.902  38.407  1.00 47.40           H
ATOM   4790  HG3 GLN A 318      16.202  64.311  38.399  1.00 47.40           H
ATOM   4791 HE21 GLN A 318      15.527  63.897  36.298  1.00 59.93           H
ATOM   4792 HE22 GLN A 318      14.224  64.336  35.726  1.00 59.93           H
ATOM   4793  N   ILE A 319      14.729  63.796  42.869  1.00 34.47           N
ATOM   4794  CA  ILE A 319      14.212  64.015  44.211  1.00 33.65           C
ATOM   4795  C   ILE A 319      15.120  64.971  44.956  1.00 31.48           C
ATOM   4796  O   ILE A 319      16.342  65.019  44.753  1.00 33.10           O
ATOM   4797  CB  ILE A 319      14.043  62.715  45.005  1.00 28.47           C
ATOM   4798  CG1 ILE A 319      15.366  61.951  45.160  1.00 33.16           C
ATOM   4799  CG2 ILE A 319      12.963  61.886  44.383  1.00 34.56           C
ATOM   4800  CD1 ILE A 319      15.263  60.833  46.224  1.00 34.54           C
ATOM   4801  H   ILE A 319      15.572  63.624  42.844  1.00 41.36           H
ATOM   4802  HA  ILE A 319      13.339  64.432  44.142  1.00 40.38           H
ATOM   4803  HB  ILE A 319      13.744  62.958  45.896  1.00 34.16           H
ATOM   4804 HG12 ILE A 319      15.599  61.542  44.312  1.00 39.79           H
ATOM   4805 HG13 ILE A 319      16.061  62.569  45.436  1.00 39.79           H
ATOM   4806 HG21 ILE A 319      12.863  61.066  44.892  1.00 41.47           H
ATOM   4807 HG22 ILE A 319      12.133  62.387  44.396  1.00 41.47           H
ATOM   4808 HG23 ILE A 319      13.212  61.680  43.468  1.00 41.47           H
ATOM   4809 HD11 ILE A 319      16.118  60.379  46.288  1.00 41.44           H
ATOM   4810 HD12 ILE A 319      15.034  61.231  47.079  1.00 41.44           H
ATOM   4811 HD13 ILE A 319      14.573  60.205  45.956  1.00 41.44           H
ATOM   4812  N   LEU A 320      14.493  65.761  45.802  1.00 32.60           N
ATOM   4813  CA  LEU A 320      15.205  66.583  46.760  1.00 39.05           C
ATOM   4814  C   LEU A 320      14.636  66.317  48.145  1.00 35.52           C
ATOM   4815  O   LEU A 320      13.417  66.287  48.318  1.00 33.85           O
ATOM   4816  CB  LEU A 320      15.060  68.039  46.367  1.00 33.43           C
ATOM   4817  CG  LEU A 320      15.760  69.081  47.210  1.00 35.95           C
ATOM   4818  CD1 LEU A 320      15.931  70.302  46.299  1.00 39.56           C
ATOM   4819  CD2 LEU A 320      14.949  69.451  48.380  1.00 37.79           C
ATOM   4820  H   LEU A 320      13.638  65.841  45.843  1.00 39.12           H
ATOM   4821  HA  LEU A 320      16.146  66.350  46.758  1.00 46.86           H
ATOM   4822  HB2 LEU A 320      15.397  68.137  45.463  1.00 40.11           H
ATOM   4823  HB3 LEU A 320      14.115  68.257  46.377  1.00 40.11           H
ATOM   4824  HG  LEU A 320      16.629  68.763  47.499  1.00 43.14           H
ATOM   4825 HD11 LEU A 320      16.379  71.006  46.795  1.00 47.47           H
ATOM   4826 HD12 LEU A 320      16.465  70.049  45.529  1.00 47.47           H
ATOM   4827 HD13 LEU A 320      15.057  70.606  46.010  1.00 47.47           H
ATOM   4828 HD21 LEU A 320      15.426  70.119  48.896  1.00 45.35           H
ATOM   4829 HD22 LEU A 320      14.101  69.811  48.075  1.00 45.35           H
ATOM   4830 HD23 LEU A 320      14.797  68.660  48.921  1.00 45.35           H
ATOM   4831  N   LEU A 321      15.504  66.161  49.133  1.00 33.81           N
ATOM   4832  CA  LEU A 321      15.036  65.636  50.403  1.00 34.01           C
ATOM   4833  C   LEU A 321      16.081  65.879  51.481  1.00 35.37           C
ATOM   4834  O   LEU A 321      17.257  66.121  51.203  1.00 35.95           O
ATOM   4835  CB  LEU A 321      14.713  64.135  50.284  1.00 32.78           C
ATOM   4836  CG  LEU A 321      15.851  63.099  50.251  1.00 32.80           C
ATOM   4837  CD1 LEU A 321      15.231  61.687  50.328  1.00 30.20           C
ATOM   4838  CD2 LEU A 321      16.742  63.198  48.987  1.00 35.85           C
ATOM   4839  H   LEU A 321      16.344  66.345  49.097  1.00 40.58           H
ATOM   4840  HA  LEU A 321      14.224  66.100  50.659  1.00 40.81           H
ATOM   4841  HB2 LEU A 321      14.149  63.900  51.038  1.00 39.34           H
ATOM   4842  HB3 LEU A 321      14.205  64.012  49.467  1.00 39.34           H
ATOM   4843  HG  LEU A 321      16.416  63.223  51.029  1.00 39.36           H
ATOM   4844 HD11 LEU A 321      15.943  61.029  50.307  1.00 36.24           H
ATOM   4845 HD12 LEU A 321      14.730  61.607  51.154  1.00 36.24           H
ATOM   4846 HD13 LEU A 321      14.641  61.560  49.569  1.00 36.24           H
ATOM   4847 HD21 LEU A 321      17.433  62.519  49.034  1.00 43.02           H
ATOM   4848 HD22 LEU A 321      16.191  63.056  48.201  1.00 43.02           H
ATOM   4849 HD23 LEU A 321      17.145  64.080  48.954  1.00 43.02           H
ATOM   4850  N   GLY A 322      15.630  65.807  52.723  1.00 34.01           N
ATOM   4851  CA  GLY A 322      16.562  65.949  53.813  1.00 33.42           C
ATOM   4852  C   GLY A 322      15.880  65.875  55.162  1.00 38.09           C
ATOM   4853  O   GLY A 322      14.722  65.451  55.296  1.00 30.22           O
ATOM   4854  H   GLY A 322      14.811  65.681  52.953  1.00 40.81           H
ATOM   4855  HA2 GLY A 322      17.226  65.244  53.765  1.00 40.10           H
ATOM   4856  HA3 GLY A 322      17.014  66.804  53.744  1.00 40.10           H
ATOM   4857  N   VAL A 323      16.640  66.308  56.169  1.00 33.79           N
ATOM   4858  CA  VAL A 323      16.265  66.131  57.559  1.00 32.99           C
ATOM   4859  C   VAL A 323      16.746  67.323  58.371  1.00 36.86           C
ATOM   4860  O   VAL A 323      17.569  68.129  57.926  1.00 36.18           O
ATOM   4861  CB  VAL A 323      16.856  64.840  58.148  1.00 31.11           C
ATOM   4862  CG1 VAL A 323      16.458  63.619  57.321  1.00 34.08           C
ATOM   4863  CG2 VAL A 323      18.371  64.972  58.251  1.00 32.64           C
ATOM   4864  H   VAL A 323      17.391  66.714  56.063  1.00 40.55           H
ATOM   4865  HA  VAL A 323      15.298  66.084  57.628  1.00 39.58           H
ATOM   4866  HB  VAL A 323      16.507  64.718  59.045  1.00 37.34           H
ATOM   4867 HG11 VAL A 323      16.847  62.826  57.721  1.00 40.90           H
ATOM   4868 HG12 VAL A 323      15.490  63.545  57.313  1.00 40.90           H
ATOM   4869 HG13 VAL A 323      16.788  63.730  56.416  1.00 40.90           H
ATOM   4870 HG21 VAL A 323      18.734  64.153  58.623  1.00 39.17           H
ATOM   4871 HG22 VAL A 323      18.735  65.123  57.364  1.00 39.17           H
ATOM   4872 HG23 VAL A 323      18.584  65.722  58.828  1.00 39.17           H
ATOM   4873  N   ASN A 324      16.218  67.414  59.581  1.00 38.55           N
ATOM   4874  CA  ASN A 324      16.572  68.415  60.574  1.00 39.94           C
ATOM   4875  C   ASN A 324      17.487  67.822  61.646  1.00 37.75           C
ATOM   4876  O   ASN A 324      17.509  66.613  61.902  1.00 35.73           O
ATOM   4877  CB  ASN A 324      15.302  68.982  61.233  1.00 35.42           C
[truncated: 398,259 more chars]
