# Supplementary material for: High-throughput quantum-mechanics/molecular-mechanics (ONIOM) macromolecular crystallographic refinement with PHENIX/DivCon: the impact of mixed Hamiltonian methods on ligand and protein structure
Source: Acta Crystallogr D Struct Biol. 2018 Oct 29;74(Pt 11):1063–77. doi: 10.1107/S2059798318012913 (PMC6213575; doi:10.1107/S2059798318012913)
Supplement: Supplementary file 4 [file d-74-01063-sup4.gz › results_PHENIX/1HNN-H_refine_001.pdb]

REMARK Date 2017-01-10 Time 17:34:18 EST -0500 (1484087658.46 s)
REMARK PHENIX refinement
REMARK 
REMARK ****************** INPUT FILES AND LABELS ******************************
REMARK Reflections:
REMARK   file name      : 1HNN.sf
REMARK   labels         : ['r1hnnsf,wavelength_id=1,_refln.F_meas_au,_refln.F_meas_sigma_au']
REMARK R-free flags:
REMARK   file name      : 1HNN.sf
REMARK   label          : r1hnnsf,wavelength_id=1,_refln.status
REMARK   test_flag_value: 0
REMARK Model file name(s): 
REMARK   /scratch/oleg/2711047.gondor.quantumbioinc.com/1HNN-H.pdb
REMARK 
REMARK ******************** REFINEMENT SUMMARY: QUICK FACTS *******************
REMARK Start: r_work = 0.2326 r_free = 0.2763 bonds = 0.017 angles = 1.582
REMARK Final: r_work = 0.1958 r_free = 0.2560 bonds = 0.014 angles = 1.382
REMARK ************************************************************************
REMARK 
REMARK ****************** REFINEMENT STATISTICS STEP BY STEP ******************
REMARK leading digit, like 1_, means number of macro-cycle                     
REMARK 0    : statistics at the very beginning when nothing is done yet        
REMARK 1_bss: bulk solvent correction and/or (anisotropic) scaling             
REMARK 1_xyz: refinement of coordinates                                        
REMARK 1_adp: refinement of ADPs (Atomic Displacement Parameters)              
REMARK 1_occ: refinement of occupancies                                        
REMARK ------------------------------------------------------------------------
REMARK  stage       r-work r-free bonds angles b_min b_max b_ave n_water shift
REMARK       0    : 0.3876 0.3591 0.017  1.58  23.2  86.3  47.3 378      0.000
REMARK       1_bss: 0.2326 0.2763 0.017  1.58  22.6  85.7  46.8 378      0.000
REMARK 1_settarget: 0.2326 0.2763 0.017  1.58  22.6  85.7  46.8 378      0.000
REMARK       1_nqh: 0.2328 0.2759 0.017  1.58  22.6  85.7  46.8 378      0.007
REMARK    1_weight: 0.2328 0.2759 0.017  1.58  22.6  85.7  46.8 378      0.007
REMARK    1_checkH: 0.2333 0.2761 0.017  1.58  22.6  85.7  46.8 378      0.449
REMARK    1_xyzrec: 0.2230 0.2739 0.015  1.34  22.6  85.7  46.8 378      0.524
REMARK    1_checkH: 0.2231 0.2738 0.015  1.34  22.6  85.7  46.8 378      0.525
REMARK   1_regHxyz: 0.2234 0.2740 0.015  1.34  22.6  85.7  46.8 378      0.529
REMARK       1_adp: 0.2117 0.2724 0.015  1.34  22.0  93.3  47.4 378      0.529
REMARK   1_regHadp: 0.2107 0.2716 0.015  1.34  22.0  93.3  47.4 378      0.529
REMARK       1_occ: 0.2072 0.2664 0.015  1.34  22.0  93.3  47.4 378      0.529
REMARK       2_bss: 0.2060 0.2659 0.015  1.34  22.0  93.3  47.4 378      0.529
REMARK 2_settarget: 0.2060 0.2659 0.015  1.34  22.0  93.3  47.4 378      0.529
REMARK 2_updatecdl: 0.2060 0.2659 0.015  1.35  22.0  93.3  47.4 378      0.529
REMARK       2_nqh: 0.2062 0.2656 0.015  1.35  22.0  93.3  47.4 378      0.529
REMARK    2_weight: 0.2062 0.2656 0.015  1.35  22.0  93.3  47.4 378      0.529
REMARK    2_checkH: 0.2063 0.2657 0.015  1.35  22.0  93.3  47.4 378      0.529
REMARK    2_xyzrec: 0.2026 0.2615 0.014  1.36  22.0  93.3  47.4 378      0.545
REMARK    2_checkH: 0.2026 0.2614 0.014  1.36  22.0  93.3  47.4 378      0.544
REMARK   2_regHxyz: 0.2028 0.2615 0.014  1.36  22.0  93.3  47.4 378      0.546
REMARK       2_adp: 0.2010 0.2590 0.014  1.36  22.0  97.7  48.1 378      0.546
REMARK   2_regHadp: 0.2014 0.2594 0.014  1.36  22.0  97.7  48.1 378      0.546
REMARK       2_occ: 0.2005 0.2583 0.014  1.36  22.0  97.7  48.1 378      0.546
REMARK       3_bss: 0.2003 0.2583 0.014  1.36  22.0  97.7  48.1 378      0.546
REMARK 3_settarget: 0.2003 0.2583 0.014  1.36  22.0  97.7  48.1 378      0.546
REMARK 3_updatecdl: 0.2003 0.2583 0.014  1.37  22.0  97.7  48.1 378      0.546
REMARK       3_nqh: 0.2003 0.2583 0.014  1.37  22.0  97.7  48.1 378      0.546
REMARK    3_weight: 0.2003 0.2583 0.014  1.37  22.0  97.7  48.1 378      0.546
REMARK    3_checkH: 0.2003 0.2582 0.014  1.37  22.0  97.7  48.1 378      0.546
REMARK    3_xyzrec: 0.1960 0.2563 0.014  1.38  22.0  97.7  48.1 378      0.561
REMARK    3_checkH: 0.1961 0.2563 0.014  1.38  22.0  97.7  48.1 378      0.561
REMARK   3_regHxyz: 0.1964 0.2564 0.014  1.38  22.0  97.7  48.1 378      0.562
REMARK       3_adp: 0.1960 0.2559 0.014  1.38  23.1  98.2  48.3 378      0.562
REMARK   3_regHadp: 0.1960 0.2559 0.014  1.38  23.1  98.2  48.3 378      0.562
REMARK       3_occ: 0.1958 0.2558 0.014  1.38  23.1  98.2  48.3 378      0.562
REMARK         end: 0.1958 0.2560 0.014  1.38  23.1  98.2  48.3 378      0.562
REMARK ------------------------------------------------------------------------
REMARK MODEL CONTENT.
REMARK  ELEMENT        ATOM RECORD COUNT   OCCUPANCY SUM
REMARK        C                     2635         2631.94
REMARK        H                     4314         4309.71
REMARK        O                      829          828.22
REMARK        N                      730          728.70
REMARK        S                       22           21.88
REMARK      O1-                       64           64.00
REMARK    TOTAL                     8594         8584.46
REMARK -----------------------------------------------------------------------
REMARK r_free_flags.md5.hexdigest 312db31749ef22f9bcda860e47b7a8d4
REMARK 
REMARK IF THIS FILE IS FOR PDB DEPOSITION: REMOVE ALL FROM THIS LINE UP.
REMARK   3
REMARK   3 REFINEMENT.
REMARK   3   PROGRAM     : PHENIX (1.11.1_2575: ???)
REMARK   3   AUTHORS     : Adams,Afonine,Bunkoczi,Burnley,Chen,Dar,Davis,
REMARK   3               : Draizen,Echols,Gildea,Gros,Grosse-Kunstleve,Headd,
REMARK   3               : Hintze,Hung,Ioerger,Liebschner,McCoy,McKee,Moriarty,
REMARK   3               : Oeffner,Poon,Read,Richardson,Richardson,Sacchettini,
REMARK   3               : Sauter,Sobolev,Storoni,Terwilliger,Williams,Zwart
REMARK   3
REMARK   3  REFINEMENT TARGET : ML
REMARK   3  
REMARK   3  DATA USED IN REFINEMENT.
REMARK   3   RESOLUTION RANGE HIGH (ANGSTROMS) : 2.300   
REMARK   3   RESOLUTION RANGE LOW  (ANGSTROMS) : 38.484  
REMARK   3   MIN(FOBS/SIGMA_FOBS)              : 0.03  
REMARK   3   COMPLETENESS FOR RANGE        (%) : 90.42 
REMARK   3   NUMBER OF REFLECTIONS             : 34785     
REMARK   3   NUMBER OF REFLECTIONS (NON-ANOMALOUS) : 34785     
REMARK   3  
REMARK   3  FIT TO DATA USED IN REFINEMENT.
REMARK   3   R VALUE     (WORKING + TEST SET) : 0.2019
REMARK   3   R VALUE            (WORKING SET) : 0.1958
REMARK   3   FREE R VALUE                     : 0.2560
REMARK   3   FREE R VALUE TEST SET SIZE   (%) : 9.94  
REMARK   3   FREE R VALUE TEST SET COUNT      : 3456      
REMARK   3  
REMARK   3  FIT TO DATA USED IN REFINEMENT (IN BINS).
REMARK   3   BIN  RESOLUTION RANGE  COMPL.    NWORK NFREE   RWORK  RFREE  CCWORK CCFREE
REMARK   3     1 38.4893 -  6.7138    0.99     1533   159  0.1769 0.2257   0.928  0.912
REMARK   3     2  6.7138 -  5.3335    0.99     1435   165  0.1800 0.2120   0.920  0.910
REMARK   3     3  5.3335 -  4.6606    0.99     1421   155  0.1461 0.2322   0.950  0.858
REMARK   3     4  4.6606 -  4.2351    0.99     1391   165  0.1366 0.1880   0.951  0.923
REMARK   3     5  4.2351 -  3.9318    0.99     1392   146  0.1551 0.2024   0.948  0.901
REMARK   3     6  3.9318 -  3.7002    0.99     1370   170  0.1693 0.2410   0.935  0.884
REMARK   3     7  3.7002 -  3.5150    0.99     1372   162  0.1867 0.2539   0.911  0.821
REMARK   3     8  3.5150 -  3.3621    0.99     1393   135  0.2155 0.2549   0.880  0.838
REMARK   3     9  3.3621 -  3.2328    0.99     1372   159  0.2178 0.2683   0.885  0.806
REMARK   3    10  3.2328 -  3.1213    0.99     1380   138  0.2280 0.3127   0.874  0.709
REMARK   3    11  3.1213 -  3.0237    0.99     1349   166  0.2307 0.3246   0.876  0.765
REMARK   3    12  3.0237 -  2.9373    0.99     1353   162  0.2271 0.2555   0.872  0.839
REMARK   3    13  2.9373 -  2.8600    0.99     1378   129  0.2261 0.2869   0.869  0.723
REMARK   3    14  2.8600 -  2.7902    0.99     1362   155  0.2229 0.2958   0.867  0.807
REMARK   3    15  2.7902 -  2.7268    0.98     1350   139  0.2238 0.3166   0.872  0.724
REMARK   3    16  2.7268 -  2.6688    0.96     1287   149  0.2283 0.2777   0.857  0.781
REMARK   3    17  2.6688 -  2.6154    0.95     1289   147  0.2465 0.3472   0.825  0.655
REMARK   3    18  2.6154 -  2.5661    0.91     1262   131  0.2507 0.3260   0.806  0.696
REMARK   3    19  2.5661 -  2.5203    0.88     1180   161  0.2507 0.2970   0.811  0.776
REMARK   3    20  2.5203 -  2.4776    0.82     1121   112  0.2635 0.3613   0.774  0.605
REMARK   3    21  2.4776 -  2.4376    0.78     1075   118  0.2886 0.3514   0.746  0.629
REMARK   3    22  2.4376 -  2.4001    0.72      964   111  0.2758 0.3594   0.747  0.537
REMARK   3    23  2.4001 -  2.3648    0.64      873    90  0.2998 0.4012   0.710  0.551
REMARK   3    24  2.3648 -  2.3315    0.57      802    64  0.3320 0.3991   0.715  0.495
REMARK   3    25  2.3315 -  2.3000    0.47      625    68  0.3499 0.4144   0.609  0.385
REMARK   3  
REMARK   3  BULK SOLVENT MODELLING.
REMARK   3   METHOD USED        : FLAT BULK SOLVENT MODEL
REMARK   3   SOLVENT RADIUS     : 1.11    
REMARK   3   SHRINKAGE RADIUS   : 0.90    
REMARK   3   GRID STEP FACTOR   : 4.00    
REMARK   3  
REMARK   3  ERROR ESTIMATES.
REMARK   3   COORDINATE ERROR (MAXIMUM-LIKELIHOOD BASED)     : 0.33    
REMARK   3   PHASE ERROR (DEGREES, MAXIMUM-LIKELIHOOD BASED) : 27.93   
REMARK   3  
REMARK   3  STRUCTURE FACTORS CALCULATION ALGORITHM : FFT
REMARK   3  
REMARK   3  RESTRAINTS LIBRARY
REMARK   3    GEOSTD + MON.LIB. + CDL v1.2
REMARK   3  
REMARK   3  DEVIATIONS FROM IDEAL VALUES.
REMARK   3                 RMSD     MAX  COUNT
REMARK   3   BOND      :  0.014   0.126   4264
REMARK   3   ANGLE     :  1.382  12.402   5820
REMARK   3   CHIRALITY :  0.071   0.552    634
REMARK   3   PLANARITY :  0.009   0.053    758
REMARK   3   DIHEDRAL  : 15.024 172.191   2501
REMARK   3   MIN NONBONDED DISTANCE : 2.146 
REMARK   3  
REMARK   3  MOLPROBITY STATISTICS.
REMARK   3   ALL-ATOM CLASHSCORE : 8.08
REMARK   3   RAMACHANDRAN PLOT:
REMARK   3     OUTLIERS : 0.38  %
REMARK   3     ALLOWED  : 3.44  %
REMARK   3     FAVORED  : 96.18 %
REMARK   3   ROTAMER OUTLIERS : 10.17 %
REMARK   3   CBETA DEVIATIONS : 2
REMARK   3   PEPTIDE PLANE:
REMARK   3     CIS-PROLINE     : 4
REMARK   3     CIS-GENERAL     : 0
REMARK   3     TWISTED PROLINE : 0
REMARK   3     TWISTED GENERAL : 0
REMARK   3  
REMARK   3  ATOMIC DISPLACEMENT PARAMETERS.
REMARK   3   WILSON B : 42.24
REMARK   3   RMS(B_ISO_OR_EQUIVALENT_BONDED) : 5.93
REMARK   3   ATOMS          NUMBER OF ATOMS
REMARK   3                    ISO.  ANISO. 
REMARK   3    ALL         :   8594       0
REMARK   3    ALL (NO H)  :   4280       0
REMARK   3    SOLVENT     :    126       0
REMARK   3    NON-SOLVENT :   4154       0
REMARK   3    HYDROGENS   :   4314       0
REMARK   3
HELIX    1   1 VAL A   23  TYR A   27  1               Generated by MOE    5
HELIX    2   2 PRO A   32  TYR A   40  1               Generated by MOE    9
HELIX    3   3 VAL A   53  ALA A   66  1               Generated by MOE   14
HELIX    4   4 TYR A   85  LEU A   87  5               Generated by MOE    3
HELIX    5   5 CYS A   91  HIS A   93  5               Generated by MOE    3
HELIX    6   6 GLU A  104  LEU A  114  1               Generated by MOE   11
HELIX    7   7 SER A  124  GLU A  134  1               Generated by MOE   11
HELIX    8   8 TRP A  140  ARG A  150  1               Generated by MOE   11
HELIX    9   9 LEU A  184  VAL A  187  1               Generated by MOE    4
HELIX   10  10 LEU A  191  THR A  202  1               Generated by MOE   12
HELIX   11  11 GLU A  236  ARG A  245  1               Generated by MOE   10
HELIX   12  12 ALA A  260  LEU A  262  5               Generated by MOE    3
HELIX   13  13 ALA B  517  ALA B  526  1               Generated by MOE   10
HELIX   14  14 TYR B  527  ARG B  529  5               Generated by MOE    3
HELIX   15  15 PRO B  532  TYR B  540  1               Generated by MOE    9
HELIX   16  16 VAL B  553  ALA B  566  1               Generated by MOE   14
HELIX   17  17 TYR B  585  LEU B  587  5               Generated by MOE    3
HELIX   18  18 CYS B  591  HIS B  593  5               Generated by MOE    3
HELIX   19  19 GLU B  604  LEU B  614  1               Generated by MOE   11
HELIX   20  20 SER B  624  GLU B  634  1               Generated by MOE   11
HELIX   21  21 TRP B  640  ARG B  650  1               Generated by MOE   11
HELIX   22  22 LEU B  684  ALA B  686  5               Generated by MOE    3
HELIX   23  23 LEU B  691  ILE B  701  1               Generated by MOE   11
HELIX   24  24 GLU B  736  ARG B  745  1               Generated by MOE   10
HELIX   25  25 ALA B  760  LEU B  762  5               Generated by MOE    3
SHEET    1       THR A  74  ILE A  78                  Generated by MOE
SHEET    2       ASP A  96  THR A 100                  Generated by MOE
SHEET    3       VAL A 151  VAL A 151                  Generated by MOE
SHEET    4       LYS A 152  LYS A 152                  Generated by MOE
SHEET    5       ARG A 153  LEU A 155                  Generated by MOE
SHEET    6       ALA A 175  ALA A 175                  Generated by MOE
SHEET    7       ASP A 176  ASP A 176                  Generated by MOE
SHEET    8       ALA A 177  ALA A 181                  Generated by MOE
SHEET    9       LEU A 205  LEU A 205                  Generated by MOE
SHEET   10       ARG A 206  GLY A 209                  Generated by MOE
SHEET   11       HIS A 210  ILE A 214                  Generated by MOE
SHEET   12       GLY A 215  LEU A 217                  Generated by MOE
SHEET   13       TRP A 221  ALA A 224                  Generated by MOE
SHEET   14       ALA A 227  THR A 230                  Generated by MOE
SHEET   15       TYR A 248  ILE A 257                  Generated by MOE
SHEET   16       GLY A 271  LYS A 279                  Generated by MOE
SHEET   17       GLY B 572  GLY B 572                  Generated by MOE
SHEET   18       ARG B 573  ARG B 573                  Generated by MOE
SHEET   19       THR B 574  ASP B 577                  Generated by MOE
SHEET   20       PHE B 594  PHE B 594                  Generated by MOE
SHEET   21       GLU B 595  GLU B 595                  Generated by MOE
SHEET   22       ASP B 596  ASP B 601                  Generated by MOE
SHEET   23       VAL B 651  VAL B 651                  Generated by MOE
SHEET   24       LYS B 652  LYS B 652                  Generated by MOE
SHEET   25       ARG B 653  PRO B 656                  Generated by MOE
SHEET   26       ALA B 675  ALA B 675                  Generated by MOE
SHEET   27       ASP B 676  ASP B 676                  Generated by MOE
SHEET   28       ALA B 677  ALA B 681                  Generated by MOE
SHEET   29       LEU B 705  LEU B 705                  Generated by MOE
SHEET   30       ARG B 706  GLY B 709                  Generated by MOE
SHEET   31       HIS B 710  ILE B 714                  Generated by MOE
SHEET   32       GLY B 715  LEU B 717                  Generated by MOE
SHEET   33       TRP B 721  ALA B 724                  Generated by MOE
SHEET   34       ALA B 727  THR B 730                  Generated by MOE
SHEET   35       TYR B 748  ILE B 757                  Generated by MOE
SHEET   36       GLY B 771  LYS B 779                  Generated by MOE
CRYST1   94.350   94.350  187.700  90.00  90.00  90.00 P 43 21 2
SCALE1      0.010599  0.000000  0.000000        0.00000
SCALE2      0.000000  0.010599  0.000000        0.00000
SCALE3      0.000000  0.000000  0.005328        0.00000
ATOM      1  N   ALA A  22      33.198  50.931  36.448  1.00 78.23           N
ATOM      2  CA  ALA A  22      34.515  51.249  35.896  1.00 78.21           C
ATOM      3  C   ALA A  22      34.757  50.539  34.565  1.00 95.26           C
ATOM      4  O   ALA A  22      35.893  50.100  34.281  1.00 91.10           O
ATOM      5  CB  ALA A  22      35.595  50.870  36.847  1.00 75.51           C
ATOM      6  H1  ALA A  22      33.121  51.306  37.328  1.00 93.88           H
ATOM      7  H2  ALA A  22      33.094  49.978  36.496  1.00 93.88           H
ATOM      8  HA  ALA A  22      34.571  52.205  35.742  1.00 93.86           H
ATOM      9  HB1 ALA A  22      35.473  51.361  37.675  1.00 90.61           H
ATOM     10  HB2 ALA A  22      35.546  49.917  37.016  1.00 90.61           H
ATOM     11  HB3 ALA A  22      36.454  51.093  36.454  1.00 90.61           H
ATOM     12  N   VAL A  23      33.691  50.376  33.770  1.00 95.15           N
ATOM     13  CA  VAL A  23      33.880  50.044  32.359  1.00 82.12           C
ATOM     14  C   VAL A  23      34.768  51.103  31.712  1.00 82.27           C
ATOM     15  O   VAL A  23      35.771  50.791  31.050  1.00 72.79           O
ATOM     16  CB  VAL A  23      32.522  49.917  31.629  1.00 76.76           C
ATOM     17  CG1 VAL A  23      31.727  48.680  32.124  1.00 66.94           C
ATOM     18  CG2 VAL A  23      31.687  51.230  31.735  1.00 70.46           C
ATOM     19  H   VAL A  23      32.871  50.452  34.018  1.00114.19           H
ATOM     20  HA  VAL A  23      34.336  49.190  32.294  1.00 98.55           H
ATOM     21  HB  VAL A  23      32.703  49.774  30.687  1.00 92.11           H
ATOM     22 HG11 VAL A  23      30.884  48.634  31.645  1.00 80.34           H
ATOM     23 HG12 VAL A  23      32.249  47.881  31.954  1.00 80.34           H
ATOM     24 HG13 VAL A  23      31.562  48.772  33.076  1.00 80.34           H
ATOM     25 HG21 VAL A  23      30.847  51.108  31.265  1.00 84.55           H
ATOM     26 HG22 VAL A  23      31.519  51.422  32.670  1.00 84.55           H
ATOM     27 HG23 VAL A  23      32.189  51.956  31.332  1.00 84.55           H
ATOM     28  N   ALA A  24      34.444  52.381  31.972  1.00 82.75           N
ATOM     29  CA  ALA A  24      35.090  53.545  31.373  1.00 82.39           C
ATOM     30  C   ALA A  24      36.600  53.386  31.353  1.00 82.60           C
ATOM     31  O   ALA A  24      37.255  53.826  30.399  1.00 79.73           O
ATOM     32  CB  ALA A  24      34.707  54.819  32.127  1.00 79.10           C
ATOM     33  H   ALA A  24      33.820  52.599  32.522  1.00 99.31           H
ATOM     34  HA  ALA A  24      34.787  53.636  30.456  1.00 98.87           H
ATOM     35  HB1 ALA A  24      35.148  55.576  31.710  1.00 94.93           H
ATOM     36  HB2 ALA A  24      33.745  54.933  32.085  1.00 94.93           H
ATOM     37  HB3 ALA A  24      34.992  54.737  33.050  1.00 94.93           H
ATOM     38  N   SER A  25      37.156  52.766  32.400  1.00 74.76           N
ATOM     39  CA  SER A  25      38.587  52.492  32.424  1.00 76.57           C
ATOM     40  C   SER A  25      38.990  51.608  31.242  1.00 73.85           C
ATOM     41  O   SER A  25      39.975  51.894  30.542  1.00 61.87           O
ATOM     42  CB  SER A  25      38.953  51.845  33.756  1.00 81.28           C
ATOM     43  OG  SER A  25      38.243  52.492  34.811  1.00 82.85           O
ATOM     44  H   SER A  25      36.729  52.498  33.097  1.00 89.72           H
ATOM     45  HA  SER A  25      39.071  53.329  32.353  1.00 91.88           H
ATOM     46  HB2 SER A  25      38.708  50.906  33.734  1.00 97.54           H
ATOM     47  HB3 SER A  25      39.906  51.939  33.907  1.00 97.54           H
ATOM     48  HG  SER A  25      38.440  52.141  35.548  1.00 99.42           H
ATOM     49  N   ALA A  26      38.224  50.534  30.985  1.00 63.91           N
ATOM     50  CA  ALA A  26      38.528  49.695  29.821  1.00 67.14           C
ATOM     51  C   ALA A  26      38.305  50.462  28.522  1.00 58.76           C
ATOM     52  O   ALA A  26      39.110  50.339  27.586  1.00 53.77           O
ATOM     53  CB  ALA A  26      37.698  48.409  29.834  1.00 49.55           C
ATOM     54  H   ALA A  26      37.549  50.280  31.452  1.00 76.70           H
ATOM     55  HA  ALA A  26      39.464  49.442  29.857  1.00 80.57           H
ATOM     56  HB1 ALA A  26      37.924  47.880  29.053  1.00 59.46           H
ATOM     57  HB2 ALA A  26      37.900  47.910  30.641  1.00 59.46           H
ATOM     58  HB3 ALA A  26      36.756  48.641  29.815  1.00 59.46           H
ATOM     59  N   TYR A  27      37.240  51.289  28.463  1.00 54.40           N
ATOM     60  CA  TYR A  27      36.972  52.128  27.289  1.00 60.56           C
ATOM     61  C   TYR A  27      38.077  53.139  27.027  1.00 60.69           C
ATOM     62  O   TYR A  27      38.100  53.747  25.949  1.00 55.09           O
ATOM     63  CB  TYR A  27      35.620  52.852  27.416  1.00 51.64           C
ATOM     64  CG  TYR A  27      34.465  51.962  26.992  1.00 54.09           C
ATOM     65  CD1 TYR A  27      33.613  51.382  27.933  1.00 52.78           C
ATOM     66  CD2 TYR A  27      34.274  51.635  25.643  1.00 50.89           C
ATOM     67  CE1 TYR A  27      32.605  50.553  27.551  1.00 54.45           C
ATOM     68  CE2 TYR A  27      33.265  50.804  25.250  1.00 41.54           C
ATOM     69  CZ  TYR A  27      32.443  50.260  26.199  1.00 48.45           C
ATOM     70  OH  TYR A  27      31.449  49.423  25.792  1.00 46.32           O
ATOM     71  H   TYR A  27      36.661  51.377  29.093  1.00 65.29           H
ATOM     72  HA  TYR A  27      36.918  51.552  26.511  1.00 72.68           H
ATOM     73  HB2 TYR A  27      35.480  53.109  28.341  1.00 61.98           H
ATOM     74  HB3 TYR A  27      35.623  53.637  26.847  1.00 61.98           H
ATOM     75  HD1 TYR A  27      33.730  51.574  28.836  1.00 63.34           H
ATOM     76  HD2 TYR A  27      34.839  52.000  25.001  1.00 61.07           H
ATOM     77  HE1 TYR A  27      32.039  50.176  28.185  1.00 65.34           H
ATOM     78  HE2 TYR A  27      33.146  50.600  24.351  1.00 49.85           H
ATOM     79  HH  TYR A  27      31.010  49.154  26.455  1.00 55.59           H
ATOM     80  N   GLN A  28      38.998  53.323  27.972  1.00 62.18           N
ATOM     81  CA  GLN A  28      40.135  54.196  27.725  1.00 59.41           C
ATOM     82  C   GLN A  28      41.036  53.613  26.664  1.00 52.72           C
ATOM     83  O   GLN A  28      41.703  54.353  25.940  1.00 55.74           O
ATOM     84  CB  GLN A  28      40.908  54.429  29.024  1.00 67.43           C
ATOM     85  CG  GLN A  28      40.112  55.212  30.039  1.00 67.98           C
ATOM     86  CD  GLN A  28      39.451  56.450  29.401  1.00 80.33           C
ATOM     87  OE1 GLN A  28      40.126  57.266  28.754  1.00 80.23           O
ATOM     88  NE2 GLN A  28      38.121  56.561  29.539  1.00 78.97           N
ATOM     89  H   GLN A  28      38.987  52.958  28.751  1.00 74.62           H
ATOM     90  HA  GLN A  28      39.813  55.054  27.408  1.00 71.30           H
ATOM     91  HB2 GLN A  28      41.134  53.572  29.416  1.00 80.92           H
ATOM     92  HB3 GLN A  28      41.716  54.928  28.826  1.00 80.92           H
ATOM     93  HG2 GLN A  28      39.413  54.647  30.403  1.00 81.58           H
ATOM     94  HG3 GLN A  28      40.704  55.514  30.746  1.00 81.58           H
ATOM     95 HE21 GLN A  28      37.681  55.958  29.966  1.00 94.76           H
ATOM     96 HE22 GLN A  28      37.709  57.235  29.199  1.00 94.76           H
ATOM     97  N   ARG A  29      41.055  52.299  26.541  1.00 57.25           N
ATOM     98  CA  ARG A  29      41.921  51.658  25.568  1.00 63.83           C
ATOM     99  C   ARG A  29      41.194  51.338  24.263  1.00 63.84           C
ATOM    100  O   ARG A  29      41.765  50.648  23.407  1.00 57.52           O
ATOM    101  CB  ARG A  29      42.523  50.387  26.172  1.00 71.52           C
ATOM    102  CG  ARG A  29      43.353  50.595  27.473  1.00 73.25           C
ATOM    103  CD  ARG A  29      43.530  49.256  28.226  1.00 69.04           C
ATOM    104  NE  ARG A  29      44.937  48.888  28.463  1.00 85.59           N
ATOM    105  CZ  ARG A  29      45.873  48.735  27.516  1.00 86.46           C
ATOM    106  NH1 ARG A  29      45.610  48.945  26.236  1.00 80.70           N
ATOM    107  NH2 ARG A  29      47.108  48.387  27.849  1.00 92.19           N1+
ATOM    108  H   ARG A  29      40.577  51.756  27.006  1.00 68.70           H
ATOM    109  HA  ARG A  29      42.652  52.260  25.358  1.00 76.60           H
ATOM    110  HB2 ARG A  29      41.801  49.774  26.382  1.00 85.82           H
ATOM    111  HB3 ARG A  29      43.110  49.982  25.514  1.00 85.82           H
ATOM    112  HG2 ARG A  29      44.232  50.937  27.245  1.00 87.91           H
ATOM    113  HG3 ARG A  29      42.889  51.215  28.057  1.00 87.91           H
ATOM    114  HD2 ARG A  29      43.092  49.322  29.088  1.00 82.85           H
ATOM    115  HD3 ARG A  29      43.123  48.548  27.703  1.00 82.85           H
ATOM    116  HE  ARG A  29      45.178  48.761  29.278  1.00102.71           H
ATOM    117 HH11 ARG A  29      44.817  49.169  25.991  1.00 96.84           H
ATOM    118 HH12 ARG A  29      46.229  48.845  25.648  1.00 96.84           H
ATOM    119 HH21 ARG A  29      47.309  48.252  28.674  1.00110.63           H
ATOM    120 HH22 ARG A  29      47.709  48.301  27.240  1.00110.63           H
ATOM    121  N   PHE A  30      39.963  51.842  24.096  1.00 57.23           N
ATOM    122  CA  PHE A  30      39.121  51.559  22.930  1.00 47.10           C
ATOM    123  C   PHE A  30      39.708  52.143  21.649  1.00 49.37           C
ATOM    124  O   PHE A  30      39.825  53.363  21.519  1.00 52.90           O
ATOM    125  CB  PHE A  30      37.743  52.154  23.199  1.00 53.77           C
ATOM    126  CG  PHE A  30      36.663  51.768  22.213  1.00 49.17           C
ATOM    127  CD1 PHE A  30      35.806  50.709  22.481  1.00 51.89           C
ATOM    128  CD2 PHE A  30      36.444  52.522  21.068  1.00 49.15           C
ATOM    129  CE1 PHE A  30      34.782  50.375  21.611  1.00 48.91           C
ATOM    130  CE2 PHE A  30      35.425  52.193  20.191  1.00 51.22           C
ATOM    131  CZ  PHE A  30      34.588  51.115  20.465  1.00 50.31           C
ATOM    132  H   PHE A  30      39.586  52.365  24.664  1.00 68.68           H
ATOM    133  HA  PHE A  30      39.029  50.599  22.819  1.00 56.53           H
ATOM    134  HB2 PHE A  30      37.451  51.865  24.078  1.00 64.53           H
ATOM    135  HB3 PHE A  30      37.818  53.121  23.184  1.00 64.53           H
ATOM    136  HD1 PHE A  30      35.929  50.207  23.254  1.00 62.27           H
ATOM    137  HD2 PHE A  30      36.998  53.245  20.879  1.00 58.99           H
ATOM    138  HE1 PHE A  30      34.229  49.651  21.798  1.00 58.70           H
ATOM    139  HE2 PHE A  30      35.299  52.694  19.418  1.00 61.46           H
ATOM    140  HZ  PHE A  30      33.907  50.890  19.873  1.00 60.37           H
ATOM    141  N   GLU A  31      40.041  51.268  20.679  1.00 47.45           N
ATOM    142  CA  GLU A  31      40.539  51.679  19.364  1.00 49.98           C
ATOM    143  C   GLU A  31      39.390  51.715  18.338  1.00 54.68           C
ATOM    144  O   GLU A  31      38.828  50.653  17.997  1.00 46.58           O
ATOM    145  CB  GLU A  31      41.658  50.730  18.891  1.00 53.60           C
ATOM    146  CG  GLU A  31      42.844  50.610  19.867  1.00 48.14           C
ATOM    147  CD  GLU A  31      43.989  49.697  19.405  1.00 62.29           C
ATOM    148  OE1 GLU A  31      44.249  49.601  18.170  1.00 59.03           O
ATOM    149  OE2 GLU A  31      44.641  49.078  20.303  1.00 62.26           O1-
ATOM    150  H   GLU A  31      39.983  50.415  20.769  1.00 56.94           H
ATOM    151  HA  GLU A  31      40.910  52.572  19.431  1.00 59.98           H
ATOM    152  HB2 GLU A  31      41.284  49.843  18.771  1.00 64.32           H
ATOM    153  HB3 GLU A  31      42.005  51.056  18.045  1.00 64.32           H
ATOM    154  HG2 GLU A  31      43.216  51.494  20.008  1.00 57.77           H
ATOM    155  HG3 GLU A  31      42.514  50.259  20.709  1.00 57.77           H
ATOM    156  N   PRO A  32      39.001  52.888  17.831  1.00 51.34           N
ATOM    157  CA  PRO A  32      37.915  52.939  16.831  1.00 45.71           C
ATOM    158  C   PRO A  32      38.199  52.195  15.533  1.00 44.42           C
ATOM    159  O   PRO A  32      37.290  51.551  15.003  1.00 40.81           O
ATOM    160  CB  PRO A  32      37.767  54.437  16.575  1.00 48.62           C
ATOM    161  CG  PRO A  32      38.216  55.038  17.870  1.00 53.81           C
ATOM    162  CD  PRO A  32      39.363  54.227  18.303  1.00 53.35           C
ATOM    163  HA  PRO A  32      37.092  52.601  17.216  1.00 54.85           H
ATOM    164  HB2 PRO A  32      38.344  54.710  15.844  1.00 58.34           H
ATOM    165  HB3 PRO A  32      36.840  54.655  16.391  1.00 58.34           H
ATOM    166  HG2 PRO A  32      38.483  55.959  17.727  1.00 64.58           H
ATOM    167  HG3 PRO A  32      37.497  54.987  18.520  1.00 64.58           H
ATOM    168  HD2 PRO A  32      40.178  54.531  17.873  1.00 64.03           H
ATOM    169  HD3 PRO A  32      39.443  54.237  19.270  1.00 64.03           H
ATOM    170  N   ARG A  33      39.407  52.298  14.970  1.00 37.51           N
ATOM    171  CA  ARG A  33      39.679  51.608  13.719  1.00 38.17           C
ATOM    172  C   ARG A  33      39.618  50.099  13.921  1.00 45.62           C
ATOM    173  O   ARG A  33      39.278  49.354  12.992  1.00 44.08           O
ATOM    174  CB  ARG A  33      41.027  52.064  13.158  1.00 32.82           C
ATOM    175  H   ARG A  33      40.067  52.750  15.287  1.00 45.02           H
ATOM    176  HA  ARG A  33      38.995  51.848  13.075  1.00 45.80           H
ATOM    177  HB1 ARG A  33      41.017  53.029  13.058  1.00 39.39           H
ATOM    178  HB3 ARG A  33      41.168  51.643  12.295  1.00 39.39           H
ATOM    179  N   ALA A  34      39.872  49.625  15.139  1.00 40.42           N
ATOM    180  CA  ALA A  34      39.746  48.191  15.365  1.00 39.93           C
ATOM    181  C   ALA A  34      38.290  47.784  15.566  1.00 43.68           C
ATOM    182  O   ALA A  34      37.840  46.739  15.072  1.00 40.58           O
ATOM    183  CB  ALA A  34      40.569  47.768  16.579  1.00 36.35           C
ATOM    184  H   ALA A  34      40.109  50.090  15.822  1.00 48.51           H
ATOM    185  HA  ALA A  34      40.087  47.717  14.591  1.00 47.91           H
ATOM    186  HB1 ALA A  34      40.470  46.812  16.709  1.00 43.62           H
ATOM    187  HB2 ALA A  34      41.501  47.986  16.419  1.00 43.62           H
ATOM    188  HB3 ALA A  34      40.247  48.245  17.360  1.00 43.62           H
ATOM    189  N   TYR A  35      37.548  48.567  16.327  1.00 28.90           N
ATOM    190  CA  TYR A  35      36.136  48.304  16.443  1.00 45.75           C
ATOM    191  C   TYR A  35      35.495  48.227  15.060  1.00 36.07           C
ATOM    192  O   TYR A  35      34.858  47.235  14.717  1.00 35.29           O
ATOM    193  CB  TYR A  35      35.516  49.386  17.304  1.00 35.36           C
ATOM    194  CG  TYR A  35      34.043  49.234  17.511  1.00 31.49           C
ATOM    195  CD1 TYR A  35      33.544  48.323  18.419  1.00 36.84           C
ATOM    196  CD2 TYR A  35      33.145  50.018  16.806  1.00 38.04           C
ATOM    197  CE1 TYR A  35      32.198  48.210  18.635  1.00 37.25           C
ATOM    198  CE2 TYR A  35      31.801  49.900  17.007  1.00 33.54           C
ATOM    199  CZ  TYR A  35      31.341  49.001  17.903  1.00 41.22           C
ATOM    200  OH  TYR A  35      30.005  48.919  18.080  1.00 36.23           O
ATOM    201  H   TYR A  35      37.833  49.243  16.777  1.00 34.68           H
ATOM    202  HA  TYR A  35      36.005  47.451  16.886  1.00 54.91           H
ATOM    203  HB2 TYR A  35      35.940  49.370  18.177  1.00 42.44           H
ATOM    204  HB3 TYR A  35      35.668  50.245  16.882  1.00 42.44           H
ATOM    205  HD1 TYR A  35      34.133  47.796  18.910  1.00 44.21           H
ATOM    206  HD2 TYR A  35      33.463  50.638  16.191  1.00 45.65           H
ATOM    207  HE1 TYR A  35      31.866  47.593  19.246  1.00 44.70           H
ATOM    208  HE2 TYR A  35      31.207  50.432  16.528  1.00 40.25           H
ATOM    209  HH  TYR A  35      29.614  49.458  17.568  1.00 43.47           H
ATOM    210  N   LEU A  36      35.690  49.251  14.247  1.00 39.96           N
ATOM    211  CA  LEU A  36      35.110  49.284  12.902  1.00 39.53           C
ATOM    212  C   LEU A  36      35.527  48.075  12.080  1.00 41.43           C
ATOM    213  O   LEU A  36      34.705  47.437  11.413  1.00 40.65           O
ATOM    214  CB  LEU A  36      35.563  50.547  12.195  1.00 40.23           C
ATOM    215  CG  LEU A  36      34.960  51.836  12.712  1.00 36.52           C
ATOM    216  CD1 LEU A  36      35.832  52.989  12.233  1.00 41.57           C
ATOM    217  CD2 LEU A  36      33.573  51.964  12.178  1.00 35.09           C
ATOM    218  H   LEU A  36      36.155  49.947  14.445  1.00 47.96           H
ATOM    219  HA  LEU A  36      34.142  49.295  12.966  1.00 47.44           H
ATOM    220  HB2 LEU A  36      36.526  50.620  12.284  1.00 48.28           H
ATOM    221  HB3 LEU A  36      35.330  50.473  11.256  1.00 48.28           H
ATOM    222  HG  LEU A  36      34.934  51.832  13.681  1.00 43.83           H
ATOM    223 HD11 LEU A  36      35.458  53.823  12.557  1.00 49.89           H
ATOM    224 HD12 LEU A  36      36.730  52.872  12.581  1.00 49.89           H
ATOM    225 HD13 LEU A  36      35.851  52.989  11.263  1.00 49.89           H
ATOM    226 HD21 LEU A  36      33.184  52.789  12.507  1.00 42.11           H
ATOM    227 HD22 LEU A  36      33.608  51.978  11.209  1.00 42.11           H
ATOM    228 HD23 LEU A  36      33.048  51.207  12.480  1.00 42.11           H
ATOM    229  N   ARG A  37      36.822  47.776  12.078  1.00 44.02           N
ATOM    230  CA  ARG A  37      37.324  46.600  11.380  1.00 38.27           C
ATOM    231  C   ARG A  37      36.616  45.322  11.836  1.00 45.34           C
ATOM    232  O   ARG A  37      36.273  44.459  11.016  1.00 40.57           O
ATOM    233  CB  ARG A  37      38.814  46.500  11.639  1.00 49.02           C
ATOM    234  CG  ARG A  37      39.511  45.551  10.731  1.00 45.18           C
ATOM    235  CD  ARG A  37      41.018  45.651  10.947  1.00 53.68           C
ATOM    236  NE  ARG A  37      41.472  44.600  11.837  1.00 70.62           N
ATOM    237  CZ  ARG A  37      41.983  43.441  11.431  1.00 67.62           C
ATOM    238  NH1 ARG A  37      42.135  43.152  10.143  1.00 51.18           N
ATOM    239  NH2 ARG A  37      42.351  42.553  12.334  1.00 68.18           N1+
ATOM    240  H   ARG A  37      37.430  48.239  12.473  1.00 52.83           H
ATOM    241  HA  ARG A  37      37.183  46.706  10.426  1.00 45.92           H
ATOM    242  HB2 ARG A  37      39.213  47.376  11.517  1.00 58.83           H
ATOM    243  HB3 ARG A  37      38.954  46.198  12.550  1.00 58.83           H
ATOM    244  HG2 ARG A  37      39.229  44.644  10.928  1.00 54.22           H
ATOM    245  HG3 ARG A  37      39.315  45.777   9.808  1.00 54.22           H
ATOM    246  HD2 ARG A  37      41.474  45.553  10.097  1.00 64.42           H
ATOM    247  HD3 ARG A  37      41.230  46.507  11.350  1.00 64.42           H
ATOM    248  HE  ARG A  37      41.407  44.734  12.683  1.00 84.75           H
ATOM    249 HH11 ARG A  37      41.896  43.721   9.544  1.00 61.42           H
ATOM    250 HH12 ARG A  37      42.471  42.396   9.909  1.00 61.42           H
ATOM    251 HH21 ARG A  37      42.261  42.729  13.171  1.00 81.82           H
ATOM    252 HH22 ARG A  37      42.689  41.802  12.086  1.00 81.82           H
ATOM    253  N   ASN A  38      36.414  45.179  13.146  1.00 38.25           N
ATOM    254  CA  ASN A  38      35.883  43.954  13.716  1.00 35.67           C
ATOM    255  C   ASN A  38      34.404  43.794  13.416  1.00 38.27           C
ATOM    256  O   ASN A  38      33.910  42.662  13.309  1.00 34.28           O
ATOM    257  CB  ASN A  38      36.082  43.941  15.244  1.00 37.05           C
ATOM    258  CG  ASN A  38      37.538  43.877  15.687  1.00 38.63           C
ATOM    259  OD1 ASN A  38      38.449  43.458  14.958  1.00 40.14           O
ATOM    260  ND2 ASN A  38      37.754  44.260  16.932  1.00 45.69           N
ATOM    261  H   ASN A  38      36.581  45.789  13.729  1.00 45.91           H
ATOM    262  HA  ASN A  38      36.355  43.194  13.341  1.00 42.81           H
ATOM    263  HB2 ASN A  38      35.697  44.751  15.615  1.00 44.47           H
ATOM    264  HB3 ASN A  38      35.628  43.166  15.611  1.00 44.47           H
ATOM    265 HD21 ASN A  38      38.552  44.250  17.253  1.00 54.83           H
ATOM    266 HD22 ASN A  38      37.096  44.518  17.422  1.00 54.83           H
ATOM    267  N   ASN A  39      33.672  44.898  13.286  1.00 35.60           N
ATOM    268  CA  ASN A  39      32.220  44.800  13.203  1.00 33.61           C
ATOM    269  C   ASN A  39      31.576  45.344  11.937  1.00 39.80           C
ATOM    270  O   ASN A  39      30.382  45.094  11.724  1.00 41.46           O
ATOM    271  CB  ASN A  39      31.622  45.485  14.419  1.00 36.42           C
ATOM    272  CG  ASN A  39      32.111  44.817  15.702  1.00 36.05           C
ATOM    273  OD1 ASN A  39      31.748  43.672  15.948  1.00 34.95           O
ATOM    274  ND2 ASN A  39      32.999  45.472  16.453  1.00 32.58           N
ATOM    275  H   ASN A  39      33.984  45.698  13.243  1.00 42.72           H
ATOM    276  HA  ASN A  39      31.982  43.861  13.259  1.00 40.33           H
ATOM    277  HB2 ASN A  39      31.895  46.415  14.434  1.00 43.71           H
ATOM    278  HB3 ASN A  39      30.655  45.416  14.386  1.00 43.71           H
ATOM    279 HD21 ASN A  39      33.291  45.118  17.181  1.00 39.10           H
ATOM    280 HD22 ASN A  39      33.279  46.247  16.210  1.00 39.10           H
ATOM    281  N   TYR A  40      32.323  46.020  11.075  1.00 31.89           N
ATOM    282  CA  TYR A  40      31.712  46.704   9.943  1.00 38.82           C
ATOM    283  C   TYR A  40      32.533  46.543   8.679  1.00 37.90           C
ATOM    284  O   TYR A  40      32.289  47.261   7.701  1.00 42.72           O
ATOM    285  CB  TYR A  40      31.519  48.165  10.256  1.00 36.58           C
ATOM    286  CG  TYR A  40      30.553  48.350  11.375  1.00 33.35           C
ATOM    287  CD1 TYR A  40      30.986  48.532  12.681  1.00 38.90           C
ATOM    288  CD2 TYR A  40      29.197  48.292  11.138  1.00 37.01           C
ATOM    289  CE1 TYR A  40      30.078  48.666  13.713  1.00 32.39           C
ATOM    290  CE2 TYR A  40      28.302  48.430  12.142  1.00 34.86           C
ATOM    291  CZ  TYR A  40      28.745  48.613  13.428  1.00 33.93           C
ATOM    292  OH  TYR A  40      27.816  48.757  14.412  1.00 32.88           O
ATOM    293  H   TYR A  40      33.178  46.098  11.121  1.00 38.28           H
ATOM    294  HA  TYR A  40      30.838  46.317   9.779  1.00 46.58           H
ATOM    295  HB2 TYR A  40      32.369  48.553  10.519  1.00 43.90           H
ATOM    296  HB3 TYR A  40      31.170  48.619   9.473  1.00 43.90           H
ATOM    297  HD1 TYR A  40      31.898  48.561  12.864  1.00 46.68           H
ATOM    298  HD2 TYR A  40      28.891  48.163  10.270  1.00 44.42           H
ATOM    299  HE1 TYR A  40      30.370  48.798  14.586  1.00 38.87           H
ATOM    300  HE2 TYR A  40      27.390  48.397  11.962  1.00 41.84           H
ATOM    301  HH  TYR A  40      28.196  48.873  15.152  1.00 39.46           H
ATOM    302  N   ALA A  41      33.490  45.621   8.701  1.00 38.19           N
ATOM    303  CA  ALA A  41      34.213  45.126   7.552  1.00 33.66           C
ATOM    304  C   ALA A  41      33.927  43.653   7.402  1.00 37.27           C
ATOM    305  O   ALA A  41      33.498  43.000   8.357  1.00 38.82           O
ATOM    306  CB  ALA A  41      35.724  45.312   7.700  1.00 35.77           C
ATOM    307  H   ALA A  41      33.749  45.245   9.430  1.00 45.83           H
ATOM    308  HA  ALA A  41      33.917  45.587   6.751  1.00 40.40           H
ATOM    309  HB1 ALA A  41      36.164  44.967   6.908  1.00 42.93           H
ATOM    310  HB2 ALA A  41      35.917  46.258   7.801  1.00 42.93           H
ATOM    311  HB3 ALA A  41      36.026  44.828   8.484  1.00 42.93           H
ATOM    312  N   PRO A  42      34.173  43.090   6.229  1.00 43.89           N
ATOM    313  CA  PRO A  42      33.827  41.700   5.987  1.00 41.85           C
ATOM    314  C   PRO A  42      34.425  40.777   7.036  1.00 33.68           C
ATOM    315  O   PRO A  42      35.550  40.999   7.497  1.00 41.35           O
ATOM    316  CB  PRO A  42      34.434  41.446   4.601  1.00 40.19           C
ATOM    317  CG  PRO A  42      34.256  42.761   3.941  1.00 44.19           C
ATOM    318  CD  PRO A  42      34.553  43.773   4.986  1.00 39.87           C
ATOM    319  HA  PRO A  42      32.864  41.583   5.952  1.00 50.22           H
ATOM    320  HB2 PRO A  42      35.373  41.217   4.683  1.00 48.23           H
ATOM    321  HB3 PRO A  42      33.939  40.751   4.140  1.00 48.23           H
ATOM    322  HG2 PRO A  42      34.878  42.842   3.201  1.00 53.03           H
ATOM    323  HG3 PRO A  42      33.341  42.849   3.631  1.00 53.03           H
ATOM    324  HD2 PRO A  42      35.499  43.986   4.992  1.00 47.85           H
ATOM    325  HD3 PRO A  42      34.009  44.565   4.855  1.00 47.85           H
ATOM    326  N   PRO A  43      33.723  39.702   7.419  1.00 36.90           N
ATOM    327  CA  PRO A  43      32.457  39.206   6.874  1.00 32.82           C
ATOM    328  C   PRO A  43      31.216  39.972   7.307  1.00 41.31           C
ATOM    329  O   PRO A  43      30.260  39.970   6.533  1.00 37.66           O
ATOM    330  CB  PRO A  43      32.408  37.770   7.392  1.00 37.42           C
ATOM    331  CG  PRO A  43      33.106  37.865   8.755  1.00 41.35           C
ATOM    332  CD  PRO A  43      34.242  38.820   8.480  1.00 40.46           C
ATOM    333  HA  PRO A  43      32.496  39.191   5.905  1.00 39.38           H
ATOM    334  HB2 PRO A  43      31.486  37.484   7.491  1.00 44.90           H
ATOM    335  HB3 PRO A  43      32.894  37.184   6.791  1.00 44.90           H
ATOM    336  HG2 PRO A  43      32.496  38.227   9.417  1.00 49.63           H
ATOM    337  HG3 PRO A  43      33.437  36.993   9.021  1.00 49.63           H
ATOM    338  HD2 PRO A  43      34.447  39.335   9.275  1.00 48.56           H
ATOM    339  HD3 PRO A  43      35.019  38.334   8.163  1.00 48.56           H
ATOM    340  N   ARG A  44      31.213  40.597   8.493  1.00 40.21           N
ATOM    341  CA  ARG A  44      29.968  41.181   8.998  1.00 33.28           C
ATOM    342  C   ARG A  44      29.596  42.437   8.245  1.00 34.60           C
ATOM    343  O   ARG A  44      28.413  42.803   8.183  1.00 31.10           O
ATOM    344  CB  ARG A  44      30.079  41.496  10.502  1.00 37.85           C
ATOM    345  CG  ARG A  44      30.171  40.268  11.380  1.00 40.18           C
ATOM    346  CD  ARG A  44      30.697  40.700  12.769  1.00 39.04           C
ATOM    347  NE  ARG A  44      30.654  39.612  13.729  1.00 38.50           N
ATOM    348  CZ  ARG A  44      30.708  39.737  15.058  1.00 43.28           C
ATOM    349  NH1 ARG A  44      30.754  40.923  15.661  1.00 34.82           N
ATOM    350  NH2 ARG A  44      30.693  38.645  15.793  1.00 31.79           N1+
ATOM    351  H   ARG A  44      31.896  40.694   9.007  1.00 48.25           H
ATOM    352  HA  ARG A  44      29.250  40.539   8.880  1.00 39.94           H
ATOM    353  HB2 ARG A  44      30.877  42.027  10.651  1.00 45.42           H
ATOM    354  HB3 ARG A  44      29.295  41.997  10.774  1.00 45.42           H
ATOM    355  HG2 ARG A  44      29.292  39.872  11.486  1.00 48.22           H
ATOM    356  HG3 ARG A  44      30.793  39.632  10.993  1.00 48.22           H
ATOM    357  HD2 ARG A  44      31.617  40.993  12.684  1.00 46.86           H
ATOM    358  HD3 ARG A  44      30.146  41.423  13.107  1.00 46.86           H
ATOM    359  HE  ARG A  44      30.589  38.815  13.413  1.00 46.20           H
ATOM    360 HH11 ARG A  44      30.771  41.643  15.192  1.00 41.79           H
ATOM    361 HH12 ARG A  44      30.779  40.968  16.520  1.00 41.79           H
ATOM    362 HH21 ARG A  44      30.652  37.873  15.416  1.00 38.16           H
ATOM    363 HH22 ARG A  44      30.708  38.704  16.651  1.00 38.16           H
ATOM    364  N   GLY A  45      30.585  43.127   7.709  1.00 37.70           N
ATOM    365  CA  GLY A  45      30.357  44.266   6.851  1.00 45.33           C
ATOM    366  C   GLY A  45      30.187  43.928   5.382  1.00 45.20           C
ATOM    367  O   GLY A  45      30.125  44.834   4.535  1.00 41.48           O
ATOM    368  H   GLY A  45      31.417  42.949   7.832  1.00 45.25           H
ATOM    369  HA2 GLY A  45      29.558  44.729   7.146  1.00 54.40           H
ATOM    370  HA3 GLY A  45      31.106  44.877   6.932  1.00 54.40           H
ATOM    371  N   ASP A  46      30.136  42.645   5.042  1.00 47.02           N
ATOM    372  CA  ASP A  46      29.842  42.247   3.667  1.00 44.73           C
ATOM    373  C   ASP A  46      28.334  42.287   3.508  1.00 43.66           C
ATOM    374  O   ASP A  46      27.637  41.376   3.951  1.00 53.14           O
ATOM    375  CB  ASP A  46      30.382  40.854   3.358  1.00 47.96           C
ATOM    376  CG  ASP A  46      30.284  40.483   1.838  1.00 62.19           C
ATOM    377  OD1 ASP A  46      31.283  39.898   1.342  1.00 53.83           O
ATOM    378  OD2 ASP A  46      29.239  40.771   1.157  1.00 49.63           O1-
ATOM    379  H   ASP A  46      30.267  41.989   5.583  1.00 56.43           H
ATOM    380  HA  ASP A  46      30.239  42.880   3.049  1.00 53.68           H
ATOM    381  HB2 ASP A  46      31.315  40.813   3.617  1.00 57.56           H
ATOM    382  HB3 ASP A  46      29.870  40.199   3.859  1.00 57.56           H
ATOM    383  N   LEU A  47      27.818  43.329   2.867  1.00 40.69           N
ATOM    384  CA  LEU A  47      26.380  43.458   2.646  1.00 39.33           C
ATOM    385  C   LEU A  47      25.879  42.795   1.367  1.00 33.39           C
ATOM    386  O   LEU A  47      24.679  42.833   1.107  1.00 34.31           O
ATOM    387  CB  LEU A  47      25.976  44.939   2.641  1.00 32.75           C
ATOM    388  CG  LEU A  47      26.468  45.736   3.874  1.00 45.15           C
ATOM    389  CD1 LEU A  47      26.125  47.181   3.779  1.00 42.41           C
ATOM    390  CD2 LEU A  47      25.856  45.229   5.125  1.00 51.20           C
ATOM    391  H   LEU A  47      28.281  43.979   2.547  1.00 48.83           H
ATOM    392  HA  LEU A  47      25.920  43.036   3.388  1.00 47.20           H
ATOM    393  HB2 LEU A  47      26.347  45.360   1.850  1.00 39.31           H
ATOM    394  HB3 LEU A  47      25.008  44.997   2.619  1.00 39.31           H
ATOM    395  HG  LEU A  47      27.432  45.653   3.949  1.00 54.18           H
ATOM    396 HD11 LEU A  47      26.453  47.635   4.571  1.00 50.90           H
ATOM    397 HD12 LEU A  47      26.544  47.552   2.987  1.00 50.90           H
ATOM    398 HD13 LEU A  47      25.162  47.273   3.719  1.00 50.90           H
ATOM    399 HD21 LEU A  47      26.187  45.750   5.873  1.00 61.45           H
ATOM    400 HD22 LEU A  47      24.892  45.316   5.062  1.00 61.45           H
ATOM    401 HD23 LEU A  47      26.097  44.296   5.239  1.00 61.45           H
ATOM    402  N   CYS A  48      26.717  42.152   0.577  0.94 34.85           N
ATOM    403  CA  CYS A  48      26.126  41.473  -0.572  0.94 42.02           C
ATOM    404  C   CYS A  48      25.240  40.295  -0.161  0.94 37.19           C
ATOM    405  O   CYS A  48      24.289  39.962  -0.873  0.94 40.33           O
ATOM    406  CB  CYS A  48      27.211  40.996  -1.507  0.94 28.40           C
ATOM    407  SG  CYS A  48      28.131  42.391  -2.256  0.94 43.29           S
ATOM    408  H   CYS A  48      27.570  42.090   0.666  0.94 41.82           H
ATOM    409  HA  CYS A  48      25.572  42.105  -1.058  0.94 50.42           H
ATOM    410  HB2 CYS A  48      27.841  40.450  -1.011  0.94 34.09           H
ATOM    411  HB3 CYS A  48      26.811  40.479  -2.223  0.94 34.09           H
ATOM    412  HG  CYS A  48      28.977  41.954  -2.986  0.94 51.96           H
ATOM    413  N   ASN A  49      25.532  39.628   0.943  0.94 38.71           N
ATOM    414  CA  ASN A  49      24.710  38.468   1.312  0.94 40.69           C
ATOM    415  C   ASN A  49      23.453  38.951   2.020  0.94 41.41           C
ATOM    416  O   ASN A  49      23.554  39.630   3.040  0.94 34.41           O
ATOM    417  CB  ASN A  49      25.450  37.490   2.220  0.94 43.42           C
ATOM    418  CG  ASN A  49      24.625  36.229   2.461  0.94 54.34           C
ATOM    419  OD1 ASN A  49      23.626  36.268   3.193  0.94 52.84           O
ATOM    420  ND2 ASN A  49      24.998  35.118   1.794  0.94 58.64           N
ATOM    421  H   ASN A  49      26.175  39.811   1.483  0.94 46.45           H
ATOM    422  HA  ASN A  49      24.444  37.995   0.508  0.94 48.83           H
ATOM    423  HB2 ASN A  49      26.286  37.232   1.800  0.94 52.11           H
ATOM    424  HB3 ASN A  49      25.619  37.912   3.077  0.94 52.11           H
ATOM    425 HD21 ASN A  49      24.561  34.385   1.900  0.94 70.37           H
ATOM    426 HD22 ASN A  49      25.674  35.142   1.262  0.94 70.37           H
ATOM    427  N   PRO A  50      22.262  38.616   1.532  1.00 42.51           N
ATOM    428  CA  PRO A  50      21.040  39.182   2.130  1.00 39.17           C
ATOM    429  C   PRO A  50      20.694  38.618   3.510  1.00 41.76           C
ATOM    430  O   PRO A  50      19.895  39.249   4.204  1.00 39.89           O
ATOM    431  CB  PRO A  50      19.973  38.832   1.095  1.00 41.08           C
ATOM    432  CG  PRO A  50      20.470  37.504   0.549  1.00 48.62           C
ATOM    433  CD  PRO A  50      21.970  37.614   0.495  1.00 43.05           C
ATOM    434  HA  PRO A  50      21.117  40.147   2.192  1.00 47.01           H
ATOM    435  HB2 PRO A  50      19.109  38.733   1.526  1.00 49.30           H
ATOM    436  HB3 PRO A  50      19.946  39.508   0.401  1.00 49.30           H
ATOM    437  HG2 PRO A  50      20.202  36.787   1.146  1.00 58.35           H
ATOM    438  HG3 PRO A  50      20.106  37.362  -0.339  1.00 58.35           H
ATOM    439  HD2 PRO A  50      22.382  36.764   0.718  1.00 51.67           H
ATOM    440  HD3 PRO A  50      22.257  37.932  -0.375  1.00 51.67           H
ATOM    441  N   ASN A  51      21.278  37.486   3.925  1.00 35.55           N
ATOM    442  CA  ASN A  51      21.074  36.877   5.235  1.00 40.18           C
ATOM    443  C   ASN A  51      22.038  37.379   6.311  1.00 37.74           C
ATOM    444  O   ASN A  51      22.001  36.867   7.420  1.00 37.42           O
ATOM    445  CB  ASN A  51      21.210  35.349   5.137  1.00 46.88           C
ATOM    446  CG  ASN A  51      20.177  34.721   4.172  1.00 59.05           C
ATOM    447  OD1 ASN A  51      18.954  34.950   4.289  1.00 61.03           O
ATOM    448  ND2 ASN A  51      20.673  33.947   3.208  1.00 59.30           N
ATOM    449  H   ASN A  51      21.823  37.036   3.435  1.00 42.66           H
ATOM    450  HA  ASN A  51      20.172  37.074   5.532  1.00 48.21           H
ATOM    451  HB2 ASN A  51      22.097  35.130   4.810  1.00 56.26           H
ATOM    452  HB3 ASN A  51      21.075  34.961   6.015  1.00 56.26           H
ATOM    453 HD21 ASN A  51      20.145  33.572   2.642  1.00 71.17           H
ATOM    454 HD22 ASN A  51      21.522  33.822   3.150  1.00 71.17           H
ATOM    455  N   GLY A  52      22.901  38.355   6.040  1.00 37.50           N
ATOM    456  CA  GLY A  52      23.795  38.816   7.092  1.00 38.88           C
ATOM    457  C   GLY A  52      23.160  39.851   7.995  1.00 30.40           C
ATOM    458  O   GLY A  52      22.077  40.345   7.707  1.00 39.15           O
ATOM    459  H   GLY A  52      22.987  38.754   5.282  1.00 45.00           H
ATOM    460  HA2 GLY A  52      24.066  38.060   7.636  1.00 46.65           H
ATOM    461  HA3 GLY A  52      24.588  39.205   6.692  1.00 46.65           H
ATOM    462  N   VAL A  53      23.877  40.167   9.084  1.00 34.56           N
ATOM    463  CA  VAL A  53      23.387  41.124  10.086  1.00 35.37           C
ATOM    464  C   VAL A  53      23.157  42.477   9.488  1.00 34.36           C
ATOM    465  O   VAL A  53      22.356  43.260  10.016  1.00 33.96           O
ATOM    466  CB  VAL A  53      24.370  41.394  11.240  1.00 44.66           C
ATOM    467  CG1 VAL A  53      23.719  41.163  12.560  1.00 36.32           C
ATOM    468  CG2 VAL A  53      25.657  40.776  11.061  1.00 39.74           C
ATOM    469  H   VAL A  53      24.651  39.839   9.264  1.00 41.48           H
ATOM    470  HA  VAL A  53      22.551  40.805  10.459  1.00 42.45           H
ATOM    471  HB  VAL A  53      24.550  42.347  11.217  1.00 53.60           H
ATOM    472 HG11 VAL A  53      24.362  41.340  13.264  1.00 43.59           H
ATOM    473 HG12 VAL A  53      22.960  41.760  12.646  1.00 43.59           H
ATOM    474 HG13 VAL A  53      23.422  40.240  12.607  1.00 43.59           H
ATOM    475 HG21 VAL A  53      26.218  40.989  11.823  1.00 47.69           H
ATOM    476 HG22 VAL A  53      25.539  39.816  10.995  1.00 47.69           H
ATOM    477 HG23 VAL A  53      26.060  41.117  10.247  1.00 47.69           H
ATOM    478  N   GLY A  54      24.053  42.872   8.585  1.00 32.82           N
ATOM    479  CA  GLY A  54      24.123  44.228   8.110  1.00 29.70           C
ATOM    480  C   GLY A  54      22.825  44.554   7.433  1.00 34.95           C
ATOM    481  O   GLY A  54      22.104  45.483   7.823  1.00 36.39           O
ATOM    482  H   GLY A  54      24.640  42.352   8.231  1.00 39.38           H
ATOM    483  HA2 GLY A  54      24.261  44.838   8.852  1.00 35.65           H
ATOM    484  HA3 GLY A  54      24.850  44.325   7.475  1.00 35.65           H
ATOM    485  N   PRO A  55      22.462  43.732   6.436  1.00 34.86           N
ATOM    486  CA  PRO A  55      21.166  43.950   5.764  1.00 36.26           C
ATOM    487  C   PRO A  55      20.014  43.910   6.729  1.00 34.59           C
ATOM    488  O   PRO A  55      19.086  44.729   6.651  1.00 35.91           O
ATOM    489  CB  PRO A  55      21.110  42.800   4.745  1.00 35.50           C
ATOM    490  CG  PRO A  55      22.595  42.502   4.441  1.00 30.82           C
ATOM    491  CD  PRO A  55      23.262  42.667   5.796  1.00 32.50           C
ATOM    492  HA  PRO A  55      21.165  44.798   5.294  1.00 43.52           H
ATOM    493  HB2 PRO A  55      20.675  42.028   5.140  1.00 42.61           H
ATOM    494  HB3 PRO A  55      20.644  43.090   3.945  1.00 42.61           H
ATOM    495  HG2 PRO A  55      22.691  41.594   4.113  1.00 36.99           H
ATOM    496  HG3 PRO A  55      22.939  43.145   3.802  1.00 36.99           H
ATOM    497  HD2 PRO A  55      23.201  41.844   6.306  1.00 39.01           H
ATOM    498  HD3 PRO A  55      24.183  42.953   5.687  1.00 39.01           H
ATOM    499  N   TRP A  56      20.059  42.965   7.664  1.00 37.87           N
ATOM    500  CA  TRP A  56      19.001  42.848   8.657  1.00 33.54           C
ATOM    501  C   TRP A  56      18.822  44.153   9.433  1.00 34.12           C
ATOM    502  O   TRP A  56      17.726  44.713   9.481  1.00 36.68           O
ATOM    503  CB  TRP A  56      19.334  41.700   9.591  1.00 39.31           C
ATOM    504  CG  TRP A  56      18.284  41.460  10.581  1.00 44.55           C
ATOM    505  CD1 TRP A  56      17.191  40.698  10.418  1.00 38.59           C
ATOM    506  CD2 TRP A  56      18.228  41.985  11.906  1.00 34.00           C
ATOM    507  NE1 TRP A  56      16.447  40.704  11.570  1.00 38.19           N
ATOM    508  CE2 TRP A  56      17.048  41.508  12.490  1.00 41.33           C
ATOM    509  CE3 TRP A  56      19.053  42.824  12.650  1.00 35.11           C
ATOM    510  CZ2 TRP A  56      16.686  41.804  13.804  1.00 39.19           C
ATOM    511  CZ3 TRP A  56      18.676  43.139  13.958  1.00 43.24           C
ATOM    512  CH2 TRP A  56      17.502  42.630  14.509  1.00 38.18           C
ATOM    513  H   TRP A  56      20.688  42.385   7.744  1.00 45.44           H
ATOM    514  HA  TRP A  56      18.164  42.643   8.210  1.00 40.26           H
ATOM    515  HB2 TRP A  56      19.446  40.890   9.070  1.00 47.18           H
ATOM    516  HB3 TRP A  56      20.154  41.906  10.067  1.00 47.18           H
ATOM    517  HD1 TRP A  56      16.975  40.231   9.644  1.00 46.31           H
ATOM    518  HE1 TRP A  56      15.703  40.288  11.683  1.00 45.84           H
ATOM    519  HE3 TRP A  56      19.837  43.166  12.285  1.00 42.14           H
ATOM    520  HZ2 TRP A  56      15.899  41.472  14.174  1.00 47.04           H
ATOM    521  HZ3 TRP A  56      19.215  43.699  14.468  1.00 51.89           H
ATOM    522  HH2 TRP A  56      17.275  42.857  15.382  1.00 45.82           H
ATOM    523  N   LYS A  57      19.896  44.642  10.054  1.00 27.38           N
ATOM    524  CA  LYS A  57      19.862  45.898  10.794  1.00 25.96           C
ATOM    525  C   LYS A  57      19.277  47.042   9.971  1.00 39.99           C
ATOM    526  O   LYS A  57      18.407  47.789  10.437  1.00 31.04           O
ATOM    527  CB  LYS A  57      21.280  46.270  11.211  1.00 27.15           C
ATOM    528  CG  LYS A  57      21.767  45.701  12.490  1.00 33.50           C
ATOM    529  CD  LYS A  57      23.147  46.274  12.804  1.00 38.59           C
ATOM    530  CE  LYS A  57      24.248  45.573  12.072  1.00 47.57           C
ATOM    531  NZ  LYS A  57      25.518  46.066  12.646  1.00 52.77           N1+
ATOM    532  H   LYS A  57      20.665  44.258  10.060  1.00 32.86           H
ATOM    533  HA  LYS A  57      19.324  45.788  11.594  1.00 31.16           H
ATOM    534  HB2 LYS A  57      21.888  45.974  10.516  1.00 32.59           H
ATOM    535  HB3 LYS A  57      21.329  47.236  11.290  1.00 32.59           H
ATOM    536  HG2 LYS A  57      21.160  45.941  13.208  1.00 40.21           H
ATOM    537  HG3 LYS A  57      21.842  44.737  12.412  1.00 40.21           H
ATOM    538  HD2 LYS A  57      23.165  47.209  12.548  1.00 46.32           H
ATOM    539  HD3 LYS A  57      23.316  46.186  13.755  1.00 46.32           H
ATOM    540  HE2 LYS A  57      24.186  44.615  12.210  1.00 57.08           H
ATOM    541  HE3 LYS A  57      24.218  45.795  11.128  1.00 57.08           H
ATOM    542  HZ1 LYS A  57      25.579  46.947  12.536  1.00 63.33           H
ATOM    543  HZ2 LYS A  57      25.551  45.879  13.515  1.00 63.33           H
ATOM    544  HZ3 LYS A  57      26.207  45.675  12.240  1.00 63.33           H
ATOM    545  N   LEU A  58      19.798  47.242   8.755  1.00 37.59           N
ATOM    546  CA  LEU A  58      19.284  48.318   7.905  1.00 38.65           C
ATOM    547  C   LEU A  58      17.820  48.093   7.532  1.00 37.02           C
ATOM    548  O   LEU A  58      17.045  49.054   7.426  1.00 37.13           O
ATOM    549  CB  LEU A  58      20.147  48.447   6.638  1.00 33.47           C
ATOM    550  CG  LEU A  58      21.611  48.829   6.911  1.00 38.32           C
ATOM    551  CD1 LEU A  58      22.444  48.745   5.644  1.00 41.49           C
ATOM    552  CD2 LEU A  58      21.703  50.205   7.445  1.00 30.23           C
ATOM    553  H   LEU A  58      20.434  46.779   8.407  1.00 45.12           H
ATOM    554  HA  LEU A  58      19.342  49.156   8.391  1.00 46.38           H
ATOM    555  HB2 LEU A  58      20.145  47.596   6.173  1.00 40.17           H
ATOM    556  HB3 LEU A  58      19.764  49.133   6.069  1.00 40.17           H
ATOM    557  HG  LEU A  58      21.987  48.220   7.566  1.00 45.99           H
ATOM    558 HD11 LEU A  58      23.359  48.991   5.852  1.00 49.79           H
ATOM    559 HD12 LEU A  58      22.414  47.835   5.307  1.00 49.79           H
ATOM    560 HD13 LEU A  58      22.078  49.354   4.985  1.00 49.79           H
ATOM    561 HD21 LEU A  58      22.635  50.418   7.607  1.00 36.28           H
ATOM    562 HD22 LEU A  58      21.330  50.821   6.795  1.00 36.28           H
ATOM    563 HD23 LEU A  58      21.203  50.255   8.274  1.00 36.28           H
ATOM    564  N   ARG A  59      17.422  46.838   7.347  1.00 36.88           N
ATOM    565  CA  ARG A  59      16.022  46.519   7.083  1.00 39.35           C
ATOM    566  C   ARG A  59      15.140  46.924   8.250  1.00 44.29           C
ATOM    567  O   ARG A  59      14.108  47.579   8.059  1.00 50.09           O
ATOM    568  CB  ARG A  59      15.896  45.023   6.813  1.00 48.78           C
ATOM    569  CG  ARG A  59      14.880  44.626   5.801  1.00 56.89           C
ATOM    570  CD  ARG A  59      14.900  43.111   5.639  1.00 60.19           C
ATOM    571  NE  ARG A  59      16.153  42.653   5.041  1.00 59.71           N
ATOM    572  CZ  ARG A  59      16.883  41.612   5.456  1.00 47.96           C
ATOM    573  NH1 ARG A  59      16.522  40.900   6.514  1.00 47.01           N
ATOM    574  NH2 ARG A  59      18.010  41.302   4.816  1.00 46.78           N1+
ATOM    575  H   ARG A  59      17.942  46.153   7.370  1.00 44.26           H
ATOM    576  HA  ARG A  59      15.726  46.998   6.293  1.00 47.22           H
ATOM    577  HB2 ARG A  59      16.755  44.696   6.504  1.00 58.54           H
ATOM    578  HB3 ARG A  59      15.663  44.582   7.645  1.00 58.54           H
ATOM    579  HG2 ARG A  59      13.998  44.895   6.100  1.00 68.28           H
ATOM    580  HG3 ARG A  59      15.093  45.033   4.947  1.00 68.28           H
ATOM    581  HD2 ARG A  59      14.809  42.694   6.510  1.00 72.23           H
ATOM    582  HD3 ARG A  59      14.170  42.841   5.059  1.00 72.23           H
ATOM    583  HE  ARG A  59      16.446  43.092   4.362  1.00 71.66           H
ATOM    584 HH11 ARG A  59      15.797  41.093   6.935  1.00 56.42           H
ATOM    585 HH12 ARG A  59      17.005  40.236   6.771  1.00 56.42           H
ATOM    586 HH21 ARG A  59      18.256  41.762   4.132  1.00 56.14           H
ATOM    587 HH22 ARG A  59      18.487  40.638   5.083  1.00 56.14           H
ATOM    588  N   CYS A  60      15.528  46.540   9.477  1.00 35.37           N
ATOM    589  CA  CYS A  60      14.747  46.926  10.643  1.00 39.60           C
ATOM    590  C   CYS A  60      14.616  48.437  10.707  1.00 39.29           C
ATOM    591  O   CYS A  60      13.539  48.978  10.991  1.00 38.61           O
ATOM    592  CB  CYS A  60      15.409  46.421  11.930  1.00 33.68           C
ATOM    593  SG  CYS A  60      15.313  44.658  12.190  1.00 34.98           S
ATOM    594  H   CYS A  60      16.225  46.067   9.650  1.00 42.45           H
ATOM    595  HA  CYS A  60      13.859  46.541  10.581  1.00 47.53           H
ATOM    596  HB2 CYS A  60      16.349  46.661  11.908  1.00 40.41           H
ATOM    597  HB3 CYS A  60      14.981  46.852  12.686  1.00 40.41           H
ATOM    598  HG  CYS A  60      15.862  44.384  13.222  1.00 41.99           H
ATOM    599  N   LEU A  61      15.711  49.140  10.461  1.00 34.61           N
ATOM    600  CA  LEU A  61      15.681  50.588  10.616  1.00 37.54           C
ATOM    601  C   LEU A  61      14.807  51.224   9.549  1.00 39.78           C
ATOM    602  O   LEU A  61      13.907  52.008   9.868  1.00 36.05           O
ATOM    603  CB  LEU A  61      17.100  51.130  10.572  1.00 40.22           C
ATOM    604  CG  LEU A  61      17.858  50.876  11.868  1.00 34.59           C
ATOM    605  CD1 LEU A  61      19.327  51.113  11.664  1.00 40.84           C
ATOM    606  CD2 LEU A  61      17.391  51.813  12.958  1.00 38.33           C
ATOM    607  H   LEU A  61      16.467  48.815  10.210  1.00 41.53           H
ATOM    608  HA  LEU A  61      15.303  50.805  11.482  1.00 45.05           H
ATOM    609  HB2 LEU A  61      17.583  50.698   9.851  1.00 48.26           H
ATOM    610  HB3 LEU A  61      17.069  52.089  10.425  1.00 48.26           H
ATOM    611  HG  LEU A  61      17.723  49.960  12.159  1.00 41.51           H
ATOM    612 HD11 LEU A  61      19.793  50.946  12.498  1.00 49.01           H
ATOM    613 HD12 LEU A  61      19.652  50.509  10.977  1.00 49.01           H
ATOM    614 HD13 LEU A  61      19.463  52.032  11.387  1.00 49.01           H
ATOM    615 HD21 LEU A  61      17.891  51.628  13.769  1.00 46.01           H
ATOM    616 HD22 LEU A  61      17.546  52.728  12.676  1.00 46.01           H
ATOM    617 HD23 LEU A  61      16.444  51.670  13.113  1.00 46.01           H
ATOM    618  N   ALA A  62      15.009  50.829   8.284  1.00 41.59           N
ATOM    619  CA  ALA A  62      14.224  51.353   7.160  1.00 41.35           C
ATOM    620  C   ALA A  62      12.738  51.067   7.306  1.00 42.13           C
ATOM    621  O   ALA A  62      11.891  51.946   7.099  1.00 46.92           O
ATOM    622  CB  ALA A  62      14.703  50.722   5.856  1.00 40.98           C
ATOM    623  H   ALA A  62      15.602  50.251   8.050  1.00 49.92           H
ATOM    624  HA  ALA A  62      14.347  52.314   7.100  1.00 49.63           H
ATOM    625  HB1 ALA A  62      14.177  51.076   5.122  1.00 49.18           H
ATOM    626  HB2 ALA A  62      15.640  50.938   5.727  1.00 49.18           H
ATOM    627  HB3 ALA A  62      14.590  49.760   5.911  1.00 49.18           H
ATOM    628  N   GLN A  63      12.395  49.815   7.557  1.00 42.15           N
ATOM    629  CA  GLN A  63      10.987  49.472   7.652  1.00 40.20           C
ATOM    630  C   GLN A  63      10.323  50.356   8.675  1.00 48.67           C
ATOM    631  O   GLN A  63       9.242  50.891   8.429  1.00 49.38           O
ATOM    632  CB  GLN A  63      10.806  47.993   8.013  1.00 49.91           C
ATOM    633  CG  GLN A  63      11.331  47.038   6.950  1.00 54.59           C
ATOM    634  CD  GLN A  63      11.246  45.599   7.360  1.00 58.03           C
ATOM    635  OE1 GLN A  63      11.192  45.281   8.552  1.00 61.31           O
ATOM    636  NE2 GLN A  63      11.241  44.706   6.373  1.00 54.97           N
ATOM    637  H   GLN A  63      12.941  49.160   7.673  1.00 50.58           H
ATOM    638  HA  GLN A  63      10.562  49.629   6.794  1.00 48.24           H
ATOM    639  HB2 GLN A  63      11.284  47.812   8.837  1.00 59.89           H
ATOM    640  HB3 GLN A  63       9.861  47.814   8.133  1.00 59.89           H
ATOM    641  HG2 GLN A  63      10.809  47.149   6.140  1.00 65.51           H
ATOM    642  HG3 GLN A  63      12.263  47.244   6.774  1.00 65.51           H
ATOM    643 HE21 GLN A  63      11.286  44.969   5.556  1.00 65.97           H
ATOM    644 HE22 GLN A  63      11.194  43.867   6.553  1.00 65.97           H
ATOM    645  N   THR A  64      10.986  50.559   9.817  1.00 46.95           N
ATOM    646  CA  THR A  64      10.394  51.335  10.894  1.00 47.33           C
ATOM    647  C   THR A  64      10.111  52.770  10.445  1.00 51.17           C
ATOM    648  O   THR A  64       8.989  53.269  10.592  1.00 50.41           O
ATOM    649  CB  THR A  64      11.317  51.297  12.121  1.00 45.71           C
ATOM    650  OG1 THR A  64      11.465  49.943  12.589  1.00 48.52           O
ATOM    651  CG2 THR A  64      10.752  52.094  13.253  1.00 52.79           C
ATOM    652  H   THR A  64      11.774  50.258   9.987  1.00 56.35           H
ATOM    653  HA  THR A  64       9.549  50.930  11.145  1.00 56.81           H
ATOM    654  HB  THR A  64      12.186  51.660  11.888  1.00 54.85           H
ATOM    655  HG1 THR A  64      11.797  49.464  11.984  1.00 58.23           H
ATOM    656 HG21 THR A  64      11.350  52.056  14.016  1.00 63.35           H
ATOM    657 HG22 THR A  64      10.641  53.019  12.984  1.00 63.35           H
ATOM    658 HG23 THR A  64       9.888  51.735  13.512  1.00 63.35           H
ATOM    659  N   PHE A  65      11.110  53.453   9.886  1.00 46.96           N
ATOM    660  CA  PHE A  65      10.885  54.827   9.449  1.00 49.84           C
ATOM    661  C   PHE A  65       9.890  54.911   8.299  1.00 48.03           C
ATOM    662  O   PHE A  65       9.186  55.916   8.178  1.00 50.80           O
ATOM    663  CB  PHE A  65      12.200  55.494   9.041  1.00 44.08           C
ATOM    664  CG  PHE A  65      13.097  55.806  10.197  1.00 49.67           C
ATOM    665  CD1 PHE A  65      14.120  54.953  10.536  1.00 44.62           C
ATOM    666  CD2 PHE A  65      12.916  56.946  10.955  1.00 45.03           C
ATOM    667  CE1 PHE A  65      14.942  55.227  11.576  1.00 48.32           C
ATOM    668  CE2 PHE A  65      13.750  57.212  12.017  1.00 46.38           C
ATOM    669  CZ  PHE A  65      14.764  56.355  12.316  1.00 43.64           C
ATOM    670  H   PHE A  65      11.905  53.154   9.752  1.00 56.35           H
ATOM    671  HA  PHE A  65      10.517  55.331  10.192  1.00 59.81           H
ATOM    672  HB2 PHE A  65      12.681  54.900   8.444  1.00 52.90           H
ATOM    673  HB3 PHE A  65      12.000  56.327   8.586  1.00 52.90           H
ATOM    674  HD1 PHE A  65      14.258  54.182  10.034  1.00 53.55           H
ATOM    675  HD2 PHE A  65      12.227  57.536  10.747  1.00 54.04           H
ATOM    676  HE1 PHE A  65      15.631  54.640  11.787  1.00 57.99           H
ATOM    677  HE2 PHE A  65      13.629  57.983  12.522  1.00 55.66           H
ATOM    678  HZ  PHE A  65      15.327  56.534  13.035  1.00 52.37           H
ATOM    679  N   ALA A  66       9.817  53.885   7.444  1.00 49.00           N
ATOM    680  CA  ALA A  66       8.906  53.936   6.290  1.00 56.43           C
ATOM    681  C   ALA A  66       7.444  53.959   6.721  1.00 60.11           C
ATOM    682  O   ALA A  66       6.592  54.477   5.983  1.00 50.21           O
ATOM    683  CB  ALA A  66       9.127  52.748   5.345  1.00 42.55           C
ATOM    684  H   ALA A  66      10.274  53.159   7.507  1.00 58.80           H
ATOM    685  HA  ALA A  66       9.081  54.749   5.791  1.00 67.72           H
ATOM    686  HB1 ALA A  66       8.509  52.820   4.600  1.00 51.07           H
ATOM    687  HB2 ALA A  66      10.041  52.769   5.020  1.00 51.07           H
ATOM    688  HB3 ALA A  66       8.966  51.924   5.831  1.00 51.07           H
ATOM    689  N   THR A  67       7.133  53.377   7.891  1.00 60.63           N
ATOM    690  CA  THR A  67       5.776  53.451   8.441  1.00 54.37           C
ATOM    691  C   THR A  67       5.324  54.895   8.585  1.00 59.05           C
ATOM    692  O   THR A  67       4.116  55.165   8.625  1.00 54.81           O
ATOM    693  CB  THR A  67       5.690  52.767   9.808  1.00 53.42           C
ATOM    694  OG1 THR A  67       6.398  53.531  10.796  1.00 57.15           O
ATOM    695  CG2 THR A  67       6.275  51.366   9.763  1.00 58.01           C
ATOM    696  H   THR A  67       7.687  52.938   8.380  1.00 72.76           H
ATOM    697  HA  THR A  67       5.164  53.001   7.838  1.00 65.25           H
ATOM    698  HB  THR A  67       4.758  52.696  10.070  1.00 64.11           H
ATOM    699  HG1 THR A  67       7.207  53.600  10.580  1.00 68.58           H
ATOM    700 HG21 THR A  67       6.211  50.951  10.638  1.00 69.62           H
ATOM    701 HG22 THR A  67       5.790  50.824   9.121  1.00 69.62           H
ATOM    702 HG23 THR A  67       7.209  51.405   9.501  1.00 69.62           H
ATOM    703  N   GLY A  68       6.277  55.817   8.688  1.00 52.61           N
ATOM    704  CA  GLY A  68       5.990  57.211   8.832  1.00 53.64           C
ATOM    705  C   GLY A  68       5.513  57.629  10.200  1.00 61.66           C
ATOM    706  O   GLY A  68       5.186  58.809  10.379  1.00 59.33           O
ATOM    707  H   GLY A  68       7.118  55.640   8.676  1.00 63.14           H
ATOM    708  HA2 GLY A  68       6.790  57.719   8.628  1.00 64.37           H
ATOM    709  HA3 GLY A  68       5.306  57.458   8.190  1.00 64.37           H
ATOM    710  N   GLU A  69       5.458  56.708  11.171  1.00 61.34           N
ATOM    711  CA  GLU A  69       5.033  57.054  12.522  1.00 55.79           C
ATOM    712  C   GLU A  69       6.159  57.627  13.369  1.00 56.09           C
ATOM    713  O   GLU A  69       5.893  58.208  14.432  1.00 55.69           O
ATOM    714  CB  GLU A  69       4.443  55.827  13.215  1.00 50.57           C
ATOM    715  CG  GLU A  69       3.139  55.369  12.578  1.00 63.07           C
ATOM    716  CD  GLU A  69       2.744  54.002  13.049  1.00 67.80           C
ATOM    717  OE1 GLU A  69       3.086  53.670  14.213  1.00 65.70           O
ATOM    718  OE2 GLU A  69       2.135  53.254  12.249  1.00 69.84           O1-
ATOM    719  H   GLU A  69       5.662  55.879  11.067  1.00 73.61           H
ATOM    720  HA  GLU A  69       4.336  57.726  12.466  1.00 66.95           H
ATOM    721  HB2 GLU A  69       5.078  55.096  13.159  1.00 60.69           H
ATOM    722  HB3 GLU A  69       4.265  56.043  14.144  1.00 60.69           H
ATOM    723  HG2 GLU A  69       2.432  55.988  12.816  1.00 75.69           H
ATOM    724  HG3 GLU A  69       3.248  55.338  11.614  1.00 75.69           H
ATOM    725  N   VAL A  70       7.402  57.505  12.920  1.00 60.74           N
ATOM    726  CA  VAL A  70       8.509  58.015  13.703  1.00 60.48           C
ATOM    727  C   VAL A  70       9.044  59.300  13.099  1.00 55.59           C
ATOM    728  O   VAL A  70       9.977  59.261  12.293  1.00 62.73           O
ATOM    729  CB  VAL A  70       9.608  56.955  13.801  1.00 47.55           C
ATOM    730  CG1 VAL A  70      10.780  57.471  14.621  1.00 54.11           C
ATOM    731  CG2 VAL A  70       9.023  55.693  14.383  1.00 63.29           C
ATOM    732  H   VAL A  70       7.626  57.136  12.176  1.00 72.89           H
ATOM    733  HA  VAL A  70       8.198  58.211  14.601  1.00 72.58           H
ATOM    734  HB  VAL A  70       9.932  56.752  12.910  1.00 57.06           H
ATOM    735 HG11 VAL A  70      11.460  56.781  14.668  1.00 64.94           H
ATOM    736 HG12 VAL A  70      11.140  58.263  14.193  1.00 64.94           H
ATOM    737 HG13 VAL A  70      10.468  57.689  15.514  1.00 64.94           H
ATOM    738 HG21 VAL A  70       9.720  55.022  14.444  1.00 75.95           H
ATOM    739 HG22 VAL A  70       8.670  55.887  15.265  1.00 75.95           H
ATOM    740 HG23 VAL A  70       8.311  55.379  13.803  1.00 75.95           H
ATOM    741  N   SER A  71       8.492  60.448  13.504  1.00 63.50           N
ATOM    742  CA  SER A  71       8.858  61.703  12.860  1.00 68.63           C
ATOM    743  C   SER A  71       8.891  62.828  13.872  1.00 58.45           C
ATOM    744  O   SER A  71       8.383  62.723  14.993  1.00 61.48           O
ATOM    745  CB  SER A  71       7.896  62.060  11.723  1.00 60.18           C
ATOM    746  OG  SER A  71       6.567  61.862  12.175  1.00 65.79           O
ATOM    747  H   SER A  71       7.915  60.522  14.137  1.00 76.20           H
ATOM    748  HA  SER A  71       9.747  61.615  12.482  1.00 82.37           H
ATOM    749  HB2 SER A  71       8.018  62.990  11.477  1.00 72.22           H
ATOM    750  HB3 SER A  71       8.068  61.483  10.963  1.00 72.22           H
ATOM    751  HG  SER A  71       6.024  62.054  11.562  1.00 78.95           H
ATOM    752  N   GLY A  72       9.497  63.918  13.425  1.00 56.38           N
ATOM    753  CA  GLY A  72       9.728  65.071  14.265  1.00 59.55           C
ATOM    754  C   GLY A  72      10.788  65.952  13.637  1.00 61.20           C
ATOM    755  O   GLY A  72      11.084  65.842  12.443  1.00 59.35           O
ATOM    756  H   GLY A  72       9.789  64.012  12.621  1.00 67.66           H
ATOM    757  HA2 GLY A  72       8.909  65.582  14.362  1.00 71.46           H
ATOM    758  HA3 GLY A  72      10.031  64.788  15.143  1.00 71.46           H
ATOM    759  N   ARG A  73      11.355  66.815  14.466  1.00 62.01           N
ATOM    760  CA  ARG A  73      12.369  67.772  14.046  1.00 63.99           C
ATOM    761  C   ARG A  73      13.763  67.412  14.545  1.00 70.04           C
ATOM    762  O   ARG A  73      14.751  67.522  13.801  1.00 63.28           O
ATOM    763  CB  ARG A  73      11.988  69.174  14.563  1.00 64.69           C
ATOM    764  CG  ARG A  73      12.832  70.334  13.999  1.00 69.22           C
ATOM    765  CD  ARG A  73      12.479  71.676  14.638  1.00 69.97           C
ATOM    766  NE  ARG A  73      13.367  71.985  15.750  1.00 66.05           N
ATOM    767  CZ  ARG A  73      14.638  72.370  15.598  1.00 73.74           C
ATOM    768  NH1 ARG A  73      15.155  72.485  14.379  1.00 65.93           N
ATOM    769  NH2 ARG A  73      15.404  72.630  16.659  1.00 72.21           N1+
ATOM    770  H   ARG A  73      11.164  66.868  15.302  1.00 74.42           H
ATOM    771  HA  ARG A  73      12.394  67.803  13.077  1.00 76.79           H
ATOM    772  HB2 ARG A  73      11.062  69.347  14.329  1.00 77.64           H
ATOM    773  HB3 ARG A  73      12.086  69.184  15.528  1.00 77.64           H
ATOM    774  HG2 ARG A  73      13.770  70.157  14.172  1.00 83.07           H
ATOM    775  HG3 ARG A  73      12.676  70.405  13.045  1.00 83.07           H
ATOM    776  HD2 ARG A  73      12.565  72.379  13.975  1.00 83.97           H
ATOM    777  HD3 ARG A  73      11.570  71.641  14.975  1.00 83.97           H
ATOM    778  HE  ARG A  73      13.025  72.029  16.538  1.00 79.26           H
ATOM    779 HH11 ARG A  73      14.670  72.316  13.689  1.00 79.12           H
ATOM    780 HH12 ARG A  73      15.972  72.732  14.280  1.00 79.12           H
ATOM    781 HH21 ARG A  73      15.079  72.559  17.452  1.00 86.66           H
ATOM    782 HH22 ARG A  73      16.220  72.879  16.549  1.00 86.66           H
ATOM    783  N   THR A  74      13.852  66.962  15.787  1.00 65.35           N
ATOM    784  CA  THR A  74      15.112  66.708  16.458  1.00 62.85           C
ATOM    785  C   THR A  74      15.227  65.213  16.791  1.00 61.37           C
ATOM    786  O   THR A  74      14.230  64.543  17.110  1.00 48.90           O
ATOM    787  CB  THR A  74      15.225  67.613  17.727  1.00 70.29           C
ATOM    788  OG1 THR A  74      15.518  66.831  18.896  1.00 67.63           O
ATOM    789  CG2 THR A  74      13.936  68.363  18.008  1.00 74.38           C
ATOM    790  H   THR A  74      13.167  66.790  16.279  1.00 78.42           H
ATOM    791  HA  THR A  74      15.840  66.939  15.860  1.00 75.42           H
ATOM    792  HB  THR A  74      15.932  68.264  17.594  1.00 84.35           H
ATOM    793  HG1 THR A  74      15.576  67.331  19.569  1.00 81.16           H
ATOM    794 HG21 THR A  74      14.039  68.914  18.800  1.00 89.27           H
ATOM    795 HG22 THR A  74      13.713  68.933  17.255  1.00 89.27           H
ATOM    796 HG23 THR A  74      13.211  67.735  18.153  1.00 89.27           H
ATOM    797  N   LEU A  75      16.453  64.686  16.677  1.00 55.91           N
ATOM    798  CA  LEU A  75      16.765  63.293  16.978  1.00 54.82           C
ATOM    799  C   LEU A  75      18.152  63.206  17.588  1.00 51.43           C
ATOM    800  O   LEU A  75      19.080  63.896  17.157  1.00 54.31           O
ATOM    801  CB  LEU A  75      16.716  62.402  15.725  1.00 55.31           C
ATOM    802  CG  LEU A  75      16.588  60.869  15.860  1.00 55.04           C
ATOM    803  CD1 LEU A  75      16.269  60.293  14.522  1.00 56.35           C
ATOM    804  CD2 LEU A  75      17.844  60.179  16.355  1.00 56.98           C
ATOM    805  H   LEU A  75      17.139  65.135  16.418  1.00 67.10           H
ATOM    806  HA  LEU A  75      16.125  62.951  17.622  1.00 65.78           H
ATOM    807  HB2 LEU A  75      15.959  62.694  15.193  1.00 66.37           H
ATOM    808  HB3 LEU A  75      17.529  62.566  15.222  1.00 66.37           H
ATOM    809  HG  LEU A  75      15.862  60.657  16.466  1.00 66.05           H
ATOM    810 HD11 LEU A  75      16.189  59.329  14.605  1.00 67.63           H
ATOM    811 HD12 LEU A  75      15.432  60.669  14.208  1.00 67.63           H
ATOM    812 HD13 LEU A  75      16.984  60.513  13.904  1.00 67.63           H
ATOM    813 HD21 LEU A  75      17.678  59.225  16.410  1.00 68.38           H
ATOM    814 HD22 LEU A  75      18.567  60.354  15.732  1.00 68.38           H
ATOM    815 HD23 LEU A  75      18.070  60.527  17.232  1.00 68.38           H
ATOM    816  N   ILE A  76      18.301  62.336  18.577  1.00 50.12           N
ATOM    817  CA  ILE A  76      19.598  62.114  19.204  1.00 56.94           C
ATOM    818  C   ILE A  76      20.003  60.645  19.094  1.00 50.13           C
ATOM    819  O   ILE A  76      19.228  59.737  19.432  1.00 54.22           O
ATOM    820  CB  ILE A  76      19.601  62.563  20.673  1.00 53.21           C
ATOM    821  CG1 ILE A  76      19.225  64.049  20.766  1.00 62.37           C
ATOM    822  CG2 ILE A  76      20.994  62.314  21.247  1.00 50.88           C
ATOM    823  CD1 ILE A  76      18.949  64.528  22.135  1.00 52.86           C
ATOM    824  H   ILE A  76      17.665  61.858  18.905  1.00 60.15           H
ATOM    825  HA  ILE A  76      20.264  62.640  18.734  1.00 68.33           H
ATOM    826  HB  ILE A  76      18.953  62.038  21.169  1.00 63.86           H
ATOM    827 HG12 ILE A  76      19.959  64.577  20.413  1.00 74.85           H
ATOM    828 HG13 ILE A  76      18.428  64.201  20.235  1.00 74.85           H
ATOM    829 HG21 ILE A  76      21.008  62.594  22.175  1.00 61.06           H
ATOM    830 HG22 ILE A  76      21.197  61.368  21.183  1.00 61.06           H
ATOM    831 HG23 ILE A  76      21.641  62.826  20.737  1.00 61.06           H
ATOM    832 HD11 ILE A  76      18.722  65.470  22.100  1.00 63.44           H
ATOM    833 HD12 ILE A  76      18.207  64.022  22.502  1.00 63.44           H
ATOM    834 HD13 ILE A  76      19.741  64.398  22.680  1.00 63.44           H
ATOM    835  N   ASP A  77      21.241  60.433  18.674  1.00 45.57           N
ATOM    836  CA  ASP A  77      21.876  59.128  18.619  1.00 44.89           C
ATOM    837  C   ASP A  77      22.759  58.998  19.845  1.00 46.99           C
ATOM    838  O   ASP A  77      23.573  59.893  20.119  1.00 47.19           O
ATOM    839  CB  ASP A  77      22.714  59.007  17.336  1.00 43.38           C
ATOM    840  CG  ASP A  77      23.275  57.600  17.113  1.00 35.09           C
ATOM    841  OD1 ASP A  77      22.539  56.625  17.340  1.00 41.61           O
ATOM    842  OD2 ASP A  77      24.441  57.468  16.726  1.00 37.44           O1-
ATOM    843  H   ASP A  77      21.758  61.064  18.403  1.00 54.69           H
ATOM    844  HA  ASP A  77      21.206  58.427  18.630  1.00 53.88           H
ATOM    845  HB2 ASP A  77      22.158  59.231  16.574  1.00 52.06           H
ATOM    846  HB3 ASP A  77      23.463  59.621  17.391  1.00 52.06           H
ATOM    847  N   ILE A  78      22.609  57.898  20.581  1.00 45.39           N
ATOM    848  CA  ILE A  78      23.237  57.764  21.897  1.00 44.02           C
ATOM    849  C   ILE A  78      24.374  56.767  21.800  1.00 47.36           C
ATOM    850  O   ILE A  78      24.152  55.567  21.575  1.00 41.84           O
ATOM    851  CB  ILE A  78      22.231  57.339  22.974  1.00 51.89           C
ATOM    852  CG1 ILE A  78      21.172  58.427  23.166  1.00 49.89           C
ATOM    853  CG2 ILE A  78      22.946  57.100  24.319  1.00 43.66           C
ATOM    854  CD1 ILE A  78      19.991  57.883  23.782  1.00 57.29           C
ATOM    855  H   ILE A  78      22.147  57.213  20.341  1.00 54.48           H
ATOM    856  HA  ILE A  78      23.610  58.620  22.158  1.00 52.82           H
ATOM    857  HB  ILE A  78      21.795  56.518  22.696  1.00 62.27           H
ATOM    858 HG12 ILE A  78      21.525  59.123  23.742  1.00 59.87           H
ATOM    859 HG13 ILE A  78      20.926  58.795  22.303  1.00 59.87           H
ATOM    860 HG21 ILE A  78      22.291  56.834  24.982  1.00 52.40           H
ATOM    861 HG22 ILE A  78      23.606  56.399  24.204  1.00 52.40           H
ATOM    862 HG23 ILE A  78      23.381  57.922  24.595  1.00 52.40           H
ATOM    863 HD11 ILE A  78      19.338  58.592  23.892  1.00 68.75           H
ATOM    864 HD12 ILE A  78      19.631  57.186  23.211  1.00 68.75           H
ATOM    865 HD13 ILE A  78      20.228  57.514  24.647  1.00 68.75           H
ATOM    866  N   GLY A  79      25.584  57.255  22.038  1.00 48.70           N
ATOM    867  CA  GLY A  79      26.732  56.384  21.981  1.00 54.16           C
ATOM    868  C   GLY A  79      26.847  55.929  20.553  1.00 53.78           C
ATOM    869  O   GLY A  79      26.680  54.758  20.247  1.00 54.22           O
ATOM    870  H   GLY A  79      25.759  58.075  22.231  1.00 58.45           H
ATOM    871  HA2 GLY A  79      27.537  56.860  22.238  1.00 65.00           H
ATOM    872  HA3 GLY A  79      26.608  55.615  22.559  1.00 65.00           H
ATOM    873  N   SER A  80      27.054  56.898  19.670  1.00 52.83           N
ATOM    874  CA  SER A  80      27.273  56.640  18.259  1.00 45.12           C
ATOM    875  C   SER A  80      28.542  55.856  18.003  1.00 44.80           C
ATOM    876  O   SER A  80      28.672  55.219  16.951  1.00 42.79           O
ATOM    877  CB  SER A  80      27.361  57.982  17.537  1.00 43.01           C
ATOM    878  OG  SER A  80      26.258  58.805  17.881  1.00 40.24           O
ATOM    879  H   SER A  80      27.072  57.733  19.872  1.00 63.40           H
ATOM    880  HA  SER A  80      26.523  56.142  17.898  1.00 54.14           H
ATOM    881  HB2 SER A  80      28.182  58.428  17.796  1.00 51.61           H
ATOM    882  HB3 SER A  80      27.354  57.828  16.579  1.00 51.61           H
ATOM    883  HG  SER A  80      25.539  58.428  17.663  1.00 48.29           H
ATOM    884  N   GLY A  81      29.492  55.910  18.915  1.00 46.62           N
ATOM    885  CA  GLY A  81      30.826  55.489  18.594  1.00 42.30           C
ATOM    886  C   GLY A  81      31.273  56.072  17.259  1.00 43.60           C
ATOM    887  O   GLY A  81      30.971  57.220  16.912  1.00 40.25           O
ATOM    888  H   GLY A  81      29.387  56.187  19.723  1.00 55.94           H
ATOM    889  HA2 GLY A  81      31.439  55.785  19.284  1.00 50.76           H
ATOM    890  HA3 GLY A  81      30.861  54.521  18.539  1.00 50.76           H
ATOM    891  N   PRO A  82      32.014  55.302  16.497  1.00 44.79           N
ATOM    892  CA  PRO A  82      32.549  55.823  15.238  1.00 42.19           C
ATOM    893  C   PRO A  82      31.714  55.505  14.013  1.00 37.52           C
ATOM    894  O   PRO A  82      32.257  55.486  12.896  1.00 41.13           O
ATOM    895  CB  PRO A  82      33.910  55.120  15.150  1.00 38.30           C
ATOM    896  CG  PRO A  82      33.623  53.770  15.746  1.00 43.84           C
ATOM    897  CD  PRO A  82      32.654  54.025  16.865  1.00 42.04           C
ATOM    898  HA  PRO A  82      32.684  56.781  15.298  1.00 50.64           H
ATOM    899  HB2 PRO A  82      34.186  55.042  14.223  1.00 45.97           H
ATOM    900  HB3 PRO A  82      34.569  55.601  15.674  1.00 45.97           H
ATOM    901  HG2 PRO A  82      33.226  53.195  15.074  1.00 52.61           H
ATOM    902  HG3 PRO A  82      34.445  53.383  16.086  1.00 52.61           H
ATOM    903  HD2 PRO A  82      31.993  53.316  16.906  1.00 50.45           H
ATOM    904  HD3 PRO A  82      33.128  54.116  17.706  1.00 50.45           H
ATOM    905  N   THR A  83      30.421  55.252  14.182  1.00 38.88           N
ATOM    906  CA  THR A  83      29.615  54.654  13.118  1.00 40.82           C
ATOM    907  C   THR A  83      28.409  55.515  12.793  1.00 45.91           C
ATOM    908  O   THR A  83      27.875  56.196  13.665  1.00 43.14           O
ATOM    909  CB  THR A  83      29.111  53.237  13.473  1.00 38.78           C
ATOM    910  OG1 THR A  83      28.070  53.311  14.457  1.00 34.21           O
ATOM    911  CG2 THR A  83      30.250  52.355  13.994  1.00 42.96           C
ATOM    912  H   THR A  83      29.984  55.416  14.904  1.00 46.66           H
ATOM    913  HA  THR A  83      30.157  54.585  12.316  1.00 48.99           H
ATOM    914  HB  THR A  83      28.756  52.821  12.671  1.00 46.54           H
ATOM    915  HG1 THR A  83      27.425  53.761  14.161  1.00 41.06           H
ATOM    916 HG21 THR A  83      29.913  51.471  14.210  1.00 51.56           H
ATOM    917 HG22 THR A  83      30.941  52.272  13.317  1.00 51.56           H
ATOM    918 HG23 THR A  83      30.636  52.749  14.792  1.00 51.56           H
ATOM    919  N   VAL A  84      27.954  55.429  11.532  1.00 51.16           N
ATOM    920  CA  VAL A  84      26.894  56.299  11.018  1.00 46.03           C
ATOM    921  C   VAL A  84      25.741  55.521  10.388  1.00 39.90           C
ATOM    922  O   VAL A  84      24.685  56.089  10.102  1.00 38.80           O
ATOM    923  CB  VAL A  84      27.486  57.307  10.017  1.00 43.94           C
ATOM    924  CG1 VAL A  84      28.476  58.238  10.759  1.00 46.23           C
ATOM    925  CG2 VAL A  84      28.183  56.597   8.896  1.00 45.68           C
ATOM    926  H   VAL A  84      28.249  54.866  10.952  1.00 61.40           H
ATOM    927  HA  VAL A  84      26.529  56.806  11.759  1.00 55.24           H
ATOM    928  HB  VAL A  84      26.774  57.849   9.643  1.00 52.73           H
ATOM    929 HG11 VAL A  84      28.848  58.872  10.126  1.00 55.47           H
ATOM    930 HG12 VAL A  84      28.000  58.710  11.460  1.00 55.47           H
ATOM    931 HG13 VAL A  84      29.185  57.701  11.145  1.00 55.47           H
ATOM    932 HG21 VAL A  84      28.545  57.255   8.282  1.00 54.82           H
ATOM    933 HG22 VAL A  84      28.899  56.055   9.262  1.00 54.82           H
ATOM    934 HG23 VAL A  84      27.543  56.032   8.435  1.00 54.82           H
ATOM    935  N   TYR A  85      25.904  54.208  10.230  1.00 43.27           N
ATOM    936  CA  TYR A  85      24.892  53.411   9.529  1.00 42.68           C
ATOM    937  C   TYR A  85      23.547  53.540  10.188  1.00 41.81           C
ATOM    938  O   TYR A  85      22.515  53.375   9.535  1.00 41.81           O
ATOM    939  CB  TYR A  85      25.264  51.915   9.494  1.00 39.81           C
ATOM    940  CG  TYR A  85      25.149  51.274  10.854  1.00 44.45           C
ATOM    941  CD1 TYR A  85      24.000  50.594  11.225  1.00 36.81           C
ATOM    942  CD2 TYR A  85      26.174  51.395  11.791  1.00 44.36           C
ATOM    943  CE1 TYR A  85      23.877  50.053  12.467  1.00 40.62           C
ATOM    944  CE2 TYR A  85      26.061  50.822  13.045  1.00 41.63           C
ATOM    945  CZ  TYR A  85      24.910  50.174  13.373  1.00 36.91           C
ATOM    946  OH  TYR A  85      24.798  49.656  14.631  1.00 39.51           O
ATOM    947  H   TYR A  85      26.580  53.759  10.514  1.00 51.93           H
ATOM    948  HA  TYR A  85      24.814  53.727   8.615  1.00 51.22           H
ATOM    949  HB2 TYR A  85      24.665  51.452   8.889  1.00 47.78           H
ATOM    950  HB3 TYR A  85      26.182  51.822   9.192  1.00 47.78           H
ATOM    951  HD1 TYR A  85      23.297  50.519  10.621  1.00 44.18           H
ATOM    952  HD2 TYR A  85      26.954  51.848  11.562  1.00 53.24           H
ATOM    953  HE1 TYR A  85      23.099  49.601  12.704  1.00 48.75           H
ATOM    954  HE2 TYR A  85      26.745  50.913  13.668  1.00 49.96           H
ATOM    955  HH  TYR A  85      25.501  49.805  15.066  1.00 47.42           H
ATOM    956  N   GLN A  86      23.536  53.774  11.489  1.00 42.94           N
ATOM    957  CA  GLN A  86      22.290  53.744  12.242  1.00 40.38           C
ATOM    958  C   GLN A  86      21.408  54.943  11.989  1.00 39.29           C
ATOM    959  O   GLN A  86      20.314  55.010  12.564  1.00 40.73           O
ATOM    960  CB  GLN A  86      22.559  53.715  13.722  1.00 42.41           C
ATOM    961  CG  GLN A  86      23.977  53.327  14.069  1.00 53.60           C
ATOM    962  CD  GLN A  86      24.879  54.479  14.287  1.00 46.54           C
ATOM    963  OE1 GLN A  86      26.042  54.438  13.912  1.00 50.03           O
ATOM    964  NE2 GLN A  86      24.384  55.480  14.973  1.00 48.75           N
ATOM    965  H   GLN A  86      24.233  53.954  11.961  1.00 51.54           H
ATOM    966  HA  GLN A  86      21.793  52.945  12.007  1.00 48.46           H
ATOM    967  HB2 GLN A  86      22.393  54.598  14.088  1.00 50.90           H
ATOM    968  HB3 GLN A  86      21.964  53.070  14.136  1.00 50.90           H
ATOM    969  HG2 GLN A  86      23.966  52.801  14.883  1.00 64.32           H
ATOM    970  HG3 GLN A  86      24.343  52.799  13.342  1.00 64.32           H
ATOM    971 HE21 GLN A  86      23.577  55.442  15.268  1.00 58.51           H
ATOM    972 HE22 GLN A  86      24.867  56.174  15.129  1.00 58.51           H
ATOM    973  N   LEU A  87      21.895  55.920  11.237  1.00 40.95           N
ATOM    974  CA  LEU A  87      21.155  57.126  10.949  1.00 43.06           C
ATOM    975  C   LEU A  87      20.796  57.238   9.487  1.00 44.71           C
ATOM    976  O   LEU A  87      20.162  58.221   9.088  1.00 49.42           O
ATOM    977  CB  LEU A  87      21.976  58.330  11.354  1.00 35.13           C
ATOM    978  CG  LEU A  87      22.254  58.458  12.862  1.00 41.76           C
ATOM    979  CD1 LEU A  87      23.311  59.528  13.122  1.00 39.89           C
ATOM    980  CD2 LEU A  87      21.004  58.814  13.612  1.00 52.28           C
ATOM    981  H   LEU A  87      22.675  55.902  10.875  1.00 49.14           H
ATOM    982  HA  LEU A  87      20.334  57.129  11.466  1.00 51.67           H
ATOM    983  HB2 LEU A  87      22.833  58.284  10.903  1.00 42.16           H
ATOM    984  HB3 LEU A  87      21.505  59.131  11.076  1.00 42.16           H
ATOM    985  HG  LEU A  87      22.585  57.612  13.202  1.00 50.12           H
ATOM    986 HD11 LEU A  87      23.469  59.590  14.077  1.00 47.88           H
ATOM    987 HD12 LEU A  87      24.130  59.279  12.666  1.00 47.88           H
ATOM    988 HD13 LEU A  87      22.989  60.378  12.784  1.00 47.88           H
ATOM    989 HD21 LEU A  87      21.213  58.887  14.557  1.00 62.74           H
ATOM    990 HD22 LEU A  87      20.668  59.662  13.281  1.00 62.74           H
ATOM    991 HD23 LEU A  87      20.343  58.119  13.472  1.00 62.74           H
ATOM    992  N   LEU A  88      21.178  56.251   8.681  1.00 41.86           N
ATOM    993  CA  LEU A  88      21.102  56.391   7.225  1.00 39.48           C
ATOM    994  C   LEU A  88      19.660  56.547   6.767  1.00 37.64           C
ATOM    995  O   LEU A  88      19.361  57.373   5.908  1.00 46.15           O
ATOM    996  CB  LEU A  88      21.732  55.182   6.561  1.00 34.21           C
ATOM    997  CG  LEU A  88      22.980  55.146   5.711  1.00 39.99           C
ATOM    998  CD1 LEU A  88      23.855  56.301   5.874  1.00 35.83           C
ATOM    999  CD2 LEU A  88      23.735  53.874   6.032  1.00 37.20           C
ATOM   1000  H   LEU A  88      21.484  55.493   8.948  1.00 50.23           H
ATOM   1001  HA  LEU A  88      21.596  57.180   6.952  1.00 47.38           H
ATOM   1002  HB2 LEU A  88      21.903  54.550   7.276  1.00 41.05           H
ATOM   1003  HB3 LEU A  88      21.039  54.803   5.997  1.00 41.05           H
ATOM   1004  HG  LEU A  88      22.719  55.105   4.778  1.00 48.00           H
ATOM   1005 HD11 LEU A  88      24.626  56.196   5.296  1.00 43.00           H
ATOM   1006 HD12 LEU A  88      23.366  57.103   5.633  1.00 43.00           H
ATOM   1007 HD13 LEU A  88      24.139  56.352   6.800  1.00 43.00           H
ATOM   1008 HD21 LEU A  88      24.540  53.840   5.492  1.00 44.64           H
ATOM   1009 HD22 LEU A  88      23.968  53.875   6.974  1.00 44.64           H
ATOM   1010 HD23 LEU A  88      23.169  53.112   5.832  1.00 44.64           H
ATOM   1011  N   SER A  89      18.752  55.754   7.333  1.00 45.06           N
ATOM   1012  CA  SER A  89      17.323  55.885   7.080  1.00 42.22           C
ATOM   1013  C   SER A  89      16.675  56.918   7.978  1.00 47.32           C
ATOM   1014  O   SER A  89      15.555  57.354   7.693  1.00 53.90           O
ATOM   1015  CB  SER A  89      16.600  54.550   7.299  1.00 41.22           C
ATOM   1016  OG  SER A  89      17.080  53.577   6.407  1.00 37.35           O
ATOM   1017  H   SER A  89      18.946  55.119   7.879  1.00 54.07           H
ATOM   1018  HA  SER A  89      17.187  56.157   6.159  1.00 50.66           H
ATOM   1019  HB2 SER A  89      16.756  54.250   8.208  1.00 49.47           H
ATOM   1020  HB3 SER A  89      15.650  54.676   7.149  1.00 49.47           H
ATOM   1021  HG  SER A  89      16.951  53.826   5.615  1.00 44.82           H
ATOM   1022  N   ALA A  90      17.323  57.283   9.079  1.00 49.29           N
ATOM   1023  CA  ALA A  90      16.700  58.215  10.004  1.00 46.20           C
ATOM   1024  C   ALA A  90      16.716  59.626   9.437  1.00 50.24           C
ATOM   1025  O   ALA A  90      15.742  60.370   9.590  1.00 55.95           O
ATOM   1026  CB  ALA A  90      17.418  58.175  11.357  1.00 49.75           C
ATOM   1027  H   ALA A  90      18.107  57.011   9.308  1.00 59.15           H
ATOM   1028  HA  ALA A  90      15.776  57.956  10.144  1.00 55.44           H
ATOM   1029  HB1 ALA A  90      16.989  58.802  11.960  1.00 59.71           H
ATOM   1030  HB2 ALA A  90      17.360  57.276  11.718  1.00 59.71           H
ATOM   1031  HB3 ALA A  90      18.347  58.421  11.228  1.00 59.71           H
ATOM   1032  N   CYS A  91      17.812  60.008   8.773  1.00 50.10           N
ATOM   1033  CA  CYS A  91      17.980  61.392   8.335  1.00 59.36           C
ATOM   1034  C   CYS A  91      16.871  61.841   7.394  1.00 50.65           C
ATOM   1035  O   CYS A  91      16.590  63.034   7.286  1.00 60.21           O
ATOM   1036  CB  CYS A  91      19.361  61.574   7.676  1.00 53.85           C
ATOM   1037  SG  CYS A  91      19.689  60.751   6.083  1.00 60.93           S
ATOM   1038  H   CYS A  91      18.466  59.489   8.567  1.00 60.12           H
ATOM   1039  HA  CYS A  91      17.951  61.968   9.116  1.00 71.23           H
ATOM   1040  HB2 CYS A  91      19.498  62.524   7.534  1.00 64.62           H
ATOM   1041  HB3 CYS A  91      20.031  61.251   8.300  1.00 64.62           H
ATOM   1042  HG  CYS A  91      18.904  61.150   5.268  1.00 73.12           H
ATOM   1043  N   SER A  92      16.237  60.920   6.701  0.98 62.00           N
ATOM   1044  CA  SER A  92      15.124  61.311   5.862  0.98 61.86           C
ATOM   1045  C   SER A  92      14.001  61.991   6.664  0.98 61.34           C
ATOM   1046  O   SER A  92      13.242  62.778   6.093  0.98 63.94           O
ATOM   1047  CB  SER A  92      14.648  60.052   5.128  0.98 56.42           C
ATOM   1048  OG  SER A  92      13.356  60.208   4.593  0.98 65.16           O
ATOM   1049  H   SER A  92      16.424  60.081   6.696  0.98 74.40           H
ATOM   1050  HA  SER A  92      15.439  61.943   5.197  0.98 74.23           H
ATOM   1051  HB2 SER A  92      15.264  59.861   4.405  0.98 67.71           H
ATOM   1052  HB3 SER A  92      14.638  59.312   5.755  0.98 67.71           H
ATOM   1053  HG  SER A  92      13.122  59.505   4.198  0.98 78.20           H
ATOM   1054  N   HIS A  93      13.891  61.742   7.975  1.00 49.01           N
ATOM   1055  CA  HIS A  93      12.741  62.206   8.753  1.00 56.37           C
ATOM   1056  C   HIS A  93      13.039  63.201   9.879  1.00 58.61           C
ATOM   1057  O   HIS A  93      12.109  63.512  10.639  1.00 49.91           O
ATOM   1058  CB  HIS A  93      12.013  61.031   9.398  1.00 54.72           C
ATOM   1059  CG  HIS A  93      11.522  60.013   8.429  1.00 60.37           C
ATOM   1060  ND1 HIS A  93      12.366  59.231   7.676  1.00 60.88           N
ATOM   1061  CD2 HIS A  93      10.268  59.621   8.119  1.00 60.36           C
ATOM   1062  CE1 HIS A  93      11.654  58.404   6.938  1.00 60.04           C
ATOM   1063  NE2 HIS A  93      10.379  58.618   7.191  1.00 54.68           N
ATOM   1064  H   HIS A  93      14.471  61.304   8.436  1.00 58.82           H
ATOM   1065  HA  HIS A  93      12.118  62.635   8.146  1.00 67.65           H
ATOM   1066  HB2 HIS A  93      11.246  61.369   9.885  1.00 65.66           H
ATOM   1067  HB3 HIS A  93      12.620  60.586  10.010  1.00 65.66           H
ATOM   1068  HD2 HIS A  93       9.478  59.962   8.474  1.00 72.43           H
ATOM   1069  HE1 HIS A  93      11.993  57.780   6.337  1.00 72.05           H
ATOM   1070  HE2 HIS A  93       9.721  58.206   6.822  1.00 65.62           H
ATOM   1071  N   PHE A  94      14.285  63.672  10.055  1.00 52.07           N
ATOM   1072  CA  PHE A  94      14.604  64.598  11.150  1.00 52.40           C
ATOM   1073  C   PHE A  94      15.656  65.606  10.706  1.00 59.30           C
ATOM   1074  O   PHE A  94      16.798  65.226  10.420  1.00 57.17           O
ATOM   1075  CB  PHE A  94      15.092  63.843  12.397  1.00 54.01           C
ATOM   1076  CG  PHE A  94      14.063  62.882  12.963  1.00 61.99           C
ATOM   1077  CD1 PHE A  94      13.856  61.628  12.396  1.00 53.59           C
ATOM   1078  CD2 PHE A  94      13.290  63.244  14.063  1.00 56.91           C
ATOM   1079  CE1 PHE A  94      12.902  60.751  12.929  1.00 51.75           C
ATOM   1080  CE2 PHE A  94      12.351  62.379  14.589  1.00 54.74           C
ATOM   1081  CZ  PHE A  94      12.155  61.135  14.020  1.00 62.59           C
ATOM   1082  H   PHE A  94      14.956  63.472   9.556  1.00 62.49           H
ATOM   1083  HA  PHE A  94      13.803  65.088  11.392  1.00 62.89           H
ATOM   1084  HB2 PHE A  94      15.882  63.331  12.164  1.00 64.82           H
ATOM   1085  HB3 PHE A  94      15.310  64.488  13.088  1.00 64.82           H
ATOM   1086  HD1 PHE A  94      14.361  61.366  11.659  1.00 64.31           H
ATOM   1087  HD2 PHE A  94      13.413  64.079  14.456  1.00 68.29           H
ATOM   1088  HE1 PHE A  94      12.772  59.914  12.546  1.00 62.11           H
ATOM   1089  HE2 PHE A  94      11.845  62.636  15.325  1.00 65.69           H
ATOM   1090  HZ  PHE A  94      11.520  60.556  14.376  1.00 75.12           H
ATOM   1091  N   GLU A  95      15.290  66.902  10.705  1.00 62.30           N
ATOM   1092  CA  GLU A  95      16.168  67.941  10.169  1.00 53.46           C
ATOM   1093  C   GLU A  95      17.308  68.311  11.104  1.00 55.03           C
ATOM   1094  O   GLU A  95      18.346  68.781  10.628  1.00 52.74           O
ATOM   1095  CB  GLU A  95      15.368  69.200   9.828  1.00 66.04           C
ATOM   1096  CG  GLU A  95      14.517  69.737  10.950  1.00 73.88           C
ATOM   1097  CD  GLU A  95      13.610  70.861  10.487  1.00 80.74           C
ATOM   1098  OE1 GLU A  95      13.035  70.729   9.375  1.00 81.88           O
ATOM   1099  OE2 GLU A  95      13.487  71.865  11.239  1.00 73.87           O1-
ATOM   1100  H   GLU A  95      14.541  67.196  11.009  1.00 74.77           H
ATOM   1101  HA  GLU A  95      16.563  67.613   9.345  1.00 64.16           H
ATOM   1102  HB2 GLU A  95      15.989  69.900   9.571  1.00 79.25           H
ATOM   1103  HB3 GLU A  95      14.779  68.999   9.084  1.00 79.25           H
ATOM   1104  HG2 GLU A  95      13.960  69.023  11.297  1.00 88.66           H
ATOM   1105  HG3 GLU A  95      15.093  70.082  11.650  1.00 88.66           H
ATOM   1106  N   ASP A  96      17.162  68.079  12.407  1.00 53.53           N
ATOM   1107  CA  ASP A  96      18.203  68.384  13.384  1.00 58.52           C
ATOM   1108  C   ASP A  96      18.630  67.073  14.032  1.00 60.15           C
ATOM   1109  O   ASP A  96      17.835  66.431  14.728  1.00 60.98           O
ATOM   1110  CB  ASP A  96      17.701  69.371  14.437  1.00 64.80           C
ATOM   1111  CG  ASP A  96      18.752  69.715  15.450  1.00 63.80           C
ATOM   1112  OD1 ASP A  96      19.367  70.809  15.374  1.00 65.95           O
ATOM   1113  OD2 ASP A  96      18.984  68.863  16.324  1.00 67.53           O1-
ATOM   1114  H   ASP A  96      16.453  67.738  12.755  1.00 64.24           H
ATOM   1115  HA  ASP A  96      18.970  68.773  12.934  1.00 70.23           H
ATOM   1116  HB2 ASP A  96      17.427  70.192  13.998  1.00 77.77           H
ATOM   1117  HB3 ASP A  96      16.948  68.978  14.907  1.00 77.77           H
ATOM   1118  N   ILE A  97      19.873  66.660  13.806  1.00 55.66           N
ATOM   1119  CA  ILE A  97      20.345  65.376  14.307  1.00 59.55           C
ATOM   1120  C   ILE A  97      21.557  65.615  15.190  1.00 54.56           C
ATOM   1121  O   ILE A  97      22.507  66.306  14.791  1.00 58.11           O
ATOM   1122  CB  ILE A  97      20.658  64.388  13.155  1.00 59.95           C
ATOM   1123  CG1 ILE A  97      19.345  63.923  12.505  1.00 61.18           C
ATOM   1124  CG2 ILE A  97      21.418  63.159  13.651  1.00 52.49           C
ATOM   1125  CD1 ILE A  97      19.502  62.995  11.308  1.00 64.10           C
ATOM   1126  H   ILE A  97      20.463  67.105  13.365  1.00 66.80           H
ATOM   1127  HA  ILE A  97      19.651  64.980  14.857  1.00 71.47           H
ATOM   1128  HB  ILE A  97      21.195  64.843  12.488  1.00 71.95           H
ATOM   1129 HG12 ILE A  97      18.822  63.452  13.172  1.00 73.41           H
ATOM   1130 HG13 ILE A  97      18.857  64.705  12.204  1.00 73.41           H
ATOM   1131 HG21 ILE A  97      21.591  62.571  12.899  1.00 62.99           H
ATOM   1132 HG22 ILE A  97      22.256  63.445  14.047  1.00 62.99           H
ATOM   1133 HG23 ILE A  97      20.878  62.700  14.313  1.00 62.99           H
ATOM   1134 HD11 ILE A  97      18.622  62.761  10.973  1.00 76.92           H
ATOM   1135 HD12 ILE A  97      20.008  63.452  10.618  1.00 76.92           H
ATOM   1136 HD13 ILE A  97      19.972  62.194  11.589  1.00 76.92           H
ATOM   1137  N   THR A  98      21.524  65.029  16.385  1.00 55.86           N
ATOM   1138  CA  THR A  98      22.631  65.096  17.330  1.00 50.97           C
ATOM   1139  C   THR A  98      23.227  63.707  17.543  1.00 46.59           C
ATOM   1140  O   THR A  98      22.529  62.771  17.947  1.00 50.67           O
ATOM   1141  CB  THR A  98      22.167  65.674  18.682  1.00 61.72           C
ATOM   1142  OG1 THR A  98      21.527  66.952  18.483  1.00 58.17           O
ATOM   1143  CG2 THR A  98      23.358  65.830  19.619  1.00 55.54           C
ATOM   1144  H   THR A  98      20.853  64.577  16.676  1.00 67.04           H
ATOM   1145  HA  THR A  98      23.323  65.673  16.973  1.00 61.17           H
ATOM   1146  HB  THR A  98      21.537  65.061  19.092  1.00 74.06           H
ATOM   1147  HG1 THR A  98      21.275  67.265  19.221  1.00 69.81           H
ATOM   1148 HG21 THR A  98      23.065  66.194  20.469  1.00 66.65           H
ATOM   1149 HG22 THR A  98      23.775  64.968  19.772  1.00 66.65           H
ATOM   1150 HG23 THR A  98      24.011  66.431  19.227  1.00 66.65           H
ATOM   1151  N   MET A  99      24.520  63.588  17.303  1.00 43.80           N
ATOM   1152  CA  MET A  99      25.260  62.364  17.541  1.00 53.02           C
ATOM   1153  C   MET A  99      26.108  62.527  18.798  1.00 51.46           C
ATOM   1154  O   MET A  99      26.623  63.613  19.071  1.00 51.96           O
ATOM   1155  CB  MET A  99      26.168  62.046  16.336  1.00 40.18           C
ATOM   1156  CG  MET A  99      25.459  61.989  14.962  1.00 41.24           C
ATOM   1157  SD  MET A  99      26.302  60.832  13.880  1.00 48.28           S
ATOM   1158  CE  MET A  99      27.773  61.697  13.565  1.00 58.32           C
ATOM   1159  H   MET A  99      25.007  64.225  16.991  1.00 52.56           H
ATOM   1160  HA  MET A  99      24.639  61.628  17.661  1.00 63.63           H
ATOM   1161  HB2 MET A  99      26.854  62.729  16.281  1.00 48.21           H
ATOM   1162  HB3 MET A  99      26.583  61.182  16.485  1.00 48.21           H
ATOM   1163  HG2 MET A  99      24.544  61.689  15.081  1.00 49.50           H
ATOM   1164  HG3 MET A  99      25.478  62.867  14.550  1.00 49.50           H
ATOM   1165  HE1 MET A  99      28.331  61.166  12.976  1.00 69.99           H
ATOM   1166  HE2 MET A  99      27.556  62.543  13.142  1.00 69.99           H
ATOM   1167  HE3 MET A  99      28.232  61.855  14.404  1.00 69.99           H
ATOM   1168  N   THR A 100      26.285  61.439  19.550  1.00 48.17           N
ATOM   1169  CA  THR A 100      26.979  61.509  20.828  1.00 47.38           C
ATOM   1170  C   THR A 100      27.955  60.355  21.007  1.00 53.03           C
ATOM   1171  O   THR A 100      27.808  59.292  20.390  1.00 45.76           O
ATOM   1172  CB  THR A 100      25.973  61.477  21.982  1.00 53.24           C
ATOM   1173  OG1 THR A 100      25.358  60.179  22.022  1.00 43.42           O
ATOM   1174  CG2 THR A 100      24.900  62.589  21.787  1.00 47.19           C
ATOM   1175  H   THR A 100      26.013  60.651  19.339  1.00 57.81           H
ATOM   1176  HA  THR A 100      27.476  62.340  20.879  1.00 56.86           H
ATOM   1177  HB  THR A 100      26.436  61.641  22.818  1.00 63.89           H
ATOM   1178  HG1 THR A 100      24.960  60.027  21.298  1.00 52.10           H
ATOM   1179 HG21 THR A 100      24.264  62.567  22.519  1.00 56.63           H
ATOM   1180 HG22 THR A 100      25.326  63.460  21.765  1.00 56.63           H
ATOM   1181 HG23 THR A 100      24.426  62.449  20.952  1.00 56.63           H
ATOM   1182  N   ASP A 101      28.930  60.567  21.901  1.00 58.27           N
ATOM   1183  CA  ASP A 101      29.705  59.449  22.409  1.00 59.42           C
ATOM   1184  C   ASP A 101      30.611  59.861  23.572  1.00 56.44           C
ATOM   1185  O   ASP A 101      31.135  60.975  23.619  1.00 61.23           O
ATOM   1186  CB  ASP A 101      30.540  58.820  21.309  1.00 50.09           C
ATOM   1187  CG  ASP A 101      31.025  57.431  21.706  1.00 55.07           C
ATOM   1188  OD1 ASP A 101      30.166  56.509  21.816  1.00 45.27           O
ATOM   1189  OD2 ASP A 101      32.250  57.286  21.957  1.00 46.52           O1-
ATOM   1190  H   ASP A 101      29.153  61.335  22.218  1.00 69.93           H
ATOM   1191  HA  ASP A 101      29.093  58.772  22.738  1.00 71.30           H
ATOM   1192  HB2 ASP A 101      30.002  58.737  20.506  1.00 60.12           H
ATOM   1193  HB3 ASP A 101      31.316  59.377  21.138  1.00 60.12           H
ATOM   1194  N   PHE A 102      30.817  58.903  24.478  1.00 52.70           N
ATOM   1195  CA  PHE A 102      31.556  59.151  25.714  1.00 56.82           C
ATOM   1196  C   PHE A 102      33.034  59.398  25.442  1.00 62.19           C
ATOM   1197  O   PHE A 102      33.696  60.102  26.212  1.00 67.09           O
ATOM   1198  CB  PHE A 102      31.358  57.959  26.667  1.00 63.30           C
ATOM   1199  CG  PHE A 102      32.210  57.980  27.915  1.00 60.68           C
ATOM   1200  CD1 PHE A 102      31.845  58.752  29.014  1.00 63.18           C
ATOM   1201  CD2 PHE A 102      33.342  57.171  28.015  1.00 63.80           C
ATOM   1202  CE1 PHE A 102      32.622  58.755  30.170  1.00 63.59           C
ATOM   1203  CE2 PHE A 102      34.121  57.170  29.172  1.00 73.16           C
ATOM   1204  CZ  PHE A 102      33.755  57.960  30.245  1.00 66.24           C
ATOM   1205  H   PHE A 102      30.536  58.095  24.397  1.00 63.25           H
ATOM   1206  HA  PHE A 102      31.195  59.942  26.144  1.00 68.19           H
ATOM   1207  HB2 PHE A 102      30.430  57.942  26.948  1.00 75.97           H
ATOM   1208  HB3 PHE A 102      31.566  57.143  26.185  1.00 75.97           H
ATOM   1209  HD1 PHE A 102      31.088  59.291  28.967  1.00 75.82           H
ATOM   1210  HD2 PHE A 102      33.593  56.642  27.293  1.00 76.56           H
ATOM   1211  HE1 PHE A 102      32.377  59.284  30.894  1.00 76.31           H
ATOM   1212  HE2 PHE A 102      34.882  56.637  29.222  1.00 87.79           H
ATOM   1213  HZ  PHE A 102      34.272  57.961  31.018  1.00 79.49           H
ATOM   1214  N   LEU A 103      33.575  58.829  24.360  1.00 60.50           N
ATOM   1215  CA  LEU A 103      35.013  58.888  24.072  1.00 56.00           C
ATOM   1216  C   LEU A 103      35.344  59.926  23.009  1.00 57.74           C
ATOM   1217  O   LEU A 103      34.816  59.869  21.896  1.00 52.85           O
ATOM   1218  CB  LEU A 103      35.545  57.540  23.582  1.00 51.83           C
ATOM   1219  CG  LEU A 103      35.797  56.426  24.580  1.00 65.38           C
ATOM   1220  CD1 LEU A 103      36.153  55.149  23.847  1.00 48.76           C
ATOM   1221  CD2 LEU A 103      36.925  56.822  25.484  1.00 65.44           C
ATOM   1222  H   LEU A 103      33.123  58.398  23.769  1.00 72.60           H
ATOM   1223  HA  LEU A 103      35.490  59.124  24.883  1.00 67.20           H
ATOM   1224  HB2 LEU A 103      34.910  57.193  22.936  1.00 62.21           H
ATOM   1225  HB3 LEU A 103      36.389  57.705  23.134  1.00 62.21           H
ATOM   1226  HG  LEU A 103      35.002  56.272  25.115  1.00 78.46           H
ATOM   1227 HD11 LEU A 103      36.312  54.446  24.496  1.00 58.52           H
ATOM   1228 HD12 LEU A 103      35.417  54.903  23.265  1.00 58.52           H
ATOM   1229 HD13 LEU A 103      36.954  55.300  23.321  1.00 58.52           H
ATOM   1230 HD21 LEU A 103      37.084  56.108  26.121  1.00 78.54           H
ATOM   1231 HD22 LEU A 103      37.720  56.972  24.949  1.00 78.54           H
ATOM   1232 HD23 LEU A 103      36.683  57.636  25.953  1.00 78.54           H
ATOM   1233  N   GLU A 104      36.295  60.812  23.317  1.00 59.70           N
ATOM   1234  CA  GLU A 104      36.705  61.805  22.329  1.00 57.35           C
ATOM   1235  C   GLU A 104      37.202  61.142  21.043  1.00 56.71           C
ATOM   1236  O   GLU A 104      36.940  61.642  19.940  1.00 54.19           O
ATOM   1237  CB  GLU A 104      37.789  62.715  22.913  1.00 58.74           C
ATOM   1238  CG  GLU A 104      38.416  63.662  21.894  1.00 61.59           C
ATOM   1239  CD  GLU A 104      39.084  64.881  22.533  1.00 82.08           C
ATOM   1240  OE1 GLU A 104      39.577  64.775  23.692  1.00 74.17           O
ATOM   1241  OE2 GLU A 104      39.095  65.953  21.868  1.00 88.25           O1-
ATOM   1242  H   GLU A 104      36.706  60.857  24.071  1.00 71.64           H
ATOM   1243  HA  GLU A 104      35.941  62.358  22.104  1.00 68.83           H
ATOM   1244  HB2 GLU A 104      37.397  63.255  23.617  1.00 70.49           H
ATOM   1245  HB3 GLU A 104      38.497  62.162  23.278  1.00 70.49           H
ATOM   1246  HG2 GLU A 104      39.092  63.180  21.392  1.00 73.91           H
ATOM   1247  HG3 GLU A 104      37.724  63.981  21.294  1.00 73.91           H
ATOM   1248  N   VAL A 105      37.939  60.031  21.158  1.00 44.21           N
ATOM   1249  CA  VAL A 105      38.458  59.359  19.957  1.00 54.61           C
ATOM   1250  C   VAL A 105      37.332  59.074  18.964  1.00 54.84           C
ATOM   1251  O   VAL A 105      37.491  59.240  17.751  1.00 52.17           O
ATOM   1252  CB  VAL A 105      39.224  58.063  20.321  1.00 53.06           C
ATOM   1253  CG1 VAL A 105      40.606  58.365  20.818  1.00 43.66           C
ATOM   1254  CG2 VAL A 105      38.461  57.200  21.350  1.00 46.04           C
ATOM   1255  H   VAL A 105      38.150  59.653  21.901  1.00 53.06           H
ATOM   1256  HA  VAL A 105      39.087  59.954  19.520  1.00 65.53           H
ATOM   1257  HB  VAL A 105      39.319  57.531  19.515  1.00 63.67           H
ATOM   1258 HG11 VAL A 105      41.053  57.532  21.035  1.00 52.39           H
ATOM   1259 HG12 VAL A 105      41.096  58.832  20.124  1.00 52.39           H
ATOM   1260 HG13 VAL A 105      40.541  58.922  21.610  1.00 52.39           H
ATOM   1261 HG21 VAL A 105      38.981  56.404  21.542  1.00 55.25           H
ATOM   1262 HG22 VAL A 105      38.333  57.716  22.161  1.00 55.25           H
ATOM   1263 HG23 VAL A 105      37.601  56.951  20.977  1.00 55.25           H
ATOM   1264  N   ASN A 106      36.173  58.662  19.460  1.00 46.86           N
ATOM   1265  CA  ASN A 106      35.094  58.329  18.553  1.00 49.76           C
ATOM   1266  C   ASN A 106      34.491  59.583  17.955  1.00 54.10           C
ATOM   1267  O   ASN A 106      34.273  59.651  16.743  1.00 54.02           O
ATOM   1268  CB  ASN A 106      34.025  57.502  19.271  1.00 45.73           C
ATOM   1269  CG  ASN A 106      34.408  56.037  19.396  1.00 50.66           C
ATOM   1270  OD1 ASN A 106      35.128  55.497  18.545  1.00 57.30           O
ATOM   1271  ND2 ASN A 106      33.941  55.387  20.455  1.00 49.28           N
ATOM   1272  H   ASN A 106      35.991  58.570  20.295  1.00 56.23           H
ATOM   1273  HA  ASN A 106      35.449  57.793  17.827  1.00 59.71           H
ATOM   1274  HB2 ASN A 106      33.897  57.857  20.164  1.00 54.88           H
ATOM   1275  HB3 ASN A 106      33.196  57.554  18.770  1.00 54.88           H
ATOM   1276 HD21 ASN A 106      34.132  54.556  20.567  1.00 59.13           H
ATOM   1277 HD22 ASN A 106      33.448  55.797  21.028  1.00 59.13           H
ATOM   1278  N   ARG A 107      34.210  60.589  18.786  1.00 54.25           N
ATOM   1279  CA  ARG A 107      33.681  61.843  18.256  1.00 50.33           C
ATOM   1280  C   ARG A 107      34.591  62.376  17.155  1.00 48.28           C
ATOM   1281  O   ARG A 107      34.126  62.895  16.134  1.00 52.55           O
ATOM   1282  CB  ARG A 107      33.544  62.872  19.379  1.00 47.99           C
ATOM   1283  CG  ARG A 107      32.451  62.626  20.405  1.00 48.58           C
ATOM   1284  CD  ARG A 107      32.261  63.823  21.338  1.00 52.16           C
ATOM   1285  NE  ARG A 107      33.498  64.182  22.039  1.00 54.88           N
ATOM   1286  CZ  ARG A 107      33.864  63.723  23.238  1.00 53.14           C
ATOM   1287  NH1 ARG A 107      33.110  62.870  23.917  1.00 51.44           N
ATOM   1288  NH2 ARG A 107      35.009  64.122  23.772  1.00 64.73           N1+
ATOM   1289  H   ARG A 107      34.314  60.571  19.639  1.00 65.11           H
ATOM   1290  HA  ARG A 107      32.803  61.686  17.876  1.00 60.40           H
ATOM   1291  HB2 ARG A 107      34.385  62.909  19.860  1.00 57.59           H
ATOM   1292  HB3 ARG A 107      33.368  63.737  18.976  1.00 57.59           H
ATOM   1293  HG2 ARG A 107      31.612  62.465  19.945  1.00 58.30           H
ATOM   1294  HG3 ARG A 107      32.689  61.856  20.946  1.00 58.30           H
ATOM   1295  HD2 ARG A 107      31.977  64.590  20.816  1.00 62.60           H
ATOM   1296  HD3 ARG A 107      31.589  63.605  22.003  1.00 62.60           H
ATOM   1297  HE  ARG A 107      34.029  64.733  21.647  1.00 65.86           H
ATOM   1298 HH11 ARG A 107      32.364  62.600  23.587  1.00 61.73           H
ATOM   1299 HH12 ARG A 107      33.367  62.588  24.687  1.00 61.73           H
ATOM   1300 HH21 ARG A 107      35.512  64.675  23.347  1.00 77.69           H
ATOM   1301 HH22 ARG A 107      35.250  63.828  24.544  1.00 77.69           H
ATOM   1302  N   GLN A 108      35.899  62.235  17.339  1.00 55.32           N
ATOM   1303  CA  GLN A 108      36.825  62.625  16.290  1.00 49.08           C
ATOM   1304  C   GLN A 108      36.716  61.709  15.091  1.00 48.00           C
ATOM   1305  O   GLN A 108      36.865  62.166  13.959  1.00 52.83           O
ATOM   1306  CB  GLN A 108      38.257  62.626  16.821  1.00 50.19           C
ATOM   1307  CG  GLN A 108      38.556  63.776  17.777  1.00 64.95           C
ATOM   1308  CD  GLN A 108      39.977  63.724  18.369  1.00 72.84           C
ATOM   1309  OE1 GLN A 108      40.813  62.899  17.956  1.00 62.34           O
ATOM   1310  NE2 GLN A 108      40.251  64.618  19.346  1.00 75.51           N
ATOM   1311  H   GLN A 108      36.268  61.921  18.049  1.00 66.39           H
ATOM   1312  HA  GLN A 108      36.612  63.526  16.000  1.00 58.90           H
ATOM   1313  HB2 GLN A 108      38.414  61.796  17.298  1.00 60.23           H
ATOM   1314  HB3 GLN A 108      38.869  62.696  16.072  1.00 60.23           H
ATOM   1315  HG2 GLN A 108      38.463  64.614  17.298  1.00 77.95           H
ATOM   1316  HG3 GLN A 108      37.925  63.745  18.513  1.00 77.95           H
ATOM   1317 HE21 GLN A 108      39.647  65.173  19.603  1.00 90.61           H
ATOM   1318 HE22 GLN A 108      41.030  64.631  19.711  1.00 90.61           H
ATOM   1319  N   GLU A 109      36.525  60.403  15.311  1.00 49.08           N
ATOM   1320  CA  GLU A 109      36.453  59.490  14.171  1.00 52.24           C
ATOM   1321  C   GLU A 109      35.192  59.754  13.360  1.00 51.45           C
ATOM   1322  O   GLU A 109      35.216  59.702  12.127  1.00 51.14           O
ATOM   1323  CB  GLU A 109      36.524  58.039  14.632  1.00 50.19           C
ATOM   1324  CG  GLU A 109      36.432  56.993  13.482  1.00 62.79           C
ATOM   1325  CD  GLU A 109      37.638  56.984  12.533  1.00 58.45           C
ATOM   1326  OE1 GLU A 109      38.783  57.106  13.039  1.00 55.37           O
ATOM   1327  OE2 GLU A 109      37.426  56.846  11.292  1.00 59.88           O1-
ATOM   1328  H   GLU A 109      36.438  60.033  16.083  1.00 58.90           H
ATOM   1329  HA  GLU A 109      37.215  59.654  13.593  1.00 62.69           H
ATOM   1330  HB2 GLU A 109      37.368  57.899  15.089  1.00 60.23           H
ATOM   1331  HB3 GLU A 109      35.790  57.871  15.243  1.00 60.23           H
ATOM   1332  HG2 GLU A 109      36.358  56.109  13.873  1.00 75.35           H
ATOM   1333  HG3 GLU A 109      35.642  57.184  12.953  1.00 75.35           H
ATOM   1334  N   LEU A 110      34.091  60.098  14.026  1.00 52.38           N
ATOM   1335  CA  LEU A 110      32.925  60.564  13.288  1.00 54.86           C
ATOM   1336  C   LEU A 110      33.268  61.808  12.482  1.00 57.25           C
ATOM   1337  O   LEU A 110      33.018  61.865  11.275  1.00 56.32           O
ATOM   1338  CB  LEU A 110      31.776  60.850  14.244  1.00 53.18           C
ATOM   1339  CG  LEU A 110      31.116  59.656  14.910  1.00 54.55           C
ATOM   1340  CD1 LEU A 110      30.044  60.140  15.835  1.00 54.93           C
ATOM   1341  CD2 LEU A 110      30.526  58.714  13.859  1.00 55.86           C
ATOM   1342  H   LEU A 110      33.997  60.073  14.880  1.00 62.85           H
ATOM   1343  HA  LEU A 110      32.641  59.872  12.671  1.00 65.84           H
ATOM   1344  HB2 LEU A 110      32.109  61.423  14.951  1.00 63.82           H
ATOM   1345  HB3 LEU A 110      31.085  61.320  13.751  1.00 63.82           H
ATOM   1346  HG  LEU A 110      31.775  59.167  15.429  1.00 65.46           H
ATOM   1347 HD11 LEU A 110      29.624  59.376  16.260  1.00 65.92           H
ATOM   1348 HD12 LEU A 110      30.443  60.714  16.508  1.00 65.92           H
ATOM   1349 HD13 LEU A 110      29.387  60.637  15.324  1.00 65.92           H
ATOM   1350 HD21 LEU A 110      30.111  57.961  14.308  1.00 67.03           H
ATOM   1351 HD22 LEU A 110      29.864  59.196  13.340  1.00 67.03           H
ATOM   1352 HD23 LEU A 110      31.239  58.402  13.279  1.00 67.03           H
ATOM   1353  N   GLY A 111      33.858  62.812  13.141  1.00 57.93           N
ATOM   1354  CA  GLY A 111      34.155  64.063  12.471  1.00 52.16           C
ATOM   1355  C   GLY A 111      34.884  63.872  11.161  1.00 54.53           C
ATOM   1356  O   GLY A 111      34.576  64.543  10.173  1.00 59.59           O
ATOM   1357  H   GLY A 111      34.092  62.786  13.968  1.00 69.52           H
ATOM   1358  HA2 GLY A 111      33.327  64.536  12.293  1.00 62.59           H
ATOM   1359  HA3 GLY A 111      34.704  64.614  13.049  1.00 62.59           H
ATOM   1360  N   ARG A 112      35.854  62.951  11.126  1.00 47.35           N
ATOM   1361  CA  ARG A 112      36.532  62.657   9.868  1.00 52.71           C
ATOM   1362  C   ARG A 112      35.535  62.350   8.743  1.00 61.91           C
ATOM   1363  O   ARG A 112      35.765  62.709   7.576  1.00 54.74           O
ATOM   1364  CB  ARG A 112      37.483  61.468  10.036  1.00 61.16           C
ATOM   1365  CG  ARG A 112      38.801  61.719  10.767  1.00 63.97           C
ATOM   1366  CD  ARG A 112      39.557  60.390  10.978  1.00 61.12           C
ATOM   1367  NE  ARG A 112      40.594  60.478  12.019  1.00 79.59           N
ATOM   1368  CZ  ARG A 112      40.370  60.720  13.318  1.00 73.06           C
ATOM   1369  NH1 ARG A 112      39.148  60.929  13.773  1.00 75.18           N
ATOM   1370  NH2 ARG A 112      41.375  60.783  14.181  1.00 69.27           N1+
ATOM   1371  H   ARG A 112      36.129  62.495  11.801  1.00 56.83           H
ATOM   1372  HA  ARG A 112      37.058  63.428   9.603  1.00 63.26           H
ATOM   1373  HB2 ARG A 112      37.013  60.775  10.526  1.00 73.40           H
ATOM   1374  HB3 ARG A 112      37.706  61.136   9.152  1.00 73.40           H
ATOM   1375  HG2 ARG A 112      39.358  62.310  10.236  1.00 76.77           H
ATOM   1376  HG3 ARG A 112      38.620  62.112  11.635  1.00 76.77           H
ATOM   1377  HD2 ARG A 112      38.923  59.706  11.244  1.00 73.35           H
ATOM   1378  HD3 ARG A 112      39.988  60.137  10.147  1.00 73.35           H
ATOM   1379  HE  ARG A 112      41.410  60.365  11.774  1.00 95.51           H
ATOM   1380 HH11 ARG A 112      38.478  60.896  13.235  1.00 90.22           H
ATOM   1381 HH12 ARG A 112      39.022  61.087  14.609  1.00 90.22           H
ATOM   1382 HH21 ARG A 112      42.182  60.656  13.912  1.00 83.12           H
ATOM   1383 HH22 ARG A 112      41.219  60.944  15.012  1.00 83.12           H
ATOM   1384  N   TRP A 113      34.447  61.634   9.065  1.00 49.56           N
ATOM   1385  CA  TRP A 113      33.469  61.246   8.051  1.00 56.60           C
ATOM   1386  C   TRP A 113      32.512  62.386   7.743  1.00 51.21           C
ATOM   1387  O   TRP A 113      32.170  62.613   6.579  1.00 53.55           O
ATOM   1388  CB  TRP A 113      32.667  60.008   8.495  1.00 48.17           C
ATOM   1389  CG  TRP A 113      31.800  59.508   7.397  1.00 43.92           C
ATOM   1390  CD1 TRP A 113      32.168  58.705   6.317  1.00 45.17           C
ATOM   1391  CD2 TRP A 113      30.424  59.808   7.219  1.00 38.02           C
ATOM   1392  NE1 TRP A 113      31.075  58.489   5.496  1.00 39.03           N
ATOM   1393  CE2 TRP A 113      29.998  59.162   6.020  1.00 47.76           C
ATOM   1394  CE3 TRP A 113      29.494  60.551   7.959  1.00 44.05           C
ATOM   1395  CZ2 TRP A 113      28.687  59.254   5.553  1.00 33.82           C
ATOM   1396  CZ3 TRP A 113      28.182  60.623   7.507  1.00 45.61           C
ATOM   1397  CH2 TRP A 113      27.792  59.979   6.313  1.00 47.84           C
ATOM   1398  H   TRP A 113      34.257  61.365   9.860  1.00 59.48           H
ATOM   1399  HA  TRP A 113      33.938  61.021   7.232  1.00 67.92           H
ATOM   1400  HB2 TRP A 113      33.281  59.300   8.746  1.00 57.81           H
ATOM   1401  HB3 TRP A 113      32.101  60.244   9.247  1.00 57.81           H
ATOM   1402  HD1 TRP A 113      33.024  58.373   6.165  1.00 54.21           H
ATOM   1403  HE1 TRP A 113      31.075  58.030   4.768  1.00 46.84           H
ATOM   1404  HE3 TRP A 113      29.750  60.984   8.741  1.00 52.87           H
ATOM   1405  HZ2 TRP A 113      28.417  58.810   4.782  1.00 40.59           H
ATOM   1406  HZ3 TRP A 113      27.560  61.125   7.983  1.00 54.74           H
ATOM   1407  HH2 TRP A 113      26.910  60.049   6.029  1.00 57.42           H
ATOM   1408  N   LEU A 114      32.061  63.097   8.777  1.00 50.51           N
ATOM   1409  CA  LEU A 114      31.168  64.234   8.578  1.00 53.79           C
ATOM   1410  C   LEU A 114      31.814  65.331   7.721  1.00 49.80           C
ATOM   1411  O   LEU A 114      31.154  65.934   6.870  1.00 52.28           O
ATOM   1412  CB  LEU A 114      30.763  64.791   9.937  1.00 47.46           C
ATOM   1413  CG  LEU A 114      29.745  64.046  10.806  1.00 49.70           C
ATOM   1414  CD1 LEU A 114      28.502  63.641  10.021  1.00 51.05           C
ATOM   1415  CD2 LEU A 114      30.418  62.882  11.387  1.00 62.54           C
ATOM   1416  H   LEU A 114      32.257  62.941   9.600  1.00 60.62           H
ATOM   1417  HA  LEU A 114      30.366  63.932   8.124  1.00 64.55           H
ATOM   1418  HB2 LEU A 114      31.569  64.872  10.469  1.00 56.95           H
ATOM   1419  HB3 LEU A 114      30.398  65.678   9.789  1.00 56.95           H
ATOM   1420  HG  LEU A 114      29.466  64.625  11.533  1.00 59.64           H
ATOM   1421 HD11 LEU A 114      27.892  63.175  10.614  1.00 61.26           H
ATOM   1422 HD12 LEU A 114      28.077  64.439   9.670  1.00 61.26           H
ATOM   1423 HD13 LEU A 114      28.766  63.058   9.292  1.00 61.26           H
ATOM   1424 HD21 LEU A 114      29.787  62.397  11.942  1.00 75.05           H
ATOM   1425 HD22 LEU A 114      30.735  62.310  10.670  1.00 75.05           H
ATOM   1426 HD23 LEU A 114      31.166  63.185  11.924  1.00 75.05           H
ATOM   1427  N   GLN A 115      33.093  65.607   7.942  1.00 52.17           N
ATOM   1428  CA  GLN A 115      33.818  66.668   7.261  1.00 49.41           C
ATOM   1429  C   GLN A 115      34.656  66.156   6.102  1.00 58.45           C
ATOM   1430  O   GLN A 115      35.512  66.894   5.591  1.00 59.89           O
ATOM   1431  CB  GLN A 115      34.721  67.386   8.271  1.00 61.81           C
ATOM   1432  CG  GLN A 115      34.114  68.608   8.935  1.00 56.55           C
ATOM   1433  CD  GLN A 115      32.831  68.335   9.685  1.00 64.40           C
ATOM   1434  OE1 GLN A 115      32.764  67.460  10.574  1.00 69.78           O
ATOM   1435  NE2 GLN A 115      31.792  69.111   9.352  1.00 70.04           N
ATOM   1436  H   GLN A 115      33.579  65.175   8.505  1.00 62.61           H
ATOM   1437  HA  GLN A 115      33.183  67.312   6.912  1.00 59.30           H
ATOM   1438  HB2 GLN A 115      34.955  66.760   8.973  1.00 74.18           H
ATOM   1439  HB3 GLN A 115      35.526  67.674   7.812  1.00 74.18           H
ATOM   1440  HG2 GLN A 115      34.755  68.968   9.568  1.00 67.86           H
ATOM   1441  HG3 GLN A 115      33.921  69.270   8.252  1.00 67.86           H
ATOM   1442 HE21 GLN A 115      31.884  69.715   8.747  1.00 84.06           H
ATOM   1443 HE22 GLN A 115      31.034  69.005   9.743  1.00 84.06           H
ATOM   1444  N   GLU A 116      34.459  64.896   5.713  1.00 53.27           N
ATOM   1445  CA  GLU A 116      35.203  64.255   4.627  1.00 55.89           C
ATOM   1446  C   GLU A 116      36.709  64.462   4.788  1.00 55.47           C
ATOM   1447  O   GLU A 116      37.421  64.782   3.842  1.00 63.49           O
ATOM   1448  CB  GLU A 116      34.684  64.747   3.266  1.00 48.34           C
ATOM   1449  CG  GLU A 116      33.132  64.604   3.178  1.00 53.93           C
ATOM   1450  CD  GLU A 116      32.434  65.221   1.982  1.00 51.90           C
ATOM   1451  OE1 GLU A 116      32.667  64.784   0.850  1.00 62.15           O
ATOM   1452  OE2 GLU A 116      31.588  66.122   2.185  1.00 64.01           O1-
ATOM   1453  H   GLU A 116      33.880  64.375   6.076  1.00 63.93           H
ATOM   1454  HA  GLU A 116      35.039  63.300   4.669  1.00 67.07           H
ATOM   1455  HB2 GLU A 116      34.912  65.684   3.153  1.00 58.01           H
ATOM   1456  HB3 GLU A 116      35.081  64.216   2.558  1.00 58.01           H
ATOM   1457  HG2 GLU A 116      32.919  63.657   3.173  1.00 64.72           H
ATOM   1458  HG3 GLU A 116      32.749  65.010   3.971  1.00 64.72           H
ATOM   1459  N   GLU A 117      37.206  64.247   6.005  1.00 62.24           N
ATOM   1460  CA  GLU A 117      38.641  64.366   6.255  1.00 69.61           C
ATOM   1461  C   GLU A 117      39.375  63.137   5.738  1.00 72.93           C
ATOM   1462  O   GLU A 117      38.752  62.163   5.301  1.00 67.90           O
ATOM   1463  CB  GLU A 117      38.924  64.560   7.743  1.00 63.48           C
ATOM   1464  CG  GLU A 117      38.565  65.922   8.305  1.00 62.65           C
ATOM   1465  CD  GLU A 117      38.528  65.924   9.836  1.00 76.84           C
ATOM   1466  OE1 GLU A 117      39.338  65.195  10.489  1.00 73.56           O
ATOM   1467  OE2 GLU A 117      37.665  66.654  10.383  1.00 73.03           O1-
ATOM   1468  H   GLU A 117      36.740  64.033   6.695  1.00 74.69           H
ATOM   1469  HA  GLU A 117      38.982  65.141   5.781  1.00 83.53           H
ATOM   1470  HB2 GLU A 117      38.418  63.898   8.240  1.00 76.18           H
ATOM   1471  HB3 GLU A 117      39.872  64.423   7.896  1.00 76.18           H
ATOM   1472  HG2 GLU A 117      39.229  66.569   8.018  1.00 75.19           H
ATOM   1473  HG3 GLU A 117      37.688  66.179   7.981  1.00 75.19           H
ATOM   1474  N   PRO A 118      40.718  63.166   5.759  1.00 78.08           N
ATOM   1475  CA  PRO A 118      41.492  62.004   5.295  1.00 74.84           C
ATOM   1476  C   PRO A 118      41.402  60.840   6.263  1.00 76.89           C
ATOM   1477  O   PRO A 118      41.363  61.018   7.488  1.00 70.33           O
ATOM   1478  CB  PRO A 118      42.930  62.538   5.209  1.00 69.96           C
ATOM   1479  CG  PRO A 118      42.768  64.011   5.082  1.00 79.13           C
ATOM   1480  CD  PRO A 118      41.591  64.339   5.951  1.00 72.76           C
ATOM   1481  HA  PRO A 118      41.195  61.723   4.415  1.00 89.81           H
ATOM   1482  HB2 PRO A 118      43.414  62.313   6.019  1.00 83.96           H
ATOM   1483  HB3 PRO A 118      43.372  62.170   4.428  1.00 83.96           H
ATOM   1484  HG2 PRO A 118      43.567  64.458   5.401  1.00 94.96           H
ATOM   1485  HG3 PRO A 118      42.588  64.243   4.157  1.00 94.96           H
ATOM   1486  HD2 PRO A 118      41.863  64.414   6.879  1.00 87.31           H
ATOM   1487  HD3 PRO A 118      41.151  65.145   5.639  1.00 87.31           H
ATOM   1488  N   GLY A 119      41.383  59.635   5.690  1.00 74.71           N
ATOM   1489  CA  GLY A 119      41.348  58.421   6.476  1.00 73.06           C
ATOM   1490  C   GLY A 119      39.998  58.098   7.051  1.00 59.98           C
ATOM   1491  O   GLY A 119      39.889  57.144   7.831  1.00 65.88           O
ATOM   1492  H   GLY A 119      41.391  59.501   4.841  1.00 89.65           H
ATOM   1493  HA2 GLY A 119      41.625  57.676   5.920  1.00 87.68           H
ATOM   1494  HA3 GLY A 119      41.977  58.500   7.210  1.00 87.68           H
ATOM   1495  N   ALA A 120      38.975  58.877   6.719  1.00 53.46           N
ATOM   1496  CA  ALA A 120      37.642  58.577   7.201  1.00 52.82           C
ATOM   1497  C   ALA A 120      37.259  57.154   6.826  1.00 55.27           C
ATOM   1498  O   ALA A 120      37.796  56.554   5.887  1.00 53.48           O
ATOM   1499  CB  ALA A 120      36.625  59.555   6.619  1.00 44.26           C
ATOM   1500  H   ALA A 120      39.028  59.576   6.222  1.00 64.16           H
ATOM   1501  HA  ALA A 120      37.624  58.655   8.168  1.00 63.39           H
ATOM   1502  HB1 ALA A 120      35.743  59.331   6.958  1.00 53.11           H
ATOM   1503  HB2 ALA A 120      36.864  60.456   6.887  1.00 53.11           H
ATOM   1504  HB3 ALA A 120      36.636  59.483   5.652  1.00 53.11           H
ATOM   1505  N   PHE A 121      36.321  56.611   7.585  1.00 55.24           N
ATOM   1506  CA  PHE A 121      35.811  55.286   7.275  1.00 53.30           C
ATOM   1507  C   PHE A 121      34.900  55.327   6.045  1.00 48.58           C
ATOM   1508  O   PHE A 121      34.124  56.269   5.840  1.00 47.25           O
ATOM   1509  CB  PHE A 121      35.057  54.713   8.485  1.00 51.90           C
ATOM   1510  CG  PHE A 121      34.726  53.266   8.340  1.00 43.51           C
ATOM   1511  CD1 PHE A 121      35.703  52.283   8.499  1.00 44.78           C
ATOM   1512  CD2 PHE A 121      33.445  52.878   8.045  1.00 38.25           C
ATOM   1513  CE1 PHE A 121      35.378  50.942   8.342  1.00 39.72           C
ATOM   1514  CE2 PHE A 121      33.129  51.550   7.914  1.00 32.88           C
ATOM   1515  CZ  PHE A 121      34.106  50.588   8.038  1.00 29.44           C
ATOM   1516  H   PHE A 121      35.968  56.982   8.276  1.00 66.30           H
ATOM   1517  HA  PHE A 121      36.556  54.698   7.078  1.00 63.97           H
ATOM   1518  HB2 PHE A 121      35.609  54.814   9.276  1.00 62.29           H
ATOM   1519  HB3 PHE A 121      34.226  55.199   8.597  1.00 62.29           H
ATOM   1520  HD1 PHE A 121      36.580  52.528   8.689  1.00 53.74           H
ATOM   1521  HD2 PHE A 121      32.782  53.521   7.942  1.00 45.91           H
ATOM   1522  HE1 PHE A 121      36.033  50.288   8.443  1.00 47.67           H
ATOM   1523  HE2 PHE A 121      32.258  51.300   7.704  1.00 39.46           H
ATOM   1524  HZ  PHE A 121      33.884  49.689   7.952  1.00 35.33           H
ATOM   1525  N   ASN A 122      34.978  54.276   5.233  1.00 40.69           N
ATOM   1526  CA  ASN A 122      34.153  54.171   4.035  1.00 38.02           C
ATOM   1527  C   ASN A 122      32.830  53.467   4.355  1.00 37.37           C
ATOM   1528  O   ASN A 122      32.792  52.239   4.488  1.00 36.13           O
ATOM   1529  CB  ASN A 122      34.912  53.412   2.958  1.00 40.46           C
ATOM   1530  CG  ASN A 122      34.075  53.199   1.709  1.00 46.21           C
ATOM   1531  OD1 ASN A 122      33.133  53.941   1.440  1.00 42.96           O
ATOM   1532  ND2 ASN A 122      34.391  52.159   0.967  1.00 51.04           N
ATOM   1533  H   ASN A 122      35.504  53.607   5.356  1.00 48.83           H
ATOM   1534  HA  ASN A 122      33.954  55.060   3.701  1.00 45.63           H
ATOM   1535  HB2 ASN A 122      35.701  53.917   2.709  1.00 48.55           H
ATOM   1536  HB3 ASN A 122      35.167  52.541   3.302  1.00 48.55           H
ATOM   1537 HD21 ASN A 122      33.948  51.993   0.249  1.00 61.26           H
ATOM   1538 HD22 ASN A 122      35.040  51.645   1.200  1.00 61.26           H
ATOM   1539  N   TRP A 123      31.739  54.233   4.458  1.00 39.54           N
ATOM   1540  CA  TRP A 123      30.411  53.664   4.702  1.00 41.24           C
ATOM   1541  C   TRP A 123      29.603  53.437   3.411  1.00 46.48           C
ATOM   1542  O   TRP A 123      28.378  53.262   3.472  1.00 41.43           O
ATOM   1543  CB  TRP A 123      29.623  54.552   5.667  1.00 35.85           C
ATOM   1544  CG  TRP A 123      30.168  54.532   7.038  1.00 46.54           C
ATOM   1545  CD1 TRP A 123      30.987  55.452   7.594  1.00 42.10           C
ATOM   1546  CD2 TRP A 123      29.967  53.518   8.028  1.00 41.49           C
ATOM   1547  NE1 TRP A 123      31.305  55.093   8.862  1.00 45.76           N
ATOM   1548  CE2 TRP A 123      30.702  53.895   9.157  1.00 47.47           C
ATOM   1549  CE3 TRP A 123      29.253  52.319   8.056  1.00 41.93           C
ATOM   1550  CZ2 TRP A 123      30.750  53.108  10.324  1.00 42.57           C
ATOM   1551  CZ3 TRP A 123      29.281  51.541   9.212  1.00 35.02           C
ATOM   1552  CH2 TRP A 123      30.020  51.955  10.342  1.00 41.82           C
ATOM   1553  H   TRP A 123      31.742  55.090   4.389  1.00 47.45           H
ATOM   1554  HA  TRP A 123      30.523  52.800   5.129  1.00 49.49           H
ATOM   1555  HB2 TRP A 123      29.650  55.468   5.347  1.00 43.02           H
ATOM   1556  HB3 TRP A 123      28.705  54.241   5.705  1.00 43.02           H
ATOM   1557  HD1 TRP A 123      31.283  56.226   7.171  1.00 50.53           H
ATOM   1558  HE1 TRP A 123      31.817  55.537   9.392  1.00 54.92           H
ATOM   1559  HE3 TRP A 123      28.767  52.042   7.313  1.00 50.32           H
ATOM   1560  HZ2 TRP A 123      31.224  53.388  11.073  1.00 51.08           H
ATOM   1561  HZ3 TRP A 123      28.803  50.744   9.242  1.00 42.03           H
ATOM   1562  HH2 TRP A 123      30.026  51.422  11.104  1.00 50.19           H
ATOM   1563  N   SER A 124      30.264  53.396   2.250  1.00 44.15           N
ATOM   1564  CA  SER A 124      29.538  53.253   0.982  1.00 43.75           C
ATOM   1565  C   SER A 124      28.666  52.014   0.947  1.00 37.17           C
ATOM   1566  O   SER A 124      27.509  52.079   0.530  1.00 44.84           O
ATOM   1567  CB  SER A 124      30.507  53.195  -0.185  1.00 38.44           C
ATOM   1568  OG  SER A 124      31.044  54.464  -0.336  1.00 51.91           O
ATOM   1569  H   SER A 124      31.119  53.448   2.168  1.00 52.98           H
ATOM   1570  HA  SER A 124      28.965  54.025   0.858  1.00 52.51           H
ATOM   1571  HB2 SER A 124      31.215  52.561   0.009  1.00 46.13           H
ATOM   1572  HB3 SER A 124      30.032  52.943  -0.992  1.00 46.13           H
ATOM   1573  HG  SER A 124      31.446  54.691   0.366  1.00 62.29           H
ATOM   1574  N   MET A 125      29.214  50.857   1.313  0.95 37.86           N
ATOM   1575  CA  MET A 125      28.412  49.651   1.193  0.95 34.89           C
ATOM   1576  C   MET A 125      27.112  49.836   1.969  0.95 41.55           C
ATOM   1577  O   MET A 125      26.037  49.426   1.509  0.95 37.44           O
ATOM   1578  CB  MET A 125      29.208  48.434   1.680  0.95 36.11           C
ATOM   1579  CG  MET A 125      29.849  47.568   0.610  0.95 44.51           C
ATOM   1580  SD  MET A 125      30.017  45.872   1.302  0.95 58.33           S
ATOM   1581  CE  MET A 125      31.785  45.944   1.632  0.95 50.53           C
ATOM   1582  H   MET A 125      30.010  50.748   1.619  0.95 45.44           H
ATOM   1583  HA  MET A 125      28.199  49.509   0.257  0.95 41.87           H
ATOM   1584  HB2 MET A 125      29.919  48.750   2.259  0.95 43.34           H
ATOM   1585  HB3 MET A 125      28.610  47.865   2.190  0.95 43.34           H
ATOM   1586  HG2 MET A 125      29.282  47.535  -0.176  0.95 53.41           H
ATOM   1587  HG3 MET A 125      30.731  47.908   0.390  0.95 53.41           H
ATOM   1588  HE1 MET A 125      32.068  45.100   2.017  0.95 60.64           H
ATOM   1589  HE2 MET A 125      32.255  46.102   0.798  0.95 60.64           H
ATOM   1590  HE3 MET A 125      31.961  46.667   2.254  0.95 60.64           H
ATOM   1591  N   TYR A 126      27.180  50.528   3.115  1.00 31.30           N
ATOM   1592  CA  TYR A 126      25.986  50.726   3.939  1.00 32.35           C
ATOM   1593  C   TYR A 126      25.056  51.769   3.344  1.00 32.70           C
ATOM   1594  O   TYR A 126      23.833  51.598   3.350  1.00 30.38           O
ATOM   1595  CB  TYR A 126      26.384  51.138   5.369  1.00 37.08           C
ATOM   1596  CG  TYR A 126      26.978  49.989   6.193  1.00 36.55           C
ATOM   1597  CD1 TYR A 126      28.328  49.680   6.116  1.00 35.44           C
ATOM   1598  CD2 TYR A 126      26.178  49.187   7.017  1.00 37.10           C
ATOM   1599  CE1 TYR A 126      28.870  48.620   6.806  1.00 30.90           C
ATOM   1600  CE2 TYR A 126      26.721  48.128   7.716  1.00 35.55           C
ATOM   1601  CZ  TYR A 126      28.078  47.857   7.616  1.00 38.57           C
ATOM   1602  OH  TYR A 126      28.666  46.797   8.308  1.00 44.42           O
ATOM   1603  H   TYR A 126      27.895  50.887   3.431  1.00 37.56           H
ATOM   1604  HA  TYR A 126      25.500  49.889   3.994  1.00 38.82           H
ATOM   1605  HB2 TYR A 126      27.048  51.843   5.319  1.00 44.50           H
ATOM   1606  HB3 TYR A 126      25.595  51.460   5.833  1.00 44.50           H
ATOM   1607  HD1 TYR A 126      28.877  50.189   5.564  1.00 42.53           H
ATOM   1608  HD2 TYR A 126      25.267  49.362   7.082  1.00 44.52           H
ATOM   1609  HE1 TYR A 126      29.780  48.440   6.742  1.00 37.09           H
ATOM   1610  HE2 TYR A 126      26.181  47.606   8.264  1.00 42.66           H
ATOM   1611  HH  TYR A 126      28.089  46.400   8.772  1.00 53.31           H
ATOM   1612  N   SER A 127      25.603  52.875   2.856  1.00 37.97           N
ATOM   1613  CA  SER A 127      24.753  53.874   2.218  1.00 36.63           C
ATOM   1614  C   SER A 127      24.013  53.258   1.045  1.00 35.46           C
ATOM   1615  O   SER A 127      22.782  53.377   0.929  1.00 35.90           O
ATOM   1616  CB  SER A 127      25.579  55.056   1.714  1.00 42.03           C
ATOM   1617  OG  SER A 127      26.161  55.821   2.731  1.00 50.80           O
ATOM   1618  H   SER A 127      26.441  53.069   2.880  1.00 45.57           H
ATOM   1619  HA  SER A 127      24.101  54.202   2.857  1.00 43.96           H
ATOM   1620  HB2 SER A 127      26.287  54.714   1.146  1.00 50.44           H
ATOM   1621  HB3 SER A 127      24.999  55.633   1.192  1.00 50.44           H
ATOM   1622  HG  SER A 127      26.601  56.455   2.398  1.00 60.97           H
ATOM   1623  N   GLN A 128      24.766  52.602   0.156  1.00 35.33           N
ATOM   1624  CA  GLN A 128      24.182  51.925  -0.992  1.00 38.54           C
ATOM   1625  C   GLN A 128      23.065  51.000  -0.568  1.00 33.59           C
ATOM   1626  O   GLN A 128      21.976  51.022  -1.148  1.00 38.14           O
ATOM   1627  CB  GLN A 128      25.244  51.119  -1.727  1.00 38.49           C
ATOM   1628  CG  GLN A 128      26.251  51.949  -2.389  1.00 45.97           C
ATOM   1629  CD  GLN A 128      27.573  51.246  -2.547  1.00 50.74           C
ATOM   1630  OE1 GLN A 128      27.730  50.040  -2.248  1.00 57.42           O
ATOM   1631  NE2 GLN A 128      28.550  52.002  -3.012  1.00 50.29           N
ATOM   1632  H   GLN A 128      25.622  52.536   0.202  1.00 42.40           H
ATOM   1633  HA  GLN A 128      23.818  52.584  -1.604  1.00 46.26           H
ATOM   1634  HB2 GLN A 128      25.701  50.547  -1.091  1.00 46.20           H
ATOM   1635  HB3 GLN A 128      24.812  50.577  -2.406  1.00 46.20           H
ATOM   1636  HG2 GLN A 128      25.931  52.190  -3.272  1.00 55.17           H
ATOM   1637  HG3 GLN A 128      26.398  52.749  -1.860  1.00 55.17           H
ATOM   1638 HE21 GLN A 128      28.403  52.828  -3.199  1.00 60.35           H
ATOM   1639 HE22 GLN A 128      29.334  51.667  -3.129  1.00 60.35           H
ATOM   1640  N   HIS A 129      23.317  50.149   0.424  0.84 28.03           N
ATOM   1641  CA  HIS A 129      22.308  49.153   0.720  0.84 26.57           C
ATOM   1642  C   HIS A 129      21.087  49.810   1.318  0.84 30.44           C
ATOM   1643  O   HIS A 129      19.964  49.382   1.048  0.84 31.50           O
ATOM   1644  CB  HIS A 129      22.903  48.054   1.596  0.84 26.43           C
ATOM   1645  CG  HIS A 129      22.105  46.789   1.577  0.84 38.47           C
ATOM   1646  ND1 HIS A 129      21.067  46.551   2.465  0.84 41.13           N
ATOM   1647  CD2 HIS A 129      22.169  45.698   0.768  0.84 34.36           C
ATOM   1648  CE1 HIS A 129      20.532  45.365   2.216  0.84 39.80           C
ATOM   1649  NE2 HIS A 129      21.178  44.826   1.193  0.84 49.00           N
ATOM   1650  H   HIS A 129      24.024  50.129   0.913  0.84 33.64           H
ATOM   1651  HA  HIS A 129      22.033  48.740  -0.114  0.84 31.88           H
ATOM   1652  HB2 HIS A 129      22.942  48.369   2.513  0.84 31.72           H
ATOM   1653  HB3 HIS A 129      23.797  47.848   1.279  0.84 31.72           H
ATOM   1654  HD2 HIS A 129      22.766  45.561   0.068  0.84 41.24           H
ATOM   1655  HE1 HIS A 129      19.823  44.978   2.678  0.84 47.76           H
ATOM   1656  HE2 HIS A 129      21.010  44.056   0.848  0.84 58.80           H
ATOM   1657  N   ALA A 130      21.257  50.927   2.021  1.00 36.54           N
ATOM   1658  CA  ALA A 130      20.077  51.617   2.542  1.00 39.81           C
ATOM   1659  C   ALA A 130      19.256  52.223   1.409  1.00 40.29           C
ATOM   1660  O   ALA A 130      18.023  52.304   1.492  1.00 45.11           O
ATOM   1661  CB  ALA A 130      20.485  52.710   3.534  1.00 35.36           C
ATOM   1662  H   ALA A 130      22.012  51.295   2.206  1.00 43.85           H
ATOM   1663  HA  ALA A 130      19.517  50.978   3.011  1.00 47.78           H
ATOM   1664  HB1 ALA A 130      19.687  53.151   3.864  1.00 42.43           H
ATOM   1665  HB2 ALA A 130      20.967  52.302   4.271  1.00 42.43           H
ATOM   1666  HB3 ALA A 130      21.055  53.351   3.080  1.00 42.43           H
ATOM   1667  N   CYS A 131      19.923  52.688   0.360  1.00 39.39           N
ATOM   1668  CA  CYS A 131      19.197  53.142  -0.833  1.00 40.83           C
ATOM   1669  C   CYS A 131      18.412  52.006  -1.477  1.00 34.32           C
ATOM   1670  O   CYS A 131      17.234  52.172  -1.806  1.00 38.82           O
ATOM   1671  CB  CYS A 131      20.170  53.774  -1.818  1.00 42.42           C
ATOM   1672  SG  CYS A 131      20.826  55.399  -1.172  1.00 40.92           S
ATOM   1673  H   CYS A 131      20.779  52.752   0.307  1.00 47.27           H
ATOM   1674  HA  CYS A 131      18.561  53.825  -0.568  1.00 49.00           H
ATOM   1675  HB2 CYS A 131      20.921  53.175  -1.956  1.00 50.91           H
ATOM   1676  HB3 CYS A 131      19.714  53.941  -2.658  1.00 50.91           H
ATOM   1677  HG  CYS A 131      21.396  55.205  -0.134  1.00 49.11           H
ATOM   1678  N   LEU A 132      19.029  50.831  -1.634  1.00 34.96           N
ATOM   1679  CA  LEU A 132      18.307  49.653  -2.133  1.00 32.17           C
ATOM   1680  C   LEU A 132      17.053  49.359  -1.322  1.00 36.80           C
ATOM   1681  O   LEU A 132      15.951  49.305  -1.858  1.00 46.15           O
ATOM   1682  CB  LEU A 132      19.199  48.418  -2.117  1.00 35.30           C
ATOM   1683  CG  LEU A 132      20.390  48.363  -3.061  1.00 47.97           C
ATOM   1684  CD1 LEU A 132      21.182  47.033  -2.840  1.00 50.66           C
ATOM   1685  CD2 LEU A 132      19.925  48.510  -4.511  1.00 49.38           C
ATOM   1686  H   LEU A 132      19.859  50.688  -1.462  1.00 41.96           H
ATOM   1687  HA  LEU A 132      18.037  49.815  -3.050  1.00 38.61           H
ATOM   1688  HB2 LEU A 132      19.551  48.319  -1.218  1.00 42.36           H
ATOM   1689  HB3 LEU A 132      18.644  47.649  -2.323  1.00 42.36           H
ATOM   1690  HG  LEU A 132      20.985  49.103  -2.861  1.00 57.56           H
ATOM   1691 HD11 LEU A 132      21.938  47.012  -3.448  1.00 60.80           H
ATOM   1692 HD12 LEU A 132      21.494  47.001  -1.922  1.00 60.80           H
ATOM   1693 HD13 LEU A 132      20.593  46.283  -3.017  1.00 60.80           H
ATOM   1694 HD21 LEU A 132      20.698  48.472  -5.096  1.00 59.27           H
ATOM   1695 HD22 LEU A 132      19.316  47.785  -4.722  1.00 59.27           H
ATOM   1696 HD23 LEU A 132      19.473  49.362  -4.613  1.00 59.27           H
ATOM   1697  N   ILE A 133      17.204  49.117  -0.027  1.00 48.19           N
ATOM   1698  CA  ILE A 133      16.042  48.790   0.807  1.00 45.87           C
ATOM   1699  C   ILE A 133      14.969  49.883   0.724  1.00 45.30           C
ATOM   1700  O   ILE A 133      13.772  49.592   0.660  1.00 49.61           O
ATOM   1701  CB  ILE A 133      16.476  48.553   2.271  1.00 48.78           C
ATOM   1702  CG1 ILE A 133      17.603  47.513   2.352  1.00 45.34           C
ATOM   1703  CG2 ILE A 133      15.265  48.108   3.134  1.00 57.43           C
ATOM   1704  CD1 ILE A 133      18.123  47.325   3.731  1.00 50.85           C
ATOM   1705  H   ILE A 133      17.954  49.133   0.393  1.00 57.83           H
ATOM   1706  HA  ILE A 133      15.648  47.966   0.480  1.00 55.05           H
ATOM   1707  HB  ILE A 133      16.811  49.391   2.628  1.00 58.54           H
ATOM   1708 HG12 ILE A 133      17.266  46.659   2.040  1.00 54.41           H
ATOM   1709 HG13 ILE A 133      18.339  47.803   1.791  1.00 54.41           H
ATOM   1710 HG21 ILE A 133      15.563  47.966   4.046  1.00 68.92           H
ATOM   1711 HG22 ILE A 133      14.589  48.803   3.111  1.00 68.92           H
ATOM   1712 HG23 ILE A 133      14.905  47.284   2.771  1.00 68.92           H
ATOM   1713 HD11 ILE A 133      18.828  46.660   3.715  1.00 61.02           H
ATOM   1714 HD12 ILE A 133      18.472  48.171   4.055  1.00 61.02           H
ATOM   1715 HD13 ILE A 133      17.398  47.026   4.303  1.00 61.02           H
ATOM   1716  N   GLU A 134      15.366  51.151   0.759  1.00 46.35           N
ATOM   1717  CA  GLU A 134      14.365  52.211   0.814  1.00 45.46           C
ATOM   1718  C   GLU A 134      13.516  52.239  -0.462  1.00 46.39           C
ATOM   1719  O   GLU A 134      12.286  52.243  -0.393  1.00 49.69           O
ATOM   1720  CB  GLU A 134      15.056  53.551   1.113  1.00 45.11           C
ATOM   1721  CG  GLU A 134      15.390  53.642   2.627  1.00 42.10           C
ATOM   1722  CD  GLU A 134      16.211  54.853   3.044  1.00 46.18           C
ATOM   1723  OE1 GLU A 134      16.232  55.870   2.341  1.00 46.45           O
ATOM   1724  OE2 GLU A 134      16.852  54.788   4.104  1.00 46.46           O1-
ATOM   1725  H   GLU A 134      16.183  51.418   0.751  1.00 55.62           H
ATOM   1726  HA  GLU A 134      13.766  52.025   1.554  1.00 54.55           H
ATOM   1727  HB2 GLU A 134      15.882  53.611   0.609  1.00 54.14           H
ATOM   1728  HB3 GLU A 134      14.461  54.282   0.883  1.00 54.14           H
ATOM   1729  HG2 GLU A 134      14.558  53.670   3.124  1.00 50.53           H
ATOM   1730  HG3 GLU A 134      15.891  52.851   2.879  1.00 50.53           H
ATOM   1731  N   GLY A 135      14.142  52.202  -1.635  1.00 51.35           N
ATOM   1732  CA  GLY A 135      13.405  52.124  -2.887  1.00 57.06           C
ATOM   1733  C   GLY A 135      12.998  53.449  -3.517  1.00 58.10           C
ATOM   1734  O   GLY A 135      12.104  53.465  -4.363  1.00 58.85           O
ATOM   1735  H   GLY A 135      14.997  52.221  -1.731  1.00 61.62           H
ATOM   1736  HA2 GLY A 135      13.946  51.645  -3.535  1.00 68.48           H
ATOM   1737  HA3 GLY A 135      12.597  51.608  -2.739  1.00 68.48           H
ATOM   1738  N   LYS A 136      13.604  54.557  -3.121  1.00 59.86           N
ATOM   1739  CA  LYS A 136      13.263  55.873  -3.622  1.00 51.97           C
ATOM   1740  C   LYS A 136      14.145  56.278  -4.781  1.00 45.02           C
ATOM   1741  O   LYS A 136      14.265  57.473  -5.075  1.00 57.63           O
ATOM   1742  CB  LYS A 136      13.399  56.896  -2.482  1.00 47.03           C
ATOM   1743  H   LYS A 136      14.239  54.569  -2.541  1.00 71.84           H
ATOM   1744  HA  LYS A 136      12.342  55.873  -3.924  1.00 62.36           H
ATOM   1745  HB1 LYS A 136      12.734  56.702  -1.803  1.00 56.44           H
ATOM   1746  HB3 LYS A 136      13.258  57.787  -2.838  1.00 56.44           H
ATOM   1747  N   GLY A 137      14.848  55.327  -5.378  1.00 51.97           N
ATOM   1748  CA  GLY A 137      15.827  55.646  -6.406  1.00 46.32           C
ATOM   1749  C   GLY A 137      16.936  56.604  -6.029  1.00 45.93           C
ATOM   1750  O   GLY A 137      17.563  57.184  -6.923  1.00 47.51           O
ATOM   1751  H   GLY A 137      14.777  54.487  -5.206  1.00 62.37           H
ATOM   1752  HA2 GLY A 137      16.243  54.821  -6.700  1.00 55.59           H
ATOM   1753  HA3 GLY A 137      15.360  56.027  -7.166  1.00 55.59           H
ATOM   1754  N   GLU A 138      17.236  56.762  -4.745  1.00 44.55           N
ATOM   1755  CA  GLU A 138      18.297  57.668  -4.308  1.00 50.29           C
ATOM   1756  C   GLU A 138      19.685  57.067  -4.513  1.00 43.34           C
ATOM   1757  O   GLU A 138      19.908  55.865  -4.329  1.00 42.33           O
ATOM   1758  CB  GLU A 138      18.101  58.019  -2.829  1.00 49.27           C
ATOM   1759  CG  GLU A 138      19.128  58.974  -2.235  1.00 46.04           C
ATOM   1760  CD  GLU A 138      18.686  59.465  -0.819  1.00 59.82           C
ATOM   1761  OE1 GLU A 138      17.916  58.736  -0.126  1.00 45.83           O
ATOM   1762  OE2 GLU A 138      19.104  60.577  -0.400  1.00 61.18           O1-
ATOM   1763  H   GLU A 138      16.837  56.354  -4.101  1.00 53.47           H
ATOM   1764  HA  GLU A 138      18.246  58.489  -4.822  1.00 60.36           H
ATOM   1765  HB2 GLU A 138      17.229  58.431  -2.725  1.00 59.12           H
ATOM   1766  HB3 GLU A 138      18.135  57.199  -2.312  1.00 59.12           H
ATOM   1767  HG2 GLU A 138      19.979  58.517  -2.148  1.00 55.25           H
ATOM   1768  HG3 GLU A 138      19.219  59.748  -2.812  1.00 55.25           H
ATOM   1769  N   CYS A 139      20.627  57.917  -4.891  1.00 42.85           N
ATOM   1770  CA  CYS A 139      22.006  57.458  -4.900  1.00 44.08           C
ATOM   1771  C   CYS A 139      22.624  57.657  -3.529  1.00 44.79           C
ATOM   1772  O   CYS A 139      22.219  58.532  -2.762  1.00 36.60           O
ATOM   1773  CB  CYS A 139      22.858  58.192  -5.921  1.00 38.00           C
ATOM   1774  SG  CYS A 139      22.982  59.981  -5.634  1.00 44.85           S
ATOM   1775  H   CYS A 139      20.504  58.731  -5.139  1.00 51.42           H
ATOM   1776  HA  CYS A 139      22.027  56.512  -5.110  1.00 52.90           H
ATOM   1777  HB2 CYS A 139      23.756  57.826  -5.899  1.00 45.60           H
ATOM   1778  HB3 CYS A 139      22.472  58.060  -6.802  1.00 45.60           H
ATOM   1779  HG  CYS A 139      23.671  60.467  -6.488  1.00 53.82           H
ATOM   1780  N   TRP A 140      23.649  56.847  -3.256  1.00 45.75           N
ATOM   1781  CA  TRP A 140      24.275  56.853  -1.942  1.00 48.20           C
ATOM   1782  C   TRP A 140      24.986  58.166  -1.659  1.00 46.73           C
ATOM   1783  O   TRP A 140      25.010  58.624  -0.511  1.00 45.58           O
ATOM   1784  CB  TRP A 140      25.249  55.679  -1.823  1.00 45.44           C
ATOM   1785  CG  TRP A 140      26.352  55.605  -2.819  1.00 45.37           C
ATOM   1786  CD1 TRP A 140      26.322  55.011  -4.065  1.00 45.13           C
ATOM   1787  CD2 TRP A 140      27.677  56.089  -2.633  1.00 43.90           C
ATOM   1788  NE1 TRP A 140      27.556  55.120  -4.654  1.00 53.77           N
ATOM   1789  CE2 TRP A 140      28.402  55.778  -3.798  1.00 44.50           C
ATOM   1790  CE3 TRP A 140      28.322  56.760  -1.590  1.00 47.26           C
ATOM   1791  CZ2 TRP A 140      29.739  56.124  -3.954  1.00 50.55           C
ATOM   1792  CZ3 TRP A 140      29.653  57.116  -1.744  1.00 46.14           C
ATOM   1793  CH2 TRP A 140      30.353  56.797  -2.913  1.00 41.10           C
ATOM   1794  H   TRP A 140      23.995  56.290  -3.812  1.00 54.91           H
ATOM   1795  HA  TRP A 140      23.588  56.737  -1.267  1.00 57.84           H
ATOM   1796  HB2 TRP A 140      25.660  55.717  -0.945  1.00 54.53           H
ATOM   1797  HB3 TRP A 140      24.740  54.857  -1.900  1.00 54.53           H
ATOM   1798  HD1 TRP A 140      25.581  54.597  -4.444  1.00 54.16           H
ATOM   1799  HE1 TRP A 140      27.764  54.829  -5.437  1.00 64.53           H
ATOM   1800  HE3 TRP A 140      27.863  56.977  -0.811  1.00 56.72           H
ATOM   1801  HZ2 TRP A 140      30.202  55.917  -4.734  1.00 60.66           H
ATOM   1802  HZ3 TRP A 140      30.090  57.563  -1.056  1.00 55.37           H
ATOM   1803  HH2 TRP A 140      31.247  57.042  -2.992  1.00 49.32           H
ATOM   1804  N   GLN A 141      25.526  58.808  -2.688  1.00 43.01           N
ATOM   1805  CA  GLN A 141      26.168  60.095  -2.479  1.00 43.14           C
ATOM   1806  C   GLN A 141      25.189  61.119  -1.901  1.00 47.36           C
ATOM   1807  O   GLN A 141      25.547  61.887  -0.997  1.00 38.83           O
ATOM   1808  CB  GLN A 141      26.754  60.566  -3.802  1.00 40.66           C
ATOM   1809  CG  GLN A 141      27.915  59.708  -4.299  1.00 39.20           C
ATOM   1810  CD  GLN A 141      27.449  58.699  -5.350  1.00 45.23           C
ATOM   1811  OE1 GLN A 141      26.254  58.447  -5.488  1.00 38.17           O
ATOM   1812  NE2 GLN A 141      28.396  58.133  -6.105  1.00 49.48           N
ATOM   1813  H   GLN A 141      25.534  58.526  -3.501  1.00 51.61           H
ATOM   1814  HA  GLN A 141      26.897  59.987  -1.849  1.00 51.77           H
ATOM   1815  HB2 GLN A 141      26.058  60.545  -4.477  1.00 48.80           H
ATOM   1816  HB3 GLN A 141      27.080  61.473  -3.694  1.00 48.80           H
ATOM   1817  HG2 GLN A 141      28.586  60.280  -4.702  1.00 47.04           H
ATOM   1818  HG3 GLN A 141      28.294  59.218  -3.553  1.00 47.04           H
ATOM   1819 HE21 GLN A 141      29.222  58.342  -5.987  1.00 59.38           H
ATOM   1820 HE22 GLN A 141      28.179  57.560  -6.709  1.00 59.38           H
ATOM   1821  N   ASP A 142      23.933  61.121  -2.389  1.00 44.45           N
ATOM   1822  CA  ASP A 142      22.938  62.078  -1.904  1.00 46.42           C
ATOM   1823  C   ASP A 142      22.508  61.761  -0.477  1.00 53.84           C
ATOM   1824  O   ASP A 142      22.226  62.675   0.316  1.00 50.07           O
ATOM   1825  CB  ASP A 142      21.702  62.068  -2.789  1.00 47.14           C
ATOM   1826  CG  ASP A 142      21.903  62.757  -4.159  1.00 51.45           C
ATOM   1827  OD1 ASP A 142      23.017  63.263  -4.479  1.00 51.13           O
ATOM   1828  OD2 ASP A 142      20.903  62.777  -4.918  1.00 45.51           O1-
ATOM   1829  H   ASP A 142      23.642  60.583  -2.993  1.00 53.35           H
ATOM   1830  HA  ASP A 142      23.317  62.971  -1.917  1.00 55.71           H
ATOM   1831  HB2 ASP A 142      21.445  61.147  -2.956  1.00 56.57           H
ATOM   1832  HB3 ASP A 142      20.984  62.530  -2.329  1.00 56.57           H
ATOM   1833  N   LYS A 143      22.403  60.468  -0.141  1.00 45.53           N
ATOM   1834  CA  LYS A 143      22.006  60.126   1.218  1.00 47.10           C
ATOM   1835  C   LYS A 143      23.091  60.536   2.201  1.00 40.92           C
ATOM   1836  O   LYS A 143      22.796  61.121   3.239  1.00 40.57           O
ATOM   1837  CB  LYS A 143      21.704  58.645   1.349  1.00 42.58           C
ATOM   1838  CG  LYS A 143      21.187  58.285   2.735  1.00 54.21           C
ATOM   1839  CD  LYS A 143      20.615  56.879   2.775  1.00 48.89           C
ATOM   1840  CE  LYS A 143      19.172  56.795   2.226  1.00 55.88           C
ATOM   1841  NZ  LYS A 143      18.126  57.439   3.103  1.00 50.69           N1+
ATOM   1842  H   LYS A 143      22.550  59.800  -0.662  1.00 54.64           H
ATOM   1843  HA  LYS A 143      21.199  60.615   1.443  1.00 56.52           H
ATOM   1844  HB2 LYS A 143      21.026  58.401   0.701  1.00 51.10           H
ATOM   1845  HB3 LYS A 143      22.517  58.140   1.190  1.00 51.10           H
ATOM   1846  HG2 LYS A 143      21.917  58.332   3.371  1.00 65.06           H
ATOM   1847  HG3 LYS A 143      20.484  58.905   2.985  1.00 65.06           H
ATOM   1848  HD2 LYS A 143      21.174  56.297   2.237  1.00 58.67           H
ATOM   1849  HD3 LYS A 143      20.603  56.570   3.694  1.00 58.67           H
ATOM   1850  HE2 LYS A 143      19.144  57.235   1.362  1.00 67.06           H
ATOM   1851  HE3 LYS A 143      18.935  55.860   2.123  1.00 67.06           H
ATOM   1852  HZ1 LYS A 143      17.322  57.354   2.730  1.00 60.84           H
ATOM   1853  HZ2 LYS A 143      18.116  57.047   3.902  1.00 60.84           H
ATOM   1854  HZ3 LYS A 143      18.307  58.304   3.207  1.00 60.84           H
ATOM   1855  N   GLU A 144      24.354  60.294   1.859  1.00 40.22           N
ATOM   1856  CA  GLU A 144      25.442  60.710   2.728  1.00 39.54           C
ATOM   1857  C   GLU A 144      25.458  62.217   2.889  1.00 47.04           C
ATOM   1858  O   GLU A 144      25.556  62.716   4.019  1.00 54.55           O
ATOM   1859  CB  GLU A 144      26.784  60.193   2.195  1.00 50.12           C
ATOM   1860  CG  GLU A 144      26.897  58.648   2.250  1.00 41.20           C
ATOM   1861  CD  GLU A 144      28.301  58.086   2.061  1.00 45.60           C
ATOM   1862  OE1 GLU A 144      29.265  58.844   1.799  1.00 50.40           O
ATOM   1863  OE2 GLU A 144      28.415  56.845   2.184  1.00 42.26           O1-
ATOM   1864  H   GLU A 144      24.603  59.895   1.139  1.00 48.27           H
ATOM   1865  HA  GLU A 144      25.305  60.321   3.606  1.00 47.45           H
ATOM   1866  HB2 GLU A 144      26.883  60.468   1.270  1.00 60.15           H
ATOM   1867  HB3 GLU A 144      27.501  60.566   2.730  1.00 60.15           H
ATOM   1868  HG2 GLU A 144      26.578  58.348   3.116  1.00 49.44           H
ATOM   1869  HG3 GLU A 144      26.337  58.274   1.552  1.00 49.44           H
ATOM   1870  N   ARG A 145      25.322  62.961   1.780  1.00 44.97           N
ATOM   1871  CA  ARG A 145      25.354  64.420   1.860  1.00 52.01           C
ATOM   1872  C   ARG A 145      24.194  64.935   2.701  1.00 44.28           C
ATOM   1873  O   ARG A 145      24.365  65.848   3.524  1.00 50.35           O
ATOM   1874  CB  ARG A 145      25.323  65.035   0.451  1.00 51.63           C
ATOM   1875  H   ARG A 145      25.212  62.647   0.987  1.00 53.97           H
ATOM   1876  HA  ARG A 145      26.180  64.695   2.288  1.00 62.41           H
ATOM   1877  HB1 ARG A 145      26.080  64.701  -0.056  1.00 61.96           H
ATOM   1878  HB3 ARG A 145      25.375  66.001   0.527  1.00 61.96           H
ATOM   1879  N   GLN A 146      23.008  64.346   2.514  1.00 39.70           N
ATOM   1880  CA  GLN A 146      21.856  64.673   3.356  1.00 55.35           C
ATOM   1881  C   GLN A 146      22.132  64.359   4.833  1.00 52.52           C
ATOM   1882  O   GLN A 146      21.788  65.146   5.725  1.00 50.81           O
ATOM   1883  CB  GLN A 146      20.601  63.918   2.867  1.00 50.23           C
ATOM   1884  CG  GLN A 146      19.315  64.078   3.771  1.00 60.63           C
ATOM   1885  CD  GLN A 146      18.083  63.190   3.357  1.00 71.37           C
ATOM   1886  OE1 GLN A 146      18.094  61.953   3.480  1.00 66.77           O
ATOM   1887  NE2 GLN A 146      17.015  63.845   2.903  1.00 65.96           N
ATOM   1888  H   GLN A 146      22.846  63.757   1.909  1.00 47.64           H
ATOM   1889  HA  GLN A 146      21.677  65.624   3.284  1.00 66.42           H
ATOM   1890  HB2 GLN A 146      20.375  64.241   1.980  1.00 60.27           H
ATOM   1891  HB3 GLN A 146      20.810  62.972   2.823  1.00 60.27           H
ATOM   1892  HG2 GLN A 146      19.549  63.844   4.683  1.00 72.76           H
ATOM   1893  HG3 GLN A 146      19.029  65.005   3.738  1.00 72.76           H
ATOM   1894 HE21 GLN A 146      17.027  64.703   2.850  1.00 79.16           H
ATOM   1895 HE22 GLN A 146      16.313  63.410   2.662  1.00 79.16           H
ATOM   1896  N   LEU A 147      22.738  63.211   5.122  1.00 47.16           N
ATOM   1897  CA  LEU A 147      22.944  62.854   6.516  1.00 49.68           C
ATOM   1898  C   LEU A 147      23.960  63.798   7.130  1.00 48.44           C
ATOM   1899  O   LEU A 147      23.729  64.366   8.206  1.00 48.08           O
ATOM   1900  CB  LEU A 147      23.416  61.401   6.631  1.00 49.23           C
ATOM   1901  CG  LEU A 147      23.862  60.939   8.041  1.00 49.63           C
ATOM   1902  CD1 LEU A 147      22.702  60.957   9.006  1.00 45.71           C
ATOM   1903  CD2 LEU A 147      24.496  59.525   8.029  1.00 41.72           C
ATOM   1904  H   LEU A 147      23.030  62.640   4.548  1.00 56.60           H
ATOM   1905  HA  LEU A 147      22.109  62.945   7.000  1.00 59.62           H
ATOM   1906  HB2 LEU A 147      22.689  60.822   6.354  1.00 59.08           H
ATOM   1907  HB3 LEU A 147      24.171  61.277   6.035  1.00 59.08           H
ATOM   1908  HG  LEU A 147      24.531  61.558   8.373  1.00 59.56           H
ATOM   1909 HD11 LEU A 147      23.013  60.663   9.877  1.00 54.85           H
ATOM   1910 HD12 LEU A 147      22.356  61.861   9.065  1.00 54.85           H
ATOM   1911 HD13 LEU A 147      22.012  60.358   8.681  1.00 54.85           H
ATOM   1912 HD21 LEU A 147      24.755  59.288   8.933  1.00 50.07           H
ATOM   1913 HD22 LEU A 147      23.844  58.890   7.693  1.00 50.07           H
ATOM   1914 HD23 LEU A 147      25.276  59.535   7.452  1.00 50.07           H
ATOM   1915  N   ARG A 148      25.095  63.975   6.435  1.00 47.32           N
ATOM   1916  CA  ARG A 148      26.096  64.959   6.815  1.00 43.70           C
ATOM   1917  C   ARG A 148      25.450  66.317   7.056  1.00 53.02           C
ATOM   1918  O   ARG A 148      25.810  67.036   7.994  1.00 56.49           O
ATOM   1919  CB  ARG A 148      27.150  65.068   5.720  1.00 43.01           C
ATOM   1920  CG  ARG A 148      28.129  63.906   5.620  1.00 50.29           C
ATOM   1921  CD  ARG A 148      29.386  64.320   4.843  1.00 44.57           C
ATOM   1922  NE  ARG A 148      30.399  63.258   4.745  1.00 48.32           N
ATOM   1923  CZ  ARG A 148      30.365  62.271   3.857  1.00 52.30           C
ATOM   1924  NH1 ARG A 148      29.353  62.205   3.015  1.00 56.02           N
ATOM   1925  NH2 ARG A 148      31.326  61.342   3.806  1.00 49.78           N1+
ATOM   1926  H   ARG A 148      25.302  63.526   5.731  1.00 56.79           H
ATOM   1927  HA  ARG A 148      26.533  64.677   7.634  1.00 52.44           H
ATOM   1928  HB2 ARG A 148      26.696  65.138   4.866  1.00 51.61           H
ATOM   1929  HB3 ARG A 148      27.670  65.872   5.875  1.00 51.61           H
ATOM   1930  HG2 ARG A 148      28.396  63.631   6.511  1.00 60.35           H
ATOM   1931  HG3 ARG A 148      27.708  63.169   5.150  1.00 60.35           H
ATOM   1932  HD2 ARG A 148      29.129  64.569   3.942  1.00 53.48           H
ATOM   1933  HD3 ARG A 148      29.794  65.079   5.290  1.00 53.48           H
ATOM   1934  HE  ARG A 148      31.057  63.278   5.299  1.00 57.99           H
ATOM   1935 HH11 ARG A 148      28.734  62.801   3.040  1.00 67.23           H
ATOM   1936 HH12 ARG A 148      29.316  61.570   2.437  1.00 67.23           H
ATOM   1937 HH21 ARG A 148      31.986  61.375   4.356  1.00 59.74           H
ATOM   1938 HH22 ARG A 148      31.279  60.706   3.229  1.00 59.74           H
ATOM   1939  N   ALA A 149      24.444  66.653   6.247  1.00 56.61           N
ATOM   1940  CA  ALA A 149      23.812  67.965   6.338  1.00 54.89           C
ATOM   1941  C   ALA A 149      22.974  68.095   7.603  1.00 55.54           C
ATOM   1942  O   ALA A 149      22.915  69.172   8.207  1.00 65.23           O
ATOM   1943  CB  ALA A 149      22.947  68.203   5.094  1.00 54.74           C
ATOM   1944  H   ALA A 149      24.112  66.142   5.640  1.00 67.93           H
ATOM   1945  HA  ALA A 149      24.500  68.648   6.362  1.00 65.88           H
ATOM   1946  HB1 ALA A 149      22.530  69.076   5.162  1.00 65.69           H
ATOM   1947  HB2 ALA A 149      23.511  68.165   4.306  1.00 65.69           H
ATOM   1948  HB3 ALA A 149      22.266  67.514   5.047  1.00 65.69           H
ATOM   1949  N   ARG A 150      22.313  67.023   8.021  1.00 47.80           N
ATOM   1950  CA  ARG A 150      21.375  67.119   9.127  1.00 55.90           C
ATOM   1951  C   ARG A 150      22.006  66.775  10.476  1.00 54.88           C
ATOM   1952  O   ARG A 150      21.335  66.871  11.511  1.00 58.33           O
ATOM   1953  CB  ARG A 150      20.164  66.224   8.829  1.00 52.30           C
ATOM   1954  CG  ARG A 150      19.279  66.811   7.735  1.00 53.94           C
ATOM   1955  CD  ARG A 150      18.703  65.755   6.845  1.00 69.21           C
ATOM   1956  NE  ARG A 150      17.305  65.465   7.163  1.00 68.83           N
ATOM   1957  CZ  ARG A 150      16.284  66.164   6.698  1.00 62.09           C
ATOM   1958  NH1 ARG A 150      16.549  67.193   5.905  1.00 61.68           N
ATOM   1959  NH2 ARG A 150      15.023  65.826   7.021  1.00 57.39           N1+
ATOM   1960  H   ARG A 150      22.388  66.236   7.682  1.00 57.36           H
ATOM   1961  HA  ARG A 150      21.056  68.034   9.181  1.00 67.09           H
ATOM   1962  HB2 ARG A 150      20.475  65.354   8.533  1.00 62.76           H
ATOM   1963  HB3 ARG A 150      19.629  66.132   9.634  1.00 62.76           H
ATOM   1964  HG2 ARG A 150      18.545  67.293   8.145  1.00 64.74           H
ATOM   1965  HG3 ARG A 150      19.808  67.412   7.187  1.00 64.74           H
ATOM   1966  HD2 ARG A 150      18.746  66.057   5.924  1.00 83.05           H
ATOM   1967  HD3 ARG A 150      19.213  64.936   6.952  1.00 83.05           H
ATOM   1968  HE  ARG A 150      17.134  64.751   7.610  1.00 82.60           H
ATOM   1969 HH11 ARG A 150      17.364  67.386   5.708  1.00 74.02           H
ATOM   1970 HH12 ARG A 150      15.906  67.668   5.587  1.00 74.02           H
ATOM   1971 HH21 ARG A 150      14.877  65.156   7.539  1.00 68.87           H
ATOM   1972 HH22 ARG A 150      14.364  66.289   6.720  1.00 68.87           H
ATOM   1973  N   VAL A 151      23.278  66.400  10.491  1.00 57.29           N
ATOM   1974  CA  VAL A 151      24.008  66.195  11.733  1.00 56.01           C
ATOM   1975  C   VAL A 151      24.603  67.545  12.105  1.00 62.79           C
ATOM   1976  O   VAL A 151      25.521  68.042  11.447  1.00 61.63           O
ATOM   1977  CB  VAL A 151      25.097  65.121  11.594  1.00 56.51           C
ATOM   1978  CG1 VAL A 151      25.980  65.073  12.821  1.00 58.19           C
ATOM   1979  CG2 VAL A 151      24.457  63.754  11.357  1.00 59.92           C
ATOM   1980  H   VAL A 151      23.747  66.255   9.785  1.00 68.75           H
ATOM   1981  HA  VAL A 151      23.393  65.924  12.432  1.00 67.22           H
ATOM   1982  HB  VAL A 151      25.655  65.330  10.829  1.00 67.82           H
ATOM   1983 HG11 VAL A 151      26.654  64.386  12.699  1.00 69.83           H
ATOM   1984 HG12 VAL A 151      26.406  65.937  12.937  1.00 69.83           H
ATOM   1985 HG13 VAL A 151      25.433  64.867  13.595  1.00 69.83           H
ATOM   1986 HG21 VAL A 151      25.157  63.088  11.272  1.00 71.90           H
ATOM   1987 HG22 VAL A 151      23.885  63.538  12.110  1.00 71.90           H
ATOM   1988 HG23 VAL A 151      23.932  63.789  10.542  1.00 71.90           H
ATOM   1989  N   LYS A 152      24.075  68.135  13.166  1.00 67.95           N
ATOM   1990  CA  LYS A 152      24.492  69.469  13.556  1.00 60.24           C
ATOM   1991  C   LYS A 152      25.728  69.430  14.448  1.00 63.64           C
ATOM   1992  O   LYS A 152      26.661  70.211  14.229  1.00 61.32           O
ATOM   1993  CB  LYS A 152      23.317  70.180  14.247  1.00 66.02           C
ATOM   1994  CG  LYS A 152      21.982  70.180  13.429  1.00 58.44           C
ATOM   1995  CD  LYS A 152      22.116  70.854  12.050  1.00 56.03           C
ATOM   1996  CE  LYS A 152      20.778  70.799  11.296  1.00 56.34           C
ATOM   1997  NZ  LYS A 152      20.918  71.092   9.818  1.00 59.03           N1+
ATOM   1998  H   LYS A 152      23.476  67.786  13.675  1.00 81.54           H
ATOM   1999  HA  LYS A 152      24.717  69.973  12.759  1.00 72.29           H
ATOM   2000  HB2 LYS A 152      23.143  69.740  15.094  1.00 79.22           H
ATOM   2001  HB3 LYS A 152      23.565  71.105  14.405  1.00 79.22           H
ATOM   2002  HG2 LYS A 152      21.700  69.263  13.287  1.00 70.13           H
ATOM   2003  HG3 LYS A 152      21.305  70.660  13.931  1.00 70.13           H
ATOM   2004  HD2 LYS A 152      22.365  71.784  12.166  1.00 67.24           H
ATOM   2005  HD3 LYS A 152      22.784  70.387  11.524  1.00 67.24           H
ATOM   2006  HE2 LYS A 152      20.400  69.911  11.390  1.00 67.62           H
ATOM   2007  HE3 LYS A 152      20.175  71.457  11.676  1.00 67.62           H
ATOM   2008  HZ1 LYS A 152      20.121  71.050   9.423  1.00 70.84           H
ATOM   2009  HZ2 LYS A 152      21.256  71.907   9.700  1.00 70.84           H
ATOM   2010  HZ3 LYS A 152      21.461  70.497   9.440  1.00 70.84           H
ATOM   2011  N   ARG A 153      25.778  68.515  15.423  1.00 65.60           N
ATOM   2012  CA  ARG A 153      26.895  68.489  16.360  1.00 58.09           C
ATOM   2013  C   ARG A 153      27.158  67.083  16.900  1.00 59.04           C
ATOM   2014  O   ARG A 153      26.256  66.252  16.991  1.00 53.34           O
ATOM   2015  CB  ARG A 153      26.629  69.423  17.528  1.00 53.13           C
ATOM   2016  CG  ARG A 153      25.360  69.086  18.345  1.00 51.99           C
ATOM   2017  CD  ARG A 153      24.388  70.253  18.327  1.00 56.84           C
ATOM   2018  NE  ARG A 153      23.045  69.755  18.186  1.00 58.09           N
ATOM   2019  CZ  ARG A 153      22.065  70.412  17.586  1.00 62.01           C
ATOM   2020  NH1 ARG A 153      22.252  71.611  17.062  1.00 57.67           N
ATOM   2021  NH2 ARG A 153      20.879  69.850  17.489  1.00 66.96           N1+
ATOM   2022  H   ARG A 153      25.184  67.909  15.559  1.00 78.72           H
ATOM   2023  HA  ARG A 153      27.697  68.793  15.907  1.00 69.71           H
ATOM   2024  HB2 ARG A 153      27.387  69.385  18.133  1.00 63.76           H
ATOM   2025  HB3 ARG A 153      26.528  70.325  17.187  1.00 63.76           H
ATOM   2026  HG2 ARG A 153      24.921  68.314  17.956  1.00 62.39           H
ATOM   2027  HG3 ARG A 153      25.607  68.907  19.266  1.00 62.39           H
ATOM   2028  HD2 ARG A 153      24.451  70.744  19.160  1.00 68.22           H
ATOM   2029  HD3 ARG A 153      24.586  70.831  17.573  1.00 68.22           H
ATOM   2030  HE  ARG A 153      22.868  68.980  18.513  1.00 69.72           H
ATOM   2031 HH11 ARG A 153      23.024  71.986  17.111  1.00 69.21           H
ATOM   2032 HH12 ARG A 153      21.600  72.018  16.677  1.00 69.21           H
ATOM   2033 HH21 ARG A 153      20.744  69.071  17.828  1.00 80.36           H
ATOM   2034 HH22 ARG A 153      20.234  70.271  17.108  1.00 80.36           H
ATOM   2035  N   VAL A 154      28.402  66.861  17.329  1.00 55.59           N
ATOM   2036  CA  VAL A 154      28.833  65.620  17.966  1.00 51.49           C
ATOM   2037  C   VAL A 154      29.206  65.918  19.425  1.00 56.91           C
ATOM   2038  O   VAL A 154      30.271  66.480  19.709  1.00 56.62           O
ATOM   2039  CB  VAL A 154      30.008  64.990  17.203  1.00 58.08           C
ATOM   2040  CG1 VAL A 154      29.574  64.632  15.819  1.00 62.43           C
ATOM   2041  CG2 VAL A 154      31.192  65.981  17.072  1.00 72.64           C
ATOM   2042  H   VAL A 154      29.036  67.438  17.256  1.00 66.71           H
ATOM   2043  HA  VAL A 154      28.097  64.988  17.965  1.00 61.79           H
ATOM   2044  HB  VAL A 154      30.312  64.189  17.658  1.00 69.70           H
ATOM   2045 HG11 VAL A 154      30.322  64.236  15.346  1.00 74.92           H
ATOM   2046 HG12 VAL A 154      28.842  63.997  15.872  1.00 74.92           H
ATOM   2047 HG13 VAL A 154      29.282  65.436  15.362  1.00 74.92           H
ATOM   2048 HG21 VAL A 154      31.912  65.550  16.586  1.00 87.17           H
ATOM   2049 HG22 VAL A 154      30.893  66.769  16.591  1.00 87.17           H
ATOM   2050 HG23 VAL A 154      31.494  66.231  17.959  1.00 87.17           H
ATOM   2051  N   LEU A 155      28.363  65.476  20.368  1.00 49.69           N
ATOM   2052  CA  LEU A 155      28.450  65.853  21.779  1.00 59.82           C
ATOM   2053  C   LEU A 155      28.934  64.729  22.706  1.00 58.22           C
ATOM   2054  O   LEU A 155      28.462  63.593  22.620  1.00 53.32           O
ATOM   2055  CB  LEU A 155      27.069  66.295  22.269  1.00 54.89           C
ATOM   2056  CG  LEU A 155      26.421  67.434  21.500  1.00 49.91           C
ATOM   2057  CD1 LEU A 155      25.046  67.731  22.086  1.00 53.94           C
ATOM   2058  CD2 LEU A 155      27.340  68.665  21.490  1.00 52.76           C
ATOM   2059  H   LEU A 155      27.712  64.938  20.204  1.00 59.63           H
ATOM   2060  HA  LEU A 155      29.058  66.603  21.870  1.00 71.79           H
ATOM   2061  HB2 LEU A 155      26.470  65.534  22.219  1.00 65.87           H
ATOM   2062  HB3 LEU A 155      27.151  66.580  23.193  1.00 65.87           H
ATOM   2063  HG  LEU A 155      26.294  67.154  20.580  1.00 59.89           H
ATOM   2064 HD11 LEU A 155      24.641  68.458  21.589  1.00 64.74           H
ATOM   2065 HD12 LEU A 155      24.495  66.935  22.017  1.00 64.74           H
ATOM   2066 HD13 LEU A 155      25.148  67.983  23.017  1.00 64.74           H
ATOM   2067 HD21 LEU A 155      26.908  69.378  20.995  1.00 63.32           H
ATOM   2068 HD22 LEU A 155      27.500  68.946  22.404  1.00 63.32           H
ATOM   2069 HD23 LEU A 155      28.180  68.428  21.065  1.00 63.32           H
ATOM   2070  N   PRO A 156      29.790  65.024  23.673  1.00 61.96           N
ATOM   2071  CA  PRO A 156      30.066  64.023  24.700  1.00 58.36           C
ATOM   2072  C   PRO A 156      28.813  63.740  25.506  1.00 52.89           C
ATOM   2073  O   PRO A 156      27.907  64.568  25.616  1.00 49.31           O
ATOM   2074  CB  PRO A 156      31.167  64.667  25.545  1.00 58.69           C
ATOM   2075  CG  PRO A 156      30.981  66.056  25.363  1.00 54.33           C
ATOM   2076  CD  PRO A 156      30.543  66.257  23.931  1.00 64.34           C
ATOM   2077  HA  PRO A 156      30.395  63.202  24.301  1.00 70.04           H
ATOM   2078  HB2 PRO A 156      31.053  64.422  26.476  1.00 70.44           H
ATOM   2079  HB3 PRO A 156      32.038  64.390  25.218  1.00 70.44           H
ATOM   2080  HG2 PRO A 156      30.296  66.371  25.973  1.00 65.20           H
ATOM   2081  HG3 PRO A 156      31.818  66.518  25.528  1.00 65.20           H
ATOM   2082  HD2 PRO A 156      29.967  67.033  23.854  1.00 77.22           H
ATOM   2083  HD3 PRO A 156      31.312  66.318  23.342  1.00 77.22           H
ATOM   2084  N   ILE A 157      28.760  62.508  26.008  1.00 50.59           N
ATOM   2085  CA  ILE A 157      27.597  61.974  26.700  1.00 53.48           C
ATOM   2086  C   ILE A 157      28.107  60.903  27.654  1.00 51.25           C
ATOM   2087  O   ILE A 157      29.209  60.353  27.466  1.00 48.31           O
ATOM   2088  CB  ILE A 157      26.556  61.405  25.704  1.00 47.73           C
ATOM   2089  CG1 ILE A 157      25.279  61.031  26.434  1.00 52.17           C
ATOM   2090  CG2 ILE A 157      27.119  60.205  24.952  1.00 56.02           C
ATOM   2091  CD1 ILE A 157      24.105  60.611  25.527  1.00 52.73           C
ATOM   2092  H   ILE A 157      29.410  61.947  25.957  1.00 60.72           H
ATOM   2093  HA  ILE A 157      27.176  62.676  27.220  1.00 64.18           H
ATOM   2094  HB  ILE A 157      26.345  62.097  25.058  1.00 57.28           H
ATOM   2095 HG12 ILE A 157      25.470  60.289  27.028  1.00 62.61           H
ATOM   2096 HG13 ILE A 157      24.987  61.796  26.955  1.00 62.61           H
ATOM   2097 HG21 ILE A 157      26.445  59.874  24.338  1.00 67.23           H
ATOM   2098 HG22 ILE A 157      27.908  60.484  24.460  1.00 67.23           H
ATOM   2099 HG23 ILE A 157      27.354  59.515  25.591  1.00 67.23           H
ATOM   2100 HD11 ILE A 157      23.340  60.393  26.082  1.00 63.29           H
ATOM   2101 HD12 ILE A 157      23.886  61.347  24.934  1.00 63.29           H
ATOM   2102 HD13 ILE A 157      24.370  59.835  25.008  1.00 63.29           H
ATOM   2103  N   ASP A 158      27.317  60.628  28.702  1.00 47.95           N
ATOM   2104  CA  ASP A 158      27.611  59.577  29.683  1.00 50.65           C
ATOM   2105  C   ASP A 158      26.272  59.068  30.191  1.00 53.78           C
ATOM   2106  O   ASP A 158      25.622  59.735  31.009  1.00 51.96           O
ATOM   2107  CB  ASP A 158      28.452  60.080  30.842  1.00 57.27           C
ATOM   2108  CG  ASP A 158      28.744  58.986  31.861  1.00 57.36           C
ATOM   2109  OD1 ASP A 158      27.974  57.992  31.958  1.00 45.86           O
ATOM   2110  OD2 ASP A 158      29.770  59.110  32.556  1.00 67.69           O1-
ATOM   2111  H   ASP A 158      26.586  61.049  28.867  1.00 57.54           H
ATOM   2112  HA  ASP A 158      28.080  58.846  29.251  1.00 60.79           H
ATOM   2113  HB2 ASP A 158      29.298  60.409  30.502  1.00 68.73           H
ATOM   2114  HB3 ASP A 158      27.975  60.794  31.295  1.00 68.73           H
ATOM   2115  N   VAL A 159      25.870  57.888  29.716  1.00 56.34           N
ATOM   2116  CA  VAL A 159      24.540  57.404  30.077  1.00 65.23           C
ATOM   2117  C   VAL A 159      24.439  57.112  31.571  1.00 48.97           C
ATOM   2118  O   VAL A 159      23.329  57.046  32.108  1.00 49.76           O
ATOM   2119  CB  VAL A 159      24.153  56.178  29.211  1.00 63.97           C
ATOM   2120  CG1 VAL A 159      24.044  56.598  27.728  1.00 51.97           C
ATOM   2121  CG2 VAL A 159      25.134  55.025  29.373  1.00 55.87           C
ATOM   2122  H   VAL A 159      26.327  57.369  29.205  1.00 67.61           H
ATOM   2123  HA  VAL A 159      23.900  58.105  29.880  1.00 78.28           H
ATOM   2124  HB  VAL A 159      23.280  55.863  29.493  1.00 76.76           H
ATOM   2125 HG11 VAL A 159      23.801  55.823  27.198  1.00 62.37           H
ATOM   2126 HG12 VAL A 159      23.363  57.283  27.644  1.00 62.37           H
ATOM   2127 HG13 VAL A 159      24.901  56.944  27.435  1.00 62.37           H
ATOM   2128 HG21 VAL A 159      24.847  54.286  28.813  1.00 67.05           H
ATOM   2129 HG22 VAL A 159      26.017  55.321  29.104  1.00 67.05           H
ATOM   2130 HG23 VAL A 159      25.146  54.750  30.303  1.00 67.05           H
ATOM   2131  N   HIS A 160      25.577  56.969  32.257  1.00 51.53           N
ATOM   2132  CA  HIS A 160      25.578  56.698  33.695  1.00 59.59           C
ATOM   2133  C   HIS A 160      25.165  57.910  34.536  1.00 66.58           C
ATOM   2134  O   HIS A 160      24.728  57.728  35.686  1.00 66.11           O
ATOM   2135  CB  HIS A 160      26.956  56.188  34.103  1.00 55.80           C
ATOM   2136  CG  HIS A 160      27.294  54.881  33.466  1.00 61.79           C
ATOM   2137  ND1 HIS A 160      26.332  53.928  33.189  1.00 65.49           N
ATOM   2138  CD2 HIS A 160      28.470  54.372  33.031  1.00 54.00           C
ATOM   2139  CE1 HIS A 160      26.904  52.884  32.618  1.00 61.18           C
ATOM   2140  NE2 HIS A 160      28.202  53.127  32.514  1.00 64.49           N
ATOM   2141  H   HIS A 160      26.362  57.026  31.911  1.00 61.85           H
ATOM   2142  HA  HIS A 160      24.941  55.989  33.874  1.00 71.51           H
ATOM   2143  HB2 HIS A 160      26.977  56.069  35.065  1.00 66.96           H
ATOM   2144  HB3 HIS A 160      27.626  56.836  33.833  1.00 66.96           H
ATOM   2145  HD2 HIS A 160      29.302  54.783  33.079  1.00 64.80           H
ATOM   2146  HE1 HIS A 160      26.470  52.109  32.341  1.00 73.42           H
ATOM   2147  HE2 HIS A 160      28.783  52.593  32.174  1.00 77.40           H
ATOM   2148  N   GLN A 161      25.257  59.153  33.968  1.00 62.49           N
ATOM   2149  CA  GLN A 161      24.792  60.374  34.616  1.00 52.71           C
ATOM   2150  C   GLN A 161      23.280  60.471  34.463  1.00 64.54           C
ATOM   2151  O   GLN A 161      22.734  60.044  33.440  1.00 65.90           O
ATOM   2152  CB  GLN A 161      25.457  61.595  34.006  1.00 58.76           C
ATOM   2153  CG  GLN A 161      27.016  61.525  34.029  1.00 63.78           C
ATOM   2154  CD  GLN A 161      27.574  61.156  35.412  1.00 64.56           C
ATOM   2155  OE1 GLN A 161      27.189  61.733  36.434  1.00 73.71           O
ATOM   2156  NE2 GLN A 161      28.465  60.176  35.445  1.00 67.33           N
ATOM   2157  H   GLN A 161      25.597  59.294  33.191  1.00 75.00           H
ATOM   2158  HA  GLN A 161      25.006  60.344  35.562  1.00 63.26           H
ATOM   2159  HB2 GLN A 161      25.176  61.677  33.082  1.00 70.51           H
ATOM   2160  HB3 GLN A 161      25.187  62.382  34.505  1.00 70.51           H
ATOM   2161  HG2 GLN A 161      27.311  60.852  33.396  1.00 76.54           H
ATOM   2162  HG3 GLN A 161      27.374  62.392  33.782  1.00 76.54           H
ATOM   2163 HE21 GLN A 161      28.701  59.785  34.716  1.00 80.80           H
ATOM   2164 HE22 GLN A 161      28.808  59.931  36.195  1.00 80.80           H
ATOM   2165  N   PRO A 162      22.564  60.952  35.479  1.00 66.55           N
ATOM   2166  CA  PRO A 162      21.100  61.048  35.337  1.00 61.85           C
ATOM   2167  C   PRO A 162      20.680  62.120  34.367  1.00 64.66           C
ATOM   2168  O   PRO A 162      19.576  62.028  33.812  1.00 58.62           O
ATOM   2169  CB  PRO A 162      20.633  61.342  36.762  1.00 69.90           C
ATOM   2170  CG  PRO A 162      21.732  60.746  37.633  1.00 64.36           C
ATOM   2171  CD  PRO A 162      22.989  61.065  36.887  1.00 63.37           C
ATOM   2172  HA  PRO A 162      20.735  60.196  35.051  1.00 74.22           H
ATOM   2173  HB2 PRO A 162      20.565  62.301  36.896  1.00 83.88           H
ATOM   2174  HB3 PRO A 162      19.783  60.906  36.928  1.00 83.88           H
ATOM   2175  HG2 PRO A 162      21.730  61.170  38.506  1.00 77.23           H
ATOM   2176  HG3 PRO A 162      21.609  59.787  37.711  1.00 77.23           H
ATOM   2177  HD2 PRO A 162      23.281  61.970  37.083  1.00 76.04           H
ATOM   2178  HD3 PRO A 162      23.679  60.414  37.088  1.00 76.04           H
ATOM   2179  N   GLN A 163      21.545  63.117  34.135  1.00 62.55           N
ATOM   2180  CA  GLN A 163      21.422  64.111  33.075  1.00 60.58           C
ATOM   2181  C   GLN A 163      22.565  63.823  32.092  1.00 73.04           C
ATOM   2182  O   GLN A 163      23.618  64.482  32.133  1.00 62.04           O
ATOM   2183  CB  GLN A 163      21.478  65.541  33.642  1.00 60.36           C
ATOM   2184  H   GLN A 163      22.251  63.236  34.612  1.00 75.07           H
ATOM   2185  HA  GLN A 163      20.578  63.993  32.613  1.00 72.70           H
ATOM   2186  HB1 GLN A 163      20.783  65.643  34.311  1.00 72.43           H
ATOM   2187  HB3 GLN A 163      21.338  66.173  32.919  1.00 72.43           H
ATOM   2188  N   PRO A 164      22.387  62.803  31.202  1.00 72.08           N
ATOM   2189  CA  PRO A 164      23.480  62.301  30.340  1.00 65.57           C
ATOM   2190  C   PRO A 164      24.436  63.350  29.773  1.00 68.56           C
ATOM   2191  O   PRO A 164      24.166  64.007  28.757  1.00 58.20           O
ATOM   2192  CB  PRO A 164      22.702  61.596  29.236  1.00 70.33           C
ATOM   2193  CG  PRO A 164      21.529  60.983  30.011  1.00 64.09           C
ATOM   2194  CD  PRO A 164      21.134  62.049  30.993  1.00 69.18           C
ATOM   2195  HA  PRO A 164      23.999  61.640  30.824  1.00 78.69           H
ATOM   2196  HB2 PRO A 164      22.392  62.240  28.580  1.00 84.40           H
ATOM   2197  HB3 PRO A 164      23.250  60.909  28.826  1.00 84.40           H
ATOM   2198  HG2 PRO A 164      20.800  60.786  29.403  1.00 76.92           H
ATOM   2199  HG3 PRO A 164      21.822  60.180  30.471  1.00 76.92           H
ATOM   2200  HD2 PRO A 164      20.452  62.624  30.612  1.00 83.02           H
ATOM   2201  HD3 PRO A 164      20.838  61.648  31.826  1.00 83.02           H
ATOM   2202  N   LEU A 165      25.572  63.488  30.476  1.00 84.53           N
ATOM   2203  CA  LEU A 165      26.586  64.540  30.317  1.00 88.21           C
ATOM   2204  C   LEU A 165      26.083  65.790  29.571  1.00 95.81           C
ATOM   2205  O   LEU A 165      26.770  66.326  28.685  1.00 84.89           O
ATOM   2206  CB  LEU A 165      27.821  63.944  29.615  1.00 75.31           C
ATOM   2207  CG  LEU A 165      29.231  64.495  29.833  1.00 74.52           C
ATOM   2208  CD1 LEU A 165      29.496  64.776  31.310  1.00 75.49           C
ATOM   2209  CD2 LEU A 165      30.272  63.489  29.244  1.00 69.24           C
ATOM   2210  H   LEU A 165      25.787  62.937  31.100  1.00101.44           H
ATOM   2211  HA  LEU A 165      26.867  64.827  31.200  1.00105.86           H
ATOM   2212  HB2 LEU A 165      27.861  63.006  29.863  1.00 90.38           H
ATOM   2213  HB3 LEU A 165      27.658  64.000  28.661  1.00 90.38           H
ATOM   2214  HG  LEU A 165      29.319  65.332  29.350  1.00 89.43           H
ATOM   2215 HD11 LEU A 165      30.397  65.123  31.409  1.00 90.60           H
ATOM   2216 HD12 LEU A 165      28.853  65.429  31.627  1.00 90.60           H
ATOM   2217 HD13 LEU A 165      29.403  63.950  31.810  1.00 90.60           H
ATOM   2218 HD21 LEU A 165      31.165  63.841  29.383  1.00 83.09           H
ATOM   2219 HD22 LEU A 165      30.177  62.636  29.697  1.00 83.09           H
ATOM   2220 HD23 LEU A 165      30.103  63.380  28.295  1.00 83.09           H
ATOM   2221  N   GLY A 166      24.894  66.275  29.945  1.00 81.93           N
ATOM   2222  CA  GLY A 166      24.345  67.482  29.375  1.00 79.16           C
ATOM   2223  C   GLY A 166      23.779  68.372  30.470  1.00 87.18           C
ATOM   2224  O   GLY A 166      22.575  68.326  30.745  1.00 83.93           O
ATOM   2225  H   GLY A 166      24.389  65.909  30.537  1.00 98.31           H
ATOM   2226  HA2 GLY A 166      25.037  67.968  28.901  1.00 95.00           H
ATOM   2227  HA3 GLY A 166      23.635  67.259  28.753  1.00 95.00           H
ATOM   2228  N   ALA A 167      24.648  69.150  31.130  1.00 89.16           N
ATOM   2229  CA  ALA A 167      24.198  70.171  32.078  1.00 81.69           C
ATOM   2230  C   ALA A 167      23.341  71.211  31.368  1.00 79.60           C
ATOM   2231  O   ALA A 167      22.151  71.386  31.674  1.00 78.61           O
ATOM   2232  CB  ALA A 167      25.413  70.829  32.749  1.00 71.92           C
ATOM   2233  H   ALA A 167      25.502  69.104  31.043  1.00107.00           H
ATOM   2234  HA  ALA A 167      23.660  69.752  32.767  1.00 98.03           H
ATOM   2235  HB1 ALA A 167      25.102  71.502  33.374  1.00 86.31           H
ATOM   2236  HB2 ALA A 167      25.920  70.149  33.220  1.00 86.31           H
ATOM   2237  HB3 ALA A 167      25.966  71.241  32.066  1.00 86.31           H
ATOM   2238  N   GLY A 168      23.932  71.895  30.394  1.00 71.77           N
ATOM   2239  CA  GLY A 168      23.191  72.740  29.482  1.00 66.97           C
ATOM   2240  C   GLY A 168      23.677  72.473  28.079  1.00 87.54           C
ATOM   2241  O   GLY A 168      24.477  73.247  27.531  1.00 82.72           O
ATOM   2242  H   GLY A 168      24.778  71.882  30.243  1.00 86.13           H
ATOM   2243  HA2 GLY A 168      22.243  72.541  29.535  1.00 80.37           H
ATOM   2244  HA3 GLY A 168      23.335  73.674  29.698  1.00 80.37           H
ATOM   2245  N   SER A 169      23.215  71.331  27.489  1.00 89.18           N
ATOM   2246  CA  SER A 169      23.802  70.912  26.225  1.00 80.04           C
ATOM   2247  C   SER A 169      23.151  71.671  25.085  1.00 72.79           C
ATOM   2248  O   SER A 169      21.954  71.971  25.152  1.00 76.15           O
ATOM   2249  CB  SER A 169      23.632  69.421  25.982  1.00 70.37           C
ATOM   2250  OG  SER A 169      24.682  68.696  26.609  1.00 89.08           O
ATOM   2251  H   SER A 169      22.595  70.821  27.797  1.00107.02           H
ATOM   2252  HA  SER A 169      24.750  71.115  26.227  1.00 96.05           H
ATOM   2253  HB2 SER A 169      22.782  69.134  26.352  1.00 84.45           H
ATOM   2254  HB3 SER A 169      23.654  69.251  25.027  1.00 84.45           H
ATOM   2255  HG  SER A 169      24.584  67.873  26.472  1.00106.90           H
ATOM   2256  N   PRO A 170      23.924  71.975  24.035  1.00 69.53           N
ATOM   2257  CA  PRO A 170      23.364  72.638  22.842  1.00 77.18           C
ATOM   2258  C   PRO A 170      22.229  71.855  22.202  1.00 74.44           C
ATOM   2259  O   PRO A 170      21.396  72.408  21.476  1.00 68.68           O
ATOM   2260  CB  PRO A 170      24.567  72.722  21.892  1.00 64.22           C
ATOM   2261  CG  PRO A 170      25.758  72.679  22.804  1.00 67.91           C
ATOM   2262  CD  PRO A 170      25.374  71.756  23.915  1.00 60.53           C
ATOM   2263  HA  PRO A 170      23.059  73.532  23.060  1.00 92.63           H
ATOM   2264  HB2 PRO A 170      24.565  71.963  21.289  1.00 77.06           H
ATOM   2265  HB3 PRO A 170      24.540  73.557  21.399  1.00 77.06           H
ATOM   2266  HG2 PRO A 170      26.525  72.333  22.322  1.00 81.49           H
ATOM   2267  HG3 PRO A 170      25.940  73.568  23.146  1.00 81.49           H
ATOM   2268  HD2 PRO A 170      25.559  70.835  23.671  1.00 72.64           H
ATOM   2269  HD3 PRO A 170      25.825  72.007  24.736  1.00 72.64           H
ATOM   2270  N   ALA A 171      22.214  70.554  22.468  1.00 75.98           N
ATOM   2271  CA  ALA A 171      21.240  69.674  21.850  1.00 70.01           C
ATOM   2272  C   ALA A 171      19.823  70.163  22.145  1.00 65.55           C
ATOM   2273  O   ALA A 171      19.510  70.498  23.290  1.00 66.66           O
ATOM   2274  CB  ALA A 171      21.423  68.249  22.376  1.00 69.86           C
ATOM   2275  H   ALA A 171      22.758  70.158  23.003  1.00 91.18           H
ATOM   2276  HA  ALA A 171      21.371  69.668  20.889  1.00 84.02           H
ATOM   2277  HB1 ALA A 171      20.767  67.671  21.956  1.00 83.84           H
ATOM   2278  HB2 ALA A 171      22.319  67.946  22.159  1.00 83.84           H
ATOM   2279  HB3 ALA A 171      21.297  68.250  23.337  1.00 83.84           H
ATOM   2280  N   PRO A 172      18.947  70.227  21.148  1.00 57.35           N
ATOM   2281  CA  PRO A 172      17.550  70.566  21.427  1.00 66.51           C
ATOM   2282  C   PRO A 172      16.907  69.505  22.298  1.00 65.42           C
ATOM   2283  O   PRO A 172      16.844  68.330  21.927  1.00 73.85           O
ATOM   2284  CB  PRO A 172      16.911  70.607  20.031  1.00 68.27           C
ATOM   2285  CG  PRO A 172      18.039  70.849  19.111  1.00 66.19           C
ATOM   2286  CD  PRO A 172      19.180  70.075  19.711  1.00 58.91           C
ATOM   2287  HA  PRO A 172      17.480  71.435  21.851  1.00 79.81           H
ATOM   2288  HB2 PRO A 172      16.486  69.756  19.839  1.00 81.93           H
ATOM   2289  HB3 PRO A 172      16.268  71.332  19.986  1.00 81.93           H
ATOM   2290  HG2 PRO A 172      17.820  70.513  18.227  1.00 79.43           H
ATOM   2291  HG3 PRO A 172      18.242  71.797  19.081  1.00 79.43           H
ATOM   2292  HD2 PRO A 172      19.131  69.141  19.455  1.00 70.69           H
ATOM   2293  HD3 PRO A 172      20.029  70.471  19.460  1.00 70.69           H
ATOM   2294  N   LEU A 173      16.412  69.928  23.457  1.00 71.58           N
ATOM   2295  CA  LEU A 173      15.671  69.029  24.327  1.00 61.60           C
ATOM   2296  C   LEU A 173      14.227  69.497  24.478  1.00 72.37           C
ATOM   2297  O   LEU A 173      13.933  70.685  24.293  1.00 73.94           O
ATOM   2298  CB  LEU A 173      16.315  68.957  25.707  1.00 62.77           C
ATOM   2299  CG  LEU A 173      17.526  68.038  25.876  1.00 69.12           C
ATOM   2300  CD1 LEU A 173      17.061  66.626  25.928  1.00 71.50           C
ATOM   2301  CD2 LEU A 173      18.510  68.188  24.764  1.00 70.78           C
ATOM   2302  H   LEU A 173      16.492  70.729  23.760  1.00 85.90           H
ATOM   2303  HA  LEU A 173      15.667  68.139  23.942  1.00 73.92           H
ATOM   2304  HB2 LEU A 173      16.601  69.851  25.951  1.00 75.32           H
ATOM   2305  HB3 LEU A 173      15.641  68.656  26.336  1.00 75.32           H
ATOM   2306  HG  LEU A 173      17.973  68.244  26.711  1.00 82.94           H
ATOM   2307 HD11 LEU A 173      17.830  66.044  26.035  1.00 85.80           H
ATOM   2308 HD12 LEU A 173      16.458  66.520  26.681  1.00 85.80           H
ATOM   2309 HD13 LEU A 173      16.599  66.415  25.101  1.00 85.80           H
ATOM   2310 HD21 LEU A 173      19.255  67.587  24.919  1.00 84.94           H
ATOM   2311 HD22 LEU A 173      18.075  67.968  23.926  1.00 84.94           H
ATOM   2312 HD23 LEU A 173      18.824  69.106  24.743  1.00 84.94           H
ATOM   2313  N   PRO A 174      13.284  68.573  24.738  1.00 65.86           N
ATOM   2314  CA  PRO A 174      13.487  67.133  24.627  1.00 63.23           C
ATOM   2315  C   PRO A 174      13.434  66.731  23.146  1.00 71.57           C
ATOM   2316  O   PRO A 174      12.653  67.293  22.361  1.00 69.80           O
ATOM   2317  CB  PRO A 174      12.312  66.563  25.395  1.00 58.88           C
ATOM   2318  CG  PRO A 174      11.221  67.474  25.026  1.00 60.64           C
ATOM   2319  CD  PRO A 174      11.854  68.864  24.919  1.00 56.48           C
ATOM   2320  HA  PRO A 174      14.326  66.858  25.030  1.00 75.88           H
ATOM   2321  HB2 PRO A 174      12.127  65.657  25.100  1.00 70.66           H
ATOM   2322  HB3 PRO A 174      12.488  66.594  26.348  1.00 70.66           H
ATOM   2323  HG2 PRO A 174      10.846  67.203  24.173  1.00 72.77           H
ATOM   2324  HG3 PRO A 174      10.540  67.462  25.717  1.00 72.77           H
ATOM   2325  HD2 PRO A 174      11.504  69.337  24.147  1.00 67.79           H
ATOM   2326  HD3 PRO A 174      11.711  69.365  25.737  1.00 67.79           H
ATOM   2327  N   ALA A 175      14.283  65.784  22.765  1.00 72.79           N
ATOM   2328  CA  ALA A 175      14.318  65.338  21.387  1.00 60.64           C
ATOM   2329  C   ALA A 175      13.006  64.672  21.005  1.00 59.59           C
ATOM   2330  O   ALA A 175      12.272  64.163  21.855  1.00 60.10           O
ATOM   2331  CB  ALA A 175      15.477  64.370  21.191  1.00 69.94           C
ATOM   2332  H   ALA A 175      14.843  65.388  23.284  1.00 87.35           H
ATOM   2333  HA  ALA A 175      14.455  66.102  20.805  1.00 72.78           H
ATOM   2334  HB1 ALA A 175      15.490  64.078  20.266  1.00 83.93           H
ATOM   2335  HB2 ALA A 175      16.306  64.823  21.408  1.00 83.93           H
ATOM   2336  HB3 ALA A 175      15.353  63.607  21.777  1.00 83.93           H
ATOM   2337  N   ASP A 176      12.711  64.687  19.699  1.00 63.76           N
ATOM   2338  CA  ASP A 176      11.503  64.051  19.180  1.00 64.50           C
ATOM   2339  C   ASP A 176      11.640  62.541  19.091  1.00 58.99           C
ATOM   2340  O   ASP A 176      10.621  61.840  19.108  1.00 59.51           O
ATOM   2341  CB  ASP A 176      11.139  64.624  17.797  1.00 66.45           C
ATOM   2342  CG  ASP A 176      10.588  66.061  17.879  1.00 69.12           C
ATOM   2343  OD1 ASP A 176      11.144  66.978  17.211  1.00 61.89           O
ATOM   2344  OD2 ASP A 176       9.604  66.261  18.630  1.00 73.37           O1-
ATOM   2345  H   ASP A 176      13.197  65.060  19.095  1.00 76.52           H
ATOM   2346  HA  ASP A 176      10.768  64.245  19.782  1.00 77.41           H
ATOM   2347  HB2 ASP A 176      11.934  64.639  17.241  1.00 79.74           H
ATOM   2348  HB3 ASP A 176      10.459  64.064  17.391  1.00 79.74           H
ATOM   2349  N   ALA A 177      12.872  62.030  19.011  1.00 64.19           N
ATOM   2350  CA  ALA A 177      13.126  60.594  18.893  1.00 61.60           C
ATOM   2351  C   ALA A 177      14.569  60.293  19.287  1.00 54.69           C
ATOM   2352  O   ALA A 177      15.454  61.154  19.182  1.00 49.15           O
ATOM   2353  CB  ALA A 177      12.863  60.073  17.468  1.00 47.95           C
ATOM   2354  H   ALA A 177      13.589  62.506  19.023  1.00 77.04           H
ATOM   2355  HA  ALA A 177      12.540  60.117  19.502  1.00 73.93           H
ATOM   2356  HB1 ALA A 177      13.045  59.120  17.442  1.00 57.54           H
ATOM   2357  HB2 ALA A 177      11.936  60.240  17.237  1.00 57.54           H
ATOM   2358  HB3 ALA A 177      13.448  60.538  16.849  1.00 57.54           H
ATOM   2359  N   LEU A 178      14.800  59.049  19.723  1.00 51.64           N
ATOM   2360  CA  LEU A 178      16.132  58.573  20.101  1.00 53.83           C
ATOM   2361  C   LEU A 178      16.507  57.327  19.313  1.00 42.69           C
ATOM   2362  O   LEU A 178      15.647  56.479  19.057  1.00 39.21           O
ATOM   2363  CB  LEU A 178      16.199  58.212  21.590  1.00 61.94           C
ATOM   2364  CG  LEU A 178      15.992  59.284  22.644  1.00 60.74           C
ATOM   2365  CD1 LEU A 178      16.103  58.599  23.992  1.00 44.64           C
ATOM   2366  CD2 LEU A 178      17.036  60.398  22.432  1.00 61.81           C
ATOM   2367  H   LEU A 178      14.187  58.451  19.809  1.00 61.97           H
ATOM   2368  HA  LEU A 178      16.789  59.264  19.919  1.00 64.60           H
ATOM   2369  HB2 LEU A 178      15.526  57.532  21.754  1.00 74.33           H
ATOM   2370  HB3 LEU A 178      17.074  57.829  21.757  1.00 74.33           H
ATOM   2371  HG  LEU A 178      15.104  59.664  22.557  1.00 72.89           H
ATOM   2372 HD11 LEU A 178      15.975  59.259  24.692  1.00 53.57           H
ATOM   2373 HD12 LEU A 178      15.420  57.913  24.054  1.00 53.57           H
ATOM   2374 HD13 LEU A 178      16.983  58.199  24.071  1.00 53.57           H
ATOM   2375 HD21 LEU A 178      16.906  61.084  23.104  1.00 74.18           H
ATOM   2376 HD22 LEU A 178      17.924  60.017  22.514  1.00 74.18           H
ATOM   2377 HD23 LEU A 178      16.918  60.775  21.546  1.00 74.18           H
ATOM   2378  N   VAL A 179      17.804  57.207  18.988  1.00 42.81           N
ATOM   2379  CA  VAL A 179      18.397  56.003  18.409  1.00 40.19           C
ATOM   2380  C   VAL A 179      19.601  55.596  19.248  1.00 44.73           C
ATOM   2381  O   VAL A 179      20.392  56.450  19.660  1.00 48.45           O
ATOM   2382  CB  VAL A 179      18.830  56.248  16.950  1.00 43.78           C
ATOM   2383  CG1 VAL A 179      19.623  55.110  16.421  1.00 45.61           C
ATOM   2384  CG2 VAL A 179      17.650  56.428  16.105  1.00 43.31           C
ATOM   2385  H   VAL A 179      18.377  57.838  19.101  1.00 51.38           H
ATOM   2386  HA  VAL A 179      17.749  55.281  18.423  1.00 48.23           H
ATOM   2387  HB  VAL A 179      19.372  57.052  16.901  1.00 52.54           H
ATOM   2388 HG11 VAL A 179      19.876  55.300  15.505  1.00 54.74           H
ATOM   2389 HG12 VAL A 179      20.416  54.997  16.968  1.00 54.74           H
ATOM   2390 HG13 VAL A 179      19.081  54.306  16.455  1.00 54.74           H
ATOM   2391 HG21 VAL A 179      17.937  56.581  15.191  1.00 51.97           H
ATOM   2392 HG22 VAL A 179      17.104  55.627  16.151  1.00 51.97           H
ATOM   2393 HG23 VAL A 179      17.146  57.191  16.426  1.00 51.97           H
ATOM   2394  N   SER A 180      19.777  54.291  19.469  1.00 42.86           N
ATOM   2395  CA  SER A 180      20.980  53.827  20.164  1.00 40.80           C
ATOM   2396  C   SER A 180      21.308  52.412  19.726  1.00 33.93           C
ATOM   2397  O   SER A 180      20.433  51.544  19.757  1.00 42.28           O
ATOM   2398  CB  SER A 180      20.787  53.863  21.689  1.00 44.05           C
ATOM   2399  OG  SER A 180      21.995  53.515  22.352  1.00 44.15           O
ATOM   2400  H   SER A 180      19.231  53.670  19.234  1.00 51.44           H
ATOM   2401  HA  SER A 180      21.727  54.401  19.934  1.00 48.96           H
ATOM   2402  HB2 SER A 180      20.527  54.759  21.954  1.00 52.86           H
ATOM   2403  HB3 SER A 180      20.096  53.229  21.936  1.00 52.86           H
ATOM   2404  HG  SER A 180      21.882  53.537  23.185  1.00 52.99           H
ATOM   2405  N   ALA A 181      22.563  52.166  19.364  1.00 32.85           N
ATOM   2406  CA  ALA A 181      22.995  50.852  18.886  1.00 35.50           C
ATOM   2407  C   ALA A 181      24.231  50.404  19.637  1.00 32.05           C
ATOM   2408  O   ALA A 181      25.278  51.075  19.587  1.00 34.94           O
ATOM   2409  CB  ALA A 181      23.290  50.844  17.375  1.00 35.02           C
ATOM   2410  H   ALA A 181      23.193  52.751  19.386  1.00 39.42           H
ATOM   2411  HA  ALA A 181      22.291  50.207  19.057  1.00 42.61           H
ATOM   2412  HB1 ALA A 181      23.571  49.953  17.113  1.00 42.03           H
ATOM   2413  HB2 ALA A 181      22.484  51.091  16.895  1.00 42.03           H
ATOM   2414  HB3 ALA A 181      23.996  51.482  17.187  1.00 42.03           H
ATOM   2415  N   PHE A 182      24.110  49.229  20.265  1.00 32.93           N
ATOM   2416  CA  PHE A 182      25.192  48.560  20.964  1.00 38.52           C
ATOM   2417  C   PHE A 182      25.828  49.465  22.024  1.00 37.05           C
ATOM   2418  O   PHE A 182      27.023  49.383  22.310  1.00 44.22           O
ATOM   2419  CB  PHE A 182      26.231  48.050  19.961  1.00 40.09           C
ATOM   2420  CG  PHE A 182      25.658  47.202  18.864  1.00 41.91           C
ATOM   2421  CD1 PHE A 182      25.424  47.739  17.599  1.00 40.52           C
ATOM   2422  CD2 PHE A 182      25.395  45.862  19.064  1.00 31.82           C
ATOM   2423  CE1 PHE A 182      24.912  46.962  16.585  1.00 42.85           C
ATOM   2424  CE2 PHE A 182      24.866  45.085  18.030  1.00 48.20           C
ATOM   2425  CZ  PHE A 182      24.643  45.629  16.802  1.00 37.43           C
ATOM   2426  H   PHE A 182      23.372  48.788  20.296  1.00 39.52           H
ATOM   2427  HA  PHE A 182      24.828  47.786  21.423  1.00 46.22           H
ATOM   2428  HB2 PHE A 182      26.666  48.813  19.549  1.00 48.11           H
ATOM   2429  HB3 PHE A 182      26.886  47.516  20.436  1.00 48.11           H
ATOM   2430  HD1 PHE A 182      25.605  48.638  17.442  1.00 48.63           H
ATOM   2431  HD2 PHE A 182      25.546  45.481  19.899  1.00 38.19           H
ATOM   2432  HE1 PHE A 182      24.754  47.336  15.749  1.00 51.43           H
ATOM   2433  HE2 PHE A 182      24.686  44.184  18.175  1.00 57.84           H
ATOM   2434  HZ  PHE A 182      24.294  45.106  16.117  1.00 44.92           H
ATOM   2435  N   CYS A 183      25.022  50.313  22.654  1.00 33.94           N
ATOM   2436  CA  CYS A 183      25.606  51.141  23.706  1.00 47.44           C
ATOM   2437  C   CYS A 183      25.323  50.588  25.098  1.00 36.49           C
ATOM   2438  O   CYS A 183      26.236  50.092  25.765  1.00 36.50           O
ATOM   2439  CB  CYS A 183      25.115  52.575  23.624  1.00 51.52           C
ATOM   2440  SG  CYS A 183      25.947  53.607  24.851  1.00 46.00           S
ATOM   2441  H   CYS A 183      24.182  50.426  22.506  1.00 40.74           H
ATOM   2442  HA  CYS A 183      26.569  51.154  23.588  1.00 56.94           H
ATOM   2443  HB2 CYS A 183      25.306  52.931  22.742  1.00 61.82           H
ATOM   2444  HB3 CYS A 183      24.161  52.599  23.798  1.00 61.82           H
ATOM   2445  HG  CYS A 183      25.537  54.731  24.759  1.00 55.21           H
ATOM   2446  N   LEU A 184      24.055  50.636  25.512  1.00 42.68           N
ATOM   2447  CA  LEU A 184      23.689  50.396  26.911  1.00 44.59           C
ATOM   2448  C   LEU A 184      24.239  49.082  27.457  1.00 48.54           C
ATOM   2449  O   LEU A 184      24.797  49.046  28.554  1.00 39.24           O
ATOM   2450  CB  LEU A 184      22.173  50.379  27.062  1.00 43.48           C
ATOM   2451  CG  LEU A 184      21.362  51.577  26.608  1.00 39.60           C
ATOM   2452  CD1 LEU A 184      20.038  51.501  27.318  1.00 37.94           C
ATOM   2453  CD2 LEU A 184      22.068  52.910  26.861  1.00 36.34           C
ATOM   2454  H   LEU A 184      23.385  50.807  25.001  1.00 51.22           H
ATOM   2455  HA  LEU A 184      24.037  51.118  27.458  1.00 53.51           H
ATOM   2456  HB2 LEU A 184      21.839  49.615  26.566  1.00 52.18           H
ATOM   2457  HB3 LEU A 184      21.974  50.250  28.002  1.00 52.18           H
ATOM   2458  HG  LEU A 184      21.195  51.502  25.655  1.00 47.52           H
ATOM   2459 HD11 LEU A 184      19.492  52.256  27.050  1.00 45.53           H
ATOM   2460 HD12 LEU A 184      19.598  50.671  27.077  1.00 45.53           H
ATOM   2461 HD13 LEU A 184      20.192  51.528  28.276  1.00 45.53           H
ATOM   2462 HD21 LEU A 184      21.499  53.632  26.550  1.00 43.61           H
ATOM   2463 HD22 LEU A 184      22.232  53.005  27.812  1.00 43.61           H
ATOM   2464 HD23 LEU A 184      22.908  52.919  26.377  1.00 43.61           H
ATOM   2465  N   GLU A 185      24.047  47.977  26.726  1.00 45.69           N
ATOM   2466  CA  GLU A 185      24.551  46.700  27.223  1.00 42.14           C
ATOM   2467  C   GLU A 185      26.063  46.662  27.263  1.00 42.13           C
ATOM   2468  O   GLU A 185      26.617  45.773  27.902  1.00 48.94           O
ATOM   2469  CB  GLU A 185      24.107  45.473  26.406  1.00 52.79           C
ATOM   2470  CG  GLU A 185      23.113  45.650  25.269  1.00 57.39           C
ATOM   2471  CD  GLU A 185      23.675  46.358  24.079  1.00 48.96           C
ATOM   2472  OE1 GLU A 185      24.662  45.876  23.474  1.00 51.17           O
ATOM   2473  OE2 GLU A 185      23.094  47.420  23.779  1.00 46.86           O1-
ATOM   2474  H   GLU A 185      23.643  47.942  25.968  1.00 54.83           H
ATOM   2475  HA  GLU A 185      24.232  46.578  28.131  1.00 50.58           H
ATOM   2476  HB2 GLU A 185      24.903  45.076  26.018  1.00 63.35           H
ATOM   2477  HB3 GLU A 185      23.711  44.838  27.023  1.00 63.35           H
ATOM   2478  HG2 GLU A 185      22.812  44.775  24.978  1.00 68.87           H
ATOM   2479  HG3 GLU A 185      22.358  46.166  25.591  1.00 68.87           H
ATOM   2480  N   ALA A 186      26.735  47.573  26.592  1.00 41.54           N
ATOM   2481  CA  ALA A 186      28.185  47.535  26.496  1.00 43.89           C
ATOM   2482  C   ALA A 186      28.869  48.497  27.447  1.00 47.10           C
ATOM   2483  O   ALA A 186      30.100  48.519  27.499  1.00 46.39           O
ATOM   2484  CB  ALA A 186      28.625  47.870  25.069  1.00 38.69           C
ATOM   2485  H   ALA A 186      26.373  48.234  26.177  1.00 49.85           H
ATOM   2486  HA  ALA A 186      28.493  46.638  26.703  1.00 52.67           H
ATOM   2487  HB1 ALA A 186      29.594  47.840  25.023  1.00 46.43           H
ATOM   2488  HB2 ALA A 186      28.244  47.219  24.460  1.00 46.43           H
ATOM   2489  HB3 ALA A 186      28.310  48.759  24.843  1.00 46.43           H
ATOM   2490  N   VAL A 187      28.103  49.325  28.154  1.00 45.10           N
ATOM   2491  CA  VAL A 187      28.654  50.300  29.091  1.00 50.30           C
ATOM   2492  C   VAL A 187      28.207  50.030  30.519  1.00 59.30           C
ATOM   2493  O   VAL A 187      28.678  50.708  31.444  1.00 62.88           O
ATOM   2494  CB  VAL A 187      28.280  51.738  28.678  1.00 43.02           C
ATOM   2495  CG1 VAL A 187      28.746  52.005  27.270  1.00 54.47           C
ATOM   2496  CG2 VAL A 187      26.792  51.951  28.775  1.00 45.92           C
ATOM   2497  H   VAL A 187      27.244  49.341  28.107  1.00 54.12           H
ATOM   2498  HA  VAL A 187      29.621  50.233  29.070  1.00 60.36           H
ATOM   2499  HB  VAL A 187      28.719  52.368  29.270  1.00 51.63           H
ATOM   2500 HG11 VAL A 187      28.504  52.911  27.024  1.00 65.37           H
ATOM   2501 HG12 VAL A 187      29.709  51.897  27.230  1.00 65.37           H
ATOM   2502 HG13 VAL A 187      28.317  51.374  26.671  1.00 65.37           H
ATOM   2503 HG21 VAL A 187      26.586  52.861  28.510  1.00 55.11           H
ATOM   2504 HG22 VAL A 187      26.345  51.325  28.185  1.00 55.11           H
ATOM   2505 HG23 VAL A 187      26.512  51.801  29.691  1.00 55.11           H
ATOM   2506  N   SER A 188      27.332  49.055  30.725  1.00 47.82           N
ATOM   2507  CA  SER A 188      26.742  48.794  31.996  1.00 52.31           C
ATOM   2508  C   SER A 188      27.124  47.382  32.455  1.00 54.73           C
ATOM   2509  O   SER A 188      27.002  46.444  31.663  1.00 47.14           O
ATOM   2510  CB  SER A 188      25.207  48.960  31.857  1.00 53.89           C
ATOM   2511  OG  SER A 188      24.654  47.914  31.112  1.00 58.09           O
ATOM   2512  H   SER A 188      27.064  48.518  30.109  1.00 57.39           H
ATOM   2513  HA  SER A 188      27.068  49.434  32.649  1.00 62.77           H
ATOM   2514  HB2 SER A 188      24.808  48.962  32.742  1.00 64.67           H
ATOM   2515  HB3 SER A 188      25.020  49.800  31.409  1.00 64.67           H
ATOM   2516  HG  SER A 188      24.990  47.901  30.343  1.00 69.71           H
ATOM   2517  N   PRO A 189      27.605  47.179  33.694  1.00 61.26           N
ATOM   2518  CA  PRO A 189      28.157  45.860  34.087  1.00 48.40           C
ATOM   2519  C   PRO A 189      27.145  44.835  34.562  1.00 48.29           C
ATOM   2520  O   PRO A 189      27.540  43.688  34.815  1.00 49.16           O
ATOM   2521  CB  PRO A 189      29.080  46.211  35.239  1.00 57.26           C
ATOM   2522  CG  PRO A 189      28.352  47.354  35.879  1.00 57.35           C
ATOM   2523  CD  PRO A 189      27.804  48.182  34.754  1.00 57.10           C
ATOM   2524  HA  PRO A 189      28.680  45.483  33.361  1.00 58.08           H
ATOM   2525  HB2 PRO A 189      29.160  45.460  35.847  1.00 68.72           H
ATOM   2526  HB3 PRO A 189      29.946  46.489  34.903  1.00 68.72           H
ATOM   2527  HG2 PRO A 189      27.632  47.011  36.431  1.00 68.83           H
ATOM   2528  HG3 PRO A 189      28.972  47.874  36.413  1.00 68.83           H
ATOM   2529  HD2 PRO A 189      26.957  48.583  35.007  1.00 68.52           H
ATOM   2530  HD3 PRO A 189      28.449  48.850  34.476  1.00 68.52           H
ATOM   2531  N   ASP A 190      25.864  45.188  34.690  1.00 47.08           N
ATOM   2532  CA  ASP A 190      24.849  44.227  35.107  1.00 51.51           C
ATOM   2533  C   ASP A 190      23.496  44.747  34.682  1.00 48.28           C
ATOM   2534  O   ASP A 190      23.361  45.891  34.240  1.00 47.65           O
ATOM   2535  CB  ASP A 190      24.844  44.040  36.628  1.00 55.21           C
ATOM   2536  CG  ASP A 190      24.671  45.374  37.360  1.00 53.27           C
ATOM   2537  OD1 ASP A 190      23.615  46.027  37.206  1.00 55.63           O
ATOM   2538  OD2 ASP A 190      25.606  45.794  38.062  1.00 60.45           O1-
ATOM   2539  H   ASP A 190      25.560  45.978  34.540  1.00 56.50           H
ATOM   2540  HA  ASP A 190      25.007  43.369  34.682  1.00 61.82           H
ATOM   2541  HB2 ASP A 190      24.107  43.460  36.876  1.00 66.26           H
ATOM   2542  HB3 ASP A 190      25.687  43.649  36.905  1.00 66.26           H
ATOM   2543  N   LEU A 191      22.469  43.943  34.950  1.00 47.04           N
ATOM   2544  CA  LEU A 191      21.140  44.292  34.475  1.00 44.23           C
ATOM   2545  C   LEU A 191      20.613  45.604  35.061  1.00 52.10           C
ATOM   2546  O   LEU A 191      19.847  46.314  34.396  1.00 52.37           O
ATOM   2547  CB  LEU A 191      20.188  43.132  34.758  1.00 45.16           C
ATOM   2548  CG  LEU A 191      18.963  43.091  33.828  1.00 50.78           C
ATOM   2549  CD1 LEU A 191      19.409  43.029  32.393  1.00 55.33           C
ATOM   2550  CD2 LEU A 191      18.051  41.888  34.075  1.00 57.01           C
ATOM   2551  H   LEU A 191      22.516  43.208  35.394  1.00 56.46           H
ATOM   2552  HA  LEU A 191      21.181  44.403  33.513  1.00 53.08           H
ATOM   2553  HB2 LEU A 191      20.671  42.298  34.648  1.00 54.19           H
ATOM   2554  HB3 LEU A 191      19.866  43.208  35.670  1.00 54.19           H
ATOM   2555  HG  LEU A 191      18.441  43.900  33.950  1.00 60.94           H
ATOM   2556 HD11 LEU A 191      18.626  43.004  31.821  1.00 66.40           H
ATOM   2557 HD12 LEU A 191      19.940  43.816  32.194  1.00 66.40           H
ATOM   2558 HD13 LEU A 191      19.941  42.228  32.263  1.00 66.40           H
ATOM   2559 HD21 LEU A 191      17.304  41.927  33.457  1.00 68.42           H
ATOM   2560 HD22 LEU A 191      18.557  41.074  33.931  1.00 68.42           H
ATOM   2561 HD23 LEU A 191      17.727  41.920  34.989  1.00 68.42           H
ATOM   2562  N   ALA A 192      21.006  45.960  36.285  1.00 61.68           N
ATOM   2563  CA  ALA A 192      20.448  47.158  36.914  1.00 50.21           C
ATOM   2564  C   ALA A 192      21.112  48.422  36.395  1.00 54.47           C
ATOM   2565  O   ALA A 192      20.426  49.427  36.170  1.00 52.30           O
ATOM   2566  CB  ALA A 192      20.590  47.082  38.440  1.00 56.61           C
ATOM   2567  H   ALA A 192      21.581  45.536  36.763  1.00 74.02           H
ATOM   2568  HA  ALA A 192      19.502  47.210  36.705  1.00 60.25           H
ATOM   2569  HB1 ALA A 192      20.214  47.886  38.832  1.00 67.94           H
ATOM   2570  HB2 ALA A 192      20.114  46.302  38.763  1.00 67.94           H
ATOM   2571  HB3 ALA A 192      21.531  47.013  38.666  1.00 67.94           H
ATOM   2572  N   SER A 193      22.443  48.407  36.222  1.00 50.62           N
ATOM   2573  CA  SER A 193      23.076  49.517  35.521  1.00 58.13           C
ATOM   2574  C   SER A 193      22.403  49.688  34.180  1.00 53.02           C
ATOM   2575  O   SER A 193      22.082  50.807  33.767  1.00 51.88           O
ATOM   2576  CB  SER A 193      24.568  49.261  35.325  1.00 60.09           C
ATOM   2577  OG  SER A 193      25.156  48.606  36.441  1.00 59.06           O
ATOM   2578  H   SER A 193      22.977  47.790  36.492  1.00 60.74           H
ATOM   2579  HA  SER A 193      22.965  50.334  36.032  1.00 69.76           H
ATOM   2580  HB2 SER A 193      24.687  48.704  34.540  1.00 72.11           H
ATOM   2581  HB3 SER A 193      25.015  50.112  35.192  1.00 72.11           H
ATOM   2582  HG  SER A 193      25.067  49.077  37.131  1.00 70.88           H
ATOM   2583  N   PHE A 194      22.107  48.564  33.524  1.00 56.41           N
ATOM   2584  CA  PHE A 194      21.459  48.612  32.225  1.00 61.23           C
ATOM   2585  C   PHE A 194      20.136  49.347  32.334  1.00 55.76           C
ATOM   2586  O   PHE A 194      19.896  50.319  31.605  1.00 46.01           O
ATOM   2587  CB  PHE A 194      21.250  47.199  31.673  1.00 53.47           C
ATOM   2588  CG  PHE A 194      20.553  47.164  30.326  1.00 59.32           C
ATOM   2589  CD1 PHE A 194      21.245  47.456  29.161  1.00 58.15           C
ATOM   2590  CD2 PHE A 194      19.212  46.828  30.219  1.00 55.28           C
ATOM   2591  CE1 PHE A 194      20.607  47.410  27.925  1.00 52.34           C
ATOM   2592  CE2 PHE A 194      18.573  46.794  28.975  1.00 49.96           C
ATOM   2593  CZ  PHE A 194      19.275  47.079  27.844  1.00 47.00           C
ATOM   2594  H   PHE A 194      22.272  47.770  33.812  1.00 67.70           H
ATOM   2595  HA  PHE A 194      22.024  49.098  31.604  1.00 73.48           H
ATOM   2596  HB2 PHE A 194      22.115  46.773  31.571  1.00 64.17           H
ATOM   2597  HB3 PHE A 194      20.707  46.696  32.300  1.00 64.17           H
ATOM   2598  HD1 PHE A 194      22.147  47.678  29.205  1.00 69.78           H
ATOM   2599  HD2 PHE A 194      18.728  46.629  30.988  1.00 66.34           H
ATOM   2600  HE1 PHE A 194      21.082  47.611  27.151  1.00 62.81           H
ATOM   2601  HE2 PHE A 194      17.673  46.567  28.919  1.00 59.96           H
ATOM   2602  HZ  PHE A 194      18.852  47.056  27.017  1.00 56.40           H
ATOM   2603  N   GLN A 195      19.280  48.911  33.278  1.00 56.30           N
ATOM   2604  CA  GLN A 195      17.954  49.523  33.451  1.00 60.24           C
ATOM   2605  C   GLN A 195      18.061  51.007  33.773  1.00 58.55           C
ATOM   2606  O   GLN A 195      17.328  51.835  33.214  1.00 57.14           O
ATOM   2607  CB  GLN A 195      17.168  48.828  34.562  1.00 50.90           C
ATOM   2608  CG  GLN A 195      16.068  47.844  34.087  1.00 61.79           C
ATOM   2609  CD  GLN A 195      14.749  48.522  33.758  1.00 56.14           C
ATOM   2610  OE1 GLN A 195      13.698  47.885  33.817  1.00 59.36           O
ATOM   2611  NE2 GLN A 195      14.797  49.812  33.395  1.00 57.58           N
ATOM   2612  H   GLN A 195      19.445  48.267  33.825  1.00 67.57           H
ATOM   2613  HA  GLN A 195      17.452  49.430  32.626  1.00 72.29           H
ATOM   2614  HB2 GLN A 195      17.791  48.326  35.110  1.00 61.08           H
ATOM   2615  HB3 GLN A 195      16.737  49.508  35.104  1.00 61.08           H
ATOM   2616  HG2 GLN A 195      16.377  47.390  33.288  1.00 74.15           H
ATOM   2617  HG3 GLN A 195      15.901  47.197  34.790  1.00 74.15           H
ATOM   2618 HE21 GLN A 195      15.553  50.220  33.357  1.00 69.10           H
ATOM   2619 HE22 GLN A 195      14.072  50.231  33.201  1.00 69.10           H
ATOM   2620  N   ARG A 196      18.974  51.362  34.666  1.00 48.97           N
ATOM   2621  CA  ARG A 196      19.085  52.755  35.063  1.00 57.89           C
ATOM   2622  C   ARG A 196      19.605  53.598  33.913  1.00 60.57           C
ATOM   2623  O   ARG A 196      19.098  54.698  33.673  1.00 60.39           O
ATOM   2624  CB  ARG A 196      19.983  52.869  36.293  1.00 62.65           C
ATOM   2625  CG  ARG A 196      19.358  52.188  37.535  1.00 65.37           C
ATOM   2626  CD  ARG A 196      20.153  52.429  38.826  1.00 65.42           C
ATOM   2627  NE  ARG A 196      21.302  51.542  38.993  1.00 61.93           N
ATOM   2628  CZ  ARG A 196      22.536  51.842  38.603  1.00 56.69           C
ATOM   2629  NH1 ARG A 196      22.794  52.998  37.988  1.00 68.96           N
ATOM   2630  NH2 ARG A 196      23.509  50.970  38.807  1.00 49.39           N1+
ATOM   2631  H   ARG A 196      19.529  50.829  35.050  1.00 58.77           H
ATOM   2632  HA  ARG A 196      18.205  53.086  35.303  1.00 69.47           H
ATOM   2633  HB2 ARG A 196      20.833  52.439  36.108  1.00 75.19           H
ATOM   2634  HB3 ARG A 196      20.121  53.807  36.501  1.00 75.19           H
ATOM   2635  HG2 ARG A 196      18.463  52.537  37.667  1.00 78.44           H
ATOM   2636  HG3 ARG A 196      19.320  51.231  37.382  1.00 78.44           H
ATOM   2637  HD2 ARG A 196      20.482  53.341  38.825  1.00 78.50           H
ATOM   2638  HD3 ARG A 196      19.564  52.294  39.585  1.00 78.50           H
ATOM   2639  HE  ARG A 196      21.162  50.758  39.317  1.00 74.32           H
ATOM   2640 HH11 ARG A 196      22.161  53.565  37.855  1.00 82.75           H
ATOM   2641 HH12 ARG A 196      23.595  53.181  37.735  1.00 82.75           H
ATOM   2642 HH21 ARG A 196      23.341  50.223  39.198  1.00 59.27           H
ATOM   2643 HH22 ARG A 196      24.309  51.151  38.551  1.00 59.27           H
ATOM   2644  N   ALA A 197      20.606  53.096  33.178  1.00 56.38           N
ATOM   2645  CA  ALA A 197      21.087  53.834  32.008  1.00 58.41           C
ATOM   2646  C   ALA A 197      19.978  54.037  30.985  1.00 46.63           C
ATOM   2647  O   ALA A 197      19.918  55.081  30.334  1.00 46.58           O
ATOM   2648  CB  ALA A 197      22.274  53.123  31.363  1.00 52.32           C
ATOM   2649  H   ALA A 197      21.011  52.353  33.332  1.00 67.66           H
ATOM   2650  HA  ALA A 197      21.388  54.710  32.294  1.00 70.09           H
ATOM   2651  HB1 ALA A 197      22.568  53.635  30.593  1.00 62.79           H
ATOM   2652  HB2 ALA A 197      22.993  53.057  32.011  1.00 62.79           H
ATOM   2653  HB3 ALA A 197      21.997  52.236  31.084  1.00 62.79           H
ATOM   2654  N   LEU A 198      19.065  53.080  30.860  1.00 52.45           N
ATOM   2655  CA  LEU A 198      17.914  53.294  29.985  1.00 50.08           C
ATOM   2656  C   LEU A 198      17.009  54.392  30.528  1.00 51.14           C
ATOM   2657  O   LEU A 198      16.542  55.247  29.767  1.00 57.25           O
ATOM   2658  CB  LEU A 198      17.130  51.989  29.806  1.00 50.72           C
ATOM   2659  CG  LEU A 198      15.857  52.059  28.948  1.00 55.25           C
ATOM   2660  CD1 LEU A 198      16.123  52.547  27.520  1.00 50.94           C
ATOM   2661  CD2 LEU A 198      15.171  50.695  28.917  1.00 49.19           C
ATOM   2662  H   LEU A 198      19.085  52.318  31.257  1.00 62.94           H
ATOM   2663  HA  LEU A 198      18.230  53.573  29.112  1.00 60.10           H
ATOM   2664  HB2 LEU A 198      17.718  51.337  29.393  1.00 60.87           H
ATOM   2665  HB3 LEU A 198      16.867  51.671  30.684  1.00 60.87           H
ATOM   2666  HG  LEU A 198      15.243  52.686  29.360  1.00 66.30           H
ATOM   2667 HD11 LEU A 198      15.284  52.569  27.033  1.00 61.13           H
ATOM   2668 HD12 LEU A 198      16.508  53.437  27.558  1.00 61.13           H
ATOM   2669 HD13 LEU A 198      16.741  51.937  27.088  1.00 61.13           H
ATOM   2670 HD21 LEU A 198      14.371  50.756  28.373  1.00 59.03           H
ATOM   2671 HD22 LEU A 198      15.781  50.043  28.537  1.00 59.03           H
ATOM   2672 HD23 LEU A 198      14.936  50.440  29.823  1.00 59.03           H
ATOM   2673  N   ASP A 199      16.727  54.369  31.839  1.00 56.17           N
ATOM   2674  CA  ASP A 199      15.989  55.462  32.468  1.00 53.95           C
ATOM   2675  C   ASP A 199      16.655  56.802  32.189  1.00 52.40           C
ATOM   2676  O   ASP A 199      15.979  57.785  31.856  1.00 48.89           O
ATOM   2677  CB  ASP A 199      15.889  55.238  33.983  1.00 58.60           C
ATOM   2678  CG  ASP A 199      15.043  54.039  34.333  1.00 55.99           C
ATOM   2679  OD1 ASP A 199      14.199  53.652  33.499  1.00 59.24           O
ATOM   2680  OD2 ASP A 199      15.233  53.478  35.429  1.00 58.28           O1-
ATOM   2681  H   ASP A 199      16.951  53.736  32.376  1.00 67.41           H
ATOM   2682  HA  ASP A 199      15.090  55.489  32.105  1.00 64.75           H
ATOM   2683  HB2 ASP A 199      16.778  55.093  34.342  1.00 70.33           H
ATOM   2684  HB3 ASP A 199      15.487  56.020  34.393  1.00 70.33           H
ATOM   2685  N   HIS A 200      17.985  56.856  32.307  1.00 51.47           N
ATOM   2686  CA  HIS A 200      18.692  58.122  32.155  1.00 54.08           C
ATOM   2687  C   HIS A 200      18.435  58.725  30.785  1.00 57.08           C
ATOM   2688  O   HIS A 200      18.120  59.919  30.666  1.00 64.60           O
ATOM   2689  CB  HIS A 200      20.202  57.934  32.387  1.00 58.24           C
ATOM   2690  CG  HIS A 200      20.563  57.598  33.802  1.00 62.72           C
ATOM   2691  ND1 HIS A 200      21.863  57.356  34.199  1.00 66.52           N
ATOM   2692  CD2 HIS A 200      19.795  57.451  34.913  1.00 58.48           C
ATOM   2693  CE1 HIS A 200      21.881  57.075  35.491  1.00 58.03           C
ATOM   2694  NE2 HIS A 200      20.638  57.120  35.947  1.00 54.51           N
ATOM   2695  H   HIS A 200      18.492  56.181  32.473  1.00 61.77           H
ATOM   2696  HA  HIS A 200      18.364  58.746  32.821  1.00 64.90           H
ATOM   2697  HB2 HIS A 200      20.658  58.756  32.152  1.00 69.90           H
ATOM   2698  HB3 HIS A 200      20.516  57.211  31.822  1.00 69.90           H
ATOM   2699  HD1 HIS A 200      22.552  57.382  33.686  1.00 79.83           H
ATOM   2700  HD2 HIS A 200      18.872  57.547  34.962  1.00 70.18           H
ATOM   2701  HE1 HIS A 200      22.637  56.878  35.994  1.00 69.64           H
ATOM   2702  N   ILE A 201      18.568  57.916  29.728  1.00 59.73           N
ATOM   2703  CA  ILE A 201      18.404  58.460  28.381  1.00 54.51           C
ATOM   2704  C   ILE A 201      16.937  58.696  28.093  1.00 46.22           C
ATOM   2705  O   ILE A 201      16.586  59.603  27.343  1.00 44.17           O
ATOM   2706  CB  ILE A 201      19.045  57.539  27.317  1.00 53.44           C
ATOM   2707  CG1 ILE A 201      18.271  56.205  27.186  1.00 54.84           C
ATOM   2708  CG2 ILE A 201      20.548  57.322  27.643  1.00 57.41           C
ATOM   2709  CD1 ILE A 201      18.692  55.339  26.056  1.00 50.94           C
ATOM   2710  H   ILE A 201      18.748  57.076  29.764  1.00 71.68           H
ATOM   2711  HA  ILE A 201      18.854  59.318  28.336  1.00 65.41           H
ATOM   2712  HB  ILE A 201      18.992  57.995  26.463  1.00 64.13           H
ATOM   2713 HG12 ILE A 201      18.392  55.697  28.003  1.00 65.81           H
ATOM   2714 HG13 ILE A 201      17.330  56.406  27.064  1.00 65.81           H
ATOM   2715 HG21 ILE A 201      20.937  56.743  26.969  1.00 68.90           H
ATOM   2716 HG22 ILE A 201      20.998  58.181  27.642  1.00 68.90           H
ATOM   2717 HG23 ILE A 201      20.624  56.909  28.518  1.00 68.90           H
ATOM   2718 HD11 ILE A 201      18.152  54.533  26.059  1.00 61.13           H
ATOM   2719 HD12 ILE A 201      18.564  55.821  25.224  1.00 61.13           H
ATOM   2720 HD13 ILE A 201      19.629  55.110  26.166  1.00 61.13           H
ATOM   2721  N   THR A 202      16.052  57.922  28.702  1.00 49.16           N
ATOM   2722  CA  THR A 202      14.645  58.121  28.395  1.00 52.80           C
ATOM   2723  C   THR A 202      14.185  59.533  28.742  1.00 59.54           C
ATOM   2724  O   THR A 202      13.276  60.066  28.082  1.00 55.89           O
ATOM   2725  CB  THR A 202      13.798  57.106  29.132  1.00 53.40           C
ATOM   2726  OG1 THR A 202      14.151  55.769  28.730  1.00 58.02           O
ATOM   2727  CG2 THR A 202      12.326  57.361  28.837  1.00 58.27           C
ATOM   2728  H   THR A 202      16.227  57.301  29.270  1.00 59.00           H
ATOM   2729  HA  THR A 202      14.509  57.989  27.444  1.00 63.36           H
ATOM   2730  HB  THR A 202      13.938  57.203  30.087  1.00 64.08           H
ATOM   2731  HG1 THR A 202      14.959  55.621  28.903  1.00 69.63           H
ATOM   2732 HG21 THR A 202      11.777  56.713  29.306  1.00 69.93           H
ATOM   2733 HG22 THR A 202      12.080  58.253  29.127  1.00 69.93           H
ATOM   2734 HG23 THR A 202      12.161  57.282  27.884  1.00 69.93           H
ATOM   2735  N   THR A 203      14.808  60.157  29.765  1.00 63.76           N
ATOM   2736  CA  THR A 203      14.425  61.510  30.189  1.00 59.60           C
ATOM   2737  C   THR A 203      14.643  62.531  29.084  1.00 66.20           C
ATOM   2738  O   THR A 203      13.965  63.570  29.063  1.00 63.34           O
ATOM   2739  CB  THR A 203      15.211  61.946  31.427  1.00 56.48           C
ATOM   2740  OG1 THR A 203      16.618  62.052  31.119  1.00 61.83           O
ATOM   2741  CG2 THR A 203      14.963  60.982  32.555  1.00 54.14           C
ATOM   2742  H   THR A 203      15.450  59.814  30.224  1.00 76.52           H
ATOM   2743  HA  THR A 203      13.482  61.513  30.417  1.00 71.52           H
ATOM   2744  HB  THR A 203      14.889  62.817  31.708  1.00 67.78           H
ATOM   2745  HG1 THR A 203      16.912  61.308  30.861  1.00 74.20           H
ATOM   2746 HG21 THR A 203      15.460  61.257  33.341  1.00 64.97           H
ATOM   2747 HG22 THR A 203      14.017  60.962  32.772  1.00 64.97           H
ATOM   2748 HG23 THR A 203      15.246  60.091  32.298  1.00 64.97           H
ATOM   2749  N   LEU A 204      15.597  62.258  28.172  1.00 64.47           N
ATOM   2750  CA  LEU A 204      15.880  63.095  27.007  1.00 58.91           C
ATOM   2751  C   LEU A 204      14.761  63.079  25.977  1.00 64.22           C
ATOM   2752  O   LEU A 204      14.808  63.874  25.021  1.00 56.65           O
ATOM   2753  CB  LEU A 204      17.168  62.630  26.308  1.00 58.86           C
ATOM   2754  CG  LEU A 204      18.512  62.638  27.015  1.00 62.29           C
ATOM   2755  CD1 LEU A 204      19.298  61.475  26.505  1.00 64.81           C
ATOM   2756  CD2 LEU A 204      19.282  63.897  26.744  1.00 61.91           C
ATOM   2757  H   LEU A 204      16.105  61.566  28.218  1.00 77.36           H
ATOM   2758  HA  LEU A 204      16.008  64.011  27.298  1.00 70.70           H
ATOM   2759  HB2 LEU A 204      17.022  61.714  26.023  1.00 70.63           H
ATOM   2760  HB3 LEU A 204      17.278  63.182  25.518  1.00 70.63           H
ATOM   2761  HG  LEU A 204      18.387  62.541  27.972  1.00 74.75           H
ATOM   2762 HD11 LEU A 204      20.162  61.461  26.945  1.00 77.78           H
ATOM   2763 HD12 LEU A 204      18.814  60.657  26.700  1.00 77.78           H
ATOM   2764 HD13 LEU A 204      19.415  61.569  25.547  1.00 77.78           H
ATOM   2765 HD21 LEU A 204      20.129  63.857  27.215  1.00 74.30           H
ATOM   2766 HD22 LEU A 204      19.436  63.973  25.789  1.00 74.30           H
ATOM   2767 HD23 LEU A 204      18.765  64.656  27.057  1.00 74.30           H
ATOM   2768  N   LEU A 205      13.775  62.194  26.135  1.00 57.71           N
ATOM   2769  CA  LEU A 205      12.836  61.892  25.071  1.00 54.06           C
ATOM   2770  C   LEU A 205      11.477  62.462  25.431  1.00 63.96           C
ATOM   2771  O   LEU A 205      10.864  62.076  26.438  1.00 58.78           O
ATOM   2772  CB  LEU A 205      12.754  60.382  24.807  1.00 62.83           C
ATOM   2773  CG  LEU A 205      11.833  59.929  23.662  1.00 62.15           C
ATOM   2774  CD1 LEU A 205      12.229  60.545  22.341  1.00 59.47           C
ATOM   2775  CD2 LEU A 205      11.799  58.412  23.536  1.00 61.24           C
ATOM   2776  H   LEU A 205      13.633  61.753  26.860  1.00 69.25           H
ATOM   2777  HA  LEU A 205      13.135  62.322  24.255  1.00 64.88           H
ATOM   2778  HB2 LEU A 205      13.646  60.062  24.601  1.00 75.40           H
ATOM   2779  HB3 LEU A 205      12.438  59.950  25.617  1.00 75.40           H
ATOM   2780  HG  LEU A 205      10.930  60.223  23.860  1.00 74.59           H
ATOM   2781 HD11 LEU A 205      11.623  60.232  21.652  1.00 71.36           H
ATOM   2782 HD12 LEU A 205      12.175  61.511  22.415  1.00 71.36           H
ATOM   2783 HD13 LEU A 205      13.138  60.280  22.129  1.00 71.36           H
ATOM   2784 HD21 LEU A 205      11.209  58.170  22.805  1.00 73.49           H
ATOM   2785 HD22 LEU A 205      12.697  58.091  23.358  1.00 73.49           H
ATOM   2786 HD23 LEU A 205      11.471  58.034  24.367  1.00 73.49           H
ATOM   2787  N   ARG A 206      11.044  63.393  24.611  1.00 64.39           N
ATOM   2788  CA  ARG A 206       9.689  63.905  24.620  1.00 66.77           C
ATOM   2789  C   ARG A 206       8.693  62.766  24.821  1.00 64.55           C
ATOM   2790  O   ARG A 206       8.779  61.753  24.115  1.00 69.95           O
ATOM   2791  CB  ARG A 206       9.447  64.584  23.270  1.00 70.14           C
ATOM   2792  CG  ARG A 206       8.211  65.390  23.154  1.00 69.35           C
ATOM   2793  CD  ARG A 206       7.750  65.368  21.704  1.00 79.24           C
ATOM   2794  NE  ARG A 206       6.888  64.204  21.472  1.00 82.19           N
ATOM   2795  CZ  ARG A 206       6.680  63.617  20.296  1.00 82.64           C
ATOM   2796  NH1 ARG A 206       7.310  64.064  19.200  1.00 85.47           N
ATOM   2797  NH2 ARG A 206       5.842  62.570  20.228  1.00 76.71           N1+
ATOM   2798  H   ARG A 206      11.538  63.760  24.011  1.00 77.28           H
ATOM   2799  HA  ARG A 206       9.580  64.557  25.331  1.00 80.13           H
ATOM   2800  HB2 ARG A 206      10.195  65.174  23.089  1.00 84.17           H
ATOM   2801  HB3 ARG A 206       9.408  63.896  22.587  1.00 84.17           H
ATOM   2802  HG2 ARG A 206       7.515  65.007  23.710  1.00 83.23           H
ATOM   2803  HG3 ARG A 206       8.392  66.308  23.411  1.00 83.23           H
ATOM   2804  HD2 ARG A 206       7.242  66.172  21.511  1.00 95.10           H
ATOM   2805  HD3 ARG A 206       8.521  65.303  21.118  1.00 95.10           H
ATOM   2806  HE  ARG A 206       6.483  63.873  22.155  1.00 98.63           H
ATOM   2807 HH11 ARG A 206       7.840  64.738  19.254  1.00102.57           H
ATOM   2808 HH12 ARG A 206       7.178  63.680  18.442  1.00102.57           H
ATOM   2809 HH21 ARG A 206       5.449  62.287  20.939  1.00 92.06           H
ATOM   2810 HH22 ARG A 206       5.709  62.174  19.476  1.00 92.06           H
ATOM   2811  N   PRO A 207       7.737  62.888  25.750  1.00 72.79           N
ATOM   2812  CA  PRO A 207       6.659  61.888  25.820  1.00 64.31           C
ATOM   2813  C   PRO A 207       5.987  61.734  24.463  1.00 67.05           C
ATOM   2814  O   PRO A 207       5.998  62.649  23.635  1.00 58.65           O
ATOM   2815  CB  PRO A 207       5.707  62.460  26.880  1.00 73.38           C
ATOM   2816  CG  PRO A 207       6.631  63.293  27.790  1.00 71.07           C
ATOM   2817  CD  PRO A 207       7.609  63.915  26.807  1.00 78.08           C
ATOM   2818  HA  PRO A 207       7.003  61.031  26.116  1.00 77.17           H
ATOM   2819  HB2 PRO A 207       5.039  63.021  26.456  1.00 88.05           H
ATOM   2820  HB3 PRO A 207       5.291  61.737  27.375  1.00 88.05           H
ATOM   2821  HG2 PRO A 207       6.118  63.975  28.251  1.00 85.29           H
ATOM   2822  HG3 PRO A 207       7.089  62.714  28.419  1.00 85.29           H
ATOM   2823  HD2 PRO A 207       7.243  64.735  26.440  1.00 93.70           H
ATOM   2824  HD3 PRO A 207       8.466  64.068  27.235  1.00 93.70           H
ATOM   2825  N   GLY A 208       5.435  60.545  24.224  1.00 66.59           N
ATOM   2826  CA  GLY A 208       4.969  60.182  22.897  1.00 65.37           C
ATOM   2827  C   GLY A 208       6.049  59.974  21.856  1.00 63.51           C
ATOM   2828  O   GLY A 208       5.732  59.501  20.751  1.00 64.28           O
ATOM   2829  H   GLY A 208       5.321  59.933  24.817  1.00 79.91           H
ATOM   2830  HA2 GLY A 208       4.457  59.360  22.960  1.00 78.45           H
ATOM   2831  HA3 GLY A 208       4.376  60.878  22.573  1.00 78.45           H
ATOM   2832  N   GLY A 209       7.310  60.295  22.181  1.00 63.97           N
ATOM   2833  CA  GLY A 209       8.426  60.106  21.275  1.00 66.50           C
ATOM   2834  C   GLY A 209       8.798  58.646  21.104  1.00 64.11           C
ATOM   2835  O   GLY A 209       8.349  57.751  21.824  1.00 62.11           O
ATOM   2836  H   GLY A 209       7.537  60.631  22.939  1.00 76.77           H
ATOM   2837  HA2 GLY A 209       8.199  60.468  20.404  1.00 79.80           H
ATOM   2838  HA3 GLY A 209       9.200  60.582  21.613  1.00 79.80           H
ATOM   2839  N   HIS A 210       9.664  58.405  20.124  1.00 67.83           N
ATOM   2840  CA  HIS A 210       9.992  57.052  19.702  1.00 58.85           C
ATOM   2841  C   HIS A 210      11.456  56.741  19.983  1.00 51.08           C
ATOM   2842  O   HIS A 210      12.336  57.590  19.800  1.00 55.65           O
ATOM   2843  CB  HIS A 210       9.671  56.888  18.232  1.00 59.22           C
ATOM   2844  CG  HIS A 210       8.209  56.934  17.938  1.00 53.95           C
ATOM   2845  ND1 HIS A 210       7.396  55.830  18.057  1.00 50.32           N
ATOM   2846  CD2 HIS A 210       7.412  57.951  17.532  1.00 56.80           C
ATOM   2847  CE1 HIS A 210       6.160  56.160  17.719  1.00 62.25           C
ATOM   2848  NE2 HIS A 210       6.141  57.445  17.411  1.00 63.86           N
ATOM   2849  H   HIS A 210      10.079  59.017  19.685  1.00 81.39           H
ATOM   2850  HA  HIS A 210       9.449  56.422  20.201  1.00 70.63           H
ATOM   2851  HB2 HIS A 210      10.009  56.030  17.930  1.00 71.07           H
ATOM   2852  HB3 HIS A 210      10.098  57.604  17.736  1.00 71.07           H
ATOM   2853  HD2 HIS A 210       7.676  58.827  17.368  1.00 68.16           H
ATOM   2854  HE1 HIS A 210       5.424  55.591  17.723  1.00 74.71           H
ATOM   2855  HE2 HIS A 210       5.447  57.890  17.163  1.00 76.63           H
ATOM   2856  N   LEU A 211      11.704  55.518  20.438  1.00 47.88           N
ATOM   2857  CA  LEU A 211      13.052  55.013  20.657  1.00 53.07           C
ATOM   2858  C   LEU A 211      13.314  53.858  19.698  1.00 47.63           C
ATOM   2859  O   LEU A 211      12.467  52.971  19.527  1.00 45.42           O
ATOM   2860  CB  LEU A 211      13.248  54.536  22.096  1.00 46.78           C
ATOM   2861  CG  LEU A 211      14.548  53.776  22.371  1.00 45.03           C
ATOM   2862  CD1 LEU A 211      15.795  54.613  22.158  1.00 37.82           C
ATOM   2863  CD2 LEU A 211      14.487  53.299  23.762  1.00 43.21           C
ATOM   2864  H   LEU A 211      11.090  54.948  20.632  1.00 57.46           H
ATOM   2865  HA  LEU A 211      13.695  55.716  20.476  1.00 63.69           H
ATOM   2866  HB2 LEU A 211      13.235  55.310  22.680  1.00 56.14           H
ATOM   2867  HB3 LEU A 211      12.513  53.946  22.325  1.00 56.14           H
ATOM   2868  HG  LEU A 211      14.597  53.004  21.786  1.00 54.05           H
ATOM   2869 HD11 LEU A 211      16.575  54.071  22.350  1.00 45.39           H
ATOM   2870 HD12 LEU A 211      15.818  54.914  21.236  1.00 45.39           H
ATOM   2871 HD13 LEU A 211      15.767  55.377  22.755  1.00 45.39           H
ATOM   2872 HD21 LEU A 211      15.302  52.812  23.964  1.00 51.85           H
ATOM   2873 HD22 LEU A 211      14.402  54.062  24.354  1.00 51.85           H
ATOM   2874 HD23 LEU A 211      13.719  52.715  23.861  1.00 51.85           H
ATOM   2875  N   LEU A 212      14.482  53.877  19.077  1.00 46.48           N
ATOM   2876  CA  LEU A 212      14.949  52.770  18.259  1.00 45.04           C
ATOM   2877  C   LEU A 212      16.224  52.250  18.886  1.00 38.39           C
ATOM   2878  O   LEU A 212      17.231  52.964  18.957  1.00 43.19           O
ATOM   2879  CB  LEU A 212      15.180  53.209  16.824  1.00 44.44           C
ATOM   2880  CG  LEU A 212      13.962  53.804  16.098  1.00 44.09           C
ATOM   2881  CD1 LEU A 212      14.267  53.986  14.623  1.00 52.83           C
ATOM   2882  CD2 LEU A 212      12.747  52.951  16.255  1.00 46.29           C
ATOM   2883  H   LEU A 212      15.035  54.535  19.114  1.00 55.78           H
ATOM   2884  HA  LEU A 212      14.288  52.060  18.263  1.00 54.05           H
ATOM   2885  HB2 LEU A 212      15.877  53.884  16.820  1.00 53.33           H
ATOM   2886  HB3 LEU A 212      15.474  52.439  16.313  1.00 53.33           H
ATOM   2887  HG  LEU A 212      13.766  54.677  16.473  1.00 52.91           H
ATOM   2888 HD11 LEU A 212      13.488  54.361  14.183  1.00 63.40           H
ATOM   2889 HD12 LEU A 212      15.023  54.587  14.529  1.00 63.40           H
ATOM   2890 HD13 LEU A 212      14.482  53.122  14.236  1.00 63.40           H
ATOM   2891 HD21 LEU A 212      12.008  53.364  15.782  1.00 55.55           H
ATOM   2892 HD22 LEU A 212      12.928  52.073  15.883  1.00 55.55           H
ATOM   2893 HD23 LEU A 212      12.536  52.874  17.198  1.00 55.55           H
ATOM   2894  N   LEU A 213      16.177  51.017  19.347  1.00 36.73           N
ATOM   2895  CA  LEU A 213      17.253  50.449  20.132  1.00 43.09           C
ATOM   2896  C   LEU A 213      17.738  49.198  19.428  1.00 42.90           C
ATOM   2897  O   LEU A 213      16.934  48.329  19.063  1.00 40.90           O
ATOM   2898  CB  LEU A 213      16.783  50.108  21.550  1.00 41.42           C
ATOM   2899  CG  LEU A 213      17.559  50.522  22.793  1.00 40.57           C
ATOM   2900  CD1 LEU A 213      17.379  49.464  23.812  1.00 39.92           C
ATOM   2901  CD2 LEU A 213      19.002  50.716  22.566  1.00 43.43           C
ATOM   2902  H   LEU A 213      15.519  50.477  19.217  1.00 44.07           H
ATOM   2903  HA  LEU A 213      17.987  51.081  20.189  1.00 51.72           H
ATOM   2904  HB2 LEU A 213      15.897  50.489  21.651  1.00 49.71           H
ATOM   2905  HB3 LEU A 213      16.706  49.142  21.595  1.00 49.71           H
ATOM   2906  HG  LEU A 213      17.191  51.349  23.143  1.00 48.68           H
ATOM   2907 HD11 LEU A 213      17.867  49.710  24.613  1.00 47.91           H
ATOM   2908 HD12 LEU A 213      16.434  49.377  24.013  1.00 47.91           H
ATOM   2909 HD13 LEU A 213      17.721  48.627  23.460  1.00 47.91           H
ATOM   2910 HD21 LEU A 213      19.421  50.977  23.401  1.00 52.12           H
ATOM   2911 HD22 LEU A 213      19.386  49.883  22.249  1.00 52.12           H
ATOM   2912 HD23 LEU A 213      19.126  51.412  21.902  1.00 52.12           H
ATOM   2913  N   ILE A 214      19.047  49.125  19.230  1.00 33.50           N
ATOM   2914  CA  ILE A 214      19.694  47.961  18.664  1.00 36.76           C
ATOM   2915  C   ILE A 214      20.778  47.519  19.627  1.00 33.53           C
ATOM   2916  O   ILE A 214      21.526  48.352  20.149  1.00 34.30           O
ATOM   2917  CB  ILE A 214      20.290  48.284  17.276  1.00 40.13           C
ATOM   2918  CG1 ILE A 214      19.174  48.334  16.223  1.00 39.26           C
ATOM   2919  CG2 ILE A 214      21.290  47.266  16.848  1.00 40.56           C
ATOM   2920  CD1 ILE A 214      19.596  48.992  14.917  1.00 40.83           C
ATOM   2921  H   ILE A 214      19.594  49.760  19.423  1.00 40.20           H
ATOM   2922  HA  ILE A 214      19.050  47.242  18.568  1.00 44.11           H
ATOM   2923  HB  ILE A 214      20.723  49.151  17.315  1.00 48.16           H
ATOM   2924 HG12 ILE A 214      18.893  47.428  16.021  1.00 47.11           H
ATOM   2925 HG13 ILE A 214      18.427  48.838  16.582  1.00 47.11           H
ATOM   2926 HG21 ILE A 214      21.635  47.510  15.975  1.00 48.68           H
ATOM   2927 HG22 ILE A 214      22.013  47.242  17.494  1.00 48.68           H
ATOM   2928 HG23 ILE A 214      20.858  46.399  16.803  1.00 48.68           H
ATOM   2929 HD11 ILE A 214      18.844  48.988  14.304  1.00 49.00           H
ATOM   2930 HD12 ILE A 214      19.870  49.905  15.098  1.00 49.00           H
ATOM   2931 HD13 ILE A 214      20.336  48.493  14.537  1.00 49.00           H
ATOM   2932  N   GLY A 215      20.885  46.212  19.855  1.00 34.24           N
ATOM   2933  CA  GLY A 215      22.022  45.764  20.644  1.00 41.19           C
ATOM   2934  C   GLY A 215      22.353  44.295  20.504  1.00 40.65           C
ATOM   2935  O   GLY A 215      21.678  43.533  19.803  1.00 38.63           O
ATOM   2936  H   GLY A 215      20.348  45.599  19.581  1.00 41.09           H
ATOM   2937  HA2 GLY A 215      22.806  46.273  20.385  1.00 49.43           H
ATOM   2938  HA3 GLY A 215      21.845  45.942  21.581  1.00 49.43           H
ATOM   2939  N   ALA A 216      23.426  43.929  21.206  1.00 35.12           N
ATOM   2940  CA  ALA A 216      23.889  42.553  21.317  1.00 36.53           C
ATOM   2941  C   ALA A 216      23.013  41.760  22.287  1.00 35.46           C
ATOM   2942  O   ALA A 216      22.613  42.266  23.332  1.00 36.66           O
ATOM   2943  CB  ALA A 216      25.345  42.519  21.818  1.00 42.17           C
ATOM   2944  H   ALA A 216      23.918  44.484  21.640  1.00 42.15           H
ATOM   2945  HA  ALA A 216      23.852  42.127  20.446  1.00 43.84           H
ATOM   2946  HB1 ALA A 216      25.633  41.596  21.885  1.00 50.61           H
ATOM   2947  HB2 ALA A 216      25.907  42.997  21.188  1.00 50.61           H
ATOM   2948  HB3 ALA A 216      25.388  42.944  22.689  1.00 50.61           H
ATOM   2949  N   LEU A 217      22.714  40.522  21.918  1.00 33.42           N
ATOM   2950  CA  LEU A 217      21.994  39.572  22.742  1.00 35.64           C
ATOM   2951  C   LEU A 217      22.956  38.533  23.303  1.00 47.01           C
ATOM   2952  O   LEU A 217      23.686  37.879  22.541  1.00 37.12           O
ATOM   2953  CB  LEU A 217      20.934  38.861  21.915  1.00 35.29           C
ATOM   2954  CG  LEU A 217      19.430  39.136  22.036  1.00 44.24           C
ATOM   2955  CD1 LEU A 217      19.157  40.436  22.641  1.00 44.90           C
ATOM   2956  CD2 LEU A 217      18.775  39.097  20.643  1.00 37.69           C
ATOM   2957  H   LEU A 217      22.932  40.197  21.152  1.00 40.10           H
ATOM   2958  HA  LEU A 217      21.562  40.032  23.478  1.00 42.78           H
ATOM   2959  HB2 LEU A 217      21.154  39.025  20.985  1.00 42.36           H
ATOM   2960  HB3 LEU A 217      21.039  37.913  22.087  1.00 42.36           H
ATOM   2961  HG  LEU A 217      19.020  38.450  22.586  1.00 53.09           H
ATOM   2962 HD11 LEU A 217      18.196  40.563  22.695  1.00 53.89           H
ATOM   2963 HD12 LEU A 217      19.544  40.458  23.530  1.00 53.89           H
ATOM   2964 HD13 LEU A 217      19.551  41.130  22.090  1.00 53.89           H
ATOM   2965 HD21 LEU A 217      17.825  39.273  20.736  1.00 45.24           H
ATOM   2966 HD22 LEU A 217      19.184  39.776  20.083  1.00 45.24           H
ATOM   2967 HD23 LEU A 217      18.913  38.219  20.254  1.00 45.24           H
ATOM   2968  N   GLU A 218      22.896  38.324  24.627  1.00 39.87           N
ATOM   2969  CA  GLU A 218      23.672  37.275  25.288  1.00 30.12           C
ATOM   2970  C   GLU A 218      25.162  37.442  25.046  1.00 35.37           C
ATOM   2971  O   GLU A 218      25.896  36.460  24.895  1.00 39.10           O
ATOM   2972  CB  GLU A 218      23.208  35.866  24.864  1.00 34.40           C
ATOM   2973  CG  GLU A 218      21.699  35.484  25.289  1.00 45.58           C
ATOM   2974  CD  GLU A 218      21.398  35.752  26.787  1.00 56.25           C
ATOM   2975  OE1 GLU A 218      20.198  35.771  27.189  1.00 51.11           O
ATOM   2976  OE2 GLU A 218      22.374  35.965  27.562  1.00 45.25           O1-
ATOM   2977  H   GLU A 218      22.407  38.783  25.165  1.00 47.85           H
ATOM   2978  HA  GLU A 218      23.527  37.349  26.244  1.00 36.15           H
ATOM   2979  HB2 GLU A 218      23.264  35.801  23.898  1.00 41.29           H
ATOM   2980  HB3 GLU A 218      23.799  35.213  25.269  1.00 41.29           H
ATOM   2981  HG2 GLU A 218      21.081  36.013  24.761  1.00 54.70           H
ATOM   2982  HG3 GLU A 218      21.555  34.540  25.120  1.00 54.70           H
ATOM   2983  N   GLU A 219      25.626  38.691  25.057  1.00 37.66           N
ATOM   2984  CA  GLU A 219      27.041  39.006  24.870  1.00 41.53           C
ATOM   2985  C   GLU A 219      27.694  39.330  26.216  1.00 39.13           C
ATOM   2986  O   GLU A 219      27.136  40.083  27.018  1.00 41.33           O
ATOM   2987  CB  GLU A 219      27.231  40.192  23.898  1.00 34.01           C
ATOM   2988  CG  GLU A 219      28.671  40.730  23.880  1.00 37.59           C
ATOM   2989  CD  GLU A 219      28.958  41.723  22.784  1.00 46.12           C
ATOM   2990  OE1 GLU A 219      28.751  42.881  22.973  1.00 41.67           O
ATOM   2991  OE2 GLU A 219      29.445  41.208  21.656  1.00 49.35           O
ATOM   2992  H   GLU A 219      25.131  39.384  25.174  1.00 45.20           H
ATOM   2993  HA  GLU A 219      27.491  38.234  24.495  1.00 49.84           H
ATOM   2994  HB2 GLU A 219      26.645  40.917  24.167  1.00 40.82           H
ATOM   2995  HB3 GLU A 219      27.009  39.902  23.000  1.00 40.82           H
ATOM   2996  HG2 GLU A 219      29.278  39.982  23.766  1.00 45.11           H
ATOM   2997  HG3 GLU A 219      28.848  41.168  24.727  1.00 45.11           H
ATOM   2998  HE2 GLU A 219      29.589  41.916  21.043  1.00 59.22           H
ATOM   2999  N   SER A 220      28.918  38.822  26.440  1.00 37.77           N
ATOM   3000  CA  SER A 220      29.625  39.148  27.675  1.00 48.29           C
ATOM   3001  C   SER A 220      30.968  39.829  27.486  1.00 40.99           C
ATOM   3002  O   SER A 220      31.433  40.497  28.422  1.00 44.77           O
ATOM   3003  CB  SER A 220      29.840  37.891  28.528  1.00 42.06           C
ATOM   3004  OG  SER A 220      30.655  36.940  27.885  1.00 42.09           O
ATOM   3005  H   SER A 220      29.344  38.301  25.905  1.00 45.32           H
ATOM   3006  HA  SER A 220      29.069  39.753  28.191  1.00 57.95           H
ATOM   3007  HB2 SER A 220      30.263  38.149  29.362  1.00 50.47           H
ATOM   3008  HB3 SER A 220      28.977  37.488  28.710  1.00 50.47           H
ATOM   3009  HG  SER A 220      30.302  36.700  27.161  1.00 50.51           H
ATOM   3010  N   TRP A 221      31.596  39.700  26.321  1.00 43.09           N
ATOM   3011  CA  TRP A 221      32.794  40.474  26.009  1.00 40.47           C
ATOM   3012  C   TRP A 221      32.838  40.779  24.525  1.00 41.20           C
ATOM   3013  O   TRP A 221      32.237  40.080  23.717  1.00 40.82           O
ATOM   3014  CB  TRP A 221      34.071  39.733  26.361  1.00 34.84           C
ATOM   3015  CG  TRP A 221      34.196  38.385  25.696  1.00 37.58           C
ATOM   3016  CD1 TRP A 221      33.639  37.216  26.124  1.00 39.26           C
ATOM   3017  CD2 TRP A 221      34.945  38.061  24.517  1.00 29.56           C
ATOM   3018  NE1 TRP A 221      33.971  36.194  25.276  1.00 34.54           N
ATOM   3019  CE2 TRP A 221      34.775  36.688  24.281  1.00 37.58           C
ATOM   3020  CE3 TRP A 221      35.720  38.805  23.624  1.00 36.57           C
ATOM   3021  CZ2 TRP A 221      35.355  36.038  23.186  1.00 37.86           C
ATOM   3022  CZ3 TRP A 221      36.301  38.154  22.521  1.00 36.09           C
ATOM   3023  CH2 TRP A 221      36.118  36.796  22.325  1.00 41.95           C
ATOM   3024  H   TRP A 221      31.348  39.169  25.692  1.00 51.71           H
ATOM   3025  HA  TRP A 221      32.777  41.312  26.497  1.00 48.57           H
ATOM   3026  HB2 TRP A 221      34.830  40.271  26.086  1.00 41.81           H
ATOM   3027  HB3 TRP A 221      34.098  39.594  27.321  1.00 41.81           H
ATOM   3028  HD1 TRP A 221      33.106  37.127  26.881  1.00 47.12           H
ATOM   3029  HE1 TRP A 221      33.724  35.374  25.359  1.00 41.45           H
ATOM   3030  HE3 TRP A 221      35.841  39.719  23.751  1.00 43.89           H
ATOM   3031  HZ2 TRP A 221      35.234  35.127  23.048  1.00 45.44           H
ATOM   3032  HZ3 TRP A 221      36.826  38.639  21.926  1.00 43.31           H
ATOM   3033  HH2 TRP A 221      36.519  36.385  21.593  1.00 50.34           H
ATOM   3034  N   TYR A 222      33.622  41.793  24.176  1.00 38.52           N
ATOM   3035  CA  TYR A 222      33.972  42.049  22.796  1.00 44.55           C
ATOM   3036  C   TYR A 222      35.227  42.885  22.855  1.00 46.07           C
ATOM   3037  O   TYR A 222      35.468  43.601  23.833  1.00 43.67           O
ATOM   3038  CB  TYR A 222      32.869  42.771  21.990  1.00 35.63           C
ATOM   3039  CG  TYR A 222      32.673  44.230  22.320  1.00 42.04           C
ATOM   3040  CD1 TYR A 222      33.319  45.201  21.600  1.00 42.23           C
ATOM   3041  CD2 TYR A 222      31.842  44.638  23.367  1.00 42.52           C
ATOM   3042  CE1 TYR A 222      33.151  46.523  21.894  1.00 40.88           C
ATOM   3043  CE2 TYR A 222      31.667  45.958  23.661  1.00 35.50           C
ATOM   3044  CZ  TYR A 222      32.326  46.893  22.912  1.00 35.82           C
ATOM   3045  OH  TYR A 222      32.169  48.232  23.165  1.00 42.29           O
ATOM   3046  H   TYR A 222      33.965  42.352  24.732  1.00 46.22           H
ATOM   3047  HA  TYR A 222      34.179  41.212  22.353  1.00 53.47           H
ATOM   3048  HB2 TYR A 222      33.091  42.714  21.047  1.00 42.76           H
ATOM   3049  HB3 TYR A 222      32.026  42.321  22.152  1.00 42.76           H
ATOM   3050  HD1 TYR A 222      33.880  44.955  20.900  1.00 50.69           H
ATOM   3051  HD2 TYR A 222      31.393  43.996  23.869  1.00 51.02           H
ATOM   3052  HE1 TYR A 222      33.588  47.171  21.391  1.00 49.06           H
ATOM   3053  HE2 TYR A 222      31.105  46.218  24.355  1.00 42.61           H
ATOM   3054  HH  TYR A 222      31.642  48.343  23.809  1.00 50.75           H
ATOM   3055  N   LEU A 223      36.033  42.754  21.821  1.00 35.98           N
ATOM   3056  CA  LEU A 223      37.313  43.421  21.753  1.00 39.66           C
ATOM   3057  C   LEU A 223      37.218  44.660  20.888  1.00 44.17           C
ATOM   3058  O   LEU A 223      36.337  44.806  20.043  1.00 45.09           O
ATOM   3059  CB  LEU A 223      38.361  42.479  21.194  1.00 33.11           C
ATOM   3060  CG  LEU A 223      38.574  41.252  22.035  1.00 38.96           C
ATOM   3061  CD1 LEU A 223      39.450  40.278  21.290  1.00 40.30           C
ATOM   3062  CD2 LEU A 223      39.186  41.682  23.364  1.00 40.48           C
ATOM   3063  H   LEU A 223      35.856  42.273  21.130  1.00 43.18           H
ATOM   3064  HA  LEU A 223      37.585  43.689  22.645  1.00 47.60           H
ATOM   3065  HB2 LEU A 223      38.083  42.190  20.310  1.00 39.74           H
ATOM   3066  HB3 LEU A 223      39.207  42.951  21.135  1.00 39.74           H
ATOM   3067  HG  LEU A 223      37.720  40.827  22.211  1.00 46.76           H
ATOM   3068 HD11 LEU A 223      39.583  39.489  21.839  1.00 48.36           H
ATOM   3069 HD12 LEU A 223      39.014  40.033  20.459  1.00 48.36           H
ATOM   3070 HD13 LEU A 223      40.304  40.700  21.104  1.00 48.36           H
ATOM   3071 HD21 LEU A 223      39.328  40.897  23.915  1.00 48.58           H
ATOM   3072 HD22 LEU A 223      40.032  42.124  23.193  1.00 48.58           H
ATOM   3073 HD23 LEU A 223      38.577  42.293  23.808  1.00 48.58           H
ATOM   3074  N   ALA A 224      38.175  45.544  21.096  1.00 41.94           N
ATOM   3075  CA  ALA A 224      38.246  46.772  20.334  1.00 41.42           C
ATOM   3076  C   ALA A 224      39.694  47.227  20.390  1.00 43.86           C
ATOM   3077  O   ALA A 224      40.009  48.249  21.002  1.00 43.74           O
ATOM   3078  CB  ALA A 224      37.278  47.819  20.899  1.00 47.55           C
ATOM   3079  H   ALA A 224      38.801  45.455  21.678  1.00 50.33           H
ATOM   3080  HA  ALA A 224      38.011  46.598  19.409  1.00 49.70           H
ATOM   3081  HB1 ALA A 224      37.347  48.629  20.370  1.00 57.06           H
ATOM   3082  HB2 ALA A 224      36.374  47.469  20.853  1.00 57.06           H
ATOM   3083  HB3 ALA A 224      37.516  48.003  21.821  1.00 57.06           H
ATOM   3084  N   GLY A 225      40.576  46.458  19.765  1.00 38.30           N
ATOM   3085  CA  GLY A 225      41.980  46.729  19.862  1.00 41.35           C
ATOM   3086  C   GLY A 225      42.489  46.187  21.163  1.00 50.82           C
ATOM   3087  O   GLY A 225      42.207  45.053  21.509  1.00 45.09           O
ATOM   3088  H   GLY A 225      40.377  45.775  19.282  1.00 45.96           H
ATOM   3089  HA2 GLY A 225      42.455  46.303  19.131  1.00 49.62           H
ATOM   3090  HA3 GLY A 225      42.139  47.685  19.830  1.00 49.62           H
ATOM   3091  N   GLU A 226      43.228  47.008  21.906  1.00 50.36           N
ATOM   3092  CA  GLU A 226      43.733  46.592  23.202  1.00 55.20           C
ATOM   3093  C   GLU A 226      42.651  46.640  24.277  1.00 57.27           C
ATOM   3094  O   GLU A 226      42.840  46.074  25.352  1.00 63.70           O
ATOM   3095  CB  GLU A 226      44.954  47.453  23.586  1.00 54.16           C
ATOM   3096  CG  GLU A 226      46.087  47.388  22.581  1.00 63.74           C
ATOM   3097  CD  GLU A 226      47.368  48.058  23.053  1.00 86.21           C
ATOM   3098  OE1 GLU A 226      47.347  49.242  23.507  1.00 82.89           O
ATOM   3099  OE2 GLU A 226      48.414  47.377  22.947  1.00 92.31           O1-
ATOM   3100  H   GLU A 226      43.448  47.808  21.680  1.00 60.44           H
ATOM   3101  HA  GLU A 226      44.034  45.672  23.134  1.00 66.24           H
ATOM   3102  HB2 GLU A 226      44.673  48.379  23.657  1.00 65.00           H
ATOM   3103  HB3 GLU A 226      45.296  47.147  24.440  1.00 65.00           H
ATOM   3104  HG2 GLU A 226      46.290  46.457  22.399  1.00 76.49           H
ATOM   3105  HG3 GLU A 226      45.806  47.829  21.764  1.00 76.49           H
ATOM   3106  N   ALA A 227      41.505  47.247  24.001  1.00 51.46           N
ATOM   3107  CA  ALA A 227      40.405  47.199  24.942  1.00 44.23           C
ATOM   3108  C   ALA A 227      39.695  45.851  24.881  1.00 47.93           C
ATOM   3109  O   ALA A 227      39.437  45.303  23.807  1.00 51.47           O
ATOM   3110  CB  ALA A 227      39.411  48.333  24.677  1.00 49.60           C
ATOM   3111  H   ALA A 227      41.343  47.689  23.281  1.00 61.76           H
ATOM   3112  HA  ALA A 227      40.755  47.312  25.840  1.00 53.08           H
ATOM   3113  HB1 ALA A 227      38.688  48.276  25.321  1.00 59.53           H
ATOM   3114  HB2 ALA A 227      39.870  49.183  24.769  1.00 59.53           H
ATOM   3115  HB3 ALA A 227      39.061  48.242  23.777  1.00 59.53           H
ATOM   3116  N   ARG A 228      39.347  45.346  26.054  1.00 48.62           N
ATOM   3117  CA  ARG A 228      38.641  44.085  26.233  1.00 40.86           C
ATOM   3118  C   ARG A 228      37.458  44.434  27.126  1.00 53.78           C
ATOM   3119  O   ARG A 228      37.620  44.566  28.345  1.00 59.86           O
ATOM   3120  CB  ARG A 228      39.565  43.037  26.849  1.00 51.81           C
ATOM   3121  CG  ARG A 228      39.122  41.579  26.778  1.00 50.05           C
ATOM   3122  CD  ARG A 228      38.013  41.312  27.731  1.00 51.07           C
ATOM   3123  NE  ARG A 228      37.737  39.887  27.828  1.00 61.55           N
ATOM   3124  CZ  ARG A 228      36.871  39.370  28.695  1.00 56.05           C
ATOM   3125  NH1 ARG A 228      36.205  40.170  29.523  1.00 50.47           N
ATOM   3126  NH2 ARG A 228      36.670  38.057  28.732  1.00 54.96           N1+
ATOM   3127  H   ARG A 228      39.519  45.738  26.801  1.00 58.34           H
ATOM   3128  HA  ARG A 228      38.313  43.761  25.379  1.00 49.03           H
ATOM   3129  HB2 ARG A 228      40.424  43.094  26.401  1.00 62.18           H
ATOM   3130  HB3 ARG A 228      39.681  43.253  27.787  1.00 62.18           H
ATOM   3131  HG2 ARG A 228      38.808  41.381  25.881  1.00 60.06           H
ATOM   3132  HG3 ARG A 228      39.868  41.004  27.009  1.00 60.06           H
ATOM   3133  HD2 ARG A 228      38.261  41.636  28.611  1.00 61.28           H
ATOM   3134  HD3 ARG A 228      37.209  41.759  27.422  1.00 61.28           H
ATOM   3135  HE  ARG A 228      38.260  39.347  27.410  1.00 73.86           H
ATOM   3136 HH11 ARG A 228      36.336  41.020  29.498  1.00 60.57           H
ATOM   3137 HH12 ARG A 228      35.644  39.838  30.083  1.00 60.57           H
ATOM   3138 HH21 ARG A 228      37.101  37.540  28.196  1.00 65.96           H
ATOM   3139 HH22 ARG A 228      36.108  37.723  29.292  1.00 65.96           H
ATOM   3140  N   LEU A 229      36.287  44.636  26.518  1.00 42.74           N
ATOM   3141  CA  LEU A 229      35.134  45.157  27.234  1.00 40.33           C
ATOM   3142  C   LEU A 229      34.323  44.012  27.808  1.00 46.34           C
ATOM   3143  O   LEU A 229      34.027  43.041  27.100  1.00 47.27           O
ATOM   3144  CB  LEU A 229      34.231  46.019  26.342  1.00 42.14           C
ATOM   3145  CG  LEU A 229      34.781  47.256  25.647  1.00 48.61           C
ATOM   3146  CD1 LEU A 229      35.431  48.202  26.647  1.00 47.99           C
ATOM   3147  CD2 LEU A 229      35.764  46.872  24.493  1.00 49.22           C
ATOM   3148  H   LEU A 229      36.139  44.477  25.686  1.00 51.29           H
ATOM   3149  HA  LEU A 229      35.441  45.707  27.972  1.00 48.40           H
ATOM   3150  HB2 LEU A 229      33.885  45.444  25.641  1.00 50.57           H
ATOM   3151  HB3 LEU A 229      33.489  46.321  26.888  1.00 50.57           H
ATOM   3152  HG  LEU A 229      34.038  47.732  25.244  1.00 58.34           H
ATOM   3153 HD11 LEU A 229      35.770  48.977  26.173  1.00 57.59           H
ATOM   3154 HD12 LEU A 229      34.767  48.476  27.299  1.00 57.59           H
ATOM   3155 HD13 LEU A 229      36.160  47.740  27.090  1.00 57.59           H
ATOM   3156 HD21 LEU A 229      36.092  47.684  24.075  1.00 59.06           H
ATOM   3157 HD22 LEU A 229      36.505  46.368  24.864  1.00 59.06           H
ATOM   3158 HD23 LEU A 229      35.290  46.333  23.841  1.00 59.06           H
ATOM   3159  N   THR A 230      33.967  44.158  29.094  1.00 55.88           N
ATOM   3160  CA  THR A 230      33.171  43.215  29.876  1.00 54.88           C
ATOM   3161  C   THR A 230      31.769  43.771  30.014  1.00 61.44           C
ATOM   3162  O   THR A 230      31.583  44.840  30.607  1.00 65.13           O
ATOM   3163  CB  THR A 230      33.752  43.031  31.274  1.00 56.19           C
ATOM   3164  OG1 THR A 230      35.096  42.556  31.166  1.00 60.28           O
ATOM   3165  CG2 THR A 230      32.923  42.037  32.071  1.00 56.62           C
ATOM   3166  H   THR A 230      34.195  44.845  29.557  1.00 67.06           H
ATOM   3167  HA  THR A 230      33.132  42.355  29.429  1.00 65.86           H
ATOM   3168  HB  THR A 230      33.746  43.881  31.742  1.00 67.43           H
ATOM   3169  HG1 THR A 230      35.426  42.451  31.932  1.00 72.34           H
ATOM   3170 HG21 THR A 230      33.300  41.927  32.958  1.00 67.95           H
ATOM   3171 HG22 THR A 230      32.011  42.357  32.153  1.00 67.95           H
ATOM   3172 HG23 THR A 230      32.916  41.177  31.622  1.00 67.95           H
ATOM   3173  N   VAL A 231      30.781  43.015  29.542  1.00 56.46           N
ATOM   3174  CA  VAL A 231      29.465  43.568  29.292  1.00 52.44           C
ATOM   3175  C   VAL A 231      28.397  42.611  29.809  1.00 42.45           C
ATOM   3176  O   VAL A 231      28.663  41.450  30.111  1.00 40.83           O
ATOM   3177  CB  VAL A 231      29.289  43.878  27.794  1.00 54.05           C
ATOM   3178  CG1 VAL A 231      30.336  44.904  27.379  1.00 58.15           C
ATOM   3179  CG2 VAL A 231      29.445  42.625  26.928  1.00 44.92           C
ATOM   3180  H   VAL A 231      30.853  42.178  29.360  1.00 67.76           H
ATOM   3181  HA  VAL A 231      29.378  44.401  29.780  1.00 62.93           H
ATOM   3182  HB  VAL A 231      28.409  44.255  27.640  1.00 64.86           H
ATOM   3183 HG11 VAL A 231      30.228  45.101  26.435  1.00 69.79           H
ATOM   3184 HG12 VAL A 231      30.213  45.711  27.902  1.00 69.79           H
ATOM   3185 HG13 VAL A 231      31.219  44.536  27.540  1.00 69.79           H
ATOM   3186 HG21 VAL A 231      29.326  42.868  25.997  1.00 53.91           H
ATOM   3187 HG22 VAL A 231      30.332  42.256  27.064  1.00 53.91           H
ATOM   3188 HG23 VAL A 231      28.773  41.976  27.189  1.00 53.91           H
ATOM   3189  N   VAL A 232      27.171  43.128  29.889  1.00 42.25           N
ATOM   3190  CA  VAL A 232      26.038  42.405  30.461  1.00 55.62           C
ATOM   3191  C   VAL A 232      25.373  41.600  29.371  1.00 40.53           C
ATOM   3192  O   VAL A 232      24.781  42.189  28.455  1.00 45.57           O
ATOM   3193  CB  VAL A 232      24.974  43.336  31.050  1.00 54.03           C
ATOM   3194  CG1 VAL A 232      24.000  42.482  31.858  1.00 42.59           C
ATOM   3195  CG2 VAL A 232      25.591  44.312  31.833  1.00 61.48           C
ATOM   3196  H   VAL A 232      26.968  43.915  29.610  1.00 50.71           H
ATOM   3197  HA  VAL A 232      26.347  41.802  31.155  1.00 66.75           H
ATOM   3198  HB  VAL A 232      24.487  43.772  30.333  1.00 64.84           H
ATOM   3199 HG11 VAL A 232      23.317  43.057  32.239  1.00 51.11           H
ATOM   3200 HG12 VAL A 232      23.591  41.828  31.269  1.00 51.11           H
ATOM   3201 HG13 VAL A 232      24.487  42.032  32.566  1.00 51.11           H
ATOM   3202 HG21 VAL A 232      24.910  44.897  32.202  1.00 73.78           H
ATOM   3203 HG22 VAL A 232      26.079  43.879  32.550  1.00 73.78           H
ATOM   3204 HG23 VAL A 232      26.201  44.823  31.278  1.00 73.78           H
ATOM   3205  N   PRO A 233      25.286  40.275  29.513  1.00 42.29           N
ATOM   3206  CA  PRO A 233      24.471  39.484  28.594  1.00 42.18           C
ATOM   3207  C   PRO A 233      22.996  39.642  28.919  1.00 49.88           C
ATOM   3208  O   PRO A 233      22.539  39.283  30.009  1.00 49.08           O
ATOM   3209  CB  PRO A 233      24.954  38.061  28.834  1.00 41.42           C
ATOM   3210  CG  PRO A 233      25.411  38.098  30.265  1.00 48.68           C
ATOM   3211  CD  PRO A 233      26.010  39.453  30.489  1.00 43.59           C
ATOM   3212  HA  PRO A 233      24.638  39.740  27.673  1.00 50.62           H
ATOM   3213  HB2 PRO A 233      24.221  37.436  28.717  1.00 49.71           H
ATOM   3214  HB3 PRO A 233      25.689  37.854  28.237  1.00 49.71           H
ATOM   3215  HG2 PRO A 233      24.650  37.963  30.851  1.00 58.42           H
ATOM   3216  HG3 PRO A 233      26.076  37.407  30.409  1.00 58.42           H
ATOM   3217  HD2 PRO A 233      25.833  39.760  31.392  1.00 52.31           H
ATOM   3218  HD3 PRO A 233      26.959  39.445  30.291  1.00 52.31           H
ATOM   3219  N   VAL A 234      22.255  40.174  27.953  1.00 42.33           N
ATOM   3220  CA  VAL A 234      20.823  40.372  28.069  1.00 40.82           C
ATOM   3221  C   VAL A 234      20.129  39.535  27.007  1.00 38.56           C
ATOM   3222  O   VAL A 234      20.704  39.188  25.965  1.00 48.92           O
ATOM   3223  CB  VAL A 234      20.443  41.871  27.957  1.00 44.37           C
ATOM   3224  CG1 VAL A 234      21.281  42.712  28.989  1.00 53.57           C
ATOM   3225  CG2 VAL A 234      20.618  42.438  26.534  1.00 44.07           C
ATOM   3226  H   VAL A 234      22.574  40.434  27.198  1.00 50.80           H
ATOM   3227  HA  VAL A 234      20.530  40.055  28.938  1.00 48.99           H
ATOM   3228  HB  VAL A 234      19.508  41.968  28.194  1.00 53.25           H
ATOM   3229 HG11 VAL A 234      21.034  43.647  28.908  1.00 64.29           H
ATOM   3230 HG12 VAL A 234      21.087  42.395  29.885  1.00 64.29           H
ATOM   3231 HG13 VAL A 234      22.224  42.601  28.794  1.00 64.29           H
ATOM   3232 HG21 VAL A 234      20.365  43.375  26.535  1.00 52.89           H
ATOM   3233 HG22 VAL A 234      21.547  42.346  26.270  1.00 52.89           H
ATOM   3234 HG23 VAL A 234      20.050  41.942  25.925  1.00 52.89           H
ATOM   3235  N   SER A 235      18.882  39.212  27.297  1.00 39.80           N
ATOM   3236  CA  SER A 235      17.974  38.475  26.442  1.00 42.90           C
ATOM   3237  C   SER A 235      16.910  39.410  25.888  1.00 34.66           C
ATOM   3238  O   SER A 235      16.696  40.504  26.401  1.00 33.70           O
ATOM   3239  CB  SER A 235      17.305  37.346  27.234  1.00 48.50           C
ATOM   3240  OG  SER A 235      16.311  37.861  28.105  1.00 48.45           O
ATOM   3241  H   SER A 235      18.514  39.429  28.044  1.00 47.76           H
ATOM   3242  HA  SER A 235      18.464  38.087  25.700  1.00 51.48           H
ATOM   3243  HB2 SER A 235      16.891  36.727  26.613  1.00 58.20           H
ATOM   3244  HB3 SER A 235      17.979  36.888  27.760  1.00 58.20           H
ATOM   3245  HG  SER A 235      15.952  37.233  28.534  1.00 58.15           H
ATOM   3246  N   GLU A 236      16.238  38.957  24.831  1.00 38.54           N
ATOM   3247  CA  GLU A 236      15.113  39.704  24.286  1.00 45.86           C
ATOM   3248  C   GLU A 236      14.087  40.024  25.371  1.00 42.28           C
ATOM   3249  O   GLU A 236      13.529  41.122  25.409  1.00 48.98           O
ATOM   3250  CB  GLU A 236      14.479  38.906  23.142  1.00 38.18           C
ATOM   3251  CG  GLU A 236      13.244  39.586  22.475  1.00 41.83           C
ATOM   3252  CD  GLU A 236      12.650  38.773  21.320  1.00 43.79           C
ATOM   3253  OE1 GLU A 236      12.219  37.636  21.546  1.00 50.62           O
ATOM   3254  OE2 GLU A 236      12.586  39.261  20.169  1.00 56.47           O1-
ATOM   3255  H   GLU A 236      16.414  38.225  24.415  1.00 46.26           H
ATOM   3256  HA  GLU A 236      15.437  40.543  23.923  1.00 55.03           H
ATOM   3257  HB2 GLU A 236      15.148  38.772  22.452  1.00 45.82           H
ATOM   3258  HB3 GLU A 236      14.190  38.047  23.487  1.00 45.82           H
ATOM   3259  HG2 GLU A 236      12.551  39.702  23.144  1.00 50.21           H
ATOM   3260  HG3 GLU A 236      13.512  40.449  22.124  1.00 50.21           H
ATOM   3261  N   GLU A 237      13.874  39.091  26.288  1.00 47.39           N
ATOM   3262  CA  GLU A 237      12.871  39.250  27.332  1.00 51.22           C
ATOM   3263  C   GLU A 237      13.303  40.283  28.361  1.00 51.86           C
ATOM   3264  O   GLU A 237      12.481  41.070  28.844  1.00 56.75           O
ATOM   3265  CB  GLU A 237      12.630  37.888  27.989  1.00 55.86           C
ATOM   3266  CG  GLU A 237      11.217  37.356  27.850  1.00 66.92           C
ATOM   3267  CD  GLU A 237      10.509  37.586  26.491  1.00 69.75           C
ATOM   3268  OE1 GLU A 237       9.299  37.276  26.453  1.00 69.90           O
ATOM   3269  OE2 GLU A 237      11.102  38.084  25.499  1.00 63.63           O1-
ATOM   3270  H   GLU A 237      14.304  38.347  26.329  1.00 56.87           H
ATOM   3271  HA  GLU A 237      12.038  39.547  26.933  1.00 61.47           H
ATOM   3272  HB2 GLU A 237      13.228  37.240  27.586  1.00 67.03           H
ATOM   3273  HB3 GLU A 237      12.823  37.964  28.937  1.00 67.03           H
ATOM   3274  HG2 GLU A 237      11.239  36.398  28.002  1.00 80.31           H
ATOM   3275  HG3 GLU A 237      10.669  37.775  28.532  1.00 80.31           H
ATOM   3276  N   GLU A 238      14.593  40.311  28.698  1.00 51.07           N
ATOM   3277  CA  GLU A 238      15.075  41.313  29.638  1.00 41.00           C
ATOM   3278  C   GLU A 238      15.051  42.689  29.009  1.00 49.48           C
ATOM   3279  O   GLU A 238      14.737  43.681  29.676  1.00 54.48           O
ATOM   3280  CB  GLU A 238      16.493  40.960  30.119  1.00 52.96           C
ATOM   3281  CG  GLU A 238      16.608  39.544  30.615  1.00 45.65           C
ATOM   3282  CD  GLU A 238      17.945  39.162  31.202  1.00 47.12           C
ATOM   3283  OE1 GLU A 238      18.003  38.979  32.429  1.00 55.00           O
ATOM   3284  OE2 GLU A 238      18.912  38.973  30.434  1.00 50.49           O1-
ATOM   3285  H   GLU A 238      15.194  39.773  28.402  1.00 61.29           H
ATOM   3286  HA  GLU A 238      14.490  41.327  30.412  1.00 49.20           H
ATOM   3287  HB2 GLU A 238      17.113  41.069  29.380  1.00 63.56           H
ATOM   3288  HB3 GLU A 238      16.737  41.553  30.847  1.00 63.56           H
ATOM   3289  HG2 GLU A 238      15.938  39.406  31.303  1.00 54.78           H
ATOM   3290  HG3 GLU A 238      16.435  38.945  29.872  1.00 54.78           H
ATOM   3291  N   VAL A 239      15.360  42.775  27.719  1.00 47.32           N
ATOM   3292  CA  VAL A 239      15.222  44.047  27.021  1.00 45.77           C
ATOM   3293  C   VAL A 239      13.768  44.498  27.046  1.00 45.05           C
ATOM   3294  O   VAL A 239      13.465  45.637  27.400  1.00 46.97           O
ATOM   3295  CB  VAL A 239      15.765  43.919  25.585  1.00 43.33           C
ATOM   3296  CG1 VAL A 239      15.301  45.072  24.688  1.00 33.44           C
ATOM   3297  CG2 VAL A 239      17.280  43.877  25.637  1.00 39.24           C
ATOM   3298  H   VAL A 239      15.645  42.125  27.234  1.00 56.79           H
ATOM   3299  HA  VAL A 239      15.751  44.718  27.481  1.00 54.93           H
ATOM   3300  HB  VAL A 239      15.451  43.087  25.197  1.00 52.00           H
ATOM   3301 HG11 VAL A 239      15.667  44.947  23.799  1.00 40.14           H
ATOM   3302 HG12 VAL A 239      14.332  45.072  24.651  1.00 40.14           H
ATOM   3303 HG13 VAL A 239      15.618  45.909  25.062  1.00 40.14           H
ATOM   3304 HG21 VAL A 239      17.625  43.797  24.734  1.00 47.09           H
ATOM   3305 HG22 VAL A 239      17.604  44.696  26.044  1.00 47.09           H
ATOM   3306 HG23 VAL A 239      17.556  43.113  26.167  1.00 47.09           H
ATOM   3307  N   ARG A 240      12.844  43.610  26.668  1.00 43.42           N
ATOM   3308  CA  ARG A 240      11.424  43.954  26.666  1.00 44.23           C
ATOM   3309  C   ARG A 240      10.983  44.486  28.026  1.00 48.09           C
ATOM   3310  O   ARG A 240      10.432  45.588  28.126  1.00 48.03           O
ATOM   3311  CB  ARG A 240      10.601  42.730  26.276  1.00 39.16           C
ATOM   3312  CG  ARG A 240       9.120  43.012  26.134  1.00 42.91           C
ATOM   3313  CD  ARG A 240       8.340  41.783  25.635  1.00 44.95           C
ATOM   3314  NE  ARG A 240       8.386  41.690  24.163  1.00 67.86           N
ATOM   3315  CZ  ARG A 240       8.891  40.666  23.462  1.00 69.03           C
ATOM   3316  NH1 ARG A 240       9.396  39.594  24.077  1.00 64.24           N
ATOM   3317  NH2 ARG A 240       8.891  40.712  22.121  1.00 75.67           N1+
ATOM   3318  H   ARG A 240      13.015  42.807  26.411  1.00 52.11           H
ATOM   3319  HA  ARG A 240      11.266  44.647  26.006  1.00 53.07           H
ATOM   3320  HB2 ARG A 240      10.923  42.396  25.424  1.00 47.00           H
ATOM   3321  HB3 ARG A 240      10.709  42.050  26.959  1.00 47.00           H
ATOM   3322  HG2 ARG A 240       8.761  43.267  26.997  1.00 51.50           H
ATOM   3323  HG3 ARG A 240       8.993  43.730  25.494  1.00 51.50           H
ATOM   3324  HD2 ARG A 240       8.737  40.978  26.005  1.00 53.94           H
ATOM   3325  HD3 ARG A 240       7.413  41.858  25.908  1.00 53.94           H
ATOM   3326  HE  ARG A 240       8.061  42.349  23.718  1.00 81.43           H
ATOM   3327 HH11 ARG A 240       9.405  39.556  24.936  1.00 77.10           H
ATOM   3328 HH12 ARG A 240       9.714  38.943  23.614  1.00 77.10           H
ATOM   3329 HH21 ARG A 240       8.564  41.395  21.714  1.00 90.81           H
ATOM   3330 HH22 ARG A 240       9.206  40.052  21.669  1.00 90.81           H
ATOM   3331  N   GLU A 241      11.229  43.700  29.088  1.00 53.67           N
ATOM   3332  CA  GLU A 241      10.855  44.092  30.444  1.00 43.07           C
ATOM   3333  C   GLU A 241      11.515  45.412  30.834  1.00 52.39           C
ATOM   3334  O   GLU A 241      10.878  46.298  31.427  1.00 50.79           O
ATOM   3335  CB  GLU A 241      11.225  42.966  31.401  1.00 41.92           C
ATOM   3336  H   GLU A 241      11.613  42.932  29.041  1.00 64.41           H
ATOM   3337  HA  GLU A 241       9.894  44.214  30.484  1.00 51.69           H
ATOM   3338  HB1 GLU A 241      10.746  42.163  31.144  1.00 50.30           H
ATOM   3339  HB3 GLU A 241      10.980  43.225  32.303  1.00 50.30           H
ATOM   3340  N   ALA A 242      12.773  45.592  30.443  1.00 48.27           N
ATOM   3341  CA  ALA A 242      13.457  46.854  30.705  1.00 48.78           C
ATOM   3342  C   ALA A 242      12.777  48.019  29.993  1.00 55.87           C
ATOM   3343  O   ALA A 242      12.641  49.114  30.564  1.00 56.16           O
ATOM   3344  CB  ALA A 242      14.922  46.754  30.281  1.00 43.98           C
ATOM   3345  H   ALA A 242      13.248  45.006  30.030  1.00 57.92           H
ATOM   3346  HA  ALA A 242      13.434  47.032  31.658  1.00 58.54           H
ATOM   3347  HB1 ALA A 242      15.361  47.600  30.462  1.00 52.78           H
ATOM   3348  HB2 ALA A 242      15.350  46.045  30.786  1.00 52.78           H
ATOM   3349  HB3 ALA A 242      14.963  46.556  29.332  1.00 52.78           H
ATOM   3350  N   LEU A 243      12.388  47.836  28.729  1.00 53.13           N
ATOM   3351  CA  LEU A 243      11.738  48.946  28.044  1.00 59.43           C
ATOM   3352  C   LEU A 243      10.477  49.304  28.792  1.00 49.45           C
ATOM   3353  O   LEU A 243      10.174  50.485  28.996  1.00 50.21           O
ATOM   3354  CB  LEU A 243      11.414  48.607  26.574  1.00 47.29           C
ATOM   3355  CG  LEU A 243      12.611  48.462  25.612  1.00 53.69           C
ATOM   3356  CD1 LEU A 243      12.223  47.648  24.407  1.00 45.10           C
ATOM   3357  CD2 LEU A 243      13.192  49.821  25.169  1.00 45.68           C
ATOM   3358  H   LEU A 243      12.484  47.116  28.269  1.00 63.76           H
ATOM   3359  HA  LEU A 243      12.326  49.717  28.054  1.00 71.32           H
ATOM   3360  HB2 LEU A 243      10.931  47.765  26.558  1.00 56.75           H
ATOM   3361  HB3 LEU A 243      10.845  49.308  26.221  1.00 56.75           H
ATOM   3362  HG  LEU A 243      13.317  47.982  26.072  1.00 64.43           H
ATOM   3363 HD11 LEU A 243      12.989  47.571  23.818  1.00 54.12           H
ATOM   3364 HD12 LEU A 243      11.940  46.767  24.700  1.00 54.12           H
ATOM   3365 HD13 LEU A 243      11.494  48.093  23.947  1.00 54.12           H
ATOM   3366 HD21 LEU A 243      13.938  49.664  24.568  1.00 54.82           H
ATOM   3367 HD22 LEU A 243      12.501  50.326  24.713  1.00 54.82           H
ATOM   3368 HD23 LEU A 243      13.495  50.305  25.953  1.00 54.82           H
ATOM   3369  N   VAL A 244       9.749  48.276  29.229  1.00 55.05           N
ATOM   3370  CA  VAL A 244       8.466  48.471  29.885  1.00 52.77           C
ATOM   3371  C   VAL A 244       8.663  49.171  31.221  1.00 53.78           C
ATOM   3372  O   VAL A 244       7.994  50.163  31.527  1.00 55.70           O
ATOM   3373  CB  VAL A 244       7.758  47.121  30.056  1.00 53.35           C
ATOM   3374  CG1 VAL A 244       6.580  47.269  30.995  1.00 42.77           C
ATOM   3375  CG2 VAL A 244       7.314  46.593  28.705  1.00 51.37           C
ATOM   3376  H   VAL A 244       9.982  47.451  29.154  1.00 66.06           H
ATOM   3377  HA  VAL A 244       7.907  49.036  29.329  1.00 63.33           H
ATOM   3378  HB  VAL A 244       8.377  46.482  30.443  1.00 64.02           H
ATOM   3379 HG11 VAL A 244       6.144  46.408  31.092  1.00 51.33           H
ATOM   3380 HG12 VAL A 244       6.900  47.577  31.857  1.00 51.33           H
ATOM   3381 HG13 VAL A 244       5.959  47.914  30.622  1.00 51.33           H
ATOM   3382 HG21 VAL A 244       6.869  45.740  28.830  1.00 61.65           H
ATOM   3383 HG22 VAL A 244       6.702  47.230  28.303  1.00 61.65           H
ATOM   3384 HG23 VAL A 244       8.093  46.480  28.138  1.00 61.65           H
ATOM   3385  N   ARG A 245       9.591  48.666  32.038  1.00 58.48           N
ATOM   3386  CA  ARG A 245       9.862  49.324  33.305  1.00 49.68           C
ATOM   3387  C   ARG A 245      10.095  50.809  33.078  1.00 53.80           C
ATOM   3388  O   ARG A 245       9.533  51.646  33.789  1.00 67.31           O
ATOM   3389  CB  ARG A 245      11.053  48.657  34.006  1.00 52.21           C
ATOM   3390  H   ARG A 245      10.062  47.963  31.883  1.00 70.18           H
ATOM   3391  HA  ARG A 245       9.087  49.228  33.880  1.00 59.61           H
ATOM   3392  HB1 ARG A 245      10.869  47.711  34.111  1.00 62.66           H
ATOM   3393  HB3 ARG A 245      11.178  49.069  34.876  1.00 62.66           H
ATOM   3394  N   SER A 246      10.871  51.160  32.056  1.00 58.93           N
ATOM   3395  CA  SER A 246      11.223  52.553  31.809  1.00 56.33           C
ATOM   3396  C   SER A 246      10.082  53.355  31.217  1.00 47.67           C
ATOM   3397  O   SER A 246      10.284  54.520  30.895  1.00 53.45           O
ATOM   3398  CB  SER A 246      12.436  52.642  30.874  1.00 52.49           C
ATOM   3399  OG  SER A 246      13.608  52.190  31.529  1.00 57.66           O
ATOM   3400  H   SER A 246      11.207  50.607  31.489  1.00 70.72           H
ATOM   3401  HA  SER A 246      11.469  52.966  32.652  1.00 67.60           H
ATOM   3402  HB2 SER A 246      12.276  52.088  30.094  1.00 63.00           H
ATOM   3403  HB3 SER A 246      12.561  53.566  30.604  1.00 63.00           H
ATOM   3404  HG  SER A 246      13.758  52.663  32.208  1.00 69.19           H
ATOM   3405  N   GLY A 247       8.911  52.762  31.041  1.00 48.93           N
ATOM   3406  CA  GLY A 247       7.770  53.509  30.548  1.00 48.90           C
ATOM   3407  C   GLY A 247       7.641  53.610  29.046  1.00 60.19           C
ATOM   3408  O   GLY A 247       7.308  54.689  28.536  1.00 58.21           O
ATOM   3409  H   GLY A 247       8.752  51.932  31.200  1.00 58.72           H
ATOM   3410  HA2 GLY A 247       6.960  53.096  30.886  1.00 58.68           H
ATOM   3411  HA3 GLY A 247       7.813  54.411  30.901  1.00 58.68           H
ATOM   3412  N   TYR A 248       7.862  52.509  28.317  1.00 61.69           N
ATOM   3413  CA  TYR A 248       7.657  52.460  26.873  1.00 52.36           C
ATOM   3414  C   TYR A 248       6.576  51.454  26.515  1.00 47.76           C
ATOM   3415  O   TYR A 248       6.485  50.388  27.118  1.00 61.12           O
ATOM   3416  CB  TYR A 248       8.939  52.047  26.135  1.00 48.20           C
ATOM   3417  CG  TYR A 248      10.074  53.019  26.188  1.00 46.32           C
ATOM   3418  CD1 TYR A 248      10.228  53.955  25.188  1.00 43.31           C
ATOM   3419  CD2 TYR A 248      11.014  52.985  27.225  1.00 47.16           C
ATOM   3420  CE1 TYR A 248      11.272  54.840  25.196  1.00 42.41           C
ATOM   3421  CE2 TYR A 248      12.084  53.875  27.244  1.00 52.89           C
ATOM   3422  CZ  TYR A 248      12.197  54.803  26.216  1.00 52.97           C
ATOM   3423  OH  TYR A 248      13.221  55.721  26.197  1.00 51.40           O
ATOM   3424  H   TYR A 248       8.138  51.765  28.648  1.00 74.03           H
ATOM   3425  HA  TYR A 248       7.385  53.334  26.554  1.00 62.84           H
ATOM   3426  HB2 TYR A 248       9.255  51.213  26.517  1.00 57.84           H
ATOM   3427  HB3 TYR A 248       8.720  51.909  25.200  1.00 57.84           H
ATOM   3428  HD1 TYR A 248       9.613  53.982  24.491  1.00 51.98           H
ATOM   3429  HD2 TYR A 248      10.930  52.353  27.902  1.00 56.60           H
ATOM   3430  HE1 TYR A 248      11.355  55.467  24.515  1.00 50.89           H
ATOM   3431  HE2 TYR A 248      12.705  53.856  27.937  1.00 63.47           H
ATOM   3432  HH  TYR A 248      13.722  55.607  26.862  1.00 61.68           H
ATOM   3433  N   LYS A 249       5.798  51.746  25.485  1.00 58.68           N
ATOM   3434  CA  LYS A 249       5.103  50.663  24.808  1.00 59.60           C
ATOM   3435  C   LYS A 249       6.058  50.063  23.765  1.00 61.72           C
ATOM   3436  O   LYS A 249       6.716  50.796  23.015  1.00 61.20           O
ATOM   3437  CB  LYS A 249       3.801  51.141  24.171  1.00 50.21           C
ATOM   3438  CG  LYS A 249       2.905  49.952  23.704  1.00 63.31           C
ATOM   3439  CD  LYS A 249       1.469  50.324  23.276  1.00 66.47           C
ATOM   3440  CE  LYS A 249       1.442  51.099  21.972  1.00 77.17           C
ATOM   3441  NZ  LYS A 249       0.055  51.343  21.499  1.00 83.05           N1+
ATOM   3442  H   LYS A 249       5.657  52.533  25.167  1.00 70.42           H
ATOM   3443  HA  LYS A 249       4.887  49.972  25.452  1.00 71.52           H
ATOM   3444  HB2 LYS A 249       3.301  51.659  24.820  1.00 60.25           H
ATOM   3445  HB3 LYS A 249       4.008  51.685  23.395  1.00 60.25           H
ATOM   3446  HG2 LYS A 249       3.333  49.525  22.945  1.00 75.97           H
ATOM   3447  HG3 LYS A 249       2.835  49.317  24.434  1.00 75.97           H
ATOM   3448  HD2 LYS A 249       0.953  49.512  23.154  1.00 79.77           H
ATOM   3449  HD3 LYS A 249       1.065  50.876  23.963  1.00 79.77           H
ATOM   3450  HE2 LYS A 249       1.873  51.959  22.104  1.00 92.60           H
ATOM   3451  HE3 LYS A 249       1.910  50.592  21.290  1.00 92.60           H
ATOM   3452  HZ1 LYS A 249       0.070  51.799  20.735  1.00 99.66           H
ATOM   3453  HZ2 LYS A 249      -0.362  50.568  21.366  1.00 99.66           H
ATOM   3454  HZ3 LYS A 249      -0.396  51.813  22.107  1.00 99.66           H
ATOM   3455  N   VAL A 250       6.190  48.737  23.771  1.00 55.04           N
ATOM   3456  CA  VAL A 250       7.088  48.055  22.848  1.00 51.92           C
ATOM   3457  C   VAL A 250       6.328  47.905  21.540  1.00 46.06           C
ATOM   3458  O   VAL A 250       5.473  47.038  21.396  1.00 50.11           O
ATOM   3459  CB  VAL A 250       7.570  46.702  23.382  1.00 51.22           C
ATOM   3460  CG1 VAL A 250       8.447  46.007  22.338  1.00 56.67           C
ATOM   3461  CG2 VAL A 250       8.354  46.879  24.681  1.00 49.81           C
ATOM   3462  H   VAL A 250       5.767  48.209  24.304  1.00 66.05           H
ATOM   3463  HA  VAL A 250       7.866  48.612  22.687  1.00 62.31           H
ATOM   3464  HB  VAL A 250       6.803  46.135  23.563  1.00 61.47           H
ATOM   3465 HG11 VAL A 250       8.743  45.154  22.692  1.00 68.01           H
ATOM   3466 HG12 VAL A 250       7.927  45.869  21.531  1.00 68.01           H
ATOM   3467 HG13 VAL A 250       9.214  46.570  22.146  1.00 68.01           H
ATOM   3468 HG21 VAL A 250       8.645  46.008  24.994  1.00 59.78           H
ATOM   3469 HG22 VAL A 250       9.124  47.444  24.510  1.00 59.78           H
ATOM   3470 HG23 VAL A 250       7.779  47.294  25.342  1.00 59.78           H
ATOM   3471  N   ARG A 251       6.634  48.765  20.584  1.00 50.96           N
ATOM   3472  CA  ARG A 251       5.915  48.724  19.317  1.00 48.28           C
ATOM   3473  C   ARG A 251       6.394  47.562  18.451  1.00 50.56           C
ATOM   3474  O   ARG A 251       5.592  46.922  17.762  1.00 45.01           O
ATOM   3475  CB  ARG A 251       6.099  50.056  18.590  1.00 54.68           C
ATOM   3476  CG  ARG A 251       5.619  51.305  19.342  1.00 62.00           C
ATOM   3477  CD  ARG A 251       4.104  51.408  19.358  1.00 68.05           C
ATOM   3478  NE  ARG A 251       3.529  51.160  18.033  1.00 62.73           N
ATOM   3479  CZ  ARG A 251       3.408  52.073  17.071  1.00 51.83           C
ATOM   3480  NH1 ARG A 251       3.824  53.325  17.275  1.00 62.03           N
ATOM   3481  NH2 ARG A 251       2.874  51.718  15.897  1.00 62.37           N1+
ATOM   3482  H   ARG A 251       7.240  49.372  20.638  1.00 61.15           H
ATOM   3483  HA  ARG A 251       4.969  48.602  19.491  1.00 57.94           H
ATOM   3484  HB2 ARG A 251       7.044  50.175  18.406  1.00 65.62           H
ATOM   3485  HB3 ARG A 251       5.610  50.017  17.754  1.00 65.62           H
ATOM   3486  HG2 ARG A 251       5.930  51.264  20.260  1.00 74.40           H
ATOM   3487  HG3 ARG A 251       5.972  52.096  18.904  1.00 74.40           H
ATOM   3488  HD2 ARG A 251       3.746  50.749  19.973  1.00 81.66           H
ATOM   3489  HD3 ARG A 251       3.847  52.301  19.638  1.00 81.66           H
ATOM   3490  HE  ARG A 251       3.249  50.365  17.864  1.00 75.29           H
ATOM   3491 HH11 ARG A 251       4.169  53.545  18.031  1.00 74.44           H
ATOM   3492 HH12 ARG A 251       3.743  53.911  16.651  1.00 74.44           H
ATOM   3493 HH21 ARG A 251       2.607  50.910  15.772  1.00 74.85           H
ATOM   3494 HH22 ARG A 251       2.789  52.301  15.270  1.00 74.85           H
ATOM   3495  N   ASP A 252       7.696  47.286  18.469  1.00 50.40           N
ATOM   3496  CA  ASP A 252       8.281  46.162  17.739  1.00 46.93           C
ATOM   3497  C   ASP A 252       9.515  45.681  18.495  1.00 47.09           C
ATOM   3498  O   ASP A 252      10.238  46.478  19.109  1.00 50.88           O
ATOM   3499  CB  ASP A 252       8.661  46.566  16.309  1.00 48.45           C
ATOM   3500  CG  ASP A 252       9.027  45.365  15.403  1.00 52.19           C
ATOM   3501  OD1 ASP A 252       8.624  44.211  15.676  1.00 50.57           O
ATOM   3502  OD2 ASP A 252       9.719  45.595  14.393  1.00 51.57           O1-
ATOM   3503  H   ASP A 252       8.276  47.747  18.907  1.00 60.48           H
ATOM   3504  HA  ASP A 252       7.641  45.434  17.696  1.00 56.32           H
ATOM   3505  HB2 ASP A 252       7.910  47.027  15.903  1.00 58.15           H
ATOM   3506  HB3 ASP A 252       9.430  47.157  16.343  1.00 58.15           H
ATOM   3507  N   LEU A 253       9.752  44.378  18.456  1.00 39.92           N
ATOM   3508  CA  LEU A 253      10.957  43.828  19.063  1.00 52.07           C
ATOM   3509  C   LEU A 253      11.300  42.541  18.331  1.00 50.33           C
ATOM   3510  O   LEU A 253      10.458  41.639  18.283  1.00 51.29           O
ATOM   3511  CB  LEU A 253      10.763  43.580  20.560  1.00 52.39           C
ATOM   3512  CG  LEU A 253      11.996  43.022  21.264  1.00 57.64           C
ATOM   3513  CD1 LEU A 253      13.136  43.981  21.170  1.00 50.59           C
ATOM   3514  CD2 LEU A 253      11.724  42.760  22.711  1.00 49.86           C
ATOM   3515  H   LEU A 253       9.237  43.794  18.089  1.00 47.91           H
ATOM   3516  HA  LEU A 253      11.691  44.452  18.947  1.00 62.49           H
ATOM   3517  HB2 LEU A 253      10.533  44.420  20.988  1.00 62.87           H
ATOM   3518  HB3 LEU A 253      10.041  42.943  20.680  1.00 62.87           H
ATOM   3519  HG  LEU A 253      12.259  42.189  20.844  1.00 69.18           H
ATOM   3520 HD11 LEU A 253      13.905  43.602  21.624  1.00 60.71           H
ATOM   3521 HD12 LEU A 253      13.344  44.132  20.235  1.00 60.71           H
ATOM   3522 HD13 LEU A 253      12.880  44.817  21.591  1.00 60.71           H
ATOM   3523 HD21 LEU A 253      12.528  42.407  23.123  1.00 59.84           H
ATOM   3524 HD22 LEU A 253      11.469  43.592  23.139  1.00 59.84           H
ATOM   3525 HD23 LEU A 253      11.003  42.115  22.784  1.00 59.84           H
ATOM   3526  N   ARG A 254      12.511  42.486  17.737  1.00 43.11           N
ATOM   3527  CA  ARG A 254      12.932  41.414  16.827  1.00 43.07           C
ATOM   3528  C   ARG A 254      14.341  40.954  17.155  1.00 39.67           C
ATOM   3529  O   ARG A 254      15.169  41.751  17.621  1.00 38.64           O
ATOM   3530  CB  ARG A 254      12.948  41.887  15.350  1.00 48.97           C
ATOM   3531  CG  ARG A 254      11.617  42.269  14.794  1.00 43.31           C
ATOM   3532  CD  ARG A 254      11.699  42.869  13.386  1.00 50.93           C
ATOM   3533  NE  ARG A 254      10.363  42.929  12.762  1.00 63.97           N
ATOM   3534  CZ  ARG A 254      10.082  43.567  11.631  1.00 73.51           C
ATOM   3535  NH1 ARG A 254      11.044  44.230  10.973  1.00 63.82           N
ATOM   3536  NH2 ARG A 254       8.831  43.534  11.170  1.00 70.21           N1+
ATOM   3537  H   ARG A 254      13.120  43.082  17.855  1.00 51.74           H
ATOM   3538  HA  ARG A 254      12.329  40.658  16.907  1.00 51.68           H
ATOM   3539  HB2 ARG A 254      13.527  42.662  15.281  1.00 58.76           H
ATOM   3540  HB3 ARG A 254      13.299  41.170  14.800  1.00 58.76           H
ATOM   3541  HG2 ARG A 254      11.057  41.479  14.750  1.00 51.97           H
ATOM   3542  HG3 ARG A 254      11.211  42.930  15.377  1.00 51.97           H
ATOM   3543  HD2 ARG A 254      12.052  43.771  13.440  1.00 61.11           H
ATOM   3544  HD3 ARG A 254      12.271  42.315  12.833  1.00 61.11           H
ATOM   3545  HE  ARG A 254       9.719  42.520  13.160  1.00 76.77           H
ATOM   3546 HH11 ARG A 254      11.847  44.241  11.281  1.00 76.58           H
ATOM   3547 HH12 ARG A 254      10.858  44.644  10.242  1.00 76.58           H
ATOM   3548 HH21 ARG A 254       8.224  43.107  11.603  1.00 84.26           H
ATOM   3549 HH22 ARG A 254       8.630  43.945  10.441  1.00 84.26           H
ATOM   3550  N   THR A 255      14.647  39.689  16.833  1.00 34.87           N
ATOM   3551  CA  THR A 255      16.004  39.204  17.005  1.00 30.44           C
ATOM   3552  C   THR A 255      16.530  38.447  15.785  1.00 36.42           C
ATOM   3553  O   THR A 255      15.821  37.684  15.101  1.00 31.34           O
ATOM   3554  CB  THR A 255      16.138  38.347  18.301  1.00 37.05           C
ATOM   3555  OG1 THR A 255      16.795  37.095  18.026  1.00 37.92           O
ATOM   3556  CG2 THR A 255      14.840  38.146  18.911  1.00 44.87           C
ATOM   3557  H   THR A 255      14.093  39.110  16.520  1.00 41.85           H
ATOM   3558  HA  THR A 255      16.579  39.976  17.122  1.00 36.53           H
ATOM   3559  HB  THR A 255      16.680  38.840  18.937  1.00 44.47           H
ATOM   3560  HG1 THR A 255      16.353  36.657  17.462  1.00 45.51           H
ATOM   3561 HG21 THR A 255      14.931  37.613  19.716  1.00 53.84           H
ATOM   3562 HG22 THR A 255      14.447  39.002  19.143  1.00 53.84           H
ATOM   3563 HG23 THR A 255      14.251  37.686  18.293  1.00 53.84           H
ATOM   3564  N   TYR A 256      17.809  38.689  15.552  1.00 34.86           N
ATOM   3565  CA  TYR A 256      18.610  38.052  14.525  1.00 35.01           C
ATOM   3566  C   TYR A 256      19.598  37.139  15.224  1.00 28.79           C
ATOM   3567  O   TYR A 256      20.423  37.608  16.013  1.00 33.67           O
ATOM   3568  CB  TYR A 256      19.348  39.120  13.715  1.00 31.03           C
ATOM   3569  CG  TYR A 256      20.335  38.588  12.718  1.00 38.09           C
ATOM   3570  CD1 TYR A 256      19.919  38.175  11.447  1.00 33.67           C
ATOM   3571  CD2 TYR A 256      21.685  38.500  13.030  1.00 25.25           C
ATOM   3572  CE1 TYR A 256      20.825  37.691  10.525  1.00 24.53           C
ATOM   3573  CE2 TYR A 256      22.581  38.009  12.121  1.00 36.26           C
ATOM   3574  CZ  TYR A 256      22.135  37.613  10.852  1.00 37.08           C
ATOM   3575  OH  TYR A 256      23.005  37.117   9.904  1.00 30.57           O
ATOM   3576  H   TYR A 256      18.262  39.259  16.010  1.00 41.84           H
ATOM   3577  HA  TYR A 256      18.049  37.528  13.933  1.00 42.02           H
ATOM   3578  HB2 TYR A 256      18.694  39.646  13.228  1.00 37.24           H
ATOM   3579  HB3 TYR A 256      19.833  39.694  14.329  1.00 37.24           H
ATOM   3580  HD1 TYR A 256      19.020  38.232  11.218  1.00 40.41           H
ATOM   3581  HD2 TYR A 256      21.981  38.767  13.870  1.00 30.31           H
ATOM   3582  HE1 TYR A 256      20.536  37.419   9.684  1.00 29.44           H
ATOM   3583  HE2 TYR A 256      23.484  37.956  12.337  1.00 43.52           H
ATOM   3584  HH  TYR A 256      22.585  36.916   9.205  1.00 36.68           H
ATOM   3585  N   ILE A 257      19.509  35.857  14.967  1.00 28.38           N
ATOM   3586  CA  ILE A 257      20.497  34.933  15.515  1.00 38.58           C
ATOM   3587  C   ILE A 257      21.739  34.935  14.630  1.00 38.64           C
ATOM   3588  O   ILE A 257      21.640  34.843  13.402  1.00 39.82           O
ATOM   3589  CB  ILE A 257      19.929  33.512  15.637  1.00 32.46           C
ATOM   3590  CG1 ILE A 257      18.739  33.446  16.608  1.00 40.28           C
ATOM   3591  CG2 ILE A 257      21.060  32.542  16.118  1.00 36.95           C
ATOM   3592  CD1 ILE A 257      18.196  32.033  16.758  1.00 46.59           C
ATOM   3593  H   ILE A 257      18.899  35.489  14.486  1.00 34.06           H
ATOM   3594  HA  ILE A 257      20.756  35.232  16.401  1.00 46.29           H
ATOM   3595  HB  ILE A 257      19.628  33.224  14.761  1.00 38.96           H
ATOM   3596 HG12 ILE A 257      19.025  33.753  17.483  1.00 48.34           H
ATOM   3597 HG13 ILE A 257      18.024  34.010  16.274  1.00 48.34           H
ATOM   3598 HG21 ILE A 257      20.696  31.646  16.193  1.00 44.34           H
ATOM   3599 HG22 ILE A 257      21.782  32.553  15.470  1.00 44.34           H
ATOM   3600 HG23 ILE A 257      21.385  32.841  16.981  1.00 44.34           H
ATOM   3601 HD11 ILE A 257      17.450  32.046  17.378  1.00 55.91           H
ATOM   3602 HD12 ILE A 257      17.899  31.716  15.890  1.00 55.91           H
ATOM   3603 HD13 ILE A 257      18.900  31.459  17.098  1.00 55.91           H
ATOM   3604  N   MET A 258      22.906  34.982  15.257  1.00 34.66           N
ATOM   3605  CA  MET A 258      24.150  35.150  14.542  1.00 38.94           C
ATOM   3606  C   MET A 258      24.573  33.857  13.872  1.00 41.26           C
ATOM   3607  O   MET A 258      24.856  32.874  14.564  1.00 37.00           O
ATOM   3608  CB  MET A 258      25.257  35.595  15.483  1.00 41.32           C
ATOM   3609  CG  MET A 258      25.371  37.097  15.608  1.00 44.69           C
ATOM   3610  SD  MET A 258      26.103  37.869  14.169  1.00 43.88           S
ATOM   3611  CE  MET A 258      26.422  39.517  14.720  1.00 43.98           C
ATOM   3612  H   MET A 258      23.000  34.918  16.110  1.00 41.60           H
ATOM   3613  HA  MET A 258      24.037  35.836  13.865  1.00 46.74           H
ATOM   3614  HB2 MET A 258      25.081  35.235  16.366  1.00 49.59           H
ATOM   3615  HB3 MET A 258      26.104  35.258  15.152  1.00 49.59           H
ATOM   3616  HG2 MET A 258      24.485  37.471  15.730  1.00 53.64           H
ATOM   3617  HG3 MET A 258      25.927  37.307  16.374  1.00 53.64           H
ATOM   3618  HE1 MET A 258      26.826  40.020  13.995  1.00 52.78           H
ATOM   3619  HE2 MET A 258      25.585  39.930  14.984  1.00 52.78           H
ATOM   3620  HE3 MET A 258      27.028  39.485  15.478  1.00 52.78           H
ATOM   3621  N   PRO A 259      24.713  33.832  12.562  1.00 35.23           N
ATOM   3622  CA  PRO A 259      25.166  32.615  11.920  1.00 29.88           C
ATOM   3623  C   PRO A 259      26.599  32.347  12.299  1.00 31.17           C
ATOM   3624  O   PRO A 259      27.364  33.242  12.642  1.00 35.54           O
ATOM   3625  CB  PRO A 259      25.031  32.929  10.422  1.00 34.05           C
ATOM   3626  CG  PRO A 259      24.429  34.257  10.346  1.00 33.22           C
ATOM   3627  CD  PRO A 259      24.668  34.943  11.608  1.00 32.48           C
ATOM   3628  HA  PRO A 259      24.605  31.861  12.158  1.00 35.86           H
ATOM   3629  HB2 PRO A 259      25.909  32.929  10.010  1.00 40.86           H
ATOM   3630  HB3 PRO A 259      24.457  32.270  10.002  1.00 40.86           H
ATOM   3631  HG2 PRO A 259      24.838  34.750   9.617  1.00 39.87           H
ATOM   3632  HG3 PRO A 259      23.476  34.165  10.192  1.00 39.87           H
ATOM   3633  HD2 PRO A 259      25.518  35.410  11.587  1.00 38.98           H
ATOM   3634  HD3 PRO A 259      23.934  35.541  11.816  1.00 38.98           H
ATOM   3635  N   ALA A 260      26.981  31.091  12.143  1.00 44.24           N
ATOM   3636  CA  ALA A 260      28.361  30.694  12.390  1.00 42.44           C
ATOM   3637  C   ALA A 260      29.353  31.498  11.552  1.00 39.51           C
ATOM   3638  O   ALA A 260      30.385  31.940  12.065  1.00 42.78           O
ATOM   3639  CB  ALA A 260      28.510  29.209  12.103  1.00 31.26           C
ATOM   3640  H   ALA A 260      26.464  30.449  11.896  1.00 53.10           H
ATOM   3641  HA  ALA A 260      28.570  30.842  13.326  1.00 50.93           H
ATOM   3642  HB1 ALA A 260      29.430  28.947  12.268  1.00 37.51           H
ATOM   3643  HB2 ALA A 260      27.915  28.714  12.687  1.00 37.51           H
ATOM   3644  HB3 ALA A 260      28.280  29.042  11.176  1.00 37.51           H
ATOM   3645  N   HIS A 261      29.088  31.697  10.264  0.89 39.41           N
ATOM   3646  CA  HIS A 261      30.101  32.408   9.488  0.89 37.83           C
ATOM   3647  C   HIS A 261      30.359  33.815  10.021  0.89 30.89           C
ATOM   3648  O   HIS A 261      31.424  34.376   9.736  0.89 24.56           O
ATOM   3649  CB  HIS A 261      29.764  32.430   7.979  0.89 31.09           C
ATOM   3650  CG  HIS A 261      28.529  33.192   7.585  0.89 43.44           C
ATOM   3651  ND1 HIS A 261      27.272  32.612   7.526  0.89 54.08           N
ATOM   3652  CD2 HIS A 261      28.379  34.447   7.078  0.89 48.81           C
ATOM   3653  CE1 HIS A 261      26.385  33.494   7.069  0.89 36.50           C
ATOM   3654  NE2 HIS A 261      27.027  34.622   6.806  0.89 46.27           N
ATOM   3655  H   HIS A 261      28.382  31.451   9.839  0.89 47.29           H
ATOM   3656  HA  HIS A 261      30.934  31.920   9.579  0.89 45.40           H
ATOM   3657  HB2 HIS A 261      29.646  31.515   7.681  0.89 37.31           H
ATOM   3658  HB3 HIS A 261      30.512  32.828   7.507  0.89 37.31           H
ATOM   3659  HD2 HIS A 261      29.047  35.087   6.984  0.89 58.58           H
ATOM   3660  HE1 HIS A 261      25.471  33.349   6.971  0.89 43.80           H
ATOM   3661  HE2 HIS A 261      26.668  35.340   6.498  0.89 55.52           H
ATOM   3662  N   LEU A 262      29.466  34.379  10.836  1.00 31.02           N
ATOM   3663  CA  LEU A 262      29.700  35.709  11.389  1.00 37.55           C
ATOM   3664  C   LEU A 262      30.154  35.666  12.842  1.00 41.38           C
ATOM   3665  O   LEU A 262      30.276  36.722  13.477  1.00 30.11           O
ATOM   3666  CB  LEU A 262      28.446  36.560  11.281  1.00 35.24           C
ATOM   3667  CG  LEU A 262      27.926  36.801   9.862  1.00 38.35           C
ATOM   3668  CD1 LEU A 262      26.818  37.829   9.898  1.00 32.97           C
ATOM   3669  CD2 LEU A 262      29.019  37.300   8.945  1.00 38.23           C
ATOM   3670  H   LEU A 262      28.726  34.015  11.080  1.00 37.23           H
ATOM   3671  HA  LEU A 262      30.398  36.142  10.874  1.00 45.06           H
ATOM   3672  HB2 LEU A 262      27.737  36.124  11.779  1.00 42.30           H
ATOM   3673  HB3 LEU A 262      28.630  37.428  11.673  1.00 42.30           H
ATOM   3674  HG  LEU A 262      27.570  35.975   9.500  1.00 46.03           H
ATOM   3675 HD11 LEU A 262      26.494  37.976   8.996  1.00 39.57           H
ATOM   3676 HD12 LEU A 262      26.098  37.498  10.458  1.00 39.57           H
ATOM   3677 HD13 LEU A 262      27.168  38.657  10.263  1.00 39.57           H
ATOM   3678 HD21 LEU A 262      28.649  37.440   8.059  1.00 45.87           H
ATOM   3679 HD22 LEU A 262      29.367  38.136   9.294  1.00 45.87           H
ATOM   3680 HD23 LEU A 262      29.727  36.637   8.907  1.00 45.87           H
ATOM   3681  N   GLN A 263      30.370  34.471  13.382  1.00 36.47           N
ATOM   3682  CA  GLN A 263      30.885  34.299  14.737  1.00 37.69           C
ATOM   3683  C   GLN A 263      32.385  34.257  14.629  1.00 33.60           C
ATOM   3684  O   GLN A 263      32.972  33.214  14.376  1.00 43.44           O
ATOM   3685  CB  GLN A 263      30.377  33.018  15.360  1.00 40.30           C
ATOM   3686  CG  GLN A 263      28.947  33.042  15.890  1.00 47.84           C
ATOM   3687  CD  GLN A 263      28.495  31.627  16.204  1.00 57.01           C
ATOM   3688  OE1 GLN A 263      29.301  30.745  16.591  1.00 57.41           O
ATOM   3689  NE2 GLN A 263      27.222  31.379  15.991  1.00 50.20           N
ATOM   3690  H   GLN A 263      30.223  33.728  12.975  1.00 43.77           H
ATOM   3691  HA  GLN A 263      30.625  35.051  15.293  1.00 45.24           H
ATOM   3692  HB2 GLN A 263      30.425  32.316  14.692  1.00 48.37           H
ATOM   3693  HB3 GLN A 263      30.956  32.792  16.105  1.00 48.37           H
ATOM   3694  HG2 GLN A 263      28.910  33.567  16.704  1.00 57.41           H
ATOM   3695  HG3 GLN A 263      28.356  33.413  15.216  1.00 57.41           H
ATOM   3696 HE21 GLN A 263      26.707  32.000  15.692  1.00 60.25           H
ATOM   3697 HE22 GLN A 263      26.904  30.596  16.149  1.00 60.25           H
ATOM   3698  N   THR A 264      33.003  35.396  14.740  1.00 37.12           N
ATOM   3699  CA  THR A 264      34.448  35.469  14.672  1.00 38.66           C
ATOM   3700  C   THR A 264      35.020  35.526  16.093  1.00 42.11           C
ATOM   3701  O   THR A 264      34.320  35.290  17.092  1.00 48.28           O
ATOM   3702  CB  THR A 264      34.855  36.679  13.858  1.00 36.32           C
ATOM   3703  OG1 THR A 264      34.491  37.842  14.579  1.00 33.88           O
ATOM   3704  CG2 THR A 264      34.145  36.703  12.520  1.00 33.45           C
ATOM   3705  H   THR A 264      32.615  36.154  14.858  1.00 44.55           H
ATOM   3706  HA  THR A 264      34.791  34.675  14.234  1.00 46.39           H
ATOM   3707  HB  THR A 264      35.813  36.670  13.706  1.00 43.59           H
ATOM   3708  HG1 THR A 264      34.707  38.528  14.146  1.00 40.66           H
ATOM   3709 HG21 THR A 264      34.418  37.484  12.013  1.00 40.15           H
ATOM   3710 HG22 THR A 264      34.367  35.906  12.013  1.00 40.15           H
ATOM   3711 HG23 THR A 264      33.185  36.734  12.654  1.00 40.15           H
ATOM   3712  N   GLY A 265      36.302  35.845  16.204  1.00 44.33           N
ATOM   3713  CA  GLY A 265      36.895  35.849  17.521  1.00 45.84           C
ATOM   3714  C   GLY A 265      36.855  37.172  18.262  1.00 47.38           C
ATOM   3715  O   GLY A 265      37.534  37.303  19.285  1.00 42.41           O
ATOM   3716  H   GLY A 265      36.829  36.054  15.557  1.00 53.20           H
ATOM   3717  HA2 GLY A 265      36.440  35.190  18.068  1.00 55.02           H
ATOM   3718  HA3 GLY A 265      37.824  35.582  17.444  1.00 55.02           H
ATOM   3719  N   VAL A 266      36.082  38.157  17.787  1.00 42.36           N
ATOM   3720  CA  VAL A 266      36.090  39.494  18.378  1.00 43.19           C
ATOM   3721  C   VAL A 266      35.057  39.627  19.479  1.00 42.95           C
ATOM   3722  O   VAL A 266      34.897  40.719  20.051  1.00 37.94           O
ATOM   3723  CB  VAL A 266      35.827  40.587  17.306  1.00 37.89           C
ATOM   3724  CG1 VAL A 266      36.691  40.351  16.107  1.00 42.02           C
ATOM   3725  CG2 VAL A 266      34.359  40.635  16.870  1.00 32.03           C
ATOM   3726  H   VAL A 266      35.545  38.072  17.121  1.00 50.84           H
ATOM   3727  HA  VAL A 266      36.963  39.661  18.767  1.00 51.84           H
ATOM   3728  HB  VAL A 266      36.058  41.454  17.675  1.00 45.47           H
ATOM   3729 HG11 VAL A 266      36.514  41.041  15.449  1.00 50.42           H
ATOM   3730 HG12 VAL A 266      37.622  40.383  16.378  1.00 50.42           H
ATOM   3731 HG13 VAL A 266      36.484  39.479  15.736  1.00 50.42           H
ATOM   3732 HG21 VAL A 266      34.251  41.331  16.203  1.00 38.44           H
ATOM   3733 HG22 VAL A 266      34.114  39.775  16.494  1.00 38.44           H
ATOM   3734 HG23 VAL A 266      33.807  40.828  17.643  1.00 38.44           H
ATOM   3735  N   ASP A 267      34.303  38.570  19.748  1.00 36.20           N
ATOM   3736  CA  ASP A 267      33.279  38.628  20.770  1.00 34.07           C
ATOM   3737  C   ASP A 267      32.593  37.280  20.834  1.00 36.83           C
ATOM   3738  O   ASP A 267      32.974  36.322  20.142  1.00 33.86           O
ATOM   3739  CB  ASP A 267      32.249  39.736  20.495  1.00 37.31           C
ATOM   3740  CG  ASP A 267      31.509  39.526  19.178  1.00 36.53           C
ATOM   3741  OD1 ASP A 267      31.131  38.372  18.873  1.00 30.38           O
ATOM   3742  OD2 ASP A 267      31.262  40.516  18.463  1.00 29.27           O1-
ATOM   3743  H   ASP A 267      34.366  37.810  19.351  1.00 43.44           H
ATOM   3744  HA  ASP A 267      33.693  38.801  21.630  1.00 40.89           H
ATOM   3745  HB2 ASP A 267      31.594  39.745  21.210  1.00 44.78           H
ATOM   3746  HB3 ASP A 267      32.706  40.590  20.451  1.00 44.78           H
ATOM   3747  N   ASP A 268      31.564  37.222  21.658  1.00 36.50           N
ATOM   3748  CA  ASP A 268      30.777  36.027  21.836  1.00 42.55           C
ATOM   3749  C   ASP A 268      29.301  36.352  21.671  1.00 37.13           C
ATOM   3750  O   ASP A 268      28.449  35.775  22.353  1.00 36.34           O
ATOM   3751  CB  ASP A 268      31.059  35.395  23.203  1.00 33.82           C
ATOM   3752  CG  ASP A 268      30.449  36.191  24.363  1.00 42.44           C
ATOM   3753  OD1 ASP A 268      30.107  35.559  25.388  1.00 43.23           O
ATOM   3754  OD2 ASP A 268      30.297  37.442  24.254  1.00 44.91           O1-
ATOM   3755  H   ASP A 268      31.297  37.884  22.138  1.00 43.81           H
ATOM   3756  HA  ASP A 268      31.021  35.384  21.152  1.00 51.06           H
ATOM   3757  HB2 ASP A 268      30.682  34.501  23.222  1.00 40.59           H
ATOM   3758  HB3 ASP A 268      32.019  35.353  23.340  1.00 40.59           H
ATOM   3759  N   VAL A 269      28.971  37.290  20.780  1.00 36.14           N
ATOM   3760  CA  VAL A 269      27.563  37.572  20.508  1.00 36.75           C
ATOM   3761  C   VAL A 269      26.892  36.274  20.153  1.00 38.04           C
ATOM   3762  O   VAL A 269      27.488  35.432  19.470  1.00 44.69           O
ATOM   3763  CB  VAL A 269      27.284  38.528  19.337  1.00 50.93           C
ATOM   3764  CG1 VAL A 269      26.344  39.639  19.796  1.00 33.26           C
ATOM   3765  CG2 VAL A 269      28.530  39.020  18.659  1.00 49.52           C
ATOM   3766  H   VAL A 269      29.529  37.766  20.331  1.00 43.37           H
ATOM   3767  HA  VAL A 269      27.143  37.930  21.306  1.00 44.10           H
ATOM   3768  HB  VAL A 269      26.796  38.023  18.668  1.00 61.12           H
ATOM   3769 HG11 VAL A 269      26.175  40.236  19.050  1.00 39.92           H
ATOM   3770 HG12 VAL A 269      25.512  39.243  20.099  1.00 39.92           H
ATOM   3771 HG13 VAL A 269      26.763  40.127  20.522  1.00 39.92           H
ATOM   3772 HG21 VAL A 269      28.281  39.615  17.934  1.00 59.43           H
ATOM   3773 HG22 VAL A 269      29.075  39.495  19.305  1.00 59.43           H
ATOM   3774 HG23 VAL A 269      29.020  38.259  18.309  1.00 59.43           H
ATOM   3775  N   LYS A 270      25.630  36.146  20.565  1.00 44.13           N
ATOM   3776  CA  LYS A 270      24.716  35.095  20.124  1.00 39.02           C
ATOM   3777  C   LYS A 270      23.665  35.580  19.131  1.00 32.99           C
ATOM   3778  O   LYS A 270      23.186  34.794  18.311  1.00 35.80           O
ATOM   3779  CB  LYS A 270      23.997  34.515  21.353  1.00 46.42           C
ATOM   3780  CG  LYS A 270      24.752  33.437  22.157  1.00 41.66           C
ATOM   3781  CD  LYS A 270      26.236  33.537  21.960  1.00 53.29           C
ATOM   3782  CE  LYS A 270      27.045  32.538  22.797  1.00 49.14           C
ATOM   3783  NZ  LYS A 270      27.090  33.073  24.249  1.00 58.58           N1+
ATOM   3784  H   LYS A 270      25.267  36.685  21.128  1.00 52.96           H
ATOM   3785  HA  LYS A 270      25.225  34.383  19.705  1.00 46.83           H
ATOM   3786  HB2 LYS A 270      23.806  35.245  21.963  1.00 55.70           H
ATOM   3787  HB3 LYS A 270      23.163  34.119  21.056  1.00 55.70           H
ATOM   3788  HG2 LYS A 270      24.563  33.551  23.102  1.00 50.00           H
ATOM   3789  HG3 LYS A 270      24.465  32.558  21.862  1.00 50.00           H
ATOM   3790  HD2 LYS A 270      26.438  33.372  21.026  1.00 63.96           H
ATOM   3791  HD3 LYS A 270      26.524  34.430  22.206  1.00 63.96           H
ATOM   3792  HE2 LYS A 270      26.609  31.671  22.792  1.00 58.97           H
ATOM   3793  HE3 LYS A 270      27.950  32.474  22.455  1.00 58.97           H
ATOM   3794  HZ1 LYS A 270      27.554  32.514  24.764  1.00 70.30           H
ATOM   3795  HZ2 LYS A 270      27.479  33.873  24.266  1.00 70.30           H
ATOM   3796  HZ3 LYS A 270      26.264  33.146  24.572  1.00 70.30           H
ATOM   3797  N   GLY A 271      23.270  36.844  19.226  1.00 35.66           N
ATOM   3798  CA  GLY A 271      22.243  37.423  18.382  1.00 36.64           C
ATOM   3799  C   GLY A 271      22.273  38.925  18.540  1.00 35.75           C
ATOM   3800  O   GLY A 271      22.990  39.467  19.388  1.00 40.34           O
ATOM   3801  H   GLY A 271      23.596  37.402  19.794  1.00 42.80           H
ATOM   3802  HA2 GLY A 271      22.406  37.196  17.453  1.00 43.97           H
ATOM   3803  HA3 GLY A 271      21.369  37.092  18.642  1.00 43.97           H
ATOM   3804  N   VAL A 272      21.471  39.591  17.719  1.00 34.50           N
ATOM   3805  CA  VAL A 272      21.313  41.045  17.736  1.00 34.18           C
ATOM   3806  C   VAL A 272      19.824  41.350  17.862  1.00 33.94           C
ATOM   3807  O   VAL A 272      18.994  40.724  17.195  1.00 36.17           O
ATOM   3808  CB  VAL A 272      21.902  41.687  16.451  1.00 35.87           C
ATOM   3809  CG1 VAL A 272      21.639  43.140  16.386  1.00 34.22           C
ATOM   3810  CG2 VAL A 272      23.414  41.486  16.347  1.00 34.29           C
ATOM   3811  H   VAL A 272      20.988  39.208  17.119  1.00 41.40           H
ATOM   3812  HA  VAL A 272      21.772  41.415  18.507  1.00 41.02           H
ATOM   3813  HB  VAL A 272      21.492  41.273  15.676  1.00 43.05           H
ATOM   3814 HG11 VAL A 272      22.025  43.494  15.569  1.00 41.06           H
ATOM   3815 HG12 VAL A 272      20.681  43.288  16.390  1.00 41.06           H
ATOM   3816 HG13 VAL A 272      22.044  43.569  17.156  1.00 41.06           H
ATOM   3817 HG21 VAL A 272      23.732  41.903  15.532  1.00 41.15           H
ATOM   3818 HG22 VAL A 272      23.840  41.896  17.117  1.00 41.15           H
ATOM   3819 HG23 VAL A 272      23.606  40.535  16.330  1.00 41.15           H
ATOM   3820  N   PHE A 273      19.472  42.319  18.695  1.00 37.13           N
ATOM   3821  CA  PHE A 273      18.069  42.688  18.814  1.00 35.15           C
ATOM   3822  C   PHE A 273      17.827  44.077  18.219  1.00 40.82           C
ATOM   3823  O   PHE A 273      18.719  44.937  18.196  1.00 40.16           O
ATOM   3824  CB  PHE A 273      17.586  42.613  20.281  1.00 34.50           C
ATOM   3825  CG  PHE A 273      18.048  43.771  21.161  1.00 37.91           C
ATOM   3826  CD1 PHE A 273      17.374  44.969  21.151  1.00 37.11           C
ATOM   3827  CD2 PHE A 273      19.155  43.647  22.002  1.00 35.16           C
ATOM   3828  CE1 PHE A 273      17.799  46.032  21.936  1.00 40.00           C
ATOM   3829  CE2 PHE A 273      19.581  44.683  22.764  1.00 33.45           C
ATOM   3830  CZ  PHE A 273      18.895  45.890  22.732  1.00 41.91           C
ATOM   3831  H   PHE A 273      20.011  42.770  19.191  1.00 44.56           H
ATOM   3832  HA  PHE A 273      17.541  42.056  18.301  1.00 42.18           H
ATOM   3833  HB2 PHE A 273      16.616  42.606  20.288  1.00 41.40           H
ATOM   3834  HB3 PHE A 273      17.921  41.792  20.675  1.00 41.40           H
ATOM   3835  HD1 PHE A 273      16.634  45.075  20.598  1.00 44.53           H
ATOM   3836  HD2 PHE A 273      19.627  42.846  22.016  1.00 42.19           H
ATOM   3837  HE1 PHE A 273      17.339  46.840  21.916  1.00 48.00           H
ATOM   3838  HE2 PHE A 273      20.324  44.583  23.315  1.00 40.15           H
ATOM   3839  HZ  PHE A 273      19.174  46.597  23.267  1.00 50.30           H
ATOM   3840  N   PHE A 274      16.611  44.256  17.704  1.00 33.79           N
ATOM   3841  CA  PHE A 274      16.057  45.549  17.349  1.00 40.91           C
ATOM   3842  C   PHE A 274      14.763  45.785  18.119  1.00 36.92           C
ATOM   3843  O   PHE A 274      13.839  44.967  18.034  1.00 34.73           O
ATOM   3844  CB  PHE A 274      15.739  45.612  15.842  1.00 34.41           C
ATOM   3845  CG  PHE A 274      15.019  46.852  15.423  1.00 31.49           C
ATOM   3846  CD1 PHE A 274      15.715  48.004  15.162  1.00 37.62           C
ATOM   3847  CD2 PHE A 274      13.639  46.865  15.256  1.00 39.71           C
ATOM   3848  CE1 PHE A 274      15.064  49.162  14.749  1.00 38.44           C
ATOM   3849  CE2 PHE A 274      12.977  48.028  14.840  1.00 41.93           C
ATOM   3850  CZ  PHE A 274      13.692  49.166  14.578  1.00 44.38           C
ATOM   3851  H   PHE A 274      16.069  43.607  17.547  1.00 40.56           H
ATOM   3852  HA  PHE A 274      16.688  46.253  17.569  1.00 49.10           H
ATOM   3853  HB2 PHE A 274      16.572  45.572  15.346  1.00 41.30           H
ATOM   3854  HB3 PHE A 274      15.182  44.853  15.609  1.00 41.30           H
ATOM   3855  HD1 PHE A 274      16.639  48.011  15.262  1.00 45.15           H
ATOM   3856  HD2 PHE A 274      13.149  46.091  15.420  1.00 47.66           H
ATOM   3857  HE1 PHE A 274      15.555  49.933  14.579  1.00 46.13           H
ATOM   3858  HE2 PHE A 274      12.053  48.025  14.733  1.00 50.31           H
ATOM   3859  HZ  PHE A 274      13.255  49.944  14.313  1.00 53.26           H
ATOM   3860  N   ALA A 275      14.672  46.942  18.779  1.00 40.97           N
ATOM   3861  CA  ALA A 275      13.460  47.387  19.469  1.00 42.00           C
ATOM   3862  C   ALA A 275      13.003  48.760  18.993  1.00 41.83           C
ATOM   3863  O   ALA A 275      13.750  49.740  19.065  1.00 38.64           O
ATOM   3864  CB  ALA A 275      13.674  47.477  20.987  1.00 44.89           C
ATOM   3865  H   ALA A 275      15.320  47.504  18.841  1.00 49.17           H
ATOM   3866  HA  ALA A 275      12.745  46.753  19.300  1.00 50.41           H
ATOM   3867  HB1 ALA A 275      12.850  47.773  21.405  1.00 53.87           H
ATOM   3868  HB2 ALA A 275      13.919  46.601  21.324  1.00 53.87           H
ATOM   3869  HB3 ALA A 275      14.385  48.112  21.168  1.00 53.87           H
ATOM   3870  N   TRP A 276      11.753  48.833  18.585  1.00 47.27           N
ATOM   3871  CA  TRP A 276      11.054  50.091  18.388  1.00 51.20           C
ATOM   3872  C   TRP A 276      10.140  50.345  19.581  1.00 51.14           C
ATOM   3873  O   TRP A 276       9.200  49.571  19.822  1.00 46.09           O
ATOM   3874  CB  TRP A 276      10.229  50.016  17.104  1.00 50.03           C
ATOM   3875  CG  TRP A 276       9.352  51.183  16.862  1.00 44.52           C
ATOM   3876  CD1 TRP A 276       9.423  52.430  17.454  1.00 55.68           C
ATOM   3877  CD2 TRP A 276       8.268  51.231  15.968  1.00 45.54           C
ATOM   3878  NE1 TRP A 276       8.453  53.246  16.953  1.00 45.62           N
ATOM   3879  CE2 TRP A 276       7.722  52.534  16.037  1.00 56.77           C
ATOM   3880  CE3 TRP A 276       7.706  50.310  15.086  1.00 52.84           C
ATOM   3881  CZ2 TRP A 276       6.624  52.917  15.265  1.00 54.04           C
ATOM   3882  CZ3 TRP A 276       6.625  50.702  14.311  1.00 46.99           C
ATOM   3883  CH2 TRP A 276       6.094  51.984  14.415  1.00 54.54           C
ATOM   3884  H   TRP A 276      11.268  48.144  18.410  1.00 56.73           H
ATOM   3885  HA  TRP A 276      11.692  50.818  18.314  1.00 61.44           H
ATOM   3886  HB2 TRP A 276      10.836  49.944  16.351  1.00 60.04           H
ATOM   3887  HB3 TRP A 276       9.665  49.228  17.145  1.00 60.04           H
ATOM   3888  HD1 TRP A 276      10.051  52.680  18.092  1.00 66.82           H
ATOM   3889  HE1 TRP A 276       8.310  54.061  17.188  1.00 54.75           H
ATOM   3890  HE3 TRP A 276       8.055  49.450  15.012  1.00 63.41           H
ATOM   3891  HZ2 TRP A 276       6.269  53.775  15.322  1.00 64.85           H
ATOM   3892  HZ3 TRP A 276       6.235  50.091  13.728  1.00 56.39           H
ATOM   3893  HH2 TRP A 276       5.365  52.215  13.887  1.00 65.46           H
ATOM   3894  N   ALA A 277      10.369  51.447  20.284  1.00 51.59           N
ATOM   3895  CA  ALA A 277       9.604  51.726  21.497  1.00 62.66           C
ATOM   3896  C   ALA A 277       9.046  53.151  21.506  1.00 60.98           C
ATOM   3897  O   ALA A 277       9.597  54.066  20.879  1.00 55.89           O
ATOM   3898  CB  ALA A 277      10.473  51.469  22.735  1.00 45.52           C
ATOM   3899  H   ALA A 277      10.955  52.045  20.085  1.00 61.91           H
ATOM   3900  HA  ALA A 277       8.851  51.115  21.535  1.00 75.19           H
ATOM   3901  HB1 ALA A 277       9.952  51.658  23.531  1.00 54.63           H
ATOM   3902  HB2 ALA A 277      10.754  50.541  22.736  1.00 54.63           H
ATOM   3903  HB3 ALA A 277      11.249  52.050  22.701  1.00 54.63           H
ATOM   3904  N   GLN A 278       7.926  53.321  22.218  1.00 59.62           N
ATOM   3905  CA  GLN A 278       7.236  54.607  22.345  1.00 63.32           C
ATOM   3906  C   GLN A 278       7.133  55.029  23.796  1.00 55.97           C
ATOM   3907  O   GLN A 278       6.394  54.394  24.559  1.00 57.16           O
ATOM   3908  CB  GLN A 278       5.811  54.549  21.811  1.00 56.00           C
ATOM   3909  CG  GLN A 278       5.654  55.344  20.619  1.00 59.40           C
ATOM   3910  CD  GLN A 278       4.257  55.789  20.380  1.00 59.61           C
ATOM   3911  OE1 GLN A 278       3.353  54.971  20.147  1.00 56.40           O
ATOM   3912  NE2 GLN A 278       4.065  57.108  20.382  1.00 58.55           N
ATOM   3913  H   GLN A 278       7.538  52.686  22.648  1.00 71.55           H
ATOM   3914  HA  GLN A 278       7.723  55.289  21.856  1.00 75.99           H
ATOM   3915  HB2 GLN A 278       5.588  53.630  21.594  1.00 67.21           H
ATOM   3916  HB3 GLN A 278       5.203  54.891  22.486  1.00 67.21           H
ATOM   3917  HG2 GLN A 278       6.209  56.136  20.696  1.00 71.28           H
ATOM   3918  HG3 GLN A 278       5.934  54.819  19.853  1.00 71.28           H
ATOM   3919 HE21 GLN A 278       4.728  57.638  20.517  1.00 70.26           H
ATOM   3920 HE22 GLN A 278       3.278  57.428  20.250  1.00 70.26           H
ATOM   3921  N   LYS A 279       7.792  56.143  24.149  1.00 54.65           N
ATOM   3922  CA  LYS A 279       7.577  56.777  25.447  1.00 54.17           C
ATOM   3923  C   LYS A 279       6.092  57.050  25.595  1.00 60.23           C
ATOM   3924  O   LYS A 279       5.539  57.941  24.945  1.00 63.39           O
ATOM   3925  CB  LYS A 279       8.385  58.062  25.615  1.00 60.84           C
ATOM   3926  CG  LYS A 279       8.426  58.570  27.072  1.00 63.43           C
ATOM   3927  CD  LYS A 279       9.568  59.585  27.361  1.00 67.29           C
ATOM   3928  CE  LYS A 279       9.609  59.959  28.860  1.00 63.22           C
ATOM   3929  NZ  LYS A 279      10.894  60.631  29.255  1.00 66.29           N1+
ATOM   3930  H   LYS A 279       8.367  56.546  23.652  1.00 65.59           H
ATOM   3931  HA  LYS A 279       7.842  56.161  26.148  1.00 65.00           H
ATOM   3932  HB2 LYS A 279       9.298  57.898  25.330  1.00 73.02           H
ATOM   3933  HB3 LYS A 279       7.988  58.757  25.068  1.00 73.02           H
ATOM   3934  HG2 LYS A 279       7.585  59.009  27.272  1.00 76.12           H
ATOM   3935  HG3 LYS A 279       8.549  57.811  27.663  1.00 76.12           H
ATOM   3936  HD2 LYS A 279      10.420  59.188  27.121  1.00 80.75           H
ATOM   3937  HD3 LYS A 279       9.417  60.394  26.848  1.00 80.75           H
ATOM   3938  HE2 LYS A 279       8.880  60.567  29.054  1.00 75.87           H
ATOM   3939  HE3 LYS A 279       9.518  59.151  29.389  1.00 75.87           H
ATOM   3940  HZ1 LYS A 279      10.879  60.830  30.123  1.00 79.55           H
ATOM   3941  HZ2 LYS A 279      11.582  60.090  29.094  1.00 79.55           H
ATOM   3942  HZ3 LYS A 279      11.000  61.381  28.789  1.00 79.55           H
ATOM   3943  N   VAL A 280       5.437  56.234  26.413  1.00 63.51           N
ATOM   3944  CA  VAL A 280       4.001  56.357  26.648  1.00 79.63           C
ATOM   3945  C   VAL A 280       3.777  57.595  27.505  1.00 85.05           C
ATOM   3946  O   VAL A 280       4.190  57.624  28.670  1.00 75.52           O
ATOM   3947  CB  VAL A 280       3.414  55.117  27.330  1.00 82.28           C
ATOM   3948  CG1 VAL A 280       4.445  54.389  28.185  1.00 80.80           C
ATOM   3949  CG2 VAL A 280       2.193  55.504  28.213  1.00 80.40           C
ATOM   3950  H   VAL A 280       5.806  55.592  26.850  1.00 76.22           H
ATOM   3951  HA  VAL A 280       3.546  56.484  25.801  1.00 95.56           H
ATOM   3952  HB  VAL A 280       3.105  54.500  26.648  1.00 98.74           H
ATOM   3953 HG11 VAL A 280       4.026  53.615  28.593  1.00 96.96           H
ATOM   3954 HG12 VAL A 280       5.181  54.108  27.619  1.00 96.96           H
ATOM   3955 HG13 VAL A 280       4.767  54.993  28.872  1.00 96.96           H
ATOM   3956 HG21 VAL A 280       1.841  54.703  28.632  1.00 96.48           H
ATOM   3957 HG22 VAL A 280       2.482  56.134  28.891  1.00 96.48           H
ATOM   3958 HG23 VAL A 280       1.514  55.910  27.651  1.00 96.48           H
ATOM   3959  N   GLY A 281       3.115  58.609  26.924  1.00 86.30           N
ATOM   3960  CA  GLY A 281       2.601  59.769  27.642  1.00 84.34           C
ATOM   3961  C   GLY A 281       1.207  59.521  28.213  1.00 96.37           C
ATOM   3962  O   GLY A 281       0.239  59.360  27.456  1.00 91.09           O
ATOM   3963  H   GLY A 281       2.950  58.640  26.081  1.00103.57           H
ATOM   3964  HA2 GLY A 281       3.200  59.988  28.374  1.00101.21           H
ATOM   3965  HA3 GLY A 281       2.558  60.529  27.041  1.00101.21           H
ATOM   3966  N   LEU A 282       1.096  59.479  29.548  1.00 97.00           N
ATOM   3967  CA  LEU A 282      -0.159  59.142  30.243  1.00 91.08           C
ATOM   3968  C   LEU A 282      -0.439  60.127  31.384  1.00 89.01           C
ATOM   3969  O   LEU A 282       0.398  60.974  31.721  1.00 84.99           O
ATOM   3970  CB  LEU A 282      -0.115  57.703  30.792  1.00 82.35           C
ATOM   3971  H   LEU A 282       1.747  59.646  30.084  1.00116.41           H
ATOM   3972  HA  LEU A 282      -0.894  59.199  29.612  1.00109.30           H
ATOM   3973  HB1 LEU A 282       0.636  57.620  31.401  1.00 98.82           H
ATOM   3974  HB3 LEU A 282      -0.944  57.517  31.260  1.00 98.82           H
ATOM   3975  HC  LEU A 282      -1.308  60.109  31.878  1.00106.81           H
TER
ATOM   3976  N   PRO B 514       6.332  23.175  -8.173  1.00 89.90           N1+
ATOM   3977  CA  PRO B 514       6.845  21.860  -8.559  1.00 92.42           C
ATOM   3978  C   PRO B 514       6.058  20.713  -7.939  1.00 96.07           C
ATOM   3979  O   PRO B 514       4.950  20.906  -7.411  1.00 91.26           O
ATOM   3980  CB  PRO B 514       8.289  21.885  -8.026  1.00 88.59           C
ATOM   3981  CG  PRO B 514       8.197  22.707  -6.829  1.00 86.35           C
ATOM   3982  CD  PRO B 514       7.231  23.822  -7.206  1.00 88.37           C
ATOM   3983  H2  PRO B 514       5.494  23.070  -7.715  1.00107.88           H
ATOM   3984  H3  PRO B 514       6.211  23.749  -8.932  1.00107.88           H
ATOM   3985  HA  PRO B 514       6.855  21.767  -9.524  1.00110.91           H
ATOM   3986  HB2 PRO B 514       8.877  22.291  -8.682  1.00106.31           H
ATOM   3987  HB3 PRO B 514       8.577  20.985  -7.808  1.00106.31           H
ATOM   3988  HG2 PRO B 514       9.071  23.066  -6.609  1.00103.62           H
ATOM   3989  HG3 PRO B 514       7.845  22.179  -6.094  1.00103.62           H
ATOM   3990  HD2 PRO B 514       6.735  24.118  -6.427  1.00106.04           H
ATOM   3991  HD3 PRO B 514       7.708  24.555  -7.626  1.00106.04           H
ATOM   3992  N   ASP B 515       6.641  19.519  -8.011  1.00 98.19           N
ATOM   3993  CA  ASP B 515       6.028  18.337  -7.426  1.00 88.96           C
ATOM   3994  C   ASP B 515       6.125  18.413  -5.907  1.00 83.90           C
ATOM   3995  O   ASP B 515       7.204  18.671  -5.356  1.00 88.72           O
ATOM   3996  CB  ASP B 515       6.718  17.075  -7.948  1.00 89.16           C
ATOM   3997  CG  ASP B 515       5.729  15.935  -8.219  1.00 91.71           C
ATOM   3998  OD1 ASP B 515       4.629  15.970  -7.608  1.00 79.96           O
ATOM   3999  OD2 ASP B 515       6.054  15.014  -9.029  1.00 91.52           O1-
ATOM   4000  H   ASP B 515       7.395  19.369  -8.397  1.00117.83           H
ATOM   4001  HA  ASP B 515       5.090  18.301  -7.674  1.00106.76           H
ATOM   4002  HB2 ASP B 515       7.172  17.283  -8.779  1.00106.99           H
ATOM   4003  HB3 ASP B 515       7.358  16.767  -7.287  1.00106.99           H
ATOM   4004  N   SER B 516       4.997  18.199  -5.225  1.00 78.84           N
ATOM   4005  CA  SER B 516       5.040  18.190  -3.764  1.00 79.25           C
ATOM   4006  C   SER B 516       5.264  16.790  -3.192  1.00 71.02           C
ATOM   4007  O   SER B 516       6.022  16.637  -2.221  1.00 65.20           O
ATOM   4008  CB  SER B 516       3.755  18.800  -3.186  1.00 72.64           C
ATOM   4009  OG  SER B 516       2.594  18.087  -3.589  1.00 76.01           O
ATOM   4010  H   SER B 516       4.222  18.061  -5.570  1.00 94.62           H
ATOM   4011  HA  SER B 516       5.782  18.745  -3.475  1.00 95.10           H
ATOM   4012  HB2 SER B 516       3.810  18.783  -2.218  1.00 87.17           H
ATOM   4013  HB3 SER B 516       3.680  19.717  -3.494  1.00 87.17           H
ATOM   4014  HG  SER B 516       1.909  18.443  -3.259  1.00 91.21           H
ATOM   4015  N   ALA B 517       4.669  15.764  -3.813  1.00 67.38           N
ATOM   4016  CA  ALA B 517       4.698  14.408  -3.263  1.00 61.76           C
ATOM   4017  C   ALA B 517       6.085  13.921  -2.838  1.00 60.97           C
ATOM   4018  O   ALA B 517       6.172  13.214  -1.813  1.00 60.80           O
ATOM   4019  CB  ALA B 517       4.072  13.437  -4.282  1.00 67.75           C
ATOM   4020  H   ALA B 517       4.242  15.831  -4.557  1.00 80.86           H
ATOM   4021  HA  ALA B 517       4.137  14.393  -2.472  1.00 74.12           H
ATOM   4022  HB1 ALA B 517       4.093  12.540  -3.915  1.00 81.30           H
ATOM   4023  HB2 ALA B 517       3.156  13.706  -4.451  1.00 81.30           H
ATOM   4024  HB3 ALA B 517       4.584  13.471  -5.105  1.00 81.30           H
ATOM   4025  N   PRO B 518       7.180  14.230  -3.547  1.00 64.14           N
ATOM   4026  CA  PRO B 518       8.464  13.579  -3.201  1.00 65.61           C
ATOM   4027  C   PRO B 518       9.001  13.962  -1.838  1.00 53.37           C
ATOM   4028  O   PRO B 518       9.493  13.105  -1.091  1.00 45.57           O
ATOM   4029  CB  PRO B 518       9.397  14.036  -4.331  1.00 55.28           C
ATOM   4030  CG  PRO B 518       8.434  14.314  -5.493  1.00 55.65           C
ATOM   4031  CD  PRO B 518       7.234  14.906  -4.866  1.00 67.36           C
ATOM   4032  HA  PRO B 518       8.368  12.614  -3.243  1.00 78.73           H
ATOM   4033  HB2 PRO B 518       9.866  14.843  -4.067  1.00 66.34           H
ATOM   4034  HB3 PRO B 518      10.019  13.327  -4.555  1.00 66.34           H
ATOM   4035  HG2 PRO B 518       8.841  14.939  -6.113  1.00 66.79           H
ATOM   4036  HG3 PRO B 518       8.213  13.482  -5.940  1.00 66.79           H
ATOM   4037  HD2 PRO B 518       7.347  15.863  -4.753  1.00 80.84           H
ATOM   4038  HD3 PRO B 518       6.442  14.698  -5.386  1.00 80.84           H
ATOM   4039  N   GLY B 519       8.955  15.241  -1.510  1.00 50.75           N
ATOM   4040  CA  GLY B 519       9.444  15.666  -0.220  1.00 52.34           C
ATOM   4041  C   GLY B 519       8.544  15.177   0.895  1.00 50.25           C
ATOM   4042  O   GLY B 519       9.019  14.652   1.907  1.00 46.01           O
ATOM   4043  H   GLY B 519       8.651  15.872  -2.008  1.00 60.91           H
ATOM   4044  HA2 GLY B 519      10.337  15.314  -0.076  1.00 62.82           H
ATOM   4045  HA3 GLY B 519       9.483  16.634  -0.187  1.00 62.82           H
ATOM   4046  N   GLN B 520       7.232  15.294   0.701  1.00 51.98           N
ATOM   4047  CA  GLN B 520       6.292  14.753   1.676  1.00 51.85           C
ATOM   4048  C   GLN B 520       6.596  13.299   1.948  1.00 45.20           C
ATOM   4049  O   GLN B 520       6.621  12.855   3.106  1.00 53.43           O
ATOM   4050  CB  GLN B 520       4.863  14.878   1.160  1.00 53.42           C
ATOM   4051  CG  GLN B 520       4.321  16.277   1.164  1.00 48.03           C
ATOM   4052  CD  GLN B 520       2.947  16.316   0.560  1.00 59.56           C
ATOM   4053  OE1 GLN B 520       2.183  15.346   0.652  1.00 60.08           O
ATOM   4054  NE2 GLN B 520       2.619  17.434  -0.072  1.00 59.57           N
ATOM   4055  H   GLN B 520       6.865  15.675   0.023  1.00 62.38           H
ATOM   4056  HA  GLN B 520       6.366  15.246   2.508  1.00 62.22           H
ATOM   4057  HB2 GLN B 520       4.833  14.554   0.247  1.00 64.10           H
ATOM   4058  HB3 GLN B 520       4.283  14.336   1.718  1.00 64.10           H
ATOM   4059  HG2 GLN B 520       4.263  16.598   2.078  1.00 57.64           H
ATOM   4060  HG3 GLN B 520       4.902  16.850   0.640  1.00 57.64           H
ATOM   4061 HE21 GLN B 520       3.181  18.083  -0.117  1.00 71.49           H
ATOM   4062 HE22 GLN B 520       1.844  17.510  -0.437  1.00 71.49           H
ATOM   4063  N   ALA B 521       6.823  12.542   0.872  1.00 49.11           N
ATOM   4064  CA  ALA B 521       6.972  11.100   0.972  1.00 46.00           C
ATOM   4065  C   ALA B 521       8.200  10.745   1.783  1.00 41.72           C
ATOM   4066  O   ALA B 521       8.198   9.740   2.514  1.00 41.16           O
ATOM   4067  CB  ALA B 521       7.046  10.508  -0.429  1.00 48.54           C
ATOM   4068  H   ALA B 521       6.895  12.846   0.071  1.00 58.94           H
ATOM   4069  HA  ALA B 521       6.196  10.728   1.418  1.00 55.21           H
ATOM   4070  HB1 ALA B 521       7.146   9.545  -0.359  1.00 58.25           H
ATOM   4071  HB2 ALA B 521       6.229  10.723  -0.906  1.00 58.25           H
ATOM   4072  HB3 ALA B 521       7.809  10.887  -0.892  1.00 58.25           H
ATOM   4073  N   ALA B 522       9.248  11.578   1.674  1.00 41.33           N
ATOM   4074  CA  ALA B 522      10.476  11.413   2.456  1.00 45.66           C
ATOM   4075  C   ALA B 522      10.216  11.669   3.934  1.00 47.63           C
ATOM   4076  O   ALA B 522      10.732  10.966   4.813  1.00 50.06           O
ATOM   4077  CB  ALA B 522      11.522  12.396   1.951  1.00 44.38           C
ATOM   4078  H   ALA B 522       9.267  12.255   1.144  1.00 49.60           H
ATOM   4079  HA  ALA B 522      10.815  10.511   2.349  1.00 54.80           H
ATOM   4080  HB1 ALA B 522      12.334  12.285   2.469  1.00 53.26           H
ATOM   4081  HB2 ALA B 522      11.700  12.214   1.015  1.00 53.26           H
ATOM   4082  HB3 ALA B 522      11.183  13.298   2.054  1.00 53.26           H
ATOM   4083  N   VAL B 523       9.461  12.727   4.216  1.00 44.77           N
ATOM   4084  CA  VAL B 523       9.080  13.041   5.579  1.00 53.65           C
ATOM   4085  C   VAL B 523       8.301  11.880   6.177  1.00 48.34           C
ATOM   4086  O   VAL B 523       8.648  11.363   7.250  1.00 38.56           O
ATOM   4087  CB  VAL B 523       8.251  14.332   5.614  1.00 51.29           C
ATOM   4088  CG1 VAL B 523       7.912  14.630   7.030  1.00 47.51           C
ATOM   4089  CG2 VAL B 523       9.014  15.505   4.994  1.00 41.53           C
ATOM   4090  H   VAL B 523       9.157  13.279   3.630  1.00 53.73           H
ATOM   4091  HA  VAL B 523       9.879  13.178   6.112  1.00 64.39           H
ATOM   4092  HB  VAL B 523       7.427  14.204   5.119  1.00 61.56           H
ATOM   4093 HG11 VAL B 523       7.388  15.445   7.065  1.00 57.02           H
ATOM   4094 HG12 VAL B 523       7.400  13.891   7.394  1.00 57.02           H
ATOM   4095 HG13 VAL B 523       8.733  14.743   7.534  1.00 57.02           H
ATOM   4096 HG21 VAL B 523       8.459  16.299   5.036  1.00 49.84           H
ATOM   4097 HG22 VAL B 523       9.834  15.647   5.494  1.00 49.84           H
ATOM   4098 HG23 VAL B 523       9.222  15.293   4.071  1.00 49.84           H
ATOM   4099  N   ALA B 524       7.212  11.471   5.502  1.00 42.97           N
ATOM   4100  CA  ALA B 524       6.390  10.384   6.046  1.00 44.06           C
ATOM   4101  C   ALA B 524       7.254   9.167   6.292  1.00 48.10           C
ATOM   4102  O   ALA B 524       7.098   8.463   7.304  1.00 48.04           O
ATOM   4103  CB  ALA B 524       5.217  10.033   5.118  1.00 37.82           C
ATOM   4104  H   ALA B 524       6.939  11.795   4.754  1.00 51.57           H
ATOM   4105  HA  ALA B 524       6.022  10.666   6.898  1.00 52.87           H
ATOM   4106  HB1 ALA B 524       4.704   9.313   5.517  1.00 45.39           H
ATOM   4107  HB2 ALA B 524       4.657  10.817   5.007  1.00 45.39           H
ATOM   4108  HB3 ALA B 524       5.568   9.753   4.258  1.00 45.39           H
ATOM   4109  N   SER B 525       8.181   8.911   5.371  1.00 48.30           N
ATOM   4110  CA  SER B 525       9.111   7.814   5.553  1.00 49.38           C
ATOM   4111  C   SER B 525       9.938   8.015   6.814  1.00 46.64           C
ATOM   4112  O   SER B 525      10.051   7.101   7.640  1.00 48.71           O
ATOM   4113  CB  SER B 525      10.017   7.689   4.321  1.00 51.41           C
ATOM   4114  OG  SER B 525      11.174   6.898   4.624  1.00 45.21           O
ATOM   4115  H   SER B 525       8.289   9.356   4.642  1.00 57.97           H
ATOM   4116  HA  SER B 525       8.612   6.987   5.647  1.00 59.26           H
ATOM   4117  HB2 SER B 525       9.520   7.262   3.605  1.00 61.70           H
ATOM   4118  HB3 SER B 525      10.301   8.574   4.046  1.00 61.70           H
ATOM   4119  HG  SER B 525      11.665   6.835   3.945  1.00 54.25           H
ATOM   4120  N   ALA B 526      10.561   9.194   6.961  1.00 39.30           N
ATOM   4121  CA  ALA B 526      11.433   9.429   8.112  1.00 42.61           C
ATOM   4122  C   ALA B 526      10.686   9.218   9.443  1.00 48.82           C
ATOM   4123  O   ALA B 526      11.238   8.647  10.401  1.00 53.72           O
ATOM   4124  CB  ALA B 526      12.010  10.847   8.026  1.00 50.50           C
ATOM   4125  H   ALA B 526      10.495   9.858   6.418  1.00 47.16           H
ATOM   4126  HA  ALA B 526      12.173   8.803   8.081  1.00 51.13           H
ATOM   4127  HB1 ALA B 526      12.587  10.999   8.790  1.00 60.61           H
ATOM   4128  HB2 ALA B 526      12.519  10.930   7.204  1.00 60.61           H
ATOM   4129  HB3 ALA B 526      11.279  11.485   8.029  1.00 60.61           H
ATOM   4130  N   TYR B 527       9.418   9.647   9.510  1.00 45.50           N
ATOM   4131  CA  TYR B 527       8.682   9.647  10.768  1.00 55.52           C
ATOM   4132  C   TYR B 527       8.255   8.246  11.162  1.00 53.33           C
ATOM   4133  O   TYR B 527       8.036   7.988  12.348  1.00 51.18           O
ATOM   4134  CB  TYR B 527       7.469  10.613  10.686  1.00 48.20           C
ATOM   4135  CG  TYR B 527       7.893  12.015  11.107  1.00 48.25           C
ATOM   4136  CD1 TYR B 527       8.090  13.026  10.170  1.00 36.82           C
ATOM   4137  CD2 TYR B 527       8.194  12.289  12.447  1.00 47.79           C
ATOM   4138  CE1 TYR B 527       8.539  14.271  10.557  1.00 42.03           C
ATOM   4139  CE2 TYR B 527       8.638  13.537  12.846  1.00 38.95           C
ATOM   4140  CZ  TYR B 527       8.804  14.523  11.905  1.00 42.71           C
ATOM   4141  OH  TYR B 527       9.257  15.763  12.293  1.00 44.98           O
ATOM   4142  H   TYR B 527       8.968   9.941   8.839  1.00 54.60           H
ATOM   4143  HA  TYR B 527       9.270   9.978  11.465  1.00 66.63           H
ATOM   4144  HB2 TYR B 527       7.144  10.649   9.773  1.00 57.85           H
ATOM   4145  HB3 TYR B 527       6.770  10.308  11.285  1.00 57.85           H
ATOM   4146  HD1 TYR B 527       7.917  12.860   9.272  1.00 44.19           H
ATOM   4147  HD2 TYR B 527       8.085  11.620  13.084  1.00 57.35           H
ATOM   4148  HE1 TYR B 527       8.653  14.944   9.925  1.00 50.44           H
ATOM   4149  HE2 TYR B 527       8.821  13.706  13.742  1.00 46.74           H
ATOM   4150  HH  TYR B 527       9.328  16.265  11.624  1.00 53.99           H
ATOM   4151  N   GLN B 528       8.213   7.327  10.208  1.00 47.41           N
ATOM   4152  CA  GLN B 528       7.878   5.950  10.528  1.00 48.75           C
ATOM   4153  C   GLN B 528       8.812   5.352  11.566  1.00 47.10           C
ATOM   4154  O   GLN B 528       8.441   4.368  12.204  1.00 52.60           O
ATOM   4155  CB  GLN B 528       7.895   5.113   9.247  1.00 54.54           C
ATOM   4156  CG  GLN B 528       6.569   5.192   8.461  1.00 61.42           C
ATOM   4157  CD  GLN B 528       5.323   4.994   9.381  1.00 75.37           C
ATOM   4158  OE1 GLN B 528       5.248   4.038  10.182  1.00 73.88           O
ATOM   4159  NE2 GLN B 528       4.365   5.925   9.287  1.00 74.38           N
ATOM   4160  H   GLN B 528       8.372   7.473   9.376  1.00 56.89           H
ATOM   4161  HA  GLN B 528       6.978   5.922  10.888  1.00 58.51           H
ATOM   4162  HB2 GLN B 528       8.605   5.435   8.670  1.00 65.45           H
ATOM   4163  HB3 GLN B 528       8.052   4.185   9.479  1.00 65.45           H
ATOM   4164  HG2 GLN B 528       6.500   6.064   8.042  1.00 73.70           H
ATOM   4165  HG3 GLN B 528       6.559   4.496   7.786  1.00 73.70           H
ATOM   4166 HE21 GLN B 528       4.458   6.584   8.742  1.00 89.25           H
ATOM   4167 HE22 GLN B 528       3.657   5.864   9.771  1.00 89.25           H
ATOM   4168  N   ARG B 529      10.000   5.929  11.754  1.00 43.19           N
ATOM   4169  CA  ARG B 529      10.962   5.453  12.734  1.00 52.42           C
ATOM   4170  C   ARG B 529      11.026   6.348  13.991  1.00 52.22           C
ATOM   4171  O   ARG B 529      11.938   6.188  14.816  1.00 52.43           O
ATOM   4172  CB  ARG B 529      12.335   5.331  12.052  1.00 56.59           C
ATOM   4173  H   ARG B 529      10.273   6.614  11.312  1.00 51.83           H
ATOM   4174  HA  ARG B 529      10.698   4.566  13.021  1.00 62.91           H
ATOM   4175  HB1 ARG B 529      12.264   4.711  11.309  1.00 67.91           H
ATOM   4176  HB3 ARG B 529      12.980   5.002  12.697  1.00 67.91           H
ATOM   4177  N   PHE B 530      10.054   7.265  14.166  1.00 54.88           N
ATOM   4178  CA  PHE B 530       9.999   8.224  15.283  1.00 51.20           C
ATOM   4179  C   PHE B 530       9.694   7.497  16.586  1.00 44.19           C
ATOM   4180  O   PHE B 530       8.701   6.777  16.652  1.00 44.98           O
ATOM   4181  CB  PHE B 530       8.898   9.242  14.979  1.00 45.52           C
ATOM   4182  CG  PHE B 530       8.734  10.355  15.999  1.00 48.98           C
ATOM   4183  CD1 PHE B 530       9.356  11.585  15.827  1.00 44.67           C
ATOM   4184  CD2 PHE B 530       7.885  10.201  17.095  1.00 46.60           C
ATOM   4185  CE1 PHE B 530       9.174  12.610  16.735  1.00 48.95           C
ATOM   4186  CE2 PHE B 530       7.707  11.224  18.009  1.00 42.47           C
ATOM   4187  CZ  PHE B 530       8.347  12.424  17.835  1.00 45.53           C
ATOM   4188  H   PHE B 530       9.391   7.350  13.625  1.00 65.86           H
ATOM   4189  HA  PHE B 530      10.847   8.687  15.367  1.00 61.45           H
ATOM   4190  HB2 PHE B 530       9.093   9.658  14.125  1.00 54.63           H
ATOM   4191  HB3 PHE B 530       8.052   8.771  14.924  1.00 54.63           H
ATOM   4192  HD1 PHE B 530       9.914  11.716  15.095  1.00 53.61           H
ATOM   4193  HD2 PHE B 530       7.448   9.390  17.225  1.00 55.92           H
ATOM   4194  HE1 PHE B 530       9.613  13.421  16.614  1.00 58.74           H
ATOM   4195  HE2 PHE B 530       7.150  11.098  18.743  1.00 50.96           H
ATOM   4196  HZ  PHE B 530       8.226  13.112  18.450  1.00 54.65           H
ATOM   4197  N   GLU B 531      10.525   7.687  17.620  1.00 40.84           N
ATOM   4198  CA  GLU B 531      10.314   7.056  18.932  1.00 58.08           C
ATOM   4199  C   GLU B 531       9.815   8.037  20.003  1.00 47.52           C
ATOM   4200  O   GLU B 531      10.631   8.754  20.621  1.00 43.10           O
ATOM   4201  CB  GLU B 531      11.608   6.405  19.410  1.00 49.65           C
ATOM   4202  CG  GLU B 531      11.878   5.083  18.784  1.00 66.86           C
ATOM   4203  CD  GLU B 531      13.327   4.647  18.998  1.00 68.70           C
ATOM   4204  OE1 GLU B 531      13.826   4.781  20.139  1.00 63.59           O
ATOM   4205  OE2 GLU B 531      13.969   4.195  18.015  1.00 74.23           O1-
ATOM   4206  H   GLU B 531      11.227   8.182  17.586  1.00 49.02           H
ATOM   4207  HA  GLU B 531       9.648   6.358  18.838  1.00 69.71           H
ATOM   4208  HB2 GLU B 531      12.351   6.992  19.196  1.00 59.58           H
ATOM   4209  HB3 GLU B 531      11.557   6.275  20.370  1.00 59.58           H
ATOM   4210  HG2 GLU B 531      11.298   4.416  19.184  1.00 80.24           H
ATOM   4211  HG3 GLU B 531      11.715   5.141  17.830  1.00 80.24           H
ATOM   4212  N   PRO B 532       8.507   8.060  20.309  1.00 42.83           N
ATOM   4213  CA  PRO B 532       8.005   9.018  21.316  1.00 45.69           C
ATOM   4214  C   PRO B 532       8.818   9.051  22.582  1.00 37.89           C
ATOM   4215  O   PRO B 532       9.197  10.127  23.072  1.00 39.41           O
ATOM   4216  CB  PRO B 532       6.586   8.519  21.576  1.00 42.60           C
ATOM   4217  CG  PRO B 532       6.163   7.910  20.216  1.00 47.33           C
ATOM   4218  CD  PRO B 532       7.427   7.231  19.742  1.00 46.92           C
ATOM   4219  HA  PRO B 532       7.965   9.911  20.938  1.00 54.83           H
ATOM   4220  HB2 PRO B 532       6.594   7.844  22.272  1.00 51.13           H
ATOM   4221  HB3 PRO B 532       6.012   9.263  21.817  1.00 51.13           H
ATOM   4222  HG2 PRO B 532       5.449   7.267  20.347  1.00 56.80           H
ATOM   4223  HG3 PRO B 532       5.894   8.613  19.604  1.00 56.80           H
ATOM   4224  HD2 PRO B 532       7.476   6.328  20.092  1.00 56.31           H
ATOM   4225  HD3 PRO B 532       7.470   7.238  18.773  1.00 56.31           H
ATOM   4226  N   ARG B 533       9.120   7.892  23.138  1.00 44.30           N
ATOM   4227  CA  ARG B 533       9.758   7.916  24.445  1.00 49.23           C
ATOM   4228  C   ARG B 533      11.133   8.558  24.359  1.00 40.76           C
ATOM   4229  O   ARG B 533      11.511   9.342  25.237  1.00 42.51           O
ATOM   4230  CB  ARG B 533       9.803   6.514  25.016  1.00 46.45           C
ATOM   4231  CG  ARG B 533       8.567   6.210  25.814  1.00 51.82           C
ATOM   4232  CD  ARG B 533       8.642   6.892  27.188  1.00 74.02           C
ATOM   4233  NE  ARG B 533       7.332   7.281  27.703  1.00 71.24           N
ATOM   4234  CZ  ARG B 533       6.282   6.464  27.826  1.00 73.77           C
ATOM   4235  NH1 ARG B 533       6.340   5.175  27.470  1.00 76.83           N
ATOM   4236  NH2 ARG B 533       5.144   6.952  28.303  1.00 66.74           N1+
ATOM   4237  H   ARG B 533       8.976   7.113  22.803  1.00 53.17           H
ATOM   4238  HA  ARG B 533       9.219   8.458  25.043  1.00 59.08           H
ATOM   4239  HB2 ARG B 533       9.862   5.874  24.290  1.00 55.74           H
ATOM   4240  HB3 ARG B 533      10.572   6.431  25.602  1.00 55.74           H
ATOM   4241  HG2 ARG B 533       7.788   6.547  25.345  1.00 62.19           H
ATOM   4242  HG3 ARG B 533       8.496   5.252  25.949  1.00 62.19           H
ATOM   4243  HD2 ARG B 533       9.043   6.279  27.823  1.00 88.82           H
ATOM   4244  HD3 ARG B 533       9.184   7.693  27.113  1.00 88.82           H
ATOM   4245  HE  ARG B 533       7.228   8.100  27.946  1.00 85.49           H
ATOM   4246 HH11 ARG B 533       7.071   4.848  27.157  1.00 92.20           H
ATOM   4247 HH12 ARG B 533       5.648   4.672  27.559  1.00 92.20           H
ATOM   4248 HH21 ARG B 533       5.094   7.779  28.534  1.00 80.09           H
ATOM   4249 HH22 ARG B 533       4.459   6.439  28.389  1.00 80.09           H
ATOM   4250  N   ALA B 534      11.857   8.308  23.260  1.00 37.31           N
ATOM   4251  CA  ALA B 534      13.153   8.950  23.060  1.00 40.00           C
ATOM   4252  C   ALA B 534      12.987  10.445  22.880  1.00 39.37           C
ATOM   4253  O   ALA B 534      13.732  11.247  23.469  1.00 40.06           O
ATOM   4254  CB  ALA B 534      13.846   8.356  21.837  1.00 52.83           C
ATOM   4255  H   ALA B 534      11.620   7.777  22.626  1.00 44.78           H
ATOM   4256  HA  ALA B 534      13.714   8.795  23.836  1.00 48.00           H
ATOM   4257  HB1 ALA B 534      14.704   8.792  21.717  1.00 63.40           H
ATOM   4258  HB2 ALA B 534      13.975   7.405  21.979  1.00 63.40           H
ATOM   4259  HB3 ALA B 534      13.288   8.502  21.057  1.00 63.40           H
ATOM   4260  N   TYR B 535      12.017  10.829  22.038  1.00 34.90           N
ATOM   4261  CA  TYR B 535      11.669  12.237  21.846  1.00 39.63           C
ATOM   4262  C   TYR B 535      11.345  12.930  23.171  1.00 43.46           C
ATOM   4263  O   TYR B 535      11.849  14.029  23.455  1.00 42.85           O
ATOM   4264  CB  TYR B 535      10.484  12.318  20.898  1.00 35.78           C
ATOM   4265  CG  TYR B 535      10.095  13.698  20.596  1.00 38.10           C
ATOM   4266  CD1 TYR B 535      10.870  14.474  19.775  1.00 44.59           C
ATOM   4267  CD2 TYR B 535       8.955  14.238  21.119  1.00 41.84           C
ATOM   4268  CE1 TYR B 535      10.530  15.756  19.481  1.00 39.43           C
ATOM   4269  CE2 TYR B 535       8.590  15.522  20.837  1.00 40.89           C
ATOM   4270  CZ  TYR B 535       9.374  16.288  20.011  1.00 43.08           C
ATOM   4271  OH  TYR B 535       8.991  17.593  19.747  1.00 34.21           O
ATOM   4272  H   TYR B 535      11.546  10.287  21.565  1.00 41.88           H
ATOM   4273  HA  TYR B 535      12.417  12.699  21.437  1.00 47.56           H
ATOM   4274  HB2 TYR B 535      10.716  11.881  20.064  1.00 42.94           H
ATOM   4275  HB3 TYR B 535       9.723  11.874  21.305  1.00 42.94           H
ATOM   4276  HD1 TYR B 535      11.648  14.116  19.413  1.00 53.51           H
ATOM   4277  HD2 TYR B 535       8.419  13.722  21.676  1.00 50.21           H
ATOM   4278  HE1 TYR B 535      11.069  16.268  18.922  1.00 47.32           H
ATOM   4279  HE2 TYR B 535       7.812  15.876  21.202  1.00 49.07           H
ATOM   4280  HH  TYR B 535       8.269  17.766  20.140  1.00 41.05           H
ATOM   4281  N   LEU B 536      10.511  12.292  24.003  1.00 42.90           N
ATOM   4282  CA  LEU B 536      10.125  12.881  25.288  1.00 40.67           C
ATOM   4283  C   LEU B 536      11.323  13.056  26.207  1.00 42.14           C
ATOM   4284  O   LEU B 536      11.514  14.123  26.818  1.00 39.22           O
ATOM   4285  CB  LEU B 536       9.089  11.988  25.957  1.00 47.23           C
ATOM   4286  CG  LEU B 536       7.704  12.007  25.356  1.00 38.37           C
ATOM   4287  CD1 LEU B 536       6.889  10.921  25.980  1.00 41.85           C
ATOM   4288  CD2 LEU B 536       7.117  13.350  25.680  1.00 41.17           C
ATOM   4289  H   LEU B 536      10.159  11.524  23.846  1.00 51.49           H
ATOM   4290  HA  LEU B 536       9.726  13.752  25.137  1.00 48.81           H
ATOM   4291  HB2 LEU B 536       9.407  11.072  25.920  1.00 56.67           H
ATOM   4292  HB3 LEU B 536       9.004  12.261  26.884  1.00 56.67           H
ATOM   4293  HG  LEU B 536       7.742  11.884  24.394  1.00 46.05           H
ATOM   4294 HD11 LEU B 536       5.999  10.933  25.593  1.00 50.23           H
ATOM   4295 HD12 LEU B 536       7.314  10.067  25.805  1.00 50.23           H
ATOM   4296 HD13 LEU B 536       6.837  11.075  26.936  1.00 50.23           H
ATOM   4297 HD21 LEU B 536       6.222  13.400  25.308  1.00 49.41           H
ATOM   4298 HD22 LEU B 536       7.081  13.454  26.644  1.00 49.41           H
ATOM   4299 HD23 LEU B 536       7.676  14.041  25.293  1.00 49.41           H
ATOM   4300  N   ARG B 537      12.136  12.002  26.324  1.00 42.92           N
ATOM   4301  CA  ARG B 537      13.388  12.081  27.077  1.00 56.19           C
ATOM   4302  C   ARG B 537      14.274  13.220  26.580  1.00 45.61           C
ATOM   4303  O   ARG B 537      14.793  14.011  27.372  1.00 44.83           O
ATOM   4304  CB  ARG B 537      14.131  10.744  26.963  1.00 53.74           C
ATOM   4305  CG  ARG B 537      15.287  10.541  27.960  1.00 59.18           C
ATOM   4306  CD  ARG B 537      16.444   9.656  27.419  1.00 65.58           C
ATOM   4307  NE  ARG B 537      16.043   8.640  26.418  1.00 75.46           N
ATOM   4308  CZ  ARG B 537      15.242   7.600  26.670  1.00 70.41           C
ATOM   4309  NH1 ARG B 537      14.742   7.455  27.885  1.00 70.84           N
ATOM   4310  NH2 ARG B 537      14.919   6.716  25.713  1.00 65.83           N1+
ATOM   4311  H   ARG B 537      11.984  11.230  25.977  1.00 51.51           H
ATOM   4312  HA  ARG B 537      13.189  12.239  28.013  1.00 67.44           H
ATOM   4313  HB2 ARG B 537      13.494  10.026  27.107  1.00 64.49           H
ATOM   4314  HB3 ARG B 537      14.501  10.674  26.070  1.00 64.49           H
ATOM   4315  HG2 ARG B 537      15.660  11.408  28.186  1.00 71.02           H
ATOM   4316  HG3 ARG B 537      14.939  10.116  28.759  1.00 71.02           H
ATOM   4317  HD2 ARG B 537      17.103  10.232  27.002  1.00 78.70           H
ATOM   4318  HD3 ARG B 537      16.848   9.187  28.165  1.00 78.70           H
ATOM   4319  HE  ARG B 537      16.347   8.725  25.618  1.00 90.56           H
ATOM   4320 HH11 ARG B 537      14.943   8.019  28.503  1.00 85.01           H
ATOM   4321 HH12 ARG B 537      14.222   6.793  28.060  1.00 85.01           H
ATOM   4322 HH21 ARG B 537      15.237   6.806  24.919  1.00 79.00           H
ATOM   4323 HH22 ARG B 537      14.398   6.057  25.895  1.00 79.00           H
ATOM   4324  N   ASN B 538      14.453  13.323  25.264  1.00 39.27           N
ATOM   4325  CA  ASN B 538      15.434  14.268  24.737  1.00 46.50           C
ATOM   4326  C   ASN B 538      14.993  15.706  24.928  1.00 47.01           C
ATOM   4327  O   ASN B 538      15.843  16.607  25.005  1.00 45.54           O
ATOM   4328  CB  ASN B 538      15.669  14.036  23.233  1.00 49.55           C
ATOM   4329  CG  ASN B 538      16.282  12.701  22.928  1.00 48.21           C
ATOM   4330  OD1 ASN B 538      16.990  12.112  23.750  1.00 57.77           O
ATOM   4331  ND2 ASN B 538      16.015  12.210  21.727  1.00 49.18           N
ATOM   4332  H   ASN B 538      14.031  12.868  24.669  1.00 47.12           H
ATOM   4333  HA  ASN B 538      16.278  14.145  25.199  1.00 55.80           H
ATOM   4334  HB2 ASN B 538      14.818  14.086  22.771  1.00 59.46           H
ATOM   4335  HB3 ASN B 538      16.268  14.722  22.899  1.00 59.46           H
ATOM   4336 HD21 ASN B 538      16.337  11.448  21.493  1.00 59.02           H
ATOM   4337 HD22 ASN B 538      15.519  12.653  21.182  1.00 59.02           H
ATOM   4338  N   ASN B 539      13.678  15.952  24.943  1.00 44.06           N
ATOM   4339  CA  ASN B 539      13.173  17.323  24.949  1.00 44.28           C
ATOM   4340  C   ASN B 539      12.406  17.750  26.197  1.00 40.14           C
ATOM   4341  O   ASN B 539      12.381  18.946  26.497  1.00 38.02           O
ATOM   4342  CB  ASN B 539      12.295  17.524  23.723  1.00 44.18           C
ATOM   4343  CG  ASN B 539      13.100  17.434  22.464  1.00 42.09           C
ATOM   4344  OD1 ASN B 539      13.960  18.283  22.234  1.00 39.70           O
ATOM   4345  ND2 ASN B 539      12.886  16.382  21.676  1.00 39.15           N
ATOM   4346  H   ASN B 539      13.066  15.348  24.950  1.00 52.87           H
ATOM   4347  HA  ASN B 539      13.931  17.923  24.862  1.00 53.14           H
ATOM   4348  HB2 ASN B 539      11.613  16.834  23.699  1.00 53.02           H
ATOM   4349  HB3 ASN B 539      11.885  18.402  23.762  1.00 53.02           H
ATOM   4350 HD21 ASN B 539      13.329  16.295  20.944  1.00 46.98           H
ATOM   4351 HD22 ASN B 539      12.305  15.789  21.899  1.00 46.98           H
ATOM   4352  N   TYR B 540      11.770  16.828  26.919  1.00 42.98           N
ATOM   4353  CA  TYR B 540      10.939  17.200  28.051  1.00 41.05           C
ATOM   4354  C   TYR B 540      11.445  16.625  29.371  1.00 48.54           C
ATOM   4355  O   TYR B 540      10.778  16.761  30.400  1.00 45.38           O
ATOM   4356  CB  TYR B 540       9.520  16.784  27.696  1.00 40.80           C
ATOM   4357  CG  TYR B 540       9.126  17.612  26.502  1.00 34.18           C
ATOM   4358  CD1 TYR B 540       9.081  17.070  25.230  1.00 37.17           C
ATOM   4359  CD2 TYR B 540       8.909  18.972  26.644  1.00 37.40           C
ATOM   4360  CE1 TYR B 540       8.761  17.867  24.144  1.00 39.53           C
ATOM   4361  CE2 TYR B 540       8.609  19.761  25.586  1.00 44.45           C
ATOM   4362  CZ  TYR B 540       8.543  19.208  24.339  1.00 38.97           C
ATOM   4363  OH  TYR B 540       8.220  20.032  23.312  1.00 41.60           O
ATOM   4364  H   TYR B 540      11.807  15.981  26.770  1.00 51.58           H
ATOM   4365  HA  TYR B 540      10.947  18.167  28.134  1.00 49.27           H
ATOM   4366  HB2 TYR B 540       9.495  15.844  27.456  1.00 48.96           H
ATOM   4367  HB3 TYR B 540       8.918  16.977  28.432  1.00 48.96           H
ATOM   4368  HD1 TYR B 540       9.238  16.161  25.108  1.00 44.61           H
ATOM   4369  HD2 TYR B 540       8.961  19.353  27.491  1.00 44.88           H
ATOM   4370  HE1 TYR B 540       8.713  17.502  23.290  1.00 47.44           H
ATOM   4371  HE2 TYR B 540       8.447  20.669  25.707  1.00 53.35           H
ATOM   4372  HH  TYR B 540       8.183  19.596  22.595  1.00 49.92           H
ATOM   4373  N   ALA B 541      12.622  16.017  29.368  1.00 42.42           N
ATOM   4374  CA  ALA B 541      13.314  15.618  30.569  1.00 42.69           C
ATOM   4375  C   ALA B 541      14.508  16.530  30.771  1.00 43.29           C
ATOM   4376  O   ALA B 541      14.931  17.223  29.844  1.00 48.19           O
ATOM   4377  CB  ALA B 541      13.783  14.169  30.478  1.00 42.22           C
ATOM   4378  H   ALA B 541      13.051  15.819  28.649  1.00 50.91           H
ATOM   4379  HA  ALA B 541      12.722  15.706  31.332  1.00 51.23           H
ATOM   4380  HB1 ALA B 541      14.243  13.935  31.299  1.00 50.67           H
ATOM   4381  HB2 ALA B 541      13.011  13.595  30.356  1.00 50.67           H
ATOM   4382  HB3 ALA B 541      14.386  14.079  29.724  1.00 50.67           H
ATOM   4383  N   PRO B 542      15.072  16.572  31.975  1.00 60.52           N
ATOM   4384  CA  PRO B 542      16.159  17.518  32.224  1.00 59.64           C
ATOM   4385  C   PRO B 542      17.338  17.220  31.324  1.00 41.50           C
ATOM   4386  O   PRO B 542      17.512  16.075  30.859  1.00 49.41           O
ATOM   4387  CB  PRO B 542      16.495  17.285  33.709  1.00 46.09           C
ATOM   4388  CG  PRO B 542      15.214  16.712  34.267  1.00 49.74           C
ATOM   4389  CD  PRO B 542      14.714  15.815  33.187  1.00 48.54           C
ATOM   4390  HA  PRO B 542      15.862  18.432  32.091  1.00 71.57           H
ATOM   4391  HB2 PRO B 542      17.225  16.651  33.789  1.00 55.31           H
ATOM   4392  HB3 PRO B 542      16.715  18.128  34.136  1.00 55.31           H
ATOM   4393  HG2 PRO B 542      15.403  16.209  35.074  1.00 59.69           H
ATOM   4394  HG3 PRO B 542      14.582  17.427  34.443  1.00 59.69           H
ATOM   4395  HD2 PRO B 542      15.177  14.963  33.208  1.00 58.26           H
ATOM   4396  HD3 PRO B 542      13.752  15.705  33.251  1.00 58.26           H
ATOM   4397  N   PRO B 543      18.154  18.243  30.998  1.00 44.81           N
ATOM   4398  CA  PRO B 543      18.033  19.641  31.442  1.00 50.29           C
ATOM   4399  C   PRO B 543      16.960  20.508  30.729  1.00 45.51           C
ATOM   4400  O   PRO B 543      16.610  21.554  31.275  1.00 47.61           O
ATOM   4401  CB  PRO B 543      19.416  20.197  31.154  1.00 49.21           C
ATOM   4402  CG  PRO B 543      19.822  19.465  29.902  1.00 49.89           C
ATOM   4403  CD  PRO B 543      19.295  18.071  30.075  1.00 39.23           C
ATOM   4404  HA  PRO B 543      17.875  19.671  32.398  1.00 60.35           H
ATOM   4405  HB2 PRO B 543      19.365  21.153  30.998  1.00 59.06           H
ATOM   4406  HB3 PRO B 543      20.017  19.994  31.888  1.00 59.06           H
ATOM   4407  HG2 PRO B 543      19.419  19.890  29.129  1.00 59.87           H
ATOM   4408  HG3 PRO B 543      20.789  19.459  29.826  1.00 59.87           H
ATOM   4409  HD2 PRO B 543      18.992  17.717  29.225  1.00 47.08           H
ATOM   4410  HD3 PRO B 543      19.971  17.502  30.477  1.00 47.08           H
ATOM   4411  N   ARG B 544      16.439  20.099  29.570  1.00 41.88           N
ATOM   4412  CA  ARG B 544      15.414  20.918  28.912  1.00 50.91           C
ATOM   4413  C   ARG B 544      14.065  20.860  29.616  1.00 49.61           C
ATOM   4414  O   ARG B 544      13.312  21.844  29.584  1.00 40.37           O
ATOM   4415  CB  ARG B 544      15.218  20.476  27.473  1.00 43.47           C
ATOM   4416  CG  ARG B 544      16.510  20.636  26.690  1.00 48.89           C
ATOM   4417  CD  ARG B 544      16.368  20.219  25.226  1.00 44.79           C
ATOM   4418  NE  ARG B 544      17.485  20.692  24.418  1.00 46.93           N
ATOM   4419  CZ  ARG B 544      17.515  20.672  23.088  1.00 48.24           C
ATOM   4420  NH1 ARG B 544      16.473  20.215  22.371  1.00 46.18           N
ATOM   4421  NH2 ARG B 544      18.598  21.107  22.476  1.00 44.21           N1+
ATOM   4422  H   ARG B 544      16.652  19.377  29.155  1.00 50.26           H
ATOM   4423  HA  ARG B 544      15.707  21.842  28.904  1.00 61.10           H
ATOM   4424  HB2 ARG B 544      14.961  19.541  27.453  1.00 52.17           H
ATOM   4425  HB3 ARG B 544      14.536  21.025  27.056  1.00 52.17           H
ATOM   4426  HG2 ARG B 544      16.779  21.567  26.712  1.00 58.67           H
ATOM   4427  HG3 ARG B 544      17.195  20.082  27.095  1.00 58.67           H
ATOM   4428  HD2 ARG B 544      16.343  19.250  25.171  1.00 53.76           H
ATOM   4429  HD3 ARG B 544      15.551  20.596  24.864  1.00 53.76           H
ATOM   4430  HE  ARG B 544      18.172  21.006  24.829  1.00 56.31           H
ATOM   4431 HH11 ARG B 544      15.770  19.925  22.772  1.00 55.42           H
ATOM   4432 HH12 ARG B 544      16.510  20.212  21.512  1.00 55.42           H
ATOM   4433 HH21 ARG B 544      19.262  21.403  22.936  1.00 53.05           H
ATOM   4434 HH22 ARG B 544      18.634  21.111  21.617  1.00 53.05           H
ATOM   4435  N   GLY B 545      13.724  19.714  30.210  1.00 51.09           N
ATOM   4436  CA  GLY B 545      12.530  19.604  31.035  1.00 49.79           C
ATOM   4437  C   GLY B 545      12.769  19.945  32.492  1.00 48.82           C
ATOM   4438  O   GLY B 545      12.026  19.484  33.369  1.00 46.13           O
ATOM   4439  H   GLY B 545      14.173  18.984  30.148  1.00 61.32           H
ATOM   4440  HA2 GLY B 545      11.847  20.201  30.692  1.00 59.75           H
ATOM   4441  HA3 GLY B 545      12.191  18.696  30.988  1.00 59.75           H
ATOM   4442  N   ASP B 546      13.816  20.714  32.788  1.00 54.96           N
ATOM   4443  CA  ASP B 546      14.036  21.165  34.155  1.00 45.18           C
ATOM   4444  C   ASP B 546      13.471  22.561  34.237  1.00 44.95           C
ATOM   4445  O   ASP B 546      14.067  23.521  33.723  1.00 48.29           O
ATOM   4446  CB  ASP B 546      15.495  21.175  34.570  1.00 51.35           C
ATOM   4447  CG  ASP B 546      15.701  21.934  35.908  1.00 64.81           C
ATOM   4448  OD1 ASP B 546      15.137  21.527  36.964  1.00 59.49           O
ATOM   4449  OD2 ASP B 546      16.385  22.980  35.890  1.00 74.41           O1-
ATOM   4450  H   ASP B 546      14.405  20.984  32.222  1.00 65.95           H
ATOM   4451  HA  ASP B 546      13.545  20.596  34.768  1.00 54.22           H
ATOM   4452  HB2 ASP B 546      15.800  20.262  34.689  1.00 61.63           H
ATOM   4453  HB3 ASP B 546      16.019  21.618  33.885  1.00 61.63           H
ATOM   4454  N   LEU B 547      12.303  22.670  34.858  1.00 45.02           N
ATOM   4455  CA  LEU B 547      11.653  23.965  34.942  1.00 41.51           C
ATOM   4456  C   LEU B 547      12.131  24.789  36.136  1.00 40.43           C
ATOM   4457  O   LEU B 547      11.678  25.935  36.308  1.00 43.53           O
ATOM   4458  CB  LEU B 547      10.142  23.759  34.964  1.00 44.56           C
ATOM   4459  CG  LEU B 547       9.661  22.825  33.857  1.00 41.65           C
ATOM   4460  CD1 LEU B 547       8.191  22.651  33.959  1.00 52.97           C
ATOM   4461  CD2 LEU B 547       9.994  23.358  32.499  1.00 51.62           C
ATOM   4462  H   LEU B 547      11.876  22.023  35.231  1.00 54.03           H
ATOM   4463  HA  LEU B 547      11.866  24.467  34.140  1.00 49.81           H
ATOM   4464  HB2 LEU B 547       9.887  23.372  35.816  1.00 53.47           H
ATOM   4465  HB3 LEU B 547       9.704  24.617  34.844  1.00 53.47           H
ATOM   4466  HG  LEU B 547      10.082  21.957  33.960  1.00 49.99           H
ATOM   4467 HD11 LEU B 547       7.894  22.057  33.253  1.00 63.56           H
ATOM   4468 HD12 LEU B 547       7.978  22.269  34.825  1.00 63.56           H
ATOM   4469 HD13 LEU B 547       7.764  23.517  33.865  1.00 63.56           H
ATOM   4470 HD21 LEU B 547       9.672  22.735  31.829  1.00 61.95           H
ATOM   4471 HD22 LEU B 547       9.564  24.220  32.385  1.00 61.95           H
ATOM   4472 HD23 LEU B 547      10.956  23.455  32.426  1.00 61.95           H
ATOM   4473  N   CYS B 548      13.067  24.266  36.929  1.00 38.64           N
ATOM   4474  CA  CYS B 548      13.587  25.048  38.045  1.00 42.12           C
ATOM   4475  C   CYS B 548      14.353  26.270  37.553  1.00 49.63           C
ATOM   4476  O   CYS B 548      14.224  27.362  38.121  1.00 49.25           O
ATOM   4477  CB  CYS B 548      14.471  24.168  38.912  1.00 39.16           C
ATOM   4478  SG  CYS B 548      13.564  22.904  39.852  1.00 48.05           S
ATOM   4479  H   CYS B 548      13.408  23.481  36.845  1.00 46.37           H
ATOM   4480  HA  CYS B 548      12.845  25.357  38.588  1.00 50.55           H
ATOM   4481  HB2 CYS B 548      15.111  23.712  38.344  1.00 47.00           H
ATOM   4482  HB3 CYS B 548      14.940  24.730  39.549  1.00 47.00           H
ATOM   4483  HG  CYS B 548      14.345  22.265  40.502  1.00 57.66           H
ATOM   4484  N   ASN B 549      15.156  26.112  36.511  1.00 49.53           N
ATOM   4485  CA  ASN B 549      15.951  27.234  36.028  1.00 49.87           C
ATOM   4486  C   ASN B 549      15.050  28.260  35.364  1.00 48.11           C
ATOM   4487  O   ASN B 549      14.562  28.005  34.256  1.00 53.43           O
ATOM   4488  CB  ASN B 549      17.004  26.785  35.028  1.00 52.09           C
ATOM   4489  CG  ASN B 549      18.074  27.860  34.797  1.00 68.00           C
ATOM   4490  OD1 ASN B 549      17.858  29.063  35.076  1.00 59.26           O
ATOM   4491  ND2 ASN B 549      19.240  27.431  34.289  1.00 78.46           N
ATOM   4492  H   ASN B 549      15.260  25.380  36.072  1.00 59.44           H
ATOM   4493  HA  ASN B 549      16.400  27.658  36.776  1.00 59.85           H
ATOM   4494  HB2 ASN B 549      17.443  25.988  35.364  1.00 62.51           H
ATOM   4495  HB3 ASN B 549      16.576  26.597  34.178  1.00 62.51           H
ATOM   4496 HD21 ASN B 549      19.875  27.990  34.140  1.00 94.16           H
ATOM   4497 HD22 ASN B 549      19.351  26.596  34.114  1.00 94.16           H
ATOM   4498  N   PRO B 550      14.829  29.422  35.968  1.00 47.10           N
ATOM   4499  CA  PRO B 550      13.891  30.402  35.391  1.00 49.45           C
ATOM   4500  C   PRO B 550      14.216  30.839  33.975  1.00 54.46           C
ATOM   4501  O   PRO B 550      13.327  31.359  33.283  1.00 56.17           O
ATOM   4502  CB  PRO B 550      14.009  31.592  36.360  1.00 44.43           C
ATOM   4503  CG  PRO B 550      15.417  31.482  36.841  1.00 52.67           C
ATOM   4504  CD  PRO B 550      15.656  30.016  37.026  1.00 52.83           C
ATOM   4505  HA  PRO B 550      12.985  30.057  35.419  1.00 59.34           H
ATOM   4506  HB2 PRO B 550      13.865  32.426  35.885  1.00 53.32           H
ATOM   4507  HB3 PRO B 550      13.381  31.491  37.092  1.00 53.32           H
ATOM   4508  HG2 PRO B 550      16.020  31.846  36.173  1.00 63.21           H
ATOM   4509  HG3 PRO B 550      15.513  31.954  37.683  1.00 63.21           H
ATOM   4510  HD2 PRO B 550      16.592  29.802  36.887  1.00 63.40           H
ATOM   4511  HD3 PRO B 550      15.348  29.728  37.900  1.00 63.40           H
ATOM   4512  N   ASN B 551      15.449  30.681  33.510  0.94 47.31           N
ATOM   4513  CA  ASN B 551      15.770  31.153  32.177  0.94 51.99           C
ATOM   4514  C   ASN B 551      16.115  30.007  31.237  0.94 49.22           C
ATOM   4515  O   ASN B 551      16.886  30.175  30.299  0.94 43.10           O
ATOM   4516  CB  ASN B 551      16.877  32.201  32.247  0.94 57.35           C
ATOM   4517  CG  ASN B 551      18.041  31.737  32.989  0.94 54.68           C
ATOM   4518  OD1 ASN B 551      18.522  30.611  32.767  0.94 62.96           O
ATOM   4519  ND2 ASN B 551      18.535  32.592  33.897  0.94 50.05           N
ATOM   4520  H   ASN B 551      16.101  30.315  33.936  0.94 56.77           H
ATOM   4521  HA  ASN B 551      14.985  31.591  31.815  0.94 62.39           H
ATOM   4522  HB2 ASN B 551      17.163  32.420  31.346  0.94 68.82           H
ATOM   4523  HB3 ASN B 551      16.535  32.993  32.689  0.94 68.82           H
ATOM   4524 HD21 ASN B 551      19.221  32.372  34.366  0.94 60.07           H
ATOM   4525 HD22 ASN B 551      18.164  33.360  34.011  0.94 60.07           H
ATOM   4526  N   GLY B 552      15.475  28.859  31.436  1.00 44.39           N
ATOM   4527  CA  GLY B 552      15.521  27.770  30.491  1.00 34.35           C
ATOM   4528  C   GLY B 552      14.367  27.830  29.519  1.00 40.65           C
ATOM   4529  O   GLY B 552      13.553  28.752  29.533  1.00 44.08           O
ATOM   4530  H   GLY B 552      14.998  28.691  32.132  1.00 53.27           H
ATOM   4531  HA2 GLY B 552      16.350  27.808  29.990  1.00 41.22           H
ATOM   4532  HA3 GLY B 552      15.483  26.925  30.965  1.00 41.22           H
ATOM   4533  N   VAL B 553      14.307  26.809  28.654  1.00 38.23           N
ATOM   4534  CA  VAL B 553      13.299  26.808  27.589  1.00 34.41           C
ATOM   4535  C   VAL B 553      11.917  26.597  28.159  1.00 34.72           C
ATOM   4536  O   VAL B 553      10.973  27.286  27.769  1.00 34.54           O
ATOM   4537  CB  VAL B 553      13.516  25.724  26.512  1.00 37.79           C
ATOM   4538  CG1 VAL B 553      13.374  26.377  25.118  1.00 39.54           C
ATOM   4539  CG2 VAL B 553      14.747  24.973  26.672  1.00 41.52           C
ATOM   4540  H   VAL B 553      14.825  26.123  28.661  1.00 45.89           H
ATOM   4541  HA  VAL B 553      13.310  27.671  27.147  1.00 41.29           H
ATOM   4542  HB  VAL B 553      12.791  25.084  26.593  1.00 45.35           H
ATOM   4543 HG11 VAL B 553      13.509  25.699  24.437  1.00 47.46           H
ATOM   4544 HG12 VAL B 553      12.484  26.755  25.036  1.00 47.46           H
ATOM   4545 HG13 VAL B 553      14.041  27.075  25.027  1.00 47.46           H
ATOM   4546 HG21 VAL B 553      14.809  24.316  25.962  1.00 49.83           H
ATOM   4547 HG22 VAL B 553      15.498  25.585  26.625  1.00 49.83           H
ATOM   4548 HG23 VAL B 553      14.735  24.529  27.535  1.00 49.83           H
ATOM   4549  N   GLY B 554      11.758  25.545  28.982  1.00 34.31           N
ATOM   4550  CA  GLY B 554      10.457  25.106  29.425  1.00 34.97           C
ATOM   4551  C   GLY B 554       9.726  26.269  30.055  1.00 31.88           C
ATOM   4552  O   GLY B 554       8.598  26.601  29.690  1.00 35.89           O
ATOM   4553  H   GLY B 554      12.407  25.073  29.291  1.00 41.18           H
ATOM   4554  HA2 GLY B 554       9.941  24.777  28.672  1.00 41.97           H
ATOM   4555  HA3 GLY B 554      10.550  24.397  30.081  1.00 41.97           H
ATOM   4556  N   PRO B 555      10.402  26.954  30.969  1.00 27.60           N
ATOM   4557  CA  PRO B 555       9.780  28.140  31.585  1.00 35.22           C
ATOM   4558  C   PRO B 555       9.385  29.215  30.576  1.00 39.40           C
ATOM   4559  O   PRO B 555       8.305  29.817  30.675  1.00 33.36           O
ATOM   4560  CB  PRO B 555      10.881  28.619  32.551  1.00 35.57           C
ATOM   4561  CG  PRO B 555      11.632  27.346  32.952  1.00 32.44           C
ATOM   4562  CD  PRO B 555      11.620  26.505  31.691  1.00 37.24           C
ATOM   4563  HA  PRO B 555       8.998  27.880  32.097  1.00 42.27           H
ATOM   4564  HB2 PRO B 555      11.472  29.237  32.094  1.00 42.68           H
ATOM   4565  HB3 PRO B 555      10.477  29.038  33.327  1.00 42.68           H
ATOM   4566  HG2 PRO B 555      12.540  27.566  33.213  1.00 38.93           H
ATOM   4567  HG3 PRO B 555      11.162  26.898  33.672  1.00 38.93           H
ATOM   4568  HD2 PRO B 555      12.411  26.684  31.160  1.00 44.69           H
ATOM   4569  HD3 PRO B 555      11.550  25.564  31.916  1.00 44.69           H
ATOM   4570  N   TRP B 556      10.265  29.504  29.626  1.00 37.06           N
ATOM   4571  CA  TRP B 556       9.979  30.537  28.633  1.00 36.20           C
ATOM   4572  C   TRP B 556       8.766  30.162  27.775  1.00 34.30           C
ATOM   4573  O   TRP B 556       7.865  30.976  27.576  1.00 37.91           O
ATOM   4574  CB  TRP B 556      11.210  30.740  27.767  1.00 37.58           C
ATOM   4575  CG  TRP B 556      11.083  31.755  26.712  1.00 32.90           C
ATOM   4576  CD1 TRP B 556      11.328  33.076  26.822  1.00 34.78           C
ATOM   4577  CD2 TRP B 556      10.691  31.524  25.367  1.00 28.69           C
ATOM   4578  NE1 TRP B 556      11.117  33.696  25.628  1.00 44.60           N
ATOM   4579  CE2 TRP B 556      10.706  32.761  24.716  1.00 39.01           C
ATOM   4580  CE3 TRP B 556      10.320  30.388  24.649  1.00 30.18           C
ATOM   4581  CZ2 TRP B 556      10.391  32.892  23.371  1.00 31.44           C
ATOM   4582  CZ3 TRP B 556       9.989  30.531  23.312  1.00 34.77           C
ATOM   4583  CH2 TRP B 556      10.025  31.764  22.697  1.00 34.29           C
ATOM   4584  H   TRP B 556      11.030  29.123  29.533  1.00 44.48           H
ATOM   4585  HA  TRP B 556       9.784  31.373  29.086  1.00 43.44           H
ATOM   4586  HB2 TRP B 556      11.947  31.007  28.340  1.00 45.09           H
ATOM   4587  HB3 TRP B 556      11.424  29.898  27.336  1.00 45.09           H
ATOM   4588  HD1 TRP B 556      11.605  33.503  27.600  1.00 41.74           H
ATOM   4589  HE1 TRP B 556      11.208  34.538  25.478  1.00 53.53           H
ATOM   4590  HE3 TRP B 556      10.295  29.554  25.059  1.00 36.22           H
ATOM   4591  HZ2 TRP B 556      10.406  33.722  22.951  1.00 37.74           H
ATOM   4592  HZ3 TRP B 556       9.738  29.782  22.821  1.00 41.72           H
ATOM   4593  HH2 TRP B 556       9.796  31.829  21.798  1.00 41.16           H
ATOM   4594  N   LYS B 557       8.705  28.920  27.291  1.00 30.23           N
ATOM   4595  CA  LYS B 557       7.525  28.459  26.555  1.00 31.35           C
ATOM   4596  C   LYS B 557       6.249  28.655  27.367  1.00 32.58           C
ATOM   4597  O   LYS B 557       5.324  29.345  26.933  1.00 25.14           O
ATOM   4598  CB  LYS B 557       7.683  26.989  26.180  1.00 30.16           C
ATOM   4599  CG  LYS B 557       8.594  26.711  24.981  1.00 37.09           C
ATOM   4600  CD  LYS B 557       8.561  25.189  24.609  1.00 32.70           C
ATOM   4601  CE  LYS B 557       9.260  24.317  25.709  1.00 37.48           C
ATOM   4602  NZ  LYS B 557       9.402  22.967  25.203  1.00 50.27           N1+
ATOM   4603  H   LYS B 557       9.326  28.331  27.373  1.00 36.28           H
ATOM   4604  HA  LYS B 557       7.443  28.971  25.736  1.00 37.63           H
ATOM   4605  HB2 LYS B 557       8.052  26.515  26.942  1.00 36.20           H
ATOM   4606  HB3 LYS B 557       6.807  26.630  25.969  1.00 36.20           H
ATOM   4607  HG2 LYS B 557       8.286  27.221  24.215  1.00 44.51           H
ATOM   4608  HG3 LYS B 557       9.506  26.953  25.205  1.00 44.51           H
ATOM   4609  HD2 LYS B 557       7.639  24.899  24.531  1.00 39.24           H
ATOM   4610  HD3 LYS B 557       9.028  25.054  23.770  1.00 39.24           H
ATOM   4611  HE2 LYS B 557      10.142  24.673  25.902  1.00 44.99           H
ATOM   4612  HE3 LYS B 557       8.714  24.295  26.510  1.00 44.99           H
ATOM   4613  HZ1 LYS B 557       9.798  22.453  25.813  1.00 60.33           H
ATOM   4614  HZ2 LYS B 557       8.601  22.627  25.014  1.00 60.33           H
ATOM   4615  HZ3 LYS B 557       9.896  22.970  24.463  1.00 60.33           H
ATOM   4616  N   LEU B 558       6.187  28.058  28.571  1.00 38.50           N
ATOM   4617  CA  LEU B 558       5.005  28.209  29.437  1.00 37.45           C
ATOM   4618  C   LEU B 558       4.691  29.678  29.720  1.00 30.33           C
ATOM   4619  O   LEU B 558       3.527  30.089  29.750  1.00 35.84           O
ATOM   4620  CB  LEU B 558       5.224  27.463  30.760  1.00 37.41           C
ATOM   4621  CG  LEU B 558       5.524  25.970  30.645  1.00 31.26           C
ATOM   4622  CD1 LEU B 558       5.775  25.293  31.970  1.00 40.96           C
ATOM   4623  CD2 LEU B 558       4.372  25.323  29.980  1.00 28.77           C
ATOM   4624  H   LEU B 558       6.809  27.566  28.904  1.00 46.20           H
ATOM   4625  HA  LEU B 558       4.236  27.817  28.995  1.00 44.94           H
ATOM   4626  HB2 LEU B 558       5.972  27.874  31.221  1.00 44.90           H
ATOM   4627  HB3 LEU B 558       4.423  27.556  31.299  1.00 44.90           H
ATOM   4628  HG  LEU B 558       6.307  25.843  30.087  1.00 37.52           H
ATOM   4629 HD11 LEU B 558       5.957  24.353  31.814  1.00 49.16           H
ATOM   4630 HD12 LEU B 558       6.537  25.712  32.399  1.00 49.16           H
ATOM   4631 HD13 LEU B 558       4.987  25.390  32.527  1.00 49.16           H
ATOM   4632 HD21 LEU B 558       4.547  24.373  29.899  1.00 34.53           H
ATOM   4633 HD22 LEU B 558       3.576  25.470  30.515  1.00 34.53           H
ATOM   4634 HD23 LEU B 558       4.256  25.715  29.100  1.00 34.53           H
ATOM   4635  N   ARG B 559       5.710  30.484  29.952  1.00 34.23           N
ATOM   4636  CA  ARG B 559       5.473  31.905  30.154  1.00 33.60           C
ATOM   4637  C   ARG B 559       4.754  32.509  28.943  1.00 39.55           C
ATOM   4638  O   ARG B 559       3.725  33.179  29.099  1.00 36.04           O
ATOM   4639  CB  ARG B 559       6.815  32.567  30.447  1.00 46.37           C
ATOM   4640  CG  ARG B 559       6.780  33.773  31.316  1.00 60.16           C
ATOM   4641  CD  ARG B 559       8.067  34.574  31.159  1.00 61.49           C
ATOM   4642  NE  ARG B 559       7.936  35.951  31.646  1.00 78.70           N
ATOM   4643  CZ  ARG B 559       8.546  37.002  31.090  1.00 76.20           C
ATOM   4644  NH1 ARG B 559       9.300  36.842  30.017  1.00 80.04           N
ATOM   4645  NH2 ARG B 559       8.417  38.231  31.591  1.00 77.53           N1+
ATOM   4646  H   ARG B 559       6.534  30.243  29.999  1.00 41.08           H
ATOM   4647  HA  ARG B 559       4.904  32.024  30.930  1.00 40.33           H
ATOM   4648  HB2 ARG B 559       7.386  31.915  30.882  1.00 55.65           H
ATOM   4649  HB3 ARG B 559       7.214  32.832  29.604  1.00 55.65           H
ATOM   4650  HG2 ARG B 559       6.033  34.336  31.058  1.00 72.20           H
ATOM   4651  HG3 ARG B 559       6.696  33.501  32.243  1.00 72.20           H
ATOM   4652  HD2 ARG B 559       8.772  34.142  31.666  1.00 73.80           H
ATOM   4653  HD3 ARG B 559       8.306  34.609  30.220  1.00 73.80           H
ATOM   4654  HE  ARG B 559       7.387  36.099  32.292  1.00 94.44           H
ATOM   4655 HH11 ARG B 559       9.406  36.058  29.680  1.00 96.05           H
ATOM   4656 HH12 ARG B 559       9.688  37.521  29.659  1.00 96.05           H
ATOM   4657 HH21 ARG B 559       7.926  38.363  32.285  1.00 93.04           H
ATOM   4658 HH22 ARG B 559       8.808  38.895  31.209  1.00 93.04           H
ATOM   4659  N   CYS B 560       5.237  32.220  27.719  1.00 30.28           N
ATOM   4660  CA  CYS B 560       4.655  32.811  26.511  1.00 37.25           C
ATOM   4661  C   CYS B 560       3.197  32.391  26.376  1.00 35.24           C
ATOM   4662  O   CYS B 560       2.318  33.188  26.035  1.00 32.70           O
ATOM   4663  CB  CYS B 560       5.432  32.384  25.228  1.00 34.13           C
ATOM   4664  SG  CYS B 560       7.098  33.076  25.036  1.00 37.55           S
ATOM   4665  H   CYS B 560       5.896  31.687  27.569  1.00 36.34           H
ATOM   4666  HA  CYS B 560       4.689  33.778  26.579  1.00 44.70           H
ATOM   4667  HB2 CYS B 560       5.518  31.418  25.232  1.00 40.95           H
ATOM   4668  HB3 CYS B 560       4.915  32.658  24.454  1.00 40.95           H
ATOM   4669  HG  CYS B 560       7.772  32.734  25.968  1.00 45.06           H
ATOM   4670  N   LEU B 561       2.930  31.119  26.606  1.00 31.38           N
ATOM   4671  CA  LEU B 561       1.567  30.645  26.516  1.00 29.59           C
ATOM   4672  C   LEU B 561       0.705  31.300  27.605  1.00 39.72           C
ATOM   4673  O   LEU B 561      -0.331  31.900  27.309  1.00 34.68           O
ATOM   4674  CB  LEU B 561       1.591  29.124  26.605  1.00 29.41           C
ATOM   4675  CG  LEU B 561       2.129  28.396  25.353  1.00 29.39           C
ATOM   4676  CD1 LEU B 561       2.421  26.932  25.632  1.00 29.78           C
ATOM   4677  CD2 LEU B 561       1.182  28.481  24.179  1.00 34.61           C
ATOM   4678  H   LEU B 561       3.511  30.519  26.812  1.00 37.66           H
ATOM   4679  HA  LEU B 561       1.201  30.892  25.653  1.00 35.51           H
ATOM   4680  HB2 LEU B 561       2.152  28.869  27.354  1.00 35.30           H
ATOM   4681  HB3 LEU B 561       0.685  28.811  26.757  1.00 35.30           H
ATOM   4682  HG  LEU B 561       2.962  28.816  25.088  1.00 35.28           H
ATOM   4683 HD11 LEU B 561       2.755  26.518  24.821  1.00 35.74           H
ATOM   4684 HD12 LEU B 561       3.087  26.872  26.334  1.00 35.74           H
ATOM   4685 HD13 LEU B 561       1.602  26.496  25.914  1.00 35.74           H
ATOM   4686 HD21 LEU B 561       1.570  28.010  23.426  1.00 41.53           H
ATOM   4687 HD22 LEU B 561       0.337  28.074  24.426  1.00 41.53           H
ATOM   4688 HD23 LEU B 561       1.046  29.414  23.951  1.00 41.53           H
ATOM   4689  N   ALA B 562       1.168  31.270  28.862  1.00 36.42           N
ATOM   4690  CA  ALA B 562       0.357  31.776  29.977  1.00 41.97           C
ATOM   4691  C   ALA B 562       0.084  33.266  29.815  1.00 35.22           C
ATOM   4692  O   ALA B 562      -1.070  33.713  29.913  1.00 41.33           O
ATOM   4693  CB  ALA B 562       1.054  31.491  31.327  1.00 36.76           C
ATOM   4694  H   ALA B 562       1.939  30.967  29.093  1.00 43.71           H
ATOM   4695  HA  ALA B 562      -0.496  31.315  29.978  1.00 50.36           H
ATOM   4696  HB1 ALA B 562       0.500  31.834  32.046  1.00 44.11           H
ATOM   4697  HB2 ALA B 562       1.170  30.534  31.426  1.00 44.11           H
ATOM   4698  HB3 ALA B 562       1.918  31.933  31.335  1.00 44.11           H
ATOM   4699  N   GLN B 563       1.138  34.053  29.553  1.00 41.92           N
ATOM   4700  CA  GLN B 563       0.973  35.491  29.314  1.00 36.97           C
ATOM   4701  C   GLN B 563      -0.055  35.764  28.219  1.00 44.38           C
ATOM   4702  O   GLN B 563      -0.837  36.718  28.308  1.00 43.81           O
ATOM   4703  CB  GLN B 563       2.312  36.128  28.942  1.00 45.21           C
ATOM   4704  CG  GLN B 563       3.328  36.179  30.118  1.00 38.63           C
ATOM   4705  CD  GLN B 563       4.646  36.850  29.772  1.00 59.82           C
ATOM   4706  OE1 GLN B 563       5.694  36.404  30.229  1.00 64.85           O
ATOM   4707  NE2 GLN B 563       4.605  37.917  28.971  1.00 55.20           N
ATOM   4708  H   GLN B 563       1.952  33.779  29.509  1.00 50.31           H
ATOM   4709  HA  GLN B 563       0.658  35.910  30.130  1.00 44.36           H
ATOM   4710  HB2 GLN B 563       2.714  35.615  28.224  1.00 54.25           H
ATOM   4711  HB3 GLN B 563       2.153  37.039  28.647  1.00 54.25           H
ATOM   4712  HG2 GLN B 563       2.929  36.671  30.852  1.00 46.36           H
ATOM   4713  HG3 GLN B 563       3.523  35.271  30.399  1.00 46.36           H
ATOM   4714 HE21 GLN B 563       3.851  38.200  28.671  1.00 66.24           H
ATOM   4715 HE22 GLN B 563       5.333  38.321  28.756  1.00 66.24           H
ATOM   4716  N   THR B 564      -0.075  34.936  27.177  1.00 38.00           N
ATOM   4717  CA  THR B 564      -0.932  35.231  26.037  1.00 40.14           C
ATOM   4718  C   THR B 564      -2.388  34.948  26.382  1.00 42.98           C
ATOM   4719  O   THR B 564      -3.281  35.753  26.085  1.00 37.14           O
ATOM   4720  CB  THR B 564      -0.463  34.426  24.796  1.00 44.38           C
ATOM   4721  OG1 THR B 564       0.845  34.863  24.398  1.00 39.68           O
ATOM   4722  CG2 THR B 564      -1.404  34.584  23.591  1.00 38.39           C
ATOM   4723  H   THR B 564       0.386  34.213  27.107  1.00 45.61           H
ATOM   4724  HA  THR B 564      -0.856  36.175  25.825  1.00 48.17           H
ATOM   4725  HB  THR B 564      -0.425  33.484  25.026  1.00 53.26           H
ATOM   4726  HG1 THR B 564       1.391  34.743  25.025  1.00 47.62           H
ATOM   4727 HG21 THR B 564      -1.072  34.065  22.842  1.00 46.08           H
ATOM   4728 HG22 THR B 564      -2.293  34.271  23.822  1.00 46.08           H
ATOM   4729 HG23 THR B 564      -1.455  35.517  23.331  1.00 46.08           H
ATOM   4730  N   PHE B 565      -2.662  33.815  27.021  1.00 38.23           N
ATOM   4731  CA  PHE B 565      -4.047  33.599  27.422  1.00 40.52           C
ATOM   4732  C   PHE B 565      -4.453  34.522  28.567  1.00 40.47           C
ATOM   4733  O   PHE B 565      -5.653  34.750  28.786  1.00 44.60           O
ATOM   4734  CB  PHE B 565      -4.278  32.148  27.833  1.00 43.49           C
ATOM   4735  CG  PHE B 565      -4.106  31.151  26.729  1.00 34.14           C
ATOM   4736  CD1 PHE B 565      -2.988  30.356  26.676  1.00 39.27           C
ATOM   4737  CD2 PHE B 565      -5.068  30.988  25.761  1.00 43.69           C
ATOM   4738  CE1 PHE B 565      -2.838  29.429  25.679  1.00 40.04           C
ATOM   4739  CE2 PHE B 565      -4.916  30.068  24.774  1.00 42.01           C
ATOM   4740  CZ  PHE B 565      -3.805  29.293  24.725  1.00 36.67           C
ATOM   4741  H   PHE B 565      -2.105  33.193  27.223  1.00 45.88           H
ATOM   4742  HA  PHE B 565      -4.625  33.790  26.667  1.00 48.63           H
ATOM   4743  HB2 PHE B 565      -3.648  31.920  28.534  1.00 52.19           H
ATOM   4744  HB3 PHE B 565      -5.185  32.061  28.167  1.00 52.19           H
ATOM   4745  HD1 PHE B 565      -2.327  30.446  27.325  1.00 47.13           H
ATOM   4746  HD2 PHE B 565      -5.835  31.513  25.784  1.00 52.43           H
ATOM   4747  HE1 PHE B 565      -2.074  28.899  25.647  1.00 48.05           H
ATOM   4748  HE2 PHE B 565      -5.574  29.974  24.123  1.00 50.41           H
ATOM   4749  HZ  PHE B 565      -3.703  28.666  24.045  1.00 44.01           H
ATOM   4750  N   ALA B 566      -3.482  35.068  29.285  1.00 45.24           N
ATOM   4751  CA  ALA B 566      -3.798  35.947  30.400  1.00 48.82           C
ATOM   4752  C   ALA B 566      -4.441  37.244  29.927  1.00 47.81           C
ATOM   4753  O   ALA B 566      -5.150  37.899  30.696  1.00 52.34           O
ATOM   4754  CB  ALA B 566      -2.532  36.244  31.201  1.00 46.01           C
ATOM   4755  H   ALA B 566      -2.641  34.947  29.151  1.00 54.30           H
ATOM   4756  HA  ALA B 566      -4.426  35.498  30.987  1.00 58.59           H
ATOM   4757  HB1 ALA B 566      -2.757  36.830  31.941  1.00 55.22           H
ATOM   4758  HB2 ALA B 566      -2.170  35.410  31.539  1.00 55.22           H
ATOM   4759  HB3 ALA B 566      -1.886  36.675  30.621  1.00 55.22           H
ATOM   4760  N   THR B 567      -4.214  37.637  28.676  1.00 48.83           N
ATOM   4761  CA  THR B 567      -4.875  38.834  28.141  1.00 51.41           C
ATOM   4762  C   THR B 567      -6.390  38.665  27.949  1.00 50.98           C
ATOM   4763  O   THR B 567      -7.083  39.673  27.759  1.00 52.24           O
ATOM   4764  CB  THR B 567      -4.236  39.264  26.795  1.00 46.30           C
ATOM   4765  OG1 THR B 567      -4.538  38.314  25.753  1.00 55.70           O
ATOM   4766  CG2 THR B 567      -2.739  39.407  26.915  1.00 44.38           C
ATOM   4767  H   THR B 567      -3.691  37.238  28.122  1.00 58.60           H
ATOM   4768  HA  THR B 567      -4.743  39.561  28.769  1.00 61.69           H
ATOM   4769  HB  THR B 567      -4.596  40.129  26.542  1.00 55.56           H
ATOM   4770  HG1 THR B 567      -4.238  37.557  25.960  1.00 66.85           H
ATOM   4771 HG21 THR B 567      -2.362  39.677  26.063  1.00 53.26           H
ATOM   4772 HG22 THR B 567      -2.523  40.078  27.582  1.00 53.26           H
ATOM   4773 HG23 THR B 567      -2.346  38.561  27.181  1.00 53.26           H
ATOM   4774  N   GLY B 568      -6.917  37.434  27.982  1.00 54.38           N
ATOM   4775  CA  GLY B 568      -8.324  37.166  27.720  1.00 48.26           C
ATOM   4776  C   GLY B 568      -8.763  37.357  26.279  1.00 47.82           C
ATOM   4777  O   GLY B 568      -9.936  37.128  25.959  1.00 56.00           O
ATOM   4778  H   GLY B 568      -6.463  36.726  28.159  1.00 65.26           H
ATOM   4779  HA2 GLY B 568      -8.520  36.250  27.971  1.00 57.92           H
ATOM   4780  HA3 GLY B 568      -8.863  37.751  28.275  1.00 57.92           H
ATOM   4781  N   GLU B 569      -7.869  37.742  25.394  1.00 44.34           N
ATOM   4782  CA  GLU B 569      -8.218  37.904  23.992  1.00 48.24           C
ATOM   4783  C   GLU B 569      -8.241  36.595  23.199  1.00 42.14           C
ATOM   4784  O   GLU B 569      -8.605  36.620  22.019  1.00 48.39           O
ATOM   4785  CB  GLU B 569      -7.234  38.873  23.368  1.00 48.46           C
ATOM   4786  CG  GLU B 569      -7.143  40.155  24.159  1.00 61.28           C
ATOM   4787  CD  GLU B 569      -6.352  41.178  23.421  1.00 67.11           C
ATOM   4788  OE1 GLU B 569      -6.559  41.285  22.170  1.00 59.01           O
ATOM   4789  OE2 GLU B 569      -5.516  41.842  24.094  1.00 73.65           O1-
ATOM   4790  H   GLU B 569      -7.047  37.917  25.576  1.00 53.21           H
ATOM   4791  HA  GLU B 569      -9.101  38.299  23.934  1.00 57.89           H
ATOM   4792  HB2 GLU B 569      -6.353  38.467  23.346  1.00 58.16           H
ATOM   4793  HB3 GLU B 569      -7.526  39.092  22.469  1.00 58.16           H
ATOM   4794  HG2 GLU B 569      -8.035  40.506  24.308  1.00 73.54           H
ATOM   4795  HG3 GLU B 569      -6.703  39.980  25.006  1.00 73.54           H
ATOM   4796  N   VAL B 570      -7.863  35.464  23.797  1.00 44.28           N
ATOM   4797  CA  VAL B 570      -7.830  34.166  23.105  1.00 48.98           C
ATOM   4798  C   VAL B 570      -8.793  33.237  23.834  1.00 45.59           C
ATOM   4799  O   VAL B 570      -8.448  32.664  24.876  1.00 44.86           O
ATOM   4800  CB  VAL B 570      -6.420  33.560  23.064  1.00 39.46           C
ATOM   4801  CG1 VAL B 570      -6.394  32.319  22.223  1.00 41.49           C
ATOM   4802  CG2 VAL B 570      -5.410  34.556  22.597  1.00 42.28           C
ATOM   4803  H   VAL B 570      -7.616  35.418  24.619  1.00 53.13           H
ATOM   4804  HA  VAL B 570      -8.142  34.278  22.193  1.00 58.78           H
ATOM   4805  HB  VAL B 570      -6.174  33.302  23.966  1.00 47.35           H
ATOM   4806 HG11 VAL B 570      -5.492  31.961  22.217  1.00 49.79           H
ATOM   4807 HG12 VAL B 570      -7.006  31.669  22.602  1.00 49.79           H
ATOM   4808 HG13 VAL B 570      -6.667  32.544  21.320  1.00 49.79           H
ATOM   4809 HG21 VAL B 570      -4.535  34.136  22.585  1.00 50.75           H
ATOM   4810 HG22 VAL B 570      -5.647  34.851  21.704  1.00 50.75           H
ATOM   4811 HG23 VAL B 570      -5.407  35.311  23.206  1.00 50.75           H
ATOM   4812  N   SER B 571      -9.978  33.039  23.273  1.00 46.70           N
ATOM   4813  CA  SER B 571     -10.977  32.204  23.924  1.00 51.09           C
ATOM   4814  C   SER B 571     -12.029  31.808  22.900  1.00 42.11           C
ATOM   4815  O   SER B 571     -11.971  32.185  21.729  1.00 49.37           O
ATOM   4816  CB  SER B 571     -11.599  32.933  25.113  1.00 49.08           C
ATOM   4817  OG  SER B 571     -11.872  34.289  24.751  1.00 56.32           O
ATOM   4818  H   SER B 571     -10.227  33.375  22.522  1.00 56.05           H
ATOM   4819  HA  SER B 571     -10.553  31.395  24.252  1.00 61.31           H
ATOM   4820  HB2 SER B 571     -12.428  32.494  25.360  1.00 58.90           H
ATOM   4821  HB3 SER B 571     -10.977  32.919  25.858  1.00 58.90           H
ATOM   4822  HG  SER B 571     -12.215  34.696  25.401  1.00 67.59           H
ATOM   4823  N   GLY B 572     -12.986  31.044  23.365  1.00 43.76           N
ATOM   4824  CA  GLY B 572     -14.000  30.480  22.515  1.00 42.10           C
ATOM   4825  C   GLY B 572     -14.354  29.107  23.036  1.00 41.12           C
ATOM   4826  O   GLY B 572     -13.964  28.715  24.127  1.00 41.18           O
ATOM   4827  H   GLY B 572     -13.071  30.831  24.194  1.00 52.51           H
ATOM   4828  HA2 GLY B 572     -14.792  31.040  22.521  1.00 50.52           H
ATOM   4829  HA3 GLY B 572     -13.670  30.403  21.606  1.00 50.52           H
ATOM   4830  N   ARG B 573     -15.064  28.371  22.205  1.00 37.90           N
ATOM   4831  CA  ARG B 573     -15.469  27.025  22.544  1.00 39.88           C
ATOM   4832  C   ARG B 573     -14.394  26.042  22.177  1.00 41.96           C
ATOM   4833  O   ARG B 573     -14.038  25.174  22.981  1.00 46.18           O
ATOM   4834  CB  ARG B 573     -16.749  26.669  21.796  1.00 42.28           C
ATOM   4835  H   ARG B 573     -15.326  28.631  21.428  1.00 45.49           H
ATOM   4836  HA  ARG B 573     -15.637  26.963  23.497  1.00 47.86           H
ATOM   4837  HB1 ARG B 573     -17.418  27.348  21.974  1.00 50.74           H
ATOM   4838  HB3 ARG B 573     -17.064  25.804  22.103  1.00 50.74           H
ATOM   4839  N   THR B 574     -13.844  26.215  20.982  1.00 50.80           N
ATOM   4840  CA  THR B 574     -13.118  25.179  20.270  1.00 48.05           C
ATOM   4841  C   THR B 574     -11.653  25.546  20.086  1.00 46.59           C
ATOM   4842  O   THR B 574     -11.310  26.674  19.681  1.00 39.73           O
ATOM   4843  CB  THR B 574     -13.792  24.939  18.916  1.00 46.80           C
ATOM   4844  OG1 THR B 574     -14.944  24.138  19.178  1.00 47.07           O
ATOM   4845  CG2 THR B 574     -12.910  24.187  17.965  1.00 54.21           C
ATOM   4846  H   THR B 574     -13.882  26.957  20.548  1.00 60.96           H
ATOM   4847  HA  THR B 574     -13.160  24.355  20.779  1.00 57.66           H
ATOM   4848  HB  THR B 574     -14.053  25.782  18.514  1.00 56.16           H
ATOM   4849  HG1 THR B 574     -15.351  23.978  18.461  1.00 56.49           H
ATOM   4850 HG21 THR B 574     -13.369  24.054  17.121  1.00 65.06           H
ATOM   4851 HG22 THR B 574     -12.094  24.687  17.804  1.00 65.06           H
ATOM   4852 HG23 THR B 574     -12.681  23.322  18.339  1.00 65.06           H
ATOM   4853  N   LEU B 575     -10.797  24.561  20.362  1.00 40.32           N
ATOM   4854  CA  LEU B 575      -9.378  24.691  20.099  1.00 38.40           C
ATOM   4855  C   LEU B 575      -8.860  23.404  19.484  1.00 42.86           C
ATOM   4856  O   LEU B 575      -9.275  22.304  19.884  1.00 38.94           O
ATOM   4857  CB  LEU B 575      -8.604  25.012  21.369  1.00 40.51           C
ATOM   4858  CG  LEU B 575      -7.082  25.046  21.180  1.00 36.44           C
ATOM   4859  CD1 LEU B 575      -6.484  25.908  22.225  1.00 46.19           C
ATOM   4860  CD2 LEU B 575      -6.524  23.684  21.375  1.00 44.61           C
ATOM   4861  H   LEU B 575     -11.022  23.805  20.704  1.00 48.39           H
ATOM   4862  HA  LEU B 575      -9.233  25.411  19.465  1.00 46.09           H
ATOM   4863  HB2 LEU B 575      -8.882  25.883  21.692  1.00 48.61           H
ATOM   4864  HB3 LEU B 575      -8.804  24.336  22.035  1.00 48.61           H
[truncated: 294,805 more chars]
