# Supplementary material for: High-throughput quantum-mechanics/molecular-mechanics (ONIOM) macromolecular crystallographic refinement with PHENIX/DivCon: the impact of mixed Hamiltonian methods on ligand and protein structure
Source: Acta Crystallogr D Struct Biol. 2018 Oct 29;74(Pt 11):1063–77. doi: 10.1107/S2059798318012913 (PMC6213575; doi:10.1107/S2059798318012913)
Supplement: Supplementary file 4 [file d-74-01063-sup4.gz › results_PHENIX/1HP0-H_refine_001.pdb]

REMARK Date 2017-01-10 Time 17:39:42 EST -0500 (1484087982.86 s)
REMARK PHENIX refinement
REMARK 
REMARK ****************** INPUT FILES AND LABELS ******************************
REMARK Reflections:
REMARK   file name      : 1HP0.sf
REMARK   labels         : ['r1hp0sf,wavelength_id=1,_refln.F_meas_au,_refln.F_meas_sigma_au']
REMARK R-free flags:
REMARK   file name      : 1HP0.sf
REMARK   label          : r1hp0sf,wavelength_id=1,_refln.status
REMARK   test_flag_value: 0
REMARK Model file name(s): 
REMARK   /scratch/oleg/2711048.gondor.quantumbioinc.com/1HP0-H.pdb
REMARK 
REMARK ******************** REFINEMENT SUMMARY: QUICK FACTS *******************
REMARK Start: r_work = 0.1862 r_free = 0.2451 bonds = 0.012 angles = 1.622
REMARK Final: r_work = 0.1651 r_free = 0.2439 bonds = 0.012 angles = 1.094
REMARK ************************************************************************
REMARK 
REMARK ****************** REFINEMENT STATISTICS STEP BY STEP ******************
REMARK leading digit, like 1_, means number of macro-cycle                     
REMARK 0    : statistics at the very beginning when nothing is done yet        
REMARK 1_bss: bulk solvent correction and/or (anisotropic) scaling             
REMARK 1_xyz: refinement of coordinates                                        
REMARK 1_adp: refinement of ADPs (Atomic Displacement Parameters)              
REMARK 1_occ: refinement of occupancies                                        
REMARK ------------------------------------------------------------------------
REMARK  stage       r-work r-free bonds angles b_min b_max b_ave n_water shift
REMARK       0    : 0.2898 0.3305 0.012  1.62  14.2  97.7  34.4 1185      0.000
REMARK       1_bss: 0.1862 0.2451 0.012  1.62  15.5  99.0  35.7 1185      0.000
REMARK 1_settarget: 0.1862 0.2451 0.012  1.62  15.5  99.0  35.7 1185      0.000
REMARK       1_nqh: 0.1862 0.2451 0.012  1.62  15.5  99.0  35.7 1185      0.002
REMARK    1_weight: 0.1862 0.2451 0.012  1.62  15.5  99.0  35.7 1185      0.002
REMARK    1_checkH: 0.1867 0.2455 0.012  1.62  15.5  99.0  35.7 1185      0.422
REMARK    1_xyzrec: 0.1765 0.2476 0.014  1.19  15.5  99.0  35.7 1185      0.494
REMARK    1_checkH: 0.1766 0.2478 0.014  1.19  15.5  99.0  35.7 1185      0.495
REMARK   1_regHxyz: 0.1770 0.2482 0.014  1.19  15.5  99.0  35.7 1185      0.503
REMARK       1_adp: 0.1691 0.2474 0.014  1.19  15.4  94.0  35.9 1185      0.503
REMARK   1_regHadp: 0.1685 0.2476 0.014  1.19  15.4  94.0  35.9 1185      0.503
REMARK       1_occ: 0.1681 0.2467 0.014  1.19  15.4  94.0  35.9 1185      0.503
REMARK       2_bss: 0.1678 0.2466 0.014  1.19  15.3  93.9  35.9 1185      0.503
REMARK 2_settarget: 0.1678 0.2466 0.014  1.19  15.3  93.9  35.9 1185      0.503
REMARK 2_updatecdl: 0.1678 0.2466 0.014  1.19  15.3  93.9  35.9 1185      0.503
REMARK       2_nqh: 0.1678 0.2466 0.014  1.19  15.3  93.9  35.9 1185      0.503
REMARK    2_weight: 0.1678 0.2466 0.014  1.19  15.3  93.9  35.9 1185      0.503
REMARK    2_checkH: 0.1678 0.2466 0.014  1.19  15.3  93.9  35.9 1185      0.503
REMARK    2_xyzrec: 0.1686 0.2449 0.011  1.08  15.3  93.9  35.9 1185      0.506
REMARK    2_checkH: 0.1686 0.2448 0.011  1.08  15.3  93.9  35.9 1185      0.506
REMARK   2_regHxyz: 0.1688 0.2447 0.011  1.08  15.3  93.9  35.9 1185      0.508
REMARK       2_adp: 0.1678 0.2450 0.011  1.08  14.0  91.0  35.5 1185      0.508
REMARK   2_regHadp: 0.1681 0.2450 0.011  1.08  14.0  91.0  35.5 1185      0.508
REMARK       2_occ: 0.1682 0.2452 0.011  1.08  14.0  91.0  35.5 1185      0.508
REMARK       3_bss: 0.1677 0.2445 0.011  1.08  14.2  91.2  35.7 1185      0.508
REMARK 3_settarget: 0.1677 0.2445 0.011  1.08  14.2  91.2  35.7 1185      0.508
REMARK 3_updatecdl: 0.1677 0.2445 0.011  1.09  14.2  91.2  35.7 1185      0.508
REMARK       3_nqh: 0.1677 0.2443 0.011  1.09  14.2  91.2  35.7 1185      0.509
REMARK    3_weight: 0.1677 0.2443 0.011  1.09  14.2  91.2  35.7 1185      0.509
REMARK    3_checkH: 0.1677 0.2444 0.011  1.09  14.2  91.2  35.7 1185      0.509
REMARK    3_xyzrec: 0.1648 0.2443 0.012  1.09  14.2  91.2  35.7 1185      0.517
REMARK    3_checkH: 0.1648 0.2443 0.012  1.09  14.2  91.2  35.7 1185      0.517
REMARK   3_regHxyz: 0.1652 0.2441 0.012  1.09  14.2  91.2  35.7 1185      0.517
REMARK       3_adp: 0.1652 0.2441 0.012  1.09  14.1  91.2  35.7 1185      0.517
REMARK   3_regHadp: 0.1652 0.2441 0.012  1.09  14.1  91.2  35.7 1185      0.517
REMARK       3_occ: 0.1652 0.2440 0.012  1.09  14.1  91.2  35.7 1185      0.517
REMARK         end: 0.1651 0.2439 0.012  1.09  14.1  91.2  35.7 1185      0.517
REMARK ------------------------------------------------------------------------
REMARK MODEL CONTENT.
REMARK  ELEMENT        ATOM RECORD COUNT   OCCUPANCY SUM
REMARK        C                     3155         3148.40
REMARK        H                     5627         5619.40
REMARK        O                     1260         1259.66
REMARK        N                      817          817.00
REMARK     Ca2+                        2            2.00
REMARK        S                       44           41.78
REMARK      O1-                       82           81.79
REMARK    TOTAL                    10987        10970.02
REMARK -----------------------------------------------------------------------
REMARK r_free_flags.md5.hexdigest 6221e60642feba3bdc2e5dc01477d215
REMARK 
REMARK IF THIS FILE IS FOR PDB DEPOSITION: REMOVE ALL FROM THIS LINE UP.
REMARK   3
REMARK   3 REFINEMENT.
REMARK   3   PROGRAM     : PHENIX (1.11.1_2575: ???)
REMARK   3   AUTHORS     : Adams,Afonine,Bunkoczi,Burnley,Chen,Dar,Davis,
REMARK   3               : Draizen,Echols,Gildea,Gros,Grosse-Kunstleve,Headd,
REMARK   3               : Hintze,Hung,Ioerger,Liebschner,McCoy,McKee,Moriarty,
REMARK   3               : Oeffner,Poon,Read,Richardson,Richardson,Sacchettini,
REMARK   3               : Sauter,Sobolev,Storoni,Terwilliger,Williams,Zwart
REMARK   3
REMARK   3  REFINEMENT TARGET : ML
REMARK   3  
REMARK   3  DATA USED IN REFINEMENT.
REMARK   3   RESOLUTION RANGE HIGH (ANGSTROMS) : 2.100   
REMARK   3   RESOLUTION RANGE LOW  (ANGSTROMS) : 28.077  
REMARK   3   MIN(FOBS/SIGMA_FOBS)              : 1.92  
REMARK   3   COMPLETENESS FOR RANGE        (%) : 98.73 
REMARK   3   NUMBER OF REFLECTIONS             : 34662     
REMARK   3   NUMBER OF REFLECTIONS (NON-ANOMALOUS) : 34662     
REMARK   3  
REMARK   3  FIT TO DATA USED IN REFINEMENT.
REMARK   3   R VALUE     (WORKING + TEST SET) : 0.1688
REMARK   3   R VALUE            (WORKING SET) : 0.1651
REMARK   3   FREE R VALUE                     : 0.2439
REMARK   3   FREE R VALUE TEST SET SIZE   (%) : 4.92  
REMARK   3   FREE R VALUE TEST SET COUNT      : 1707      
REMARK   3  
REMARK   3  FIT TO DATA USED IN REFINEMENT (IN BINS).
REMARK   3   BIN  RESOLUTION RANGE  COMPL.    NWORK NFREE   RWORK  RFREE  CCWORK CCFREE
REMARK   3     1 28.0796 -  4.8004    0.99     2824   149  0.1391 0.1950   0.951  0.907
REMARK   3     2  4.8004 -  3.8133    1.00     2810   142  0.1269 0.2119   0.960  0.900
REMARK   3     3  3.8133 -  3.3321    1.00     2797   140  0.1541 0.2252   0.945  0.869
REMARK   3     4  3.3321 -  3.0279    1.00     2762   145  0.1695 0.2335   0.930  0.863
REMARK   3     5  3.0279 -  2.8111    1.00     2801   120  0.1831 0.2780   0.920  0.852
REMARK   3     6  2.8111 -  2.6455    0.99     2766   138  0.1900 0.3232   0.913  0.692
REMARK   3     7  2.6455 -  2.5131    0.99     2748   148  0.1919 0.3207   0.916  0.816
REMARK   3     8  2.5131 -  2.4037    0.98     2704   154  0.1859 0.2447   0.922  0.846
REMARK   3     9  2.4037 -  2.3112    0.98     2672   141  0.1906 0.2894   0.916  0.794
REMARK   3    10  2.3112 -  2.2315    0.98     2727   148  0.2034 0.2445   0.905  0.837
REMARK   3    11  2.2315 -  2.1618    0.98     2682   152  0.2145 0.3130   0.891  0.747
REMARK   3    12  2.1618 -  2.1000    0.96     2662   130  0.2391 0.2994   0.872  0.761
REMARK   3  
REMARK   3  BULK SOLVENT MODELLING.
REMARK   3   METHOD USED        : FLAT BULK SOLVENT MODEL
REMARK   3   SOLVENT RADIUS     : 1.11    
REMARK   3   SHRINKAGE RADIUS   : 0.90    
REMARK   3   GRID STEP FACTOR   : 4.00    
REMARK   3  
REMARK   3  ERROR ESTIMATES.
REMARK   3   COORDINATE ERROR (MAXIMUM-LIKELIHOOD BASED)     : 0.27    
REMARK   3   PHASE ERROR (DEGREES, MAXIMUM-LIKELIHOOD BASED) : 25.30   
REMARK   3  
REMARK   3  STRUCTURE FACTORS CALCULATION ALGORITHM : FFT
REMARK   3  
REMARK   3  RESTRAINTS LIBRARY
REMARK   3    GEOSTD + MON.LIB. + CDL v1.2
REMARK   3  
REMARK   3  DEVIATIONS FROM IDEAL VALUES.
REMARK   3                 RMSD     MAX  COUNT
REMARK   3   BOND      :  0.012   0.089   5075
REMARK   3   ANGLE     :  1.094  13.810   6929
REMARK   3   CHIRALITY :  0.058   0.229    796
REMARK   3   PLANARITY :  0.008   0.054    896
REMARK   3   DIHEDRAL  : 14.707 179.701   3013
REMARK   3   MIN NONBONDED DISTANCE : 2.001 
REMARK   3  
REMARK   3  MOLPROBITY STATISTICS.
REMARK   3   ALL-ATOM CLASHSCORE : 4.92
REMARK   3   RAMACHANDRAN PLOT:
REMARK   3     OUTLIERS : 0.00  %
REMARK   3     ALLOWED  : 3.32  %
REMARK   3     FAVORED  : 96.68 %
REMARK   3   ROTAMER OUTLIERS : 3.19 %
REMARK   3   CBETA DEVIATIONS : 0
REMARK   3   PEPTIDE PLANE:
REMARK   3     CIS-PROLINE     : 0
REMARK   3     CIS-GENERAL     : 0
REMARK   3     TWISTED PROLINE : 0
REMARK   3     TWISTED GENERAL : 0
REMARK   3  
REMARK   3  ATOMIC DISPLACEMENT PARAMETERS.
REMARK   3   WILSON B : 28.81
REMARK   3   RMS(B_ISO_OR_EQUIVALENT_BONDED) : 4.55
REMARK   3   ATOMS          NUMBER OF ATOMS
REMARK   3                    ISO.  ANISO. 
REMARK   3    ALL         :  10987       0
REMARK   3    ALL (NO H)  :   5360       0
REMARK   3    SOLVENT     :    395       0
REMARK   3    NON-SOLVENT :   4965       0
REMARK   3    HYDROGENS   :   5627       0
REMARK   3
HELIX    1   1 LEU A   13  SER A   24  1               Generated by MOE   12
HELIX    2   2 VAL A   43  HIS A   58  1               Generated by MOE   16
HELIX    3   3 LYS A   81  ARG A   84  1               Generated by MOE    4
HELIX    4   4 LEU A   86  ASP A   91  1               Generated by MOE    6
HELIX    5   5 PRO A   94  LEU A   96  5               Generated by MOE    3
HELIX    6   6 PRO A   99  ASN A  112  1               Generated by MOE   14
HELIX    7   7 GLY A  117  MET A  126  1               Generated by MOE   10
HELIX    8   8 SER A  141  THR A  155  1               Generated by MOE   15
HELIX    9   9 TRP A  185  TRP A  189  1               Generated by MOE    5
HELIX   10  10 PRO A  191  PHE A  198  1               Generated by MOE    8
HELIX   11  11 LEU A  210  THR A  213  1               Generated by MOE    4
HELIX   12  12 SER A  220  GLN A  224  1               Generated by MOE    5
HELIX   13  13 ARG A  225  GLN A  229  5               Generated by MOE    5
HELIX   14  14 LEU A  233  ALA A  243  1               Generated by MOE   11
HELIX   15  15 TRP A  260  VAL A  269  1               Generated by MOE   10
HELIX   16  16 GLN A  271  VAL A  273  5               Generated by MOE    3
HELIX   17  17 ALA A  313  SER A  323  1               Generated by MOE   11
HELIX   18  18 LEU B   13  SER B   24  1               Generated by MOE   12
HELIX   19  19 VAL B   43  MET B   61  1               Generated by MOE   19
HELIX   20  20 LYS B   81  ARG B   84  1               Generated by MOE    4
HELIX   21  21 LEU B   86  MET B   90  1               Generated by MOE    5
HELIX   22  22 PRO B   94  LEU B   96  5               Generated by MOE    3
HELIX   23  23 PRO B   99  ASN B  112  1               Generated by MOE   14
HELIX   24  24 GLY B  117  MET B  126  1               Generated by MOE   10
HELIX   25  25 SER B  141  TYR B  150  1               Generated by MOE   10
HELIX   26  26 GLU B  152  THR B  155  1               Generated by MOE    4
HELIX   27  27 TRP B  185  TRP B  189  1               Generated by MOE    5
HELIX   28  28 PRO B  191  GLY B  199  1               Generated by MOE    9
HELIX   29  29 LEU B  210  THR B  213  1               Generated by MOE    4
HELIX   30  30 SER B  220  GLN B  224  1               Generated by MOE    5
HELIX   31  31 ARG B  225  GLN B  229  5               Generated by MOE    5
HELIX   32  32 LEU B  233  ALA B  243  1               Generated by MOE   11
HELIX   33  33 TRP B  260  VAL B  269  1               Generated by MOE   10
HELIX   34  34 GLN B  271  VAL B  273  5               Generated by MOE    3
HELIX   35  35 ALA B  313  SER B  323  1               Generated by MOE   11
SHEET    1       LYS A   3  HIS A   9                  Generated by MOE
SHEET    2       VAL A  29  LEU A  31                  Generated by MOE
SHEET    3       ILE A  32  ILE A  32                  Generated by MOE
SHEET    4       GLY A  33  CYS A  36                  Generated by MOE
SHEET    5       ILE A  68  LYS A  70                  Generated by MOE
SHEET    6       VAL A 132  VAL A 136                  Generated by MOE
SHEET    7       VAL A 158  VAL A 158                  Generated by MOE
SHEET    8       GLU A 159  GLU A 159                  Generated by MOE
SHEET    9       GLU A 160  MET A 164                  Generated by MOE
SHEET   10       ARG A 205  PHE A 208                  Generated by MOE
SHEET   11       ASN A 275  VAL A 283                  Generated by MOE
SHEET   12       THR A 294  ARG A 296                  Generated by MOE
SHEET   13       LEU A 304  THR A 305                  Generated by MOE
SHEET   14       PHE A 306  VAL A 307                  Generated by MOE
SHEET   15       ALA A 308  ARG A 309                  Generated by MOE
SHEET   16       LYS B   3  HIS B   9                  Generated by MOE
SHEET   17       VAL B  29  LEU B  31                  Generated by MOE
SHEET   18       ILE B  32  ILE B  32                  Generated by MOE
SHEET   19       GLY B  33  CYS B  36                  Generated by MOE
SHEET   20       ILE B  68  LYS B  70                  Generated by MOE
SHEET   21       VAL B 132  VAL B 136                  Generated by MOE
SHEET   22       VAL B 158  VAL B 158                  Generated by MOE
SHEET   23       GLU B 159  GLU B 159                  Generated by MOE
SHEET   24       GLU B 160  MET B 164                  Generated by MOE
SHEET   25       ARG B 205  PHE B 208                  Generated by MOE
SHEET   26       ASN B 275  VAL B 283                  Generated by MOE
SHEET   27       THR B 294  ARG B 296                  Generated by MOE
SHEET   28       LEU B 304  THR B 305                  Generated by MOE
SHEET   29       PHE B 306  VAL B 307                  Generated by MOE
SHEET   30       ALA B 308  ARG B 309                  Generated by MOE
CRYST1   51.670   74.290   81.510  90.00 103.54  90.00 P 1 21 1
SCALE1      0.019354  0.000000  0.004661        0.00000
SCALE2      0.000000  0.013461  0.000000        0.00000
SCALE3      0.000000  0.000000  0.012619        0.00000
ATOM      1  N   SER A   0      24.879  45.699 -11.875  1.00 50.76           N
ATOM      2  CA  SER A   0      24.717  46.257 -10.540  1.00 57.79           C
ATOM      3  C   SER A   0      24.017  45.209  -9.646  1.00 54.76           C
ATOM      4  O   SER A   0      23.583  44.154 -10.124  1.00 53.97           O
ATOM      5  CB  SER A   0      23.924  47.594 -10.594  1.00 56.92           C
ATOM      6  OG  SER A   0      23.963  48.299  -9.353  1.00 64.07           O
ATOM      7  H1  SER A   0      24.019  45.461 -12.229  1.00 60.92           H
ATOM      8  H2  SER A   0      25.434  44.917 -11.830  1.00 60.92           H
ATOM      9  HA  SER A   0      25.592  46.440 -10.163  1.00 69.35           H
ATOM     10  HB2 SER A   0      22.999  47.399 -10.812  1.00 68.31           H
ATOM     11  HB3 SER A   0      24.311  48.157 -11.283  1.00 68.31           H
ATOM     12  HG  SER A   0      23.528  49.014  -9.415  1.00 76.88           H
ATOM     13  N   ALA A   2      23.924  45.516  -8.353  1.00 54.87           N
ATOM     14  CA  ALA A   2      23.357  44.603  -7.369  1.00 43.24           C
ATOM     15  C   ALA A   2      21.878  44.352  -7.653  1.00 45.06           C
ATOM     16  O   ALA A   2      21.181  45.161  -8.281  1.00 41.25           O
ATOM     17  CB  ALA A   2      23.552  45.175  -5.959  1.00 45.34           C
ATOM     18  H   ALA A   2      24.188  46.263  -8.018  1.00 65.85           H
ATOM     19  HA  ALA A   2      23.823  43.754  -7.418  1.00 51.89           H
ATOM     20  HB1 ALA A   2      23.171  44.559  -5.314  1.00 54.41           H
ATOM     21  HB2 ALA A   2      24.501  45.285  -5.792  1.00 54.41           H
ATOM     22  HB3 ALA A   2      23.104  46.033  -5.902  1.00 54.41           H
ATOM     23  N   LYS A   3      21.404  43.196  -7.194  1.00 38.26           N
ATOM     24  CA  LYS A   3      20.024  42.783  -7.397  1.00 37.25           C
ATOM     25  C   LYS A   3      19.196  43.042  -6.146  1.00 27.81           C
ATOM     26  O   LYS A   3      19.713  43.079  -5.033  1.00 34.17           O
ATOM     27  CB  LYS A   3      19.957  41.301  -7.775  1.00 39.18           C
ATOM     28  CG  LYS A   3      20.542  40.354  -6.746  1.00 36.72           C
ATOM     29  CD  LYS A   3      20.457  38.916  -7.266  1.00 39.43           C
ATOM     30  CE  LYS A   3      21.298  37.988  -6.446  1.00 38.88           C
ATOM     31  NZ  LYS A   3      21.400  36.649  -7.067  1.00 37.37           N1+
ATOM     32  H   LYS A   3      21.874  42.626  -6.754  1.00 45.91           H
ATOM     33  HA  LYS A   3      19.642  43.297  -8.125  1.00 44.70           H
ATOM     34  HB2 LYS A   3      19.027  41.056  -7.902  1.00 47.02           H
ATOM     35  HB3 LYS A   3      20.444  41.170  -8.603  1.00 47.02           H
ATOM     36  HG2 LYS A   3      21.474  40.574  -6.594  1.00 44.07           H
ATOM     37  HG3 LYS A   3      20.036  40.416  -5.921  1.00 44.07           H
ATOM     38  HD2 LYS A   3      19.536  38.613  -7.220  1.00 47.31           H
ATOM     39  HD3 LYS A   3      20.775  38.887  -8.182  1.00 47.31           H
ATOM     40  HE2 LYS A   3      22.193  38.354  -6.366  1.00 46.65           H
ATOM     41  HE3 LYS A   3      20.898  37.885  -5.568  1.00 46.65           H
ATOM     42  HZ1 LYS A   3      21.904  36.117  -6.562  1.00 44.84           H
ATOM     43  HZ2 LYS A   3      20.591  36.288  -7.148  1.00 44.84           H
ATOM     44  HZ3 LYS A   3      21.769  36.716  -7.874  1.00 44.84           H
ATOM     45  N   ASN A   4      17.883  43.178  -6.340  1.00 25.54           N
ATOM     46  CA  ASN A   4      16.990  43.471  -5.228  1.00 34.64           C
ATOM     47  C   ASN A   4      16.711  42.185  -4.461  1.00 33.50           C
ATOM     48  O   ASN A   4      16.360  41.164  -5.062  1.00 29.89           O
ATOM     49  CB  ASN A   4      15.653  44.062  -5.695  1.00 32.65           C
ATOM     50  CG  ASN A   4      15.792  45.390  -6.422  1.00 40.90           C
ATOM     51  OD1 ASN A   4      15.032  45.657  -7.352  1.00 51.24           O
ATOM     52  ND2 ASN A   4      16.734  46.229  -6.001  1.00 31.84           N
ATOM     53  H   ASN A   4      17.490  43.105  -7.102  1.00 30.65           H
ATOM     54  HA  ASN A   4      17.415  44.104  -4.628  1.00 41.57           H
ATOM     55  HB2 ASN A   4      15.229  43.435  -6.301  1.00 39.18           H
ATOM     56  HB3 ASN A   4      15.087  44.206  -4.920  1.00 39.18           H
ATOM     57 HD21 ASN A   4      16.839  46.988  -6.390  1.00 38.21           H
ATOM     58 HD22 ASN A   4      17.238  46.012  -5.339  1.00 38.21           H
ATOM     59  N   VAL A   5      16.814  42.253  -3.135  1.00 28.79           N
ATOM     60  CA  VAL A   5      16.608  41.113  -2.247  1.00 21.36           C
ATOM     61  C   VAL A   5      15.747  41.600  -1.098  1.00 25.21           C
ATOM     62  O   VAL A   5      15.996  42.678  -0.552  1.00 26.96           O
ATOM     63  CB  VAL A   5      17.937  40.517  -1.725  1.00 25.75           C
ATOM     64  CG1 VAL A   5      17.683  39.438  -0.697  1.00 26.11           C
ATOM     65  CG2 VAL A   5      18.720  39.927  -2.833  1.00 31.30           C
ATOM     66  H   VAL A   5      17.009  42.977  -2.714  1.00 34.55           H
ATOM     67  HA  VAL A   5      16.125  40.417  -2.720  1.00 25.64           H
ATOM     68  HB  VAL A   5      18.466  41.217  -1.312  1.00 30.90           H
ATOM     69 HG11 VAL A   5      18.534  39.087  -0.391  1.00 31.33           H
ATOM     70 HG12 VAL A   5      17.196  39.822   0.049  1.00 31.33           H
ATOM     71 HG13 VAL A   5      17.160  38.730  -1.105  1.00 31.33           H
ATOM     72 HG21 VAL A   5      19.546  39.563  -2.477  1.00 37.56           H
ATOM     73 HG22 VAL A   5      18.198  39.223  -3.248  1.00 37.56           H
ATOM     74 HG23 VAL A   5      18.917  40.620  -3.483  1.00 37.56           H
ATOM     75  N   VAL A   6      14.702  40.839  -0.789  1.00 24.15           N
ATOM     76  CA  VAL A   6      13.977  40.911   0.468  1.00 19.09           C
ATOM     77  C   VAL A   6      14.336  39.670   1.282  1.00 23.92           C
ATOM     78  O   VAL A   6      14.351  38.562   0.743  1.00 21.46           O
ATOM     79  CB  VAL A   6      12.462  40.967   0.231  1.00 22.09           C
ATOM     80  CG1 VAL A   6      11.692  40.913   1.546  1.00 20.99           C
ATOM     81  CG2 VAL A   6      12.087  42.197  -0.622  1.00 33.63           C
ATOM     82  H   VAL A   6      14.382  40.245  -1.323  1.00 28.98           H
ATOM     83  HA  VAL A   6      14.248  41.700   0.961  1.00 22.90           H
ATOM     84  HB  VAL A   6      12.209  40.181  -0.278  1.00 26.51           H
ATOM     85 HG11 VAL A   6      10.742  40.951   1.357  1.00 25.19           H
ATOM     86 HG12 VAL A   6      11.906  40.085   2.003  1.00 25.19           H
ATOM     87 HG13 VAL A   6      11.951  41.670   2.094  1.00 25.19           H
ATOM     88 HG21 VAL A   6      11.126  42.207  -0.756  1.00 40.35           H
ATOM     89 HG22 VAL A   6      12.365  43.001  -0.157  1.00 40.35           H
ATOM     90 HG23 VAL A   6      12.539  42.137  -1.478  1.00 40.35           H
ATOM     91  N   LEU A   7      14.595  39.847   2.576  1.00 21.71           N
ATOM     92  CA  LEU A   7      14.812  38.718   3.487  1.00 20.09           C
ATOM     93  C   LEU A   7      13.564  38.471   4.315  1.00 20.95           C
ATOM     94  O   LEU A   7      13.079  39.375   4.996  1.00 24.45           O
ATOM     95  CB  LEU A   7      16.001  38.941   4.412  1.00 22.16           C
ATOM     96  CG  LEU A   7      16.191  37.895   5.551  1.00 22.26           C
ATOM     97  CD1 LEU A   7      16.560  36.531   5.014  1.00 23.61           C
ATOM     98  CD2 LEU A   7      17.239  38.375   6.523  1.00 23.68           C
ATOM     99  H   LEU A   7      14.652  40.616   2.956  1.00 26.05           H
ATOM    100  HA  LEU A   7      14.987  37.920   2.964  1.00 24.11           H
ATOM    101  HB2 LEU A   7      16.809  38.934   3.876  1.00 26.59           H
ATOM    102  HB3 LEU A   7      15.901  39.810   4.832  1.00 26.59           H
ATOM    103  HG  LEU A   7      15.356  37.807   6.036  1.00 26.71           H
ATOM    104 HD11 LEU A   7      16.667  35.918   5.759  1.00 28.33           H
ATOM    105 HD12 LEU A   7      15.852  36.221   4.428  1.00 28.33           H
ATOM    106 HD13 LEU A   7      17.392  36.601   4.521  1.00 28.33           H
ATOM    107 HD21 LEU A   7      17.345  37.713   7.224  1.00 28.42           H
ATOM    108 HD22 LEU A   7      18.078  38.493   6.049  1.00 28.42           H
ATOM    109 HD23 LEU A   7      16.952  39.219   6.904  1.00 28.42           H
ATOM    110  N   ASP A   8      13.080  37.231   4.273  1.00 25.33           N
ATOM    111  CA  ASP A   8      11.886  36.745   4.974  1.00 24.73           C
ATOM    112  C   ASP A   8      12.320  35.693   6.000  1.00 25.00           C
ATOM    113  O   ASP A   8      12.467  34.516   5.678  1.00 21.19           O
ATOM    114  CB  ASP A   8      10.951  36.186   3.906  1.00 29.12           C
ATOM    115  CG  ASP A   8       9.651  35.651   4.433  1.00 30.75           C
ATOM    116  OD1 ASP A   8       9.473  35.547   5.672  1.00 23.68           O
ATOM    117  OD2 ASP A   8       8.816  35.289   3.543  1.00 26.30           O1-
ATOM    118  H   ASP A   8      13.456  36.610   3.813  1.00 30.40           H
ATOM    119  HA  ASP A   8      11.445  37.477   5.433  1.00 29.68           H
ATOM    120  HB2 ASP A   8      10.743  36.892   3.275  1.00 34.95           H
ATOM    121  HB3 ASP A   8      11.403  35.461   3.448  1.00 34.95           H
ATOM    122  N   HIS A   9      12.531  36.122   7.247  1.00 25.25           N
ATOM    123  CA  HIS A   9      13.236  35.295   8.230  1.00 20.77           C
ATOM    124  C   HIS A   9      12.420  35.158   9.494  1.00 24.35           C
ATOM    125  O   HIS A   9      11.415  35.846   9.692  1.00 26.61           O
ATOM    126  CB  HIS A   9      14.625  35.848   8.593  1.00 19.19           C
ATOM    127  CG  HIS A   9      14.598  37.077   9.470  1.00 19.96           C
ATOM    128  ND1 HIS A   9      14.629  37.016  10.843  1.00 20.71           N
ATOM    129  CD2 HIS A   9      14.553  38.397   9.155  1.00 23.57           C
ATOM    130  CE1 HIS A   9      14.609  38.244  11.335  1.00 23.14           C
ATOM    131  NE2 HIS A   9      14.570  39.100  10.334  1.00 19.74           N
ATOM    132  H   HIS A   9      12.276  36.887   7.548  1.00 30.30           H
ATOM    133  HA  HIS A   9      13.358  34.407   7.860  1.00 24.92           H
ATOM    134  HB2 HIS A   9      15.090  36.081   7.774  1.00 23.03           H
ATOM    135  HB3 HIS A   9      15.120  35.160   9.064  1.00 23.03           H
ATOM    136  HD2 HIS A   9      14.531  38.759   8.298  1.00 28.29           H
ATOM    137  HE1 HIS A   9      14.621  38.467  12.238  1.00 27.77           H
ATOM    138  HE2 HIS A   9      14.542  39.957  10.407  1.00 23.69           H
ATOM    139  N   ASP A  10      12.874  34.247  10.369  1.00 25.77           N
ATOM    140  CA  ASP A  10      12.163  34.041  11.625  1.00 25.84           C
ATOM    141  C   ASP A  10      13.070  34.174  12.852  1.00 25.96           C
ATOM    142  O   ASP A  10      12.770  33.607  13.899  1.00 22.31           O
ATOM    143  CB  ASP A  10      11.423  32.694  11.603  1.00 28.17           C
ATOM    144  CG  ASP A  10      12.341  31.502  11.622  1.00 22.21           C
ATOM    145  OD1 ASP A  10      11.854  30.436  11.996  1.00 24.86           O
ATOM    146  OD2 ASP A  10      13.514  31.604  11.246  1.00 25.21           O1-
ATOM    147  H   ASP A  10      13.569  33.753  10.259  1.00 30.92           H
ATOM    148  HA  ASP A  10      11.487  34.733  11.701  1.00 31.00           H
ATOM    149  HB2 ASP A  10      10.849  32.639  12.382  1.00 33.80           H
ATOM    150  HB3 ASP A  10      10.889  32.644  10.795  1.00 33.80           H
ATOM    151  N   GLY A  11      14.175  34.904  12.731  1.00 27.73           N
ATOM    152  CA  GLY A  11      14.825  35.480  13.893  1.00 22.97           C
ATOM    153  C   GLY A  11      15.606  34.544  14.786  1.00 25.69           C
ATOM    154  O   GLY A  11      15.800  34.864  15.967  1.00 20.98           O
ATOM    155  H   GLY A  11      14.566  35.078  11.985  1.00 33.28           H
ATOM    156  HA2 GLY A  11      15.435  36.171  13.592  1.00 27.57           H
ATOM    157  HA3 GLY A  11      14.148  35.906  14.442  1.00 27.57           H
ATOM    158  N   ASN A  12      16.087  33.418  14.266  1.00 22.76           N
ATOM    159  CA  ASN A  12      17.050  32.634  15.008  1.00 17.29           C
ATOM    160  C   ASN A  12      18.461  33.074  14.621  1.00 23.57           C
ATOM    161  O   ASN A  12      18.644  34.039  13.880  1.00 21.47           O
ATOM    162  CB  ASN A  12      16.860  31.135  14.818  1.00 20.29           C
ATOM    163  CG  ASN A  12      17.096  30.402  16.105  1.00 35.07           C
ATOM    164  OD1 ASN A  12      18.250  30.113  16.497  1.00 25.45           O
ATOM    165  ND2 ASN A  12      16.008  30.198  16.849  1.00 37.46           N
ATOM    166  H   ASN A  12      15.871  33.095  13.498  1.00 27.31           H
ATOM    167  HA  ASN A  12      16.936  32.822  15.953  1.00 20.74           H
ATOM    168  HB2 ASN A  12      15.951  30.960  14.527  1.00 24.35           H
ATOM    169  HB3 ASN A  12      17.494  30.811  14.159  1.00 24.35           H
ATOM    170 HD21 ASN A  12      16.073  29.783  17.600  1.00 44.96           H
ATOM    171 HD22 ASN A  12      15.243  30.481  16.579  1.00 44.96           H
ATOM    172  N   LEU A  13      19.476  32.408  15.190  1.00 20.25           N
ATOM    173  CA  LEU A  13      20.854  32.883  15.057  1.00 23.30           C
ATOM    174  C   LEU A  13      21.308  32.834  13.609  1.00 23.61           C
ATOM    175  O   LEU A  13      21.936  33.770  13.113  1.00 21.85           O
ATOM    176  CB  LEU A  13      21.812  32.066  15.921  1.00 27.59           C
ATOM    177  CG  LEU A  13      21.830  32.290  17.443  1.00 38.07           C
ATOM    178  CD1 LEU A  13      22.056  33.762  17.869  1.00 39.59           C
ATOM    179  CD2 LEU A  13      20.556  31.813  17.994  1.00 44.41           C
ATOM    180  H   LEU A  13      19.391  31.687  15.652  1.00 24.30           H
ATOM    181  HA  LEU A  13      20.898  33.806  15.353  1.00 27.97           H
ATOM    182  HB2 LEU A  13      21.607  31.129  15.781  1.00 33.11           H
ATOM    183  HB3 LEU A  13      22.712  32.240  15.605  1.00 33.11           H
ATOM    184  HG  LEU A  13      22.540  31.755  17.831  1.00 45.68           H
ATOM    185 HD11 LEU A  13      22.053  33.814  18.838  1.00 47.51           H
ATOM    186 HD12 LEU A  13      22.912  34.062  17.524  1.00 47.51           H
ATOM    187 HD13 LEU A  13      21.343  34.309  17.506  1.00 47.51           H
ATOM    188 HD21 LEU A  13      20.557  31.950  18.954  1.00 53.30           H
ATOM    189 HD22 LEU A  13      19.831  32.313  17.589  1.00 53.30           H
ATOM    190 HD23 LEU A  13      20.460  30.869  17.794  1.00 53.30           H
ATOM    191  N   ASP A  14      21.026  31.735  12.922  1.00 23.39           N
ATOM    192  CA  ASP A  14      21.473  31.630  11.553  1.00 19.32           C
ATOM    193  C   ASP A  14      20.701  32.584  10.631  1.00 20.96           C
ATOM    194  O   ASP A  14      21.238  33.009   9.613  1.00 20.66           O
ATOM    195  CB  ASP A  14      21.409  30.165  11.060  1.00 26.14           C
ATOM    196  CG  ASP A  14      20.012  29.567  11.065  1.00 25.30           C
ATOM    197  OD1 ASP A  14      19.236  29.792  12.014  1.00 21.78           O
ATOM    198  OD2 ASP A  14      19.723  28.801  10.104  1.00 20.52           O1-
ATOM    199  H   ASP A  14      20.589  31.057  13.219  1.00 28.07           H
ATOM    200  HA  ASP A  14      22.404  31.899  11.522  1.00 23.19           H
ATOM    201  HB2 ASP A  14      21.742  30.129  10.150  1.00 31.37           H
ATOM    202  HB3 ASP A  14      21.966  29.618  11.635  1.00 31.37           H
ATOM    203  N   ASP A  15      19.452  32.925  10.958  1.00 23.50           N
ATOM    204  CA  ASP A  15      18.747  33.987  10.242  1.00 18.36           C
ATOM    205  C   ASP A  15      19.527  35.307  10.259  1.00 20.39           C
ATOM    206  O   ASP A  15      19.583  36.019   9.254  1.00 20.60           O
ATOM    207  CB  ASP A  15      17.357  34.232  10.864  1.00 20.49           C
ATOM    208  CG  ASP A  15      16.435  33.052  10.766  1.00 20.19           C
ATOM    209  OD1 ASP A  15      15.634  32.982   9.800  1.00 20.21           O
ATOM    210  OD2 ASP A  15      16.520  32.193  11.665  1.00 23.40           O1-
ATOM    211  H   ASP A  15      18.994  32.558  11.587  1.00 28.20           H
ATOM    212  HA  ASP A  15      18.623  33.720   9.317  1.00 22.03           H
ATOM    213  HB2 ASP A  15      17.468  34.445  11.803  1.00 24.59           H
ATOM    214  HB3 ASP A  15      16.936  34.976  10.405  1.00 24.59           H
ATOM    215  N   PHE A  16      20.075  35.696  11.423  1.00 24.31           N
ATOM    216  CA  PHE A  16      20.783  36.975  11.496  1.00 24.54           C
ATOM    217  C   PHE A  16      22.140  36.908  10.820  1.00 21.92           C
ATOM    218  O   PHE A  16      22.615  37.911  10.295  1.00 19.76           O
ATOM    219  CB  PHE A  16      20.926  37.435  12.951  1.00 23.23           C
ATOM    220  CG  PHE A  16      19.609  37.757  13.571  1.00 23.51           C
ATOM    221  CD1 PHE A  16      19.168  37.079  14.673  1.00 23.57           C
ATOM    222  CD2 PHE A  16      18.778  38.694  12.984  1.00 27.84           C
ATOM    223  CE1 PHE A  16      17.927  37.338  15.195  1.00 25.24           C
ATOM    224  CE2 PHE A  16      17.537  38.949  13.503  1.00 24.77           C
ATOM    225  CZ  PHE A  16      17.118  38.266  14.609  1.00 17.84           C
ATOM    226  H   PHE A  16      20.051  35.251  12.159  1.00 29.17           H
ATOM    227  HA  PHE A  16      20.258  37.644  11.029  1.00 29.45           H
ATOM    228  HB2 PHE A  16      21.338  36.727  13.470  1.00 27.88           H
ATOM    229  HB3 PHE A  16      21.476  38.234  12.980  1.00 27.88           H
ATOM    230  HD1 PHE A  16      19.710  36.433  15.067  1.00 28.29           H
ATOM    231  HD2 PHE A  16      19.060  39.144  12.221  1.00 33.41           H
ATOM    232  HE1 PHE A  16      17.637  36.883  15.952  1.00 30.29           H
ATOM    233  HE2 PHE A  16      16.988  39.589  13.111  1.00 29.72           H
ATOM    234  HZ  PHE A  16      16.286  38.452  14.979  1.00 21.41           H
ATOM    235  N   VAL A  17      22.785  35.751  10.833  1.00 20.77           N
ATOM    236  CA  VAL A  17      24.002  35.620  10.047  1.00 23.72           C
ATOM    237  C   VAL A  17      23.655  35.767   8.560  1.00 22.23           C
ATOM    238  O   VAL A  17      24.370  36.422   7.811  1.00 21.67           O
ATOM    239  CB  VAL A  17      24.709  34.287  10.368  1.00 23.06           C
ATOM    240  CG1 VAL A  17      25.905  34.085   9.497  1.00 29.60           C
ATOM    241  CG2 VAL A  17      25.138  34.197  11.847  1.00 29.34           C
ATOM    242  H   VAL A  17      22.551  35.049  11.272  1.00 24.93           H
ATOM    243  HA  VAL A  17      24.606  36.341  10.283  1.00 28.46           H
ATOM    244  HB  VAL A  17      24.092  33.558  10.195  1.00 27.67           H
ATOM    245 HG11 VAL A  17      26.323  33.240   9.725  1.00 35.52           H
ATOM    246 HG12 VAL A  17      25.622  34.074   8.569  1.00 35.52           H
ATOM    247 HG13 VAL A  17      26.529  34.813   9.644  1.00 35.52           H
ATOM    248 HG21 VAL A  17      25.576  33.345  11.998  1.00 35.20           H
ATOM    249 HG22 VAL A  17      25.751  34.923  12.042  1.00 35.20           H
ATOM    250 HG23 VAL A  17      24.350  34.269  12.409  1.00 35.20           H
ATOM    251  N   ALA A  18      22.528  35.195   8.131  1.00 25.18           N
ATOM    252  CA  ALA A  18      22.065  35.396   6.768  1.00 25.42           C
ATOM    253  C   ALA A  18      21.884  36.884   6.485  1.00 22.11           C
ATOM    254  O   ALA A  18      22.335  37.392   5.456  1.00 28.70           O
ATOM    255  CB  ALA A  18      20.764  34.621   6.545  1.00 17.64           C
ATOM    256  H   ALA A  18      22.021  34.691   8.609  1.00 30.21           H
ATOM    257  HA  ALA A  18      22.731  35.051   6.152  1.00 30.50           H
ATOM    258  HB1 ALA A  18      20.465  34.763   5.633  1.00 21.17           H
ATOM    259  HB2 ALA A  18      20.929  33.677   6.696  1.00 21.17           H
ATOM    260  HB3 ALA A  18      20.093  34.944   7.167  1.00 21.17           H
ATOM    261  N   MET A  19      21.238  37.600   7.409  1.00 26.63           N
ATOM    262  CA  MET A  19      21.040  39.036   7.238  1.00 22.63           C
ATOM    263  C   MET A  19      22.373  39.749   7.051  1.00 24.63           C
ATOM    264  O   MET A  19      22.562  40.521   6.100  1.00 23.89           O
ATOM    265  CB  MET A  19      20.268  39.586   8.423  1.00 20.80           C
ATOM    266  CG  MET A  19      19.905  41.015   8.282  1.00 25.37           C
ATOM    267  SD  MET A  19      19.225  41.688   9.793  1.00 22.29           S
ATOM    268  CE  MET A  19      19.386  43.413   9.368  1.00 23.45           C
ATOM    269  H   MET A  19      20.910  37.280   8.136  1.00 31.96           H
ATOM    270  HA  MET A  19      20.500  39.180   6.445  1.00 27.15           H
ATOM    271  HB2 MET A  19      19.447  39.079   8.525  1.00 24.96           H
ATOM    272  HB3 MET A  19      20.813  39.495   9.221  1.00 24.96           H
ATOM    273  HG2 MET A  19      20.698  41.524   8.054  1.00 30.45           H
ATOM    274  HG3 MET A  19      19.237  41.106   7.583  1.00 30.45           H
ATOM    275  HE1 MET A  19      19.053  43.951  10.103  1.00 28.14           H
ATOM    276  HE2 MET A  19      20.322  43.612   9.210  1.00 28.14           H
ATOM    277  HE3 MET A  19      18.870  43.590   8.567  1.00 28.14           H
ATOM    278  N   VAL A  20      23.329  39.457   7.918  1.00 24.95           N
ATOM    279  CA  VAL A  20      24.650  40.062   7.801  1.00 27.75           C
ATOM    280  C   VAL A  20      25.239  39.832   6.408  1.00 26.19           C
ATOM    281  O   VAL A  20      25.708  40.770   5.749  1.00 26.66           O
ATOM    282  CB  VAL A  20      25.566  39.529   8.905  1.00 19.84           C
ATOM    283  CG1 VAL A  20      27.007  39.960   8.662  1.00 22.03           C
ATOM    284  CG2 VAL A  20      25.086  40.035  10.301  1.00 24.85           C
ATOM    285  H   VAL A  20      23.242  38.915   8.581  1.00 29.94           H
ATOM    286  HA  VAL A  20      24.564  41.020   7.928  1.00 33.30           H
ATOM    287  HB  VAL A  20      25.535  38.560   8.906  1.00 23.80           H
ATOM    288 HG11 VAL A  20      27.564  39.610   9.374  1.00 26.43           H
ATOM    289 HG12 VAL A  20      27.301  39.608   7.808  1.00 26.43           H
ATOM    290 HG13 VAL A  20      27.049  40.929   8.654  1.00 26.43           H
ATOM    291 HG21 VAL A  20      25.679  39.686  10.984  1.00 29.82           H
ATOM    292 HG22 VAL A  20      25.106  41.005  10.309  1.00 29.82           H
ATOM    293 HG23 VAL A  20      24.181  39.721  10.456  1.00 29.82           H
ATOM    294  N   LEU A  21      25.261  38.578   5.957  1.00 26.77           N
ATOM    295  CA  LEU A  21      25.793  38.269   4.623  1.00 26.50           C
ATOM    296  C   LEU A  21      25.148  39.116   3.532  1.00 24.82           C
ATOM    297  O   LEU A  21      25.838  39.686   2.682  1.00 28.90           O
ATOM    298  CB  LEU A  21      25.578  36.782   4.315  1.00 29.98           C
ATOM    299  CG  LEU A  21      26.650  35.826   4.795  1.00 33.63           C
ATOM    300  CD1 LEU A  21      26.177  34.386   4.570  1.00 34.40           C
ATOM    301  CD2 LEU A  21      27.934  36.079   4.041  1.00 29.51           C
ATOM    302  H   LEU A  21      24.979  37.894   6.395  1.00 32.12           H
ATOM    303  HA  LEU A  21      26.747  38.444   4.615  1.00 31.81           H
ATOM    304  HB2 LEU A  21      24.744  36.505   4.725  1.00 35.97           H
ATOM    305  HB3 LEU A  21      25.512  36.678   3.353  1.00 35.97           H
ATOM    306  HG  LEU A  21      26.810  35.958   5.743  1.00 40.35           H
ATOM    307 HD11 LEU A  21      26.865  33.776   4.878  1.00 41.29           H
ATOM    308 HD12 LEU A  21      25.358  34.241   5.070  1.00 41.29           H
ATOM    309 HD13 LEU A  21      26.015  34.252   3.623  1.00 41.29           H
ATOM    310 HD21 LEU A  21      28.612  35.461   4.357  1.00 35.41           H
ATOM    311 HD22 LEU A  21      27.776  35.942   3.094  1.00 35.41           H
ATOM    312 HD23 LEU A  21      28.218  36.993   4.201  1.00 35.41           H
ATOM    313  N   LEU A  22      23.812  39.161   3.512  1.00 21.95           N
ATOM    314  CA  LEU A  22      23.095  39.970   2.531  1.00 25.92           C
ATOM    315  C   LEU A  22      23.437  41.444   2.657  1.00 27.73           C
ATOM    316  O   LEU A  22      23.707  42.107   1.656  1.00 30.78           O
ATOM    317  CB  LEU A  22      21.581  39.763   2.662  1.00 24.12           C
ATOM    318  CG  LEU A  22      21.136  38.315   2.466  1.00 25.06           C
ATOM    319  CD1 LEU A  22      19.641  38.180   2.691  1.00 25.97           C
ATOM    320  CD2 LEU A  22      21.491  37.817   1.065  1.00 31.08           C
ATOM    321  H   LEU A  22      23.303  38.731   4.056  1.00 26.34           H
ATOM    322  HA  LEU A  22      23.355  39.682   1.642  1.00 31.11           H
ATOM    323  HB2 LEU A  22      21.304  40.041   3.549  1.00 28.94           H
ATOM    324  HB3 LEU A  22      21.133  40.304   1.993  1.00 28.94           H
ATOM    325  HG  LEU A  22      21.591  37.752   3.112  1.00 30.07           H
ATOM    326 HD11 LEU A  22      19.385  37.254   2.561  1.00 31.16           H
ATOM    327 HD12 LEU A  22      19.432  38.458   3.597  1.00 31.16           H
ATOM    328 HD13 LEU A  22      19.175  38.746   2.056  1.00 31.16           H
ATOM    329 HD21 LEU A  22      21.196  36.898   0.973  1.00 37.30           H
ATOM    330 HD22 LEU A  22      21.045  38.376   0.410  1.00 37.30           H
ATOM    331 HD23 LEU A  22      22.452  37.870   0.946  1.00 37.30           H
ATOM    332  N   ALA A  23      23.421  41.986   3.870  1.00 29.17           N
ATOM    333  CA  ALA A  23      23.646  43.416   4.020  1.00 28.77           C
ATOM    334  C   ALA A  23      25.109  43.828   3.832  1.00 28.91           C
ATOM    335  O   ALA A  23      25.375  45.003   3.594  1.00 28.45           O
ATOM    336  CB  ALA A  23      23.168  43.884   5.400  1.00 29.61           C
ATOM    337  H   ALA A  23      23.286  41.559   4.604  1.00 35.00           H
ATOM    338  HA  ALA A  23      23.121  43.883   3.352  1.00 34.53           H
ATOM    339  HB1 ALA A  23      23.326  44.838   5.481  1.00 35.53           H
ATOM    340  HB2 ALA A  23      22.220  43.697   5.486  1.00 35.53           H
ATOM    341  HB3 ALA A  23      23.663  43.407   6.084  1.00 35.53           H
ATOM    342  N   SER A  24      26.069  42.930   3.964  1.00 24.30           N
ATOM    343  CA  SER A  24      27.456  43.342   3.826  1.00 29.48           C
ATOM    344  C   SER A  24      28.028  43.116   2.428  1.00 34.73           C
ATOM    345  O   SER A  24      29.194  43.451   2.195  1.00 36.45           O
ATOM    346  CB  SER A  24      28.314  42.619   4.848  1.00 28.28           C
ATOM    347  OG  SER A  24      28.359  41.232   4.575  1.00 30.82           O
ATOM    348  H   SER A  24      25.951  42.094   4.130  1.00 29.16           H
ATOM    349  HA  SER A  24      27.514  44.292   4.015  1.00 35.38           H
ATOM    350  HB2 SER A  24      29.215  42.976   4.813  1.00 33.94           H
ATOM    351  HB3 SER A  24      27.937  42.755   5.731  1.00 33.94           H
ATOM    352  HG  SER A  24      27.584  40.909   4.602  1.00 36.98           H
ATOM    353  N   ASN A  25      27.268  42.530   1.507  1.00 32.67           N
ATOM    354  CA  ASN A  25      27.793  42.288   0.170  1.00 31.49           C
ATOM    355  C   ASN A  25      27.160  43.299  -0.772  1.00 32.52           C
ATOM    356  O   ASN A  25      26.429  42.956  -1.703  1.00 37.28           O
ATOM    357  CB  ASN A  25      27.552  40.838  -0.251  1.00 26.76           C
ATOM    358  CG  ASN A  25      28.600  39.898   0.322  1.00 31.52           C
ATOM    359  OD1 ASN A  25      29.690  39.752  -0.230  1.00 31.73           O
ATOM    360  ND2 ASN A  25      28.302  39.309   1.474  1.00 33.95           N
ATOM    361  H   ASN A  25      26.458  42.267   1.629  1.00 39.21           H
ATOM    362  HA  ASN A  25      28.750  42.443   0.175  1.00 37.79           H
ATOM    363  HB2 ASN A  25      26.682  40.553   0.071  1.00 32.12           H
ATOM    364  HB3 ASN A  25      27.588  40.777  -1.218  1.00 32.12           H
ATOM    365 HD21 ASN A  25      28.863  38.769   1.838  1.00 40.74           H
ATOM    366 HD22 ASN A  25      27.548  39.469   1.855  1.00 40.74           H
ATOM    367  N   THR A  26      27.435  44.572  -0.514  1.00 34.81           N
ATOM    368  CA  THR A  26      26.687  45.627  -1.180  1.00 39.78           C
ATOM    369  C   THR A  26      26.903  45.638  -2.701  1.00 38.46           C
ATOM    370  O   THR A  26      26.042  46.129  -3.434  1.00 31.82           O
ATOM    371  CB  THR A  26      27.057  46.964  -0.525  1.00 43.07           C
ATOM    372  OG1 THR A  26      28.480  47.070  -0.452  1.00 44.05           O
ATOM    373  CG2 THR A  26      26.435  47.086   0.946  1.00 35.53           C
ATOM    374  H   THR A  26      28.039  44.847   0.032  1.00 41.77           H
ATOM    375  HA  THR A  26      25.741  45.479  -1.023  1.00 47.74           H
ATOM    376  HB  THR A  26      26.708  47.691  -1.064  1.00 51.69           H
ATOM    377  HG1 THR A  26      28.695  47.800  -0.095  1.00 52.86           H
ATOM    378 HG21 THR A  26      26.681  47.937   1.340  1.00 42.64           H
ATOM    379 HG22 THR A  26      25.468  47.026   0.903  1.00 42.64           H
ATOM    380 HG23 THR A  26      26.771  46.370   1.508  1.00 42.64           H
ATOM    381  N   GLU A  27      28.007  45.075  -3.196  1.00 40.61           N
ATOM    382  CA  GLU A  27      28.224  45.009  -4.637  1.00 40.37           C
ATOM    383  C   GLU A  27      27.312  43.996  -5.327  1.00 43.79           C
ATOM    384  O   GLU A  27      26.940  44.189  -6.492  1.00 33.28           O
ATOM    385  CB  GLU A  27      29.680  44.650  -4.935  1.00 45.91           C
ATOM    386  CG  GLU A  27      29.898  44.287  -6.402  1.00 55.90           C
ATOM    387  CD  GLU A  27      31.357  44.174  -6.774  1.00 60.87           C
ATOM    388  OE1 GLU A  27      32.029  45.225  -6.875  1.00 65.70           O
ATOM    389  OE2 GLU A  27      31.831  43.028  -6.960  1.00 65.72           O1-
ATOM    390  H   GLU A  27      28.637  44.730  -2.724  1.00 48.73           H
ATOM    391  HA  GLU A  27      28.047  45.882  -5.022  1.00 48.44           H
ATOM    392  HB2 GLU A  27      30.244  45.411  -4.725  1.00 55.09           H
ATOM    393  HB3 GLU A  27      29.935  43.886  -4.394  1.00 55.09           H
ATOM    394  HG2 GLU A  27      29.477  43.431  -6.581  1.00 67.08           H
ATOM    395  HG3 GLU A  27      29.500  44.974  -6.959  1.00 67.08           H
ATOM    396  N   LYS A  28      26.988  42.892  -4.659  1.00 39.51           N
ATOM    397  CA  LYS A  28      26.119  41.869  -5.228  1.00 35.23           C
ATOM    398  C   LYS A  28      24.650  42.000  -4.812  1.00 38.62           C
ATOM    399  O   LYS A  28      23.764  41.650  -5.592  1.00 30.12           O
ATOM    400  CB  LYS A  28      26.649  40.483  -4.834  1.00 34.45           C
ATOM    401  CG  LYS A  28      27.608  39.848  -5.835  1.00 45.82           C
ATOM    402  CD  LYS A  28      29.002  40.398  -5.783  1.00 46.16           C
ATOM    403  CE  LYS A  28      29.885  39.799  -6.919  1.00 56.79           C
ATOM    404  NZ  LYS A  28      29.466  40.175  -8.338  1.00 61.08           N1+
ATOM    405  H   LYS A  28      27.263  42.711  -3.864  1.00 47.41           H
ATOM    406  HA  LYS A  28      26.157  41.935  -6.195  1.00 42.28           H
ATOM    407  HB2 LYS A  28      27.118  40.562  -3.989  1.00 41.35           H
ATOM    408  HB3 LYS A  28      25.894  39.883  -4.732  1.00 41.35           H
ATOM    409  HG2 LYS A  28      27.659  38.896  -5.656  1.00 54.99           H
ATOM    410  HG3 LYS A  28      27.266  39.995  -6.731  1.00 54.99           H
ATOM    411  HD2 LYS A  28      28.972  41.361  -5.895  1.00 55.40           H
ATOM    412  HD3 LYS A  28      29.405  40.170  -4.931  1.00 55.40           H
ATOM    413  HE2 LYS A  28      30.797  40.106  -6.793  1.00 68.15           H
ATOM    414  HE3 LYS A  28      29.856  38.832  -6.853  1.00 68.15           H
ATOM    415  HZ1 LYS A  28      30.015  39.797  -8.927  1.00 73.30           H
ATOM    416  HZ2 LYS A  28      28.636  39.894  -8.494  1.00 73.30           H
ATOM    417  HZ3 LYS A  28      29.495  41.059  -8.440  1.00 73.30           H
ATOM    418  N   VAL A  29      24.350  42.495  -3.615  1.00 38.16           N
ATOM    419  CA  VAL A  29      22.990  42.474  -3.091  1.00 32.47           C
ATOM    420  C   VAL A  29      22.602  43.875  -2.664  1.00 37.44           C
ATOM    421  O   VAL A  29      23.380  44.577  -2.012  1.00 28.55           O
ATOM    422  CB  VAL A  29      22.839  41.508  -1.894  1.00 38.75           C
ATOM    423  CG1 VAL A  29      21.465  41.690  -1.213  1.00 35.18           C
ATOM    424  CG2 VAL A  29      23.035  40.080  -2.364  1.00 37.23           C
ATOM    425  H   VAL A  29      24.923  42.852  -3.082  1.00 45.79           H
ATOM    426  HA  VAL A  29      22.382  42.189  -3.791  1.00 38.97           H
ATOM    427  HB  VAL A  29      23.527  41.705  -1.239  1.00 46.50           H
ATOM    428 HG11 VAL A  29      21.399  41.074  -0.467  1.00 42.22           H
ATOM    429 HG12 VAL A  29      21.390  42.604  -0.895  1.00 42.22           H
ATOM    430 HG13 VAL A  29      20.766  41.506  -1.859  1.00 42.22           H
ATOM    431 HG21 VAL A  29      22.938  39.483  -1.606  1.00 44.67           H
ATOM    432 HG22 VAL A  29      22.366  39.875  -3.036  1.00 44.67           H
ATOM    433 HG23 VAL A  29      23.923  39.993  -2.744  1.00 44.67           H
ATOM    434  N   ARG A  30      21.370  44.240  -2.973  1.00 30.37           N
ATOM    435  CA  ARG A  30      20.755  45.463  -2.522  1.00 31.90           C
ATOM    436  C   ARG A  30      19.587  44.992  -1.684  1.00 28.42           C
ATOM    437  O   ARG A  30      18.611  44.463  -2.221  1.00 24.96           O
ATOM    438  CB  ARG A  30      20.315  46.339  -3.707  1.00 34.29           C
ATOM    439  CG  ARG A  30      19.933  47.758  -3.289  1.00 40.01           C
ATOM    440  CD  ARG A  30      19.495  48.628  -4.487  1.00 49.64           C
ATOM    441  NE  ARG A  30      20.576  48.797  -5.463  1.00 47.91           N
ATOM    442  CZ  ARG A  30      20.661  48.153  -6.627  1.00 52.69           C
ATOM    443  NH1 ARG A  30      21.701  48.382  -7.441  1.00 58.53           N
ATOM    444  NH2 ARG A  30      19.713  47.286  -6.996  1.00 50.00           N1+
ATOM    445  H   ARG A  30      20.850  43.767  -3.468  1.00 36.44           H
ATOM    446  HA  ARG A  30      21.370  45.963  -1.963  1.00 38.28           H
ATOM    447  HB2 ARG A  30      21.045  46.400  -4.343  1.00 41.15           H
ATOM    448  HB3 ARG A  30      19.541  45.933  -4.129  1.00 41.15           H
ATOM    449  HG2 ARG A  30      19.194  47.715  -2.662  1.00 48.01           H
ATOM    450  HG3 ARG A  30      20.699  48.182  -2.873  1.00 48.01           H
ATOM    451  HD2 ARG A  30      18.747  48.203  -4.935  1.00 59.57           H
ATOM    452  HD3 ARG A  30      19.237  49.507  -4.166  1.00 59.57           H
ATOM    453  HE  ARG A  30      21.203  49.353  -5.270  1.00 57.49           H
ATOM    454 HH11 ARG A  30      22.312  48.941  -7.210  1.00 70.24           H
ATOM    455 HH12 ARG A  30      21.755  47.971  -8.194  1.00 70.24           H
ATOM    456 HH21 ARG A  30      19.044  47.134  -6.478  1.00 60.00           H
ATOM    457 HH22 ARG A  30      19.775  46.877  -7.750  1.00 60.00           H
ATOM    458  N   LEU A  31      19.690  45.148  -0.364  1.00 30.54           N
ATOM    459  CA  LEU A  31      18.678  44.625   0.533  1.00 26.81           C
ATOM    460  C   LEU A  31      17.619  45.714   0.687  1.00 28.93           C
ATOM    461  O   LEU A  31      17.881  46.772   1.270  1.00 32.13           O
ATOM    462  CB  LEU A  31      19.315  44.191   1.855  1.00 28.42           C
ATOM    463  CG  LEU A  31      18.475  43.457   2.889  1.00 29.40           C
ATOM    464  CD1 LEU A  31      17.960  42.147   2.330  1.00 26.18           C
ATOM    465  CD2 LEU A  31      19.320  43.259   4.187  1.00 30.36           C
ATOM    466  H   LEU A  31      20.338  45.554   0.030  1.00 36.64           H
ATOM    467  HA  LEU A  31      18.260  43.849   0.128  1.00 32.18           H
ATOM    468  HB2 LEU A  31      20.062  43.610   1.643  1.00 34.11           H
ATOM    469  HB3 LEU A  31      19.654  44.989   2.291  1.00 34.11           H
ATOM    470  HG  LEU A  31      17.707  44.005   3.115  1.00 35.28           H
ATOM    471 HD11 LEU A  31      17.430  41.702   3.008  1.00 31.42           H
ATOM    472 HD12 LEU A  31      17.414  42.331   1.549  1.00 31.42           H
ATOM    473 HD13 LEU A  31      18.716  41.592   2.082  1.00 31.42           H
ATOM    474 HD21 LEU A  31      18.782  42.790   4.844  1.00 36.43           H
ATOM    475 HD22 LEU A  31      20.109  42.737   3.973  1.00 36.43           H
ATOM    476 HD23 LEU A  31      19.579  44.128   4.530  1.00 36.43           H
ATOM    477  N   ILE A  32      16.428  45.457   0.144  1.00 31.81           N
ATOM    478  CA  ILE A  32      15.374  46.458   0.049  1.00 29.75           C
ATOM    479  C   ILE A  32      14.314  46.257   1.103  1.00 29.34           C
ATOM    480  O   ILE A  32      13.342  47.015   1.165  1.00 29.44           O
ATOM    481  CB  ILE A  32      14.728  46.465  -1.354  1.00 29.11           C
ATOM    482  CG1 ILE A  32      14.031  45.133  -1.660  1.00 32.68           C
ATOM    483  CG2 ILE A  32      15.774  46.681  -2.422  1.00 36.99           C
ATOM    484  CD1 ILE A  32      13.024  45.237  -2.766  1.00 34.77           C
ATOM    485  H   ILE A  32      16.206  44.693  -0.183  1.00 38.18           H
ATOM    486  HA  ILE A  32      15.767  47.333   0.194  1.00 35.71           H
ATOM    487  HB  ILE A  32      14.076  47.181  -1.399  1.00 34.94           H
ATOM    488 HG12 ILE A  32      14.699  44.481  -1.925  1.00 39.22           H
ATOM    489 HG13 ILE A  32      13.569  44.829  -0.863  1.00 39.22           H
ATOM    490 HG21 ILE A  32      15.342  46.681  -3.291  1.00 44.39           H
ATOM    491 HG22 ILE A  32      16.209  47.534  -2.269  1.00 44.39           H
ATOM    492 HG23 ILE A  32      16.425  45.964  -2.376  1.00 44.39           H
ATOM    493 HD11 ILE A  32      12.622  44.366  -2.909  1.00 41.73           H
ATOM    494 HD12 ILE A  32      12.343  45.879  -2.512  1.00 41.73           H
ATOM    495 HD13 ILE A  32      13.473  45.532  -3.574  1.00 41.73           H
ATOM    496  N   GLY A  33      14.466  45.263   1.946  1.00 24.60           N
ATOM    497  CA  GLY A  33      13.511  45.121   3.000  1.00 21.85           C
ATOM    498  C   GLY A  33      13.680  43.789   3.677  1.00 25.72           C
ATOM    499  O   GLY A  33      14.339  42.893   3.128  1.00 23.11           O
ATOM    500  H   GLY A  33      15.095  44.676   1.929  1.00 29.52           H
ATOM    501  HA2 GLY A  33      13.634  45.825   3.655  1.00 26.22           H
ATOM    502  HA3 GLY A  33      12.612  45.179   2.641  1.00 26.22           H
ATOM    503  N   ALA A  34      13.107  43.667   4.873  1.00 21.58           N
ATOM    504  CA  ALA A  34      13.098  42.414   5.617  1.00 27.06           C
ATOM    505  C   ALA A  34      11.762  42.272   6.311  1.00 26.42           C
ATOM    506  O   ALA A  34      11.112  43.276   6.609  1.00 26.25           O
ATOM    507  CB  ALA A  34      14.201  42.355   6.638  1.00 21.03           C
ATOM    508  H   ALA A  34      12.709  44.311   5.281  1.00 25.90           H
ATOM    509  HA  ALA A  34      13.207  41.672   5.003  1.00 32.47           H
ATOM    510  HB1 ALA A  34      14.153  41.506   7.105  1.00 25.24           H
ATOM    511  HB2 ALA A  34      15.055  42.436   6.185  1.00 25.24           H
ATOM    512  HB3 ALA A  34      14.089  43.085   7.267  1.00 25.24           H
ATOM    513  N   LEU A  35      11.327  41.028   6.511  1.00 27.26           N
ATOM    514  CA  LEU A  35      10.232  40.753   7.420  1.00 25.17           C
ATOM    515  C   LEU A  35      10.648  39.662   8.397  1.00 22.95           C
ATOM    516  O   LEU A  35      11.538  38.852   8.127  1.00 21.82           O
ATOM    517  CB  LEU A  35       8.917  40.378   6.700  1.00 28.22           C
ATOM    518  CG  LEU A  35       8.787  39.267   5.668  1.00 33.78           C
ATOM    519  CD1 LEU A  35       7.323  38.836   5.530  1.00 31.11           C
ATOM    520  CD2 LEU A  35       9.286  39.696   4.336  1.00 31.32           C
ATOM    521  H   LEU A  35      11.653  40.329   6.130  1.00 32.71           H
ATOM    522  HA  LEU A  35      10.059  41.555   7.938  1.00 30.21           H
ATOM    523  HB2 LEU A  35       8.277  40.160   7.396  1.00 33.86           H
ATOM    524  HB3 LEU A  35       8.610  41.183   6.253  1.00 33.86           H
ATOM    525  HG  LEU A  35       9.306  38.500   5.956  1.00 40.54           H
ATOM    526 HD11 LEU A  35       7.264  38.129   4.869  1.00 37.33           H
ATOM    527 HD12 LEU A  35       7.007  38.514   6.389  1.00 37.33           H
ATOM    528 HD13 LEU A  35       6.795  39.599   5.248  1.00 37.33           H
ATOM    529 HD21 LEU A  35       9.186  38.962   3.710  1.00 37.59           H
ATOM    530 HD22 LEU A  35       8.768  40.460   4.036  1.00 37.59           H
ATOM    531 HD23 LEU A  35      10.222  39.940   4.413  1.00 37.59           H
ATOM    532  N   CYS A  36      10.018  39.690   9.563  1.00 26.66           N
ATOM    533  CA  CYS A  36      10.303  38.751  10.634  1.00 21.54           C
ATOM    534  C   CYS A  36       9.032  38.045  11.073  1.00 26.62           C
ATOM    535  O   CYS A  36       8.006  38.677  11.348  1.00 25.85           O
ATOM    536  CB  CYS A  36      10.934  39.436  11.834  1.00 23.31           C
ATOM    537  SG  CYS A  36      11.469  38.193  13.116  1.00 32.58           S
ATOM    538  H   CYS A  36       9.405  40.259   9.761  1.00 32.00           H
ATOM    539  HA  CYS A  36      10.923  38.080  10.310  1.00 25.84           H
ATOM    540  HB2 CYS A  36      11.716  39.932  11.546  1.00 27.98           H
ATOM    541  HB3 CYS A  36      10.287  40.033  12.240  1.00 27.98           H
ATOM    542  HG  CYS A  36      10.509  37.574  13.484  1.00 39.09           H
ATOM    543  N   THR A  37       9.118  36.735  11.167  1.00 29.79           N
ATOM    544  CA  THR A  37       7.977  35.903  11.497  1.00 27.67           C
ATOM    545  C   THR A  37       8.186  35.319  12.888  1.00 32.15           C
ATOM    546  O   THR A  37       9.293  34.902  13.243  1.00 24.97           O
ATOM    547  CB  THR A  37       7.782  34.799  10.452  1.00 28.21           C
ATOM    548  OG1 THR A  37       7.436  35.397   9.181  1.00 32.88           O
ATOM    549  CG2 THR A  37       6.672  33.853  10.852  1.00 36.34           C
ATOM    550  H   THR A  37       9.844  36.291  11.040  1.00 35.75           H
ATOM    551  HA  THR A  37       7.176  36.450  11.514  1.00 33.21           H
ATOM    552  HB  THR A  37       8.603  34.291  10.359  1.00 33.86           H
ATOM    553  HG1 THR A  37       8.050  35.912   8.929  1.00 39.46           H
ATOM    554 HG21 THR A  37       6.565  33.163  10.179  1.00 43.61           H
ATOM    555 HG22 THR A  37       6.884  33.434  11.701  1.00 43.61           H
ATOM    556 HG23 THR A  37       5.837  34.339  10.941  1.00 43.61           H
ATOM    557  N   ASP A  38       7.111  35.320  13.668  1.00 31.61           N
ATOM    558  CA  ASP A  38       7.066  34.777  15.025  1.00 38.03           C
ATOM    559  C   ASP A  38       7.149  33.252  15.046  1.00 37.50           C
ATOM    560  O   ASP A  38       6.379  32.604  15.756  1.00 37.14           O
ATOM    561  CB  ASP A  38       5.764  35.238  15.689  1.00 37.69           C
ATOM    562  CG  ASP A  38       5.721  34.958  17.182  1.00 42.22           C
ATOM    563  OD1 ASP A  38       6.661  35.342  17.909  1.00 42.54           O
ATOM    564  OD2 ASP A  38       4.722  34.361  17.626  1.00 47.82           O1-
ATOM    565  H   ASP A  38       6.356  35.647  13.419  1.00 37.93           H
ATOM    566  HA  ASP A  38       7.811  35.130  15.536  1.00 45.63           H
ATOM    567  HB2 ASP A  38       5.667  36.194  15.562  1.00 45.23           H
ATOM    568  HB3 ASP A  38       5.019  34.772  15.276  1.00 45.23           H
ATOM    569  N   ALA A  39       8.067  32.661  14.263  1.00 42.36           N
ATOM    570  CA  ALA A  39       8.241  31.203  14.218  1.00 40.33           C
ATOM    571  C   ALA A  39       9.347  30.725  15.156  1.00 37.65           C
ATOM    572  O   ALA A  39       9.071  30.365  16.309  1.00 39.13           O
ATOM    573  CB  ALA A  39       8.535  30.730  12.773  1.00 41.37           C
ATOM    574  H   ALA A  39       8.604  33.089  13.746  1.00 50.83           H
ATOM    575  HA  ALA A  39       7.413  30.784  14.502  1.00 48.40           H
ATOM    576  HB1 ALA A  39       8.645  29.766  12.773  1.00 49.64           H
ATOM    577  HB2 ALA A  39       7.791  30.979  12.202  1.00 49.64           H
ATOM    578  HB3 ALA A  39       9.349  31.157  12.461  1.00 49.64           H
ATOM    579  N   ASP A  40      10.604  30.686  14.684  1.00 36.76           N
ATOM    580  CA  ASP A  40      11.737  30.326  15.537  1.00 38.34           C
ATOM    581  C   ASP A  40      12.247  31.515  16.361  1.00 39.88           C
ATOM    582  O   ASP A  40      13.435  31.562  16.710  1.00 38.14           O
ATOM    583  CB  ASP A  40      12.879  29.719  14.706  1.00 38.75           C
ATOM    584  CG  ASP A  40      13.683  28.711  15.492  1.00 42.04           C
ATOM    585  OD1 ASP A  40      14.633  28.117  14.940  1.00 44.16           O
ATOM    586  OD2 ASP A  40      13.355  28.495  16.670  1.00 41.62           O1-
ATOM    587  H   ASP A  40      10.821  30.866  13.872  1.00 44.12           H
ATOM    588  HA  ASP A  40      11.442  29.646  16.163  1.00 46.01           H
ATOM    589  HB2 ASP A  40      12.506  29.269  13.932  1.00 46.50           H
ATOM    590  HB3 ASP A  40      13.478  30.428  14.424  1.00 46.50           H
ATOM    591  N   CYS A  41      11.376  32.474  16.650  1.00 39.85           N
ATOM    592  CA  CYS A  41      11.682  33.593  17.528  1.00 43.19           C
ATOM    593  C   CYS A  41      10.356  34.082  18.084  1.00 45.05           C
ATOM    594  O   CYS A  41       9.280  33.684  17.615  1.00 40.02           O
ATOM    595  CB  CYS A  41      12.412  34.726  16.786  1.00 41.87           C
ATOM    596  SG  CYS A  41      11.338  35.721  15.670  1.00 35.23           S
ATOM    597  H   CYS A  41      10.575  32.497  16.338  1.00 47.82           H
ATOM    598  HA  CYS A  41      12.238  33.292  18.264  1.00 51.83           H
ATOM    599  HB2 CYS A  41      12.795  35.330  17.442  1.00 50.25           H
ATOM    600  HB3 CYS A  41      13.118  34.339  16.247  1.00 50.25           H
ATOM    601  HG  CYS A  41      12.002  36.572  15.145  1.00 42.27           H
ATOM    602  N   PHE A  42      10.438  34.915  19.112  1.00 40.97           N
ATOM    603  CA  PHE A  42       9.337  35.801  19.430  1.00 45.38           C
ATOM    604  C   PHE A  42       9.560  37.041  18.576  1.00 41.20           C
ATOM    605  O   PHE A  42      10.638  37.650  18.630  1.00 36.42           O
ATOM    606  CB  PHE A  42       9.268  36.079  20.937  1.00 46.37           C
ATOM    607  CG  PHE A  42       9.098  34.812  21.752  1.00 51.39           C
ATOM    608  CD1 PHE A  42       7.851  34.197  21.848  1.00 52.14           C
ATOM    609  CD2 PHE A  42      10.191  34.198  22.356  1.00 53.29           C
ATOM    610  CE1 PHE A  42       7.695  33.012  22.537  1.00 49.94           C
ATOM    611  CE2 PHE A  42      10.037  33.002  23.056  1.00 56.95           C
ATOM    612  CZ  PHE A  42       8.787  32.415  23.149  1.00 55.22           C
ATOM    613  H   PHE A  42      11.117  34.985  19.635  1.00 49.17           H
ATOM    614  HA  PHE A  42       8.503  35.389  19.158  1.00 54.46           H
ATOM    615  HB2 PHE A  42      10.091  36.509  21.219  1.00 55.64           H
ATOM    616  HB3 PHE A  42       8.511  36.657  21.119  1.00 55.64           H
ATOM    617  HD1 PHE A  42       7.115  34.587  21.434  1.00 62.57           H
ATOM    618  HD2 PHE A  42      11.033  34.587  22.288  1.00 63.95           H
ATOM    619  HE1 PHE A  42       6.854  32.622  22.604  1.00 59.93           H
ATOM    620  HE2 PHE A  42      10.771  32.606  23.468  1.00 68.34           H
ATOM    621  HZ  PHE A  42       8.679  31.624  23.627  1.00 66.26           H
ATOM    622  N   VAL A  43       8.565  37.363  17.738  1.00 39.75           N
ATOM    623  CA  VAL A  43       8.753  38.317  16.638  1.00 41.65           C
ATOM    624  C   VAL A  43       9.114  39.717  17.137  1.00 36.94           C
ATOM    625  O   VAL A  43       9.749  40.491  16.403  1.00 33.42           O
ATOM    626  CB  VAL A  43       7.493  38.361  15.725  1.00 41.68           C
ATOM    627  CG1 VAL A  43       6.241  38.794  16.491  1.00 36.44           C
ATOM    628  CG2 VAL A  43       7.708  39.295  14.521  1.00 40.06           C
ATOM    629  H   VAL A  43       7.769  37.040  17.786  1.00 47.70           H
ATOM    630  HA  VAL A  43       9.493  38.007  16.092  1.00 49.98           H
ATOM    631  HB  VAL A  43       7.330  37.469  15.379  1.00 50.02           H
ATOM    632 HG11 VAL A  43       5.487  38.806  15.882  1.00 43.73           H
ATOM    633 HG12 VAL A  43       6.077  38.163  17.210  1.00 43.73           H
ATOM    634 HG13 VAL A  43       6.386  39.681  16.856  1.00 43.73           H
ATOM    635 HG21 VAL A  43       6.905  39.298  13.976  1.00 48.08           H
ATOM    636 HG22 VAL A  43       7.891  40.191  14.845  1.00 48.08           H
ATOM    637 HG23 VAL A  43       8.460  38.971  14.000  1.00 48.08           H
ATOM    638  N   GLU A  44       8.697  40.094  18.358  1.00 37.95           N
ATOM    639  CA  GLU A  44       9.083  41.408  18.870  1.00 36.76           C
ATOM    640  C   GLU A  44      10.595  41.492  19.051  1.00 30.31           C
ATOM    641  O   GLU A  44      11.206  42.512  18.725  1.00 28.57           O
ATOM    642  CB  GLU A  44       8.367  41.715  20.193  1.00 43.56           C
ATOM    643  CG  GLU A  44       6.931  42.266  20.053  1.00 47.40           C
ATOM    644  CD  GLU A  44       6.809  43.397  19.016  1.00 55.04           C
ATOM    645  OE1 GLU A  44       7.693  44.296  18.993  1.00 54.48           O
ATOM    646  OE2 GLU A  44       5.842  43.367  18.215  1.00 50.09           O1-
ATOM    647  H   GLU A  44       8.209  39.623  18.887  1.00 45.54           H
ATOM    648  HA  GLU A  44       8.822  42.085  18.226  1.00 44.11           H
ATOM    649  HB2 GLU A  44       8.316  40.897  20.713  1.00 52.28           H
ATOM    650  HB3 GLU A  44       8.886  42.375  20.679  1.00 52.28           H
ATOM    651  HG2 GLU A  44       6.343  41.545  19.777  1.00 56.89           H
ATOM    652  HG3 GLU A  44       6.643  42.616  20.911  1.00 56.89           H
ATOM    653  N   ASN A  45      11.214  40.421  19.569  1.00 32.99           N
ATOM    654  CA  ASN A  45      12.670  40.392  19.681  1.00 28.06           C
ATOM    655  C   ASN A  45      13.319  40.267  18.312  1.00 25.43           C
ATOM    656  O   ASN A  45      14.320  40.938  18.034  1.00 25.31           O
ATOM    657  CB  ASN A  45      13.128  39.221  20.568  1.00 31.00           C
ATOM    658  CG  ASN A  45      12.598  39.293  21.986  1.00 37.60           C
ATOM    659  OD1 ASN A  45      12.587  40.364  22.618  1.00 31.85           O
ATOM    660  ND2 ASN A  45      12.158  38.151  22.496  1.00 34.09           N
ATOM    661  H   ASN A  45      10.818  39.713  19.856  1.00 39.59           H
ATOM    662  HA  ASN A  45      12.975  41.218  20.088  1.00 33.67           H
ATOM    663  HB2 ASN A  45      12.816  38.390  20.176  1.00 37.20           H
ATOM    664  HB3 ASN A  45      14.097  39.222  20.612  1.00 37.20           H
ATOM    665 HD21 ASN A  45      11.845  38.130  23.297  1.00 40.90           H
ATOM    666 HD22 ASN A  45      12.184  37.432  22.026  1.00 40.90           H
ATOM    667  N   GLY A  46      12.785  39.387  17.456  1.00 25.80           N
ATOM    668  CA  GLY A  46      13.343  39.236  16.117  1.00 24.52           C
ATOM    669  C   GLY A  46      13.294  40.524  15.317  1.00 23.30           C
ATOM    670  O   GLY A  46      14.260  40.885  14.639  1.00 23.55           O
ATOM    671  H   GLY A  46      12.113  38.878  17.626  1.00 30.97           H
ATOM    672  HA2 GLY A  46      14.269  38.952  16.183  1.00 29.42           H
ATOM    673  HA3 GLY A  46      12.847  38.556  15.635  1.00 29.42           H
ATOM    674  N   PHE A  47      12.159  41.217  15.382  1.00 23.44           N
ATOM    675  CA  PHE A  47      12.006  42.578  14.861  1.00 24.39           C
ATOM    676  C   PHE A  47      13.092  43.523  15.383  1.00 19.99           C
ATOM    677  O   PHE A  47      13.807  44.151  14.596  1.00 24.71           O
ATOM    678  CB  PHE A  47      10.603  43.093  15.239  1.00 29.79           C
ATOM    679  CG  PHE A  47      10.328  44.511  14.810  1.00 28.38           C
ATOM    680  CD1 PHE A  47      10.135  44.807  13.478  1.00 28.72           C
ATOM    681  CD2 PHE A  47      10.259  45.535  15.739  1.00 31.04           C
ATOM    682  CE1 PHE A  47       9.893  46.110  13.055  1.00 35.88           C
ATOM    683  CE2 PHE A  47      10.012  46.858  15.334  1.00 40.67           C
ATOM    684  CZ  PHE A  47       9.818  47.147  13.991  1.00 36.43           C
ATOM    685  H   PHE A  47      11.438  40.910  15.735  1.00 28.12           H
ATOM    686  HA  PHE A  47      12.068  42.555  13.893  1.00 29.27           H
ATOM    687  HB2 PHE A  47       9.939  42.523  14.819  1.00 35.75           H
ATOM    688  HB3 PHE A  47      10.506  43.052  16.203  1.00 35.75           H
ATOM    689  HD1 PHE A  47      10.182  44.125  12.848  1.00 34.47           H
ATOM    690  HD2 PHE A  47      10.388  45.347  16.641  1.00 37.25           H
ATOM    691  HE1 PHE A  47       9.764  46.289  12.152  1.00 43.05           H
ATOM    692  HE2 PHE A  47       9.967  47.538  15.967  1.00 48.81           H
ATOM    693  HZ  PHE A  47       9.653  48.019  13.715  1.00 43.71           H
ATOM    694  N   ASN A  48      13.230  43.645  16.724  1.00 27.78           N
ATOM    695  CA  ASN A  48      14.213  44.569  17.296  1.00 24.23           C
ATOM    696  C   ASN A  48      15.637  44.195  16.919  1.00 26.29           C
ATOM    697  O   ASN A  48      16.472  45.077  16.700  1.00 21.18           O
ATOM    698  CB  ASN A  48      14.093  44.625  18.827  1.00 27.66           C
ATOM    699  CG  ASN A  48      13.091  45.661  19.300  1.00 33.56           C
ATOM    700  OD1 ASN A  48      13.057  46.792  18.808  1.00 26.58           O
ATOM    701  ND2 ASN A  48      12.234  45.260  20.224  1.00 45.16           N
ATOM    702  H   ASN A  48      12.771  43.208  17.305  1.00 33.34           H
ATOM    703  HA  ASN A  48      14.040  45.459  16.952  1.00 29.08           H
ATOM    704  HB2 ASN A  48      13.804  43.759  19.154  1.00 33.20           H
ATOM    705  HB3 ASN A  48      14.958  44.851  19.204  1.00 33.20           H
ATOM    706 HD21 ASN A  48      11.644  45.806  20.529  1.00 54.19           H
ATOM    707 HD22 ASN A  48      12.268  44.454  20.520  1.00 54.19           H
ATOM    708  N   VAL A  49      15.957  42.897  16.889  1.00 22.29           N
ATOM    709  CA  VAL A  49      17.323  42.514  16.533  1.00 25.09           C
ATOM    710  C   VAL A  49      17.581  42.838  15.075  1.00 20.30           C
ATOM    711  O   VAL A  49      18.679  43.263  14.707  1.00 25.87           O
ATOM    712  CB  VAL A  49      17.592  41.025  16.847  1.00 21.11           C
ATOM    713  CG1 VAL A  49      18.918  40.603  16.348  1.00 17.59           C
ATOM    714  CG2 VAL A  49      17.543  40.787  18.325  1.00 23.95           C
ATOM    715  H   VAL A  49      15.424  42.244  17.063  1.00 26.75           H
ATOM    716  HA  VAL A  49      17.940  43.041  17.064  1.00 30.11           H
ATOM    717  HB  VAL A  49      16.914  40.476  16.423  1.00 25.34           H
ATOM    718 HG11 VAL A  49      19.052  39.667  16.562  1.00 21.11           H
ATOM    719 HG12 VAL A  49      18.949  40.731  15.387  1.00 21.11           H
ATOM    720 HG13 VAL A  49      19.602  41.142  16.776  1.00 21.11           H
ATOM    721 HG21 VAL A  49      17.714  39.848  18.498  1.00 28.74           H
ATOM    722 HG22 VAL A  49      18.220  41.333  18.754  1.00 28.74           H
ATOM    723 HG23 VAL A  49      16.663  41.030  18.654  1.00 28.74           H
ATOM    724  N   THR A  50      16.578  42.653  14.225  1.00 23.37           N
ATOM    725  CA  THR A  50      16.731  43.043  12.827  1.00 20.64           C
ATOM    726  C   THR A  50      17.078  44.523  12.735  1.00 19.55           C
ATOM    727  O   THR A  50      18.019  44.922  12.043  1.00 21.10           O
ATOM    728  CB  THR A  50      15.441  42.773  12.042  1.00 18.36           C
ATOM    729  OG1 THR A  50      15.046  41.404  12.176  1.00 17.67           O
ATOM    730  CG2 THR A  50      15.638  43.105  10.559  1.00 18.51           C
ATOM    731  H   THR A  50      15.814  42.312  14.425  1.00 28.05           H
ATOM    732  HA  THR A  50      17.450  42.532  12.425  1.00 24.77           H
ATOM    733  HB  THR A  50      14.736  43.342  12.387  1.00 22.04           H
ATOM    734  HG1 THR A  50      14.910  41.222  12.985  1.00 21.21           H
ATOM    735 HG21 THR A  50      14.819  42.931  10.070  1.00 22.22           H
ATOM    736 HG22 THR A  50      15.874  44.040  10.458  1.00 22.22           H
ATOM    737 HG23 THR A  50      16.348  42.558  10.189  1.00 22.22           H
ATOM    738  N   GLY A  51      16.333  45.354  13.452  1.00 22.59           N
ATOM    739  CA  GLY A  51      16.585  46.787  13.383  1.00 28.41           C
ATOM    740  C   GLY A  51      17.934  47.194  13.947  1.00 23.46           C
ATOM    741  O   GLY A  51      18.578  48.113  13.433  1.00 22.12           O
ATOM    742  H   GLY A  51      15.690  45.122  13.974  1.00 27.11           H
ATOM    743  HA2 GLY A  51      16.544  47.074  12.458  1.00 34.09           H
ATOM    744  HA3 GLY A  51      15.896  47.257  13.878  1.00 34.09           H
ATOM    745  N   LYS A  52      18.362  46.537  15.028  1.00 20.34           N
ATOM    746  CA  LYS A  52      19.635  46.860  15.665  1.00 19.16           C
ATOM    747  C   LYS A  52      20.817  46.453  14.802  1.00 25.04           C
ATOM    748  O   LYS A  52      21.855  47.135  14.796  1.00 23.24           O
ATOM    749  CB  LYS A  52      19.718  46.172  17.040  1.00 22.37           C
ATOM    750  CG  LYS A  52      18.913  46.880  18.118  1.00 20.76           C
ATOM    751  CD  LYS A  52      18.821  46.031  19.410  1.00 21.18           C
ATOM    752  CE  LYS A  52      18.091  46.802  20.523  1.00 26.56           C
ATOM    753  NZ  LYS A  52      18.126  46.118  21.855  1.00 26.29           N1+
ATOM    754  H   LYS A  52      17.930  45.899  15.410  1.00 24.41           H
ATOM    755  HA  LYS A  52      19.683  47.818  15.806  1.00 22.99           H
ATOM    756  HB2 LYS A  52      19.378  45.267  16.959  1.00 26.85           H
ATOM    757  HB3 LYS A  52      20.645  46.152  17.325  1.00 26.85           H
ATOM    758  HG2 LYS A  52      19.343  47.721  18.337  1.00 24.91           H
ATOM    759  HG3 LYS A  52      18.013  47.037  17.793  1.00 24.91           H
ATOM    760  HD2 LYS A  52      18.326  45.217  19.226  1.00 25.42           H
ATOM    761  HD3 LYS A  52      19.716  45.819  19.721  1.00 25.42           H
ATOM    762  HE2 LYS A  52      18.508  47.672  20.626  1.00 31.87           H
ATOM    763  HE3 LYS A  52      17.161  46.911  20.270  1.00 31.87           H
ATOM    764  HZ1 LYS A  52      17.691  46.605  22.458  1.00 31.55           H
ATOM    765  HZ2 LYS A  52      17.740  45.318  21.795  1.00 31.55           H
ATOM    766  HZ3 LYS A  52      18.969  46.013  22.120  1.00 31.55           H
ATOM    767  N   ILE A  53      20.699  45.321  14.093  1.00 25.13           N
ATOM    768  CA  ILE A  53      21.748  44.948  13.158  1.00 22.44           C
ATOM    769  C   ILE A  53      21.796  45.962  12.019  1.00 17.12           C
ATOM    770  O   ILE A  53      22.868  46.441  11.647  1.00 20.67           O
ATOM    771  CB  ILE A  53      21.557  43.502  12.645  1.00 19.16           C
ATOM    772  CG1 ILE A  53      21.698  42.488  13.809  1.00 21.06           C
ATOM    773  CG2 ILE A  53      22.571  43.173  11.547  1.00 18.42           C
ATOM    774  CD1 ILE A  53      21.489  40.950  13.411  1.00 24.02           C
ATOM    775  H   ILE A  53      20.039  44.772  14.139  1.00 30.16           H
ATOM    776  HA  ILE A  53      22.601  44.984  13.619  1.00 26.93           H
ATOM    777  HB  ILE A  53      20.664  43.423  12.274  1.00 22.99           H
ATOM    778 HG12 ILE A  53      22.589  42.573  14.183  1.00 25.28           H
ATOM    779 HG13 ILE A  53      21.040  42.705  14.487  1.00 25.28           H
ATOM    780 HG21 ILE A  53      22.426  42.263  11.246  1.00 22.11           H
ATOM    781 HG22 ILE A  53      22.446  43.790  10.808  1.00 22.11           H
ATOM    782 HG23 ILE A  53      23.467  43.265  11.907  1.00 22.11           H
ATOM    783 HD11 ILE A  53      21.597  40.401  14.203  1.00 28.82           H
ATOM    784 HD12 ILE A  53      20.596  40.836  13.049  1.00 28.82           H
ATOM    785 HD13 ILE A  53      22.150  40.704  12.744  1.00 28.82           H
ATOM    786  N   MET A  54      20.636  46.310  11.472  1.00 17.58           N
ATOM    787  CA  MET A  54      20.573  47.252  10.350  1.00 22.53           C
ATOM    788  C   MET A  54      21.177  48.602  10.727  1.00 24.95           C
ATOM    789  O   MET A  54      21.884  49.211   9.922  1.00 24.66           O
ATOM    790  CB  MET A  54      19.124  47.437   9.889  1.00 24.98           C
ATOM    791  CG  MET A  54      18.940  48.462   8.698  1.00 14.14           C
ATOM    792  SD  MET A  54      17.195  48.720   8.301  1.00 21.79           S
ATOM    793  CE  MET A  54      16.688  49.589   9.751  1.00 18.94           C
ATOM    794  H   MET A  54      19.869  46.017  11.729  1.00 21.10           H
ATOM    795  HA  MET A  54      21.075  46.883   9.607  1.00 27.04           H
ATOM    796  HB2 MET A  54      18.780  46.579   9.595  1.00 29.98           H
ATOM    797  HB3 MET A  54      18.599  47.759  10.638  1.00 29.98           H
ATOM    798  HG2 MET A  54      19.323  49.316   8.950  1.00 16.97           H
ATOM    799  HG3 MET A  54      19.382  48.116   7.908  1.00 16.97           H
ATOM    800  HE1 MET A  54      15.745  49.800   9.678  1.00 22.73           H
ATOM    801  HE2 MET A  54      16.842  49.026  10.526  1.00 22.73           H
ATOM    802  HE3 MET A  54      17.206  50.405   9.827  1.00 22.73           H
ATOM    803  N   CYS A  55      20.944  49.067  11.961  1.00 21.72           N
ATOM    804  CA  CYS A  55      21.471  50.370  12.354  1.00 23.77           C
ATOM    805  C   CYS A  55      22.961  50.287  12.680  1.00 28.06           C
ATOM    806  O   CYS A  55      23.729  51.181  12.307  1.00 21.91           O
ATOM    807  CB  CYS A  55      20.653  50.932  13.520  1.00 19.88           C
ATOM    808  SG  CYS A  55      18.923  51.294  13.059  1.00 21.89           S
ATOM    809  H   CYS A  55      20.497  48.657  12.571  1.00 26.07           H
ATOM    810  HA  CYS A  55      21.370  50.980  11.607  1.00 28.53           H
ATOM    811  HB2 CYS A  55      20.642  50.283  14.240  1.00 23.85           H
ATOM    812  HB3 CYS A  55      21.062  51.758  13.823  1.00 23.85           H
ATOM    813  HG  CYS A  55      18.397  50.281  12.689  1.00 26.27           H
ATOM    814  N   LEU A  56      23.412  49.211  13.328  1.00 25.03           N
ATOM    815  CA  LEU A  56      24.849  49.027  13.505  1.00 21.00           C
ATOM    816  C   LEU A  56      25.580  49.064  12.154  1.00 28.98           C
ATOM    817  O   LEU A  56      26.602  49.745  11.990  1.00 24.96           O
ATOM    818  CB  LEU A  56      25.108  47.711  14.244  1.00 23.11           C
ATOM    819  CG  LEU A  56      26.540  47.181  14.342  1.00 25.61           C
ATOM    820  CD1 LEU A  56      27.462  48.067  15.074  1.00 35.61           C
ATOM    821  CD2 LEU A  56      26.559  45.818  15.047  1.00 36.80           C
ATOM    822  H   LEU A  56      22.921  48.590  13.664  1.00 30.04           H
ATOM    823  HA  LEU A  56      25.194  49.751  14.051  1.00 25.20           H
ATOM    824  HB2 LEU A  56      24.788  47.818  15.154  1.00 27.73           H
ATOM    825  HB3 LEU A  56      24.585  47.021  13.808  1.00 27.73           H
ATOM    826  HG  LEU A  56      26.892  47.059  13.446  1.00 30.74           H
ATOM    827 HD11 LEU A  56      28.343  47.662  15.091  1.00 42.73           H
ATOM    828 HD12 LEU A  56      27.500  48.925  14.623  1.00 42.73           H
ATOM    829 HD13 LEU A  56      27.134  48.184  15.980  1.00 42.73           H
ATOM    830 HD21 LEU A  56      27.475  45.502  15.097  1.00 44.16           H
ATOM    831 HD22 LEU A  56      26.195  45.921  15.940  1.00 44.16           H
ATOM    832 HD23 LEU A  56      26.020  45.192  14.539  1.00 44.16           H
ATOM    833  N   MET A  57      25.076  48.329  11.170  1.00 26.38           N
ATOM    834  CA  MET A  57      25.724  48.332   9.862  1.00 29.92           C
ATOM    835  C   MET A  57      25.608  49.693   9.183  1.00 28.67           C
ATOM    836  O   MET A  57      26.606  50.239   8.714  1.00 26.27           O
ATOM    837  CB  MET A  57      25.137  47.227   8.999  1.00 19.07           C
ATOM    838  CG  MET A  57      25.462  45.858   9.598  1.00 17.32           C
ATOM    839  SD  MET A  57      24.859  44.439   8.660  1.00 22.52           S
ATOM    840  CE  MET A  57      26.099  44.293   7.371  1.00 25.57           C
ATOM    841  H   MET A  57      24.378  47.830  11.229  1.00 31.66           H
ATOM    842  HA  MET A  57      26.665  48.133   9.987  1.00 35.91           H
ATOM    843  HB2 MET A  57      24.172  47.324   8.960  1.00 22.88           H
ATOM    844  HB3 MET A  57      25.520  47.273   8.109  1.00 22.88           H
ATOM    845  HG2 MET A  57      26.426  45.774   9.666  1.00 20.79           H
ATOM    846  HG3 MET A  57      25.070  45.810  10.484  1.00 20.79           H
ATOM    847  HE1 MET A  57      25.870  43.546   6.797  1.00 30.68           H
ATOM    848  HE2 MET A  57      26.116  45.114   6.856  1.00 30.68           H
ATOM    849  HE3 MET A  57      26.964  44.142   7.782  1.00 30.68           H
ATOM    850  N   HIS A  58      24.406  50.266   9.153  1.00 22.65           N
ATOM    851  CA  HIS A  58      24.201  51.547   8.485  1.00 25.52           C
ATOM    852  C   HIS A  58      25.131  52.627   9.003  1.00 27.85           C
ATOM    853  O   HIS A  58      25.558  53.499   8.235  1.00 26.79           O
ATOM    854  CB  HIS A  58      22.758  51.993   8.659  1.00 22.44           C
ATOM    855  CG  HIS A  58      22.467  53.348   8.092  1.00 27.87           C
ATOM    856  ND1 HIS A  58      22.144  53.551   6.766  1.00 25.87           N
ATOM    857  CD2 HIS A  58      22.408  54.565   8.685  1.00 26.29           C
ATOM    858  CE1 HIS A  58      21.903  54.833   6.568  1.00 26.07           C
ATOM    859  NE2 HIS A  58      22.051  55.472   7.717  1.00 29.29           N
ATOM    860  H   HIS A  58      23.698  49.935   9.510  1.00 27.18           H
ATOM    861  HA  HIS A  58      24.369  51.438   7.536  1.00 30.63           H
ATOM    862  HB2 HIS A  58      22.552  52.019   9.607  1.00 26.93           H
ATOM    863  HB3 HIS A  58      22.178  51.355   8.214  1.00 26.93           H
ATOM    864  HD1 HIS A  58      22.099  52.937   6.165  1.00 31.05           H
ATOM    865  HD2 HIS A  58      22.568  54.750   9.582  1.00 31.54           H
ATOM    866  HE1 HIS A  58      21.675  55.223   5.755  1.00 31.28           H
ATOM    867  N   ASN A  59      25.402  52.631  10.314  1.00 25.84           N
ATOM    868  CA  ASN A  59      26.213  53.673  10.940  1.00 30.88           C
ATOM    869  C   ASN A  59      27.697  53.408  10.791  1.00 27.34           C
ATOM    870  O   ASN A  59      28.501  54.191  11.304  1.00 25.15           O
ATOM    871  CB  ASN A  59      25.895  53.818  12.445  1.00 23.12           C
ATOM    872  CG  ASN A  59      24.596  54.532  12.710  1.00 25.79           C
ATOM    873  OD1 ASN A  59      24.118  55.307  11.884  1.00 29.49           O
ATOM    874  ND2 ASN A  59      24.022  54.297  13.872  1.00 26.11           N
ATOM    875  H   ASN A  59      25.123  52.033  10.865  1.00 31.01           H
ATOM    876  HA  ASN A  59      26.017  54.522  10.512  1.00 37.05           H
ATOM    877  HB2 ASN A  59      25.836  52.934  12.841  1.00 27.75           H
ATOM    878  HB3 ASN A  59      26.606  54.324  12.870  1.00 27.75           H
ATOM    879 HD21 ASN A  59      23.278  54.682  14.069  1.00 31.34           H
ATOM    880 HD22 ASN A  59      24.390  53.760  14.433  1.00 31.34           H
ATOM    881  N   ASN A  60      28.079  52.321  10.127  1.00 26.67           N
ATOM    882  CA  ASN A  60      29.486  51.947  10.051  1.00 23.61           C
ATOM    883  C   ASN A  60      29.951  51.544   8.664  1.00 18.82           C
ATOM    884  O   ASN A  60      31.152  51.310   8.481  1.00 29.32           O
ATOM    885  CB  ASN A  60      29.788  50.808  11.045  1.00 29.81           C
ATOM    886  CG  ASN A  60      29.890  51.313  12.454  1.00 27.94           C
ATOM    887  OD1 ASN A  60      30.949  51.799  12.861  1.00 27.84           O
ATOM    888  ND2 ASN A  60      28.788  51.253  13.192  1.00 28.03           N
ATOM    889  H   ASN A  60      27.546  51.787   9.714  1.00 32.01           H
ATOM    890  HA  ASN A  60      30.017  52.713  10.320  1.00 28.34           H
ATOM    891  HB2 ASN A  60      29.072  50.154  11.008  1.00 35.78           H
ATOM    892  HB3 ASN A  60      30.633  50.394  10.809  1.00 35.78           H
ATOM    893 HD21 ASN A  60      28.800  51.531  14.006  1.00 33.63           H
ATOM    894 HD22 ASN A  60      28.062  50.936  12.857  1.00 33.63           H
ATOM    895  N   MET A  61      29.058  51.473   7.690  1.00 24.05           N
ATOM    896  CA  MET A  61      29.424  51.043   6.346  1.00 29.88           C
ATOM    897  C   MET A  61      28.359  51.507   5.357  1.00 25.87           C
ATOM    898  O   MET A  61      27.377  52.158   5.725  1.00 26.67           O
ATOM    899  CB  MET A  61      29.584  49.523   6.278  1.00 24.49           C
ATOM    900  CG  MET A  61      28.304  48.767   6.482  1.00 28.25           C
ATOM    901  SD  MET A  61      28.526  46.972   6.263  1.00 30.93           S
ATOM    902  CE  MET A  61      28.756  46.858   4.491  1.00 32.73           C
ATOM    903  H   MET A  61      28.225  51.669   7.781  1.00 28.86           H
ATOM    904  HA  MET A  61      30.274  51.445   6.106  1.00 35.86           H
ATOM    905  HB2 MET A  61      29.933  49.284   5.406  1.00 29.38           H
ATOM    906  HB3 MET A  61      30.205  49.244   6.969  1.00 29.38           H
ATOM    907  HG2 MET A  61      27.981  48.924   7.383  1.00 33.90           H
ATOM    908  HG3 MET A  61      27.649  49.071   5.834  1.00 33.90           H
ATOM    909  HE1 MET A  61      28.886  45.927   4.249  1.00 39.28           H
ATOM    910  HE2 MET A  61      27.967  47.207   4.048  1.00 39.28           H
ATOM    911  HE3 MET A  61      29.535  47.378   4.239  1.00 39.28           H
ATOM    912  N   ASN A  62      28.545  51.126   4.087  1.00 25.92           N
ATOM    913  CA  ASN A  62      27.562  51.428   3.050  1.00 28.29           C
ATOM    914  C   ASN A  62      26.380  50.488   3.220  1.00 30.96           C
ATOM    915  O   ASN A  62      26.518  49.289   3.012  1.00 38.12           O
ATOM    916  CB  ASN A  62      28.164  51.281   1.655  1.00 26.47           C
ATOM    917  CG  ASN A  62      29.400  52.116   1.447  1.00 24.23           C
ATOM    918  OD1 ASN A  62      29.439  53.303   1.787  1.00 30.69           O
ATOM    919  ND2 ASN A  62      30.436  51.498   0.892  1.00 26.39           N
ATOM    920  H   ASN A  62      29.232  50.693   3.804  1.00 31.10           H
ATOM    921  HA  ASN A  62      27.249  52.340   3.156  1.00 33.95           H
ATOM    922  HB2 ASN A  62      28.404  50.353   1.513  1.00 31.77           H
ATOM    923  HB3 ASN A  62      27.505  51.556   0.999  1.00 31.77           H
ATOM    924 HD21 ASN A  62      31.168  51.927   0.750  1.00 31.67           H
ATOM    925 HD22 ASN A  62      30.375  50.668   0.674  1.00 31.67           H
ATOM    926  N   LEU A  63      25.217  51.031   3.591  1.00 31.89           N
ATOM    927  CA  LEU A  63      23.996  50.259   3.759  1.00 29.32           C
ATOM    928  C   LEU A  63      22.794  51.180   3.922  1.00 21.77           C
ATOM    929  O   LEU A  63      22.561  51.725   5.018  1.00 35.48           O
ATOM    930  CB  LEU A  63      24.084  49.313   4.968  1.00 36.72           C
ATOM    931  CG  LEU A  63      22.871  48.366   5.123  1.00 35.82           C
ATOM    932  CD1 LEU A  63      22.647  47.485   3.890  1.00 29.29           C
ATOM    933  CD2 LEU A  63      23.000  47.493   6.393  1.00 30.60           C
ATOM    934  H   LEU A  63      25.115  51.869   3.755  1.00 38.26           H
ATOM    935  HA  LEU A  63      23.854  49.719   2.966  1.00 35.18           H
ATOM    936  HB2 LEU A  63      24.878  48.763   4.875  1.00 44.07           H
ATOM    937  HB3 LEU A  63      24.148  49.846   5.776  1.00 44.07           H
ATOM    938  HG  LEU A  63      22.076  48.911   5.232  1.00 42.98           H
ATOM    939 HD11 LEU A  63      21.877  46.915   4.045  1.00 35.15           H
ATOM    940 HD12 LEU A  63      22.488  48.054   3.121  1.00 35.15           H
ATOM    941 HD13 LEU A  63      23.436  46.941   3.743  1.00 35.15           H
ATOM    942 HD21 LEU A  63      22.225  46.913   6.458  1.00 36.72           H
ATOM    943 HD22 LEU A  63      23.808  46.959   6.328  1.00 36.72           H
ATOM    944 HD23 LEU A  63      23.047  48.071   7.170  1.00 36.72           H
ATOM    945  N   PRO A  64      22.028  51.398   2.856  1.00 29.22           N
ATOM    946  CA  PRO A  64      20.784  52.149   2.985  1.00 36.16           C
ATOM    947  C   PRO A  64      19.811  51.470   3.934  1.00 27.75           C
ATOM    948  O   PRO A  64      19.666  50.248   3.938  1.00 27.20           O
ATOM    949  CB  PRO A  64      20.246  52.167   1.544  1.00 30.93           C
ATOM    950  CG  PRO A  64      21.426  51.933   0.703  1.00 32.84           C
ATOM    951  CD  PRO A  64      22.238  50.972   1.459  1.00 28.72           C
ATOM    952  HA  PRO A  64      20.958  53.056   3.282  1.00 43.39           H
ATOM    953  HB2 PRO A  64      19.594  51.458   1.428  1.00 37.12           H
ATOM    954  HB3 PRO A  64      19.852  53.033   1.352  1.00 37.12           H
ATOM    955  HG2 PRO A  64      21.153  51.558  -0.149  1.00 39.41           H
ATOM    956  HG3 PRO A  64      21.908  52.765   0.575  1.00 39.41           H
ATOM    957  HD2 PRO A  64      21.908  50.069   1.326  1.00 34.46           H
ATOM    958  HD3 PRO A  64      23.173  51.051   1.216  1.00 34.46           H
ATOM    959  N   LEU A  65      19.136  52.282   4.738  1.00 28.13           N
ATOM    960  CA  LEU A  65      18.049  51.786   5.562  1.00 24.06           C
ATOM    961  C   LEU A  65      16.976  51.181   4.673  1.00 29.65           C
ATOM    962  O   LEU A  65      16.750  51.638   3.560  1.00 23.26           O
ATOM    963  CB  LEU A  65      17.466  52.913   6.424  1.00 27.84           C
ATOM    964  CG  LEU A  65      18.455  53.576   7.387  1.00 29.86           C
ATOM    965  CD1 LEU A  65      17.850  54.767   8.148  1.00 31.90           C
ATOM    966  CD2 LEU A  65      18.944  52.568   8.397  1.00 20.02           C
ATOM    967  H   LEU A  65      19.290  53.124   4.824  1.00 33.76           H
ATOM    968  HA  LEU A  65      18.383  51.092   6.152  1.00 28.88           H
ATOM    969  HB2 LEU A  65      17.123  53.605   5.836  1.00 33.41           H
ATOM    970  HB3 LEU A  65      16.740  52.550   6.956  1.00 33.41           H
ATOM    971  HG  LEU A  65      19.221  53.896   6.885  1.00 35.84           H
ATOM    972 HD11 LEU A  65      18.524  55.140   8.737  1.00 38.29           H
ATOM    973 HD12 LEU A  65      17.563  55.437   7.508  1.00 38.29           H
ATOM    974 HD13 LEU A  65      17.091  54.457   8.666  1.00 38.29           H
ATOM    975 HD21 LEU A  65      19.568  53.002   8.999  1.00 24.03           H
ATOM    976 HD22 LEU A  65      18.184  52.229   8.896  1.00 24.03           H
ATOM    977 HD23 LEU A  65      19.385  51.842   7.930  1.00 24.03           H
ATOM    978  N   PHE A  66      16.305  50.157   5.183  1.00 24.70           N
ATOM    979  CA  PHE A  66      15.236  49.493   4.460  1.00 27.29           C
ATOM    980  C   PHE A  66      14.096  49.250   5.430  1.00 21.98           C
ATOM    981  O   PHE A  66      14.283  49.334   6.645  1.00 23.62           O
ATOM    982  CB  PHE A  66      15.707  48.169   3.813  1.00 24.29           C
ATOM    983  CG  PHE A  66      16.481  47.262   4.733  1.00 22.52           C
ATOM    984  CD1 PHE A  66      15.818  46.365   5.559  1.00 25.63           C
ATOM    985  CD2 PHE A  66      17.867  47.292   4.760  1.00 20.03           C
ATOM    986  CE1 PHE A  66      16.524  45.532   6.400  1.00 20.09           C
ATOM    987  CE2 PHE A  66      18.575  46.458   5.615  1.00 24.59           C
ATOM    988  CZ  PHE A  66      17.908  45.593   6.438  1.00 23.24           C
ATOM    989  H   PHE A  66      16.456  49.823   5.961  1.00 29.64           H
ATOM    990  HA  PHE A  66      14.916  50.078   3.755  1.00 32.75           H
ATOM    991  HB2 PHE A  66      14.928  47.680   3.506  1.00 29.15           H
ATOM    992  HB3 PHE A  66      16.279  48.379   3.058  1.00 29.15           H
ATOM    993  HD1 PHE A  66      14.889  46.331   5.550  1.00 30.75           H
ATOM    994  HD2 PHE A  66      18.326  47.890   4.214  1.00 24.04           H
ATOM    995  HE1 PHE A  66      16.070  44.942   6.957  1.00 24.11           H
ATOM    996  HE2 PHE A  66      19.505  46.491   5.632  1.00 29.50           H
ATOM    997  HZ  PHE A  66      18.384  45.025   6.999  1.00 27.89           H
ATOM    998  N   PRO A  67      12.887  49.021   4.924  1.00 21.38           N
ATOM    999  CA  PRO A  67      11.762  48.718   5.821  1.00 23.99           C
ATOM   1000  C   PRO A  67      11.849  47.308   6.411  1.00 26.11           C
ATOM   1001  O   PRO A  67      12.241  46.343   5.736  1.00 26.05           O
ATOM   1002  CB  PRO A  67      10.530  48.859   4.912  1.00 26.92           C
ATOM   1003  CG  PRO A  67      11.051  48.654   3.553  1.00 26.97           C
ATOM   1004  CD  PRO A  67      12.446  49.202   3.529  1.00 24.21           C
ATOM   1005  HA  PRO A  67      11.713  49.369   6.538  1.00 28.79           H
ATOM   1006  HB2 PRO A  67       9.875  48.180   5.137  1.00 32.31           H
ATOM   1007  HB3 PRO A  67      10.152  49.748   5.006  1.00 32.31           H
ATOM   1008  HG2 PRO A  67      11.058  47.705   3.351  1.00 32.36           H
ATOM   1009  HG3 PRO A  67      10.491  49.129   2.919  1.00 32.36           H
ATOM   1010  HD2 PRO A  67      13.004  48.685   2.926  1.00 29.06           H
ATOM   1011  HD3 PRO A  67      12.439  50.142   3.293  1.00 29.06           H
ATOM   1012  N   ILE A  68      11.384  47.189   7.649  1.00 23.48           N
ATOM   1013  CA  ILE A  68      11.318  45.929   8.383  1.00 20.85           C
ATOM   1014  C   ILE A  68       9.886  45.756   8.859  1.00 25.73           C
ATOM   1015  O   ILE A  68       9.330  46.663   9.499  1.00 27.27           O
ATOM   1016  CB  ILE A  68      12.292  45.931   9.570  1.00 20.81           C
ATOM   1017  CG1 ILE A  68      13.720  46.259   9.094  1.00 26.00           C
ATOM   1018  CG2 ILE A  68      12.285  44.583  10.283  1.00 20.76           C
ATOM   1019  CD1 ILE A  68      14.650  46.621  10.199  1.00 26.43           C
ATOM   1020  H   ILE A  68      11.087  47.855   8.105  1.00 28.17           H
ATOM   1021  HA  ILE A  68      11.543  45.193   7.794  1.00 25.02           H
ATOM   1022  HB  ILE A  68      12.011  46.615  10.199  1.00 24.98           H
ATOM   1023 HG12 ILE A  68      14.084  45.482   8.641  1.00 31.20           H
ATOM   1024 HG13 ILE A  68      13.681  47.009   8.481  1.00 31.20           H
ATOM   1025 HG21 ILE A  68      12.908  44.616  11.026  1.00 24.91           H
ATOM   1026 HG22 ILE A  68      11.389  44.403  10.610  1.00 24.91           H
ATOM   1027 HG23 ILE A  68      12.553  43.893   9.656  1.00 24.91           H
ATOM   1028 HD11 ILE A  68      15.524  46.812   9.825  1.00 31.72           H
ATOM   1029 HD12 ILE A  68      14.306  47.404  10.656  1.00 31.72           H
ATOM   1030 HD13 ILE A  68      14.710  45.875  10.817  1.00 31.72           H
ATOM   1031  N   GLY A  69       9.294  44.599   8.567  1.00 24.31           N
ATOM   1032  CA  GLY A  69       7.911  44.327   8.910  1.00 23.47           C
ATOM   1033  C   GLY A  69       7.758  43.088   9.773  1.00 32.80           C
ATOM   1034  O   GLY A  69       8.508  42.115   9.641  1.00 34.74           O
ATOM   1035  H   GLY A  69       9.685  43.948   8.164  1.00 29.17           H
ATOM   1036  HA2 GLY A  69       7.543  45.084   9.392  1.00 28.16           H
ATOM   1037  HA3 GLY A  69       7.396  44.200   8.098  1.00 28.16           H
ATOM   1038  N   LYS A  70       6.786  43.136  10.668  1.00 29.87           N
ATOM   1039  CA  LYS A  70       6.405  41.985  11.457  1.00 38.14           C
ATOM   1040  C   LYS A  70       5.282  41.280  10.723  1.00 33.43           C
ATOM   1041  O   LYS A  70       4.273  41.901  10.385  1.00 30.41           O
ATOM   1042  CB  LYS A  70       5.957  42.393  12.866  1.00 33.34           C
ATOM   1043  CG  LYS A  70       7.093  42.838  13.766  1.00 35.72           C
ATOM   1044  CD  LYS A  70       6.648  43.077  15.204  1.00 39.47           C
ATOM   1045  CE  LYS A  70       6.476  44.558  15.500  1.00 42.88           C
ATOM   1046  NZ  LYS A  70       5.413  45.148  14.636  1.00 45.78           N1+
ATOM   1047  H   LYS A  70       6.323  43.841  10.838  1.00 35.84           H
ATOM   1048  HA  LYS A  70       7.157  41.377  11.533  1.00 45.77           H
ATOM   1049  HB2 LYS A  70       5.331  43.130  12.793  1.00 40.01           H
ATOM   1050  HB3 LYS A  70       5.524  41.635  13.288  1.00 40.01           H
ATOM   1051  HG2 LYS A  70       7.777  42.150  13.775  1.00 42.87           H
ATOM   1052  HG3 LYS A  70       7.462  43.668  13.424  1.00 42.87           H
ATOM   1053  HD2 LYS A  70       5.796  42.638  15.352  1.00 47.37           H
ATOM   1054  HD3 LYS A  70       7.318  42.723  15.810  1.00 47.37           H
ATOM   1055  HE2 LYS A  70       6.216  44.673  16.427  1.00 51.45           H
ATOM   1056  HE3 LYS A  70       7.309  45.021  15.321  1.00 51.45           H
ATOM   1057  HZ1 LYS A  70       5.321  46.015  14.818  1.00 54.93           H
ATOM   1058  HZ2 LYS A  70       5.631  45.054  13.778  1.00 54.93           H
ATOM   1059  HZ3 LYS A  70       4.638  44.737  14.785  1.00 54.93           H
ATOM   1060  N   SER A  71       5.469  39.996  10.457  1.00 32.63           N
ATOM   1061  CA  SER A  71       4.449  39.241   9.754  1.00 36.73           C
ATOM   1062  C   SER A  71       3.402  38.754  10.743  1.00 31.66           C
ATOM   1063  O   SER A  71       3.725  38.313  11.842  1.00 33.67           O
ATOM   1064  CB  SER A  71       5.064  38.052   9.002  1.00 34.07           C
ATOM   1065  OG  SER A  71       4.114  36.998   8.914  1.00 31.75           O
ATOM   1066  H   SER A  71       6.168  39.544  10.671  1.00 39.16           H
ATOM   1067  HA  SER A  71       4.012  39.818   9.108  1.00 44.08           H
ATOM   1068  HB2 SER A  71       5.312  38.334   8.107  1.00 40.89           H
ATOM   1069  HB3 SER A  71       5.846  37.739   9.484  1.00 40.89           H
ATOM   1070  HG  SER A  71       4.447  36.346   8.503  1.00 38.10           H
ATOM   1071  N   ALA A  72       2.139  38.831  10.343  1.00 39.33           N
ATOM   1072  CA  ALA A  72       1.067  38.271  11.154  1.00 38.32           C
ATOM   1073  C   ALA A  72       1.001  36.745  11.099  1.00 39.38           C
ATOM   1074  O   ALA A  72       0.221  36.156  11.847  1.00 35.34           O
ATOM   1075  CB  ALA A  72      -0.285  38.847  10.702  1.00 41.72           C
ATOM   1076  H   ALA A  72       1.877  39.199   9.611  1.00 47.20           H
ATOM   1077  HA  ALA A  72       1.207  38.529  12.078  1.00 45.99           H
ATOM   1078  HB1 ALA A  72      -0.989  38.466  11.250  1.00 50.06           H
ATOM   1079  HB2 ALA A  72      -0.268  39.811  10.808  1.00 50.06           H
ATOM   1080  HB3 ALA A  72      -0.430  38.619   9.771  1.00 50.06           H
ATOM   1081  N   ALA A  73       1.795  36.087  10.252  1.00 33.78           N
ATOM   1082  CA  ALA A  73       1.688  34.636  10.136  1.00 38.09           C
ATOM   1083  C   ALA A  73       1.654  33.968  11.509  1.00 28.50           C
ATOM   1084  O   ALA A  73       2.390  34.328  12.432  1.00 31.30           O
ATOM   1085  CB  ALA A  73       2.843  34.067   9.296  1.00 35.07           C
ATOM   1086  H   ALA A  73       2.390  36.449   9.747  1.00 40.53           H
ATOM   1087  HA  ALA A  73       0.858  34.421   9.682  1.00 45.71           H
ATOM   1088  HB1 ALA A  73       2.745  33.104   9.236  1.00 42.08           H
ATOM   1089  HB2 ALA A  73       2.811  34.458   8.409  1.00 42.08           H
ATOM   1090  HB3 ALA A  73       3.684  34.288   9.726  1.00 42.08           H
ATOM   1091  N   THR A  74       0.770  32.991  11.623  1.00 32.83           N
ATOM   1092  CA  THR A  74       0.562  32.174  12.805  1.00 32.46           C
ATOM   1093  C   THR A  74       0.993  30.742  12.516  1.00 26.59           C
ATOM   1094  O   THR A  74       0.879  30.257  11.393  1.00 32.79           O
ATOM   1095  CB  THR A  74      -0.926  32.186  13.200  1.00 36.45           C
ATOM   1096  OG1 THR A  74      -1.128  31.366  14.341  1.00 44.52           O
ATOM   1097  CG2 THR A  74      -1.800  31.645  12.056  1.00 42.27           C
ATOM   1098  H   THR A  74       0.244  32.769  10.981  1.00 39.40           H
ATOM   1099  HA  THR A  74       1.087  32.519  13.544  1.00 38.95           H
ATOM   1100  HB  THR A  74      -1.203  33.094  13.398  1.00 43.74           H
ATOM   1101  HG1 THR A  74      -1.940  31.371  14.558  1.00 53.43           H
ATOM   1102 HG21 THR A  74      -2.734  31.658  12.318  1.00 50.72           H
ATOM   1103 HG22 THR A  74      -1.687  32.194  11.264  1.00 50.72           H
ATOM   1104 HG23 THR A  74      -1.544  30.733  11.846  1.00 50.72           H
ATOM   1105  N   ALA A  75       1.415  30.041  13.551  1.00 31.99           N
ATOM   1106  CA  ALA A  75       1.953  28.697  13.392  1.00 35.20           C
ATOM   1107  C   ALA A  75       0.864  27.646  13.184  1.00 41.80           C
ATOM   1108  O   ALA A  75      -0.268  27.799  13.641  1.00 39.72           O
ATOM   1109  CB  ALA A  75       2.763  28.318  14.623  1.00 35.18           C
ATOM   1110  H   ALA A  75       1.402  30.320  14.365  1.00 38.39           H
ATOM   1111  HA  ALA A  75       2.543  28.678  12.622  1.00 42.24           H
ATOM   1112  HB1 ALA A  75       3.115  27.422  14.505  1.00 42.21           H
ATOM   1113  HB2 ALA A  75       3.491  28.950  14.727  1.00 42.21           H
ATOM   1114  HB3 ALA A  75       2.185  28.347  15.401  1.00 42.21           H
ATOM   1115  N   VAL A  76       1.222  26.570  12.489  1.00 39.32           N
ATOM   1116  CA  VAL A  76       0.502  25.304  12.582  1.00 32.98           C
ATOM   1117  C   VAL A  76       1.141  24.404  13.630  1.00 37.91           C
ATOM   1118  O   VAL A  76       0.468  23.851  14.498  1.00 46.81           O
ATOM   1119  CB  VAL A  76       0.450  24.599  11.206  1.00 37.49           C
ATOM   1120  CG1 VAL A  76      -0.337  23.282  11.325  1.00 39.18           C
ATOM   1121  CG2 VAL A  76      -0.145  25.497  10.133  1.00 30.16           C
ATOM   1122  H   VAL A  76       1.890  26.547  11.947  1.00 47.18           H
ATOM   1123  HA  VAL A  76      -0.410  25.483  12.860  1.00 39.57           H
ATOM   1124  HB  VAL A  76       1.355  24.378  10.936  1.00 44.99           H
ATOM   1125 HG11 VAL A  76      -0.363  22.850  10.456  1.00 47.02           H
ATOM   1126 HG12 VAL A  76       0.106  22.707  11.968  1.00 47.02           H
ATOM   1127 HG13 VAL A  76      -1.239  23.480  11.623  1.00 47.02           H
ATOM   1128 HG21 VAL A  76      -0.158  25.016   9.291  1.00 36.19           H
ATOM   1129 HG22 VAL A  76      -1.049  25.738  10.390  1.00 36.19           H
ATOM   1130 HG23 VAL A  76       0.400  26.294  10.050  1.00 36.19           H
ATOM   1131  N   ASN A  77       2.455  24.262  13.579  1.00 36.82           N
ATOM   1132  CA  ASN A  77       3.190  23.425  14.524  1.00 34.45           C
ATOM   1133  C   ASN A  77       4.348  24.270  15.052  1.00 36.65           C
ATOM   1134  O   ASN A  77       5.351  24.453  14.346  1.00 32.01           O
ATOM   1135  CB  ASN A  77       3.656  22.148  13.829  1.00 35.74           C
ATOM   1136  CG  ASN A  77       2.492  21.366  13.178  1.00 33.85           C
ATOM   1137  OD1 ASN A  77       1.458  21.135  13.795  1.00 38.91           O
ATOM   1138  ND2 ASN A  77       2.660  20.990  11.933  1.00 29.00           N
ATOM   1139  H   ASN A  77       2.957  24.646  12.996  1.00 44.19           H
ATOM   1140  HA  ASN A  77       2.614  23.185  15.267  1.00 41.34           H
ATOM   1141  HB2 ASN A  77       4.289  22.381  13.132  1.00 42.89           H
ATOM   1142  HB3 ASN A  77       4.079  21.569  14.482  1.00 42.89           H
ATOM   1143 HD21 ASN A  77       2.040  20.553  11.528  1.00 34.80           H
ATOM   1144 HD22 ASN A  77       3.391  21.181  11.521  1.00 34.80           H
ATOM   1145  N   PRO A  78       4.244  24.847  16.246  1.00 40.50           N
ATOM   1146  CA  PRO A  78       5.241  25.850  16.656  1.00 35.12           C
ATOM   1147  C   PRO A  78       6.593  25.238  17.001  1.00 34.37           C
ATOM   1148  O   PRO A  78       6.706  24.057  17.338  1.00 37.09           O
ATOM   1149  CB  PRO A  78       4.588  26.524  17.870  1.00 36.61           C
ATOM   1150  CG  PRO A  78       3.592  25.546  18.393  1.00 39.42           C
ATOM   1151  CD  PRO A  78       3.105  24.773  17.179  1.00 35.85           C
ATOM   1152  HA  PRO A  78       5.359  26.509  15.954  1.00 42.15           H
ATOM   1153  HB2 PRO A  78       5.265  26.711  18.540  1.00 43.94           H
ATOM   1154  HB3 PRO A  78       4.149  27.342  17.591  1.00 43.94           H
ATOM   1155  HG2 PRO A  78       4.022  24.951  19.028  1.00 47.30           H
ATOM   1156  HG3 PRO A  78       2.859  26.022  18.813  1.00 47.30           H
ATOM   1157  HD2 PRO A  78       2.921  23.851  17.417  1.00 43.02           H
ATOM   1158  HD3 PRO A  78       2.325  25.204  16.795  1.00 43.02           H
ATOM   1159  N   PHE A  79       7.643  26.054  16.837  1.00 32.43           N
ATOM   1160  CA  PHE A  79       9.003  25.654  17.207  1.00 35.79           C
ATOM   1161  C   PHE A  79       9.086  25.396  18.720  1.00 39.57           C
ATOM   1162  O   PHE A  79       8.313  25.969  19.504  1.00 36.80           O
ATOM   1163  CB  PHE A  79      10.014  26.748  16.817  1.00 38.86           C
ATOM   1164  CG  PHE A  79      10.459  26.714  15.365  1.00 31.90           C
ATOM   1165  CD1 PHE A  79       9.706  27.330  14.384  1.00 37.09           C
ATOM   1166  CD2 PHE A  79      11.658  26.112  15.000  1.00 34.78           C
ATOM   1167  CE1 PHE A  79      10.111  27.310  13.034  1.00 35.99           C
ATOM   1168  CE2 PHE A  79      12.073  26.092  13.671  1.00 36.25           C
ATOM   1169  CZ  PHE A  79      11.288  26.694  12.683  1.00 34.34           C
ATOM   1170  H   PHE A  79       7.591  26.849  16.512  1.00 38.92           H
ATOM   1171  HA  PHE A  79       9.238  24.836  16.741  1.00 42.95           H
ATOM   1172  HB2 PHE A  79       9.610  27.615  16.980  1.00 46.63           H
ATOM   1173  HB3 PHE A  79      10.806  26.649  17.369  1.00 46.63           H
ATOM   1174  HD1 PHE A  79       8.904  27.740  14.614  1.00 44.52           H
ATOM   1175  HD2 PHE A  79      12.181  25.701  15.650  1.00 41.74           H
ATOM   1176  HE1 PHE A  79       9.587  27.718  12.383  1.00 43.19           H
ATOM   1177  HE2 PHE A  79      12.870  25.673  13.439  1.00 43.50           H
ATOM   1178  HZ  PHE A  79      11.565  26.685  11.796  1.00 41.21           H
ATOM   1179  N   PRO A  80      10.013  24.556  19.176  1.00 33.48           N
ATOM   1180  CA  PRO A  80      10.186  24.425  20.626  1.00 41.29           C
ATOM   1181  C   PRO A  80      10.581  25.769  21.217  1.00 44.52           C
ATOM   1182  O   PRO A  80      11.456  26.472  20.692  1.00 42.35           O
ATOM   1183  CB  PRO A  80      11.291  23.372  20.764  1.00 39.72           C
ATOM   1184  CG  PRO A  80      11.859  23.226  19.414  1.00 37.77           C
ATOM   1185  CD  PRO A  80      10.828  23.561  18.466  1.00 34.89           C
ATOM   1186  HA  PRO A  80       9.370  24.105  21.044  1.00 49.55           H
ATOM   1187  HB2 PRO A  80      11.965  23.686  21.387  1.00 47.67           H
ATOM   1188  HB3 PRO A  80      10.908  22.534  21.067  1.00 47.67           H
ATOM   1189  HG2 PRO A  80      12.613  23.829  19.318  1.00 45.33           H
ATOM   1190  HG3 PRO A  80      12.147  22.308  19.286  1.00 45.33           H
ATOM   1191  HD2 PRO A  80      11.218  23.952  17.668  1.00 41.87           H
ATOM   1192  HD3 PRO A  80      10.296  22.778  18.254  1.00 41.87           H
ATOM   1193  N   LYS A  81       9.885  26.147  22.291  1.00 48.63           N
ATOM   1194  CA  LYS A  81      10.043  27.495  22.840  1.00 52.83           C
ATOM   1195  C   LYS A  81      11.488  27.742  23.229  1.00 48.31           C
ATOM   1196  O   LYS A  81      11.975  28.876  23.160  1.00 48.22           O
ATOM   1197  CB  LYS A  81       9.135  27.715  24.062  1.00 51.78           C
ATOM   1198  CG  LYS A  81       8.144  26.592  24.394  1.00 58.26           C
ATOM   1199  CD  LYS A  81       8.792  25.495  25.229  1.00 57.14           C
ATOM   1200  CE  LYS A  81       8.943  25.979  26.667  1.00 61.80           C
ATOM   1201  NZ  LYS A  81       9.504  24.965  27.607  1.00 64.80           N1+
ATOM   1202  H   LYS A  81       9.323  25.651  22.714  1.00 58.36           H
ATOM   1203  HA  LYS A  81       9.798  28.145  22.163  1.00 63.40           H
ATOM   1204  HB2 LYS A  81       9.700  27.838  24.841  1.00 62.14           H
ATOM   1205  HB3 LYS A  81       8.616  28.521  23.912  1.00 62.14           H
ATOM   1206  HG2 LYS A  81       7.402  26.960  24.900  1.00 69.91           H
ATOM   1207  HG3 LYS A  81       7.823  26.195  23.569  1.00 69.91           H
ATOM   1208  HD2 LYS A  81       8.229  24.705  25.225  1.00 68.57           H
ATOM   1209  HD3 LYS A  81       9.672  25.291  24.876  1.00 68.57           H
ATOM   1210  HE2 LYS A  81       9.536  26.747  26.675  1.00 74.16           H
ATOM   1211  HE3 LYS A  81       8.069  26.238  27.001  1.00 74.16           H
ATOM   1212  HZ1 LYS A  81       9.566  25.310  28.425  1.00 77.76           H
ATOM   1213  HZ2 LYS A  81       8.974  24.250  27.634  1.00 77.76           H
ATOM   1214  HZ3 LYS A  81      10.314  24.715  27.337  1.00 77.76           H
ATOM   1215  N   GLU A  82      12.170  26.672  23.633  1.00 45.55           N
ATOM   1216  CA  GLU A  82      13.590  26.715  23.953  1.00 42.69           C
ATOM   1217  C   GLU A  82      14.384  27.492  22.897  1.00 51.66           C
ATOM   1218  O   GLU A  82      15.084  28.464  23.222  1.00 42.75           O
ATOM   1219  CB  GLU A  82      14.112  25.281  24.086  1.00 53.53           C
ATOM   1220  CG  GLU A  82      13.047  24.226  24.481  1.00 54.24           C
ATOM   1221  CD  GLU A  82      13.598  22.832  24.417  1.00 64.18           C
ATOM   1222  OE1 GLU A  82      14.264  22.492  23.412  1.00 64.88           O
ATOM   1223  OE2 GLU A  82      13.359  22.068  25.376  1.00 73.93           O1-
ATOM   1224  H   GLU A  82      11.820  25.893  23.732  1.00 54.66           H
ATOM   1225  HA  GLU A  82      13.710  27.159  24.807  1.00 51.23           H
ATOM   1226  HB2 GLU A  82      14.489  25.011  23.234  1.00 64.24           H
ATOM   1227  HB3 GLU A  82      14.804  25.267  24.766  1.00 64.24           H
ATOM   1228  HG2 GLU A  82      12.752  24.394  25.390  1.00 65.09           H
ATOM   1229  HG3 GLU A  82      12.297  24.284  23.869  1.00 65.09           H
ATOM   1230  N   TRP A  83      14.266  27.088  21.613  1.00 47.00           N
ATOM   1231  CA  TRP A  83      15.050  27.710  20.544  1.00 34.89           C
ATOM   1232  C   TRP A  83      14.574  29.119  20.236  1.00 38.32           C
ATOM   1233  O   TRP A  83      15.374  29.952  19.809  1.00 40.28           O
ATOM   1234  CB  TRP A  83      14.975  26.906  19.239  1.00 45.10           C
ATOM   1235  CG  TRP A  83      15.312  25.459  19.336  1.00 41.67           C
ATOM   1236  CD1 TRP A  83      15.951  24.824  20.365  1.00 36.52           C
ATOM   1237  CD2 TRP A  83      15.011  24.456  18.359  1.00 35.55           C
ATOM   1238  NE1 TRP A  83      16.069  23.483  20.082  1.00 44.18           N
ATOM   1239  CE2 TRP A  83      15.497  23.231  18.859  1.00 40.77           C
ATOM   1240  CE3 TRP A  83      14.374  24.480  17.110  1.00 36.95           C
ATOM   1241  CZ2 TRP A  83      15.373  22.026  18.150  1.00 40.25           C
ATOM   1242  CZ3 TRP A  83      14.247  23.295  16.405  1.00 40.09           C
ATOM   1243  CH2 TRP A  83      14.755  22.078  16.926  1.00 44.21           C
ATOM   1244  H   TRP A  83      13.742  26.461  21.346  1.00 56.40           H
ATOM   1245  HA  TRP A  83      15.980  27.757  20.817  1.00 41.87           H
ATOM   1246  HB2 TRP A  83      14.071  26.969  18.895  1.00 54.12           H
ATOM   1247  HB3 TRP A  83      15.590  27.302  18.602  1.00 54.12           H
ATOM   1248  HD1 TRP A  83      16.260  25.236  21.139  1.00 43.82           H
ATOM   1249  HE1 TRP A  83      16.438  22.897  20.591  1.00 53.01           H
ATOM   1250  HE3 TRP A  83      14.044  25.276  16.761  1.00 44.34           H
ATOM   1251  HZ2 TRP A  83      15.704  21.227  18.492  1.00 48.31           H
ATOM   1252  HZ3 TRP A  83      13.829  23.299  15.574  1.00 48.11           H
ATOM   1253  HH2 TRP A  83      14.653  21.295  16.435  1.00 53.05           H
ATOM   1254  N   ARG A  84      13.278  29.390  20.399  1.00 38.42           N
ATOM   1255  CA  ARG A  84      12.736  30.695  20.034  1.00 41.66           C
ATOM   1256  C   ARG A  84      13.341  31.828  20.860  1.00 43.05           C
ATOM   1257  O   ARG A  84      13.488  32.947  20.362  1.00 31.89           O
ATOM   1258  CB  ARG A  84      11.215  30.684  20.197  1.00 45.20           C
ATOM   1259  CG  ARG A  84      10.502  29.598  19.406  1.00 36.40           C
ATOM   1260  CD  ARG A  84       9.018  29.704  19.580  1.00 36.85           C
ATOM   1261  NE  ARG A  84       8.486  30.956  19.049  1.00 41.15           N
ATOM   1262  CZ  ARG A  84       7.275  31.448  19.324  1.00 40.10           C
ATOM   1263  NH1 ARG A  84       6.449  30.796  20.140  1.00 41.82           N
ATOM   1264  NH2 ARG A  84       6.886  32.597  18.781  1.00 35.23           N1+
ATOM   1265  H   ARG A  84      12.698  28.840  20.716  1.00 46.10           H
ATOM   1266  HA  ARG A  84      12.935  30.868  19.101  1.00 49.99           H
ATOM   1267  HB2 ARG A  84      11.004  30.552  21.134  1.00 54.24           H
ATOM   1268  HB3 ARG A  84      10.866  31.540  19.902  1.00 54.24           H
ATOM   1269  HG2 ARG A  84      10.707  29.698  18.463  1.00 43.68           H
ATOM   1270  HG3 ARG A  84      10.787  28.728  19.724  1.00 43.68           H
ATOM   1271  HD2 ARG A  84       8.590  28.971  19.111  1.00 44.22           H
ATOM   1272  HD3 ARG A  84       8.806  29.663  20.526  1.00 44.22           H
ATOM   1273  HE  ARG A  84       8.990  31.409  18.520  1.00 49.38           H
ATOM   1274 HH11 ARG A  84       6.694  30.051  20.493  1.00 50.19           H
ATOM   1275 HH12 ARG A  84       5.671  31.120  20.313  1.00 50.19           H
ATOM   1276 HH21 ARG A  84       7.414  33.025  18.254  1.00 42.27           H
ATOM   1277 HH22 ARG A  84       6.107  32.916  18.960  1.00 42.27           H
ATOM   1278  N   CYS A  85      13.694  31.577  22.119  1.00 41.98           N
ATOM   1279  CA  CYS A  85      14.145  32.690  22.950  1.00 47.29           C
ATOM   1280  C   CYS A  85      15.421  33.337  22.427  1.00 42.34           C
ATOM   1281  O   CYS A  85      15.800  34.403  22.925  1.00 34.34           O
ATOM   1282  CB  CYS A  85      14.366  32.225  24.399  1.00 42.23           C
ATOM   1283  SG  CYS A  85      14.049  33.547  25.657  1.00 65.38           S
ATOM   1284  H   CYS A  85      13.683  30.807  22.503  1.00 50.37           H
ATOM   1285  HA  CYS A  85      13.453  33.370  22.960  1.00 56.75           H
ATOM   1286  HB2 CYS A  85      13.766  31.486  24.586  1.00 50.68           H
ATOM   1287  HB3 CYS A  85      15.286  31.935  24.498  1.00 50.68           H
ATOM   1288  HG  CYS A  85      14.244  33.098  26.753  1.00 78.46           H
ATOM   1289  N   LEU A  86      16.076  32.758  21.417  1.00 36.88           N
ATOM   1290  CA  LEU A  86      17.431  33.196  21.124  1.00 34.03           C
ATOM   1291  C   LEU A  86      17.488  34.648  20.643  1.00 30.47           C
ATOM   1292  O   LEU A  86      18.476  35.327  20.914  1.00 25.04           O
ATOM   1293  CB  LEU A  86      18.087  32.274  20.113  1.00 32.61           C
ATOM   1294  CG  LEU A  86      18.744  31.058  20.766  1.00 47.93           C
ATOM   1295  CD1 LEU A  86      19.961  31.502  21.592  1.00 50.41           C
ATOM   1296  CD2 LEU A  86      17.776  30.286  21.687  1.00 46.68           C
ATOM   1297  H   LEU A  86      15.770  32.135  20.909  1.00 44.26           H
ATOM   1298  HA  LEU A  86      17.951  33.143  21.941  1.00 40.83           H
ATOM   1299  HB2 LEU A  86      17.414  31.955  19.492  1.00 39.13           H
ATOM   1300  HB3 LEU A  86      18.773  32.766  19.635  1.00 39.13           H
ATOM   1301  HG  LEU A  86      19.052  30.452  20.074  1.00 57.51           H
ATOM   1302 HD11 LEU A  86      20.367  30.721  21.999  1.00 60.49           H
ATOM   1303 HD12 LEU A  86      20.598  31.938  21.004  1.00 60.49           H
ATOM   1304 HD13 LEU A  86      19.668  32.120  22.279  1.00 60.49           H
ATOM   1305 HD21 LEU A  86      18.244  29.528  22.072  1.00 56.02           H
ATOM   1306 HD22 LEU A  86      17.470  30.878  22.391  1.00 56.02           H
ATOM   1307 HD23 LEU A  86      17.021  29.976  21.162  1.00 56.02           H
ATOM   1308  N   ALA A  87      16.466  35.154  19.936  1.00 28.22           N
ATOM   1309  CA  ALA A  87      16.513  36.566  19.545  1.00 34.05           C
ATOM   1310  C   ALA A  87      16.482  37.452  20.786  1.00 33.39           C
ATOM   1311  O   ALA A  87      16.986  38.578  20.766  1.00 27.39           O
ATOM   1312  CB  ALA A  87      15.365  36.933  18.593  1.00 24.28           C
ATOM   1313  H   ALA A  87      15.767  34.722  19.682  1.00 33.87           H
ATOM   1314  HA  ALA A  87      17.348  36.734  19.081  1.00 40.87           H
ATOM   1315  HB1 ALA A  87      15.436  37.873  18.362  1.00 29.14           H
ATOM   1316  HB2 ALA A  87      15.432  36.389  17.793  1.00 29.14           H
ATOM   1317  HB3 ALA A  87      14.520  36.765  19.038  1.00 29.14           H
ATOM   1318  N   LYS A  88      15.902  36.950  21.882  1.00 38.64           N
ATOM   1319  CA  LYS A  88      15.894  37.703  23.134  1.00 31.63           C
ATOM   1320  C   LYS A  88      17.319  37.908  23.626  1.00 30.21           C
ATOM   1321  O   LYS A  88      17.730  39.025  23.935  1.00 29.99           O
ATOM   1322  CB  LYS A  88      15.039  36.964  24.174  1.00 34.34           C
ATOM   1323  CG  LYS A  88      14.515  37.849  25.323  1.00 42.30           C
ATOM   1324  CD  LYS A  88      15.619  38.568  26.067  1.00 47.41           C
ATOM   1325  CE  LYS A  88      15.101  39.313  27.310  1.00 47.81           C
ATOM   1326  NZ  LYS A  88      14.255  40.488  26.940  1.00 47.37           N1+
ATOM   1327  H   LYS A  88      15.511  36.185  21.924  1.00 46.37           H
ATOM   1328  HA  LYS A  88      15.498  38.576  22.980  1.00 37.96           H
ATOM   1329  HB2 LYS A  88      14.269  36.580  23.725  1.00 41.21           H
ATOM   1330  HB3 LYS A  88      15.573  36.257  24.568  1.00 41.21           H
ATOM   1331  HG2 LYS A  88      13.915  38.518  24.958  1.00 50.76           H
ATOM   1332  HG3 LYS A  88      14.040  37.291  25.959  1.00 50.76           H
ATOM   1333  HD2 LYS A  88      16.280  37.920  26.358  1.00 56.89           H
ATOM   1334  HD3 LYS A  88      16.029  39.218  25.475  1.00 56.89           H
ATOM   1335  HE2 LYS A  88      14.563  38.708  27.844  1.00 57.37           H
ATOM   1336  HE3 LYS A  88      15.856  39.634  27.827  1.00 57.37           H
ATOM   1337  HZ1 LYS A  88      13.969  40.900  27.675  1.00 56.84           H
ATOM   1338  HZ2 LYS A  88      14.728  41.062  26.452  1.00 56.84           H
ATOM   1339  HZ3 LYS A  88      13.550  40.218  26.467  1.00 56.84           H
ATOM   1340  N   ASN A  89      18.096  36.824  23.695  1.00 26.03           N
ATOM   1341  CA  ASN A  89      19.486  36.938  24.105  1.00 31.76           C
ATOM   1342  C   ASN A  89      20.230  37.922  23.209  1.00 23.78           C
ATOM   1343  O   ASN A  89      20.882  38.844  23.697  1.00 26.94           O
ATOM   1344  CB  ASN A  89      20.130  35.560  24.098  1.00 34.17           C
ATOM   1345  CG  ASN A  89      19.269  34.515  24.849  1.00 40.52           C
ATOM   1346  OD1 ASN A  89      18.747  33.567  24.259  1.00 44.69           O
ATOM   1347  ND2 ASN A  89      19.071  34.741  26.132  1.00 41.47           N
ATOM   1348  H   ASN A  89      17.841  36.023  23.512  1.00 31.24           H
ATOM   1349  HA  ASN A  89      19.519  37.278  25.013  1.00 38.11           H
ATOM   1350  HB2 ASN A  89      20.235  35.262  23.180  1.00 41.00           H
ATOM   1351  HB3 ASN A  89      20.995  35.610  24.534  1.00 41.00           H
ATOM   1352 HD21 ASN A  89      18.600  34.192  26.597  1.00 49.77           H
ATOM   1353 HD22 ASN A  89      19.413  35.437  26.504  1.00 49.77           H
ATOM   1354  N   MET A  90      20.089  37.780  21.896  1.00 25.40           N
ATOM   1355  CA  MET A  90      20.761  38.693  20.978  1.00 24.03           C
ATOM   1356  C   MET A  90      20.375  40.134  21.248  1.00 21.13           C
ATOM   1357  O   MET A  90      21.202  41.045  21.141  1.00 23.24           O
ATOM   1358  CB  MET A  90      20.411  38.314  19.541  1.00 29.09           C
ATOM   1359  CG  MET A  90      21.015  37.007  19.084  1.00 37.70           C
ATOM   1360  SD  MET A  90      22.740  36.910  19.642  1.00 39.54           S
ATOM   1361  CE  MET A  90      23.381  38.211  18.576  1.00 45.26           C
ATOM   1362  H   MET A  90      19.617  37.172  21.514  1.00 30.49           H
ATOM   1363  HA  MET A  90      21.721  38.599  21.087  1.00 28.84           H
ATOM   1364  HB2 MET A  90      19.447  38.236  19.465  1.00 34.91           H
ATOM   1365  HB3 MET A  90      20.731  39.011  18.948  1.00 34.91           H
ATOM   1366  HG2 MET A  90      20.522  36.266  19.469  1.00 45.24           H
ATOM   1367  HG3 MET A  90      20.999  36.962  18.115  1.00 45.24           H
ATOM   1368  HE1 MET A  90      24.332  38.311  18.737  1.00 54.31           H
ATOM   1369  HE2 MET A  90      23.226  37.965  17.651  1.00 54.31           H
ATOM   1370  HE3 MET A  90      22.921  39.040  18.780  1.00 54.31           H
ATOM   1371  N   ASP A  91      19.105  40.360  21.525  1.00 19.78           N
ATOM   1372  CA  ASP A  91      18.631  41.699  21.762  1.00 19.96           C
ATOM   1373  C   ASP A  91      19.394  42.384  22.895  1.00 22.22           C
ATOM   1374  O   ASP A  91      19.456  43.614  22.923  1.00 21.24           O
ATOM   1375  CB  ASP A  91      17.128  41.623  22.039  1.00 24.75           C
ATOM   1376  CG  ASP A  91      16.459  42.991  22.016  1.00 25.97           C
ATOM   1377  OD1 ASP A  91      16.775  43.817  21.147  1.00 24.15           O
ATOM   1378  OD2 ASP A  91      15.607  43.225  22.874  1.00 29.24           O1-
ATOM   1379  H   ASP A  91      18.499  39.752  21.580  1.00 23.74           H
ATOM   1380  HA  ASP A  91      18.759  42.225  20.957  1.00 23.95           H
ATOM   1381  HB2 ASP A  91      16.708  41.072  21.360  1.00 29.70           H
ATOM   1382  HB3 ASP A  91      16.987  41.235  22.916  1.00 29.70           H
ATOM   1383  N   ASP A  92      20.040  41.619  23.785  1.00 19.73           N
ATOM   1384  CA  ASP A  92      20.720  42.190  24.929  1.00 19.73           C
ATOM   1385  C   ASP A  92      22.223  42.196  24.767  1.00 22.33           C
ATOM   1386  O   ASP A  92      22.916  42.621  25.681  1.00 19.63           O
ATOM   1387  CB  ASP A  92      20.363  41.436  26.194  1.00 27.02           C
ATOM   1388  CG  ASP A  92      18.949  41.654  26.609  1.00 27.63           C
ATOM   1389  OD1 ASP A  92      18.284  42.551  26.062  1.00 27.76           O
ATOM   1390  OD2 ASP A  92      18.510  40.902  27.487  1.00 28.00           O1-
ATOM   1391  H   ASP A  92      20.093  40.762  23.739  1.00 23.68           H
ATOM   1392  HA  ASP A  92      20.429  43.109  25.039  1.00 23.68           H
ATOM   1393  HB2 ASP A  92      20.489  40.486  26.042  1.00 32.43           H
ATOM   1394  HB3 ASP A  92      20.938  41.736  26.915  1.00 32.43           H
ATOM   1395  N   MET A  93      22.746  41.729  23.650  1.00 20.08           N
ATOM   1396  CA  MET A  93      24.190  41.606  23.532  1.00 19.27           C
ATOM   1397  C   MET A  93      24.819  42.989  23.333  1.00 23.29           C
ATOM   1398  O   MET A  93      24.252  43.845  22.653  1.00 22.96           O
ATOM   1399  CB  MET A  93      24.542  40.674  22.391  0.71 20.13           C
ATOM   1400  CG  MET A  93      25.171  41.351  21.251  0.70 28.45           C
ATOM   1401  SD  MET A  93      25.203  40.253  19.836  0.50 41.18           S
ATOM   1402  CE  MET A  93      26.120  38.883  20.475  0.41 35.15           C
ATOM   1403  H   MET A  93      22.301  41.480  22.957  1.00 24.10           H
ATOM   1404  HA  MET A  93      24.539  41.218  24.350  1.00 23.13           H
ATOM   1405  HB2 MET A  93      25.161  40.002  22.715  1.00 24.15           H
ATOM   1406  HB3 MET A  93      23.731  40.249  22.072  1.00 24.15           H
ATOM   1407  HG2 MET A  93      24.658  42.141  21.018  1.00 34.14           H
ATOM   1408  HG3 MET A  93      26.083  41.591  21.478  0.00 34.14           H
ATOM   1409  HE1 MET A  93      26.204  38.209  19.783  1.00 42.18           H
ATOM   1410  HE2 MET A  93      26.999  39.192  20.746  0.36 42.18           H
ATOM   1411  HE3 MET A  93      25.648  38.517  21.239  1.00 42.18           H
ATOM   1412  N   PRO A  94      25.986  43.243  23.926  1.00 25.99           N
ATOM   1413  CA  PRO A  94      26.513  44.613  23.920  1.00 28.76           C
ATOM   1414  C   PRO A  94      26.747  45.169  22.527  1.00 26.52           C
ATOM   1415  O   PRO A  94      26.449  46.347  22.313  1.00 24.84           O
ATOM   1416  CB  PRO A  94      27.820  44.498  24.746  1.00 26.91           C
ATOM   1417  CG  PRO A  94      28.113  43.078  24.835  1.00 28.15           C
ATOM   1418  CD  PRO A  94      26.773  42.370  24.804  1.00 28.26           C
ATOM   1419  HA  PRO A  94      25.900  45.200  24.389  1.00 34.52           H
ATOM   1420  HB2 PRO A  94      28.536  44.965  24.287  1.00 32.30           H
ATOM   1421  HB3 PRO A  94      27.680  44.873  25.629  1.00 32.30           H
ATOM   1422  HG2 PRO A  94      28.657  42.811  24.078  1.00 33.78           H
ATOM   1423  HG3 PRO A  94      28.575  42.894  25.668  1.00 33.78           H
ATOM   1424  HD2 PRO A  94      26.863  41.486  24.415  1.00 33.91           H
ATOM   1425  HD3 PRO A  94      26.383  42.336  25.691  1.00 33.91           H
ATOM   1426  N   ILE A  95      27.206  44.359  21.563  1.00 25.29           N
ATOM   1427  CA  ILE A  95      27.563  44.888  20.245  1.00 25.48           C
ATOM   1428  C   ILE A  95      26.343  45.419  19.521  1.00 24.27           C
ATOM   1429  O   ILE A  95      26.467  46.218  18.572  1.00 19.77           O
ATOM   1430  CB  ILE A  95      28.337  43.809  19.442  1.00 27.37           C
ATOM   1431  CG1 ILE A  95      29.273  44.479  18.418  1.00 36.41           C
ATOM   1432  CG2 ILE A  95      27.416  42.798  18.776  1.00 32.42           C
ATOM   1433  CD1 ILE A  95      30.452  45.259  19.082  1.00 37.68           C
ATOM   1434  H   ILE A  95      27.317  43.510  21.648  1.00 30.35           H
ATOM   1435  HA  ILE A  95      28.167  45.636  20.373  1.00 30.58           H
ATOM   1436  HB  ILE A  95      28.895  43.324  20.070  1.00 32.85           H
ATOM   1437 HG12 ILE A  95      29.652  43.796  17.844  1.00 43.69           H
ATOM   1438 HG13 ILE A  95      28.759  45.109  17.888  1.00 43.69           H
ATOM   1439 HG21 ILE A  95      27.953  42.152  18.291  1.00 38.91           H
ATOM   1440 HG22 ILE A  95      26.895  42.348  19.460  1.00 38.91           H
ATOM   1441 HG23 ILE A  95      26.826  43.264  18.164  1.00 38.91           H
ATOM   1442 HD11 ILE A  95      30.999  45.654  18.386  1.00 45.22           H
ATOM   1443 HD12 ILE A  95      30.089  45.954  19.653  1.00 45.22           H
ATOM   1444 HD13 ILE A  95      30.982  44.640  19.609  1.00 45.22           H
ATOM   1445  N   LEU A  96      25.148  45.034  19.963  1.00 25.63           N
ATOM   1446  CA  LEU A  96      23.913  45.483  19.335  1.00 24.21           C
ATOM   1447  C   LEU A  96      23.249  46.618  20.087  1.00 20.50           C
ATOM   1448  O   LEU A  96      22.157  47.042  19.710  1.00 22.06           O
ATOM   1449  CB  LEU A  96      22.930  44.316  19.199  1.00 22.90           C
ATOM   1450  CG  LEU A  96      23.306  43.279  18.114  1.00 27.45           C
ATOM   1451  CD1 LEU A  96      22.205  42.278  17.949  1.00 19.97           C
ATOM   1452  CD2 LEU A  96      23.628  43.924  16.740  1.00 17.17           C
ATOM   1453  H   LEU A  96      25.027  44.509  20.633  1.00 30.75           H
ATOM   1454  HA  LEU A  96      24.118  45.802  18.442  1.00 29.06           H
ATOM   1455  HB2 LEU A  96      22.884  43.850  20.048  1.00 27.48           H
ATOM   1456  HB3 LEU A  96      22.056  44.672  18.974  1.00 27.48           H
ATOM   1457  HG  LEU A  96      24.097  42.799  18.406  1.00 32.94           H
ATOM   1458 HD11 LEU A  96      22.460  41.638  17.266  1.00 23.96           H
ATOM   1459 HD12 LEU A  96      22.063  41.822  18.794  1.00 23.96           H
ATOM   1460 HD13 LEU A  96      21.395  42.741  17.683  1.00 23.96           H
ATOM   1461 HD21 LEU A  96      23.855  43.223  16.108  1.00 20.61           H
ATOM   1462 HD22 LEU A  96      22.848  44.410  16.429  1.00 20.61           H
ATOM   1463 HD23 LEU A  96      24.377  44.531  16.844  1.00 20.61           H
ATOM   1464  N   ASN A  97      23.865  47.087  21.145  1.00 20.52           N
ATOM   1465  CA  ASN A  97      23.274  48.090  22.002  1.00 23.58           C
ATOM   1466  C   ASN A  97      24.231  49.259  22.203  1.00 23.66           C
ATOM   1467  O   ASN A  97      24.230  49.895  23.263  1.00 19.59           O
ATOM   1468  CB  ASN A  97      22.868  47.449  23.324  1.00 27.65           C
ATOM   1469  CG  ASN A  97      21.629  46.609  23.169  1.00 26.70           C
ATOM   1470  OD1 ASN A  97      20.523  47.139  23.028  1.00 22.75           O
ATOM   1471  ND2 ASN A  97      21.805  45.282  23.160  1.00 21.81           N
ATOM   1472  H   ASN A  97      24.648  46.835  21.396  1.00 24.62           H
ATOM   1473  HA  ASN A  97      22.472  48.432  21.578  1.00 28.29           H
ATOM   1474  HB2 ASN A  97      23.587  46.877  23.637  1.00 33.18           H
ATOM   1475  HB3 ASN A  97      22.685  48.145  23.974  1.00 33.18           H
ATOM   1476 HD21 ASN A  97      21.128  44.759  23.074  1.00 26.17           H
ATOM   1477 HD22 ASN A  97      22.595  44.953  23.240  1.00 26.17           H
ATOM   1478  N   ILE A  98      25.065  49.530  21.206  1.00 23.28           N
ATOM   1479  CA  ILE A  98      25.846  50.778  21.207  1.00 23.60           C
ATOM   1480  C   ILE A  98      24.883  51.956  21.103  1.00 23.43           C
ATOM   1481  O   ILE A  98      24.022  51.970  20.202  1.00 21.89           O
ATOM   1482  CB  ILE A  98      26.861  50.783  20.061  1.00 28.06           C
ATOM   1483  CG1 ILE A  98      27.867  49.653  20.250  1.00 25.50           C
ATOM   1484  CG2 ILE A  98      27.600  52.119  19.992  1.00 35.20           C
ATOM   1485  CD1 ILE A  98      28.682  49.336  18.999  1.00 26.48           C
ATOM   1486  H   ILE A  98      25.201  49.022  20.525  1.00 27.94           H
ATOM   1487  HA  ILE A  98      26.330  50.853  22.044  1.00 28.33           H
ATOM   1488  HB  ILE A  98      26.389  50.644  19.225  1.00 33.68           H
ATOM   1489 HG12 ILE A  98      28.488  49.903  20.953  1.00 30.60           H
ATOM   1490 HG13 ILE A  98      27.389  48.849  20.504  1.00 30.60           H
ATOM   1491 HG21 ILE A  98      28.234  52.091  19.258  1.00 42.24           H
ATOM   1492 HG22 ILE A  98      26.956  52.829  19.846  1.00 42.24           H
ATOM   1493 HG23 ILE A  98      28.069  52.263  20.829  1.00 42.24           H
ATOM   1494 HD11 ILE A  98      29.296  48.612  19.197  1.00 31.77           H
ATOM   1495 HD12 ILE A  98      28.078  49.072  18.287  1.00 31.77           H
ATOM   1496 HD13 ILE A  98      29.178  50.127  18.736  1.00 31.77           H
ATOM   1497  N   PRO A  99      24.948  52.955  22.007  1.00 26.27           N
ATOM   1498  CA  PRO A  99      23.919  54.011  22.017  1.00 22.76           C
ATOM   1499  C   PRO A  99      23.674  54.704  20.682  1.00 23.46           C
ATOM   1500  O   PRO A  99      22.506  54.924  20.326  1.00 25.65           O
ATOM   1501  CB  PRO A  99      24.469  54.988  23.071  1.00 26.40           C
ATOM   1502  CG  PRO A  99      25.205  54.112  24.020  1.00 31.49           C
ATOM   1503  CD  PRO A  99      25.873  53.097  23.146  1.00 23.11           C
ATOM   1504  HA  PRO A  99      23.079  53.647  22.337  1.00 27.32           H
ATOM   1505  HB2 PRO A  99      25.068  55.625  22.651  1.00 31.68           H
ATOM   1506  HB3 PRO A  99      23.735  55.441  23.515  1.00 31.68           H
ATOM   1507  HG2 PRO A  99      25.862  54.633  24.508  1.00 37.79           H
ATOM   1508  HG3 PRO A  99      24.581  53.686  24.629  1.00 37.79           H
ATOM   1509  HD2 PRO A  99      26.733  53.426  22.843  1.00 27.74           H
ATOM   1510  HD3 PRO A  99      25.961  52.253  23.616  1.00 27.74           H
ATOM   1511  N   GLU A 100      24.716  55.053  19.928  1.00 23.59           N
ATOM   1512  CA  GLU A 100      24.483  55.726  18.635  1.00 33.45           C
ATOM   1513  C   GLU A 100      23.610  54.869  17.720  1.00 32.80           C
ATOM   1514  O   GLU A 100      22.761  55.381  16.965  1.00 24.45           O
ATOM   1515  CB  GLU A 100      25.815  56.043  17.928  1.00 34.51           C
ATOM   1516  CG  GLU A 100      26.648  54.760  17.583  1.00 49.40           C
ATOM   1517  CD  GLU A 100      27.753  54.924  16.515  1.00 49.39           C
ATOM   1518  OE1 GLU A 100      27.461  55.419  15.398  1.00 55.48           O
ATOM   1519  OE2 GLU A 100      28.917  54.527  16.790  1.00 51.32           O1-
ATOM   1520  H   GLU A 100      25.542  54.921  20.128  1.00 28.31           H
ATOM   1521  HA  GLU A 100      24.020  56.564  18.793  1.00 40.14           H
ATOM   1522  HB2 GLU A 100      25.629  56.511  17.099  1.00 41.42           H
ATOM   1523  HB3 GLU A 100      26.355  56.602  18.509  1.00 41.42           H
ATOM   1524  HG2 GLU A 100      27.076  54.448  18.395  1.00 59.29           H
ATOM   1525  HG3 GLU A 100      26.036  54.079  17.261  1.00 59.29           H
ATOM   1526  N   ASN A 101      23.807  53.556  17.773  1.00 34.42           N
ATOM   1527  CA  ASN A 101      23.056  52.662  16.916  1.00 22.32           C
ATOM   1528  C   ASN A 101      21.638  52.490  17.436  1.00 27.72           C
ATOM   1529  O   ASN A 101      20.693  52.496  16.645  1.00 23.02           O
ATOM   1530  CB  ASN A 101      23.827  51.339  16.800  1.00 22.72           C
ATOM   1531  CG  ASN A 101      25.204  51.553  16.253  1.00 22.99           C
ATOM   1532  OD1 ASN A 101      25.447  52.529  15.533  1.00 28.54           O
ATOM   1533  ND2 ASN A 101      26.114  50.675  16.578  1.00 23.47           N
ATOM   1534  H   ASN A 101      24.368  53.164  18.294  1.00 41.31           H
ATOM   1535  HA  ASN A 101      23.001  53.052  16.029  1.00 26.79           H
ATOM   1536  HB2 ASN A 101      23.908  50.938  17.679  1.00 27.27           H
ATOM   1537  HB3 ASN A 101      23.351  50.743  16.201  1.00 27.27           H
ATOM   1538 HD21 ASN A 101      26.918  50.761  16.285  1.00 28.17           H
ATOM   1539 HD22 ASN A 101      25.910  50.012  17.085  1.00 28.17           H
ATOM   1540  N   VAL A 102      21.461  52.367  18.761  1.00 25.89           N
ATOM   1541  CA  VAL A 102      20.116  52.160  19.294  1.00 23.04           C
ATOM   1542  C   VAL A 102      19.288  53.416  19.094  1.00 24.51           C
ATOM   1543  O   VAL A 102      18.085  53.365  18.795  1.00 26.42           O
ATOM   1544  CB  VAL A 102      20.159  51.761  20.783  1.00 28.62           C
ATOM   1545  CG1 VAL A 102      18.748  51.733  21.342  1.00 33.26           C
ATOM   1546  CG2 VAL A 102      20.817  50.408  20.962  1.00 31.18           C
ATOM   1547  H   VAL A 102      22.086  52.399  19.351  1.00 31.07           H
ATOM   1548  HA  VAL A 102      19.690  51.440  18.804  1.00 27.65           H
ATOM   1549  HB  VAL A 102      20.672  52.419  21.278  1.00 34.34           H
ATOM   1550 HG11 VAL A 102      18.785  51.481  22.278  1.00 39.91           H
ATOM   1551 HG12 VAL A 102      18.356  52.615  21.251  1.00 39.91           H
ATOM   1552 HG13 VAL A 102      18.225  51.085  20.845  1.00 39.91           H
ATOM   1553 HG21 VAL A 102      20.829  50.186  21.906  1.00 37.42           H
ATOM   1554 HG22 VAL A 102      20.310  49.743  20.471  1.00 37.42           H
ATOM   1555 HG23 VAL A 102      21.724  50.451  20.620  1.00 37.42           H
ATOM   1556  N   GLU A 103      19.931  54.558  19.269  1.00 25.65           N
ATOM   1557  CA  GLU A 103      19.329  55.868  19.016  1.00 30.00           C
ATOM   1558  C   GLU A 103      18.735  55.953  17.614  1.00 27.25           C
ATOM   1559  O   GLU A 103      17.576  56.344  17.424  1.00 25.75           O
ATOM   1560  CB  GLU A 103      20.437  56.894  19.224  1.00 34.86           C
ATOM   1561  CG  GLU A 103      20.114  58.361  19.236  1.00 51.40           C
ATOM   1562  CD  GLU A 103      21.392  59.154  19.504  1.00 52.16           C
ATOM   1563  OE1 GLU A 103      22.099  58.829  20.508  1.00 43.96           O
ATOM   1564  OE2 GLU A 103      21.708  60.040  18.681  1.00 52.01           O1-
ATOM   1565  H   GLU A 103      20.745  54.607  19.542  1.00 30.78           H
ATOM   1566  HA  GLU A 103      18.626  56.035  19.663  1.00 36.00           H
ATOM   1567  HB2 GLU A 103      20.857  56.698  20.076  1.00 41.84           H
ATOM   1568  HB3 GLU A 103      21.090  56.762  18.519  1.00 41.84           H
ATOM   1569  HG2 GLU A 103      19.759  58.625  18.373  1.00 61.68           H
ATOM   1570  HG3 GLU A 103      19.477  58.550  19.942  1.00 61.68           H
ATOM   1571  N   LEU A 104      19.512  55.574  16.610  1.00 30.48           N
ATOM   1572  CA  LEU A 104      18.973  55.535  15.254  1.00 20.45           C
ATOM   1573  C   LEU A 104      17.715  54.670  15.187  1.00 25.20           C
ATOM   1574  O   LEU A 104      16.691  55.089  14.636  1.00 23.39           O
ATOM   1575  CB  LEU A 104      20.053  55.042  14.298  1.00 28.23           C
ATOM   1576  CG  LEU A 104      19.573  54.981  12.849  1.00 27.19           C
ATOM   1577  CD1 LEU A 104      19.214  56.418  12.430  1.00 36.47           C
ATOM   1578  CD2 LEU A 104      20.619  54.377  11.963  1.00 28.20           C
ATOM   1579  H   LEU A 104      20.336  55.338  16.681  1.00 36.58           H
ATOM   1580  HA  LEU A 104      18.728  56.435  14.988  1.00 24.54           H
ATOM   1581  HB2 LEU A 104      20.810  55.647  14.338  1.00 33.87           H
ATOM   1582  HB3 LEU A 104      20.326  54.150  14.562  1.00 33.87           H
ATOM   1583  HG  LEU A 104      18.772  54.436  12.796  1.00 32.62           H
ATOM   1584 HD11 LEU A 104      18.904  56.411  11.510  1.00 43.76           H
ATOM   1585 HD12 LEU A 104      18.513  56.751  13.012  1.00 43.76           H
ATOM   1586 HD13 LEU A 104      20.003  56.976  12.509  1.00 43.76           H
ATOM   1587 HD21 LEU A 104      20.285  54.352  11.052  1.00 33.84           H
ATOM   1588 HD22 LEU A 104      21.421  54.921  12.006  1.00 33.84           H
ATOM   1589 HD23 LEU A 104      20.812  53.477  12.270  1.00 33.84           H
ATOM   1590  N   TRP A 105      17.755  53.480  15.808  1.00 29.51           N
ATOM   1591  CA  TRP A 105      16.625  52.548  15.740  1.00 26.68           C
ATOM   1592  C   TRP A 105      15.386  53.100  16.443  1.00 27.37           C
ATOM   1593  O   TRP A 105      14.259  52.925  15.962  1.00 25.49           O
ATOM   1594  CB  TRP A 105      17.055  51.191  16.331  1.00 29.45           C
ATOM   1595  CG  TRP A 105      16.011  50.126  16.375  1.00 24.95           C
ATOM   1596  CD1 TRP A 105      15.640  49.371  17.467  1.00 24.37           C
ATOM   1597  CD2 TRP A 105      15.196  49.682  15.290  1.00 27.38           C
ATOM   1598  NE1 TRP A 105      14.630  48.505  17.127  1.00 25.69           N
ATOM   1599  CE2 TRP A 105      14.336  48.675  15.792  1.00 20.56           C
ATOM   1600  CE3 TRP A 105      15.092  50.049  13.949  1.00 29.39           C
ATOM   1601  CZ2 TRP A 105      13.403  48.032  14.983  1.00 31.12           C
ATOM   1602  CZ3 TRP A 105      14.176  49.410  13.157  1.00 19.46           C
ATOM   1603  CH2 TRP A 105      13.338  48.420  13.671  1.00 24.31           C
ATOM   1604  H   TRP A 105      18.421  53.193  16.271  1.00 35.42           H
ATOM   1605  HA  TRP A 105      16.395  52.405  14.808  1.00 32.02           H
ATOM   1606  HB2 TRP A 105      17.792  50.849  15.801  1.00 35.34           H
ATOM   1607  HB3 TRP A 105      17.356  51.337  17.241  1.00 35.34           H
ATOM   1608  HD1 TRP A 105      16.006  49.452  18.318  1.00 29.25           H
ATOM   1609  HE1 TRP A 105      14.250  47.944  17.657  1.00 30.83           H
ATOM   1610  HE3 TRP A 105      15.639  50.715  13.598  1.00 35.27           H
ATOM   1611  HZ2 TRP A 105      12.849  47.364  15.318  1.00 37.35           H
ATOM   1612  HZ3 TRP A 105      14.100  49.652  12.262  1.00 23.35           H
ATOM   1613  HH2 TRP A 105      12.728  48.004  13.105  1.00 29.18           H
ATOM   1614  N   ASP A 106      15.573  53.722  17.614  1.00 28.15           N
ATOM   1615  CA  ASP A 106      14.485  54.418  18.287  1.00 30.21           C
ATOM   1616  C   ASP A 106      13.814  55.453  17.373  1.00 25.80           C
ATOM   1617  O   ASP A 106      12.582  55.525  17.293  1.00 25.97           O
ATOM   1618  CB  ASP A 106      15.009  55.103  19.555  1.00 26.25           C
ATOM   1619  CG  ASP A 106      15.510  54.140  20.613  1.00 30.18           C
ATOM   1620  OD1 ASP A 106      15.137  52.955  20.596  1.00 28.35           O
ATOM   1621  OD2 ASP A 106      16.284  54.610  21.497  1.00 34.09           O1-
ATOM   1622  H   ASP A 106      16.323  53.752  18.034  1.00 33.78           H
ATOM   1623  HA  ASP A 106      13.813  53.771  18.551  1.00 36.26           H
ATOM   1624  HB2 ASP A 106      15.745  55.686  19.313  1.00 31.50           H
ATOM   1625  HB3 ASP A 106      14.291  55.626  19.946  1.00 31.50           H
ATOM   1626  N   LYS A 107      14.607  56.274  16.684  1.00 22.77           N
ATOM   1627  CA  LYS A 107      14.011  57.282  15.790  1.00 26.90           C
ATOM   1628  C   LYS A 107      13.273  56.688  14.592  1.00 32.37           C
ATOM   1629  O   LYS A 107      12.290  57.282  14.129  1.00 33.17           O
ATOM   1630  CB  LYS A 107      15.059  58.248  15.273  1.00 29.00           C
ATOM   1631  CG  LYS A 107      15.588  59.114  16.350  1.00 50.23           C
ATOM   1632  CD  LYS A 107      16.194  60.404  15.830  1.00 53.36           C
ATOM   1633  CE  LYS A 107      16.419  61.346  17.017  1.00 48.24           C
ATOM   1634  NZ  LYS A 107      16.794  62.765  16.600  1.00 54.43           N1+
ATOM   1635  H   LYS A 107      15.466  56.275  16.711  1.00 27.33           H
ATOM   1636  HA  LYS A 107      13.366  57.798  16.300  1.00 32.28           H
ATOM   1637  HB2 LYS A 107      15.799  57.745  14.898  1.00 34.80           H
ATOM   1638  HB3 LYS A 107      14.663  58.816  14.594  1.00 34.80           H
ATOM   1639  HG2 LYS A 107      14.864  59.346  16.952  1.00 60.28           H
ATOM   1640  HG3 LYS A 107      16.278  58.632  16.831  1.00 60.28           H
ATOM   1641  HD2 LYS A 107      17.049  60.220  15.409  1.00 64.04           H
ATOM   1642  HD3 LYS A 107      15.585  60.826  15.205  1.00 64.04           H
ATOM   1643  HE2 LYS A 107      15.602  61.395  17.538  1.00 57.89           H
ATOM   1644  HE3 LYS A 107      17.139  60.996  17.564  1.00 57.89           H
ATOM   1645  HZ1 LYS A 107      16.914  63.272  17.322  1.00 65.32           H
ATOM   1646  HZ2 LYS A 107      17.548  62.753  16.127  1.00 65.32           H
ATOM   1647  HZ3 LYS A 107      16.146  63.117  16.103  1.00 65.32           H
ATOM   1648  N   ILE A 108      13.711  55.546  14.051  1.00 32.36           N
ATOM   1649  CA  ILE A 108      13.059  55.010  12.856  1.00 27.83           C
ATOM   1650  C   ILE A 108      12.087  53.887  13.162  1.00 31.87           C
ATOM   1651  O   ILE A 108      11.502  53.325  12.234  1.00 33.88           O
ATOM   1652  CB  ILE A 108      14.090  54.539  11.823  1.00 28.25           C
ATOM   1653  CG1 ILE A 108      14.814  53.272  12.311  1.00 24.22           C
ATOM   1654  CG2 ILE A 108      15.059  55.655  11.510  1.00 30.86           C
ATOM   1655  CD1 ILE A 108      15.773  52.648  11.260  1.00 24.77           C
ATOM   1656  H   ILE A 108      14.367  55.075  14.348  1.00 38.84           H
ATOM   1657  HA  ILE A 108      12.548  55.725  12.445  1.00 33.40           H
ATOM   1658  HB  ILE A 108      13.616  54.317  11.006  1.00 33.90           H
ATOM   1659 HG12 ILE A 108      15.340  53.496  13.094  1.00 29.07           H
ATOM   1660 HG13 ILE A 108      14.151  52.603  12.541  1.00 29.07           H
ATOM   1661 HG21 ILE A 108      15.702  55.340  10.856  1.00 37.04           H
ATOM   1662 HG22 ILE A 108      14.565  56.410  11.152  1.00 37.04           H
ATOM   1663 HG23 ILE A 108      15.515  55.915  12.325  1.00 37.04           H
ATOM   1664 HD11 ILE A 108      16.188  51.858  11.642  1.00 29.73           H
ATOM   1665 HD12 ILE A 108      15.262  52.405  10.472  1.00 29.73           H
ATOM   1666 HD13 ILE A 108      16.452  53.299  11.026  1.00 29.73           H
ATOM   1667  N   LYS A 109      11.874  53.563  14.435  1.00 29.20           N
ATOM   1668  CA  LYS A 109      11.060  52.406  14.787  1.00 27.84           C
ATOM   1669  C   LYS A 109       9.583  52.642  14.497  1.00 37.78           C
ATOM   1670  O   LYS A 109       8.872  51.721  14.063  1.00 30.70           O
ATOM   1671  CB  LYS A 109      11.297  52.070  16.253  1.00 34.01           C
ATOM   1672  CG  LYS A 109      10.162  51.363  16.985  1.00 45.04           C
ATOM   1673  CD  LYS A 109      10.436  49.912  17.179  1.00 45.88           C
ATOM   1674  CE  LYS A 109      11.022  49.670  18.563  1.00 42.33           C
ATOM   1675  NZ  LYS A 109      12.274  50.418  18.664  1.00 46.38           N1+
ATOM   1676  H   LYS A 109      12.187  53.995  15.109  1.00 35.05           H
ATOM   1677  HA  LYS A 109      11.348  51.646  14.257  1.00 33.41           H
ATOM   1678  HB2 LYS A 109      12.077  51.495  16.310  1.00 40.81           H
ATOM   1679  HB3 LYS A 109      11.474  52.897  16.729  1.00 40.81           H
ATOM   1680  HG2 LYS A 109      10.047  51.768  17.859  1.00 54.05           H
ATOM   1681  HG3 LYS A 109       9.347  51.450  16.466  1.00 54.05           H
ATOM   1682  HD2 LYS A 109       9.607  49.413  17.103  1.00 55.06           H
ATOM   1683  HD3 LYS A 109      11.076  49.611  16.515  1.00 55.06           H
ATOM   1684  HE2 LYS A 109      10.409  49.990  19.242  1.00 50.79           H
ATOM   1685  HE3 LYS A 109      11.210  48.726  18.682  1.00 50.79           H
ATOM   1686  HZ1 LYS A 109      12.638  50.294  19.466  1.00 55.66           H
ATOM   1687  HZ2 LYS A 109      12.845  50.141  18.040  1.00 55.66           H
ATOM   1688  HZ3 LYS A 109      12.119  51.287  18.548  1.00 55.66           H
ATOM   1689  N   ALA A 110       9.089  53.857  14.736  1.00 33.92           N
ATOM   1690  CA  ALA A 110       7.654  54.096  14.559  1.00 38.38           C
ATOM   1691  C   ALA A 110       7.211  53.767  13.136  1.00 34.61           C
ATOM   1692  O   ALA A 110       6.142  53.176  12.922  1.00 30.73           O
ATOM   1693  CB  ALA A 110       7.303  55.549  14.890  1.00 34.18           C
ATOM   1694  H   ALA A 110       9.545  54.540  14.992  1.00 40.71           H
ATOM   1695  HA  ALA A 110       7.161  53.522  15.167  1.00 46.06           H
ATOM   1696  HB1 ALA A 110       6.350  55.680  14.765  1.00 41.02           H
ATOM   1697  HB2 ALA A 110       7.544  55.729  15.812  1.00 41.02           H
ATOM   1698  HB3 ALA A 110       7.799  56.136  14.297  1.00 41.02           H
ATOM   1699  N   GLU A 111       8.017  54.153  12.154  1.00 28.54           N
ATOM   1700  CA  GLU A 111       7.664  53.897  10.763  1.00 36.59           C
ATOM   1701  C   GLU A 111       7.545  52.408  10.516  1.00 38.65           C
ATOM   1702  O   GLU A 111       6.528  51.917  10.008  1.00 38.55           O
ATOM   1703  CB  GLU A 111       8.715  54.490   9.829  1.00 38.22           C
ATOM   1704  CG  GLU A 111       8.245  54.514   8.371  1.00 47.84           C
ATOM   1705  CD  GLU A 111       7.438  55.766   8.085  1.00 53.20           C
ATOM   1706  OE1 GLU A 111       8.037  56.700   7.505  1.00 50.30           O
ATOM   1707  OE2 GLU A 111       6.244  55.848   8.498  1.00 50.75           O1-
ATOM   1708  H   GLU A 111       8.766  54.561  12.263  1.00 34.25           H
ATOM   1709  HA  GLU A 111       6.809  54.310  10.565  1.00 43.91           H
ATOM   1710  HB2 GLU A 111       8.903  55.402  10.101  1.00 45.86           H
ATOM   1711  HB3 GLU A 111       9.522  53.955   9.877  1.00 45.86           H
ATOM   1712  HG2 GLU A 111       9.016  54.507   7.784  1.00 57.41           H
ATOM   1713  HG3 GLU A 111       7.682  53.742   8.201  1.00 57.41           H
ATOM   1714  N   ASN A 112       8.581  51.675  10.907  1.00 37.46           N
ATOM   1715  CA  ASN A 112       8.666  50.250  10.635  1.00 35.27           C
ATOM   1716  C   ASN A 112       7.601  49.467  11.394  1.00 37.61           C
ATOM   1717  O   ASN A 112       7.049  48.496  10.861  1.00 35.69           O
ATOM   1718  CB  ASN A 112      10.079  49.749  10.977  1.00 26.82           C
ATOM   1719  CG  ASN A 112      11.117  50.189   9.959  1.00 33.96           C
ATOM   1720  OD1 ASN A 112      10.969  49.966   8.733  1.00 27.43           O
ATOM   1721  ND2 ASN A 112      12.165  50.846  10.448  1.00 33.16           N
ATOM   1722  H   ASN A 112       9.257  51.987  11.337  1.00 44.96           H
ATOM   1723  HA  ASN A 112       8.521  50.103   9.687  1.00 42.33           H
ATOM   1724  HB2 ASN A 112      10.339  50.101  11.843  1.00 32.18           H
ATOM   1725  HB3 ASN A 112      10.074  48.779  11.001  1.00 32.18           H
ATOM   1726 HD21 ASN A 112      12.785  51.120   9.919  1.00 39.80           H
ATOM   1727 HD22 ASN A 112      12.222  50.996  11.292  1.00 39.80           H
ATOM   1728  N   GLU A 113       7.276  49.852  12.630  1.00 37.88           N
ATOM   1729  CA  GLU A 113       6.327  49.005  13.356  1.00 41.04           C
ATOM   1730  C   GLU A 113       4.893  49.200  12.846  1.00 36.30           C
ATOM   1731  O   GLU A 113       3.995  48.471  13.278  1.00 46.64           O
ATOM   1732  CB  GLU A 113       6.450  49.203  14.889  1.00 37.43           C
ATOM   1733  CG  GLU A 113       6.103  50.526  15.429  1.00 37.40           C
ATOM   1734  CD  GLU A 113       6.703  50.790  16.828  1.00 44.30           C
ATOM   1735  OE1 GLU A 113       7.219  49.867  17.524  1.00 41.73           O
ATOM   1736  OE2 GLU A 113       6.663  51.968  17.218  1.00 38.70           O1-
ATOM   1737  H   GLU A 113       7.565  50.547  13.046  1.00 45.46           H
ATOM   1738  HA  GLU A 113       6.561  48.081  13.177  1.00 49.25           H
ATOM   1739  HB2 GLU A 113       5.871  48.558  15.323  1.00 44.91           H
ATOM   1740  HB3 GLU A 113       7.370  49.026  15.142  1.00 44.91           H
ATOM   1741  HG2 GLU A 113       6.439  51.208  14.827  1.00 44.89           H
ATOM   1742  HG3 GLU A 113       5.138  50.593  15.500  1.00 44.89           H
ATOM   1743  N   LYS A 114       4.699  50.105  11.878  1.00 34.19           N
ATOM   1744  CA  LYS A 114       3.442  50.303  11.158  1.00 44.63           C
ATOM   1745  C   LYS A 114       3.199  49.263  10.055  1.00 44.32           C
ATOM   1746  O   LYS A 114       2.043  48.960   9.736  1.00 39.50           O
ATOM   1747  CB  LYS A 114       3.447  51.682  10.501  1.00 39.97           C
ATOM   1748  H   LYS A 114       5.317  50.641  11.612  1.00 41.03           H
ATOM   1749  HA  LYS A 114       2.702  50.264  11.784  1.00 53.55           H
ATOM   1750  HB1 LYS A 114       3.603  52.356  11.182  1.00 47.96           H
ATOM   1751  HB3 LYS A 114       2.588  51.833  10.076  1.00 47.96           H
ATOM   1752  N   TYR A 115       4.254  48.755   9.426  1.00 39.65           N
ATOM   1753  CA  TYR A 115       4.096  47.798   8.335  1.00 42.58           C
ATOM   1754  C   TYR A 115       3.480  46.507   8.840  1.00 38.90           C
ATOM   1755  O   TYR A 115       3.659  46.120   9.993  1.00 42.58           O
ATOM   1756  CB  TYR A 115       5.446  47.479   7.690  1.00 30.60           C
ATOM   1757  CG  TYR A 115       6.080  48.651   7.013  1.00 38.34           C
ATOM   1758  CD1 TYR A 115       5.482  49.250   5.908  1.00 37.82           C
ATOM   1759  CD2 TYR A 115       7.275  49.164   7.458  1.00 35.90           C
ATOM   1760  CE1 TYR A 115       6.062  50.346   5.290  1.00 36.99           C
ATOM   1761  CE2 TYR A 115       7.865  50.248   6.830  1.00 34.72           C
ATOM   1762  CZ  TYR A 115       7.253  50.835   5.757  1.00 43.86           C
ATOM   1763  OH  TYR A 115       7.843  51.917   5.142  1.00 48.67           O
ATOM   1764  H   TYR A 115       5.071  48.948   9.611  1.00 47.58           H
ATOM   1765  HA  TYR A 115       3.512  48.173   7.658  1.00 51.10           H
ATOM   1766  HB2 TYR A 115       6.056  47.168   8.377  1.00 36.72           H
ATOM   1767  HB3 TYR A 115       5.319  46.785   7.024  1.00 36.72           H
ATOM   1768  HD1 TYR A 115       4.670  48.923   5.594  1.00 45.38           H
ATOM   1769  HD2 TYR A 115       7.696  48.776   8.191  1.00 43.08           H
ATOM   1770  HE1 TYR A 115       5.652  50.740   4.554  1.00 44.39           H
ATOM   1771  HE2 TYR A 115       8.671  50.588   7.147  1.00 41.66           H
ATOM   1772  HH  TYR A 115       8.564  52.109   5.529  1.00 58.40           H
ATOM   1773  N   GLU A 116       2.748  45.830   7.967  1.00 42.45           N
ATOM   1774  CA  GLU A 116       2.418  44.432   8.197  1.00 38.98           C
ATOM   1775  C   GLU A 116       3.298  43.600   7.277  1.00 34.82           C
ATOM   1776  O   GLU A 116       3.385  43.880   6.080  1.00 34.56           O
ATOM   1777  CB  GLU A 116       0.942  44.141   7.968  1.00 39.94           C
ATOM   1778  CG  GLU A 116       0.542  42.742   8.528  1.00 47.28           C
ATOM   1779  CD  GLU A 116       0.940  41.571   7.594  1.00 43.16           C
ATOM   1780  OE1 GLU A 116       0.786  41.764   6.371  1.00 41.62           O
ATOM   1781  OE2 GLU A 116       1.400  40.489   8.066  1.00 37.43           O1-
ATOM   1782  H   GLU A 116       2.430  46.156   7.238  1.00 50.95           H
ATOM   1783  HA  GLU A 116       2.634  44.200   9.114  1.00 46.78           H
ATOM   1784  HB2 GLU A 116       0.409  44.813   8.420  1.00 47.92           H
ATOM   1785  HB3 GLU A 116       0.758  44.151   7.015  1.00 47.92           H
ATOM   1786  HG2 GLU A 116       0.985  42.607   9.381  1.00 56.73           H
ATOM   1787  HG3 GLU A 116      -0.420  42.714   8.647  1.00 56.73           H
ATOM   1788  N   GLY A 117       3.953  42.588   7.846  1.00 37.54           N
ATOM   1789  CA  GLY A 117       5.027  41.904   7.133  1.00 32.35           C
ATOM   1790  C   GLY A 117       4.604  41.320   5.804  1.00 33.70           C
ATOM   1791  O   GLY A 117       5.303  41.482   4.793  1.00 27.55           O
ATOM   1792  H   GLY A 117       3.797  42.284   8.635  1.00 45.05           H
ATOM   1793  HA2 GLY A 117       5.751  42.528   6.973  1.00 38.82           H
ATOM   1794  HA3 GLY A 117       5.366  41.182   7.686  1.00 38.82           H
ATOM   1795  N   GLN A 118       3.473  40.594   5.788  1.00 35.02           N
ATOM   1796  CA  GLN A 118       3.072  39.881   4.571  1.00 31.52           C
ATOM   1797  C   GLN A 118       2.711  40.873   3.473  1.00 34.29           C
ATOM   1798  O   GLN A 118       3.175  40.758   2.323  1.00 31.50           O
ATOM   1799  CB  GLN A 118       1.901  38.924   4.855  1.00 39.00           C
ATOM   1800  CG  GLN A 118       2.030  38.158   6.168  1.00 33.27           C
ATOM   1801  CD  GLN A 118       1.182  36.913   6.270  1.00 39.44           C
ATOM   1802  OE1 GLN A 118       1.681  35.810   6.061  1.00 38.12           O
ATOM   1803  NE2 GLN A 118      -0.082  37.067   6.691  1.00 38.08           N
ATOM   1804  H   GLN A 118       2.937  40.501   6.454  1.00 42.02           H
ATOM   1805  HA  GLN A 118       3.820  39.350   4.257  1.00 37.82           H
ATOM   1806  HB2 GLN A 118       1.080  39.438   4.892  1.00 46.80           H
ATOM   1807  HB3 GLN A 118       1.849  38.274   4.137  1.00 46.80           H
ATOM   1808  HG2 GLN A 118       2.955  37.890   6.279  1.00 39.92           H
ATOM   1809  HG3 GLN A 118       1.773  38.746   6.894  1.00 39.92           H
ATOM   1810 HE21 GLN A 118      -0.377  37.851   6.889  1.00 45.70           H
ATOM   1811 HE22 GLN A 118      -0.598  36.383   6.762  1.00 45.70           H
ATOM   1812  N   GLN A 119       1.933  41.895   3.833  1.00 36.16           N
ATOM   1813  CA  GLN A 119       1.594  42.956   2.887  1.00 36.42           C
ATOM   1814  C   GLN A 119       2.839  43.721   2.445  1.00 34.94           C
ATOM   1815  O   GLN A 119       2.954  44.115   1.276  1.00 29.63           O
ATOM   1816  CB  GLN A 119       0.548  43.883   3.518  1.00 35.04           C
ATOM   1817  CG  GLN A 119      -0.018  44.953   2.585  1.00 46.76           C
ATOM   1818  CD  GLN A 119      -0.605  44.411   1.265  1.00 43.38           C
ATOM   1819  OE1 GLN A 119      -1.559  43.635   1.260  1.00 46.96           O
ATOM   1820  NE2 GLN A 119      -0.047  44.865   0.144  1.00 42.62           N
ATOM   1821  H   GLN A 119       1.592  41.997   4.615  1.00 43.40           H
ATOM   1822  HA  GLN A 119       1.197  42.556   2.097  1.00 43.71           H
ATOM   1823  HB2 GLN A 119      -0.195  43.343   3.829  1.00 42.04           H
ATOM   1824  HB3 GLN A 119       0.955  44.339   4.272  1.00 42.04           H
ATOM   1825  HG2 GLN A 119      -0.727  45.424   3.050  1.00 56.11           H
ATOM   1826  HG3 GLN A 119       0.692  45.573   2.358  1.00 56.11           H
ATOM   1827 HE21 GLN A 119       0.602  45.428   0.184  1.00 51.15           H
ATOM   1828 HE22 GLN A 119      -0.336  44.595  -0.620  1.00 51.15           H
ATOM   1829  N   LEU A 120       3.809  43.900   3.342  1.00 32.82           N
ATOM   1830  CA  LEU A 120       5.056  44.546   2.934  1.00 32.27           C
ATOM   1831  C   LEU A 120       5.810  43.708   1.891  1.00 33.72           C
ATOM   1832  O   LEU A 120       6.359  44.255   0.920  1.00 31.57           O
ATOM   1833  CB  LEU A 120       5.936  44.828   4.158  1.00 30.52           C
ATOM   1834  CG  LEU A 120       7.342  45.399   3.873  1.00 26.48           C
ATOM   1835  CD1 LEU A 120       7.325  46.777   3.246  1.00 26.13           C
ATOM   1836  CD2 LEU A 120       8.152  45.432   5.147  1.00 30.90           C
ATOM   1837  H   LEU A 120       3.773  43.664   4.168  1.00 39.38           H
ATOM   1838  HA  LEU A 120       4.842  45.399   2.525  1.00 38.72           H
ATOM   1839  HB2 LEU A 120       5.475  45.467   4.724  1.00 36.62           H
ATOM   1840  HB3 LEU A 120       6.056  43.997   4.644  1.00 36.62           H
ATOM   1841  HG  LEU A 120       7.795  44.805   3.255  1.00 31.78           H
ATOM   1842 HD11 LEU A 120       8.238  47.067   3.098  1.00 31.36           H
ATOM   1843 HD12 LEU A 120       6.850  46.733   2.401  1.00 31.36           H
ATOM   1844 HD13 LEU A 120       6.875  47.391   3.847  1.00 31.36           H
ATOM   1845 HD21 LEU A 120       9.031  45.793   4.953  1.00 37.08           H
ATOM   1846 HD22 LEU A 120       7.699  45.995   5.794  1.00 37.08           H
ATOM   1847 HD23 LEU A 120       8.233  44.529   5.492  1.00 37.08           H
ATOM   1848  N   LEU A 121       5.864  42.386   2.079  1.00 27.24           N
ATOM   1849  CA  LEU A 121       6.551  41.533   1.107  1.00 37.73           C
ATOM   1850  C   LEU A 121       5.918  41.671  -0.280  1.00 29.53           C
ATOM   1851  O   LEU A 121       6.616  41.854  -1.280  1.00 31.32           O
ATOM   1852  CB  LEU A 121       6.532  40.065   1.576  1.00 27.00           C
ATOM   1853  CG  LEU A 121       7.148  39.048   0.575  1.00 26.66           C
ATOM   1854  CD1 LEU A 121       8.613  39.323   0.311  1.00 27.97           C
ATOM   1855  CD2 LEU A 121       6.968  37.617   1.037  1.00 30.71           C
ATOM   1856  H   LEU A 121       5.519  41.966   2.745  1.00 32.69           H
ATOM   1857  HA  LEU A 121       7.477  41.814   1.041  1.00 45.28           H
ATOM   1858  HB2 LEU A 121       7.032  40.000   2.405  1.00 32.40           H
ATOM   1859  HB3 LEU A 121       5.611  39.803   1.731  1.00 32.40           H
ATOM   1860  HG  LEU A 121       6.683  39.137  -0.272  1.00 31.99           H
ATOM   1861 HD11 LEU A 121       8.949  38.665  -0.317  1.00 33.57           H
ATOM   1862 HD12 LEU A 121       8.704  40.214  -0.062  1.00 33.57           H
ATOM   1863 HD13 LEU A 121       9.100  39.263   1.148  1.00 33.57           H
ATOM   1864 HD21 LEU A 121       7.367  37.022   0.383  1.00 36.85           H
ATOM   1865 HD22 LEU A 121       7.405  37.506   1.896  1.00 36.85           H
ATOM   1866 HD23 LEU A 121       6.020  37.430   1.121  1.00 36.85           H
ATOM   1867  N   ALA A 122       4.584  41.588  -0.348  1.00 30.00           N
ATOM   1868  CA  ALA A 122       3.872  41.775  -1.610  1.00 34.57           C
ATOM   1869  C   ALA A 122       4.258  43.101  -2.254  1.00 30.61           C
ATOM   1870  O   ALA A 122       4.660  43.150  -3.425  1.00 29.50           O
ATOM   1871  CB  ALA A 122       2.357  41.689  -1.344  1.00 34.07           C
ATOM   1872  H   ALA A 122       4.072  41.426   0.324  1.00 36.00           H
ATOM   1873  HA  ALA A 122       4.113  41.061  -2.220  1.00 41.48           H
ATOM   1874  HB1 ALA A 122       1.883  41.812  -2.182  1.00 40.88           H
ATOM   1875  HB2 ALA A 122       2.151  40.817  -0.973  1.00 40.88           H
ATOM   1876  HB3 ALA A 122       2.107  42.384  -0.716  1.00 40.88           H
ATOM   1877  N   ASP A 123       4.194  44.190  -1.481  1.00 32.33           N
ATOM   1878  CA  ASP A 123       4.446  45.527  -2.029  1.00 29.01           C
ATOM   1879  C   ASP A 123       5.880  45.663  -2.531  1.00 36.64           C
ATOM   1880  O   ASP A 123       6.129  46.192  -3.629  1.00 29.05           O
ATOM   1881  CB  ASP A 123       4.143  46.606  -0.957  1.00 39.06           C
ATOM   1882  CG  ASP A 123       2.684  46.570  -0.459  1.00 43.61           C
ATOM   1883  OD1 ASP A 123       1.809  46.026  -1.171  1.00 44.59           O
ATOM   1884  OD2 ASP A 123       2.398  47.093   0.647  1.00 50.97           O1-
ATOM   1885  H   ASP A 123       4.008  44.181  -0.641  1.00 38.80           H
ATOM   1886  HA  ASP A 123       3.851  45.676  -2.780  1.00 34.81           H
ATOM   1887  HB2 ASP A 123       4.724  46.464  -0.194  1.00 46.88           H
ATOM   1888  HB3 ASP A 123       4.307  47.483  -1.339  1.00 46.88           H
ATOM   1889  N   LEU A 124       6.844  45.229  -1.725  1.00 35.39           N
ATOM   1890  CA  LEU A 124       8.244  45.342  -2.125  1.00 30.75           C
ATOM   1891  C   LEU A 124       8.515  44.567  -3.404  1.00 27.29           C
ATOM   1892  O   LEU A 124       9.305  45.004  -4.249  1.00 31.79           O
ATOM   1893  CB  LEU A 124       9.145  44.826  -1.013  1.00 38.20           C
ATOM   1894  CG  LEU A 124       9.218  45.656   0.277  1.00 34.11           C
ATOM   1895  CD1 LEU A 124      10.147  44.941   1.223  1.00 36.94           C
ATOM   1896  CD2 LEU A 124       9.700  47.081  -0.029  1.00 36.32           C
ATOM   1897  H   LEU A 124       6.718  44.870  -0.953  1.00 42.47           H
ATOM   1898  HA  LEU A 124       8.458  46.275  -2.283  1.00 36.90           H
ATOM   1899  HB2 LEU A 124       8.838  43.940  -0.764  1.00 45.84           H
ATOM   1900  HB3 LEU A 124      10.048  44.763  -1.363  1.00 45.84           H
ATOM   1901  HG  LEU A 124       8.339  45.706   0.683  1.00 40.93           H
ATOM   1902 HD11 LEU A 124      10.209  45.448   2.048  1.00 44.33           H
ATOM   1903 HD12 LEU A 124       9.792  44.056   1.404  1.00 44.33           H
ATOM   1904 HD13 LEU A 124      11.022  44.868   0.812  1.00 44.33           H
ATOM   1905 HD21 LEU A 124       9.738  47.585   0.799  1.00 43.58           H
ATOM   1906 HD22 LEU A 124      10.582  47.036  -0.430  1.00 43.58           H
ATOM   1907 HD23 LEU A 124       9.077  47.500  -0.643  1.00 43.58           H
ATOM   1908  N   VAL A 125       7.906  43.395  -3.541  1.00 31.36           N
ATOM   1909  CA  VAL A 125       8.096  42.596  -4.753  1.00 34.38           C
ATOM   1910  C   VAL A 125       7.398  43.254  -5.943  1.00 37.09           C
ATOM   1911  O   VAL A 125       8.033  43.580  -6.952  1.00 34.67           O
ATOM   1912  CB  VAL A 125       7.599  41.158  -4.525  1.00 32.99           C
ATOM   1913  CG1 VAL A 125       7.625  40.376  -5.801  1.00 35.45           C
ATOM   1914  CG2 VAL A 125       8.456  40.459  -3.444  1.00 36.55           C
ATOM   1915  H   VAL A 125       7.383  43.041  -2.957  1.00 37.63           H
ATOM   1916  HA  VAL A 125       9.044  42.553  -4.953  1.00 41.26           H
ATOM   1917  HB  VAL A 125       6.682  41.186  -4.209  1.00 39.58           H
ATOM   1918 HG11 VAL A 125       7.308  39.476  -5.626  1.00 42.54           H
ATOM   1919 HG12 VAL A 125       7.049  40.811  -6.449  1.00 42.54           H
ATOM   1920 HG13 VAL A 125       8.536  40.347  -6.134  1.00 42.54           H
ATOM   1921 HG21 VAL A 125       8.127  39.556  -3.315  1.00 43.86           H
ATOM   1922 HG22 VAL A 125       9.380  40.436  -3.740  1.00 43.86           H
ATOM   1923 HG23 VAL A 125       8.386  40.958  -2.615  1.00 43.86           H
ATOM   1924  N   MET A 126       6.086  43.498  -5.812  1.00 37.36           N
ATOM   1925  CA  MET A 126       5.269  43.952  -6.938  1.00 40.23           C
ATOM   1926  C   MET A 126       5.664  45.363  -7.415  1.00 42.87           C
ATOM   1927  O   MET A 126       5.832  45.587  -8.623  1.00 39.92           O
ATOM   1928  CB  MET A 126       3.781  43.873  -6.549  1.00 40.89           C
ATOM   1929  CG  MET A 126       3.251  42.415  -6.414  1.00 35.34           C
ATOM   1930  SD  MET A 126       1.688  42.150  -5.489  1.00 42.05           S
ATOM   1931  CE  MET A 126       0.567  43.164  -6.465  1.00 43.61           C
ATOM   1932  H   MET A 126       5.648  43.408  -5.077  1.00 44.83           H
ATOM   1933  HA  MET A 126       5.405  43.337  -7.676  1.00 48.27           H
ATOM   1934  HB2 MET A 126       3.656  44.315  -5.695  1.00 49.07           H
ATOM   1935  HB3 MET A 126       3.254  44.318  -7.231  1.00 49.07           H
ATOM   1936  HG2 MET A 126       3.114  42.064  -7.307  1.00 42.41           H
ATOM   1937  HG3 MET A 126       3.935  41.890  -5.969  1.00 42.41           H
ATOM   1938  HE1 MET A 126      -0.321  43.114  -6.077  1.00 52.34           H
ATOM   1939  HE2 MET A 126       0.882  44.081  -6.455  1.00 52.34           H
ATOM   1940  HE3 MET A 126       0.550  42.829  -7.375  1.00 52.34           H
ATOM   1941  N   ASN A 127       5.866  46.321  -6.488  1.00 44.43           N
ATOM   1942  CA  ASN A 127       6.141  47.714  -6.878  1.00 41.32           C
ATOM   1943  C   ASN A 127       7.590  47.957  -7.301  1.00 40.47           C
ATOM   1944  O   ASN A 127       7.945  49.116  -7.554  1.00 43.97           O
ATOM   1945  CB  ASN A 127       5.857  48.741  -5.749  1.00 40.38           C
ATOM   1946  CG  ASN A 127       4.540  48.515  -4.975  1.00 48.58           C
ATOM   1947  OD1 ASN A 127       3.567  47.957  -5.492  1.00 46.54           O
ATOM   1948  ND2 ASN A 127       4.508  49.020  -3.704  1.00 58.61           N
ATOM   1949  H   ASN A 127       5.850  46.189  -5.638  1.00 53.32           H
ATOM   1950  HA  ASN A 127       5.572  47.941  -7.631  1.00 49.59           H
ATOM   1951  HB2 ASN A 127       6.584  48.701  -5.107  1.00 48.45           H
ATOM   1952  HB3 ASN A 127       5.818  49.627  -6.141  1.00 48.45           H
ATOM   1953 HD21 ASN A 127       3.802  48.927  -3.222  1.00 70.34           H
ATOM   1954 HD22 ASN A 127       5.194  49.431  -3.387  1.00 70.34           H
ATOM   1955  N   SER A 128       8.453  46.944  -7.326  1.00 35.02           N
ATOM   1956  CA  SER A 128       9.849  47.158  -7.707  1.00 44.61           C
ATOM   1957  C   SER A 128       9.967  47.272  -9.226  1.00 47.40           C
ATOM   1958  O   SER A 128       9.231  46.613  -9.964  1.00 42.93           O
ATOM   1959  CB  SER A 128      10.732  46.008  -7.199  1.00 43.51           C
ATOM   1960  OG  SER A 128      12.093  46.104  -7.644  1.00 41.05           O
ATOM   1961  H   SER A 128       8.258  46.130  -7.129  1.00 42.03           H
ATOM   1962  HA  SER A 128      10.167  47.985  -7.313  1.00 53.53           H
ATOM   1963  HB2 SER A 128      10.723  46.019  -6.229  1.00 52.21           H
ATOM   1964  HB3 SER A 128      10.361  45.171  -7.518  1.00 52.21           H
ATOM   1965  HG  SER A 128      12.122  46.089  -8.484  1.00 49.26           H
ATOM   1966  N   GLU A 129      10.899  48.116  -9.689  1.00 47.49           N
ATOM   1967  CA  GLU A 129      11.133  48.235 -11.127  1.00 57.06           C
ATOM   1968  C   GLU A 129      11.785  46.974 -11.661  1.00 57.17           C
ATOM   1969  O   GLU A 129      11.407  46.468 -12.727  1.00 53.72           O
ATOM   1970  CB  GLU A 129      12.017  49.450 -11.456  1.00 55.38           C
ATOM   1971  CG  GLU A 129      11.475  50.838 -11.051  1.00 63.96           C
ATOM   1972  CD  GLU A 129       9.991  51.058 -11.372  1.00 67.68           C
ATOM   1973  OE1 GLU A 129       9.585  50.943 -12.557  1.00 63.55           O
ATOM   1974  OE2 GLU A 129       9.227  51.346 -10.420  1.00 66.82           O1-
ATOM   1975  H   GLU A 129      11.397  48.619  -9.200  1.00 56.99           H
ATOM   1976  HA  GLU A 129      10.282  48.349 -11.579  1.00 68.47           H
ATOM   1977  HB2 GLU A 129      12.869  49.333 -11.007  1.00 66.46           H
ATOM   1978  HB3 GLU A 129      12.161  49.467 -12.415  1.00 66.46           H
ATOM   1979  HG2 GLU A 129      11.588  50.948 -10.094  1.00 76.75           H
ATOM   1980  HG3 GLU A 129      11.982  51.519 -11.521  1.00 76.75           H
ATOM   1981  N   GLU A 130      12.784  46.477 -10.943  1.00 56.47           N
ATOM   1982  CA  GLU A 130      13.462  45.232 -11.262  1.00 54.88           C
ATOM   1983  C   GLU A 130      12.825  44.081 -10.487  1.00 49.70           C
ATOM   1984  O   GLU A 130      12.109  44.295  -9.505  1.00 45.93           O
ATOM   1985  CB  GLU A 130      14.946  45.349 -10.917  1.00 56.35           C
ATOM   1986  CG  GLU A 130      15.622  46.605 -11.467  1.00 55.47           C
ATOM   1987  CD  GLU A 130      15.717  46.589 -12.975  1.00 71.14           C
ATOM   1988  OE1 GLU A 130      16.088  45.525 -13.527  1.00 70.09           O
ATOM   1989  OE2 GLU A 130      15.412  47.628 -13.614  1.00 77.70           O1-
ATOM   1990  H   GLU A 130      13.097  46.861 -10.240  1.00 67.76           H
ATOM   1991  HA  GLU A 130      13.379  45.050 -12.211  1.00 65.86           H
ATOM   1992  HB2 GLU A 130      15.042  45.361  -9.952  1.00 67.62           H
ATOM   1993  HB3 GLU A 130      15.412  44.580 -11.282  1.00 67.62           H
ATOM   1994  HG2 GLU A 130      15.106  47.384 -11.206  1.00 66.57           H
ATOM   1995  HG3 GLU A 130      16.521  46.665 -11.109  1.00 66.57           H
ATOM   1996  N   LYS A 131      13.088  42.851 -10.942  1.00 44.39           N
ATOM   1997  CA  LYS A 131      12.609  41.675 -10.224  1.00 44.03           C
ATOM   1998  C   LYS A 131      13.309  41.568  -8.868  1.00 37.76           C
ATOM   1999  O   LYS A 131      14.391  42.139  -8.633  1.00 37.44           O
ATOM   2000  CB  LYS A 131      12.811  40.391 -11.055  1.00 42.32           C
ATOM   2001  CG  LYS A 131      11.666  40.082 -12.007  1.00 45.21           C
ATOM   2002  CD  LYS A 131      11.994  38.968 -12.995  1.00 46.25           C
ATOM   2003  CE  LYS A 131      10.850  38.778 -13.958  1.00 48.45           C
ATOM   2004  NZ  LYS A 131      11.047  37.613 -14.896  1.00 53.02           N1+
ATOM   2005  H   LYS A 131      13.537  42.677 -11.654  1.00 53.26           H
ATOM   2006  HA  LYS A 131      11.658  41.775 -10.060  1.00 52.83           H
ATOM   2007  HB2 LYS A 131      13.619  40.486 -11.585  1.00 50.79           H
ATOM   2008  HB3 LYS A 131      12.903  39.638 -10.449  1.00 50.79           H
ATOM   2009  HG2 LYS A 131      10.893  39.806 -11.491  1.00 54.26           H
ATOM   2010  HG3 LYS A 131      11.455  40.881 -12.516  1.00 54.26           H
ATOM   2011  HD2 LYS A 131      12.786  39.206 -13.501  1.00 55.50           H
ATOM   2012  HD3 LYS A 131      12.133  38.138 -12.514  1.00 55.50           H
ATOM   2013  HE2 LYS A 131      10.037  38.619 -13.453  1.00 58.14           H
ATOM   2014  HE3 LYS A 131      10.754  39.580 -14.495  1.00 58.14           H
ATOM   2015  HZ1 LYS A 131      10.349  37.542 -15.443  1.00 63.63           H
ATOM   2016  HZ2 LYS A 131      11.783  37.736 -15.381  1.00 63.63           H
ATOM   2017  HZ3 LYS A 131      11.129  36.859 -14.431  1.00 63.63           H
ATOM   2018  N   VAL A 132      12.649  40.867  -7.950  1.00 40.43           N
ATOM   2019  CA  VAL A 132      13.112  40.756  -6.573  1.00 36.89           C
ATOM   2020  C   VAL A 132      13.348  39.290  -6.250  1.00 32.67           C
ATOM   2021  O   VAL A 132      12.435  38.463  -6.372  1.00 28.78           O
ATOM   2022  CB  VAL A 132      12.115  41.381  -5.580  1.00 36.82           C
ATOM   2023  CG1 VAL A 132      12.558  41.134  -4.144  1.00 39.37           C
ATOM   2024  CG2 VAL A 132      11.983  42.872  -5.832  1.00 38.16           C
ATOM   2025  H   VAL A 132      11.918  40.441  -8.105  1.00 48.51           H
ATOM   2026  HA  VAL A 132      13.957  41.223  -6.485  1.00 44.27           H
ATOM   2027  HB  VAL A 132      11.244  40.974  -5.702  1.00 44.19           H
ATOM   2028 HG11 VAL A 132      11.914  41.538  -3.542  1.00 47.25           H
ATOM   2029 HG12 VAL A 132      12.604  40.178  -3.989  1.00 47.25           H
ATOM   2030 HG13 VAL A 132      13.432  41.534  -4.011  1.00 47.25           H
ATOM   2031 HG21 VAL A 132      11.352  43.245  -5.196  1.00 45.79           H
ATOM   2032 HG22 VAL A 132      12.852  43.289  -5.720  1.00 45.79           H
ATOM   2033 HG23 VAL A 132      11.663  43.012  -6.737  1.00 45.79           H
ATOM   2034  N   THR A 133      14.571  38.983  -5.826  1.00 27.40           N
ATOM   2035  CA  THR A 133      14.892  37.711  -5.201  1.00 31.86           C
ATOM   2036  C   THR A 133      14.414  37.749  -3.757  1.00 27.04           C
ATOM   2037  O   THR A 133      14.678  38.712  -3.028  1.00 30.34           O
ATOM   2038  CB  THR A 133      16.405  37.459  -5.270  1.00 25.26           C
ATOM   2039  OG1 THR A 133      16.805  37.427  -6.633  1.00 36.11           O
ATOM   2040  CG2 THR A 133      16.787  36.139  -4.636  1.00 30.75           C
ATOM   2041  H   THR A 133      15.246  39.512  -5.894  1.00 32.88           H
ATOM   2042  HA  THR A 133      14.433  36.993  -5.664  1.00 38.23           H
ATOM   2043  HB  THR A 133      16.875  38.171  -4.810  1.00 30.31           H
ATOM   2044  HG1 THR A 133      17.632  37.289  -6.687  1.00 43.34           H
ATOM   2045 HG21 THR A 133      17.747  36.008  -4.695  1.00 36.90           H
ATOM   2046 HG22 THR A 133      16.525  36.132  -3.702  1.00 36.90           H
ATOM   2047 HG23 THR A 133      16.341  35.409  -5.094  1.00 36.90           H
ATOM   2048  N   ILE A 134      13.678  36.727  -3.356  1.00 24.45           N
ATOM   2049  CA  ILE A 134      13.272  36.557  -1.970  1.00 32.41           C
ATOM   2050  C   ILE A 134      14.151  35.485  -1.337  1.00 33.55           C
ATOM   2051  O   ILE A 134      14.229  34.346  -1.829  1.00 30.77           O
ATOM   2052  CB  ILE A 134      11.798  36.163  -1.859  1.00 26.78           C
ATOM   2053  CG1 ILE A 134      10.923  37.137  -2.643  1.00 27.42           C
ATOM   2054  CG2 ILE A 134      11.419  36.083  -0.382  1.00 28.92           C
ATOM   2055  CD1 ILE A 134       9.445  36.693  -2.694  1.00 27.75           C
ATOM   2056  H   ILE A 134      13.394  36.104  -3.877  1.00 29.35           H
ATOM   2057  HA  ILE A 134      13.405  37.389  -1.489  1.00 38.89           H
ATOM   2058  HB  ILE A 134      11.691  35.280  -2.247  1.00 32.14           H
ATOM   2059 HG12 ILE A 134      10.960  38.008  -2.218  1.00 32.90           H
ATOM   2060 HG13 ILE A 134      11.251  37.196  -3.553  1.00 32.90           H
ATOM   2061 HG21 ILE A 134      10.484  35.833  -0.310  1.00 34.71           H
ATOM   2062 HG22 ILE A 134      11.975  35.416   0.051  1.00 34.71           H
ATOM   2063 HG23 ILE A 134      11.562  36.950   0.028  1.00 34.71           H
ATOM   2064 HD11 ILE A 134       8.937  37.345  -3.202  1.00 33.30           H
ATOM   2065 HD12 ILE A 134       9.391  35.824  -3.123  1.00 33.30           H
ATOM   2066 HD13 ILE A 134       9.101  36.637  -1.789  1.00 33.30           H
ATOM   2067  N   CYS A 135      14.800  35.832  -0.237  1.00 25.85           N
ATOM   2068  CA  CYS A 135      15.553  34.864   0.554  1.00 26.72           C
ATOM   2069  C   CYS A 135      14.719  34.509   1.786  1.00 27.83           C
ATOM   2070  O   CYS A 135      14.549  35.340   2.688  1.00 20.84           O
ATOM   2071  CB  CYS A 135      16.927  35.421   0.929  1.00 22.92           C
ATOM   2072  SG  CYS A 135      17.908  34.254   1.912  1.00 24.22           S
ATOM   2073  H   CYS A 135      14.823  36.632   0.078  1.00 31.03           H
ATOM   2074  HA  CYS A 135      15.684  34.057   0.033  1.00 32.06           H
ATOM   2075  HB2 CYS A 135      17.420  35.619   0.118  1.00 27.51           H
ATOM   2076  HB3 CYS A 135      16.809  36.229   1.452  1.00 27.51           H
ATOM   2077  HG  CYS A 135      18.968  34.754   2.169  1.00 29.06           H
ATOM   2078  N   VAL A 136      14.171  33.287   1.796  1.00 26.02           N
ATOM   2079  CA  VAL A 136      13.247  32.803   2.823  1.00 27.72           C
ATOM   2080  C   VAL A 136      14.029  31.884   3.746  1.00 27.80           C
ATOM   2081  O   VAL A 136      14.382  30.769   3.347  1.00 19.70           O
ATOM   2082  CB  VAL A 136      12.049  32.033   2.238  1.00 32.50           C
ATOM   2083  CG1 VAL A 136      11.031  31.729   3.332  1.00 25.76           C
ATOM   2084  CG2 VAL A 136      11.400  32.775   1.014  1.00 31.03           C
ATOM   2085  H   VAL A 136      14.329  32.699   1.188  1.00 31.23           H
ATOM   2086  HA  VAL A 136      12.912  33.552   3.340  1.00 33.26           H
ATOM   2087  HB  VAL A 136      12.374  31.179   1.910  1.00 39.00           H
ATOM   2088 HG11 VAL A 136      10.286  31.245   2.943  1.00 30.92           H
ATOM   2089 HG12 VAL A 136      11.456  31.190   4.017  1.00 30.92           H
ATOM   2090 HG13 VAL A 136      10.720  32.565   3.713  1.00 30.92           H
ATOM   2091 HG21 VAL A 136      10.654  32.249   0.686  1.00 37.24           H
ATOM   2092 HG22 VAL A 136      11.089  33.647   1.303  1.00 37.24           H
ATOM   2093 HG23 VAL A 136      12.066  32.876   0.317  1.00 37.24           H
ATOM   2094  N   THR A 137      14.249  32.324   4.999  1.00 18.67           N
ATOM   2095  CA  THR A 137      14.961  31.541   5.993  1.00 14.24           C
ATOM   2096  C   THR A 137      14.092  31.119   7.161  1.00 20.68           C
ATOM   2097  O   THR A 137      14.588  30.440   8.081  1.00 20.65           O
ATOM   2098  CB  THR A 137      16.171  32.300   6.513  1.00 18.28           C
ATOM   2099  OG1 THR A 137      15.740  33.522   7.132  1.00 20.28           O
ATOM   2100  CG2 THR A 137      17.121  32.597   5.393  1.00 23.08           C
ATOM   2101  H   THR A 137      13.986  33.089   5.290  1.00 22.40           H
ATOM   2102  HA  THR A 137      15.287  30.732   5.568  1.00 17.09           H
ATOM   2103  HB  THR A 137      16.634  31.755   7.168  1.00 21.94           H
ATOM   2104  HG1 THR A 137      15.224  33.352   7.773  1.00 24.34           H
ATOM   2105 HG21 THR A 137      17.891  33.081   5.730  1.00 27.69           H
ATOM   2106 HG22 THR A 137      17.423  31.769   4.986  1.00 27.69           H
ATOM   2107 HG23 THR A 137      16.680  33.136   4.718  1.00 27.69           H
ATOM   2108  N   GLY A 138      12.814  31.454   7.129  1.00 24.49           N
ATOM   2109  CA  GLY A 138      11.862  30.943   8.081  1.00 19.72           C
ATOM   2110  C   GLY A 138      10.814  30.171   7.303  1.00 28.35           C
ATOM   2111  O   GLY A 138      11.054  29.768   6.153  1.00 21.36           O
ATOM   2112  H   GLY A 138      12.471  31.988   6.549  1.00 29.39           H
ATOM   2113  HA2 GLY A 138      12.298  30.350   8.713  1.00 23.67           H
ATOM   2114  HA3 GLY A 138      11.437  31.672   8.560  1.00 23.67           H
ATOM   2115  N   PRO A 139       9.644  29.946   7.891  1.00 25.18           N
ATOM   2116  CA  PRO A 139       8.591  29.197   7.181  1.00 29.35           C
ATOM   2117  C   PRO A 139       8.060  29.968   5.979  1.00 25.92           C
ATOM   2118  O   PRO A 139       8.298  31.160   5.802  1.00 27.77           O
ATOM   2119  CB  PRO A 139       7.507  28.977   8.249  1.00 26.92           C
ATOM   2120  CG  PRO A 139       8.273  29.081   9.563  1.00 30.90           C
ATOM   2121  CD  PRO A 139       9.319  30.132   9.316  1.00 23.97           C
ATOM   2122  HA  PRO A 139       8.931  28.338   6.886  1.00 35.22           H
ATOM   2123  HB2 PRO A 139       6.832  29.670   8.184  1.00 32.31           H
ATOM   2124  HB3 PRO A 139       7.115  28.096   8.145  1.00 32.31           H
ATOM   2125  HG2 PRO A 139       7.671  29.356  10.272  1.00 37.08           H
ATOM   2126  HG3 PRO A 139       8.685  28.228   9.771  1.00 37.08           H
ATOM   2127  HD2 PRO A 139       8.953  31.018   9.467  1.00 28.76           H
ATOM   2128  HD3 PRO A 139      10.101  29.969   9.866  1.00 28.76           H
ATOM   2129  N   LEU A 140       7.294  29.259   5.152  1.00 27.41           N
ATOM   2130  CA  LEU A 140       6.853  29.771   3.854  1.00 32.11           C
ATOM   2131  C   LEU A 140       5.492  30.486   3.914  1.00 31.01           C
ATOM   2132  O   LEU A 140       4.945  30.847   2.860  1.00 28.17           O
ATOM   2133  CB  LEU A 140       6.794  28.616   2.824  1.00 28.94           C
ATOM   2134  CG  LEU A 140       8.197  28.203   2.354  1.00 30.02           C
ATOM   2135  CD1 LEU A 140       8.230  26.805   1.718  1.00 26.81           C
ATOM   2136  CD2 LEU A 140       8.768  29.244   1.406  1.00 28.29           C
ATOM   2137  H   LEU A 140       7.011  28.465   5.323  1.00 32.89           H
ATOM   2138  HA  LEU A 140       7.507  30.413   3.537  1.00 38.54           H
ATOM   2139  HB2 LEU A 140       6.371  27.845   3.233  1.00 34.73           H
ATOM   2140  HB3 LEU A 140       6.287  28.905   2.050  1.00 34.73           H
ATOM   2141  HG  LEU A 140       8.777  28.176   3.131  1.00 36.03           H
ATOM   2142 HD11 LEU A 140       9.138  26.604   1.444  1.00 32.18           H
ATOM   2143 HD12 LEU A 140       7.930  26.154   2.372  1.00 32.18           H
ATOM   2144 HD13 LEU A 140       7.641  26.795   0.948  1.00 32.18           H
ATOM   2145 HD21 LEU A 140       9.652  28.961   1.124  1.00 33.94           H
ATOM   2146 HD22 LEU A 140       8.184  29.323   0.636  1.00 33.94           H
ATOM   2147 HD23 LEU A 140       8.824  30.094   1.869  1.00 33.94           H
ATOM   2148  N   SER A 141       4.932  30.648   5.114  1.00 28.41           N
ATOM   2149  CA  SER A 141       3.627  31.284   5.288  1.00 30.37           C
ATOM   2150  C   SER A 141       3.480  32.579   4.491  1.00 31.87           C
ATOM   2151  O   SER A 141       2.392  32.875   3.986  1.00 31.90           O
ATOM   2152  CB  SER A 141       3.405  31.560   6.765  1.00 29.84           C
ATOM   2153  OG  SER A 141       3.757  30.448   7.536  1.00 31.42           O
ATOM   2154  H   SER A 141       5.294  30.394   5.851  1.00 34.09           H
ATOM   2155  HA  SER A 141       2.936  30.672   4.991  1.00 36.45           H
ATOM   2156  HB2 SER A 141       3.953  32.315   7.031  1.00 35.81           H
ATOM   2157  HB3 SER A 141       2.468  31.762   6.911  1.00 35.81           H
ATOM   2158  HG  SER A 141       3.290  29.785   7.315  1.00 37.71           H
ATOM   2159  N   ASN A 142       4.553  33.367   4.362  1.00 29.36           N
ATOM   2160  CA  ASN A 142       4.389  34.716   3.814  1.00 29.37           C
ATOM   2161  C   ASN A 142       4.432  34.760   2.295  1.00 33.12           C
ATOM   2162  O   ASN A 142       3.698  35.545   1.686  1.00 31.57           O
ATOM   2163  CB  ASN A 142       5.459  35.668   4.373  1.00 28.43           C
ATOM   2164  CG  ASN A 142       5.560  35.590   5.848  1.00 26.80           C
ATOM   2165  OD1 ASN A 142       4.568  35.735   6.555  1.00 28.77           O
ATOM   2166  ND2 ASN A 142       6.741  35.262   6.331  1.00 26.86           N
ATOM   2167  H   ASN A 142       5.359  33.153   4.576  1.00 35.24           H
ATOM   2168  HA  ASN A 142       3.524  35.056   4.090  1.00 35.24           H
ATOM   2169  HB2 ASN A 142       6.322  35.432   3.999  1.00 34.12           H
ATOM   2170  HB3 ASN A 142       5.229  36.580   4.134  1.00 34.12           H
ATOM   2171 HD21 ASN A 142       6.857  35.202   7.181  1.00 32.23           H
ATOM   2172 HD22 ASN A 142       7.397  35.108   5.796  1.00 32.23           H
ATOM   2173  N   VAL A 143       5.303  33.958   1.673  1.00 35.12           N
ATOM   2174  CA  VAL A 143       5.249  33.787   0.223  1.00 32.53           C
ATOM   2175  C   VAL A 143       3.934  33.137  -0.180  1.00 30.12           C
ATOM   2176  O   VAL A 143       3.338  33.509  -1.191  1.00 34.85           O
ATOM   2177  CB  VAL A 143       6.464  32.983  -0.275  1.00 22.28           C
ATOM   2178  CG1 VAL A 143       6.444  32.846  -1.792  1.00 29.67           C
ATOM   2179  CG2 VAL A 143       7.763  33.664   0.138  1.00 18.74           C
ATOM   2180  H   VAL A 143       5.924  33.510   2.063  1.00 42.15           H
ATOM   2181  HA  VAL A 143       5.285  34.662  -0.194  1.00 39.04           H
ATOM   2182  HB  VAL A 143       6.445  32.094   0.115  1.00 26.74           H
ATOM   2183 HG11 VAL A 143       7.220  32.335  -2.072  1.00 35.60           H
ATOM   2184 HG12 VAL A 143       5.632  32.386  -2.057  1.00 35.60           H
ATOM   2185 HG13 VAL A 143       6.469  33.731  -2.189  1.00 35.60           H
ATOM   2186 HG21 VAL A 143       8.511  33.139  -0.186  1.00 22.48           H
ATOM   2187 HG22 VAL A 143       7.789  34.553  -0.249  1.00 22.48           H
ATOM   2188 HG23 VAL A 143       7.794  33.722   1.106  1.00 22.48           H
ATOM   2189  N   ALA A 144       3.455  32.165   0.598  1.00 29.53           N
ATOM   2190  CA  ALA A 144       2.143  31.571   0.317  1.00 38.65           C
ATOM   2191  C   ALA A 144       1.016  32.599   0.435  1.00 42.14           C
ATOM   2192  O   ALA A 144       0.078  32.599  -0.366  1.00 37.86           O
ATOM   2193  CB  ALA A 144       1.860  30.404   1.260  1.00 35.52           C
ATOM   2194  H   ALA A 144       3.859  31.836   1.282  1.00 35.44           H
ATOM   2195  HA  ALA A 144       2.141  31.229  -0.591  1.00 46.38           H
ATOM   2196  HB1 ALA A 144       0.989  30.033   1.050  1.00 42.62           H
ATOM   2197  HB2 ALA A 144       2.546  29.729   1.140  1.00 42.62           H
ATOM   2198  HB3 ALA A 144       1.871  30.729   2.174  1.00 42.62           H
ATOM   2199  N   TRP A 145       1.059  33.449   1.461  1.00 41.24           N
ATOM   2200  CA  TRP A 145       0.052  34.500   1.588  1.00 37.23           C
ATOM   2201  C   TRP A 145       0.039  35.412   0.370  1.00 37.38           C
ATOM   2202  O   TRP A 145      -1.037  35.815  -0.084  1.00 43.47           O
ATOM   2203  CB  TRP A 145       0.293  35.304   2.870  1.00 44.40           C
ATOM   2204  CG  TRP A 145      -0.709  36.369   3.170  1.00 43.08           C
ATOM   2205  CD1 TRP A 145      -1.781  36.267   4.012  1.00 43.88           C
ATOM   2206  CD2 TRP A 145      -0.716  37.713   2.667  1.00 35.82           C
ATOM   2207  NE1 TRP A 145      -2.453  37.476   4.067  1.00 39.89           N
ATOM   2208  CE2 TRP A 145      -1.821  38.373   3.242  1.00 39.43           C
ATOM   2209  CE3 TRP A 145       0.103  38.420   1.796  1.00 36.61           C
ATOM   2210  CZ2 TRP A 145      -2.122  39.707   2.961  1.00 40.11           C
ATOM   2211  CZ3 TRP A 145      -0.198  39.762   1.523  1.00 40.55           C
ATOM   2212  CH2 TRP A 145      -1.301  40.379   2.094  1.00 37.17           C
ATOM   2213  H   TRP A 145       1.650  33.439   2.086  1.00 49.49           H
ATOM   2214  HA  TRP A 145      -0.822  34.087   1.657  1.00 44.67           H
ATOM   2215  HB2 TRP A 145       0.295  34.689   3.620  1.00 53.28           H
ATOM   2216  HB3 TRP A 145       1.160  35.733   2.802  1.00 53.28           H
ATOM   2217  HD1 TRP A 145      -2.017  35.503   4.487  1.00 52.66           H
ATOM   2218  HE1 TRP A 145      -3.164  37.633   4.524  1.00 47.87           H
ATOM   2219  HE3 TRP A 145       0.844  38.014   1.408  1.00 43.93           H
ATOM   2220  HZ2 TRP A 145      -2.858  40.125   3.346  1.00 48.13           H
ATOM   2221  HZ3 TRP A 145       0.339  40.241   0.934  1.00 48.66           H
ATOM   2222  HH2 TRP A 145      -1.482  41.269   1.891  1.00 44.61           H
ATOM   2223  N   CYS A 146       1.218  35.742  -0.184  1.00 32.15           N
ATOM   2224  CA  CYS A 146       1.276  36.611  -1.361  1.00 31.79           C
ATOM   2225  C   CYS A 146       0.744  35.909  -2.614  1.00 44.79           C
ATOM   2226  O   CYS A 146       0.151  36.550  -3.498  1.00 37.84           O
ATOM   2227  CB  CYS A 146       2.711  37.082  -1.625  1.00 36.76           C
ATOM   2228  SG  CYS A 146       3.375  38.270  -0.396  1.00 33.88           S
ATOM   2229  H   CYS A 146       1.984  35.477   0.101  1.00 38.58           H
ATOM   2230  HA  CYS A 146       0.727  37.395  -1.202  1.00 38.15           H
ATOM   2231  HB2 CYS A 146       3.294  36.307  -1.627  1.00 44.12           H
ATOM   2232  HB3 CYS A 146       2.739  37.513  -2.493  1.00 44.12           H
ATOM   2233  HG  CYS A 146       3.370  37.755   0.688  1.00 40.66           H
ATOM   2234  N   ILE A 147       1.007  34.607  -2.731  1.00 38.00           N
ATOM   2235  CA  ILE A 147       0.508  33.823  -3.858  1.00 44.27           C
ATOM   2236  C   ILE A 147      -1.009  33.712  -3.792  1.00 41.45           C
ATOM   2237  O   ILE A 147      -1.713  34.020  -4.761  1.00 48.76           O
ATOM   2238  CB  ILE A 147       1.176  32.435  -3.875  1.00 39.47           C
ATOM   2239  CG1 ILE A 147       2.683  32.559  -4.108  1.00 33.92           C
ATOM   2240  CG2 ILE A 147       0.547  31.518  -4.980  1.00 44.39           C
ATOM   2241  CD1 ILE A 147       3.454  31.241  -3.853  1.00 38.10           C
ATOM   2242  H   ILE A 147       1.473  34.154  -2.168  1.00 45.60           H
ATOM   2243  HA  ILE A 147       0.740  34.276  -4.683  1.00 53.13           H
ATOM   2244  HB  ILE A 147       1.032  32.016  -3.012  1.00 47.36           H
ATOM   2245 HG12 ILE A 147       2.838  32.822  -5.028  1.00 40.70           H
ATOM   2246 HG13 ILE A 147       3.039  33.233  -3.507  1.00 40.70           H
ATOM   2247 HG21 ILE A 147       0.989  30.655  -4.963  1.00 53.27           H
ATOM   2248 HG22 ILE A 147      -0.400  31.409  -4.798  1.00 53.27           H
ATOM   2249 HG23 ILE A 147       0.671  31.937  -5.846  1.00 53.27           H
ATOM   2250 HD11 ILE A 147       4.398  31.391  -4.019  1.00 45.73           H
ATOM   2251 HD12 ILE A 147       3.318  30.968  -2.933  1.00 45.73           H
ATOM   2252 HD13 ILE A 147       3.117  30.558  -4.454  1.00 45.73           H
ATOM   2253  N   ASP A 148      -1.530  33.280  -2.646  1.00 34.97           N
ATOM   2254  CA  ASP A 148      -2.968  33.124  -2.477  1.00 39.72           C
ATOM   2255  C   ASP A 148      -3.737  34.409  -2.786  1.00 50.29           C
ATOM   2256  O   ASP A 148      -4.917  34.345  -3.152  1.00 46.17           O
ATOM   2257  CB  ASP A 148      -3.292  32.691  -1.045  1.00 34.23           C
ATOM   2258  CG  ASP A 148      -3.101  31.210  -0.817  1.00 37.77           C
ATOM   2259  OD1 ASP A 148      -2.895  30.468  -1.801  1.00 38.44           O
ATOM   2260  OD2 ASP A 148      -3.149  30.781   0.359  1.00 39.72           O1-
ATOM   2261  H   ASP A 148      -1.069  33.070  -1.950  1.00 41.96           H
ATOM   2262  HA  ASP A 148      -3.284  32.433  -3.080  1.00 47.66           H
ATOM   2263  HB2 ASP A 148      -2.709  33.165  -0.433  1.00 41.08           H
ATOM   2264  HB3 ASP A 148      -4.218  32.905  -0.853  1.00 41.08           H
ATOM   2265  N   LYS A 149      -3.104  35.577  -2.629  1.00 43.95           N
ATOM   2266  CA  LYS A 149      -3.821  36.841  -2.724  1.00 40.12           C
ATOM   2267  C   LYS A 149      -3.570  37.563  -4.036  1.00 48.54           C
ATOM   2268  O   LYS A 149      -4.481  38.211  -4.555  1.00 47.86           O
ATOM   2269  CB  LYS A 149      -3.450  37.755  -1.545  1.00 48.90           C
ATOM   2270  CG  LYS A 149      -4.217  39.089  -1.488  1.00 50.29           C
ATOM   2271  CD  LYS A 149      -4.021  39.877  -0.177  1.00 49.89           C
ATOM   2272  CE  LYS A 149      -4.768  41.240  -0.219  1.00 47.17           C
ATOM   2273  NZ  LYS A 149      -4.778  41.943   1.076  1.00 49.78           N1+
ATOM   2274  H   LYS A 149      -2.263  35.659  -2.467  1.00 52.74           H
ATOM   2275  HA  LYS A 149      -4.773  36.661  -2.666  1.00 48.15           H
ATOM   2276  HB2 LYS A 149      -3.627  37.280  -0.718  1.00 58.68           H
ATOM   2277  HB3 LYS A 149      -2.504  37.964  -1.603  1.00 58.68           H
ATOM   2278  HG2 LYS A 149      -3.917  39.652  -2.218  1.00 60.35           H
ATOM   2279  HG3 LYS A 149      -5.165  38.907  -1.583  1.00 60.35           H
ATOM   2280  HD2 LYS A 149      -4.373  39.360   0.564  1.00 59.87           H
ATOM   2281  HD3 LYS A 149      -3.075  40.052  -0.046  1.00 59.87           H
ATOM   2282  HE2 LYS A 149      -4.333  41.816  -0.867  1.00 56.61           H
ATOM   2283  HE3 LYS A 149      -5.689  41.085  -0.481  1.00 56.61           H
ATOM   2284  HZ1 LYS A 149      -5.215  42.714   1.000  1.00 59.74           H
ATOM   2285  HZ2 LYS A 149      -5.180  41.441   1.691  1.00 59.74           H
ATOM   2286  HZ3 LYS A 149      -3.943  42.108   1.338  1.00 59.74           H
ATOM   2287  N   TYR A 150      -2.377  37.456  -4.604  1.00 42.32           N
ATOM   2288  CA  TYR A 150      -2.055  38.188  -5.815  1.00 45.05           C
ATOM   2289  C   TYR A 150      -1.669  37.267  -6.960  1.00 49.78           C
ATOM   2290  O   TYR A 150      -1.483  37.745  -8.084  1.00 55.00           O
ATOM   2291  CB  TYR A 150      -0.929  39.199  -5.545  1.00 46.46           C
ATOM   2292  CG  TYR A 150      -1.301  40.278  -4.529  1.00 50.23           C
ATOM   2293  CD1 TYR A 150      -1.204  40.049  -3.167  1.00 48.05           C
ATOM   2294  CD2 TYR A 150      -1.751  41.525  -4.943  1.00 56.85           C
ATOM   2295  CE1 TYR A 150      -1.542  41.020  -2.257  1.00 46.31           C
ATOM   2296  CE2 TYR A 150      -2.079  42.510  -4.036  1.00 51.71           C
ATOM   2297  CZ  TYR A 150      -1.981  42.250  -2.695  1.00 51.17           C
ATOM   2298  OH  TYR A 150      -2.314  43.229  -1.789  1.00 53.55           O
ATOM   2299  H   TYR A 150      -1.737  36.965  -4.307  1.00 50.78           H
ATOM   2300  HA  TYR A 150      -2.839  38.687  -6.092  1.00 54.06           H
ATOM   2301  HB2 TYR A 150      -0.156  38.723  -5.202  1.00 55.75           H
ATOM   2302  HB3 TYR A 150      -0.699  39.642  -6.377  1.00 55.75           H
ATOM   2303  HD1 TYR A 150      -0.909  39.221  -2.863  1.00 57.66           H
ATOM   2304  HD2 TYR A 150      -1.819  41.704  -5.853  1.00 68.22           H
ATOM   2305  HE1 TYR A 150      -1.470  40.850  -1.345  1.00 55.57           H
ATOM   2306  HE2 TYR A 150      -2.380  43.339  -4.333  1.00 62.05           H
ATOM   2307  HH  TYR A 150      -2.205  42.946  -1.006  1.00 64.26           H
ATOM   2308  N   GLY A 151      -1.557  35.966  -6.712  1.00 46.21           N
ATOM   2309  CA  GLY A 151      -1.199  35.015  -7.743  1.00 45.38           C
ATOM   2310  C   GLY A 151      -0.153  35.505  -8.721  1.00 46.39           C
ATOM   2311  O   GLY A 151       0.940  35.923  -8.344  1.00 46.14           O
ATOM   2312  H   GLY A 151      -1.688  35.610  -5.941  1.00 55.45           H
ATOM   2313  HA2 GLY A 151      -0.861  34.208  -7.323  1.00 54.46           H
ATOM   2314  HA3 GLY A 151      -1.994  34.781  -8.247  1.00 54.46           H
ATOM   2315  N   GLU A 152      -0.509  35.468 -10.001  1.00 45.92           N
ATOM   2316  CA  GLU A 152       0.431  35.801 -11.060  1.00 47.62           C
ATOM   2317  C   GLU A 152       0.975  37.228 -10.943  1.00 41.01           C
ATOM   2318  O   GLU A 152       2.071  37.510 -11.445  1.00 36.45           O
ATOM   2319  CB  GLU A 152      -0.267  35.580 -12.410  1.00 47.18           C
ATOM   2320  CG  GLU A 152       0.669  35.524 -13.587  1.00 47.13           C
ATOM   2321  CD  GLU A 152       0.923  36.885 -14.185  1.00 49.31           C
ATOM   2322  OE1 GLU A 152       0.074  37.788 -13.992  1.00 49.89           O
ATOM   2323  OE2 GLU A 152       1.963  37.041 -14.868  1.00 55.67           O1-
ATOM   2324  H   GLU A 152      -1.292  35.251 -10.281  1.00 55.10           H
ATOM   2325  HA  GLU A 152       1.184  35.193 -11.012  1.00 57.15           H
ATOM   2326  HB2 GLU A 152      -0.749  34.740 -12.377  1.00 56.62           H
ATOM   2327  HB3 GLU A 152      -0.888  36.309 -12.562  1.00 56.62           H
ATOM   2328  HG2 GLU A 152       1.520  35.159 -13.298  1.00 56.55           H
ATOM   2329  HG3 GLU A 152       0.281  34.961 -14.274  1.00 56.55           H
ATOM   2330  N   LYS A 153       0.228  38.153 -10.325  1.00 41.26           N
ATOM   2331  CA  LYS A 153       0.734  39.523 -10.143  1.00 47.67           C
ATOM   2332  C   LYS A 153       1.950  39.579  -9.206  1.00 49.08           C
ATOM   2333  O   LYS A 153       2.820  40.446  -9.368  1.00 41.73           O
ATOM   2334  CB  LYS A 153      -0.372  40.416  -9.591  1.00 49.22           C
ATOM   2335  CG  LYS A 153      -1.579  40.599 -10.527  1.00 55.45           C
ATOM   2336  CD  LYS A 153      -2.773  41.241  -9.789  1.00 54.18           C
ATOM   2337  CE  LYS A 153      -3.483  40.222  -8.887  1.00 59.97           C
ATOM   2338  NZ  LYS A 153      -4.543  40.817  -8.018  1.00 62.36           N1+
ATOM   2339  H   LYS A 153      -0.559  38.017 -10.008  1.00 49.52           H
ATOM   2340  HA  LYS A 153       1.004  39.877 -11.005  1.00 57.21           H
ATOM   2341  HB2 LYS A 153      -0.698  40.028  -8.764  1.00 59.07           H
ATOM   2342  HB3 LYS A 153      -0.001  41.294  -9.415  1.00 59.07           H
ATOM   2343  HG2 LYS A 153      -1.328  41.179 -11.263  1.00 66.55           H
ATOM   2344  HG3 LYS A 153      -1.858  39.732 -10.863  1.00 66.55           H
ATOM   2345  HD2 LYS A 153      -2.452  41.968  -9.233  1.00 65.01           H
ATOM   2346  HD3 LYS A 153      -3.412  41.570 -10.439  1.00 65.01           H
ATOM   2347  HE2 LYS A 153      -3.901  39.549  -9.445  1.00 71.97           H
ATOM   2348  HE3 LYS A 153      -2.825  39.806  -8.308  1.00 71.97           H
ATOM   2349  HZ1 LYS A 153      -4.918  40.182  -7.520  1.00 74.83           H
ATOM   2350  HZ2 LYS A 153      -4.187  41.433  -7.483  1.00 74.83           H
ATOM   2351  HZ3 LYS A 153      -5.170  41.198  -8.522  1.00 74.83           H
ATOM   2352  N   PHE A 154       2.015  38.678  -8.215  1.00 47.80           N
ATOM   2353  CA  PHE A 154       3.189  38.549  -7.349  1.00 39.93           C
ATOM   2354  C   PHE A 154       4.267  37.693  -8.008  1.00 42.43           C
ATOM   2355  O   PHE A 154       5.403  38.151  -8.200  1.00 33.59           O
ATOM   2356  CB  PHE A 154       2.748  37.950  -6.009  1.00 49.18           C
ATOM   2357  CG  PHE A 154       3.876  37.701  -5.023  1.00 48.50           C
ATOM   2358  CD1 PHE A 154       4.495  38.765  -4.352  1.00 39.74           C
ATOM   2359  CD2 PHE A 154       4.289  36.394  -4.735  1.00 42.67           C
ATOM   2360  CE1 PHE A 154       5.511  38.535  -3.432  1.00 42.71           C
ATOM   2361  CE2 PHE A 154       5.292  36.160  -3.822  1.00 40.33           C
ATOM   2362  CZ  PHE A 154       5.906  37.245  -3.155  1.00 43.56           C
ATOM   2363  H   PHE A 154       1.384  38.126  -8.025  1.00 57.36           H
ATOM   2364  HA  PHE A 154       3.561  39.429  -7.181  1.00 47.91           H
ATOM   2365  HB2 PHE A 154       2.120  38.560  -5.590  1.00 59.02           H
ATOM   2366  HB3 PHE A 154       2.313  37.100  -6.179  1.00 59.02           H
ATOM   2367  HD1 PHE A 154       4.225  39.638  -4.528  1.00 47.69           H
ATOM   2368  HD2 PHE A 154       3.881  35.677  -5.165  1.00 51.20           H
ATOM   2369  HE1 PHE A 154       5.917  39.249  -2.996  1.00 51.25           H
ATOM   2370  HE2 PHE A 154       5.563  35.289  -3.641  1.00 48.40           H
ATOM   2371  HZ  PHE A 154       6.591  37.088  -2.547  1.00 52.27           H
ATOM   2372  N   THR A 155       3.909  36.463  -8.409  1.00 41.68           N
ATOM   2373  CA  THR A 155       4.916  35.489  -8.842  1.00 42.92           C
ATOM   2374  C   THR A 155       5.647  35.963 -10.085  1.00 39.57           C
ATOM   2375  O   THR A 155       6.840  35.679 -10.259  1.00 40.87           O
ATOM   2376  CB  THR A 155       4.282  34.112  -9.100  1.00 44.78           C
ATOM   2377  OG1 THR A 155       3.288  34.200 -10.136  1.00 48.10           O
ATOM   2378  CG2 THR A 155       3.654  33.537  -7.806  1.00 45.32           C
ATOM   2379  H   THR A 155       3.099  36.174  -8.438  1.00 50.02           H
ATOM   2380  HA  THR A 155       5.572  35.384  -8.135  1.00 51.51           H
ATOM   2381  HB  THR A 155       4.977  33.499  -9.387  1.00 53.73           H
ATOM   2382  HG1 THR A 155       2.946  33.444 -10.271  1.00 57.72           H
ATOM   2383 HG21 THR A 155       3.260  32.669  -7.987  1.00 54.39           H
ATOM   2384 HG22 THR A 155       4.336  33.437  -7.123  1.00 54.39           H
ATOM   2385 HG23 THR A 155       2.964  34.135  -7.479  1.00 54.39           H
ATOM   2386  N   SER A 156       4.958  36.681 -10.975  1.00 41.90           N
ATOM   2387  CA  SER A 156       5.659  37.161 -12.148  1.00 40.19           C
ATOM   2388  C   SER A 156       6.731  38.160 -11.777  1.00 35.79           C
ATOM   2389  O   SER A 156       7.678  38.343 -12.542  1.00 38.84           O
ATOM   2390  CB  SER A 156       4.670  37.766 -13.160  1.00 48.12           C
ATOM   2391  OG  SER A 156       3.761  38.657 -12.538  1.00 47.84           O
ATOM   2392  H   SER A 156       4.126  36.890 -10.923  1.00 50.28           H
ATOM   2393  HA  SER A 156       6.096  36.409 -12.578  1.00 48.23           H
ATOM   2394  HB2 SER A 156       5.170  38.250 -13.836  1.00 57.74           H
ATOM   2395  HB3 SER A 156       4.168  37.046 -13.575  1.00 57.74           H
ATOM   2396  HG  SER A 156       3.318  38.251 -11.951  1.00 57.41           H
ATOM   2397  N   LYS A 157       6.605  38.817 -10.619  1.00 43.87           N
ATOM   2398  CA  LYS A 157       7.577  39.806 -10.163  1.00 44.21           C
ATOM   2399  C   LYS A 157       8.791  39.201  -9.453  1.00 40.35           C
ATOM   2400  O   LYS A 157       9.781  39.907  -9.238  1.00 38.29           O
ATOM   2401  CB  LYS A 157       6.877  40.821  -9.231  1.00 46.26           C
ATOM   2402  CG  LYS A 157       5.846  41.722  -9.962  1.00 41.08           C
ATOM   2403  CD  LYS A 157       6.481  42.491 -11.119  1.00 42.03           C
ATOM   2404  CE  LYS A 157       7.731  43.234 -10.682  1.00 43.40           C
ATOM   2405  NZ  LYS A 157       8.326  44.060 -11.756  1.00 54.27           N1+
ATOM   2406  H   LYS A 157       5.951  38.702 -10.073  1.00 52.64           H
ATOM   2407  HA  LYS A 157       7.904  40.294 -10.934  1.00 53.05           H
ATOM   2408  HB2 LYS A 157       6.406  40.335  -8.536  1.00 55.51           H
ATOM   2409  HB3 LYS A 157       7.548  41.397  -8.834  1.00 55.51           H
ATOM   2410  HG2 LYS A 157       5.136  41.168 -10.321  1.00 49.30           H
ATOM   2411  HG3 LYS A 157       5.483  42.366  -9.334  1.00 49.30           H
ATOM   2412  HD2 LYS A 157       6.728  41.868 -11.819  1.00 50.43           H
ATOM   2413  HD3 LYS A 157       5.845  43.141 -11.457  1.00 50.43           H
ATOM   2414  HE2 LYS A 157       7.506  43.821  -9.943  1.00 52.08           H
ATOM   2415  HE3 LYS A 157       8.397  42.588 -10.399  1.00 52.08           H
ATOM   2416  HZ1 LYS A 157       9.053  44.475 -11.453  1.00 65.13           H
ATOM   2417  HZ2 LYS A 157       8.552  43.546 -12.446  1.00 65.13           H
ATOM   2418  HZ3 LYS A 157       7.739  44.670 -12.030  1.00 65.13           H
ATOM   2419  N   VAL A 158       8.770  37.920  -9.124  1.00 43.54           N
ATOM   2420  CA  VAL A 158       9.830  37.320  -8.314  1.00 37.04           C
ATOM   2421  C   VAL A 158      10.925  36.817  -9.243  1.00 42.86           C
ATOM   2422  O   VAL A 158      10.666  36.012 -10.145  1.00 34.68           O
ATOM   2423  CB  VAL A 158       9.283  36.185  -7.440  1.00 33.72           C
ATOM   2424  CG1 VAL A 158      10.430  35.461  -6.698  1.00 32.44           C
ATOM   2425  CG2 VAL A 158       8.218  36.722  -6.457  1.00 30.69           C
ATOM   2426  H   VAL A 158       8.152  37.369  -9.357  1.00 52.24           H
ATOM   2427  HA  VAL A 158      10.211  37.996  -7.732  1.00 44.45           H
ATOM   2428  HB  VAL A 158       8.849  35.535  -8.014  1.00 40.46           H
ATOM   2429 HG11 VAL A 158      10.055  34.750  -6.155  1.00 38.93           H
ATOM   2430 HG12 VAL A 158      11.044  35.089  -7.352  1.00 38.93           H
ATOM   2431 HG13 VAL A 158      10.894  36.099  -6.134  1.00 38.93           H
ATOM   2432 HG21 VAL A 158       7.888  35.987  -5.917  1.00 36.83           H
ATOM   2433 HG22 VAL A 158       8.624  37.395  -5.889  1.00 36.83           H
ATOM   2434 HG23 VAL A 158       7.489  37.113  -6.964  1.00 36.83           H
ATOM   2435  N   GLU A 159      12.153  37.293  -9.034  1.00 36.38           N
ATOM   2436  CA  GLU A 159      13.281  36.685  -9.729  1.00 30.61           C
ATOM   2437  C   GLU A 159      13.383  35.204  -9.372  1.00 35.72           C
ATOM   2438  O   GLU A 159      13.217  34.327 -10.226  1.00 28.93           O
ATOM   2439  CB  GLU A 159      14.572  37.426  -9.372  1.00 35.74           C
ATOM   2440  CG  GLU A 159      15.768  37.072 -10.222  1.00 36.13           C
ATOM   2441  CD  GLU A 159      15.552  37.442 -11.701  1.00 56.18           C
ATOM   2442  OE1 GLU A 159      15.558  38.648 -12.044  1.00 53.42           O
ATOM   2443  OE2 GLU A 159      15.349  36.520 -12.516  1.00 55.45           O1-
ATOM   2444  H   GLU A 159      12.353  37.946  -8.512  1.00 43.66           H
ATOM   2445  HA  GLU A 159      13.144  36.758 -10.686  1.00 36.74           H
ATOM   2446  HB2 GLU A 159      14.417  38.379  -9.467  1.00 42.88           H
ATOM   2447  HB3 GLU A 159      14.799  37.225  -8.450  1.00 42.88           H
ATOM   2448  HG2 GLU A 159      16.543  37.557  -9.899  1.00 43.36           H
ATOM   2449  HG3 GLU A 159      15.925  36.116 -10.168  1.00 43.36           H
ATOM   2450  N   GLU A 160      13.632  34.910  -8.093  1.00 40.91           N
ATOM   2451  CA  GLU A 160      13.541  33.548  -7.568  1.00 36.03           C
ATOM   2452  C   GLU A 160      13.409  33.617  -6.043  1.00 35.35           C
ATOM   2453  O   GLU A 160      13.856  34.586  -5.418  1.00 28.16           O
ATOM   2454  CB  GLU A 160      14.759  32.720  -8.007  1.00 37.13           C
ATOM   2455  CG  GLU A 160      16.066  33.158  -7.387  1.00 29.86           C
ATOM   2456  CD  GLU A 160      17.278  32.636  -8.151  1.00 40.62           C
ATOM   2457  OE1 GLU A 160      18.432  32.798  -7.679  1.00 42.40           O
ATOM   2458  OE2 GLU A 160      17.077  32.071  -9.242  1.00 41.30           O1-
ATOM   2459  H   GLU A 160      13.860  35.492  -7.502  1.00 49.09           H
ATOM   2460  HA  GLU A 160      12.744  33.123  -7.921  1.00 43.23           H
ATOM   2461  HB2 GLU A 160      14.611  31.794  -7.760  1.00 44.56           H
ATOM   2462  HB3 GLU A 160      14.851  32.790  -8.970  1.00 44.56           H
ATOM   2463  HG2 GLU A 160      16.107  34.127  -7.385  1.00 35.84           H
ATOM   2464  HG3 GLU A 160      16.115  32.821  -6.479  1.00 35.84           H
ATOM   2465  N   CYS A 161      12.731  32.607  -5.464  1.00 31.21           N
ATOM   2466  CA  CYS A 161      12.686  32.394  -4.022  1.00 33.87           C
ATOM   2467  C   CYS A 161      13.781  31.408  -3.685  1.00 35.84           C
ATOM   2468  O   CYS A 161      13.741  30.246  -4.110  1.00 28.61           O
ATOM   2469  CB  CYS A 161      11.339  31.852  -3.543  0.63 33.04           C
ATOM   2470  SG  CYS A 161       9.973  32.697  -4.227  0.61 45.89           S
ATOM   2471  H   CYS A 161      12.280  32.024  -5.907  1.00 37.45           H
ATOM   2472  HA  CYS A 161      12.866  33.229  -3.562  1.00 40.65           H
ATOM   2473  HB2 CYS A 161      11.268  30.918  -3.794  0.00 39.65           H
ATOM   2474  HB3 CYS A 161      11.291  31.939  -2.578  1.00 39.65           H
ATOM   2475  HG  CYS A 161       8.961  32.213  -3.802  1.00 55.06           H
ATOM   2476  N   VAL A 162      14.766  31.874  -2.946  1.00 27.50           N
ATOM   2477  CA  VAL A 162      15.809  31.036  -2.404  1.00 25.67           C
ATOM   2478  C   VAL A 162      15.379  30.690  -0.983  1.00 33.42           C
ATOM   2479  O   VAL A 162      15.320  31.570  -0.103  1.00 23.85           O
ATOM   2480  CB  VAL A 162      17.165  31.750  -2.461  1.00 21.66           C
ATOM   2481  CG1 VAL A 162      18.298  30.823  -1.938  1.00 24.73           C
ATOM   2482  CG2 VAL A 162      17.422  32.185  -3.857  1.00 28.05           C
ATOM   2483  H   VAL A 162      14.853  32.704  -2.738  1.00 33.00           H
ATOM   2484  HA  VAL A 162      15.869  30.216  -2.919  1.00 30.80           H
ATOM   2485  HB  VAL A 162      17.134  32.539  -1.898  1.00 25.99           H
ATOM   2486 HG11 VAL A 162      19.141  31.299  -1.985  1.00 29.68           H
ATOM   2487 HG12 VAL A 162      18.106  30.578  -1.019  1.00 29.68           H
ATOM   2488 HG13 VAL A 162      18.335  30.027  -2.492  1.00 29.68           H
ATOM   2489 HG21 VAL A 162      18.279  32.636  -3.894  1.00 33.66           H
ATOM   2490 HG22 VAL A 162      17.433  31.404  -4.433  1.00 33.66           H
ATOM   2491 HG23 VAL A 162      16.716  32.790  -4.133  1.00 33.66           H
ATOM   2492  N   ILE A 163      15.061  29.403  -0.787  1.00 20.59           N
ATOM   2493  CA  ILE A 163      14.352  28.894   0.384  1.00 25.36           C
ATOM   2494  C   ILE A 163      15.254  27.975   1.195  1.00 25.64           C
ATOM   2495  O   ILE A 163      15.798  27.003   0.665  1.00 26.26           O
ATOM   2496  CB  ILE A 163      13.092  28.114  -0.036  1.00 24.15           C
ATOM   2497  CG1 ILE A 163      12.108  28.987  -0.824  1.00 20.58           C
ATOM   2498  CG2 ILE A 163      12.422  27.508   1.144  1.00 25.91           C
ATOM   2499  CD1 ILE A 163      11.128  28.177  -1.629  1.00 25.94           C
ATOM   2500  H   ILE A 163      15.259  28.782  -1.349  1.00 24.71           H
ATOM   2501  HA  ILE A 163      14.081  29.636   0.947  1.00 30.43           H
ATOM   2502  HB  ILE A 163      13.375  27.390  -0.618  1.00 28.99           H
ATOM   2503 HG12 ILE A 163      11.604  29.536  -0.203  1.00 24.70           H
ATOM   2504 HG13 ILE A 163      12.605  29.551  -1.437  1.00 24.70           H
ATOM   2505 HG21 ILE A 163      11.635  27.025   0.846  1.00 31.10           H
ATOM   2506 HG22 ILE A 163      13.038  26.899   1.579  1.00 31.10           H
ATOM   2507 HG23 ILE A 163      12.164  28.214   1.757  1.00 31.10           H
ATOM   2508 HD11 ILE A 163      10.534  28.780  -2.103  1.00 31.13           H
ATOM   2509 HD12 ILE A 163      11.617  27.628  -2.261  1.00 31.13           H
ATOM   2510 HD13 ILE A 163      10.616  27.613  -1.027  1.00 31.13           H
ATOM   2511  N   MET A 164      15.347  28.232   2.502  1.00 27.85           N
ATOM   2512  CA  MET A 164      15.887  27.250   3.432  1.00 23.79           C
ATOM   2513  C   MET A 164      14.721  26.408   3.937  1.00 24.01           C
ATOM   2514  O   MET A 164      13.783  26.928   4.552  1.00 23.11           O
ATOM   2515  CB  MET A 164      16.648  27.906   4.573  1.00 23.40           C
ATOM   2516  CG  MET A 164      17.543  26.908   5.347  1.00 24.57           C
ATOM   2517  SD  MET A 164      16.565  25.849   6.436  1.00 22.44           S
ATOM   2518  CE  MET A 164      17.136  24.189   6.058  1.00 23.34           C
ATOM   2519  H   MET A 164      15.104  28.970   2.871  1.00 33.42           H
ATOM   2520  HA  MET A 164      16.505  26.675   2.956  1.00 28.55           H
ATOM   2521  HB2 MET A 164      17.218  28.603   4.212  1.00 28.08           H
ATOM   2522  HB3 MET A 164      16.012  28.287   5.199  1.00 28.08           H
ATOM   2523  HG2 MET A 164      18.013  26.342   4.715  1.00 29.48           H
ATOM   2524  HG3 MET A 164      18.176  27.401   5.891  1.00 29.48           H
ATOM   2525  HE1 MET A 164      16.652  23.556   6.610  1.00 28.01           H
ATOM   2526  HE2 MET A 164      16.971  24.006   5.120  1.00 28.01           H
ATOM   2527  HE3 MET A 164      18.086  24.133   6.244  1.00 28.01           H
ATOM   2528  N   GLY A 165      14.737  25.125   3.598  1.00 22.06           N
ATOM   2529  CA  GLY A 165      13.660  24.277   4.023  1.00 25.00           C
ATOM   2530  C   GLY A 165      13.689  22.896   3.391  1.00 26.72           C
ATOM   2531  O   GLY A 165      14.297  22.687   2.342  1.00 25.85           O
ATOM   2532  H   GLY A 165      15.349  24.738   3.134  1.00 26.47           H
ATOM   2533  HA2 GLY A 165      13.699  24.170   4.986  1.00 30.00           H
ATOM   2534  HA3 GLY A 165      12.815  24.696   3.797  1.00 30.00           H
ATOM   2535  N   GLY A 166      13.054  21.941   4.065  1.00 30.09           N
ATOM   2536  CA  GLY A 166      12.853  20.618   3.524  1.00 29.81           C
ATOM   2537  C   GLY A 166      14.019  19.672   3.749  1.00 27.53           C
ATOM   2538  O   GLY A 166      15.111  20.029   4.193  1.00 23.42           O
ATOM   2539  H   GLY A 166      12.728  22.045   4.854  1.00 36.11           H
ATOM   2540  HA2 GLY A 166      12.064  20.226   3.930  1.00 35.77           H
ATOM   2541  HA3 GLY A 166      12.700  20.686   2.569  1.00 35.77           H
ATOM   2542  N   ALA A 167      13.761  18.424   3.379  1.00 21.31           N
ATOM   2543  CA  ALA A 167      14.743  17.347   3.361  1.00 22.58           C
ATOM   2544  C   ALA A 167      14.254  16.364   2.298  1.00 24.00           C
ATOM   2545  O   ALA A 167      13.120  15.871   2.371  1.00 27.24           O
ATOM   2546  CB  ALA A 167      14.869  16.704   4.774  1.00 18.55           C
ATOM   2547  H   ALA A 167      12.982  18.165   3.121  1.00 25.57           H
ATOM   2548  HA  ALA A 167      15.609  17.693   3.095  1.00 27.10           H
ATOM   2549  HB1 ALA A 167      15.526  15.991   4.739  1.00 22.26           H
ATOM   2550  HB2 ALA A 167      15.151  17.384   5.405  1.00 22.26           H
ATOM   2551  HB3 ALA A 167      14.006  16.347   5.036  1.00 22.26           H
ATOM   2552  N   VAL A 168      15.041  16.191   1.246  1.00 24.52           N
ATOM   2553  CA  VAL A 168      14.581  15.505   0.042  1.00 24.91           C
ATOM   2554  C   VAL A 168      15.039  14.060   0.070  1.00 25.31           C
ATOM   2555  O   VAL A 168      14.213  13.142   0.047  1.00 23.94           O
ATOM   2556  CB  VAL A 168      15.099  16.193  -1.235  1.00 25.03           C
ATOM   2557  CG1 VAL A 168      14.539  15.538  -2.486  1.00 32.74           C
ATOM   2558  CG2 VAL A 168      14.766  17.720  -1.205  1.00 33.57           C
ATOM   2559  H   VAL A 168      15.855  16.465   1.201  1.00 29.42           H
ATOM   2560  HA  VAL A 168      13.611  15.515   0.020  1.00 29.89           H
ATOM   2561  HB  VAL A 168      16.064  16.104  -1.265  1.00 30.03           H
ATOM   2562 HG11 VAL A 168      14.887  15.998  -3.266  1.00 39.29           H
ATOM   2563 HG12 VAL A 168      14.809  14.607  -2.503  1.00 39.29           H
ATOM   2564 HG13 VAL A 168      13.571  15.601  -2.469  1.00 39.29           H
ATOM   2565 HG21 VAL A 168      15.100  18.132  -2.017  1.00 40.28           H
ATOM   2566 HG22 VAL A 168      13.804  17.832  -1.149  1.00 40.28           H
ATOM   2567 HG23 VAL A 168      15.192  18.121  -0.431  1.00 40.28           H
ATOM   2568  N   ASP A 169      16.360  13.859   0.044  1.00 20.49           N
ATOM   2569  CA  ASP A 169      16.972  12.530   0.021  1.00 29.12           C
ATOM   2570  C   ASP A 169      17.718  12.200   1.307  1.00 31.60           C
ATOM   2571  O   ASP A 169      18.518  11.257   1.319  1.00 25.32           O
ATOM   2572  CB  ASP A 169      17.923  12.414  -1.164  1.00 33.53           C
ATOM   2573  CG  ASP A 169      17.251  12.761  -2.463  1.00 34.27           C
ATOM   2574  OD1 ASP A 169      16.134  12.253  -2.681  1.00 32.39           O
ATOM   2575  OD2 ASP A 169      17.830  13.579  -3.217  1.00 32.03           O1-
ATOM   2576  H   ASP A 169      16.936  14.497   0.040  1.00 24.59           H
ATOM   2577  HA  ASP A 169      16.273  11.867  -0.094  1.00 34.95           H
ATOM   2578  HB2 ASP A 169      18.666  13.023  -1.036  1.00 40.23           H
ATOM   2579  HB3 ASP A 169      18.245  11.501  -1.225  1.00 40.23           H
ATOM   2580  N   VAL A 170      17.492  12.974   2.374  1.00 21.30           N
ATOM   2581  CA  VAL A 170      18.073  12.751   3.687  1.00 17.79           C
ATOM   2582  C   VAL A 170      16.938  12.858   4.687  1.00 25.40           C
ATOM   2583  O   VAL A 170      15.838  13.323   4.384  1.00 25.12           O
ATOM   2584  CB  VAL A 170      19.189  13.752   4.044  1.00 29.57           C
ATOM   2585  CG1 VAL A 170      20.354  13.668   3.082  1.00 26.97           C
ATOM   2586  CG2 VAL A 170      18.629  15.204   4.114  1.00 26.13           C
ATOM   2587  H   VAL A 170      16.980  13.665   2.351  1.00 25.56           H
ATOM   2588  HA  VAL A 170      18.439  11.853   3.731  1.00 21.35           H
ATOM   2589  HB  VAL A 170      19.527  13.530   4.926  1.00 35.48           H
ATOM   2590 HG11 VAL A 170      21.028  14.314   3.346  1.00 32.37           H
ATOM   2591 HG12 VAL A 170      20.724  12.772   3.112  1.00 32.37           H
ATOM   2592 HG13 VAL A 170      20.038  13.866   2.186  1.00 32.37           H
ATOM   2593 HG21 VAL A 170      19.352  15.810   4.340  1.00 31.36           H
ATOM   2594 HG22 VAL A 170      18.256  15.440   3.250  1.00 31.36           H
ATOM   2595 HG23 VAL A 170      17.939  15.243   4.795  1.00 31.36           H
ATOM   2596  N   ARG A 171      17.239  12.415   5.890  1.00 25.36           N
ATOM   2597  CA  ARG A 171      16.331  12.519   7.016  1.00 36.32           C
ATOM   2598  C   ARG A 171      16.077  13.979   7.356  1.00 27.48           C
ATOM   2599  O   ARG A 171      16.892  14.840   7.051  1.00 23.86           O
ATOM   2600  CB  ARG A 171      16.962  11.796   8.217  1.00 39.40           C
ATOM   2601  CG  ARG A 171      16.050  11.562   9.368  1.00 48.08           C
ATOM   2602  CD  ARG A 171      16.798  11.600  10.708  1.00 60.15           C
ATOM   2603  NE  ARG A 171      17.919  10.658  10.800  1.00 69.45           N
ATOM   2604  CZ  ARG A 171      17.786   9.348  11.008  1.00 76.07           C
ATOM   2605  NH1 ARG A 171      16.570   8.803  11.122  1.00 76.80           N
ATOM   2606  NH2 ARG A 171      18.871   8.578  11.087  1.00 74.05           N1+
ATOM   2607  H   ARG A 171      17.987  12.039   6.087  1.00 30.43           H
ATOM   2608  HA  ARG A 171      15.486  12.094   6.801  1.00 43.59           H
ATOM   2609  HB2 ARG A 171      17.284  10.930   7.920  1.00 47.28           H
ATOM   2610  HB3 ARG A 171      17.707  12.326   8.539  1.00 47.28           H
ATOM   2611  HG2 ARG A 171      15.370  12.254   9.382  1.00 57.70           H
ATOM   2612  HG3 ARG A 171      15.637  10.689   9.276  1.00 57.70           H
ATOM   2613  HD2 ARG A 171      17.152  12.493  10.841  1.00 72.18           H
ATOM   2614  HD3 ARG A 171      16.174  11.386  11.418  1.00 72.18           H
ATOM   2615  HE  ARG A 171      18.715  10.972  10.714  1.00 83.35           H
ATOM   2616 HH11 ARG A 171      15.870   9.301  11.073  1.00 92.16           H
ATOM   2617 HH12 ARG A 171      16.488   7.957  11.253  1.00 92.16           H
ATOM   2618 HH21 ARG A 171      19.653   8.928  11.008  1.00 88.86           H
ATOM   2619 HH22 ARG A 171      18.790   7.731  11.213  1.00 88.86           H
ATOM   2620  N   GLY A 172      14.914  14.246   7.969  1.00 27.50           N
ATOM   2621  CA  GLY A 172      14.574  15.548   8.512  1.00 26.72           C
ATOM   2622  C   GLY A 172      15.261  15.874   9.825  1.00 30.14           C
ATOM   2623  O   GLY A 172      16.262  15.269  10.215  1.00 25.39           O
ATOM   2624  H   GLY A 172      14.293  13.662   8.081  1.00 33.00           H
ATOM   2625  HA2 GLY A 172      14.815  16.232   7.868  1.00 32.07           H
ATOM   2626  HA3 GLY A 172      13.616  15.592   8.655  1.00 32.07           H
ATOM   2627  N   ASN A 173      14.716  16.886  10.502  1.00 29.04           N
ATOM   2628  CA  ASN A 173      15.204  17.236  11.829  1.00 29.22           C
ATOM   2629  C   ASN A 173      14.073  17.571  12.776  1.00 32.25           C
ATOM   2630  O   ASN A 173      14.310  18.177  13.824  1.00 28.66           O
ATOM   2631  CB  ASN A 173      16.196  18.403  11.769  1.00 29.80           C
ATOM   2632  CG  ASN A 173      15.613  19.687  11.169  1.00 27.17           C
ATOM   2633  OD1 ASN A 173      14.407  19.837  10.925  1.00 26.60           O
ATOM   2634  ND2 ASN A 173      16.497  20.647  10.982  1.00 28.23           N
ATOM   2635  H   ASN A 173      14.071  17.378  10.217  1.00 34.85           H
ATOM   2636  HA  ASN A 173      15.674  16.471  12.195  1.00 35.06           H
ATOM   2637  HB2 ASN A 173      16.493  18.605  12.670  1.00 35.76           H
ATOM   2638  HB3 ASN A 173      16.954  18.139  11.224  1.00 35.76           H
ATOM   2639 HD21 ASN A 173      16.250  21.401  10.649  1.00 33.88           H
ATOM   2640 HD22 ASN A 173      17.321  20.520  11.193  1.00 33.88           H
ATOM   2641  N   VAL A 174      12.851  17.204  12.428  1.00 30.82           N
ATOM   2642  CA  VAL A 174      11.700  17.363  13.310  1.00 26.53           C
ATOM   2643  C   VAL A 174      11.501  16.026  14.026  1.00 42.07           C
ATOM   2644  O   VAL A 174      10.899  15.087  13.482  1.00 34.46           O
ATOM   2645  CB  VAL A 174      10.461  17.786  12.527  1.00 31.24           C
ATOM   2646  CG1 VAL A 174       9.270  17.745  13.417  1.00 33.81           C
ATOM   2647  CG2 VAL A 174      10.671  19.207  11.869  1.00 27.29           C
ATOM   2648  H   VAL A 174      12.655  16.850  11.669  1.00 36.99           H
ATOM   2649  HA  VAL A 174      11.892  18.044  13.974  1.00 31.83           H
ATOM   2650  HB  VAL A 174      10.315  17.149  11.811  1.00 37.49           H
ATOM   2651 HG11 VAL A 174       8.489  18.015  12.910  1.00 40.57           H
ATOM   2652 HG12 VAL A 174       9.154  16.841  13.747  1.00 40.57           H
ATOM   2653 HG13 VAL A 174       9.410  18.354  14.159  1.00 40.57           H
ATOM   2654 HG21 VAL A 174       9.870  19.449  11.379  1.00 32.75           H
ATOM   2655 HG22 VAL A 174      10.841  19.857  12.569  1.00 32.75           H
ATOM   2656 HG23 VAL A 174      11.429  19.165  11.265  1.00 32.75           H
ATOM   2657  N   PHE A 175      12.010  15.937  15.252  1.00 30.20           N
ATOM   2658  CA  PHE A 175      11.967  14.718  16.041  1.00 38.71           C
ATOM   2659  C   PHE A 175      11.108  14.985  17.271  1.00 43.91           C
ATOM   2660  O   PHE A 175      11.579  15.533  18.269  1.00 36.50           O
ATOM   2661  CB  PHE A 175      13.365  14.271  16.435  1.00 40.73           C
ATOM   2662  CG  PHE A 175      14.285  14.094  15.286  1.00 44.11           C
ATOM   2663  CD1 PHE A 175      15.403  14.888  15.156  1.00 40.40           C
ATOM   2664  CD2 PHE A 175      14.038  13.105  14.337  1.00 48.79           C
ATOM   2665  CE1 PHE A 175      16.270  14.704  14.102  1.00 37.16           C
ATOM   2666  CE2 PHE A 175      14.889  12.910  13.288  1.00 41.90           C
ATOM   2667  CZ  PHE A 175      16.013  13.718  13.163  1.00 46.80           C
ATOM   2668  H   PHE A 175      12.397  16.591  15.656  1.00 36.25           H
ATOM   2669  HA  PHE A 175      11.552  14.011  15.523  1.00 46.46           H
ATOM   2670  HB2 PHE A 175      13.752  14.938  17.024  1.00 48.88           H
ATOM   2671  HB3 PHE A 175      13.302  13.421  16.898  1.00 48.88           H
ATOM   2672  HD1 PHE A 175      15.579  15.546  15.789  1.00 48.48           H
ATOM   2673  HD2 PHE A 175      13.288  12.562  14.425  1.00 58.54           H
ATOM   2674  HE1 PHE A 175      17.022  15.245  14.016  1.00 44.60           H
ATOM   2675  HE2 PHE A 175      14.713  12.250  12.657  1.00 50.28           H
ATOM   2676  HZ  PHE A 175      16.593  13.597  12.446  1.00 56.17           H
ATOM   2677  N   LEU A 176       9.844  14.617  17.177  1.00 44.37           N
ATOM   2678  CA  LEU A 176       8.910  14.682  18.284  1.00 42.06           C
ATOM   2679  C   LEU A 176       8.291  13.306  18.472  1.00 45.10           C
ATOM   2680  O   LEU A 176       8.442  12.429  17.612  1.00 44.42           O
ATOM   2681  CB  LEU A 176       7.835  15.737  18.021  1.00 36.12           C
ATOM   2682  CG  LEU A 176       8.401  17.115  17.675  1.00 39.95           C
ATOM   2683  CD1 LEU A 176       7.407  17.867  16.819  1.00 42.80           C
ATOM   2684  CD2 LEU A 176       8.781  17.931  18.895  1.00 39.43           C
ATOM   2685  H   LEU A 176       9.491  14.314  16.454  1.00 53.25           H
ATOM   2686  HA  LEU A 176       9.384  14.921  19.096  1.00 50.47           H
ATOM   2687  HB2 LEU A 176       7.287  15.446  17.275  1.00 43.34           H
ATOM   2688  HB3 LEU A 176       7.288  15.831  18.815  1.00 43.34           H
ATOM   2689  HG  LEU A 176       9.205  16.992  17.147  1.00 47.94           H
ATOM   2690 HD11 LEU A 176       7.772  18.740  16.604  1.00 51.36           H
ATOM   2691 HD12 LEU A 176       7.248  17.365  16.005  1.00 51.36           H
ATOM   2692 HD13 LEU A 176       6.578  17.968  17.313  1.00 51.36           H
ATOM   2693 HD21 LEU A 176       9.130  18.788  18.605  1.00 47.31           H
ATOM   2694 HD22 LEU A 176       7.992  18.063  19.444  1.00 47.31           H
ATOM   2695 HD23 LEU A 176       9.457  17.451  19.398  1.00 47.31           H
ATOM   2696  N   PRO A 177       7.630  13.059  19.610  1.00 49.89           N
ATOM   2697  CA  PRO A 177       6.980  11.750  19.803  1.00 51.59           C
ATOM   2698  C   PRO A 177       5.810  11.477  18.847  1.00 50.31           C
ATOM   2699  O   PRO A 177       5.304  10.349  18.833  1.00 55.27           O
ATOM   2700  CB  PRO A 177       6.516  11.809  21.268  1.00 54.04           C
ATOM   2701  CG  PRO A 177       7.463  12.773  21.921  1.00 49.46           C
ATOM   2702  CD  PRO A 177       7.667  13.836  20.868  1.00 49.84           C
ATOM   2703  HA  PRO A 177       7.634  11.040  19.710  1.00 61.91           H
ATOM   2704  HB2 PRO A 177       5.605  12.137  21.312  1.00 64.85           H
ATOM   2705  HB3 PRO A 177       6.587  10.929  21.671  1.00 64.85           H
ATOM   2706  HG2 PRO A 177       7.058  13.147  22.719  1.00 59.36           H
ATOM   2707  HG3 PRO A 177       8.299  12.326  22.131  1.00 59.36           H
ATOM   2708  HD2 PRO A 177       6.943  14.481  20.891  1.00 59.81           H
ATOM   2709  HD3 PRO A 177       8.531  14.263  20.978  1.00 59.81           H
ATOM   2710  N   SER A 178       5.372  12.451  18.054  1.00 47.14           N
ATOM   2711  CA  SER A 178       4.298  12.267  17.085  1.00 46.63           C
ATOM   2712  C   SER A 178       4.778  12.239  15.637  1.00 46.46           C
ATOM   2713  O   SER A 178       3.948  12.175  14.715  1.00 45.47           O
ATOM   2714  CB  SER A 178       3.272  13.390  17.230  1.00 46.02           C
ATOM   2715  OG  SER A 178       3.873  14.629  16.929  1.00 50.01           O
ATOM   2716  H   SER A 178       5.692  13.250  18.061  1.00 56.57           H
ATOM   2717  HA  SER A 178       3.850  11.427  17.268  1.00 55.95           H
ATOM   2718  HB2 SER A 178       2.539  13.234  16.614  1.00 55.23           H
ATOM   2719  HB3 SER A 178       2.945  13.408  18.143  1.00 55.23           H
ATOM   2720  HG  SER A 178       3.311  15.248  17.009  1.00 60.01           H
ATOM   2721  N   THR A 179       6.081  12.303  15.407  1.00 40.12           N
ATOM   2722  CA  THR A 179       6.622  12.430  14.072  1.00 39.68           C
ATOM   2723  C   THR A 179       7.669  11.361  13.869  1.00 39.33           C
ATOM   2724  O   THR A 179       8.230  10.810  14.824  1.00 37.15           O
ATOM   2725  CB  THR A 179       7.256  13.815  13.823  1.00 42.87           C
ATOM   2726  OG1 THR A 179       8.426  13.962  14.638  1.00 40.45           O
ATOM   2727  CG2 THR A 179       6.274  14.903  14.130  1.00 36.87           C
ATOM   2728  H   THR A 179       6.681  12.273  16.022  1.00 48.15           H
ATOM   2729  HA  THR A 179       5.914  12.295  13.423  1.00 47.62           H
ATOM   2730  HB  THR A 179       7.507  13.888  12.889  1.00 51.45           H
ATOM   2731  HG1 THR A 179       8.775  14.715  14.506  1.00 48.54           H
ATOM   2732 HG21 THR A 179       6.680  15.770  13.971  1.00 44.25           H
ATOM   2733 HG22 THR A 179       5.492  14.813  13.564  1.00 44.25           H
ATOM   2734 HG23 THR A 179       5.999  14.849  15.059  1.00 44.25           H
ATOM   2735  N   ASP A 180       7.908  11.073  12.596  1.00 31.38           N
ATOM   2736  CA  ASP A 180       8.809  10.017  12.190  1.00 32.71           C
ATOM   2737  C   ASP A 180      10.174  10.547  11.771  1.00 40.51           C
ATOM   2738  O   ASP A 180      10.993   9.775  11.268  1.00 40.56           O
ATOM   2739  CB  ASP A 180       8.167   9.211  11.068  1.00 40.90           C
ATOM   2740  CG  ASP A 180       8.251   9.907   9.711  1.00 40.77           C
ATOM   2741  OD1 ASP A 180       8.582  11.110   9.664  1.00 40.48           O
ATOM   2742  OD2 ASP A 180       7.992   9.236   8.691  1.00 36.22           O1-
ATOM   2743  H   ASP A 180       7.548  11.489  11.935  1.00 37.65           H
ATOM   2744  HA  ASP A 180       8.944   9.420  12.942  1.00 39.26           H
ATOM   2745  HB2 ASP A 180       8.620   8.357  10.995  1.00 49.08           H
ATOM   2746  HB3 ASP A 180       7.230   9.073  11.276  1.00 49.08           H
ATOM   2747  N   GLY A 181      10.441  11.840  11.978  1.00 43.77           N
ATOM   2748  CA  GLY A 181      11.753  12.392  11.686  1.00 36.57           C
ATOM   2749  C   GLY A 181      12.074  12.588  10.215  1.00 36.75           C
ATOM   2750  O   GLY A 181      13.252  12.726   9.868  1.00 34.60           O
ATOM   2751  H   GLY A 181       9.878  12.412  12.285  1.00 52.52           H
ATOM   2752  HA2 GLY A 181      11.833  13.254  12.124  1.00 43.88           H
ATOM   2753  HA3 GLY A 181      12.428  11.805  12.060  1.00 43.88           H
ATOM   2754  N   THR A 182      11.068  12.620   9.340  1.00 28.47           N
ATOM   2755  CA  THR A 182      11.308  12.846   7.917  1.00 34.19           C
ATOM   2756  C   THR A 182      11.169  14.307   7.511  1.00 32.53           C
ATOM   2757  O   THR A 182      11.675  14.686   6.448  1.00 31.95           O
ATOM   2758  CB  THR A 182      10.346  12.008   7.046  1.00 35.03           C
ATOM   2759  OG1 THR A 182       8.980  12.337   7.346  1.00 32.54           O
ATOM   2760  CG2 THR A 182      10.572  10.522   7.288  1.00 43.32           C
ATOM   2761  H   THR A 182      10.239  12.514   9.546  1.00 34.16           H
ATOM   2762  HA  THR A 182      12.214  12.568   7.708  1.00 41.02           H
ATOM   2763  HB  THR A 182      10.520  12.192   6.110  1.00 42.04           H
ATOM   2764  HG1 THR A 182       8.817  12.179   8.155  1.00 39.05           H
ATOM   2765 HG21 THR A 182       9.965  10.001   6.739  1.00 51.99           H
ATOM   2766 HG22 THR A 182      11.485  10.285   7.062  1.00 51.99           H
ATOM   2767 HG23 THR A 182      10.413  10.311   8.221  1.00 51.99           H
ATOM   2768  N   ALA A 183      10.493  15.121   8.316  1.00 32.20           N
ATOM   2769  CA  ALA A 183      10.274  16.524   8.010  1.00 31.48           C
ATOM   2770  C   ALA A 183      11.336  17.429   8.626  1.00 31.11           C
ATOM   2771  O   ALA A 183      12.020  17.088   9.591  1.00 26.12           O
ATOM   2772  CB  ALA A 183       8.909  16.988   8.503  1.00 31.08           C
ATOM   2773  H   ALA A 183      10.145  14.875   9.063  1.00 38.64           H
ATOM   2774  HA  ALA A 183      10.301  16.644   7.048  1.00 37.78           H
ATOM   2775  HB1 ALA A 183       8.796  17.926   8.283  1.00 37.30           H
ATOM   2776  HB2 ALA A 183       8.221  16.461   8.067  1.00 37.30           H
ATOM   2777  HB3 ALA A 183       8.862  16.865   9.464  1.00 37.30           H
ATOM   2778  N   GLU A 184      11.427  18.620   8.054  1.00 27.21           N
ATOM   2779  CA  GLU A 184      12.303  19.699   8.490  1.00 32.27           C
ATOM   2780  C   GLU A 184      11.434  20.816   9.067  1.00 27.27           C
ATOM   2781  O   GLU A 184      10.279  20.980   8.675  1.00 23.47           O
ATOM   2782  CB  GLU A 184      13.163  20.180   7.298  1.00 28.50           C
ATOM   2783  CG  GLU A 184      14.108  21.346   7.537  1.00 25.95           C
ATOM   2784  CD  GLU A 184      13.405  22.690   7.541  1.00 28.94           C
ATOM   2785  OE1 GLU A 184      13.820  23.605   8.318  1.00 25.90           O
ATOM   2786  OE2 GLU A 184      12.409  22.804   6.811  1.00 24.31           O1-
ATOM   2787  H   GLU A 184      10.959  18.840   7.367  1.00 32.66           H
ATOM   2788  HA  GLU A 184      12.894  19.375   9.187  1.00 38.73           H
ATOM   2789  HB2 GLU A 184      13.704  19.433   6.999  1.00 34.20           H
ATOM   2790  HB3 GLU A 184      12.563  20.444   6.584  1.00 34.20           H
ATOM   2791  HG2 GLU A 184      14.538  21.231   8.399  1.00 31.14           H
ATOM   2792  HG3 GLU A 184      14.775  21.360   6.833  1.00 31.14           H
ATOM   2793  N   TRP A 185      12.010  21.594   9.999  1.00 30.96           N
ATOM   2794  CA  TRP A 185      11.215  22.473  10.861  1.00 29.46           C
ATOM   2795  C   TRP A 185      10.463  23.570  10.090  1.00 23.28           C
ATOM   2796  O   TRP A 185       9.276  23.807  10.348  1.00 27.99           O
ATOM   2797  CB  TRP A 185      12.105  23.081  11.963  1.00 24.28           C
ATOM   2798  CG  TRP A 185      12.078  22.222  13.140  1.00 26.03           C
ATOM   2799  CD1 TRP A 185      13.036  21.359  13.556  1.00 25.85           C
ATOM   2800  CD2 TRP A 185      11.003  22.104  14.053  1.00 27.54           C
ATOM   2801  NE1 TRP A 185      12.628  20.709  14.683  1.00 28.05           N
ATOM   2802  CE2 TRP A 185      11.371  21.142  15.003  1.00 27.61           C
ATOM   2803  CE3 TRP A 185       9.755  22.709  14.149  1.00 33.84           C
ATOM   2804  CZ2 TRP A 185      10.554  20.787  16.051  1.00 37.53           C
ATOM   2805  CZ3 TRP A 185       8.931  22.349  15.190  1.00 31.43           C
ATOM   2806  CH2 TRP A 185       9.336  21.397  16.133  1.00 36.67           C
ATOM   2807  H   TRP A 185      12.857  21.629  10.147  1.00 37.15           H
ATOM   2808  HA  TRP A 185      10.545  21.930  11.304  1.00 35.36           H
ATOM   2809  HB2 TRP A 185      13.019  23.144  11.646  1.00 29.14           H
ATOM   2810  HB3 TRP A 185      11.767  23.956  12.210  1.00 29.14           H
ATOM   2811  HD1 TRP A 185      13.854  21.229  13.133  1.00 31.02           H
ATOM   2812  HE1 TRP A 185      13.082  20.121  15.117  1.00 33.66           H
ATOM   2813  HE3 TRP A 185       9.482  23.339  13.522  1.00 40.61           H
ATOM   2814  HZ2 TRP A 185      10.821  20.156  16.680  1.00 45.04           H
ATOM   2815  HZ3 TRP A 185       8.095  22.748  15.272  1.00 37.72           H
ATOM   2816  HH2 TRP A 185       8.762  21.175  16.830  1.00 44.01           H
ATOM   2817  N   ASN A 186      11.128  24.290   9.185  1.00 22.14           N
ATOM   2818  CA  ASN A 186      10.436  25.404   8.506  1.00 29.96           C
ATOM   2819  C   ASN A 186       9.210  24.937   7.718  1.00 28.16           C
ATOM   2820  O   ASN A 186       8.183  25.628   7.699  1.00 25.74           O
ATOM   2821  CB  ASN A 186      11.372  26.183   7.574  1.00 26.30           C
ATOM   2822  CG  ASN A 186      12.425  26.987   8.314  1.00 28.20           C
ATOM   2823  OD1 ASN A 186      12.326  27.264   9.526  1.00 25.02           O
ATOM   2824  ND2 ASN A 186      13.464  27.330   7.595  1.00 21.91           N
ATOM   2825  H   ASN A 186      11.945  24.166   8.949  1.00 26.57           H
ATOM   2826  HA  ASN A 186      10.124  26.024   9.183  1.00 35.95           H
ATOM   2827  HB2 ASN A 186      11.830  25.555   6.993  1.00 31.56           H
ATOM   2828  HB3 ASN A 186      10.844  26.799   7.043  1.00 31.56           H
ATOM   2829 HD21 ASN A 186      14.100  27.787   7.949  1.00 26.29           H
ATOM   2830 HD22 ASN A 186      13.510  27.097   6.768  1.00 26.29           H
ATOM   2831  N   ILE A 187       9.298  23.792   7.040  1.00 28.68           N
ATOM   2832  CA  ILE A 187       8.116  23.251   6.369  1.00 28.42           C
ATOM   2833  C   ILE A 187       7.093  22.782   7.395  1.00 31.96           C
ATOM   2834  O   ILE A 187       5.889  23.063   7.286  1.00 29.54           O
ATOM   2835  CB  ILE A 187       8.513  22.095   5.434  1.00 28.62           C
ATOM   2836  CG1 ILE A 187       9.770  22.445   4.618  1.00 28.06           C
ATOM   2837  CG2 ILE A 187       7.341  21.730   4.549  1.00 28.68           C
ATOM   2838  CD1 ILE A 187       9.680  23.725   3.879  1.00 28.33           C
ATOM   2839  H   ILE A 187      10.011  23.320   6.954  1.00 34.41           H
ATOM   2840  HA  ILE A 187       7.708  23.948   5.832  1.00 34.11           H
ATOM   2841  HB  ILE A 187       8.722  21.325   5.984  1.00 34.35           H
ATOM   2842 HG12 ILE A 187      10.526  22.506   5.222  1.00 33.67           H
ATOM   2843 HG13 ILE A 187       9.925  21.741   3.969  1.00 33.67           H
ATOM   2844 HG21 ILE A 187       7.602  21.001   3.964  1.00 34.42           H
ATOM   2845 HG22 ILE A 187       6.597  21.455   5.108  1.00 34.42           H
ATOM   2846 HG23 ILE A 187       7.090  22.504   4.021  1.00 34.42           H
ATOM   2847 HD11 ILE A 187      10.508  23.869   3.394  1.00 34.00           H
ATOM   2848 HD12 ILE A 187       8.936  23.679   3.258  1.00 34.00           H
ATOM   2849 HD13 ILE A 187       9.538  24.446   4.513  1.00 34.00           H
ATOM   2850  N   TYR A 188       7.562  22.022   8.388  1.00 29.20           N
ATOM   2851  CA  TYR A 188       6.693  21.501   9.433  1.00 27.45           C
ATOM   2852  C   TYR A 188       5.907  22.607  10.126  1.00 31.95           C
ATOM   2853  O   TYR A 188       4.739  22.411  10.474  1.00 27.06           O
ATOM   2854  CB  TYR A 188       7.541  20.732  10.438  1.00 31.57           C
ATOM   2855  CG  TYR A 188       6.772  20.104  11.559  1.00 34.49           C
ATOM   2856  CD1 TYR A 188       5.969  18.979  11.352  1.00 34.36           C
ATOM   2857  CD2 TYR A 188       6.876  20.609  12.840  1.00 38.91           C
ATOM   2858  CE1 TYR A 188       5.285  18.418  12.391  1.00 34.57           C
ATOM   2859  CE2 TYR A 188       6.205  20.054  13.870  1.00 36.33           C
ATOM   2860  CZ  TYR A 188       5.403  18.956  13.641  1.00 38.69           C
ATOM   2861  OH  TYR A 188       4.729  18.408  14.686  1.00 33.47           O
ATOM   2862  H   TYR A 188       8.386  21.795   8.475  1.00 35.04           H
ATOM   2863  HA  TYR A 188       6.059  20.882   9.039  1.00 32.94           H
ATOM   2864  HB2 TYR A 188       8.008  20.023   9.969  1.00 37.88           H
ATOM   2865  HB3 TYR A 188       8.185  21.342  10.830  1.00 37.88           H
ATOM   2866  HD1 TYR A 188       5.887  18.620  10.498  1.00 41.23           H
ATOM   2867  HD2 TYR A 188       7.412  21.353  12.995  1.00 46.69           H
ATOM   2868  HE1 TYR A 188       4.743  17.675  12.250  1.00 41.49           H
ATOM   2869  HE2 TYR A 188       6.277  20.413  14.725  1.00 43.60           H
ATOM   2870  HH  TYR A 188       4.892  18.836  15.389  1.00 40.17           H
ATOM   2871  N   TRP A 189       6.525  23.780  10.337  1.00 29.31           N
ATOM   2872  CA  TRP A 189       5.838  24.870  11.033  1.00 33.64           C
ATOM   2873  C   TRP A 189       4.520  25.220  10.352  1.00 33.54           C
ATOM   2874  O   TRP A 189       3.534  25.552  11.026  1.00 35.77           O
ATOM   2875  CB  TRP A 189       6.738  26.110  11.084  1.00 30.33           C
ATOM   2876  CG  TRP A 189       6.319  27.253  12.034  1.00 29.55           C
ATOM   2877  CD1 TRP A 189       6.579  27.321  13.373  1.00 29.61           C
ATOM   2878  CD2 TRP A 189       5.624  28.473  11.704  1.00 20.64           C
ATOM   2879  NE1 TRP A 189       6.083  28.489  13.897  1.00 25.87           N
ATOM   2880  CE2 TRP A 189       5.503  29.217  12.895  1.00 24.91           C
ATOM   2881  CE3 TRP A 189       5.105  29.015  10.519  1.00 26.37           C
ATOM   2882  CZ2 TRP A 189       4.890  30.469  12.939  1.00 24.23           C
ATOM   2883  CZ3 TRP A 189       4.487  30.251  10.565  1.00 27.62           C
ATOM   2884  CH2 TRP A 189       4.380  30.968  11.777  1.00 28.99           C
ATOM   2885  H   TRP A 189       7.328  23.963  10.091  1.00 35.17           H
ATOM   2886  HA  TRP A 189       5.646  24.597  11.943  1.00 40.37           H
ATOM   2887  HB2 TRP A 189       7.625  25.825  11.356  1.00 36.39           H
ATOM   2888  HB3 TRP A 189       6.784  26.484  10.191  1.00 36.39           H
ATOM   2889  HD1 TRP A 189       7.020  26.665  13.862  1.00 35.53           H
ATOM   2890  HE1 TRP A 189       6.140  28.730  14.720  1.00 31.05           H
ATOM   2891  HE3 TRP A 189       5.179  28.553   9.716  1.00 31.64           H
ATOM   2892  HZ2 TRP A 189       4.806  30.935  13.740  1.00 29.08           H
ATOM   2893  HZ3 TRP A 189       4.137  30.617   9.785  1.00 33.14           H
ATOM   2894  HH2 TRP A 189       3.954  31.795  11.782  1.00 34.79           H
ATOM   2895  N   ASP A 190       4.490  25.159   9.020  1.00 31.49           N
ATOM   2896  CA  ASP A 190       3.287  25.486   8.240  1.00 33.20           C
ATOM   2897  C   ASP A 190       3.295  24.690   6.934  1.00 29.01           C
ATOM   2898  O   ASP A 190       3.711  25.176   5.878  1.00 29.53           O
ATOM   2899  CB  ASP A 190       3.186  26.983   7.964  1.00 28.73           C
ATOM   2900  CG  ASP A 190       1.897  27.364   7.217  1.00 36.63           C
ATOM   2901  OD1 ASP A 190       1.121  26.463   6.806  1.00 32.50           O
ATOM   2902  OD2 ASP A 190       1.668  28.583   7.031  1.00 33.75           O1-
ATOM   2903  H   ASP A 190       5.161  24.928   8.535  1.00 37.79           H
ATOM   2904  HA  ASP A 190       2.503  25.223   8.746  1.00 39.84           H
ATOM   2905  HB2 ASP A 190       3.197  27.462   8.807  1.00 34.48           H
ATOM   2906  HB3 ASP A 190       3.940  27.255   7.418  1.00 34.48           H
ATOM   2907  N   PRO A 191       2.828  23.450   6.980  1.00 32.57           N
ATOM   2908  CA  PRO A 191       2.850  22.600   5.772  1.00 27.60           C
ATOM   2909  C   PRO A 191       1.979  23.110   4.641  1.00 31.00           C
ATOM   2910  O   PRO A 191       2.434  23.173   3.489  1.00 29.28           O
ATOM   2911  CB  PRO A 191       2.366  21.262   6.307  1.00 29.33           C
ATOM   2912  CG  PRO A 191       2.786  21.268   7.793  1.00 26.76           C
ATOM   2913  CD  PRO A 191       2.595  22.694   8.215  1.00 26.22           C
ATOM   2914  HA  PRO A 191       3.760  22.502   5.451  1.00 33.12           H
ATOM   2915  HB2 PRO A 191       1.401  21.202   6.222  1.00 35.20           H
ATOM   2916  HB3 PRO A 191       2.801  20.539   5.829  1.00 35.20           H
ATOM   2917  HG2 PRO A 191       2.211  20.676   8.302  1.00 32.12           H
ATOM   2918  HG3 PRO A 191       3.716  21.005   7.874  1.00 32.12           H
ATOM   2919  HD2 PRO A 191       1.688  22.834   8.531  1.00 31.47           H
ATOM   2920  HD3 PRO A 191       3.248  22.937   8.889  1.00 31.47           H
ATOM   2921  N   ALA A 192       0.736  23.495   4.931  1.00 33.78           N
ATOM   2922  CA  ALA A 192      -0.128  23.994   3.865  1.00 32.20           C
ATOM   2923  C   ALA A 192       0.553  25.116   3.089  1.00 38.84           C
ATOM   2924  O   ALA A 192       0.610  25.082   1.852  1.00 36.41           O
ATOM   2925  CB  ALA A 192      -1.464  24.440   4.450  1.00 34.39           C
ATOM   2926  H   ALA A 192       0.379  23.479   5.713  1.00 40.54           H
ATOM   2927  HA  ALA A 192      -0.305  23.270   3.244  1.00 38.64           H
ATOM   2928  HB1 ALA A 192      -2.028  24.769   3.733  1.00 41.27           H
ATOM   2929  HB2 ALA A 192      -1.887  23.683   4.884  1.00 41.27           H
ATOM   2930  HB3 ALA A 192      -1.305  25.146   5.096  1.00 41.27           H
ATOM   2931  N   SER A 193       1.113  26.116   3.791  1.00 35.99           N
ATOM   2932  CA  SER A 193       1.765  27.210   3.063  1.00 24.30           C
ATOM   2933  C   SER A 193       2.919  26.687   2.223  1.00 24.49           C
ATOM   2934  O   SER A 193       3.105  27.104   1.078  1.00 32.08           O
ATOM   2935  CB  SER A 193       2.263  28.306   4.021  1.00 30.55           C
ATOM   2936  OG  SER A 193       1.172  28.871   4.716  1.00 32.33           O
ATOM   2937  H   SER A 193       1.127  26.182   4.649  1.00 43.19           H
ATOM   2938  HA  SER A 193       1.120  27.613   2.462  1.00 29.16           H
ATOM   2939  HB2 SER A 193       2.880  27.915   4.659  1.00 36.66           H
ATOM   2940  HB3 SER A 193       2.708  28.999   3.508  1.00 36.66           H
ATOM   2941  HG  SER A 193       1.444  29.470   5.239  1.00 38.79           H
ATOM   2942  N   ALA A 194       3.693  25.747   2.761  1.00 26.83           N
ATOM   2943  CA  ALA A 194       4.781  25.172   1.974  1.00 27.53           C
ATOM   2944  C   ALA A 194       4.253  24.485   0.716  1.00 29.35           C
ATOM   2945  O   ALA A 194       4.883  24.564  -0.346  1.00 27.52           O
ATOM   2946  CB  ALA A 194       5.579  24.190   2.817  1.00 28.65           C
ATOM   2947  H   ALA A 194       3.613  25.432   3.557  1.00 32.20           H
ATOM   2948  HA  ALA A 194       5.380  25.884   1.698  1.00 33.04           H
ATOM   2949  HB1 ALA A 194       6.295  23.821   2.278  1.00 34.39           H
ATOM   2950  HB2 ALA A 194       5.948  24.658   3.582  1.00 34.39           H
ATOM   2951  HB3 ALA A 194       4.990  23.480   3.117  1.00 34.39           H
ATOM   2952  N   LYS A 195       3.110  23.790   0.827  1.00 37.53           N
ATOM   2953  CA  LYS A 195       2.482  23.151  -0.336  1.00 34.87           C
ATOM   2954  C   LYS A 195       2.139  24.188  -1.396  1.00 33.45           C
ATOM   2955  O   LYS A 195       2.482  24.043  -2.575  1.00 36.75           O
ATOM   2956  CB  LYS A 195       1.224  22.392   0.098  1.00 37.23           C
ATOM   2957  CG  LYS A 195       0.566  21.482  -1.004  1.00 33.49           C
ATOM   2958  CD  LYS A 195      -0.392  20.473  -0.336  1.00 44.09           C
ATOM   2959  CE  LYS A 195      -1.215  19.663  -1.376  1.00 44.19           C
ATOM   2960  NZ  LYS A 195      -0.352  18.983  -2.397  1.00 43.88           N1+
ATOM   2961  H   LYS A 195       2.682  23.674   1.563  1.00 45.04           H
ATOM   2962  HA  LYS A 195       3.102  22.514  -0.725  1.00 41.84           H
ATOM   2963  HB2 LYS A 195       1.454  21.820   0.847  1.00 44.68           H
ATOM   2964  HB3 LYS A 195       0.557  23.038   0.378  1.00 44.68           H
ATOM   2965  HG2 LYS A 195       0.057  22.032  -1.620  1.00 40.19           H
ATOM   2966  HG3 LYS A 195       1.256  20.990  -1.475  1.00 40.19           H
ATOM   2967  HD2 LYS A 195       0.125  19.846   0.193  1.00 52.91           H
ATOM   2968  HD3 LYS A 195      -1.014  20.954   0.232  1.00 52.91           H
ATOM   2969  HE2 LYS A 195      -1.727  18.981  -0.913  1.00 53.03           H
ATOM   2970  HE3 LYS A 195      -1.814  20.267  -1.844  1.00 53.03           H
ATOM   2971  HZ1 LYS A 195      -0.860  18.532  -2.972  1.00 52.66           H
ATOM   2972  HZ2 LYS A 195       0.124  19.588  -2.844  1.00 52.66           H
ATOM   2973  HZ3 LYS A 195       0.204  18.416  -1.995  1.00 52.66           H
ATOM   2974  N   THR A 196       1.524  25.293  -0.972  1.00 33.55           N
ATOM   2975  CA  THR A 196       1.150  26.329  -1.922  1.00 35.91           C
ATOM   2976  C   THR A 196       2.366  26.850  -2.677  1.00 37.43           C
ATOM   2977  O   THR A 196       2.300  27.114  -3.889  1.00 34.35           O
ATOM   2978  CB  THR A 196       0.430  27.444  -1.174  1.00 33.46           C
ATOM   2979  OG1 THR A 196      -0.804  26.938  -0.671  1.00 38.21           O
ATOM   2980  CG2 THR A 196       0.184  28.666  -2.062  1.00 32.02           C
ATOM   2981  H   THR A 196       1.317  25.461  -0.154  1.00 40.26           H
ATOM   2982  HA  THR A 196       0.533  25.955  -2.571  1.00 43.10           H
ATOM   2983  HB  THR A 196       0.980  27.727  -0.427  1.00 40.16           H
ATOM   2984  HG1 THR A 196      -1.214  27.541  -0.255  1.00 45.86           H
ATOM   2985 HG21 THR A 196      -0.275  29.356  -1.558  1.00 38.42           H
ATOM   2986 HG22 THR A 196       1.029  29.018  -2.382  1.00 38.42           H
ATOM   2987 HG23 THR A 196      -0.362  28.417  -2.824  1.00 38.42           H
ATOM   2988  N   VAL A 197       3.488  27.002  -1.977  1.00 30.29           N
ATOM   2989  CA  VAL A 197       4.670  27.556  -2.613  1.00 31.87           C
ATOM   2990  C   VAL A 197       5.315  26.521  -3.517  1.00 26.53           C
ATOM   2991  O   VAL A 197       5.701  26.828  -4.646  1.00 27.68           O
ATOM   2992  CB  VAL A 197       5.672  28.095  -1.569  1.00 29.37           C
ATOM   2993  CG1 VAL A 197       6.919  28.602  -2.282  1.00 27.77           C
ATOM   2994  CG2 VAL A 197       5.043  29.232  -0.690  1.00 27.47           C
ATOM   2995  H   VAL A 197       3.587  26.795  -1.149  1.00 36.36           H
ATOM   2996  HA  VAL A 197       4.399  28.303  -3.170  1.00 38.24           H
ATOM   2997  HB  VAL A 197       5.935  27.371  -0.980  1.00 35.25           H
ATOM   2998 HG11 VAL A 197       7.545  28.939  -1.622  1.00 33.33           H
ATOM   2999 HG12 VAL A 197       7.320  27.868  -2.774  1.00 33.33           H
ATOM   3000 HG13 VAL A 197       6.667  29.312  -2.893  1.00 33.33           H
ATOM   3001 HG21 VAL A 197       5.704  29.539  -0.051  1.00 32.96           H
ATOM   3002 HG22 VAL A 197       4.774  29.964  -1.267  1.00 32.96           H
ATOM   3003 HG23 VAL A 197       4.270  28.878  -0.223  1.00 32.96           H
ATOM   3004  N   PHE A 198       5.479  25.293  -3.040  1.00 31.71           N
ATOM   3005  CA  PHE A 198       6.250  24.369  -3.867  1.00 31.49           C
ATOM   3006  C   PHE A 198       5.464  23.914  -5.101  1.00 39.02           C
ATOM   3007  O   PHE A 198       6.077  23.554  -6.114  1.00 31.12           O
ATOM   3008  CB  PHE A 198       6.737  23.172  -3.041  1.00 33.39           C
ATOM   3009  CG  PHE A 198       7.943  23.470  -2.204  1.00 32.11           C
ATOM   3010  CD1 PHE A 198       7.831  23.576  -0.830  1.00 37.23           C
ATOM   3011  CD2 PHE A 198       9.194  23.681  -2.795  1.00 30.15           C
ATOM   3012  CE1 PHE A 198       8.948  23.879  -0.052  1.00 29.35           C
ATOM   3013  CE2 PHE A 198      10.304  23.980  -2.027  1.00 32.33           C
ATOM   3014  CZ  PHE A 198      10.175  24.085  -0.655  1.00 27.20           C
ATOM   3015  H   PHE A 198       5.179  24.984  -2.295  1.00 38.05           H
ATOM   3016  HA  PHE A 198       7.038  24.836  -4.186  1.00 37.79           H
ATOM   3017  HB2 PHE A 198       6.024  22.891  -2.446  1.00 40.07           H
ATOM   3018  HB3 PHE A 198       6.966  22.448  -3.645  1.00 40.07           H
ATOM   3019  HD1 PHE A 198       7.005  23.447  -0.423  1.00 44.67           H
ATOM   3020  HD2 PHE A 198       9.280  23.619  -3.719  1.00 36.18           H
ATOM   3021  HE1 PHE A 198       8.867  23.945   0.872  1.00 35.22           H
ATOM   3022  HE2 PHE A 198      11.131  24.114  -2.432  1.00 38.80           H
ATOM   3023  HZ  PHE A 198      10.920  24.277  -0.133  1.00 32.64           H
ATOM   3024  N   GLY A 199       4.136  23.976  -5.057  1.00 35.40           N
ATOM   3025  CA  GLY A 199       3.302  23.628  -6.186  1.00 44.74           C
ATOM   3026  C   GLY A 199       2.861  24.791  -7.042  1.00 44.69           C
ATOM   3027  O   GLY A 199       1.953  24.621  -7.864  1.00 50.45           O
ATOM   3028  H   GLY A 199       3.691  24.222  -4.363  1.00 42.48           H
ATOM   3029  HA2 GLY A 199       3.785  23.008  -6.754  1.00 53.69           H
ATOM   3030  HA3 GLY A 199       2.506  23.179  -5.862  1.00 53.69           H
ATOM   3031  N   CYS A 200       3.472  25.961  -6.901  1.00 51.23           N
ATOM   3032  CA  CYS A 200       2.995  27.143  -7.594  1.00 42.38           C
ATOM   3033  C   CYS A 200       3.620  27.223  -8.982  1.00 43.10           C
ATOM   3034  O   CYS A 200       4.852  27.314  -9.098  1.00 39.55           O
ATOM   3035  CB  CYS A 200       3.319  28.397  -6.803  1.00 46.17           C
ATOM   3036  SG  CYS A 200       2.725  29.891  -7.601  1.00 42.56           S
ATOM   3037  H   CYS A 200       4.165  26.094  -6.409  1.00 61.48           H
ATOM   3038  HA  CYS A 200       2.032  27.088  -7.696  1.00 50.86           H
ATOM   3039  HB2 CYS A 200       2.901  28.336  -5.929  1.00 55.41           H
ATOM   3040  HB3 CYS A 200       4.281  28.470  -6.706  1.00 55.41           H
ATOM   3041  HG  CYS A 200       3.239  29.988  -8.681  1.00 51.07           H
ATOM   3042  N   PRO A 201       2.835  27.198 -10.046  1.00 45.99           N
ATOM   3043  CA  PRO A 201       3.411  27.375 -11.383  1.00 42.36           C
ATOM   3044  C   PRO A 201       3.976  28.765 -11.570  1.00 47.80           C
ATOM   3045  O   PRO A 201       3.440  29.756 -11.058  1.00 50.61           O
ATOM   3046  CB  PRO A 201       2.217  27.142 -12.316  1.00 47.97           C
ATOM   3047  CG  PRO A 201       1.026  27.496 -11.498  1.00 47.90           C
ATOM   3048  CD  PRO A 201       1.370  27.052 -10.084  1.00 48.05           C
ATOM   3049  HA  PRO A 201       4.098  26.712 -11.555  1.00 50.83           H
ATOM   3050  HB2 PRO A 201       2.288  27.723 -13.091  1.00 57.56           H
ATOM   3051  HB3 PRO A 201       2.187  26.211 -12.585  1.00 57.56           H
ATOM   3052  HG2 PRO A 201       0.879  28.454 -11.531  1.00 57.48           H
ATOM   3053  HG3 PRO A 201       0.249  27.018 -11.828  1.00 57.48           H
ATOM   3054  HD2 PRO A 201       0.954  27.638  -9.432  1.00 57.66           H
ATOM   3055  HD3 PRO A 201       1.117  26.126  -9.946  1.00 57.66           H
ATOM   3056  N   GLY A 202       5.075  28.833 -12.319  1.00 45.89           N
ATOM   3057  CA  GLY A 202       5.605  30.125 -12.712  1.00 47.52           C
ATOM   3058  C   GLY A 202       6.357  30.862 -11.626  1.00 42.25           C
ATOM   3059  O   GLY A 202       6.516  32.083 -11.709  1.00 42.17           O
ATOM   3060  H   GLY A 202       5.522  28.156 -12.606  1.00 55.07           H
ATOM   3061  HA2 GLY A 202       6.207  30.003 -13.463  1.00 57.02           H
ATOM   3062  HA3 GLY A 202       4.872  30.690 -13.004  1.00 57.02           H
ATOM   3063  N   LEU A 203       6.824  30.147 -10.611  1.00 48.67           N
ATOM   3064  CA  LEU A 203       7.680  30.680  -9.559  1.00 35.24           C
ATOM   3065  C   LEU A 203       8.953  29.848  -9.571  1.00 28.64           C
ATOM   3066  O   LEU A 203       8.892  28.619  -9.450  1.00 35.22           O
ATOM   3067  CB  LEU A 203       6.963  30.605  -8.217  1.00 35.06           C
ATOM   3068  CG  LEU A 203       7.614  31.234  -6.972  1.00 37.88           C
ATOM   3069  CD1 LEU A 203       7.553  32.760  -7.024  1.00 36.32           C
ATOM   3070  CD2 LEU A 203       6.929  30.757  -5.721  1.00 38.92           C
ATOM   3071  H   LEU A 203       6.649  29.312 -10.506  1.00 58.41           H
ATOM   3072  HA  LEU A 203       7.904  31.604  -9.748  1.00 42.29           H
ATOM   3073  HB2 LEU A 203       6.099  31.034  -8.323  1.00 42.08           H
ATOM   3074  HB3 LEU A 203       6.823  29.668  -8.012  1.00 42.08           H
ATOM   3075  HG  LEU A 203       8.546  30.969  -6.928  1.00 45.46           H
ATOM   3076 HD11 LEU A 203       7.971  33.120  -6.227  1.00 43.58           H
ATOM   3077 HD12 LEU A 203       8.025  33.068  -7.814  1.00 43.58           H
ATOM   3078 HD13 LEU A 203       6.624  33.037  -7.065  1.00 43.58           H
ATOM   3079 HD21 LEU A 203       7.355  31.165  -4.952  1.00 46.70           H
ATOM   3080 HD22 LEU A 203       5.994  31.013  -5.757  1.00 46.70           H
ATOM   3081 HD23 LEU A 203       7.006  29.791  -5.669  1.00 46.70           H
ATOM   3082  N   ARG A 204      10.085  30.493  -9.794  1.00 30.49           N
ATOM   3083  CA  ARG A 204      11.368  29.818  -9.684  1.00 30.09           C
ATOM   3084  C   ARG A 204      11.738  29.693  -8.207  1.00 40.53           C
ATOM   3085  O   ARG A 204      11.850  30.708  -7.510  1.00 32.51           O
ATOM   3086  CB  ARG A 204      12.445  30.594 -10.417  1.00 29.80           C
ATOM   3087  CG  ARG A 204      13.817  29.887 -10.413  1.00 30.72           C
ATOM   3088  CD  ARG A 204      14.765  30.566 -11.320  1.00 30.71           C
ATOM   3089  NE  ARG A 204      16.156  30.124 -11.222  1.00 29.28           N
ATOM   3090  CZ  ARG A 204      16.667  29.017 -11.764  1.00 38.52           C
ATOM   3091  NH1 ARG A 204      15.895  28.167 -12.459  1.00 42.80           N
ATOM   3092  NH2 ARG A 204      17.976  28.769 -11.629  1.00 38.20           N1+
ATOM   3093  H   ARG A 204      10.139  31.324 -10.011  1.00 36.59           H
ATOM   3094  HA  ARG A 204      11.306  28.929 -10.068  1.00 36.11           H
ATOM   3095  HB2 ARG A 204      12.174  30.712 -11.341  1.00 35.76           H
ATOM   3096  HB3 ARG A 204      12.554  31.459  -9.992  1.00 35.76           H
ATOM   3097  HG2 ARG A 204      14.185  29.906  -9.516  1.00 36.86           H
ATOM   3098  HG3 ARG A 204      13.708  28.972 -10.714  1.00 36.86           H
ATOM   3099  HD2 ARG A 204      14.476  30.417 -12.234  1.00 36.86           H
ATOM   3100  HD3 ARG A 204      14.748  31.516 -11.126  1.00 36.86           H
ATOM   3101  HE  ARG A 204      16.694  30.623 -10.774  1.00 35.14           H
ATOM   3102 HH11 ARG A 204      15.057  28.332 -12.559  1.00 51.37           H
ATOM   3103 HH12 ARG A 204      16.237  27.456 -12.801  1.00 51.37           H
ATOM   3104 HH21 ARG A 204      18.472  29.309 -11.179  1.00 45.84           H
ATOM   3105 HH22 ARG A 204      18.314  28.051 -11.961  1.00 45.84           H
ATOM   3106  N   ARG A 205      11.917  28.459  -7.731  1.00 23.72           N
ATOM   3107  CA  ARG A 205      12.320  28.182  -6.353  1.00 26.98           C
ATOM   3108  C   ARG A 205      13.673  27.493  -6.335  1.00 30.83           C
ATOM   3109  O   ARG A 205      13.852  26.449  -6.978  1.00 23.95           O
ATOM   3110  CB  ARG A 205      11.321  27.278  -5.659  1.00 30.97           C
ATOM   3111  CG  ARG A 205       9.913  27.762  -5.599  1.00 27.14           C
ATOM   3112  CD  ARG A 205       9.007  26.572  -5.354  1.00 26.21           C
ATOM   3113  NE  ARG A 205       8.995  25.801  -6.606  1.00 37.59           N
ATOM   3114  CZ  ARG A 205       8.049  25.882  -7.547  1.00 37.88           C
ATOM   3115  NH1 ARG A 205       6.962  26.662  -7.361  1.00 33.22           N
ATOM   3116  NH2 ARG A 205       8.195  25.171  -8.686  1.00 34.10           N1+
ATOM   3117  H   ARG A 205      11.808  27.747  -8.202  1.00 28.47           H
ATOM   3118  HA  ARG A 205      12.386  29.013  -5.857  1.00 32.38           H
ATOM   3119  HB2 ARG A 205      11.313  26.425  -6.121  1.00 37.17           H
ATOM   3120  HB3 ARG A 205      11.618  27.145  -4.745  1.00 37.17           H
ATOM   3121  HG2 ARG A 205       9.811  28.390  -4.867  1.00 32.57           H
ATOM   3122  HG3 ARG A 205       9.670  28.173  -6.444  1.00 32.57           H
ATOM   3123  HD2 ARG A 205       9.362  26.020  -4.641  1.00 31.45           H
ATOM   3124  HD3 ARG A 205       8.106  26.871  -5.154  1.00 31.45           H
ATOM   3125  HE  ARG A 205       9.646  25.256  -6.742  1.00 45.11           H
ATOM   3126 HH11 ARG A 205       6.885  27.126  -6.641  1.00 39.86           H
ATOM   3127 HH12 ARG A 205       6.353  26.701  -7.966  1.00 39.86           H
ATOM   3128 HH21 ARG A 205       8.882  24.664  -8.791  1.00 40.92           H
ATOM   3129 HH22 ARG A 205       7.579  25.190  -9.286  1.00 40.92           H
ATOM   3130  N   ILE A 206      14.610  28.060  -5.582  1.00 27.13           N
ATOM   3131  CA  ILE A 206      15.839  27.376  -5.196  1.00 25.03           C
ATOM   3132  C   ILE A 206      15.672  26.897  -3.760  1.00 30.29           C
ATOM   3133  O   ILE A 206      15.256  27.671  -2.876  1.00 25.76           O
ATOM   3134  CB  ILE A 206      17.063  28.293  -5.315  1.00 23.99           C
ATOM   3135  CG1 ILE A 206      17.125  29.004  -6.679  1.00 36.34           C
ATOM   3136  CG2 ILE A 206      18.341  27.525  -5.079  1.00 29.46           C
ATOM   3137  CD1 ILE A 206      16.899  28.120  -7.896  1.00 34.10           C
ATOM   3138  H   ILE A 206      14.554  28.861  -5.274  1.00 32.56           H
ATOM   3139  HA  ILE A 206      15.975  26.604  -5.766  1.00 30.04           H
ATOM   3140  HB  ILE A 206      16.993  28.973  -4.627  1.00 28.79           H
ATOM   3141 HG12 ILE A 206      16.446  29.697  -6.694  1.00 43.61           H
ATOM   3142 HG13 ILE A 206      18.001  29.408  -6.773  1.00 43.61           H
ATOM   3143 HG21 ILE A 206      19.093  28.132  -5.162  1.00 35.35           H
ATOM   3144 HG22 ILE A 206      18.320  27.143  -4.188  1.00 35.35           H
ATOM   3145 HG23 ILE A 206      18.411  26.819  -5.741  1.00 35.35           H
ATOM   3146 HD11 ILE A 206      16.959  28.664  -8.697  1.00 40.93           H
ATOM   3147 HD12 ILE A 206      17.579  27.428  -7.914  1.00 40.93           H
ATOM   3148 HD13 ILE A 206      16.018  27.717  -7.835  1.00 40.93           H
ATOM   3149  N   MET A 207      16.037  25.638  -3.512  1.00 25.00           N
ATOM   3150  CA  MET A 207      15.723  24.955  -2.256  1.00 25.60           C
ATOM   3151  C   MET A 207      17.011  24.468  -1.622  1.00 28.37           C
ATOM   3152  O   MET A 207      17.689  23.581  -2.162  1.00 27.69           O
ATOM   3153  CB  MET A 207      14.762  23.804  -2.471  1.00 26.27           C
ATOM   3154  CG  MET A 207      14.262  23.158  -1.191  1.00 28.89           C
ATOM   3155  SD  MET A 207      13.571  21.553  -1.625  1.00 33.30           S
ATOM   3156  CE  MET A 207      12.523  21.171  -0.234  1.00 31.57           C
ATOM   3157  H   MET A 207      16.476  25.149  -4.067  1.00 30.00           H
ATOM   3158  HA  MET A 207      15.298  25.587  -1.654  1.00 30.72           H
ATOM   3159  HB2 MET A 207      13.990  24.131  -2.958  1.00 31.53           H
ATOM   3160  HB3 MET A 207      15.210  23.119  -2.992  1.00 31.53           H
ATOM   3161  HG2 MET A 207      14.999  23.028  -0.574  1.00 34.67           H
ATOM   3162  HG3 MET A 207      13.566  23.704  -0.793  1.00 34.67           H
ATOM   3163  HE1 MET A 207      12.103  20.310  -0.383  1.00 37.88           H
ATOM   3164  HE2 MET A 207      13.065  21.141   0.570  1.00 37.88           H
ATOM   3165  HE3 MET A 207      11.846  21.861  -0.151  1.00 37.88           H
ATOM   3166  N   PHE A 208      17.353  25.070  -0.481  1.00 21.79           N
ATOM   3167  CA  PHE A 208      18.435  24.585   0.369  1.00 22.39           C
ATOM   3168  C   PHE A 208      17.792  23.768   1.481  1.00 24.81           C
ATOM   3169  O   PHE A 208      17.431  24.287   2.547  1.00 27.11           O
ATOM   3170  CB  PHE A 208      19.275  25.742   0.903  1.00 26.49           C
ATOM   3171  CG  PHE A 208      20.272  26.237  -0.078  1.00 29.09           C
ATOM   3172  CD1 PHE A 208      19.882  27.069  -1.113  1.00 29.36           C
ATOM   3173  CD2 PHE A 208      21.599  25.862   0.008  1.00 28.99           C
ATOM   3174  CE1 PHE A 208      20.795  27.507  -2.011  1.00 24.59           C
ATOM   3175  CE2 PHE A 208      22.515  26.315  -0.903  1.00 25.42           C
ATOM   3176  CZ  PHE A 208      22.123  27.134  -1.894  1.00 21.65           C
ATOM   3177  H   PHE A 208      16.964  25.773  -0.175  1.00 26.15           H
ATOM   3178  HA  PHE A 208      19.013  24.000  -0.146  1.00 26.86           H
ATOM   3179  HB2 PHE A 208      18.687  26.479   1.130  1.00 31.80           H
ATOM   3180  HB3 PHE A 208      19.754  25.445   1.692  1.00 31.80           H
ATOM   3181  HD1 PHE A 208      18.992  27.328  -1.190  1.00 35.23           H
ATOM   3182  HD2 PHE A 208      21.874  25.302   0.698  1.00 34.79           H
ATOM   3183  HE1 PHE A 208      20.532  28.073  -2.700  1.00 29.51           H
ATOM   3184  HE2 PHE A 208      23.407  26.062  -0.831  1.00 30.51           H
ATOM   3185  HZ  PHE A 208      22.744  27.437  -2.516  1.00 25.98           H
ATOM   3186  N   SER A 209      17.653  22.471   1.211  1.00 25.16           N
ATOM   3187  CA  SER A 209      17.116  21.495   2.137  1.00 20.41           C
ATOM   3188  C   SER A 209      18.251  20.946   2.996  1.00 23.42           C
ATOM   3189  O   SER A 209      19.423  21.283   2.804  1.00 21.62           O
ATOM   3190  CB  SER A 209      16.422  20.385   1.356  1.00 25.13           C
ATOM   3191  OG  SER A 209      17.329  19.805   0.426  1.00 25.36           O
ATOM   3192  H   SER A 209      17.877  22.124   0.457  1.00 30.19           H
ATOM   3193  HA  SER A 209      16.466  21.920   2.718  1.00 24.50           H
ATOM   3194  HB2 SER A 209      16.120  19.702   1.975  1.00 30.16           H
ATOM   3195  HB3 SER A 209      15.667  20.758   0.875  1.00 30.16           H
ATOM   3196  HG  SER A 209      17.990  19.481   0.831  1.00 30.43           H
ATOM   3197  N   LEU A 210      17.924  20.035   3.924  1.00 25.03           N
ATOM   3198  CA  LEU A 210      18.988  19.466   4.756  1.00 26.39           C
ATOM   3199  C   LEU A 210      20.031  18.704   3.927  1.00 23.63           C
ATOM   3200  O   LEU A 210      21.180  18.565   4.367  1.00 23.26           O
ATOM   3201  CB  LEU A 210      18.376  18.594   5.852  1.00 28.25           C
ATOM   3202  CG  LEU A 210      17.374  19.328   6.762  1.00 25.87           C
ATOM   3203  CD1 LEU A 210      17.034  18.439   7.912  1.00 24.52           C
ATOM   3204  CD2 LEU A 210      17.871  20.730   7.269  1.00 24.93           C
ATOM   3205  H   LEU A 210      17.131  19.743   4.084  1.00 30.04           H
ATOM   3206  HA  LEU A 210      19.451  20.196   5.196  1.00 31.67           H
ATOM   3207  HB2 LEU A 210      17.907  17.854   5.435  1.00 33.90           H
ATOM   3208  HB3 LEU A 210      19.090  18.254   6.414  1.00 33.90           H
ATOM   3209  HG  LEU A 210      16.558  19.476   6.260  1.00 31.04           H
ATOM   3210 HD11 LEU A 210      16.403  18.898   8.488  1.00 29.43           H
ATOM   3211 HD12 LEU A 210      16.639  17.621   7.572  1.00 29.43           H
ATOM   3212 HD13 LEU A 210      17.845  18.236   8.404  1.00 29.43           H
ATOM   3213 HD21 LEU A 210      17.186  21.122   7.832  1.00 29.91           H
ATOM   3214 HD22 LEU A 210      18.689  20.609   7.776  1.00 29.91           H
ATOM   3215 HD23 LEU A 210      18.038  21.301   6.503  1.00 29.91           H
ATOM   3216  N   ASP A 211      19.676  18.283   2.704  1.00 27.65           N
ATOM   3217  CA  ASP A 211      20.640  17.675   1.787  1.00 26.67           C
ATOM   3218  C   ASP A 211      21.903  18.510   1.607  1.00 23.34           C
ATOM   3219  O   ASP A 211      23.028  17.978   1.577  1.00 22.35           O
ATOM   3220  CB  ASP A 211      19.990  17.461   0.412  1.00 21.94           C
ATOM   3221  CG  ASP A 211      18.716  16.728   0.488  1.00 27.11           C
ATOM   3222  OD1 ASP A 211      17.683  17.321   0.925  1.00 22.72           O
ATOM   3223  OD2 ASP A 211      18.758  15.554   0.065  1.00 27.18           O1-
ATOM   3224  H   ASP A 211      18.879  18.340   2.385  1.00 33.18           H
ATOM   3225  HA  ASP A 211      20.902  16.808   2.134  1.00 32.00           H
ATOM   3226  HB2 ASP A 211      19.815  18.325   0.008  1.00 26.33           H
ATOM   3227  HB3 ASP A 211      20.596  16.950  -0.147  1.00 26.33           H
ATOM   3228  N   SER A 212      21.734  19.812   1.403  1.00 22.43           N
ATOM   3229  CA  SER A 212      22.875  20.708   1.290  1.00 24.16           C
ATOM   3230  C   SER A 212      23.376  21.197   2.648  1.00 23.57           C
ATOM   3231  O   SER A 212      24.585  21.221   2.907  1.00 21.44           O
ATOM   3232  CB  SER A 212      22.510  21.924   0.429  1.00 22.76           C
ATOM   3233  OG  SER A 212      21.425  22.639   1.001  1.00 30.39           O
ATOM   3234  H   SER A 212      20.970  20.199   1.326  1.00 26.92           H
ATOM   3235  HA  SER A 212      23.603  20.239   0.853  1.00 28.99           H
ATOM   3236  HB2 SER A 212      23.280  22.512   0.370  1.00 27.32           H
ATOM   3237  HB3 SER A 212      22.256  21.620  -0.456  1.00 27.32           H
ATOM   3238  HG  SER A 212      21.233  23.302   0.522  1.00 36.48           H
ATOM   3239  N   THR A 213      22.469  21.619   3.518  1.00 30.88           N
ATOM   3240  CA  THR A 213      22.921  22.276   4.743  1.00 24.73           C
ATOM   3241  C   THR A 213      23.604  21.311   5.706  1.00 31.94           C
ATOM   3242  O   THR A 213      24.388  21.768   6.550  1.00 24.82           O
ATOM   3243  CB  THR A 213      21.752  22.987   5.424  1.00 21.96           C
ATOM   3244  OG1 THR A 213      20.708  22.059   5.728  1.00 21.52           O
ATOM   3245  CG2 THR A 213      21.191  24.035   4.530  1.00 24.22           C
ATOM   3246  H   THR A 213      21.617  21.543   3.432  1.00 37.05           H
ATOM   3247  HA  THR A 213      23.573  22.954   4.503  1.00 29.68           H
ATOM   3248  HB  THR A 213      22.059  23.410   6.241  1.00 26.35           H
ATOM   3249  HG1 THR A 213      20.996  21.462   6.244  1.00 25.83           H
ATOM   3250 HG21 THR A 213      20.450  24.482   4.968  1.00 29.07           H
ATOM   3251 HG22 THR A 213      21.875  24.690   4.319  1.00 29.07           H
ATOM   3252 HG23 THR A 213      20.875  23.633   3.706  1.00 29.07           H
ATOM   3253  N   ASN A 214      23.362  19.997   5.590  1.00 24.19           N
ATOM   3254  CA  ASN A 214      24.086  19.056   6.459  1.00 27.48           C
ATOM   3255  C   ASN A 214      25.579  19.044   6.174  1.00 28.76           C
ATOM   3256  O   ASN A 214      26.352  18.608   7.023  1.00 23.25           O
ATOM   3257  CB  ASN A 214      23.613  17.616   6.306  1.00 27.06           C
ATOM   3258  CG  ASN A 214      22.235  17.356   6.883  1.00 29.31           C
ATOM   3259  OD1 ASN A 214      21.736  18.072   7.741  1.00 27.67           O
ATOM   3260  ND2 ASN A 214      21.627  16.275   6.424  1.00 33.11           N
ATOM   3261  H   ASN A 214      22.807  19.637   5.041  1.00 29.03           H
ATOM   3262  HA  ASN A 214      23.958  19.318   7.384  1.00 32.98           H
ATOM   3263  HB2 ASN A 214      23.586  17.394   5.362  1.00 32.47           H
ATOM   3264  HB3 ASN A 214      24.239  17.032   6.762  1.00 32.47           H
ATOM   3265 HD21 ASN A 214      20.842  16.069   6.709  1.00 39.73           H
ATOM   3266 HD22 ASN A 214      22.016  15.778   5.840  1.00 39.73           H
ATOM   3267  N   THR A 215      26.015  19.533   5.020  1.00 29.02           N
ATOM   3268  CA  THR A 215      27.412  19.401   4.653  1.00 28.30           C
ATOM   3269  C   THR A 215      28.233  20.597   5.080  1.00 35.27           C
ATOM   3270  O   THR A 215      29.410  20.688   4.714  1.00 40.40           O
ATOM   3271  CB  THR A 215      27.555  19.168   3.129  1.00 38.12           C
ATOM   3272  OG1 THR A 215      27.233  20.363   2.424  1.00 33.75           O
ATOM   3273  CG2 THR A 215      26.622  18.041   2.632  1.00 35.97           C
ATOM   3274  H   THR A 215      25.527  19.939   4.439  1.00 34.82           H
ATOM   3275  HA  THR A 215      27.776  18.622   5.103  1.00 33.96           H
ATOM   3276  HB  THR A 215      28.470  18.916   2.929  1.00 45.74           H
ATOM   3277  HG1 THR A 215      26.442  20.592   2.593  1.00 40.50           H
ATOM   3278 HG21 THR A 215      26.732  17.916   1.677  1.00 43.17           H
ATOM   3279 HG22 THR A 215      26.836  17.210   3.085  1.00 43.17           H
ATOM   3280 HG23 THR A 215      25.697  18.271   2.816  1.00 43.17           H
ATOM   3281  N   VAL A 216      27.649  21.508   5.854  1.00 34.96           N
ATOM   3282  CA  VAL A 216      28.366  22.685   6.312  1.00 39.92           C
ATOM   3283  C   VAL A 216      28.059  22.904   7.796  1.00 39.44           C
ATOM   3284  O   VAL A 216      27.299  23.816   8.147  1.00 38.42           O
ATOM   3285  CB  VAL A 216      27.996  23.900   5.433  1.00 41.08           C
ATOM   3286  CG1 VAL A 216      28.850  25.101   5.767  1.00 49.41           C
ATOM   3287  CG2 VAL A 216      28.190  23.580   3.963  1.00 40.17           C
ATOM   3288  H   VAL A 216      26.835  21.464   6.128  1.00 41.96           H
ATOM   3289  HA  VAL A 216      29.319  22.529   6.223  1.00 47.91           H
ATOM   3290  HB  VAL A 216      27.066  24.134   5.578  1.00 49.29           H
ATOM   3291 HG11 VAL A 216      28.590  25.841   5.197  1.00 59.29           H
ATOM   3292 HG12 VAL A 216      28.714  25.336   6.698  1.00 59.29           H
ATOM   3293 HG13 VAL A 216      29.782  24.877   5.615  1.00 59.29           H
ATOM   3294 HG21 VAL A 216      27.951  24.358   3.436  1.00 48.21           H
ATOM   3295 HG22 VAL A 216      29.119  23.349   3.810  1.00 48.21           H
ATOM   3296 HG23 VAL A 216      27.619  22.832   3.725  1.00 48.21           H
ATOM   3297  N   PRO A 217      28.613  22.095   8.703  1.00 47.50           N
ATOM   3298  CA  PRO A 217      28.293  22.230  10.134  1.00 44.80           C
ATOM   3299  C   PRO A 217      29.064  23.356  10.820  1.00 49.03           C
ATOM   3300  O   PRO A 217      30.085  23.831  10.316  1.00 39.47           O
ATOM   3301  CB  PRO A 217      28.706  20.873  10.709  1.00 46.56           C
ATOM   3302  CG  PRO A 217      29.860  20.477   9.846  1.00 39.68           C
ATOM   3303  CD  PRO A 217      29.449  20.912   8.443  1.00 45.46           C
ATOM   3304  HA  PRO A 217      27.340  22.362  10.260  1.00 53.76           H
ATOM   3305  HB2 PRO A 217      28.981  20.974  11.634  1.00 55.87           H
ATOM   3306  HB3 PRO A 217      27.976  20.240  10.627  1.00 55.87           H
ATOM   3307  HG2 PRO A 217      30.661  20.945  10.132  1.00 47.61           H
ATOM   3308  HG3 PRO A 217      29.987  19.517   9.887  1.00 47.61           H
ATOM   3309  HD2 PRO A 217      30.230  21.155   7.920  1.00 54.56           H
ATOM   3310  HD3 PRO A 217      28.930  20.217   8.010  1.00 54.56           H
ATOM   3311  N   VAL A 218      28.562  23.748  12.003  1.00 42.20           N
ATOM   3312  CA  VAL A 218      29.163  24.810  12.827  1.00 53.32           C
ATOM   3313  C   VAL A 218      30.283  24.198  13.677  1.00 43.20           C
ATOM   3314  O   VAL A 218      29.994  23.448  14.612  1.00 41.20           O
ATOM   3315  CB  VAL A 218      28.114  25.499  13.724  1.00 52.85           C
ATOM   3316  CG1 VAL A 218      28.682  26.778  14.371  1.00 46.42           C
ATOM   3317  CG2 VAL A 218      26.868  25.859  12.949  1.00 55.45           C
ATOM   3318  H   VAL A 218      27.858  23.404  12.357  1.00 50.64           H
ATOM   3319  HA  VAL A 218      29.554  25.481  12.247  1.00 63.99           H
ATOM   3320  HB  VAL A 218      27.859  24.891  14.436  1.00 63.42           H
ATOM   3321 HG11 VAL A 218      27.997  27.182  14.925  1.00 55.70           H
ATOM   3322 HG12 VAL A 218      29.451  26.542  14.913  1.00 55.70           H
ATOM   3323 HG13 VAL A 218      28.948  27.394  13.670  1.00 55.70           H
ATOM   3324 HG21 VAL A 218      26.238  26.288  13.549  1.00 66.54           H
ATOM   3325 HG22 VAL A 218      27.108  26.465  12.231  1.00 66.54           H
ATOM   3326 HG23 VAL A 218      26.479  25.049  12.584  1.00 66.54           H
ATOM   3327  N   ARG A 219      31.551  24.562  13.385  1.00 42.17           N
ATOM   3328  CA  ARG A 219      32.751  23.947  13.982  1.00 44.08           C
ATOM   3329  C   ARG A 219      33.637  24.958  14.719  1.00 32.69           C
ATOM   3330  O   ARG A 219      34.131  25.916  14.111  1.00 40.69           O
ATOM   3331  CB  ARG A 219      33.609  23.267  12.908  1.00 45.45           C
ATOM   3332  H   ARG A 219      31.742  25.186  12.825  1.00 50.60           H
ATOM   3333  HA  ARG A 219      32.475  23.269  14.619  1.00 52.90           H
ATOM   3334  HB1 ARG A 219      33.095  22.554  12.498  1.00 54.55           H
ATOM   3335  HB3 ARG A 219      34.407  22.904  13.323  1.00 54.55           H
ATOM   3336  N   SER A 220      33.924  24.671  15.994  1.00 28.20           N
ATOM   3337  CA  SER A 220      34.704  25.540  16.888  1.00 33.28           C
ATOM   3338  C   SER A 220      35.934  26.188  16.263  1.00 28.48           C
ATOM   3339  O   SER A 220      36.107  27.402  16.425  1.00 32.17           O
ATOM   3340  CB  SER A 220      35.148  24.730  18.115  1.00 33.42           C
ATOM   3341  OG  SER A 220      34.068  24.439  18.962  1.00 35.35           O
ATOM   3342  H   SER A 220      33.667  23.947  16.379  1.00 33.84           H
ATOM   3343  HA  SER A 220      34.127  26.254  17.202  1.00 39.94           H
ATOM   3344  HB2 SER A 220      35.543  23.897  17.814  1.00 40.11           H
ATOM   3345  HB3 SER A 220      35.804  25.246  18.610  1.00 40.11           H
ATOM   3346  HG  SER A 220      33.715  25.151  19.234  1.00 42.42           H
ATOM   3347  N   PRO A 221      36.813  25.471  15.560  1.00 35.74           N
ATOM   3348  CA  PRO A 221      38.032  26.129  15.045  1.00 32.28           C
ATOM   3349  C   PRO A 221      37.756  27.243  14.037  1.00 35.41           C
ATOM   3350  O   PRO A 221      38.447  28.266  14.041  1.00 38.61           O
ATOM   3351  CB  PRO A 221      38.803  24.960  14.407  1.00 35.51           C
ATOM   3352  CG  PRO A 221      38.173  23.706  14.976  1.00 37.17           C
ATOM   3353  CD  PRO A 221      36.745  24.048  15.180  1.00 35.51           C
ATOM   3354  HA  PRO A 221      38.552  26.489  15.780  1.00 38.74           H
ATOM   3355  HB2 PRO A 221      38.700  24.988  13.443  1.00 42.61           H
ATOM   3356  HB3 PRO A 221      39.740  25.014  14.654  1.00 42.61           H
ATOM   3357  HG2 PRO A 221      38.263  22.978  14.342  1.00 44.60           H
ATOM   3358  HG3 PRO A 221      38.595  23.481  15.820  1.00 44.60           H
ATOM   3359  HD2 PRO A 221      36.247  23.939  14.355  1.00 42.61           H
ATOM   3360  HD3 PRO A 221      36.367  23.521  15.901  1.00 42.61           H
ATOM   3361  N   TYR A 222      36.797  27.056  13.134  1.00 29.39           N
ATOM   3362  CA  TYR A 222      36.406  28.144  12.252  1.00 37.24           C
ATOM   3363  C   TYR A 222      35.788  29.289  13.041  1.00 30.26           C
ATOM   3364  O   TYR A 222      36.076  30.466  12.780  1.00 30.61           O
ATOM   3365  CB  TYR A 222      35.422  27.627  11.208  1.00 36.38           C
ATOM   3366  CG  TYR A 222      34.827  28.719  10.360  1.00 35.33           C
ATOM   3367  CD1 TYR A 222      35.540  29.274   9.312  1.00 32.59           C
ATOM   3368  CD2 TYR A 222      33.544  29.188  10.603  1.00 31.62           C
ATOM   3369  CE1 TYR A 222      35.002  30.255   8.528  1.00 31.82           C
ATOM   3370  CE2 TYR A 222      33.006  30.170   9.831  1.00 33.67           C
ATOM   3371  CZ  TYR A 222      33.729  30.700   8.799  1.00 34.83           C
ATOM   3372  OH  TYR A 222      33.157  31.690   8.048  1.00 34.69           O
ATOM   3373  H   TYR A 222      36.365  26.322  13.015  1.00 35.27           H
ATOM   3374  HA  TYR A 222      37.190  28.481  11.792  1.00 44.69           H
ATOM   3375  HB2 TYR A 222      35.885  27.011  10.618  1.00 43.66           H
ATOM   3376  HB3 TYR A 222      34.696  27.169  11.659  1.00 43.66           H
ATOM   3377  HD1 TYR A 222      36.399  28.966   9.132  1.00 39.11           H
ATOM   3378  HD2 TYR A 222      33.048  28.828  11.302  1.00 37.95           H
ATOM   3379  HE1 TYR A 222      35.492  30.623   7.829  1.00 38.18           H
ATOM   3380  HE2 TYR A 222      32.146  30.479  10.004  1.00 40.40           H
ATOM   3381  HH  TYR A 222      33.691  31.942   7.451  1.00 41.63           H
ATOM   3382  N   VAL A 223      34.923  28.962  14.003  1.00 31.66           N
ATOM   3383  CA  VAL A 223      34.274  30.014  14.783  1.00 34.74           C
ATOM   3384  C   VAL A 223      35.323  30.845  15.501  1.00 28.74           C
ATOM   3385  O   VAL A 223      35.212  32.075  15.587  1.00 29.79           O
ATOM   3386  CB  VAL A 223      33.236  29.421  15.759  1.00 31.94           C
ATOM   3387  CG1 VAL A 223      32.673  30.494  16.689  1.00 29.77           C
ATOM   3388  CG2 VAL A 223      32.091  28.804  14.991  1.00 31.83           C
ATOM   3389  H   VAL A 223      34.700  28.160  14.219  1.00 38.00           H
ATOM   3390  HA  VAL A 223      33.801  30.603  14.175  1.00 41.69           H
ATOM   3391  HB  VAL A 223      33.653  28.732  16.298  1.00 38.33           H
ATOM   3392 HG11 VAL A 223      32.026  30.086  17.286  1.00 35.73           H
ATOM   3393 HG12 VAL A 223      33.400  30.880  17.203  1.00 35.73           H
ATOM   3394 HG13 VAL A 223      32.244  31.181  16.155  1.00 35.73           H
ATOM   3395 HG21 VAL A 223      31.451  28.438  15.621  1.00 38.20           H
ATOM   3396 HG22 VAL A 223      31.669  29.490  14.450  1.00 38.20           H
ATOM   3397 HG23 VAL A 223      32.437  28.099  14.422  1.00 38.20           H
ATOM   3398  N   GLN A 224      36.390  30.202  15.971  1.00 31.23           N
ATOM   3399  CA  GLN A 224      37.422  30.959  16.667  1.00 28.97           C
ATOM   3400  C   GLN A 224      38.148  31.915  15.735  1.00 30.44           C
ATOM   3401  O   GLN A 224      38.713  32.908  16.210  1.00 35.59           O
ATOM   3402  CB  GLN A 224      38.416  30.015  17.341  1.00 29.00           C
ATOM   3403  CG  GLN A 224      37.826  29.279  18.538  1.00 34.58           C
ATOM   3404  CD  GLN A 224      38.736  28.209  19.088  1.00 35.25           C
ATOM   3405  OE1 GLN A 224      39.776  27.932  18.513  1.00 35.69           O
ATOM   3406  NE2 GLN A 224      38.343  27.597  20.224  1.00 33.32           N
ATOM   3407  H   GLN A 224      36.537  29.357  15.902  1.00 37.47           H
ATOM   3408  HA  GLN A 224      37.001  31.488  17.362  1.00 34.76           H
ATOM   3409  HB2 GLN A 224      38.707  29.351  16.697  1.00 34.80           H
ATOM   3410  HB3 GLN A 224      39.177  30.530  17.653  1.00 34.80           H
ATOM   3411  HG2 GLN A 224      37.655  29.919  19.247  1.00 41.49           H
ATOM   3412  HG3 GLN A 224      36.996  28.856  18.269  1.00 41.49           H
ATOM   3413 HE21 GLN A 224      37.603  27.822  20.600  1.00 39.99           H
ATOM   3414 HE22 GLN A 224      38.832  26.981  20.572  1.00 39.99           H
ATOM   3415  N   ARG A 225      38.157  31.639  14.422  1.00 30.94           N
ATOM   3416  CA  ARG A 225      38.770  32.572  13.477  1.00 36.17           C
ATOM   3417  C   ARG A 225      38.168  33.968  13.554  1.00 36.61           C
ATOM   3418  O   ARG A 225      38.827  34.938  13.163  1.00 36.34           O
ATOM   3419  CB  ARG A 225      38.656  32.033  12.036  1.00 37.03           C
ATOM   3420  CG  ARG A 225      39.422  30.695  11.843  1.00 38.51           C
ATOM   3421  CD  ARG A 225      39.860  30.465  10.423  1.00 37.83           C
ATOM   3422  NE  ARG A 225      40.735  31.542   9.981  1.00 41.06           N
ATOM   3423  CZ  ARG A 225      41.089  31.771   8.722  1.00 43.90           C
ATOM   3424  NH1 ARG A 225      40.658  30.983   7.731  1.00 37.32           N
ATOM   3425  NH2 ARG A 225      41.876  32.807   8.464  1.00 42.27           N1+
ATOM   3426  H   ARG A 225      37.822  30.932  14.064  1.00 37.13           H
ATOM   3427  HA  ARG A 225      39.714  32.649  13.687  1.00 43.41           H
ATOM   3428  HB2 ARG A 225      37.722  31.877  11.828  1.00 44.44           H
ATOM   3429  HB3 ARG A 225      39.030  32.685  11.423  1.00 44.44           H
ATOM   3430  HG2 ARG A 225      40.214  30.702  12.403  1.00 46.21           H
ATOM   3431  HG3 ARG A 225      38.843  29.960  12.099  1.00 46.21           H
ATOM   3432  HD2 ARG A 225      40.348  29.629  10.366  1.00 45.40           H
ATOM   3433  HD3 ARG A 225      39.082  30.444   9.844  1.00 45.40           H
ATOM   3434  HE  ARG A 225      41.048  32.071  10.583  1.00 49.28           H
ATOM   3435 HH11 ARG A 225      40.143  30.317   7.905  1.00 44.78           H
ATOM   3436 HH12 ARG A 225      40.897  31.142   6.921  1.00 44.78           H
ATOM   3437 HH21 ARG A 225      42.152  33.307   9.107  1.00 50.72           H
ATOM   3438 HH22 ARG A 225      42.124  32.968   7.657  1.00 50.72           H
ATOM   3439  N   PHE A 226      36.934  34.112  14.037  1.00 27.29           N
ATOM   3440  CA  PHE A 226      36.417  35.463  14.166  1.00 31.37           C
ATOM   3441  C   PHE A 226      37.162  36.257  15.234  1.00 29.79           C
ATOM   3442  O   PHE A 226      37.082  37.493  15.226  1.00 28.08           O
ATOM   3443  CB  PHE A 226      34.919  35.410  14.454  1.00 26.93           C
ATOM   3444  CG  PHE A 226      34.115  34.976  13.275  1.00 31.99           C
ATOM   3445  CD1 PHE A 226      33.696  33.676  13.159  1.00 29.70           C
ATOM   3446  CD2 PHE A 226      33.811  35.878  12.256  1.00 32.79           C
ATOM   3447  CE1 PHE A 226      32.977  33.261  12.065  1.00 32.00           C
ATOM   3448  CE2 PHE A 226      33.077  35.463  11.141  1.00 29.97           C
ATOM   3449  CZ  PHE A 226      32.665  34.158  11.058  1.00 29.94           C
ATOM   3450  H   PHE A 226      36.405  33.480  14.284  1.00 32.75           H
ATOM   3451  HA  PHE A 226      36.538  35.923  13.321  1.00 37.65           H
ATOM   3452  HB2 PHE A 226      34.758  34.780  15.174  1.00 32.32           H
ATOM   3453  HB3 PHE A 226      34.616  36.294  14.714  1.00 32.32           H
ATOM   3454  HD1 PHE A 226      33.902  33.066  13.830  1.00 35.65           H
ATOM   3455  HD2 PHE A 226      34.095  36.761  12.319  1.00 39.35           H
ATOM   3456  HE1 PHE A 226      32.693  32.378  12.004  1.00 38.40           H
ATOM   3457  HE2 PHE A 226      32.868  36.066  10.465  1.00 35.96           H
ATOM   3458  HZ  PHE A 226      32.174  33.874  10.321  1.00 35.93           H
ATOM   3459  N   GLY A 227      37.879  35.579  16.142  1.00 31.75           N
ATOM   3460  CA  GLY A 227      38.747  36.267  17.090  1.00 34.77           C
ATOM   3461  C   GLY A 227      39.934  36.982  16.454  1.00 34.40           C
ATOM   3462  O   GLY A 227      40.489  37.905  17.061  1.00 36.13           O
ATOM   3463  H   GLY A 227      37.876  34.723  16.224  1.00 38.10           H
ATOM   3464  HA2 GLY A 227      38.225  36.924  17.577  1.00 41.73           H
ATOM   3465  HA3 GLY A 227      39.091  35.622  17.729  1.00 41.73           H
ATOM   3466  N   GLU A 228      40.345  36.565  15.255  1.00 32.71           N
ATOM   3467  CA  GLU A 228      41.395  37.264  14.522  1.00 37.57           C
ATOM   3468  C   GLU A 228      40.906  38.584  13.983  1.00 36.21           C
ATOM   3469  O   GLU A 228      41.707  39.343  13.430  1.00 41.60           O
ATOM   3470  CB  GLU A 228      41.908  36.416  13.348  1.00 38.38           C
ATOM   3471  CG  GLU A 228      42.164  34.940  13.675  1.00 37.19           C
ATOM   3472  CD  GLU A 228      42.370  34.021  12.417  1.00 40.92           C
ATOM   3473  OE1 GLU A 228      42.142  34.470  11.274  1.00 42.61           O
ATOM   3474  OE2 GLU A 228      42.743  32.828  12.575  1.00 47.69           O1-
ATOM   3475  H   GLU A 228      40.029  35.878  14.845  1.00 39.25           H
ATOM   3476  HA  GLU A 228      42.140  37.438  15.119  1.00 45.08           H
ATOM   3477  HB2 GLU A 228      41.251  36.448  12.635  1.00 46.05           H
ATOM   3478  HB3 GLU A 228      42.744  36.796  13.036  1.00 46.05           H
ATOM   3479  HG2 GLU A 228      42.964  34.877  14.220  1.00 44.63           H
ATOM   3480  HG3 GLU A 228      41.404  34.595  14.170  1.00 44.63           H
ATOM   3481  N   GLN A 229      39.613  38.878  14.148  1.00 35.73           N
ATOM   3482  CA  GLN A 229      38.976  40.026  13.526  1.00 29.86           C
ATOM   3483  C   GLN A 229      38.135  40.839  14.517  1.00 34.21           C
ATOM   3484  O   GLN A 229      37.143  41.442  14.118  1.00 33.44           O
ATOM   3485  CB  GLN A 229      38.116  39.557  12.342  1.00 35.56           C
ATOM   3486  CG  GLN A 229      38.854  38.598  11.416  1.00 35.88           C
ATOM   3487  CD  GLN A 229      38.092  38.209  10.151  1.00 31.33           C
ATOM   3488  OE1 GLN A 229      38.664  37.599   9.248  1.00 32.59           O
ATOM   3489  NE2 GLN A 229      36.803  38.531  10.089  1.00 32.68           N
ATOM   3490  H   GLN A 229      39.076  38.410  14.629  1.00 42.88           H
ATOM   3491  HA  GLN A 229      39.666  40.611  13.176  1.00 35.83           H
ATOM   3492  HB2 GLN A 229      37.331  39.100  12.683  1.00 42.67           H
ATOM   3493  HB3 GLN A 229      37.848  40.331  11.821  1.00 42.67           H
ATOM   3494  HG2 GLN A 229      39.686  39.015  11.140  1.00 43.06           H
ATOM   3495  HG3 GLN A 229      39.046  37.783  11.905  1.00 43.06           H
ATOM   3496 HE21 GLN A 229      36.430  38.942  10.745  1.00 39.22           H
ATOM   3497 HE22 GLN A 229      36.342  38.327   9.392  1.00 39.22           H
ATOM   3498  N   THR A 230      38.503  40.889  15.809  1.00 31.87           N
ATOM   3499  CA  THR A 230      37.683  41.626  16.779  1.00 27.94           C
ATOM   3500  C   THR A 230      37.653  43.122  16.519  1.00 34.35           C
ATOM   3501  O   THR A 230      36.831  43.834  17.114  1.00 34.82           O
ATOM   3502  CB  THR A 230      38.174  41.388  18.222  1.00 31.48           C
ATOM   3503  OG1 THR A 230      39.488  41.930  18.387  1.00 32.89           O
ATOM   3504  CG2 THR A 230      38.188  39.906  18.541  1.00 28.99           C
ATOM   3505  H   THR A 230      39.204  40.514  16.138  1.00 38.24           H
ATOM   3506  HA  THR A 230      36.771  41.301  16.722  1.00 33.53           H
ATOM   3507  HB  THR A 230      37.568  41.825  18.841  1.00 37.78           H
ATOM   3508  HG1 THR A 230      40.020  41.559  17.853  1.00 39.47           H
ATOM   3509 HG21 THR A 230      38.498  39.766  19.449  1.00 34.79           H
ATOM   3510 HG22 THR A 230      37.295  39.539  18.452  1.00 34.79           H
ATOM   3511 HG23 THR A 230      38.782  39.442  17.930  1.00 34.79           H
ATOM   3512  N   ASN A 231      38.536  43.615  15.657  1.00 40.04           N
ATOM   3513  CA  ASN A 231      38.477  45.009  15.264  1.00 31.37           C
ATOM   3514  C   ASN A 231      37.254  45.295  14.403  1.00 35.90           C
ATOM   3515  O   ASN A 231      36.894  46.461  14.243  1.00 36.14           O
ATOM   3516  CB  ASN A 231      39.769  45.414  14.533  1.00 43.49           C
ATOM   3517  CG  ASN A 231      40.367  44.274  13.671  1.00 48.00           C
ATOM   3518  OD1 ASN A 231      40.553  43.142  14.141  1.00 45.73           O
ATOM   3519  ND2 ASN A 231      40.664  44.581  12.407  1.00 54.70           N
ATOM   3520  H   ASN A 231      39.171  43.165  15.291  1.00 48.05           H
ATOM   3521  HA  ASN A 231      38.407  45.554  16.063  1.00 37.64           H
ATOM   3522  HB2 ASN A 231      39.578  46.163  13.947  1.00 52.19           H
ATOM   3523  HB3 ASN A 231      40.434  45.671  15.191  1.00 52.19           H
ATOM   3524 HD21 ASN A 231      40.998  43.983  11.887  1.00 65.64           H
ATOM   3525 HD22 ASN A 231      40.521  45.376  12.113  1.00 65.64           H
ATOM   3526  N   PHE A 232      36.587  44.264  13.881  1.00 35.45           N
ATOM   3527  CA  PHE A 232      35.389  44.442  13.072  1.00 36.21           C
ATOM   3528  C   PHE A 232      34.136  44.078  13.869  1.00 30.50           C
ATOM   3529  O   PHE A 232      34.008  42.950  14.377  1.00 25.97           O
ATOM   3530  CB  PHE A 232      35.483  43.616  11.787  1.00 30.73           C
ATOM   3531  CG  PHE A 232      36.588  44.054  10.891  1.00 31.90           C
ATOM   3532  CD1 PHE A 232      37.784  43.372  10.870  1.00 31.93           C
ATOM   3533  CD2 PHE A 232      36.439  45.172  10.093  1.00 36.69           C
ATOM   3534  CE1 PHE A 232      38.806  43.786  10.056  1.00 36.85           C
ATOM   3535  CE2 PHE A 232      37.462  45.576   9.255  1.00 40.43           C
ATOM   3536  CZ  PHE A 232      38.648  44.877   9.244  1.00 33.41           C
ATOM   3537  H   PHE A 232      36.815  43.441  13.984  1.00 42.54           H
ATOM   3538  HA  PHE A 232      35.318  45.376  12.820  1.00 43.45           H
ATOM   3539  HB2 PHE A 232      35.638  42.687  12.020  1.00 36.88           H
ATOM   3540  HB3 PHE A 232      34.650  43.700  11.297  1.00 36.88           H
ATOM   3541  HD1 PHE A 232      37.899  42.625  11.411  1.00 38.32           H
ATOM   3542  HD2 PHE A 232      35.634  45.638  10.096  1.00 44.04           H
ATOM   3543  HE1 PHE A 232      39.606  43.312  10.041  1.00 44.22           H
ATOM   3544  HE2 PHE A 232      37.356  46.326   8.715  1.00 48.52           H
ATOM   3545  HZ  PHE A 232      39.346  45.152   8.693  1.00 40.09           H
ATOM   3546  N   LEU A 233      33.205  45.030  13.942  1.00 25.65           N
ATOM   3547  CA  LEU A 233      31.977  44.829  14.696  1.00 31.46           C
ATOM   3548  C   LEU A 233      31.243  43.588  14.225  1.00 31.54           C
ATOM   3549  O   LEU A 233      30.732  42.809  15.040  1.00 29.35           O
ATOM   3550  CB  LEU A 233      31.085  46.053  14.554  1.00 26.47           C
ATOM   3551  CG  LEU A 233      31.723  47.359  15.044  1.00 33.50           C
ATOM   3552  CD1 LEU A 233      30.919  48.600  14.612  1.00 36.64           C
ATOM   3553  CD2 LEU A 233      31.864  47.327  16.541  1.00 33.57           C
ATOM   3554  H   LEU A 233      33.265  45.800  13.562  1.00 30.78           H
ATOM   3555  HA  LEU A 233      32.192  44.717  15.635  1.00 37.75           H
ATOM   3556  HB2 LEU A 233      30.861  46.167  13.618  1.00 31.76           H
ATOM   3557  HB3 LEU A 233      30.276  45.909  15.069  1.00 31.76           H
ATOM   3558  HG  LEU A 233      32.612  47.435  14.663  1.00 40.20           H
ATOM   3559 HD11 LEU A 233      31.364  49.395  14.946  1.00 43.97           H
ATOM   3560 HD12 LEU A 233      30.876  48.626  13.644  1.00 43.97           H
ATOM   3561 HD13 LEU A 233      30.025  48.540  14.982  1.00 43.97           H
ATOM   3562 HD21 LEU A 233      32.268  48.158  16.837  1.00 40.29           H
ATOM   3563 HD22 LEU A 233      30.985  47.226  16.939  1.00 40.29           H
ATOM   3564 HD23 LEU A 233      32.428  46.578  16.789  1.00 40.29           H
ATOM   3565  N   LEU A 234      31.185  43.388  12.899  1.00 26.92           N
ATOM   3566  CA  LEU A 234      30.465  42.248  12.362  1.00 25.78           C
ATOM   3567  C   LEU A 234      31.097  40.929  12.745  1.00 21.33           C
ATOM   3568  O   LEU A 234      30.402  39.915  12.769  1.00 22.47           O
ATOM   3569  CB  LEU A 234      30.372  42.339  10.842  1.00 27.30           C
ATOM   3570  CG  LEU A 234      29.485  43.481  10.334  1.00 21.73           C
ATOM   3571  CD1 LEU A 234      29.489  43.484   8.798  1.00 23.78           C
ATOM   3572  CD2 LEU A 234      28.042  43.417  10.882  1.00 27.39           C
ATOM   3573  H   LEU A 234      31.550  43.894  12.307  1.00 32.31           H
ATOM   3574  HA  LEU A 234      29.561  42.257  12.715  1.00 30.93           H
ATOM   3575  HB2 LEU A 234      31.263  42.476  10.483  1.00 32.76           H
ATOM   3576  HB3 LEU A 234      30.006  41.508  10.502  1.00 32.76           H
ATOM   3577  HG  LEU A 234      29.870  44.322  10.628  1.00 26.08           H
ATOM   3578 HD11 LEU A 234      28.927  44.209   8.482  1.00 28.54           H
ATOM   3579 HD12 LEU A 234      30.399  43.611   8.485  1.00 28.54           H
ATOM   3580 HD13 LEU A 234      29.145  42.635   8.480  1.00 28.54           H
ATOM   3581 HD21 LEU A 234      27.536  44.163  10.525  1.00 32.87           H
ATOM   3582 HD22 LEU A 234      27.638  42.579  10.606  1.00 32.87           H
ATOM   3583 HD23 LEU A 234      28.070  43.468  11.850  1.00 32.87           H
ATOM   3584  N   SER A 235      32.411  40.883  12.943  1.00 24.37           N
ATOM   3585  CA  SER A 235      33.017  39.629  13.353  1.00 25.98           C
ATOM   3586  C   SER A 235      32.740  39.334  14.826  1.00 28.31           C
ATOM   3587  O   SER A 235      32.643  38.157  15.204  1.00 26.58           O
ATOM   3588  CB  SER A 235      34.529  39.653  13.116  1.00 31.18           C
ATOM   3589  OG  SER A 235      34.855  39.795  11.762  1.00 29.86           O
ATOM   3590  H   SER A 235      32.956  41.542  12.849  1.00 29.24           H
ATOM   3591  HA  SER A 235      32.641  38.908  12.825  1.00 31.17           H
ATOM   3592  HB2 SER A 235      34.908  40.399  13.607  1.00 37.42           H
ATOM   3593  HB3 SER A 235      34.908  38.822  13.441  1.00 37.42           H
ATOM   3594  HG  SER A 235      34.538  40.514  11.464  1.00 35.83           H
ATOM   3595  N   ILE A 236      32.687  40.377  15.674  1.00 24.05           N
ATOM   3596  CA  ILE A 236      32.187  40.232  17.039  1.00 21.35           C
ATOM   3597  C   ILE A 236      30.758  39.706  17.017  1.00 28.52           C
ATOM   3598  O   ILE A 236      30.402  38.780  17.760  1.00 27.07           O
ATOM   3599  CB  ILE A 236      32.265  41.575  17.803  1.00 29.89           C
ATOM   3600  CG1 ILE A 236      33.722  42.060  17.919  1.00 28.21           C
ATOM   3601  CG2 ILE A 236      31.651  41.430  19.194  1.00 28.05           C
ATOM   3602  CD1 ILE A 236      33.910  43.382  18.635  1.00 39.98           C
ATOM   3603  H   ILE A 236      32.935  41.176  15.475  1.00 28.86           H
ATOM   3604  HA  ILE A 236      32.737  39.586  17.509  1.00 25.62           H
ATOM   3605  HB  ILE A 236      31.758  42.240  17.311  1.00 35.87           H
ATOM   3606 HG12 ILE A 236      34.231  41.391  18.404  1.00 33.85           H
ATOM   3607 HG13 ILE A 236      34.085  42.158  17.025  1.00 33.85           H
ATOM   3608 HG21 ILE A 236      31.710  42.281  19.656  1.00 33.66           H
ATOM   3609 HG22 ILE A 236      30.722  41.167  19.103  1.00 33.66           H
ATOM   3610 HG23 ILE A 236      32.140  40.752  19.686  1.00 33.66           H
ATOM   3611 HD11 ILE A 236      34.855  43.598  18.656  1.00 47.98           H
ATOM   3612 HD12 ILE A 236      33.422  44.071  18.157  1.00 47.98           H
ATOM   3613 HD13 ILE A 236      33.568  43.302  19.540  1.00 47.98           H
ATOM   3614  N   LEU A 237      29.932  40.245  16.127  1.00 29.79           N
ATOM   3615  CA  LEU A 237      28.529  39.840  16.062  1.00 23.33           C
ATOM   3616  C   LEU A 237      28.372  38.414  15.559  1.00 30.91           C
ATOM   3617  O   LEU A 237      27.693  37.596  16.192  1.00 30.39           O
ATOM   3618  CB  LEU A 237      27.759  40.803  15.177  1.00 18.54           C
ATOM   3619  CG  LEU A 237      26.308  40.467  14.851  1.00 18.63           C
ATOM   3620  CD1 LEU A 237      25.448  40.289  16.070  1.00 22.47           C
ATOM   3621  CD2 LEU A 237      25.764  41.568  13.927  1.00 30.56           C
ATOM   3622  H   LEU A 237      30.156  40.844  15.552  1.00 35.75           H
ATOM   3623  HA  LEU A 237      28.148  39.885  16.953  1.00 28.00           H
ATOM   3624  HB2 LEU A 237      27.757  41.671  15.611  1.00 22.25           H
ATOM   3625  HB3 LEU A 237      28.230  40.873  14.332  1.00 22.25           H
ATOM   3626  HG  LEU A 237      26.289  39.633  14.356  1.00 22.36           H
ATOM   3627 HD11 LEU A 237      24.544  40.078  15.789  1.00 26.96           H
ATOM   3628 HD12 LEU A 237      25.807  39.564  16.605  1.00 26.96           H
ATOM   3629 HD13 LEU A 237      25.453  41.113  16.582  1.00 26.96           H
ATOM   3630 HD21 LEU A 237      24.839  41.368  13.710  1.00 36.68           H
ATOM   3631 HD22 LEU A 237      25.819  42.420  14.386  1.00 36.68           H
ATOM   3632 HD23 LEU A 237      26.297  41.592  13.117  1.00 36.68           H
ATOM   3633  N   VAL A 238      28.971  38.096  14.414  1.00 27.37           N
ATOM   3634  CA  VAL A 238      28.798  36.764  13.846  1.00 25.42           C
ATOM   3635  C   VAL A 238      29.460  35.713  14.725  1.00 26.67           C
ATOM   3636  O   VAL A 238      28.893  34.645  14.974  1.00 23.34           O
ATOM   3637  CB  VAL A 238      29.347  36.722  12.419  1.00 24.13           C
ATOM   3638  CG1 VAL A 238      29.357  35.282  11.895  1.00 21.35           C
ATOM   3639  CG2 VAL A 238      28.493  37.639  11.522  1.00 20.26           C
ATOM   3640  H   VAL A 238      29.474  38.622  13.955  1.00 32.85           H
ATOM   3641  HA  VAL A 238      27.850  36.562  13.805  1.00 30.51           H
ATOM   3642  HB  VAL A 238      30.258  37.054  12.416  1.00 28.95           H
ATOM   3643 HG11 VAL A 238      29.708  35.278  10.991  1.00 25.62           H
ATOM   3644 HG12 VAL A 238      29.919  34.741  12.472  1.00 25.62           H
ATOM   3645 HG13 VAL A 238      28.450  34.939  11.900  1.00 25.62           H
ATOM   3646 HG21 VAL A 238      28.844  37.611  10.618  1.00 24.31           H
ATOM   3647 HG22 VAL A 238      27.576  37.324  11.532  1.00 24.31           H
ATOM   3648 HG23 VAL A 238      28.536  38.545  11.866  1.00 24.31           H
ATOM   3649  N   GLY A 239      30.689  35.970  15.161  1.00 23.57           N
ATOM   3650  CA  GLY A 239      31.361  34.997  15.999  1.00 26.44           C
ATOM   3651  C   GLY A 239      30.605  34.735  17.290  1.00 25.83           C
ATOM   3652  O   GLY A 239      30.534  33.596  17.760  1.00 26.57           O
ATOM   3653  H   GLY A 239      31.141  36.681  14.990  1.00 28.28           H
ATOM   3654  HA2 GLY A 239      31.449  34.160  15.518  1.00 31.73           H
ATOM   3655  HA3 GLY A 239      32.249  35.319  16.222  1.00 31.73           H
ATOM   3656  N   THR A 240      30.036  35.782  17.886  1.00 26.35           N
ATOM   3657  CA  THR A 240      29.312  35.598  19.145  1.00 29.04           C
ATOM   3658  C   THR A 240      28.036  34.784  18.938  1.00 32.97           C
ATOM   3659  O   THR A 240      27.676  33.976  19.797  1.00 31.66           O
ATOM   3660  CB  THR A 240      28.987  36.953  19.797  1.00 33.43           C
ATOM   3661  OG1 THR A 240      30.189  37.665  20.123  1.00 22.65           O
ATOM   3662  CG2 THR A 240      28.222  36.733  21.090  1.00 30.45           C
ATOM   3663  H   THR A 240      30.052  36.590  17.592  1.00 31.62           H
ATOM   3664  HA  THR A 240      29.879  35.105  19.758  1.00 34.85           H
ATOM   3665  HB  THR A 240      28.441  37.485  19.197  1.00 40.11           H
ATOM   3666  HG1 THR A 240      30.637  37.806  19.426  1.00 27.19           H
ATOM   3667 HG21 THR A 240      28.016  37.587  21.502  1.00 36.54           H
ATOM   3668 HG22 THR A 240      27.393  36.263  20.909  1.00 36.54           H
ATOM   3669 HG23 THR A 240      28.756  36.207  21.706  1.00 36.54           H
ATOM   3670  N   MET A 241      27.374  34.936  17.788  1.00 32.33           N
ATOM   3671  CA  MET A 241      26.148  34.175  17.531  1.00 30.08           C
ATOM   3672  C   MET A 241      26.452  32.699  17.332  1.00 33.78           C
ATOM   3673  O   MET A 241      25.762  31.842  17.883  1.00 37.02           O
ATOM   3674  CB  MET A 241      25.404  34.729  16.318  1.00 34.17           C
ATOM   3675  CG  MET A 241      24.709  36.066  16.571  1.00 32.99           C
ATOM   3676  SD  MET A 241      23.483  36.556  15.327  1.00 32.08           S
ATOM   3677  CE  MET A 241      24.593  37.200  14.057  1.00 29.28           C
ATOM   3678  H   MET A 241      27.609  35.463  17.150  1.00 38.79           H
ATOM   3679  HA  MET A 241      25.563  34.267  18.299  1.00 36.09           H
ATOM   3680  HB2 MET A 241      26.038  34.857  15.596  1.00 41.00           H
ATOM   3681  HB3 MET A 241      24.726  34.089  16.050  1.00 41.00           H
ATOM   3682  HG2 MET A 241      24.253  36.018  17.426  1.00 39.59           H
ATOM   3683  HG3 MET A 241      25.385  36.761  16.603  1.00 39.59           H
ATOM   3684  HE1 MET A 241      24.065  37.510  13.304  1.00 35.14           H
ATOM   3685  HE2 MET A 241      25.104  37.936  14.428  1.00 35.14           H
ATOM   3686  HE3 MET A 241      25.191  36.492  13.772  1.00 35.14           H
ATOM   3687  N   TRP A 242      27.464  32.380  16.522  1.00 31.07           N
ATOM   3688  CA  TRP A 242      27.808  30.984  16.315  1.00 39.35           C
ATOM   3689  C   TRP A 242      28.482  30.365  17.522  1.00 40.64           C
ATOM   3690  O   TRP A 242      28.515  29.136  17.614  1.00 45.20           O
ATOM   3691  CB  TRP A 242      28.674  30.830  15.061  1.00 35.74           C
ATOM   3692  CG  TRP A 242      27.851  30.634  13.847  1.00 37.70           C
ATOM   3693  CD1 TRP A 242      26.472  30.603  13.765  1.00 46.47           C
ATOM   3694  CD2 TRP A 242      28.325  30.457  12.532  1.00 45.19           C
ATOM   3695  NE1 TRP A 242      26.078  30.406  12.468  1.00 51.54           N
ATOM   3696  CE2 TRP A 242      27.198  30.310  11.692  1.00 43.00           C
ATOM   3697  CE3 TRP A 242      29.593  30.387  11.976  1.00 53.99           C
ATOM   3698  CZ2 TRP A 242      27.308  30.102  10.345  1.00 48.17           C
ATOM   3699  CZ3 TRP A 242      29.706  30.173  10.629  1.00 57.36           C
ATOM   3700  CH2 TRP A 242      28.570  30.033   9.820  1.00 58.29           C
ATOM   3701  H   TRP A 242      27.954  32.943  16.093  1.00 37.29           H
ATOM   3702  HA  TRP A 242      26.987  30.490  16.160  1.00 47.22           H
ATOM   3703  HB2 TRP A 242      29.206  31.632  14.940  1.00 42.90           H
ATOM   3704  HB3 TRP A 242      29.251  30.057  15.164  1.00 42.90           H
ATOM   3705  HD1 TRP A 242      25.894  30.708  14.486  1.00 55.77           H
ATOM   3706  HE1 TRP A 242      25.266  30.353  12.191  1.00 61.86           H
ATOM   3707  HE3 TRP A 242      30.351  30.470  12.508  1.00 64.78           H
ATOM   3708  HZ2 TRP A 242      26.555  30.010   9.807  1.00 57.81           H
ATOM   3709  HZ3 TRP A 242      30.550  30.130  10.243  1.00 68.83           H
ATOM   3710  HH2 TRP A 242      28.676  29.902   8.906  1.00 69.95           H
ATOM   3711  N   ALA A 243      28.976  31.166  18.472  1.00 39.84           N
ATOM   3712  CA  ALA A 243      29.482  30.581  19.703  1.00 36.79           C
ATOM   3713  C   ALA A 243      28.356  29.927  20.474  1.00 41.40           C
ATOM   3714  O   ALA A 243      28.571  28.897  21.117  1.00 49.06           O
ATOM   3715  CB  ALA A 243      30.178  31.631  20.564  1.00 39.30           C
ATOM   3716  H   ALA A 243      29.026  32.024  18.426  1.00 47.81           H
ATOM   3717  HA  ALA A 243      30.133  29.896  19.482  1.00 44.15           H
ATOM   3718  HB1 ALA A 243      30.502  31.209  21.374  1.00 47.17           H
ATOM   3719  HB2 ALA A 243      30.920  32.006  20.065  1.00 47.17           H
ATOM   3720  HB3 ALA A 243      29.541  32.328  20.786  1.00 47.17           H
ATOM   3721  N   MET A 244      27.146  30.482  20.396  1.00 48.26           N
ATOM   3722  CA  MET A 244      26.009  29.927  21.127  1.00 56.47           C
ATOM   3723  C   MET A 244      25.387  28.715  20.445  1.00 52.91           C
ATOM   3724  O   MET A 244      24.552  28.040  21.060  1.00 47.24           O
ATOM   3725  CB  MET A 244      24.951  31.002  21.318  1.00 45.27           C
ATOM   3726  CG  MET A 244      25.501  32.203  22.028  1.00 44.60           C
ATOM   3727  SD  MET A 244      24.402  33.587  21.776  1.00 46.88           S
ATOM   3728  CE  MET A 244      25.331  34.957  22.504  1.00 54.22           C
ATOM   3729  H   MET A 244      26.959  31.178  19.927  1.00 57.91           H
ATOM   3730  HA  MET A 244      26.313  29.659  22.008  1.00 67.77           H
ATOM   3731  HB2 MET A 244      24.625  31.287  20.450  1.00 54.32           H
ATOM   3732  HB3 MET A 244      24.223  30.643  21.849  1.00 54.32           H
ATOM   3733  HG2 MET A 244      25.561  32.023  22.979  1.00 53.52           H
ATOM   3734  HG3 MET A 244      26.373  32.428  21.666  1.00 53.52           H
ATOM   3735  HE1 MET A 244      24.812  35.772  22.417  1.00 65.07           H
ATOM   3736  HE2 MET A 244      25.493  34.766  23.441  1.00 65.07           H
ATOM   3737  HE3 MET A 244      26.175  35.051  22.034  1.00 65.07           H
ATOM   3738  N   CYS A 245      25.790  28.424  19.207  1.00 54.67           N
ATOM   3739  CA  CYS A 245      25.366  27.242  18.462  1.00 63.83           C
ATOM   3740  C   CYS A 245      26.308  26.051  18.670  1.00 68.12           C
ATOM   3741  O   CYS A 245      25.842  24.946  18.977  1.00 69.07           O
ATOM   3742  CB  CYS A 245      25.266  27.567  16.963  1.00 63.57           C
ATOM   3743  SG  CYS A 245      23.919  28.692  16.535  1.00 60.08           S
ATOM   3744  H   CYS A 245      26.333  28.921  18.761  1.00 65.61           H
ATOM   3745  HA  CYS A 245      24.483  26.979  18.769  1.00 76.60           H
ATOM   3746  HB2 CYS A 245      26.097  27.980  16.679  1.00 76.28           H
ATOM   3747  HB3 CYS A 245      25.127  26.741  16.475  1.00 76.28           H
ATOM   3748  HG  CYS A 245      22.876  28.196  16.861  1.00 72.09           H
ATOM   3749  N   THR A 246      27.626  26.254  18.492  1.00 69.68           N
ATOM   3750  CA  THR A 246      28.598  25.174  18.687  1.00 71.92           C
ATOM   3751  C   THR A 246      28.404  24.511  20.045  1.00 73.53           C
ATOM   3752  O   THR A 246      28.224  25.181  21.068  1.00 76.84           O
ATOM   3753  CB  THR A 246      30.055  25.675  18.591  1.00 66.91           C
ATOM   3754  OG1 THR A 246      30.412  26.411  19.777  1.00 62.32           O
ATOM   3755  CG2 THR A 246      30.290  26.504  17.347  1.00 60.84           C
ATOM   3756  H   THR A 246      27.975  27.005  18.260  1.00 83.62           H
ATOM   3757  HA  THR A 246      28.465  24.502  18.001  1.00 86.31           H
ATOM   3758  HB  THR A 246      30.636  24.901  18.532  1.00 80.30           H
ATOM   3759  HG1 THR A 246      31.205  26.681  19.720  1.00 74.79           H
ATOM   3760 HG21 THR A 246      31.213  26.802  17.317  1.00 73.01           H
ATOM   3761 HG22 THR A 246      30.105  25.973  16.556  1.00 73.01           H
ATOM   3762 HG23 THR A 246      29.708  27.279  17.350  1.00 73.01           H
ATOM   3763  N   HIS A 247      28.498  23.189  20.059  1.00 72.41           N
ATOM   3764  CA  HIS A 247      28.204  22.436  21.267  1.00 77.29           C
ATOM   3765  C   HIS A 247      29.354  21.478  21.622  1.00 75.81           C
ATOM   3766  O   HIS A 247      30.058  20.969  20.745  1.00 76.22           O
ATOM   3767  CB  HIS A 247      26.877  21.684  21.078  1.00 76.98           C
ATOM   3768  CG  HIS A 247      26.398  20.992  22.311  1.00 77.31           C
ATOM   3769  ND1 HIS A 247      27.152  20.932  23.461  1.00 79.42           N
ATOM   3770  CD2 HIS A 247      25.246  20.331  22.578  1.00 77.44           C
ATOM   3771  CE1 HIS A 247      26.490  20.258  24.381  1.00 82.01           C
ATOM   3772  NE2 HIS A 247      25.329  19.884  23.873  1.00 77.48           N
ATOM   3773  H   HIS A 247      28.728  22.706  19.385  1.00 86.90           H
ATOM   3774  HA  HIS A 247      28.093  23.055  22.005  1.00 92.75           H
ATOM   3775  HB2 HIS A 247      26.994  21.013  20.387  1.00 92.37           H
ATOM   3776  HB3 HIS A 247      26.194  22.318  20.809  1.00 92.37           H
ATOM   3777  HD2 HIS A 247      24.535  20.201  21.993  1.00 92.93           H
ATOM   3778  HE1 HIS A 247      26.787  20.082  25.245  1.00 98.41           H
ATOM   3779  HE2 HIS A 247      24.723  19.434  24.287  1.00 92.98           H
ATOM   3780  HC  HIS A 247      29.554  21.244  22.574  1.00 90.98           H
ATOM   3781  N   GLY A 256      25.015  19.048  15.323  1.00 66.16           N
ATOM   3782  CA  GLY A 256      23.874  19.430  16.147  1.00 61.48           C
ATOM   3783  C   GLY A 256      23.319  20.790  15.785  1.00 59.69           C
ATOM   3784  O   GLY A 256      22.138  21.076  16.016  1.00 64.95           O
ATOM   3785  H1  GLY A 256      24.742  18.990  14.405  1.00 79.39           H
ATOM   3786  H2  GLY A 256      25.348  18.195  15.612  1.00 79.39           H
ATOM   3787  HA2 GLY A 256      24.141  19.447  17.080  1.00 73.78           H
ATOM   3788  HA3 GLY A 256      23.167  18.774  16.043  1.00 73.78           H
ATOM   3789  N   TYR A 257      24.183  21.619  15.199  1.00 59.89           N
ATOM   3790  CA  TYR A 257      23.840  22.968  14.757  1.00 47.85           C
ATOM   3791  C   TYR A 257      24.512  23.213  13.407  1.00 51.49           C
ATOM   3792  O   TYR A 257      25.711  22.955  13.249  1.00 53.79           O
ATOM   3793  CB  TYR A 257      24.286  24.018  15.803  1.00 45.83           C
ATOM   3794  CG  TYR A 257      23.187  24.434  16.753  1.00 57.20           C
ATOM   3795  CD1 TYR A 257      22.694  23.556  17.715  1.00 62.48           C
ATOM   3796  CD2 TYR A 257      22.626  25.705  16.682  1.00 60.83           C
ATOM   3797  CE1 TYR A 257      21.671  23.937  18.592  1.00 59.39           C
ATOM   3798  CE2 TYR A 257      21.605  26.099  17.557  1.00 65.86           C
ATOM   3799  CZ  TYR A 257      21.131  25.208  18.512  1.00 64.72           C
ATOM   3800  OH  TYR A 257      20.114  25.590  19.385  1.00 67.26           O
ATOM   3801  H   TYR A 257      25.003  21.413  15.041  1.00 71.86           H
ATOM   3802  HA  TYR A 257      22.880  23.037  14.641  1.00 57.42           H
ATOM   3803  HB2 TYR A 257      25.009  23.646  16.332  1.00 55.00           H
ATOM   3804  HB3 TYR A 257      24.593  24.812  15.338  1.00 55.00           H
ATOM   3805  HD1 TYR A 257      23.053  22.700  17.777  1.00 74.98           H
ATOM   3806  HD2 TYR A 257      22.939  26.308  16.047  1.00 73.00           H
ATOM   3807  HE1 TYR A 257      21.358  23.338  19.231  1.00 71.27           H
ATOM   3808  HE2 TYR A 257      21.244  26.954  17.497  1.00 79.03           H
ATOM   3809  HH  TYR A 257      19.881  26.381  19.226  1.00 80.72           H
ATOM   3810  N   TYR A 258      23.744  23.673  12.422  1.00 40.37           N
ATOM   3811  CA  TYR A 258      24.302  23.965  11.114  1.00 34.44           C
ATOM   3812  C   TYR A 258      24.109  25.436  10.743  1.00 29.41           C
ATOM   3813  O   TYR A 258      23.398  26.192  11.402  1.00 39.72           O
ATOM   3814  CB  TYR A 258      23.682  23.040  10.059  1.00 35.06           C
ATOM   3815  CG  TYR A 258      23.809  21.574  10.386  1.00 33.29           C
ATOM   3816  CD1 TYR A 258      22.915  20.947  11.258  1.00 40.92           C
ATOM   3817  CD2 TYR A 258      24.818  20.812   9.831  1.00 35.21           C
ATOM   3818  CE1 TYR A 258      23.028  19.607  11.550  1.00 38.18           C
ATOM   3819  CE2 TYR A 258      24.947  19.490  10.113  1.00 37.02           C
ATOM   3820  CZ  TYR A 258      24.051  18.883  10.971  1.00 38.30           C
ATOM   3821  OH  TYR A 258      24.209  17.545  11.218  1.00 42.03           O
ATOM   3822  H   TYR A 258      22.900  23.823  12.489  1.00 48.44           H
ATOM   3823  HA  TYR A 258      25.256  23.790  11.136  1.00 41.34           H
ATOM   3824  HB2 TYR A 258      22.737  23.246   9.981  1.00 42.07           H
ATOM   3825  HB3 TYR A 258      24.123  23.195   9.210  1.00 42.07           H
ATOM   3826  HD1 TYR A 258      22.227  21.442  11.641  1.00 49.10           H
ATOM   3827  HD2 TYR A 258      25.423  21.213   9.249  1.00 42.26           H
ATOM   3828  HE1 TYR A 258      22.426  19.197  12.128  1.00 45.82           H
ATOM   3829  HE2 TYR A 258      25.630  18.994   9.724  1.00 44.43           H
ATOM   3830  HH  TYR A 258      24.873  17.251  10.794  1.00 50.43           H
ATOM   3831  N   ALA A 259      24.798  25.843   9.689  1.00 29.55           N
ATOM   3832  CA  ALA A 259      24.727  27.193   9.146  1.00 25.36           C
ATOM   3833  C   ALA A 259      23.608  27.332   8.127  1.00 22.77           C
ATOM   3834  O   ALA A 259      23.782  27.994   7.111  1.00 28.70           O
ATOM   3835  CB  ALA A 259      26.076  27.550   8.531  1.00 32.18           C
ATOM   3836  H   ALA A 259      25.337  25.334   9.252  1.00 35.46           H
ATOM   3837  HA  ALA A 259      24.552  27.815   9.869  1.00 30.43           H
ATOM   3838  HB1 ALA A 259      26.029  28.449   8.169  1.00 38.62           H
ATOM   3839  HB2 ALA A 259      26.757  27.506   9.220  1.00 38.62           H
ATOM   3840  HB3 ALA A 259      26.277  26.919   7.824  1.00 38.62           H
ATOM   3841  N   TRP A 260      22.456  26.711   8.413  1.00 24.57           N
ATOM   3842  CA  TRP A 260      21.334  26.528   7.501  1.00 22.18           C
ATOM   3843  C   TRP A 260      21.027  27.792   6.704  1.00 24.91           C
ATOM   3844  O   TRP A 260      21.185  27.821   5.479  1.00 22.43           O
ATOM   3845  CB  TRP A 260      20.056  26.109   8.259  1.00 22.38           C
ATOM   3846  CG  TRP A 260      20.110  24.893   9.202  1.00 25.13           C
ATOM   3847  CD1 TRP A 260      19.965  23.574   8.864  1.00 21.01           C
ATOM   3848  CD2 TRP A 260      20.240  24.924  10.643  1.00 17.02           C
ATOM   3849  NE1 TRP A 260      20.026  22.786   9.996  1.00 22.42           N
ATOM   3850  CE2 TRP A 260      20.190  23.590  11.095  1.00 23.62           C
ATOM   3851  CE3 TRP A 260      20.381  25.952  11.583  1.00 20.86           C
ATOM   3852  CZ2 TRP A 260      20.295  23.250  12.456  1.00 25.06           C
ATOM   3853  CZ3 TRP A 260      20.478  25.611  12.941  1.00 29.72           C
ATOM   3854  CH2 TRP A 260      20.424  24.269  13.356  1.00 25.09           C
ATOM   3855  H   TRP A 260      22.300  26.366   9.186  1.00 29.49           H
ATOM   3856  HA  TRP A 260      21.552  25.823   6.871  1.00 26.62           H
ATOM   3857  HB2 TRP A 260      19.771  26.865   8.795  1.00 26.85           H
ATOM   3858  HB3 TRP A 260      19.372  25.918   7.598  1.00 26.85           H
ATOM   3859  HD1 TRP A 260      19.866  23.254   7.996  1.00 25.22           H
ATOM   3860  HE1 TRP A 260      19.975  21.928  10.010  1.00 26.90           H
ATOM   3861  HE3 TRP A 260      20.407  26.842  11.314  1.00 25.03           H
ATOM   3862  HZ2 TRP A 260      20.260  22.364  12.735  1.00 30.07           H
ATOM   3863  HZ3 TRP A 260      20.583  26.282  13.576  1.00 35.66           H
ATOM   3864  HH2 TRP A 260      20.509  24.069  14.260  1.00 30.10           H
ATOM   3865  N   ASP A 261      20.556  28.826   7.406  1.00 21.47           N
ATOM   3866  CA  ASP A 261      20.102  30.052   6.766  1.00 20.22           C
ATOM   3867  C   ASP A 261      21.261  30.820   6.141  1.00 20.71           C
ATOM   3868  O   ASP A 261      21.090  31.474   5.107  1.00 21.61           O
ATOM   3869  CB  ASP A 261      19.381  30.933   7.794  1.00 20.88           C
ATOM   3870  CG  ASP A 261      18.113  30.307   8.308  1.00 21.02           C
ATOM   3871  OD1 ASP A 261      17.640  29.325   7.678  1.00 21.49           O
ATOM   3872  OD2 ASP A 261      17.580  30.789   9.343  1.00 19.10           O1-
ATOM   3873  H   ASP A 261      20.490  28.837   8.264  1.00 25.77           H
ATOM   3874  HA  ASP A 261      19.472  29.829   6.063  1.00 24.27           H
ATOM   3875  HB2 ASP A 261      19.969  31.083   8.550  1.00 25.06           H
ATOM   3876  HB3 ASP A 261      19.151  31.779   7.379  1.00 25.06           H
ATOM   3877  N   ALA A 262      22.434  30.746   6.750  1.00 23.54           N
ATOM   3878  CA  ALA A 262      23.590  31.476   6.256  1.00 20.57           C
ATOM   3879  C   ALA A 262      24.007  30.977   4.875  1.00 25.55           C
ATOM   3880  O   ALA A 262      24.285  31.767   3.971  1.00 24.81           O
ATOM   3881  CB  ALA A 262      24.735  31.310   7.238  1.00 20.64           C
ATOM   3882  H   ALA A 262      22.588  30.278   7.455  1.00 28.25           H
ATOM   3883  HA  ALA A 262      23.375  32.420   6.190  1.00 24.69           H
ATOM   3884  HB1 ALA A 262      25.506  31.797   6.908  1.00 24.77           H
ATOM   3885  HB2 ALA A 262      24.464  31.662   8.100  1.00 24.77           H
ATOM   3886  HB3 ALA A 262      24.948  30.367   7.317  1.00 24.77           H
ATOM   3887  N   LEU A 263      24.087  29.659   4.713  1.00 23.34           N
ATOM   3888  CA  LEU A 263      24.470  29.068   3.442  1.00 21.41           C
ATOM   3889  C   LEU A 263      23.477  29.463   2.371  1.00 25.50           C
ATOM   3890  O   LEU A 263      23.860  29.821   1.260  1.00 21.16           O
ATOM   3891  CB  LEU A 263      24.532  27.556   3.610  1.00 28.23           C
ATOM   3892  CG  LEU A 263      25.282  26.504   2.793  1.00 34.69           C
ATOM   3893  CD1 LEU A 263      24.300  25.631   2.132  1.00 30.65           C
ATOM   3894  CD2 LEU A 263      26.208  27.088   1.834  1.00 22.16           C
ATOM   3895  H   LEU A 263      23.922  29.084   5.331  1.00 28.01           H
ATOM   3896  HA  LEU A 263      25.348  29.388   3.184  1.00 25.70           H
ATOM   3897  HB2 LEU A 263      24.847  27.418   4.517  1.00 33.88           H
ATOM   3898  HB3 LEU A 263      23.608  27.263   3.580  1.00 33.88           H
ATOM   3899  HG  LEU A 263      25.800  25.953   3.401  1.00 41.63           H
ATOM   3900 HD11 LEU A 263      24.772  24.962   1.612  1.00 36.78           H
ATOM   3901 HD12 LEU A 263      23.755  25.200   2.809  1.00 36.78           H
ATOM   3902 HD13 LEU A 263      23.742  26.169   1.549  1.00 36.78           H
ATOM   3903 HD21 LEU A 263      26.651  26.374   1.349  1.00 26.59           H
ATOM   3904 HD22 LEU A 263      25.712  27.649   1.218  1.00 26.59           H
ATOM   3905 HD23 LEU A 263      26.863  27.620   2.313  1.00 26.59           H
ATOM   3906  N   THR A 264      22.186  29.368   2.696  1.00 23.70           N
ATOM   3907  CA  THR A 264      21.120  29.859   1.841  1.00 17.94           C
ATOM   3908  C   THR A 264      21.324  31.298   1.394  1.00 24.24           C
ATOM   3909  O   THR A 264      21.257  31.602   0.198  1.00 25.50           O
ATOM   3910  CB  THR A 264      19.786  29.714   2.573  1.00 24.56           C
ATOM   3911  OG1 THR A 264      19.619  28.357   2.965  1.00 27.57           O
ATOM   3912  CG2 THR A 264      18.611  30.137   1.665  1.00 19.33           C
ATOM   3913  H   THR A 264      21.903  29.014   3.427  1.00 28.44           H
ATOM   3914  HA  THR A 264      21.081  29.307   1.044  1.00 21.53           H
ATOM   3915  HB  THR A 264      19.786  30.281   3.360  1.00 29.48           H
ATOM   3916  HG1 THR A 264      20.244  28.125   3.475  1.00 33.09           H
ATOM   3917 HG21 THR A 264      17.773  30.039   2.142  1.00 23.20           H
ATOM   3918 HG22 THR A 264      18.716  31.063   1.397  1.00 23.20           H
ATOM   3919 HG23 THR A 264      18.589  29.579   0.871  1.00 23.20           H
ATOM   3920  N   ALA A 265      21.532  32.216   2.343  1.00 24.09           N
ATOM   3921  CA  ALA A 265      21.841  33.583   1.959  1.00 24.88           C
ATOM   3922  C   ALA A 265      23.123  33.667   1.139  1.00 29.47           C
ATOM   3923  O   ALA A 265      23.245  34.533   0.256  1.00 24.13           O
ATOM   3924  CB  ALA A 265      21.967  34.454   3.210  1.00 27.70           C
ATOM   3925  H   ALA A 265      21.500  32.074   3.191  1.00 28.91           H
ATOM   3926  HA  ALA A 265      21.115  33.933   1.419  1.00 29.85           H
ATOM   3927  HB1 ALA A 265      22.173  35.364   2.942  1.00 33.24           H
ATOM   3928  HB2 ALA A 265      21.127  34.434   3.694  1.00 33.24           H
ATOM   3929  HB3 ALA A 265      22.679  34.104   3.768  1.00 33.24           H
ATOM   3930  N   ALA A 266      24.103  32.806   1.429  1.00 20.20           N
ATOM   3931  CA  ALA A 266      25.348  32.860   0.670  1.00 22.96           C
ATOM   3932  C   ALA A 266      25.110  32.590  -0.814  1.00 29.88           C
ATOM   3933  O   ALA A 266      25.809  33.153  -1.664  1.00 31.84           O
ATOM   3934  CB  ALA A 266      26.364  31.876   1.226  1.00 27.82           C
ATOM   3935  H   ALA A 266      24.072  32.201   2.039  1.00 24.24           H
ATOM   3936  HA  ALA A 266      25.724  33.751   0.752  1.00 27.55           H
ATOM   3937  HB1 ALA A 266      27.179  31.935   0.702  1.00 33.38           H
ATOM   3938  HB2 ALA A 266      26.548  32.101   2.151  1.00 33.38           H
ATOM   3939  HB3 ALA A 266      25.998  30.979   1.169  1.00 33.38           H
ATOM   3940  N   TYR A 267      24.118  31.754  -1.141  1.00 32.92           N
ATOM   3941  CA  TYR A 267      23.786  31.456  -2.538  1.00 25.95           C
ATOM   3942  C   TYR A 267      23.192  32.660  -3.262  1.00 29.50           C
ATOM   3943  O   TYR A 267      23.498  32.881  -4.430  1.00 21.94           O
ATOM   3944  CB  TYR A 267      22.798  30.303  -2.614  1.00 24.45           C
ATOM   3945  CG  TYR A 267      22.406  29.936  -4.042  1.00 30.64           C
ATOM   3946  CD1 TYR A 267      23.161  29.024  -4.786  1.00 29.14           C
ATOM   3947  CD2 TYR A 267      21.279  30.502  -4.643  1.00 33.42           C
ATOM   3948  CE1 TYR A 267      22.796  28.683  -6.105  1.00 33.49           C
ATOM   3949  CE2 TYR A 267      20.913  30.165  -5.973  1.00 37.59           C
ATOM   3950  CZ  TYR A 267      21.677  29.261  -6.681  1.00 29.89           C
ATOM   3951  OH  TYR A 267      21.313  28.935  -7.964  1.00 39.65           O
ATOM   3952  H   TYR A 267      23.620  31.347  -0.570  1.00 39.51           H
ATOM   3953  HA  TYR A 267      24.594  31.192  -3.006  1.00 31.15           H
ATOM   3954  HB2 TYR A 267      23.198  29.519  -2.205  1.00 29.34           H
ATOM   3955  HB3 TYR A 267      21.990  30.549  -2.137  1.00 29.34           H
ATOM   3956  HD1 TYR A 267      23.914  28.634  -4.404  1.00 34.97           H
ATOM   3957  HD2 TYR A 267      20.764  31.113  -4.167  1.00 40.10           H
ATOM   3958  HE1 TYR A 267      23.308  28.075  -6.588  1.00 40.19           H
ATOM   3959  HE2 TYR A 267      20.160  30.548  -6.363  1.00 45.11           H
ATOM   3960  HH  TYR A 267      21.853  28.376  -8.283  1.00 47.58           H
ATOM   3961  N   VAL A 268      22.287  33.397  -2.606  1.00 29.24           N
ATOM   3962  CA  VAL A 268      21.795  34.680  -3.129  1.00 31.38           C
ATOM   3963  C   VAL A 268      22.951  35.618  -3.477  1.00 28.57           C
ATOM   3964  O   VAL A 268      22.876  36.392  -4.441  1.00 28.34           O
ATOM   3965  CB  VAL A 268      20.841  35.339  -2.107  1.00 28.26           C
ATOM   3966  CG1 VAL A 268      20.332  36.720  -2.609  1.00 29.33           C
ATOM   3967  CG2 VAL A 268      19.678  34.436  -1.788  1.00 22.77           C
ATOM   3968  H   VAL A 268      21.939  33.175  -1.852  1.00 35.08           H
ATOM   3969  HA  VAL A 268      21.292  34.515  -3.942  1.00 37.66           H
ATOM   3970  HB  VAL A 268      21.329  35.489  -1.282  1.00 33.91           H
ATOM   3971 HG11 VAL A 268      19.738  37.099  -1.942  1.00 35.19           H
ATOM   3972 HG12 VAL A 268      21.093  37.306  -2.746  1.00 35.19           H
ATOM   3973 HG13 VAL A 268      19.856  36.596  -3.445  1.00 35.19           H
ATOM   3974 HG21 VAL A 268      19.102  34.880  -1.145  1.00 27.33           H
ATOM   3975 HG22 VAL A 268      19.187  34.255  -2.604  1.00 27.33           H
ATOM   3976 HG23 VAL A 268      20.016  33.608  -1.413  1.00 27.33           H
ATOM   3977  N   VAL A 269      24.006  35.619  -2.661  1.00 26.66           N
ATOM   3978  CA  VAL A 269      25.140  36.512  -2.907  1.00 28.34           C
ATOM   3979  C   VAL A 269      25.916  36.047  -4.129  1.00 37.36           C
ATOM   3980  O   VAL A 269      26.363  36.864  -4.948  1.00 34.34           O
ATOM   3981  CB  VAL A 269      26.053  36.592  -1.677  1.00 24.72           C
ATOM   3982  CG1 VAL A 269      27.357  37.390  -1.937  1.00 26.68           C
ATOM   3983  CG2 VAL A 269      25.300  37.252  -0.494  1.00 33.86           C
ATOM   3984  H   VAL A 269      24.089  35.119  -1.966  1.00 31.99           H
ATOM   3985  HA  VAL A 269      24.804  37.403  -3.088  1.00 34.01           H
ATOM   3986  HB  VAL A 269      26.301  35.694  -1.409  1.00 29.67           H
ATOM   3987 HG11 VAL A 269      27.886  37.404  -1.124  1.00 32.01           H
ATOM   3988 HG12 VAL A 269      27.854  36.958  -2.649  1.00 32.01           H
ATOM   3989 HG13 VAL A 269      27.126  38.296  -2.196  1.00 32.01           H
ATOM   3990 HG21 VAL A 269      25.892  37.294   0.273  1.00 40.63           H
ATOM   3991 HG22 VAL A 269      25.029  38.146  -0.752  1.00 40.63           H
ATOM   3992 HG23 VAL A 269      24.519  36.717  -0.280  1.00 40.63           H
ATOM   3993  N   ASP A 270      26.080  34.731  -4.273  1.00 33.12           N
ATOM   3994  CA  ASP A 270      26.965  34.158  -5.286  1.00 33.08           C
ATOM   3995  C   ASP A 270      26.513  32.728  -5.547  1.00 36.22           C
ATOM   3996  O   ASP A 270      26.606  31.880  -4.657  1.00 27.36           O
ATOM   3997  CB  ASP A 270      28.422  34.199  -4.836  1.00 33.10           C
ATOM   3998  CG  ASP A 270      29.407  33.969  -6.004  1.00 42.59           C
ATOM   3999  OD1 ASP A 270      29.083  33.183  -6.927  1.00 34.11           O
ATOM   4000  OD2 ASP A 270      30.505  34.557  -5.987  1.00 42.88           O1-
ATOM   4001  H   ASP A 270      25.683  34.142  -3.788  1.00 39.74           H
ATOM   4002  HA  ASP A 270      26.883  34.662  -6.111  1.00 39.69           H
ATOM   4003  HB2 ASP A 270      28.610  35.068  -4.450  1.00 39.73           H
ATOM   4004  HB3 ASP A 270      28.570  33.503  -4.176  1.00 39.73           H
ATOM   4005  N   GLN A 271      26.038  32.475  -6.771  1.00 32.68           N
ATOM   4006  CA  GLN A 271      25.530  31.166  -7.147  1.00 32.60           C
ATOM   4007  C   GLN A 271      26.606  30.094  -7.124  1.00 33.46           C
ATOM   4008  O   GLN A 271      26.263  28.914  -7.105  1.00 28.99           O
ATOM   4009  CB  GLN A 271      24.930  31.193  -8.549  1.00 43.45           C
ATOM   4010  CG  GLN A 271      23.658  31.990  -8.688  1.00 50.74           C
ATOM   4011  CD  GLN A 271      23.347  32.306 -10.170  1.00 59.69           C
ATOM   4012  OE1 GLN A 271      23.874  31.651 -11.084  1.00 54.02           O
ATOM   4013  NE2 GLN A 271      22.498  33.311 -10.402  1.00 59.80           N
ATOM   4014  H   GLN A 271      26.000  33.057  -7.403  1.00 39.21           H
ATOM   4015  HA  GLN A 271      24.833  30.906  -6.525  1.00 39.12           H
ATOM   4016  HB2 GLN A 271      25.582  31.576  -9.156  1.00 52.14           H
ATOM   4017  HB3 GLN A 271      24.733  30.282  -8.818  1.00 52.14           H
ATOM   4018  HG2 GLN A 271      22.919  31.478  -8.324  1.00 60.89           H
ATOM   4019  HG3 GLN A 271      23.753  32.829  -8.211  1.00 60.89           H
ATOM   4020 HE21 GLN A 271      22.155  33.745  -9.743  1.00 71.76           H
ATOM   4021 HE22 GLN A 271      22.295  33.524 -11.210  1.00 71.76           H
ATOM   4022  N   LYS A 272      27.888  30.470  -7.125  1.00 30.84           N
ATOM   4023  CA  LYS A 272      28.953  29.475  -7.040  1.00 31.25           C
ATOM   4024  C   LYS A 272      28.857  28.630  -5.763  1.00 41.05           C
ATOM   4025  O   LYS A 272      29.434  27.533  -5.711  1.00 32.14           O
ATOM   4026  CB  LYS A 272      30.302  30.194  -7.137  1.00 37.98           C
ATOM   4027  CG  LYS A 272      31.568  29.294  -7.165  1.00 46.73           C
ATOM   4028  CD  LYS A 272      32.853  30.177  -7.252  1.00 50.51           C
ATOM   4029  CE  LYS A 272      34.192  29.384  -7.241  1.00 47.28           C
ATOM   4030  NZ  LYS A 272      34.418  28.425  -6.091  1.00 47.45           N1+
ATOM   4031  H   LYS A 272      28.162  31.283  -7.174  1.00 37.01           H
ATOM   4032  HA  LYS A 272      28.881  28.875  -7.798  1.00 37.50           H
ATOM   4033  HB2 LYS A 272      30.306  30.721  -7.951  1.00 45.57           H
ATOM   4034  HB3 LYS A 272      30.386  30.785  -6.373  1.00 45.57           H
ATOM   4035  HG2 LYS A 272      31.610  28.767  -6.352  1.00 56.07           H
ATOM   4036  HG3 LYS A 272      31.538  28.716  -7.943  1.00 56.07           H
ATOM   4037  HD2 LYS A 272      32.822  30.689  -8.075  1.00 60.62           H
ATOM   4038  HD3 LYS A 272      32.865  30.782  -6.493  1.00 60.62           H
ATOM   4039  HE2 LYS A 272      34.242  28.865  -8.059  1.00 56.73           H
ATOM   4040  HE3 LYS A 272      34.921  30.024  -7.225  1.00 56.73           H
ATOM   4041  HZ1 LYS A 272      35.208  28.025  -6.180  1.00 56.95           H
ATOM   4042  HZ2 LYS A 272      34.402  28.867  -5.319  1.00 56.95           H
ATOM   4043  HZ3 LYS A 272      33.779  27.806  -6.083  1.00 56.95           H
ATOM   4044  N   VAL A 273      28.144  29.124  -4.735  1.00 37.52           N
ATOM   4045  CA  VAL A 273      27.879  28.346  -3.518  1.00 37.64           C
ATOM   4046  C   VAL A 273      27.451  26.910  -3.853  1.00 34.00           C
ATOM   4047  O   VAL A 273      27.862  25.956  -3.179  1.00 33.36           O
ATOM   4048  CB  VAL A 273      26.832  29.084  -2.649  1.00 30.88           C
ATOM   4049  CG1 VAL A 273      26.115  28.167  -1.699  1.00 35.14           C
ATOM   4050  CG2 VAL A 273      27.511  30.257  -1.874  1.00 29.50           C
ATOM   4051  H   VAL A 273      27.802  29.913  -4.722  1.00 45.02           H
ATOM   4052  HA  VAL A 273      28.700  28.292  -3.003  1.00 45.17           H
ATOM   4053  HB  VAL A 273      26.164  29.472  -3.237  1.00 37.05           H
ATOM   4054 HG11 VAL A 273      25.475  28.683  -1.184  1.00 42.17           H
ATOM   4055 HG12 VAL A 273      25.655  27.482  -2.208  1.00 42.17           H
ATOM   4056 HG13 VAL A 273      26.765  27.758  -1.105  1.00 42.17           H
ATOM   4057 HG21 VAL A 273      26.842  30.708  -1.336  1.00 35.40           H
ATOM   4058 HG22 VAL A 273      28.208  29.897  -1.304  1.00 35.40           H
ATOM   4059 HG23 VAL A 273      27.894  30.877  -2.514  1.00 35.40           H
ATOM   4060  N   ALA A 274      26.613  26.729  -4.876  1.00 34.93           N
ATOM   4061  CA  ALA A 274      26.107  25.387  -5.184  1.00 34.60           C
ATOM   4062  C   ALA A 274      25.466  25.354  -6.567  1.00 30.72           C
ATOM   4063  O   ALA A 274      24.962  26.364  -7.049  1.00 32.41           O
ATOM   4064  CB  ALA A 274      25.074  24.930  -4.148  1.00 29.62           C
ATOM   4065  H   ALA A 274      26.328  27.350  -5.397  1.00 41.91           H
ATOM   4066  HA  ALA A 274      26.845  24.757  -5.175  1.00 41.53           H
ATOM   4067  HB1 ALA A 274      24.763  24.042  -4.384  1.00 35.54           H
ATOM   4068  HB2 ALA A 274      25.491  24.913  -3.273  1.00 35.54           H
ATOM   4069  HB3 ALA A 274      24.330  25.552  -4.149  1.00 35.54           H
ATOM   4070  N   ASN A 275      25.463  24.172  -7.178  1.00 29.38           N
ATOM   4071  CA  ASN A 275      24.597  23.890  -8.314  1.00 27.35           C
ATOM   4072  C   ASN A 275      23.257  23.384  -7.815  1.00 27.10           C
ATOM   4073  O   ASN A 275      23.127  22.907  -6.681  1.00 29.07           O
ATOM   4074  CB  ASN A 275      25.260  22.873  -9.238  1.00 33.97           C
ATOM   4075  CG  ASN A 275      26.507  23.440  -9.911  1.00 39.72           C
ATOM   4076  OD1 ASN A 275      26.672  24.663 -10.040  1.00 43.19           O
ATOM   4077  ND2 ASN A 275      27.395  22.568 -10.309  1.00 36.87           N
ATOM   4078  H   ASN A 275      25.961  23.510  -6.948  1.00 35.26           H
ATOM   4079  HA  ASN A 275      24.448  24.706  -8.816  1.00 32.83           H
ATOM   4080  HB2 ASN A 275      25.523  22.096  -8.720  1.00 40.76           H
ATOM   4081  HB3 ASN A 275      24.633  22.616  -9.932  1.00 40.76           H
ATOM   4082 HD21 ASN A 275      28.116  22.834 -10.694  1.00 44.24           H
ATOM   4083 HD22 ASN A 275      27.257  21.728 -10.186  1.00 44.24           H
ATOM   4084  N   VAL A 276      22.236  23.543  -8.645  1.00 26.66           N
ATOM   4085  CA  VAL A 276      20.866  23.238  -8.242  1.00 31.51           C
ATOM   4086  C   VAL A 276      20.236  22.295  -9.263  1.00 37.87           C
ATOM   4087  O   VAL A 276      20.346  22.527 -10.471  1.00 33.81           O
ATOM   4088  CB  VAL A 276      20.034  24.525  -8.075  1.00 32.70           C
ATOM   4089  CG1 VAL A 276      20.668  25.434  -7.002  1.00 31.82           C
ATOM   4090  CG2 VAL A 276      19.864  25.298  -9.429  1.00 37.67           C
ATOM   4091  H   VAL A 276      22.308  23.829  -9.453  1.00 31.99           H
ATOM   4092  HA  VAL A 276      20.885  22.782  -7.386  1.00 37.82           H
ATOM   4093  HB  VAL A 276      19.148  24.281  -7.764  1.00 39.24           H
ATOM   4094 HG11 VAL A 276      20.131  26.237  -6.912  1.00 38.19           H
ATOM   4095 HG12 VAL A 276      20.693  24.956  -6.159  1.00 38.19           H
ATOM   4096 HG13 VAL A 276      21.568  25.667  -7.278  1.00 38.19           H
ATOM   4097 HG21 VAL A 276      19.336  26.097  -9.272  1.00 45.21           H
ATOM   4098 HG22 VAL A 276      20.740  25.542  -9.765  1.00 45.21           H
ATOM   4099 HG23 VAL A 276      19.413  24.722 -10.066  1.00 45.21           H
ATOM   4100  N   ASP A 277      19.537  21.248  -8.774  1.00 26.46           N
ATOM   4101  CA  ASP A 277      18.984  20.211  -9.644  1.00 31.19           C
ATOM   4102  C   ASP A 277      17.457  20.170  -9.597  1.00 34.15           C
ATOM   4103  O   ASP A 277      16.871  20.245  -8.518  1.00 25.51           O
ATOM   4104  CB  ASP A 277      19.526  18.839  -9.249  1.00 33.65           C
ATOM   4105  CG  ASP A 277      21.014  18.854  -9.163  1.00 35.62           C
ATOM   4106  OD1 ASP A 277      21.571  19.748  -9.826  1.00 39.67           O
ATOM   4107  OD2 ASP A 277      21.624  18.042  -8.420  1.00 37.95           O1-
ATOM   4108  H   ASP A 277      19.375  21.124  -7.939  1.00 31.76           H
ATOM   4109  HA  ASP A 277      19.252  20.389 -10.559  1.00 37.44           H
ATOM   4110  HB2 ASP A 277      19.173  18.592  -8.381  1.00 40.38           H
ATOM   4111  HB3 ASP A 277      19.266  18.186  -9.918  1.00 40.38           H
ATOM   4112  N   PRO A 278      16.785  20.011 -10.738  1.00 32.35           N
ATOM   4113  CA  PRO A 278      15.317  20.126 -10.735  1.00 28.56           C
ATOM   4114  C   PRO A 278      14.658  18.901 -10.124  1.00 30.89           C
ATOM   4115  O   PRO A 278      15.005  17.767 -10.449  1.00 33.59           O
ATOM   4116  CB  PRO A 278      14.968  20.283 -12.231  1.00 40.61           C
ATOM   4117  CG  PRO A 278      16.197  19.791 -12.975  1.00 31.46           C
ATOM   4118  CD  PRO A 278      17.345  20.106 -12.105  1.00 34.37           C
ATOM   4119  HA  PRO A 278      15.039  20.920 -10.253  1.00 34.28           H
ATOM   4120  HB2 PRO A 278      14.196  19.738 -12.445  1.00 48.73           H
ATOM   4121  HB3 PRO A 278      14.796  21.217 -12.430  1.00 48.73           H
ATOM   4122  HG2 PRO A 278      16.130  18.834 -13.117  1.00 37.75           H
ATOM   4123  HG3 PRO A 278      16.273  20.258 -13.822  1.00 37.75           H
ATOM   4124  HD2 PRO A 278      18.051  19.452 -12.227  1.00 41.25           H
ATOM   4125  HD3 PRO A 278      17.663  21.007 -12.278  1.00 41.25           H
ATOM   4126  N   VAL A 279      13.682  19.136  -9.254  1.00 30.70           N
ATOM   4127  CA  VAL A 279      12.941  18.062  -8.595  1.00 26.13           C
ATOM   4128  C   VAL A 279      11.502  18.526  -8.392  1.00 34.60           C
ATOM   4129  O   VAL A 279      11.289  19.667  -7.979  1.00 34.68           O
ATOM   4130  CB  VAL A 279      13.588  17.683  -7.257  1.00 28.06           C
ATOM   4131  CG1 VAL A 279      12.853  16.565  -6.618  1.00 34.22           C
ATOM   4132  CG2 VAL A 279      15.069  17.348  -7.450  1.00 28.93           C
ATOM   4133  H   VAL A 279      13.426  19.924  -9.022  1.00 36.84           H
ATOM   4134  HA  VAL A 279      12.933  17.277  -9.166  1.00 31.35           H
ATOM   4135  HB  VAL A 279      13.536  18.447  -6.661  1.00 33.67           H
ATOM   4136 HG11 VAL A 279      13.282  16.346  -5.775  1.00 41.07           H
ATOM   4137 HG12 VAL A 279      11.936  16.840  -6.461  1.00 41.07           H
ATOM   4138 HG13 VAL A 279      12.872  15.796  -7.209  1.00 41.07           H
ATOM   4139 HG21 VAL A 279      15.454  17.112  -6.592  1.00 34.72           H
ATOM   4140 HG22 VAL A 279      15.145  16.600  -8.064  1.00 34.72           H
ATOM   4141 HG23 VAL A 279      15.522  18.123  -7.816  1.00 34.72           H
ATOM   4142  N   PRO A 280      10.493  17.707  -8.672  1.00 33.97           N
ATOM   4143  CA  PRO A 280       9.103  18.050  -8.332  1.00 30.83           C
ATOM   4144  C   PRO A 280       8.854  17.818  -6.855  1.00 33.66           C
ATOM   4145  O   PRO A 280       8.893  16.674  -6.391  1.00 34.16           O
ATOM   4146  CB  PRO A 280       8.285  17.072  -9.192  1.00 30.87           C
ATOM   4147  CG  PRO A 280       9.217  16.380 -10.029  1.00 32.43           C
ATOM   4148  CD  PRO A 280      10.563  16.455  -9.434  1.00 35.33           C
ATOM   4149  HA  PRO A 280       8.896  18.967  -8.572  1.00 37.00           H
ATOM   4150  HB2 PRO A 280       7.820  16.447  -8.614  1.00 37.04           H
ATOM   4151  HB3 PRO A 280       7.651  17.570  -9.731  1.00 37.04           H
ATOM   4152  HG2 PRO A 280       8.941  15.453 -10.104  1.00 38.92           H
ATOM   4153  HG3 PRO A 280       9.220  16.795 -10.905  1.00 38.92           H
ATOM   4154  HD2 PRO A 280      10.718  15.703  -8.842  1.00 42.40           H
ATOM   4155  HD3 PRO A 280      11.240  16.514 -10.127  1.00 42.40           H
ATOM   4156  N   ILE A 281       8.555  18.898  -6.116  1.00 39.04           N
ATOM   4157  CA  ILE A 281       8.448  18.857  -4.654  1.00 24.79           C
ATOM   4158  C   ILE A 281       6.994  19.073  -4.241  1.00 31.96           C
ATOM   4159  O   ILE A 281       6.401  20.128  -4.511  1.00 31.13           O
ATOM   4160  CB  ILE A 281       9.364  19.899  -3.986  1.00 30.52           C
ATOM   4161  CG1 ILE A 281      10.850  19.651  -4.319  1.00 30.32           C
ATOM   4162  CG2 ILE A 281       9.191  19.880  -2.475  1.00 32.45           C
ATOM   4163  CD1 ILE A 281      11.466  18.369  -3.770  1.00 37.27           C
ATOM   4164  H   ILE A 281       8.409  19.678  -6.447  1.00 46.85           H
ATOM   4165  HA  ILE A 281       8.719  17.979  -4.344  1.00 29.74           H
ATOM   4166  HB  ILE A 281       9.118  20.779  -4.313  1.00 36.63           H
ATOM   4167 HG12 ILE A 281      10.945  19.624  -5.284  1.00 36.39           H
ATOM   4168 HG13 ILE A 281      11.368  20.392  -3.967  1.00 36.39           H
ATOM   4169 HG21 ILE A 281       9.778  20.544  -2.082  1.00 38.94           H
ATOM   4170 HG22 ILE A 281       8.267  20.085  -2.261  1.00 38.94           H
ATOM   4171 HG23 ILE A 281       9.419  18.997  -2.143  1.00 38.94           H
ATOM   4172 HD11 ILE A 281      12.396  18.324  -4.042  1.00 44.73           H
ATOM   4173 HD12 ILE A 281      11.405  18.380  -2.802  1.00 44.73           H
ATOM   4174 HD13 ILE A 281      10.980  17.609  -4.125  1.00 44.73           H
ATOM   4175  N   ASP A 282       6.432  18.079  -3.566  1.00 30.03           N
ATOM   4176  CA  ASP A 282       5.146  18.179  -2.897  1.00 32.87           C
ATOM   4177  C   ASP A 282       5.393  18.133  -1.391  1.00 30.21           C
ATOM   4178  O   ASP A 282       6.485  17.783  -0.937  1.00 28.77           O
ATOM   4179  CB  ASP A 282       4.207  17.044  -3.341  1.00 42.59           C
ATOM   4180  CG  ASP A 282       2.711  17.389  -3.162  1.00 45.37           C
ATOM   4181  OD1 ASP A 282       2.390  18.428  -2.538  1.00 41.69           O
ATOM   4182  OD2 ASP A 282       1.846  16.639  -3.678  1.00 44.71           O1-
ATOM   4183  H   ASP A 282       6.795  17.304  -3.478  1.00 36.04           H
ATOM   4184  HA  ASP A 282       4.730  19.028  -3.117  1.00 39.45           H
ATOM   4185  HB2 ASP A 282       4.360  16.858  -4.281  1.00 51.11           H
ATOM   4186  HB3 ASP A 282       4.397  16.254  -2.812  1.00 51.11           H
ATOM   4187  N   VAL A 283       4.353  18.431  -0.619  1.00 32.90           N
ATOM   4188  CA  VAL A 283       4.467  18.592   0.825  1.00 35.60           C
ATOM   4189  C   VAL A 283       3.323  17.831   1.513  1.00 34.94           C
ATOM   4190  O   VAL A 283       2.154  17.977   1.133  1.00 46.90           O
ATOM   4191  CB  VAL A 283       4.455  20.096   1.195  1.00 32.61           C
ATOM   4192  CG1 VAL A 283       4.457  20.290   2.686  1.00 33.88           C
ATOM   4193  CG2 VAL A 283       5.652  20.815   0.566  1.00 26.55           C
ATOM   4194  H   VAL A 283       3.554  18.547  -0.916  1.00 39.49           H
ATOM   4195  HA  VAL A 283       5.308  18.212   1.124  1.00 42.72           H
ATOM   4196  HB  VAL A 283       3.646  20.500   0.843  1.00 39.13           H
ATOM   4197 HG11 VAL A 283       4.449  21.240   2.880  1.00 40.66           H
ATOM   4198 HG12 VAL A 283       3.667  19.869   3.059  1.00 40.66           H
ATOM   4199 HG13 VAL A 283       5.256  19.882   3.055  1.00 40.66           H
ATOM   4200 HG21 VAL A 283       5.621  21.753   0.812  1.00 31.87           H
ATOM   4201 HG22 VAL A 283       6.470  20.413   0.895  1.00 31.87           H
ATOM   4202 HG23 VAL A 283       5.603  20.724  -0.399  1.00 31.87           H
ATOM   4203  N   VAL A 284       3.651  17.043   2.537  1.00 38.16           N
ATOM   4204  CA  VAL A 284       2.655  16.277   3.284  1.00 29.92           C
ATOM   4205  C   VAL A 284       1.933  17.206   4.255  1.00 38.28           C
ATOM   4206  O   VAL A 284       2.550  17.785   5.158  1.00 40.31           O
ATOM   4207  CB  VAL A 284       3.324  15.110   4.019  1.00 37.66           C
ATOM   4208  CG1 VAL A 284       2.299  14.271   4.813  1.00 38.54           C
ATOM   4209  CG2 VAL A 284       4.086  14.255   3.009  1.00 41.84           C
ATOM   4210  H   VAL A 284       4.456  16.935   2.822  1.00 45.80           H
ATOM   4211  HA  VAL A 284       2.001  15.914   2.667  1.00 35.90           H
ATOM   4212  HB  VAL A 284       3.967  15.467   4.651  1.00 45.19           H
ATOM   4213 HG11 VAL A 284       2.763  13.547   5.260  1.00 46.25           H
ATOM   4214 HG12 VAL A 284       1.865  14.840   5.467  1.00 46.25           H
ATOM   4215 HG13 VAL A 284       1.640  13.913   4.197  1.00 46.25           H
ATOM   4216 HG21 VAL A 284       4.509  13.517   3.476  1.00 50.21           H
ATOM   4217 HG22 VAL A 284       3.463  13.916   2.349  1.00 50.21           H
ATOM   4218 HG23 VAL A 284       4.760  14.803   2.577  1.00 50.21           H
ATOM   4219  N   VAL A 285       0.618  17.337   4.094  1.00 35.06           N
ATOM   4220  CA  VAL A 285      -0.161  18.265   4.910  1.00 36.50           C
ATOM   4221  C   VAL A 285      -1.074  17.565   5.899  1.00 43.47           C
ATOM   4222  O   VAL A 285      -1.651  18.243   6.768  1.00 42.12           O
ATOM   4223  CB  VAL A 285      -0.987  19.232   4.039  1.00 36.31           C
ATOM   4224  CG1 VAL A 285      -0.087  20.018   3.136  1.00 34.85           C
ATOM   4225  CG2 VAL A 285      -2.051  18.470   3.227  1.00 43.63           C
ATOM   4226  H   VAL A 285       0.153  16.899   3.519  1.00 42.07           H
ATOM   4227  HA  VAL A 285       0.459  18.804   5.426  1.00 43.81           H
ATOM   4228  HB  VAL A 285      -1.448  19.859   4.618  1.00 43.58           H
ATOM   4229 HG11 VAL A 285      -0.626  20.619   2.598  1.00 41.82           H
ATOM   4230 HG12 VAL A 285       0.536  20.527   3.678  1.00 41.82           H
ATOM   4231 HG13 VAL A 285       0.398  19.404   2.562  1.00 41.82           H
ATOM   4232 HG21 VAL A 285      -2.552  19.104   2.691  1.00 52.36           H
ATOM   4233 HG22 VAL A 285      -1.608  17.827   2.651  1.00 52.36           H
ATOM   4234 HG23 VAL A 285      -2.646  18.010   3.840  1.00 52.36           H
ATOM   4235  N   ASP A 286      -1.210  16.243   5.812  1.00 49.28           N
ATOM   4236  CA  ASP A 286      -2.049  15.474   6.725  1.00 43.32           C
ATOM   4237  C   ASP A 286      -1.395  15.306   8.089  1.00 44.88           C
ATOM   4238  O   ASP A 286      -0.169  15.301   8.225  1.00 43.15           O
ATOM   4239  CB  ASP A 286      -2.334  14.090   6.138  1.00 48.18           C
ATOM   4240  CG  ASP A 286      -3.065  14.159   4.812  1.00 48.40           C
ATOM   4241  OD1 ASP A 286      -4.129  14.817   4.762  1.00 45.08           O
ATOM   4242  OD2 ASP A 286      -2.579  13.557   3.823  1.00 56.47           O1-
ATOM   4243  H   ASP A 286      -0.818  15.760   5.218  1.00 59.14           H
ATOM   4244  HA  ASP A 286      -2.894  15.933   6.847  1.00 51.99           H
ATOM   4245  HB2 ASP A 286      -1.493  13.628   5.993  1.00 57.81           H
ATOM   4246  HB3 ASP A 286      -2.885  13.589   6.760  1.00 57.81           H
ATOM   4247  N   LYS A 287      -2.241  15.138   9.108  1.00 43.83           N
ATOM   4248  CA  LYS A 287      -1.784  14.988  10.484  1.00 43.68           C
ATOM   4249  C   LYS A 287      -1.276  13.572  10.745  1.00 44.88           C
ATOM   4250  O   LYS A 287      -1.785  12.829  11.577  1.00 50.80           O
ATOM   4251  CB  LYS A 287      -2.900  15.366  11.444  1.00 50.48           C
ATOM   4252  CG  LYS A 287      -3.341  16.826  11.284  1.00 49.83           C
ATOM   4253  CD  LYS A 287      -2.205  17.792  11.575  1.00 50.56           C
ATOM   4254  CE  LYS A 287      -2.653  19.238  11.461  1.00 56.40           C
ATOM   4255  NZ  LYS A 287      -1.781  20.116  12.316  1.00 61.78           N1+
ATOM   4256  H   LYS A 287      -3.096  15.107   9.023  1.00 52.60           H
ATOM   4257  HA  LYS A 287      -1.045  15.598  10.635  1.00 52.42           H
ATOM   4258  HB2 LYS A 287      -3.669  14.799  11.275  1.00 60.58           H
ATOM   4259  HB3 LYS A 287      -2.590  15.243  12.355  1.00 60.58           H
ATOM   4260  HG2 LYS A 287      -3.638  16.972  10.373  1.00 59.80           H
ATOM   4261  HG3 LYS A 287      -4.062  17.011  11.906  1.00 59.80           H
ATOM   4262  HD2 LYS A 287      -1.883  17.644  12.477  1.00 60.67           H
ATOM   4263  HD3 LYS A 287      -1.490  17.646  10.936  1.00 60.67           H
ATOM   4264  HE2 LYS A 287      -2.577  19.531  10.540  1.00 67.68           H
ATOM   4265  HE3 LYS A 287      -3.570  19.319  11.770  1.00 67.68           H
ATOM   4266  HZ1 LYS A 287      -2.045  20.964  12.249  1.00 74.13           H
ATOM   4267  HZ2 LYS A 287      -1.836  19.862  13.167  1.00 74.13           H
ATOM   4268  HZ3 LYS A 287      -0.934  20.055  12.049  1.00 74.13           H
ATOM   4269  N   GLN A 288      -0.223  13.226  10.033  1.00 49.19           N
ATOM   4270  CA  GLN A 288       0.409  11.922  10.183  1.00 48.58           C
ATOM   4271  C   GLN A 288       1.825  12.096  10.730  1.00 45.94           C
ATOM   4272  O   GLN A 288       2.286  13.231  10.914  1.00 47.80           O
ATOM   4273  CB  GLN A 288       0.417  11.181   8.846  1.00 51.75           C
ATOM   4274  CG  GLN A 288      -0.977  10.999   8.205  1.00 56.80           C
ATOM   4275  CD  GLN A 288      -1.956  10.174   9.051  1.00 57.79           C
ATOM   4276  OE1 GLN A 288      -1.628   9.090   9.544  1.00 55.76           O
ATOM   4277  NE2 GLN A 288      -3.176  10.688   9.200  1.00 58.54           N
ATOM   4278  H   GLN A 288       0.153  13.732   9.448  1.00 59.03           H
ATOM   4279  HA  GLN A 288      -0.098  11.393  10.819  1.00 58.30           H
ATOM   4280  HB2 GLN A 288       0.966  11.678   8.219  1.00 62.10           H
ATOM   4281  HB3 GLN A 288       0.795  10.298   8.983  1.00 62.10           H
ATOM   4282  HG2 GLN A 288      -1.372  11.874   8.066  1.00 68.16           H
ATOM   4283  HG3 GLN A 288      -0.871  10.548   7.353  1.00 68.16           H
ATOM   4284 HE21 GLN A 288      -3.374  11.440   8.832  1.00 70.25           H
ATOM   4285 HE22 GLN A 288      -3.766  10.268   9.664  1.00 70.25           H
ATOM   4286  N   PRO A 289       2.532  11.006  11.032  1.00 49.97           N
ATOM   4287  CA  PRO A 289       3.909  11.145  11.526  1.00 42.61           C
ATOM   4288  C   PRO A 289       4.851  11.904  10.600  1.00 43.78           C
ATOM   4289  O   PRO A 289       5.815  12.507  11.095  1.00 42.53           O
ATOM   4290  CB  PRO A 289       4.348   9.693  11.700  1.00 41.09           C
ATOM   4291  CG  PRO A 289       3.064   8.982  12.047  1.00 50.18           C
ATOM   4292  CD  PRO A 289       2.033   9.624  11.170  1.00 47.21           C
ATOM   4293  HA  PRO A 289       3.906  11.579  12.394  1.00 51.13           H
ATOM   4294  HB2 PRO A 289       4.719   9.356  10.870  1.00 49.31           H
ATOM   4295  HB3 PRO A 289       4.991   9.625  12.423  1.00 49.31           H
ATOM   4296  HG2 PRO A 289       3.147   8.037  11.847  1.00 60.21           H
ATOM   4297  HG3 PRO A 289       2.855   9.121  12.984  1.00 60.21           H
ATOM   4298  HD2 PRO A 289       2.003   9.186  10.306  1.00 56.66           H
ATOM   4299  HD3 PRO A 289       1.166   9.618  11.605  1.00 56.66           H
ATOM   4300  N   ASN A 290       4.638  11.871   9.285  1.00 40.66           N
ATOM   4301  CA  ASN A 290       5.502  12.559   8.331  1.00 43.12           C
ATOM   4302  C   ASN A 290       4.927  13.915   7.878  1.00 33.41           C
ATOM   4303  O   ASN A 290       5.328  14.441   6.841  1.00 33.71           O
ATOM   4304  CB  ASN A 290       5.760  11.648   7.131  1.00 37.90           C
ATOM   4305  CG  ASN A 290       4.524  11.419   6.312  1.00 38.03           C
ATOM   4306  OD1 ASN A 290       3.409  11.571   6.801  1.00 42.91           O
ATOM   4307  ND2 ASN A 290       4.709  11.074   5.049  1.00 34.26           N
ATOM   4308  H   ASN A 290       3.987  11.447   8.916  1.00 48.79           H
ATOM   4309  HA  ASN A 290       6.356  12.732   8.757  1.00 51.74           H
ATOM   4310  HB2 ASN A 290       6.428  12.058   6.560  1.00 45.48           H
ATOM   4311  HB3 ASN A 290       6.075  10.787   7.448  1.00 45.48           H
ATOM   4312 HD21 ASN A 290       4.032  10.932   4.538  1.00 41.12           H
ATOM   4313 HD22 ASN A 290       5.506  10.992   4.738  1.00 41.12           H
ATOM   4314  N   GLU A 291       4.013  14.492   8.649  1.00 36.43           N
ATOM   4315  CA  GLU A 291       3.510  15.831   8.375  1.00 35.45           C
ATOM   4316  C   GLU A 291       4.647  16.818   8.143  1.00 36.62           C
ATOM   4317  O   GLU A 291       5.566  16.927   8.963  1.00 31.26           O
ATOM   4318  CB  GLU A 291       2.657  16.310   9.553  1.00 37.80           C
ATOM   4319  CG  GLU A 291       1.881  17.605   9.271  1.00 38.86           C
ATOM   4320  CD  GLU A 291       1.193  18.133  10.502  1.00 38.42           C
ATOM   4321  OE1 GLU A 291       1.184  17.420  11.532  1.00 36.61           O
ATOM   4322  OE2 GLU A 291       0.663  19.260  10.434  1.00 41.09           O1-
ATOM   4323  H   GLU A 291       3.664  14.124   9.343  1.00 43.72           H
ATOM   4324  HA  GLU A 291       2.953  15.811   7.581  1.00 42.54           H
ATOM   4325  HB2 GLU A 291       2.012  15.620   9.773  1.00 45.36           H
ATOM   4326  HB3 GLU A 291       3.238  16.472  10.313  1.00 45.36           H
ATOM   4327  HG2 GLU A 291       2.499  18.284   8.956  1.00 46.64           H
ATOM   4328  HG3 GLU A 291       1.205  17.431   8.598  1.00 46.64           H
ATOM   4329  N   GLY A 292       4.555  17.553   7.031  1.00 33.40           N
ATOM   4330  CA  GLY A 292       5.535  18.545   6.646  1.00 31.75           C
ATOM   4331  C   GLY A 292       6.718  17.998   5.878  1.00 36.16           C
ATOM   4332  O   GLY A 292       7.678  18.745   5.611  1.00 25.05           O
ATOM   4333  H   GLY A 292       3.906  17.484   6.471  1.00 40.08           H
ATOM   4334  HA2 GLY A 292       5.105  19.217   6.095  1.00 38.10           H
ATOM   4335  HA3 GLY A 292       5.873  18.981   7.444  1.00 38.10           H
ATOM   4336  N   ALA A 293       6.697  16.716   5.529  1.00 30.91           N
ATOM   4337  CA  ALA A 293       7.778  16.162   4.743  1.00 29.35           C
ATOM   4338  C   ALA A 293       7.719  16.719   3.321  1.00 31.32           C
ATOM   4339  O   ALA A 293       6.640  16.954   2.776  1.00 26.45           O
ATOM   4340  CB  ALA A 293       7.683  14.639   4.742  1.00 34.84           C
ATOM   4341  H   ALA A 293       6.076  16.158   5.733  1.00 37.09           H
ATOM   4342  HA  ALA A 293       8.627  16.416   5.138  1.00 35.23           H
ATOM   4343  HB1 ALA A 293       8.411  14.278   4.213  1.00 41.81           H
ATOM   4344  HB2 ALA A 293       7.746  14.318   5.655  1.00 41.81           H
ATOM   4345  HB3 ALA A 293       6.832  14.377   4.356  1.00 41.81           H
ATOM   4346  N   THR A 294       8.890  16.928   2.718  1.00 30.11           N
ATOM   4347  CA  THR A 294       9.003  17.323   1.314  1.00 34.53           C
ATOM   4348  C   THR A 294       9.374  16.087   0.495  1.00 36.25           C
ATOM   4349  O   THR A 294      10.488  15.567   0.623  1.00 33.06           O
ATOM   4350  CB  THR A 294      10.063  18.410   1.130  1.00 31.26           C
ATOM   4351  OG1 THR A 294      11.322  17.957   1.674  1.00 26.16           O
ATOM   4352  CG2 THR A 294       9.639  19.730   1.821  1.00 34.37           C
ATOM   4353  H   THR A 294       9.650  16.845   3.111  1.00 36.13           H
ATOM   4354  HA  THR A 294       8.151  17.662   0.999  1.00 41.44           H
ATOM   4355  HB  THR A 294      10.173  18.588   0.182  1.00 37.51           H
ATOM   4356  HG1 THR A 294      11.572  17.260   1.278  1.00 31.39           H
ATOM   4357 HG21 THR A 294      10.323  20.406   1.693  1.00 41.24           H
ATOM   4358 HG22 THR A 294       8.806  20.050   1.442  1.00 41.24           H
ATOM   4359 HG23 THR A 294       9.517  19.582   2.772  1.00 41.24           H
ATOM   4360  N   VAL A 295       8.464  15.654  -0.382  1.00 39.55           N
ATOM   4361  CA  VAL A 295       8.631  14.410  -1.131  1.00 38.40           C
ATOM   4362  C   VAL A 295       8.556  14.675  -2.623  1.00 34.62           C
ATOM   4363  O   VAL A 295       7.847  15.573  -3.094  1.00 41.22           O
ATOM   4364  CB  VAL A 295       7.577  13.356  -0.723  1.00 39.19           C
ATOM   4365  CG1 VAL A 295       7.713  13.045   0.757  1.00 34.50           C
ATOM   4366  CG2 VAL A 295       6.147  13.833  -1.035  1.00 34.54           C
ATOM   4367  H   VAL A 295       7.733  16.070  -0.561  1.00 47.47           H
ATOM   4368  HA  VAL A 295       9.508  14.043  -0.938  1.00 46.08           H
ATOM   4369  HB  VAL A 295       7.737  12.538  -1.219  1.00 47.03           H
ATOM   4370 HG11 VAL A 295       7.048  12.384   1.003  1.00 41.40           H
ATOM   4371 HG12 VAL A 295       8.603  12.699   0.926  1.00 41.40           H
ATOM   4372 HG13 VAL A 295       7.573  13.860   1.264  1.00 41.40           H
ATOM   4373 HG21 VAL A 295       5.519  13.144  -0.764  1.00 41.45           H
ATOM   4374 HG22 VAL A 295       5.973  14.651  -0.544  1.00 41.45           H
ATOM   4375 HG23 VAL A 295       6.070  13.995  -1.988  1.00 41.45           H
ATOM   4376  N   ARG A 296       9.301  13.872  -3.376  1.00 34.72           N
ATOM   4377  CA  ARG A 296       9.179  13.911  -4.823  1.00 32.77           C
ATOM   4378  C   ARG A 296       7.772  13.508  -5.239  1.00 30.98           C
ATOM   4379  O   ARG A 296       7.114  12.696  -4.595  1.00 28.94           O
ATOM   4380  CB  ARG A 296      10.193  12.993  -5.472  1.00 34.38           C
ATOM   4381  CG  ARG A 296      11.622  13.353  -5.186  1.00 33.73           C
ATOM   4382  CD  ARG A 296      12.508  12.153  -5.482  1.00 40.52           C
ATOM   4383  NE  ARG A 296      13.930  12.390  -5.224  1.00 33.01           N
ATOM   4384  CZ  ARG A 296      14.778  12.877  -6.116  1.00 30.37           C
ATOM   4385  NH1 ARG A 296      14.368  13.193  -7.334  1.00 41.88           N
ATOM   4386  NH2 ARG A 296      16.052  13.044  -5.800  1.00 33.15           N1+
ATOM   4387  H   ARG A 296       9.875  13.305  -3.077  1.00 41.67           H
ATOM   4388  HA  ARG A 296       9.342  14.815  -5.135  1.00 39.33           H
ATOM   4389  HB2 ARG A 296      10.047  12.090  -5.150  1.00 41.25           H
ATOM   4390  HB3 ARG A 296      10.069  13.022  -6.433  1.00 41.25           H
ATOM   4391  HG2 ARG A 296      11.895  14.090  -5.755  1.00 40.48           H
ATOM   4392  HG3 ARG A 296      11.720  13.589  -4.250  1.00 40.48           H
ATOM   4393  HD2 ARG A 296      12.225  11.410  -4.926  1.00 48.63           H
ATOM   4394  HD3 ARG A 296      12.412  11.917  -6.418  1.00 48.63           H
ATOM   4395  HE  ARG A 296      14.233  12.200  -4.442  1.00 39.61           H
ATOM   4396 HH11 ARG A 296      13.543  13.084  -7.552  1.00 50.25           H
ATOM   4397 HH12 ARG A 296      14.926  13.510  -7.907  1.00 50.25           H
ATOM   4398 HH21 ARG A 296      16.329  12.844  -5.011  1.00 39.78           H
ATOM   4399 HH22 ARG A 296      16.600  13.365  -6.379  1.00 39.78           H
ATOM   4400  N   THR A 297       7.294  14.118  -6.309  1.00 35.80           N
ATOM   4401  CA  THR A 297       6.030  13.712  -6.904  1.00 44.45           C
ATOM   4402  C   THR A 297       6.264  13.541  -8.393  1.00 38.23           C
ATOM   4403  O   THR A 297       6.966  14.343  -9.009  1.00 36.45           O
ATOM   4404  CB  THR A 297       4.902  14.732  -6.609  1.00 42.55           C
ATOM   4405  OG1 THR A 297       3.712  14.356  -7.300  1.00 45.10           O
ATOM   4406  CG2 THR A 297       5.279  16.151  -6.994  1.00 37.78           C
ATOM   4407  H   THR A 297       7.681  14.771  -6.712  1.00 42.96           H
ATOM   4408  HA  THR A 297       5.765  12.854  -6.538  1.00 53.34           H
ATOM   4409  HB  THR A 297       4.721  14.725  -5.656  1.00 51.06           H
ATOM   4410  HG1 THR A 297       3.100  14.909  -7.141  1.00 54.12           H
ATOM   4411 HG21 THR A 297       4.546  16.755  -6.793  1.00 45.33           H
ATOM   4412 HG22 THR A 297       6.064  16.432  -6.498  1.00 45.33           H
ATOM   4413 HG23 THR A 297       5.473  16.196  -7.943  1.00 45.33           H
ATOM   4414  N   ASP A 298       5.772  12.449  -8.951  1.00 45.53           N
ATOM   4415  CA  ASP A 298       5.820  12.293 -10.397  1.00 57.38           C
ATOM   4416  C   ASP A 298       4.492  12.658 -11.025  1.00 50.01           C
ATOM   4417  O   ASP A 298       4.283  12.393 -12.209  1.00 52.21           O
ATOM   4418  CB  ASP A 298       6.251  10.873 -10.794  1.00 52.69           C
ATOM   4419  CG  ASP A 298       5.739   9.826  -9.849  1.00 56.35           C
ATOM   4420  OD1 ASP A 298       4.522   9.852  -9.552  1.00 58.33           O
ATOM   4421  OD2 ASP A 298       6.560   8.994  -9.399  1.00 57.80           O1-
ATOM   4422  H   ASP A 298       5.410  11.794  -8.527  1.00 54.64           H
ATOM   4423  HA  ASP A 298       6.485  12.906 -10.748  1.00 68.85           H
ATOM   4424  HB2 ASP A 298       5.905  10.673 -11.678  1.00 63.23           H
ATOM   4425  HB3 ASP A 298       7.219  10.826 -10.798  1.00 63.23           H
ATOM   4426  N   ALA A 299       3.603  13.283 -10.251  1.00 55.86           N
ATOM   4427  CA  ALA A 299       2.342  13.771 -10.777  1.00 50.04           C
ATOM   4428  C   ALA A 299       2.579  14.605 -12.020  1.00 50.66           C
ATOM   4429  O   ALA A 299       3.551  15.365 -12.116  1.00 44.59           O
ATOM   4430  CB  ALA A 299       1.595  14.593  -9.727  1.00 54.88           C
ATOM   4431  H   ALA A 299       3.715  13.435  -9.412  1.00 67.03           H
ATOM   4432  HA  ALA A 299       1.785  13.015 -11.021  1.00 60.05           H
ATOM   4433  HB1 ALA A 299       0.758  14.904 -10.107  1.00 65.86           H
ATOM   4434  HB2 ALA A 299       1.420  14.033  -8.955  1.00 65.86           H
ATOM   4435  HB3 ALA A 299       2.144  15.350  -9.470  1.00 65.86           H
ATOM   4436  N   GLU A 300       1.656  14.452 -12.963  1.00 49.33           N
ATOM   4437  CA  GLU A 300       1.822  14.970 -14.310  1.00 54.71           C
ATOM   4438  C   GLU A 300       1.821  16.493 -14.317  1.00 47.11           C
ATOM   4439  O   GLU A 300       0.932  17.122 -13.736  1.00 48.01           O
ATOM   4440  CB  GLU A 300       0.695  14.425 -15.202  1.00 57.69           C
ATOM   4441  CG  GLU A 300       0.909  14.612 -16.699  1.00 60.57           C
ATOM   4442  CD  GLU A 300       2.192  13.955 -17.204  1.00 60.73           C
ATOM   4443  OE1 GLU A 300       2.420  12.768 -16.893  1.00 59.62           O
ATOM   4444  OE2 GLU A 300       2.971  14.635 -17.911  1.00 62.02           O1-
ATOM   4445  H   GLU A 300       0.910  14.043 -12.841  1.00 59.19           H
ATOM   4446  HA  GLU A 300       2.669  14.664 -14.669  1.00 65.65           H
ATOM   4447  HB2 GLU A 300       0.604  13.473 -15.036  1.00 69.24           H
ATOM   4448  HB3 GLU A 300      -0.131  14.876 -14.966  1.00 69.24           H
ATOM   4449  HG2 GLU A 300       0.163  14.216 -17.176  1.00 72.69           H
ATOM   4450  HG3 GLU A 300       0.962  15.560 -16.893  1.00 72.69           H
ATOM   4451  N   ASN A 301       2.811  17.073 -15.011  1.00 40.97           N
ATOM   4452  CA  ASN A 301       2.946  18.513 -15.190  1.00 41.95           C
ATOM   4453  C   ASN A 301       3.079  19.249 -13.848  1.00 51.83           C
ATOM   4454  O   ASN A 301       2.495  20.317 -13.652  1.00 47.34           O
ATOM   4455  CB  ASN A 301       1.773  19.076 -16.009  1.00 53.73           C
ATOM   4456  CG  ASN A 301       1.843  18.698 -17.493  1.00 46.45           C
ATOM   4457  H   ASN A 301       3.437  16.629 -15.398  1.00 49.17           H
ATOM   4458  HA  ASN A 301       3.757  18.682 -15.693  1.00 50.34           H
ATOM   4459  HB2 ASN A 301       0.942  18.728 -15.651  1.00 64.48           H
ATOM   4460  HB3 ASN A 301       1.781  20.044 -15.946  1.00 64.48           H
ATOM   4461  N   TYR A 302       3.880  18.696 -12.913  1.00 47.62           N
ATOM   4462  CA  TYR A 302       4.051  19.365 -11.622  1.00 42.84           C
ATOM   4463  C   TYR A 302       5.275  20.285 -11.652  1.00 39.32           C
ATOM   4464  O   TYR A 302       6.309  19.933 -12.233  1.00 36.07           O
ATOM   4465  CB  TYR A 302       4.201  18.337 -10.500  1.00 43.80           C
ATOM   4466  CG  TYR A 302       4.066  18.887  -9.086  1.00 41.47           C
ATOM   4467  CD1 TYR A 302       2.859  18.809  -8.412  1.00 40.57           C
ATOM   4468  CD2 TYR A 302       5.152  19.454  -8.415  1.00 43.82           C
ATOM   4469  CE1 TYR A 302       2.725  19.285  -7.120  1.00 39.28           C
ATOM   4470  CE2 TYR A 302       5.023  19.936  -7.108  1.00 34.83           C
ATOM   4471  CZ  TYR A 302       3.805  19.840  -6.473  1.00 38.76           C
ATOM   4472  OH  TYR A 302       3.632  20.284  -5.181  1.00 36.93           O
ATOM   4473  H   TYR A 302       4.318  17.961 -13.004  1.00 57.15           H
ATOM   4474  HA  TYR A 302       3.268  19.906 -11.436  1.00 51.40           H
ATOM   4475  HB2 TYR A 302       3.519  17.657 -10.614  1.00 52.56           H
ATOM   4476  HB3 TYR A 302       5.079  17.931 -10.572  1.00 52.56           H
ATOM   4477  HD1 TYR A 302       2.123  18.430  -8.836  1.00 48.69           H
ATOM   4478  HD2 TYR A 302       5.975  19.512  -8.844  1.00 52.59           H
ATOM   4479  HE1 TYR A 302       1.906  19.220  -6.684  1.00 47.14           H
ATOM   4480  HE2 TYR A 302       5.754  20.309  -6.670  1.00 41.80           H
ATOM   4481  HH  TYR A 302       4.353  20.602  -4.887  1.00 44.31           H
ATOM   4482  N   PRO A 303       5.210  21.463 -11.036  1.00 37.02           N
ATOM   4483  CA  PRO A 303       6.317  22.416 -11.170  1.00 35.44           C
ATOM   4484  C   PRO A 303       7.613  21.936 -10.518  1.00 28.24           C
ATOM   4485  O   PRO A 303       7.611  21.199  -9.521  1.00 26.52           O
ATOM   4486  CB  PRO A 303       5.773  23.678 -10.485  1.00 40.00           C
ATOM   4487  CG  PRO A 303       4.273  23.495 -10.436  1.00 39.70           C
ATOM   4488  CD  PRO A 303       4.096  22.022 -10.248  1.00 33.85           C
ATOM   4489  HA  PRO A 303       6.482  22.608 -12.106  1.00 42.52           H
ATOM   4490  HB2 PRO A 303       6.138  23.746  -9.589  1.00 48.00           H
ATOM   4491  HB3 PRO A 303       6.005  24.460 -11.010  1.00 48.00           H
ATOM   4492  HG2 PRO A 303       3.904  23.987  -9.685  1.00 47.64           H
ATOM   4493  HG3 PRO A 303       3.877  23.788 -11.271  1.00 47.64           H
ATOM   4494  HD2 PRO A 303       4.187  21.784  -9.312  1.00 40.62           H
ATOM   4495  HD3 PRO A 303       3.244  21.732 -10.610  1.00 40.62           H
ATOM   4496  N   LEU A 304       8.735  22.342 -11.125  1.00 31.22           N
ATOM   4497  CA  LEU A 304      10.082  21.901 -10.739  1.00 32.52           C
ATOM   4498  C   LEU A 304      10.789  22.848  -9.758  1.00 35.14           C
ATOM   4499  O   LEU A 304      10.978  24.032 -10.047  1.00 29.56           O
ATOM   4500  CB  LEU A 304      10.938  21.779 -11.988  1.00 33.19           C
ATOM   4501  CG  LEU A 304      10.535  20.697 -13.016  1.00 37.31           C
ATOM   4502  CD1 LEU A 304      11.463  20.754 -14.231  1.00 39.41           C
ATOM   4503  CD2 LEU A 304      10.537  19.277 -12.399  1.00 36.83           C
ATOM   4504  H   LEU A 304       8.740  22.891 -11.787  1.00 37.47           H
ATOM   4505  HA  LEU A 304      10.023  21.025 -10.325  1.00 39.02           H
ATOM   4506  HB2 LEU A 304      10.919  22.632 -12.450  1.00 39.83           H
ATOM   4507  HB3 LEU A 304      11.848  21.587 -11.713  1.00 39.83           H
ATOM   4508  HG  LEU A 304       9.635  20.882 -13.325  1.00 44.77           H
ATOM   4509 HD11 LEU A 304      11.196  20.069 -14.864  1.00 47.29           H
ATOM   4510 HD12 LEU A 304      11.391  21.630 -14.641  1.00 47.29           H
ATOM   4511 HD13 LEU A 304      12.375  20.598 -13.939  1.00 47.29           H
ATOM   4512 HD21 LEU A 304      10.279  18.637 -13.080  1.00 44.20           H
ATOM   4513 HD22 LEU A 304      11.429  19.075 -12.075  1.00 44.20           H
ATOM   4514 HD23 LEU A 304       9.904  19.252 -11.664  1.00 44.20           H
ATOM   4515  N   THR A 305      11.243  22.310  -8.626  1.00 31.39           N
ATOM   4516  CA  THR A 305      12.057  23.062  -7.673  1.00 30.42           C
ATOM   4517  C   THR A 305      13.533  22.741  -7.887  1.00 32.54           C
ATOM   4518  O   THR A 305      13.897  21.580  -8.101  1.00 30.67           O
ATOM   4519  CB  THR A 305      11.633  22.717  -6.253  1.00 32.45           C
ATOM   4520  OG1 THR A 305      10.280  23.152  -6.070  1.00 35.02           O
ATOM   4521  CG2 THR A 305      12.565  23.376  -5.213  1.00 31.40           C
ATOM   4522  H   THR A 305      11.090  21.499  -8.384  1.00 37.67           H
ATOM   4523  HA  THR A 305      11.925  24.013  -7.812  1.00 36.51           H
ATOM   4524  HB  THR A 305      11.677  21.755  -6.133  1.00 38.94           H
ATOM   4525  HG1 THR A 305       9.777  22.765  -6.620  1.00 42.02           H
ATOM   4526 HG21 THR A 305      12.277  23.143  -4.316  1.00 37.69           H
ATOM   4527 HG22 THR A 305      13.475  23.067  -5.341  1.00 37.69           H
ATOM   4528 HG23 THR A 305      12.542  24.340  -5.311  1.00 37.69           H
ATOM   4529  N   PHE A 306      14.386  23.763  -7.850  1.00 26.38           N
ATOM   4530  CA  PHE A 306      15.829  23.557  -8.049  1.00 20.67           C
ATOM   4531  C   PHE A 306      16.514  23.328  -6.697  1.00 30.54           C
ATOM   4532  O   PHE A 306      16.859  24.268  -5.961  1.00 30.65           O
ATOM   4533  CB  PHE A 306      16.415  24.705  -8.854  1.00 26.12           C
ATOM   4534  CG  PHE A 306      15.867  24.754 -10.265  1.00 33.54           C
ATOM   4535  CD1 PHE A 306      14.630  25.342 -10.528  1.00 34.29           C
ATOM   4536  CD2 PHE A 306      16.536  24.120 -11.299  1.00 38.04           C
ATOM   4537  CE1 PHE A 306      14.089  25.337 -11.808  1.00 38.54           C
ATOM   4538  CE2 PHE A 306      16.000  24.114 -12.598  1.00 41.88           C
ATOM   4539  CZ  PHE A 306      14.766  24.723 -12.844  1.00 37.86           C
ATOM   4540  H   PHE A 306      14.161  24.582  -7.714  1.00 31.66           H
ATOM   4541  HA  PHE A 306      15.951  22.749  -8.571  1.00 24.80           H
ATOM   4542  HB2 PHE A 306      16.197  25.544  -8.417  1.00 31.35           H
ATOM   4543  HB3 PHE A 306      17.377  24.597  -8.907  1.00 31.35           H
ATOM   4544  HD1 PHE A 306      14.162  25.750  -9.836  1.00 41.15           H
ATOM   4545  HD2 PHE A 306      17.353  23.707 -11.136  1.00 45.65           H
ATOM   4546  HE1 PHE A 306      13.272  25.751 -11.968  1.00 46.25           H
ATOM   4547  HE2 PHE A 306      16.463  23.702 -13.292  1.00 50.26           H
ATOM   4548  HZ  PHE A 306      14.412  24.732 -13.704  1.00 45.44           H
ATOM   4549  N   VAL A 307      16.703  22.052  -6.379  1.00 26.30           N
ATOM   4550  CA  VAL A 307      17.333  21.619  -5.137  1.00 30.55           C
ATOM   4551  C   VAL A 307      18.835  21.847  -5.194  1.00 28.90           C
ATOM   4552  O   VAL A 307      19.521  21.386  -6.109  1.00 29.21           O
ATOM   4553  CB  VAL A 307      17.007  20.141  -4.885  1.00 31.60           C
ATOM   4554  CG1 VAL A 307      17.738  19.637  -3.627  1.00 27.14           C
ATOM   4555  CG2 VAL A 307      15.493  19.962  -4.740  1.00 28.04           C
ATOM   4556  H   VAL A 307      16.466  21.397  -6.884  1.00 31.56           H
ATOM   4557  HA  VAL A 307      16.975  22.138  -4.400  1.00 36.66           H
ATOM   4558  HB  VAL A 307      17.305  19.613  -5.643  1.00 37.92           H
ATOM   4559 HG11 VAL A 307      17.518  18.703  -3.488  1.00 32.57           H
ATOM   4560 HG12 VAL A 307      18.694  19.736  -3.757  1.00 32.57           H
ATOM   4561 HG13 VAL A 307      17.451  20.162  -2.864  1.00 32.57           H
ATOM   4562 HG21 VAL A 307      15.300  19.025  -4.581  1.00 33.65           H
ATOM   4563 HG22 VAL A 307      15.183  20.496  -3.991  1.00 33.65           H
ATOM   4564 HG23 VAL A 307      15.061  20.256  -5.557  1.00 33.65           H
ATOM   4565  N   ALA A 308      19.362  22.538  -4.194  1.00 22.83           N
ATOM   4566  CA  ALA A 308      20.799  22.697  -4.083  1.00 21.30           C
ATOM   4567  C   ALA A 308      21.432  21.367  -3.701  1.00 26.03           C
ATOM   4568  O   ALA A 308      20.838  20.578  -2.962  1.00 25.09           O
ATOM   4569  CB  ALA A 308      21.133  23.748  -3.035  1.00 25.30           C
ATOM   4570  H   ALA A 308      18.911  22.921  -3.570  1.00 27.39           H
ATOM   4571  HA  ALA A 308      21.164  22.981  -4.936  1.00 25.57           H
ATOM   4572  HB1 ALA A 308      22.097  23.840  -2.977  1.00 30.36           H
ATOM   4573  HB2 ALA A 308      20.735  24.593  -3.298  1.00 30.36           H
ATOM   4574  HB3 ALA A 308      20.775  23.465  -2.179  1.00 30.36           H
ATOM   4575  N   ARG A 309      22.644  21.106  -4.221  1.00 22.95           N
ATOM   4576  CA  ARG A 309      23.376  19.894  -3.889  1.00 27.72           C
ATOM   4577  C   ARG A 309      24.866  20.201  -3.830  1.00 23.75           C
ATOM   4578  O   ARG A 309      25.363  21.111  -4.489  1.00 26.04           O
ATOM   4579  CB  ARG A 309      23.084  18.743  -4.901  1.00 29.90           C
ATOM   4580  CG  ARG A 309      21.661  18.739  -5.459  1.00 35.99           C
ATOM   4581  CD  ARG A 309      20.990  17.388  -5.652  1.00 32.41           C
ATOM   4582  NE  ARG A 309      20.560  16.882  -4.400  1.00 36.90           N
ATOM   4583  CZ  ARG A 309      19.401  16.290  -4.128  1.00 29.46           C
ATOM   4584  NH1 ARG A 309      18.461  16.087  -5.017  1.00 31.44           N
ATOM   4585  NH2 ARG A 309      19.217  15.895  -2.888  1.00 32.55           N1+
ATOM   4586  H   ARG A 309      23.056  21.624  -4.770  1.00 27.54           H
ATOM   4587  HA  ARG A 309      23.099  19.593  -3.010  1.00 33.27           H
ATOM   4588  HB2 ARG A 309      23.694  18.826  -5.651  1.00 35.88           H
ATOM   4589  HB3 ARG A 309      23.228  17.894  -4.455  1.00 35.88           H
ATOM   4590  HG2 ARG A 309      21.101  19.252  -4.856  1.00 43.18           H
ATOM   4591  HG3 ARG A 309      21.677  19.175  -6.326  1.00 43.18           H
ATOM   4592  HD2 ARG A 309      20.215  17.489  -6.227  1.00 38.89           H
ATOM   4593  HD3 ARG A 309      21.622  16.762  -6.037  1.00 38.89           H
ATOM   4594  HE  ARG A 309      21.109  16.968  -3.744  1.00 44.28           H
ATOM   4595 HH11 ARG A 309      18.575  16.342  -5.830  1.00 37.73           H
ATOM   4596 HH12 ARG A 309      17.728  15.699  -4.787  1.00 37.73           H
ATOM   4597 HH21 ARG A 309      19.831  16.026  -2.300  1.00 39.06           H
ATOM   4598 HH22 ARG A 309      18.483  15.508  -2.664  1.00 39.06           H
ATOM   4599  N   ASN A 310      25.564  19.440  -3.000  1.00 24.28           N
ATOM   4600  CA  ASN A 310      27.023  19.449  -2.956  1.00 27.15           C
ATOM   4601  C   ASN A 310      27.561  20.873  -2.896  1.00 34.10           C
ATOM   4602  O   ASN A 310      28.278  21.300  -3.812  1.00 25.34           O
ATOM   4603  CB  ASN A 310      27.615  18.712  -4.149  1.00 31.40           C
ATOM   4604  CG  ASN A 310      26.931  17.432  -4.392  1.00 21.91           C
ATOM   4605  OD1 ASN A 310      26.871  16.583  -3.504  1.00 22.06           O
ATOM   4606  ND2 ASN A 310      26.335  17.302  -5.568  1.00 22.20           N
ATOM   4607  H   ASN A 310      25.209  18.896  -2.437  1.00 29.14           H
ATOM   4608  HA  ASN A 310      27.313  18.990  -2.152  1.00 32.58           H
ATOM   4609  HB2 ASN A 310      27.522  19.262  -4.943  1.00 37.68           H
ATOM   4610  HB3 ASN A 310      28.552  18.528  -3.977  1.00 37.68           H
ATOM   4611 HD21 ASN A 310      25.921  16.574  -5.761  1.00 26.64           H
ATOM   4612 HD22 ASN A 310      26.362  17.946  -6.137  1.00 26.64           H
ATOM   4613  N   PRO A 311      27.249  21.613  -1.822  1.00 27.50           N
ATOM   4614  CA  PRO A 311      27.660  23.013  -1.721  1.00 29.38           C
ATOM   4615  C   PRO A 311      29.160  23.166  -1.581  1.00 34.65           C
ATOM   4616  O   PRO A 311      29.838  22.355  -0.955  1.00 30.40           O
ATOM   4617  CB  PRO A 311      26.957  23.492  -0.442  1.00 33.90           C
ATOM   4618  CG  PRO A 311      25.966  22.426  -0.099  1.00 37.95           C
ATOM   4619  CD  PRO A 311      26.473  21.174  -0.644  1.00 29.39           C
ATOM   4620  HA  PRO A 311      27.344  23.523  -2.483  1.00 35.25           H
ATOM   4621  HB2 PRO A 311      27.609  23.594   0.269  1.00 40.68           H
ATOM   4622  HB3 PRO A 311      26.506  24.334  -0.615  1.00 40.68           H
ATOM   4623  HG2 PRO A 311      25.882  22.364   0.866  1.00 45.54           H
ATOM   4624  HG3 PRO A 311      25.109  22.644  -0.497  1.00 45.54           H
ATOM   4625  HD2 PRO A 311      27.051  20.734  -0.001  1.00 35.27           H
ATOM   4626  HD3 PRO A 311      25.739  20.600  -0.915  1.00 35.27           H
ATOM   4627  N   GLU A 312      29.656  24.265  -2.121  1.00 29.20           N
ATOM   4628  CA  GLU A 312      31.048  24.640  -1.959  1.00 34.24           C
ATOM   4629  C   GLU A 312      31.335  25.180  -0.558  1.00 35.35           C
ATOM   4630  O   GLU A 312      31.214  26.387  -0.312  1.00 28.74           O
ATOM   4631  CB  GLU A 312      31.392  25.689  -3.021  1.00 31.81           C
ATOM   4632  CG  GLU A 312      31.232  25.163  -4.460  1.00 39.55           C
ATOM   4633  CD  GLU A 312      32.205  24.043  -4.774  1.00 38.47           C
ATOM   4634  OE1 GLU A 312      33.356  24.078  -4.287  1.00 42.60           O
ATOM   4635  OE2 GLU A 312      31.812  23.109  -5.491  1.00 45.32           O1-
ATOM   4636  H   GLU A 312      29.199  24.820  -2.594  1.00 35.04           H
ATOM   4637  HA  GLU A 312      31.609  23.862  -2.106  1.00 41.09           H
ATOM   4638  HB2 GLU A 312      30.802  26.451  -2.914  1.00 38.18           H
ATOM   4639  HB3 GLU A 312      32.314  25.965  -2.904  1.00 38.18           H
ATOM   4640  HG2 GLU A 312      30.331  24.822  -4.576  1.00 47.46           H
ATOM   4641  HG3 GLU A 312      31.396  25.888  -5.083  1.00 47.46           H
ATOM   4642  N   ALA A 313      31.769  24.305   0.341  1.00 34.60           N
ATOM   4643  CA  ALA A 313      31.831  24.657   1.756  1.00 37.04           C
ATOM   4644  C   ALA A 313      32.925  25.674   2.038  1.00 36.88           C
ATOM   4645  O   ALA A 313      32.680  26.666   2.732  1.00 31.39           O
ATOM   4646  CB  ALA A 313      32.051  23.403   2.598  1.00 38.94           C
ATOM   4647  H   ALA A 313      32.032  23.506   0.161  1.00 41.53           H
ATOM   4648  HA  ALA A 313      30.984  25.049   2.020  1.00 44.45           H
ATOM   4649  HB1 ALA A 313      32.089  23.655   3.534  1.00 46.73           H
ATOM   4650  HB2 ALA A 313      31.313  22.791   2.449  1.00 46.73           H
ATOM   4651  HB3 ALA A 313      32.885  22.987   2.332  1.00 46.73           H
ATOM   4652  N   GLU A 314      34.150  25.422   1.546  1.00 34.07           N
ATOM   4653  CA  GLU A 314      35.248  26.354   1.765  1.00 31.61           C
ATOM   4654  C   GLU A 314      34.914  27.708   1.190  1.00 34.36           C
ATOM   4655  O   GLU A 314      35.203  28.739   1.809  1.00 35.82           O
ATOM   4656  CB  GLU A 314      36.549  25.843   1.141  0.90 31.20           C
ATOM   4657  CG  GLU A 314      37.321  24.847   1.983  0.86 42.36           C
ATOM   4658  CD  GLU A 314      38.713  24.614   1.438  0.00 42.31           C
ATOM   4659  OE1 GLU A 314      39.259  23.512   1.620  0.66 49.86           O
ATOM   4660  OE2 GLU A 314      39.258  25.542   0.815  0.89 48.48           O1-
ATOM   4661  H   GLU A 314      34.361  24.725   1.089  1.00 40.88           H
ATOM   4662  HA  GLU A 314      35.392  26.458   2.718  1.00 37.93           H
ATOM   4663  HB2 GLU A 314      36.338  25.411   0.299  0.00 37.44           H
ATOM   4664  HB3 GLU A 314      37.132  26.602   0.979  1.00 37.44           H
ATOM   4665  HG2 GLU A 314      37.402  25.189   2.888  1.00 50.83           H
ATOM   4666  HG3 GLU A 314      36.850  23.999   1.986  1.00 50.83           H
ATOM   4667  N   PHE A 315      34.329  27.724  -0.007  1.00 33.40           N
ATOM   4668  CA  PHE A 315      33.918  28.982  -0.615  1.00 30.79           C
ATOM   4669  C   PHE A 315      32.991  29.753   0.311  1.00 32.79           C
ATOM   4670  O   PHE A 315      33.153  30.970   0.510  1.00 29.75           O
ATOM   4671  CB  PHE A 315      33.224  28.705  -1.955  1.00 28.71           C
ATOM   4672  CG  PHE A 315      32.783  29.918  -2.663  1.00 30.70           C
ATOM   4673  CD1 PHE A 315      33.708  30.744  -3.267  1.00 33.65           C
ATOM   4674  CD2 PHE A 315      31.441  30.252  -2.735  1.00 36.90           C
ATOM   4675  CE1 PHE A 315      33.319  31.867  -3.916  1.00 30.08           C
ATOM   4676  CE2 PHE A 315      31.041  31.400  -3.406  1.00 30.34           C
ATOM   4677  CZ  PHE A 315      31.984  32.197  -3.997  1.00 35.96           C
ATOM   4678  H   PHE A 315      34.161  27.027  -0.481  1.00 40.08           H
ATOM   4679  HA  PHE A 315      34.702  29.527  -0.785  1.00 36.94           H
ATOM   4680  HB2 PHE A 315      33.842  28.233  -2.535  1.00 34.46           H
ATOM   4681  HB3 PHE A 315      32.441  28.156  -1.793  1.00 34.46           H
ATOM   4682  HD1 PHE A 315      34.612  30.531  -3.223  1.00 40.38           H
ATOM   4683  HD2 PHE A 315      30.806  29.704  -2.334  1.00 44.29           H
ATOM   4684  HE1 PHE A 315      33.955  32.411  -4.320  1.00 36.09           H
ATOM   4685  HE2 PHE A 315      30.140  31.624  -3.455  1.00 36.41           H
ATOM   4686  HZ  PHE A 315      31.723  32.969  -4.445  1.00 43.16           H
ATOM   4687  N   PHE A 316      32.021  29.056   0.898  1.00 28.04           N
ATOM   4688  CA  PHE A 316      31.049  29.715   1.750  1.00 31.62           C
ATOM   4689  C   PHE A 316      31.719  30.253   3.016  1.00 29.79           C
ATOM   4690  O   PHE A 316      31.562  31.429   3.368  1.00 27.52           O
ATOM   4691  CB  PHE A 316      29.922  28.743   2.094  1.00 30.34           C
ATOM   4692  CG  PHE A 316      29.215  29.087   3.381  1.00 26.86           C
ATOM   4693  CD1 PHE A 316      28.409  30.207   3.461  1.00 30.88           C
ATOM   4694  CD2 PHE A 316      29.379  28.313   4.506  1.00 31.77           C
ATOM   4695  CE1 PHE A 316      27.779  30.553   4.640  1.00 25.51           C
ATOM   4696  CE2 PHE A 316      28.730  28.641   5.709  1.00 29.08           C
ATOM   4697  CZ  PHE A 316      27.924  29.765   5.757  1.00 28.37           C
ATOM   4698  H   PHE A 316      31.907  28.208   0.816  1.00 33.65           H
ATOM   4699  HA  PHE A 316      30.664  30.466   1.272  1.00 37.94           H
ATOM   4700  HB2 PHE A 316      29.266  28.756   1.380  1.00 36.41           H
ATOM   4701  HB3 PHE A 316      30.293  27.851   2.187  1.00 36.41           H
ATOM   4702  HD1 PHE A 316      28.300  30.746   2.711  1.00 37.05           H
ATOM   4703  HD2 PHE A 316      29.918  27.556   4.468  1.00 38.13           H
ATOM   4704  HE1 PHE A 316      27.232  31.305   4.670  1.00 30.62           H
ATOM   4705  HE2 PHE A 316      28.841  28.109   6.463  1.00 34.89           H
ATOM   4706  HZ  PHE A 316      27.494  29.996   6.549  1.00 34.04           H
ATOM   4707  N   LEU A 317      32.476  29.403   3.700  1.00 30.97           N
ATOM   4708  CA  LEU A 317      33.145  29.809   4.919  1.00 30.46           C
ATOM   4709  C   LEU A 317      34.078  30.984   4.685  1.00 33.62           C
ATOM   4710  O   LEU A 317      34.265  31.812   5.576  1.00 25.28           O
ATOM   4711  CB  LEU A 317      33.928  28.635   5.474  1.00 27.35           C
ATOM   4712  CG  LEU A 317      33.108  27.389   5.806  1.00 36.64           C
ATOM   4713  CD1 LEU A 317      34.083  26.291   6.149  1.00 37.89           C
ATOM   4714  CD2 LEU A 317      32.135  27.655   6.955  1.00 32.05           C
ATOM   4715  H   LEU A 317      32.615  28.585   3.477  1.00 37.16           H
ATOM   4716  HA  LEU A 317      32.482  30.072   5.576  1.00 36.55           H
ATOM   4717  HB2 LEU A 317      34.597  28.377   4.820  1.00 32.82           H
ATOM   4718  HB3 LEU A 317      34.368  28.919   6.291  1.00 32.82           H
ATOM   4719  HG  LEU A 317      32.600  27.118   5.026  1.00 43.97           H
ATOM   4720 HD11 LEU A 317      33.588  25.486   6.365  1.00 45.47           H
ATOM   4721 HD12 LEU A 317      34.660  26.131   5.385  1.00 45.47           H
ATOM   4722 HD13 LEU A 317      34.614  26.568   6.912  1.00 45.47           H
ATOM   4723 HD21 LEU A 317      31.633  26.845   7.138  1.00 38.47           H
ATOM   4724 HD22 LEU A 317      32.639  27.917   7.742  1.00 38.47           H
ATOM   4725 HD23 LEU A 317      31.530  28.368   6.697  1.00 38.47           H
ATOM   4726  N   ASP A 318      34.693  31.058   3.510  1.00 32.71           N
ATOM   4727  CA  ASP A 318      35.552  32.192   3.215  1.00 33.97           C
ATOM   4728  C   ASP A 318      34.721  33.435   2.982  1.00 27.15           C
ATOM   4729  O   ASP A 318      35.060  34.523   3.467  1.00 31.30           O
ATOM   4730  CB  ASP A 318      36.425  31.894   2.001  1.00 36.38           C
ATOM   4731  CG  ASP A 318      37.509  30.890   2.310  1.00 47.75           C
ATOM   4732  OD1 ASP A 318      37.738  30.663   3.514  1.00 47.04           O
ATOM   4733  OD2 ASP A 318      38.118  30.322   1.366  1.00 51.07           O1-
ATOM   4734  H   ASP A 318      34.630  30.477   2.879  1.00 39.26           H
ATOM   4735  HA  ASP A 318      36.135  32.356   3.974  1.00 40.77           H
ATOM   4736  HB2 ASP A 318      35.870  31.532   1.292  1.00 43.66           H
ATOM   4737  HB3 ASP A 318      36.849  32.715   1.705  1.00 43.66           H
ATOM   4738  N   MET A 319      33.626  33.286   2.232  1.00 27.75           N
ATOM   4739  CA  MET A 319      32.732  34.408   2.011  1.00 31.72           C
ATOM   4740  C   MET A 319      32.329  35.018   3.344  1.00 26.92           C
ATOM   4741  O   MET A 319      32.327  36.238   3.500  1.00 28.36           O
ATOM   4742  CB  MET A 319      31.501  33.955   1.240  1.00 26.08           C
ATOM   4743  CG  MET A 319      30.493  35.077   0.986  1.00 23.44           C
ATOM   4744  SD  MET A 319      28.850  34.565   0.388  1.00 30.78           S
ATOM   4745  CE  MET A 319      29.186  34.075  -1.320  1.00 32.74           C
ATOM   4746  H   MET A 319      33.387  32.555   1.847  1.00 33.30           H
ATOM   4747  HA  MET A 319      33.190  35.079   1.481  1.00 38.07           H
ATOM   4748  HB2 MET A 319      31.781  33.607   0.379  1.00 31.30           H
ATOM   4749  HB3 MET A 319      31.052  33.261   1.746  1.00 31.30           H
ATOM   4750  HG2 MET A 319      30.360  35.559   1.817  1.00 28.13           H
ATOM   4751  HG3 MET A 319      30.867  35.677   0.323  1.00 28.13           H
ATOM   4752  HE1 MET A 319      28.359  33.781  -1.732  1.00 39.29           H
ATOM   4753  HE2 MET A 319      29.545  34.837  -1.802  1.00 39.29           H
ATOM   4754  HE3 MET A 319      29.831  33.350  -1.318  1.00 39.29           H
ATOM   4755  N   LEU A 320      31.993  34.180   4.318  1.00 27.23           N
ATOM   4756  CA  LEU A 320      31.443  34.695   5.573  1.00 27.53           C
ATOM   4757  C   LEU A 320      32.506  35.420   6.383  1.00 21.52           C
ATOM   4758  O   LEU A 320      32.270  36.515   6.895  1.00 26.62           O
ATOM   4759  CB  LEU A 320      30.817  33.556   6.360  1.00 25.50           C
ATOM   4760  CG  LEU A 320      30.292  33.902   7.774  1.00 27.77           C
ATOM   4761  CD1 LEU A 320      29.220  35.011   7.709  1.00 24.11           C
ATOM   4762  CD2 LEU A 320      29.756  32.675   8.481  1.00 28.76           C
ATOM   4763  H   LEU A 320      32.071  33.325   4.283  1.00 32.67           H
ATOM   4764  HA  LEU A 320      30.742  35.333   5.368  1.00 33.04           H
ATOM   4765  HB2 LEU A 320      30.067  33.211   5.851  1.00 30.60           H
ATOM   4766  HB3 LEU A 320      31.483  32.858   6.464  1.00 30.60           H
ATOM   4767  HG  LEU A 320      31.031  34.242   8.302  1.00 33.33           H
ATOM   4768 HD11 LEU A 320      28.911  35.205   8.608  1.00 28.93           H
ATOM   4769 HD12 LEU A 320      29.613  35.806   7.315  1.00 28.93           H
ATOM   4770 HD13 LEU A 320      28.479  34.703   7.164  1.00 28.93           H
ATOM   4771 HD21 LEU A 320      29.438  32.932   9.360  1.00 34.51           H
ATOM   4772 HD22 LEU A 320      29.028  32.303   7.960  1.00 34.51           H
ATOM   4773 HD23 LEU A 320      30.470  32.023   8.565  1.00 34.51           H
ATOM   4774  N   LEU A 321      33.694  34.825   6.495  1.00 27.29           N
ATOM   4775  CA  LEU A 321      34.787  35.447   7.235  1.00 27.33           C
ATOM   4776  C   LEU A 321      35.167  36.798   6.636  1.00 28.42           C
ATOM   4777  O   LEU A 321      35.339  37.793   7.358  1.00 28.93           O
ATOM   4778  CB  LEU A 321      36.000  34.504   7.255  1.00 35.89           C
ATOM   4779  CG  LEU A 321      37.060  34.749   8.330  1.00 37.14           C
ATOM   4780  CD1 LEU A 321      36.455  34.683   9.738  1.00 38.79           C
ATOM   4781  CD2 LEU A 321      38.179  33.716   8.244  1.00 41.38           C
ATOM   4782  H   LEU A 321      33.890  34.061   6.152  1.00 32.75           H
ATOM   4783  HA  LEU A 321      34.506  35.594   8.152  1.00 32.80           H
ATOM   4784  HB2 LEU A 321      35.675  33.598   7.377  1.00 43.07           H
ATOM   4785  HB3 LEU A 321      36.446  34.569   6.396  1.00 43.07           H
ATOM   4786  HG  LEU A 321      37.447  35.630   8.205  1.00 44.57           H
ATOM   4787 HD11 LEU A 321      37.155  34.842  10.390  1.00 46.55           H
ATOM   4788 HD12 LEU A 321      35.767  35.361   9.818  1.00 46.55           H
ATOM   4789 HD13 LEU A 321      36.070  33.803   9.874  1.00 46.55           H
ATOM   4790 HD21 LEU A 321      38.832  33.900   8.938  1.00 49.65           H
ATOM   4791 HD22 LEU A 321      37.802  32.831   8.371  1.00 49.65           H
ATOM   4792 HD23 LEU A 321      38.597  33.776   7.371  1.00 49.65           H
ATOM   4793  N   ARG A 322      35.312  36.855   5.311  1.00 29.89           N
ATOM   4794  CA  ARG A 322      35.608  38.126   4.653  1.00 25.03           C
ATOM   4795  C   ARG A 322      34.456  39.111   4.785  1.00 27.26           C
ATOM   4796  O   ARG A 322      34.682  40.300   4.997  1.00 30.32           O
ATOM   4797  CB  ARG A 322      35.943  37.884   3.172  1.00 38.20           C
ATOM   4798  H   ARG A 322      35.245  36.182   4.779  1.00 35.87           H
ATOM   4799  HA  ARG A 322      36.388  38.522   5.074  1.00 30.04           H
ATOM   4800  HB1 ARG A 322      36.660  37.233   3.112  1.00 45.84           H
ATOM   4801  HB3 ARG A 322      36.221  38.722   2.770  1.00 45.84           H
ATOM   4802  N   SER A 323      33.215  38.650   4.635  1.00 28.92           N
ATOM   4803  CA  SER A 323      32.090  39.564   4.755  1.00 23.89           C
ATOM   4804  C   SER A 323      31.992  40.170   6.153  1.00 29.69           C
ATOM   4805  O   SER A 323      31.584  41.334   6.303  1.00 28.05           O
ATOM   4806  CB  SER A 323      30.800  38.841   4.428  1.00 22.12           C
ATOM   4807  OG  SER A 323      30.808  38.404   3.084  1.00 26.84           O
ATOM   4808  H   SER A 323      33.004  37.833   4.468  1.00 34.70           H
ATOM   4809  HA  SER A 323      32.200  40.288   4.119  1.00 28.67           H
ATOM   4810  HB2 SER A 323      30.710  38.071   5.011  1.00 26.55           H
ATOM   4811  HB3 SER A 323      30.054  39.447   4.559  1.00 26.55           H
ATOM   4812  HG  SER A 323      31.451  37.879   2.957  1.00 32.21           H
ATOM   4813  N   ALA A 324      32.361  39.407   7.179  1.00 25.81           N
ATOM   4814  CA  ALA A 324      32.333  39.871   8.565  1.00 21.52           C
ATOM   4815  C   ALA A 324      33.457  40.857   8.853  1.00 29.10           C
ATOM   4816  O   ALA A 324      33.685  41.227  10.013  1.00 28.09           O
ATOM   4817  CB  ALA A 324      32.413  38.680   9.524  1.00 24.30           C
ATOM   4818  H   ALA A 324      32.638  38.597   7.095  1.00 30.97           H
ATOM   4819  HA  ALA A 324      31.491  40.326   8.725  1.00 25.83           H
ATOM   4820  HB1 ALA A 324      32.392  39.008  10.437  1.00 29.16           H
ATOM   4821  HB2 ALA A 324      31.655  38.096   9.365  1.00 29.16           H
ATOM   4822  HB3 ALA A 324      33.240  38.200   9.363  1.00 29.16           H
ATOM   4823  N   ARG A 325      34.193  41.259   7.806  1.00 36.21           N
ATOM   4824  CA  ARG A 325      35.169  42.332   7.912  1.00 31.78           C
ATOM   4825  C   ARG A 325      34.709  43.610   7.211  1.00 30.90           C
ATOM   4826  O   ARG A 325      35.491  44.553   7.097  1.00 37.13           O
ATOM   4827  CB  ARG A 325      36.519  41.887   7.347  1.00 26.75           C
ATOM   4828  CG  ARG A 325      37.185  40.854   8.117  1.00 25.57           C
ATOM   4829  CD  ARG A 325      38.665  40.797   7.803  1.00 33.53           C
ATOM   4830  NE  ARG A 325      38.862  40.518   6.395  1.00 35.81           N
ATOM   4831  CZ  ARG A 325      38.989  39.297   5.864  1.00 38.58           C
ATOM   4832  NH1 ARG A 325      39.147  39.164   4.560  1.00 43.70           N
ATOM   4833  NH2 ARG A 325      38.967  38.199   6.614  1.00 42.79           N1+
ATOM   4834  H   ARG A 325      34.138  40.916   7.019  1.00 43.45           H
ATOM   4835  HA  ARG A 325      35.298  42.541   8.850  1.00 38.14           H
ATOM   4836  HB2 ARG A 325      36.381  41.543   6.451  1.00 32.10           H
ATOM   4837  HB3 ARG A 325      37.109  42.656   7.314  1.00 32.10           H
ATOM   4838  HG2 ARG A 325      37.082  41.043   9.063  1.00 30.69           H
ATOM   4839  HG3 ARG A 325      36.795  39.993   7.902  1.00 30.69           H
ATOM   4840  HD2 ARG A 325      39.074  41.652   8.009  1.00 40.24           H
ATOM   4841  HD3 ARG A 325      39.079  40.087   8.319  1.00 40.24           H
ATOM   4842  HE  ARG A 325      38.899  41.190   5.859  1.00 42.97           H
ATOM   4843 HH11 ARG A 325      39.169  39.861   4.056  1.00 52.45           H
ATOM   4844 HH12 ARG A 325      39.238  38.382   4.215  1.00 52.45           H
ATOM   4845 HH21 ARG A 325      38.861  38.262   7.465  1.00 51.35           H
ATOM   4846 HH22 ARG A 325      39.055  37.426   6.247  1.00 51.35           H
ATOM   4847  N   ALA A 326      33.447  43.679   6.789  1.00 29.93           N
ATOM   4848  CA  ALA A 326      32.927  44.884   6.144  1.00 30.63           C
ATOM   4849  C   ALA A 326      32.874  46.061   7.110  1.00 31.63           C
ATOM   4850  O   ALA A 326      33.035  47.212   6.690  1.00 28.64           O
ATOM   4851  CB  ALA A 326      31.531  44.620   5.554  1.00 33.76           C
ATOM   4852  H   ALA A 326      32.872  43.043   6.864  1.00 35.92           H
ATOM   4853  HA  ALA A 326      33.517  45.126   5.413  1.00 36.76           H
ATOM   4854  HB1 ALA A 326      31.209  45.432   5.133  1.00 40.51           H
ATOM   4855  HB2 ALA A 326      31.595  43.909   4.898  1.00 40.51           H
ATOM   4856  HB3 ALA A 326      30.931  44.357   6.270  1.00 40.51           H
ATOM   4857  N   CYS A 327      32.605  45.802   8.383  1.00 28.71           N
ATOM   4858  CA  CYS A 327      32.718  46.817   9.443  1.00 29.20           C
ATOM   4859  C   CYS A 327      32.797  46.099  10.770  1.00 33.87           C
ATOM   4860  O   CYS A 327      32.639  44.875  10.795  1.00 28.22           O
ATOM   4861  CB  CYS A 327      31.558  47.827   9.440  1.00 29.02           C
ATOM   4862  SG  CYS A 327      29.917  47.260   9.945  1.00 31.49           S
ATOM   4863  OXT CYS A 327      33.047  46.742  11.786  1.00 28.71           O1-
ATOM   4864  H   CYS A 327      32.349  45.033   8.671  1.00 34.46           H
ATOM   4865  HA  CYS A 327      33.544  47.310   9.320  1.00 35.04           H
ATOM   4866  HB2 CYS A 327      31.798  48.555  10.035  1.00 34.83           H
ATOM   4867  HB3 CYS A 327      31.469  48.174   8.539  1.00 34.83           H
ATOM   4868  HG  CYS A 327      29.564  46.380   9.210  1.00 37.80           H
TER
ATOM   4869  N   SER B   0      46.905  48.240  50.061  1.00 52.98           N
ATOM   4870  CA  SER B   0      47.428  46.914  49.735  1.00 56.90           C
ATOM   4871  C   SER B   0      46.277  45.927  49.445  1.00 58.27           C
ATOM   4872  O   SER B   0      45.263  45.897  50.151  1.00 54.62           O
ATOM   4873  CB  SER B   0      48.314  46.390  50.874  1.00 53.28           C
[truncated: 483,157 more chars]
