# Supplementary material for: High-throughput quantum-mechanics/molecular-mechanics (ONIOM) macromolecular crystallographic refinement with PHENIX/DivCon: the impact of mixed Hamiltonian methods on ligand and protein structure
Source: Acta Crystallogr D Struct Biol. 2018 Oct 29;74(Pt 11):1063–77. doi: 10.1107/S2059798318012913 (PMC6213575; doi:10.1107/S2059798318012913)
Supplement: Supplementary file 4 [file d-74-01063-sup4.gz › results_PHENIX/1HQ2-H_refine_001.pdb]

REMARK Date 2017-01-20 Time 14:24:39 EST -0500 (1484940279.93 s)
REMARK PHENIX refinement
REMARK 
REMARK ****************** INPUT FILES AND LABELS ******************************
REMARK Reflections:
REMARK   file name      : 1HQ2.mtz
REMARK   labels         : ['I-obs,SIGI-obs']
REMARK R-free flags:
REMARK   file name      : 1HQ2.mtz
REMARK   label          : R-free-flags
REMARK   test_flag_value: 1
REMARK Model file name(s): 
REMARK   /scratch/oleg/2711988.gondor.quantumbioinc.com/1HQ2-H.pdb
REMARK 
REMARK ******************** REFINEMENT SUMMARY: QUICK FACTS *******************
REMARK Start: r_work = 0.1467 r_free = 0.1483 bonds = 0.017 angles = 2.087
REMARK Final: r_work = 0.1350 r_free = 0.1566 bonds = 0.009 angles = 1.075
REMARK ************************************************************************
REMARK 
REMARK ****************** REFINEMENT STATISTICS STEP BY STEP ******************
REMARK leading digit, like 1_, means number of macro-cycle                     
REMARK 0    : statistics at the very beginning when nothing is done yet        
REMARK 1_bss: bulk solvent correction and/or (anisotropic) scaling             
REMARK 1_xyz: refinement of coordinates                                        
REMARK 1_adp: refinement of ADPs (Atomic Displacement Parameters)              
REMARK 1_occ: refinement of occupancies                                        
REMARK ------------------------------------------------------------------------
REMARK  stage       r-work r-free bonds angles b_min b_max b_ave n_water shift
REMARK       0    : 0.1821 0.1771 0.017  2.09   4.3  85.6  15.0 996      0.000
REMARK       1_bss: 0.1467 0.1483 0.017  2.09   4.2  85.5  14.8 996      0.000
REMARK 1_settarget: 0.1467 0.1483 0.017  2.09   4.2  85.5  14.8 996      0.000
REMARK       1_nqh: 0.1467 0.1483 0.017  2.09   4.2  85.5  14.8 996      0.000
REMARK    1_weight: 0.1467 0.1483 0.017  2.09   4.2  85.5  14.8 996      0.000
REMARK    1_checkH: 0.1465 0.1479 0.017  2.09   4.2  85.5  14.8 996      0.344
REMARK    1_xyzrec: 0.1424 0.1572 0.010  1.05   4.2  85.5  14.8 996      0.415
REMARK    1_checkH: 0.1424 0.1573 0.010  1.05   4.2  85.5  14.8 996      0.414
REMARK   1_regHxyz: 0.1426 0.1579 0.010  1.05   4.2  85.5  14.8 996      0.434
REMARK       1_adp: 0.1437 0.1657 0.010  1.05   4.7  80.5  14.9 996      0.434
REMARK   1_regHadp: 0.1432 0.1660 0.010  1.05   4.7  80.5  14.9 996      0.434
REMARK       1_occ: 0.1426 0.1661 0.010  1.05   4.7  80.5  14.9 996      0.434
REMARK       2_bss: 0.1419 0.1654 0.010  1.05   4.5  80.3  14.7 996      0.434
REMARK 2_settarget: 0.1419 0.1654 0.010  1.05   4.5  80.3  14.7 996      0.434
REMARK 2_updatecdl: 0.1419 0.1654 0.010  1.06   4.5  80.3  14.7 996      0.434
REMARK       2_nqh: 0.1419 0.1654 0.010  1.06   4.5  80.3  14.7 996      0.434
REMARK    2_weight: 0.1419 0.1654 0.010  1.06   4.5  80.3  14.7 996      0.434
REMARK    2_checkH: 0.1419 0.1653 0.010  1.06   4.5  80.3  14.7 996      0.433
REMARK    2_xyzrec: 0.1391 0.1606 0.009  1.09   4.5  80.3  14.7 996      0.437
REMARK    2_checkH: 0.1391 0.1606 0.009  1.09   4.5  80.3  14.7 996      0.438
REMARK   2_regHxyz: 0.1394 0.1607 0.009  1.09   4.5  80.3  14.7 996      0.442
REMARK       2_adp: 0.1367 0.1565 0.009  1.09   4.2  77.6  14.4 996      0.442
REMARK   2_regHadp: 0.1368 0.1562 0.009  1.09   4.2  77.6  14.4 996      0.442
REMARK       2_occ: 0.1367 0.1563 0.009  1.09   4.2  77.6  14.4 996      0.442
REMARK       3_bss: 0.1365 0.1561 0.009  1.09   4.0  77.4  14.2 996      0.442
REMARK 3_settarget: 0.1365 0.1561 0.009  1.09   4.0  77.4  14.2 996      0.442
REMARK 3_updatecdl: 0.1365 0.1561 0.009  1.09   4.0  77.4  14.2 996      0.442
REMARK       3_nqh: 0.1365 0.1561 0.009  1.09   4.0  77.4  14.2 996      0.442
REMARK    3_weight: 0.1365 0.1561 0.009  1.09   4.0  77.4  14.2 996      0.442
REMARK    3_checkH: 0.1365 0.1561 0.009  1.09   4.0  77.4  14.2 996      0.442
REMARK    3_xyzrec: 0.1348 0.1569 0.009  1.07   4.0  77.4  14.2 996      0.447
REMARK    3_checkH: 0.1348 0.1569 0.009  1.07   4.0  77.4  14.2 996      0.448
REMARK   3_regHxyz: 0.1351 0.1569 0.009  1.07   4.0  77.4  14.2 996      0.448
REMARK       3_adp: 0.1351 0.1567 0.009  1.07   4.1  77.2  14.2 996      0.448
REMARK   3_regHadp: 0.1351 0.1567 0.009  1.07   4.1  77.2  14.2 996      0.448
REMARK       3_occ: 0.1351 0.1566 0.009  1.07   4.1  77.2  14.2 996      0.448
REMARK         end: 0.1350 0.1566 0.009  1.07   3.9  77.0  14.0 996      0.448
REMARK ------------------------------------------------------------------------
REMARK MODEL CONTENT.
REMARK  ELEMENT        ATOM RECORD COUNT   OCCUPANCY SUM
REMARK        C                      832          826.67
REMARK        H                     1960         1927.82
REMARK        O                      559          550.42
REMARK        N                      226          223.13
REMARK        P                        3            3.00
REMARK        S                        4            3.88
REMARK     Cl1-                        1            1.00
REMARK     Mg2+                        2            2.00
REMARK      O1-                       26           25.76
REMARK    TOTAL                     3613         3563.68
REMARK -----------------------------------------------------------------------
REMARK r_free_flags.md5.hexdigest c8c49f9a1c28b974e0d46f6d7e34e4ea
REMARK 
REMARK IF THIS FILE IS FOR PDB DEPOSITION: REMOVE ALL FROM THIS LINE UP.
REMARK   3
REMARK   3 REFINEMENT.
REMARK   3   PROGRAM     : PHENIX (1.11.1_2575: ???)
REMARK   3   AUTHORS     : Adams,Afonine,Bunkoczi,Burnley,Chen,Dar,Davis,
REMARK   3               : Draizen,Echols,Gildea,Gros,Grosse-Kunstleve,Headd,
REMARK   3               : Hintze,Hung,Ioerger,Liebschner,McCoy,McKee,Moriarty,
REMARK   3               : Oeffner,Poon,Read,Richardson,Richardson,Sacchettini,
REMARK   3               : Sauter,Sobolev,Storoni,Terwilliger,Williams,Zwart
REMARK   3
REMARK   3  REFINEMENT TARGET : ML
REMARK   3  
REMARK   3  DATA USED IN REFINEMENT.
REMARK   3   RESOLUTION RANGE HIGH (ANGSTROMS) : 1.250   
REMARK   3   RESOLUTION RANGE LOW  (ANGSTROMS) : 25.806  
REMARK   3   MIN(FOBS/SIGMA_FOBS)              : 1.70  
REMARK   3   COMPLETENESS FOR RANGE        (%) : 79.44 
REMARK   3   NUMBER OF REFLECTIONS             : 31253     
REMARK   3   NUMBER OF REFLECTIONS (NON-ANOMALOUS) : 31253     
REMARK   3  
REMARK   3  FIT TO DATA USED IN REFINEMENT.
REMARK   3   R VALUE     (WORKING + TEST SET) : 0.1365
REMARK   3   R VALUE            (WORKING SET) : 0.1350
REMARK   3   FREE R VALUE                     : 0.1566
REMARK   3   FREE R VALUE TEST SET SIZE   (%) : 6.40  
REMARK   3   FREE R VALUE TEST SET COUNT      : 2000      
REMARK   3  
REMARK   3  FIT TO DATA USED IN REFINEMENT (IN BINS).
REMARK   3   BIN  RESOLUTION RANGE  COMPL.    NWORK NFREE   RWORK  RFREE  CCWORK CCFREE
REMARK   3     1 25.8112 -  3.0113    0.94     2556   175  0.1224 0.1423   0.958  0.944
REMARK   3     2  3.0113 -  2.3907    0.94     2497   171  0.1220 0.1371   0.960  0.946
REMARK   3     3  2.3907 -  2.0886    0.93     2458   168  0.1147 0.1380   0.962  0.947
REMARK   3     4  2.0886 -  1.8977    0.91     2391   163  0.1166 0.1344   0.960  0.942
REMARK   3     5  1.8977 -  1.7617    0.88     2323   159  0.1261 0.1517   0.949  0.917
REMARK   3     6  1.7617 -  1.6579    0.87     2264   155  0.1288 0.1579   0.945  0.913
REMARK   3     7  1.6579 -  1.5749    0.84     2196   150  0.1342 0.1756   0.935  0.884
REMARK   3     8  1.5749 -  1.5063    0.82     2147   146  0.1466 0.1666   0.923  0.906
REMARK   3     9  1.5063 -  1.4483    0.77     2016   138  0.1591 0.1708   0.897  0.884
REMARK   3    10  1.4483 -  1.3984    0.72     1882   129  0.1653 0.1977   0.882  0.864
REMARK   3    11  1.3984 -  1.3546    0.67     1745   120  0.1792 0.2194   0.869  0.813
REMARK   3    12  1.3546 -  1.3159    0.65     1702   115  0.1962 0.2076   0.821  0.808
REMARK   3    13  1.3159 -  1.2813    0.61     1596   110  0.2074 0.1952   0.795  0.737
REMARK   3    14  1.2813 -  1.2500    0.58     1480   101  0.2330 0.2829   0.757  0.722
REMARK   3  
REMARK   3  BULK SOLVENT MODELLING.
REMARK   3   METHOD USED        : FLAT BULK SOLVENT MODEL
REMARK   3   SOLVENT RADIUS     : 1.11    
REMARK   3   SHRINKAGE RADIUS   : 0.90    
REMARK   3   GRID STEP FACTOR   : 4.00    
REMARK   3  
REMARK   3  ERROR ESTIMATES.
REMARK   3   COORDINATE ERROR (MAXIMUM-LIKELIHOOD BASED)     : 0.10    
REMARK   3   PHASE ERROR (DEGREES, MAXIMUM-LIKELIHOOD BASED) : 14.15   
REMARK   3  
REMARK   3  STRUCTURE FACTORS CALCULATION ALGORITHM : FFT
REMARK   3  
REMARK   3  RESTRAINTS LIBRARY
REMARK   3    GEOSTD + MON.LIB. + CDL v1.2
REMARK   3  
REMARK   3  DEVIATIONS FROM IDEAL VALUES.
REMARK   3                 RMSD     MAX  COUNT
REMARK   3   BOND      :  0.009   0.044   1349
REMARK   3   ANGLE     :  1.075  11.316   1844
REMARK   3   CHIRALITY :  0.085   0.276    203
REMARK   3   PLANARITY :  0.008   0.041    237
REMARK   3   DIHEDRAL  : 11.606  78.068    496
REMARK   3   MIN NONBONDED DISTANCE : 1.968 
REMARK   3  
REMARK   3  MOLPROBITY STATISTICS.
REMARK   3   ALL-ATOM CLASHSCORE : 0.77
REMARK   3   RAMACHANDRAN PLOT:
REMARK   3     OUTLIERS : 0.00  %
REMARK   3     ALLOWED  : 0.64  %
REMARK   3     FAVORED  : 99.36 %
REMARK   3   ROTAMER OUTLIERS : 0.00 %
REMARK   3   CBETA DEVIATIONS : 0
REMARK   3   PEPTIDE PLANE:
REMARK   3     CIS-PROLINE     : 1
REMARK   3     CIS-GENERAL     : 0
REMARK   3     TWISTED PROLINE : 0
REMARK   3     TWISTED GENERAL : 0
REMARK   3  
REMARK   3  ATOMIC DISPLACEMENT PARAMETERS.
REMARK   3   WILSON B : 6.97
REMARK   3   RMS(B_ISO_OR_EQUIVALENT_BONDED) : 3.05
REMARK   3   ATOMS          NUMBER OF ATOMS
REMARK   3                    ISO.  ANISO. 
REMARK   3    ALL         :   3613       0
REMARK   3    ALL (NO H)  :   1653       0
REMARK   3    SOLVENT     :    332       0
REMARK   3    NON-SOLVENT :   1321       0
REMARK   3    HYDROGENS   :   1960       0
REMARK   3
HELIX    1   1 PRO A   14  GLY A   26  1               Generated by MOE   13
HELIX    2   2 PRO A   66  GLN A   79  1               Generated by MOE   14
HELIX    3   3 MET A  118  ASN A  120  5               Generated by MOE    3
HELIX    4   4 GLY A  122  ILE A  131  1               Generated by MOE   10
HELIX    5   5 LEU A  143  ARG A  150  1               Generated by MOE    8
SHEET    1       VAL A   2  SER A   9                  Generated by MOE
SHEET    2       SER A  31  VAL A  36                  Generated by MOE
SHEET    3       TYR A  40  THR A  42                  Generated by MOE
SHEET    4       TYR A  53  THR A  62                  Generated by MOE
SHEET    5       ASP A  95  PHE A 101                  Generated by MOE
SHEET    6       ILE A 106  ASN A 107                  Generated by MOE
SHEET    7       THR A 112  VAL A 113                  Generated by MOE
SHEET    8       ASN A 156  LYS A 157                  Generated by MOE
CRYST1   73.372   37.843   58.018  90.00 117.18  90.00 C 1 2 1
SCALE1      0.013629  0.000000  0.006998        0.00000
SCALE2      0.000000  0.026425  0.000000        0.00000
SCALE3      0.000000  0.000000  0.019376        0.00000
ATOM      1  N   THR A   1      -3.491 -16.736   9.207  1.00  7.58           N
ATOM      2  CA  THR A   1      -4.692 -16.100   9.745  1.00  7.48           C
ATOM      3  C   THR A   1      -4.752 -14.664   9.226  1.00  6.50           C
ATOM      4  O   THR A   1      -3.715 -14.030   9.051  1.00  7.75           O
ATOM      5  CB  THR A   1      -4.665 -16.135  11.277  1.00  8.77           C
ATOM      6  OG1 THR A   1      -4.629 -17.501  11.705  1.00  9.79           O
ATOM      7  CG2 THR A   1      -5.887 -15.464  11.886  1.00 12.03           C
ATOM      8  H1  THR A   1      -2.713 -16.319   9.583  1.00  9.13           H
ATOM      9  H2  THR A   1      -3.478 -16.638   8.252  1.00  9.13           H
ATOM     10  HA  THR A   1      -5.479 -16.576   9.437  1.00  9.02           H
ATOM     11  HB  THR A   1      -3.873 -15.676  11.597  1.00 10.56           H
ATOM     12  HG1 THR A   1      -3.942 -17.878  11.403  1.00 11.80           H
ATOM     13 HG21 THR A   1      -5.927 -14.535  11.609  1.00 14.48           H
ATOM     14 HG22 THR A   1      -6.693 -15.916  11.591  1.00 14.48           H
ATOM     15 HG23 THR A   1      -5.838 -15.503  12.854  1.00 14.48           H
ATOM     16  N   VAL A   2      -5.955 -14.150   9.007  1.00  6.76           N
ATOM     17  CA  VAL A   2      -6.130 -12.759   8.579  1.00  7.16           C
ATOM     18  C   VAL A   2      -6.263 -11.872   9.810  1.00  5.94           C
ATOM     19  O   VAL A   2      -7.241 -11.969  10.553  1.00  7.43           O
ATOM     20  CB  VAL A   2      -7.351 -12.585   7.664  1.00  8.77           C
ATOM     21  CG1 VAL A   2      -7.464 -11.130   7.250  1.00 10.60           C
ATOM     22  CG2 VAL A   2      -7.274 -13.486   6.431  1.00  9.48           C
ATOM     23  H   VAL A   2      -6.693 -14.583   9.098  1.00  8.15           H
ATOM     24  HA  VAL A   2      -5.342 -12.477   8.087  1.00  8.63           H
ATOM     25  HB  VAL A   2      -8.152 -12.820   8.158  1.00 10.57           H
ATOM     26 HG11 VAL A   2      -8.237 -11.026   6.673  1.00 12.76           H
ATOM     27 HG12 VAL A   2      -7.568 -10.583   8.044  1.00 12.76           H
ATOM     28 HG13 VAL A   2      -6.659 -10.874   6.774  1.00 12.76           H
ATOM     29 HG21 VAL A   2      -8.063 -13.342   5.886  1.00 11.41           H
ATOM     30 HG22 VAL A   2      -6.477 -13.261   5.926  1.00 11.41           H
ATOM     31 HG23 VAL A   2      -7.234 -14.411   6.719  1.00 11.41           H
ATOM     32  N   ALA A   3      -5.298 -10.988  10.006  1.00  5.52           N
ATOM     33  CA  ALA A   3      -5.393  -9.944  11.017  1.00  5.44           C
ATOM     34  C   ALA A   3      -5.924  -8.679  10.364  1.00  5.27           C
ATOM     35  O   ALA A   3      -5.533  -8.329   9.248  1.00  7.61           O
ATOM     36  CB  ALA A   3      -4.022  -9.683  11.635  1.00  7.34           C
ATOM     37  H   ALA A   3      -4.564 -10.970   9.559  1.00  6.66           H
ATOM     38  HA  ALA A   3      -6.007 -10.218  11.717  1.00  6.57           H
ATOM     39  HB1 ALA A   3      -4.105  -8.986  12.305  1.00  8.85           H
ATOM     40  HB2 ALA A   3      -3.700 -10.501  12.046  1.00  8.85           H
ATOM     41  HB3 ALA A   3      -3.410  -9.400  10.937  1.00  8.85           H
ATOM     42  N   TYR A   4      -6.816  -7.996  11.052  1.00  5.90           N
ATOM     43  CA  TYR A   4      -7.323  -6.716  10.594  1.00  4.53           C
ATOM     44  C   TYR A   4      -6.758  -5.624  11.493  1.00  4.88           C
ATOM     45  O   TYR A   4      -6.958  -5.651  12.719  1.00  5.89           O
ATOM     46  CB  TYR A   4      -8.842  -6.731  10.606  1.00  7.25           C
ATOM     47  CG  TYR A   4      -9.427  -7.663   9.578  1.00  7.46           C
ATOM     48  CD1 TYR A   4      -9.644  -7.226   8.272  1.00  8.73           C
ATOM     49  CD2 TYR A   4      -9.766  -8.965   9.895  1.00  9.36           C
ATOM     50  CE1 TYR A   4     -10.194  -8.048   7.322  1.00 11.76           C
ATOM     51  CE2 TYR A   4     -10.320  -9.803   8.920  1.00 12.43           C
ATOM     52  CZ  TYR A   4     -10.525  -9.312   7.652  1.00 11.60           C
ATOM     53  OH  TYR A   4     -11.077 -10.122   6.683  1.00 17.90           O
ATOM     54  H   TYR A   4      -7.150  -8.254  11.801  1.00  7.12           H
ATOM     55  HA  TYR A   4      -7.023  -6.554   9.686  1.00  5.48           H
ATOM     56  HB2 TYR A   4      -9.148  -7.019  11.480  1.00  8.74           H
ATOM     57  HB3 TYR A   4      -9.168  -5.836  10.419  1.00  8.74           H
ATOM     58  HD1 TYR A   4      -9.427  -6.351   8.044  1.00 10.52           H
ATOM     59  HD2 TYR A   4      -9.632  -9.282  10.759  1.00 11.28           H
ATOM     60  HE1 TYR A   4     -10.337  -7.736   6.457  1.00 14.15           H
ATOM     61  HE2 TYR A   4     -10.556 -10.678   9.131  1.00 14.96           H
ATOM     62  HH  TYR A   4     -11.241 -10.882   7.002  1.00 21.52           H
ATOM     63  N   ILE A   5      -6.058  -4.675  10.897  1.00  5.20           N
ATOM     64  CA  ILE A   5      -5.292  -3.669  11.621  1.00  5.82           C
ATOM     65  C   ILE A   5      -5.855  -2.296  11.285  1.00  4.50           C
ATOM     66  O   ILE A   5      -6.042  -1.960  10.107  1.00  5.77           O
ATOM     67  CB  ILE A   5      -3.796  -3.753  11.276  1.00  5.07           C
ATOM     68  CG1 ILE A   5      -3.276  -5.128  11.693  1.00  8.94           C
ATOM     69  CG2 ILE A   5      -3.026  -2.605  11.947  1.00  7.25           C
ATOM     70  CD1 ILE A   5      -1.899  -5.452  11.147  1.00 10.90           C
ATOM     71  H   ILE A   5      -6.008  -4.588  10.043  1.00  6.28           H
ATOM     72  HA  ILE A   5      -5.393  -3.814  12.574  1.00  7.03           H
ATOM     73  HB  ILE A   5      -3.697  -3.667  10.315  1.00  6.12           H
ATOM     74 HG12 ILE A   5      -3.227  -5.163  12.661  1.00 10.78           H
ATOM     75 HG13 ILE A   5      -3.890  -5.806  11.370  1.00 10.78           H
ATOM     76 HG21 ILE A   5      -2.087  -2.678  11.716  1.00  8.74           H
ATOM     77 HG22 ILE A   5      -3.381  -1.760  11.630  1.00  8.74           H
ATOM     78 HG23 ILE A   5      -3.137  -2.671  12.908  1.00  8.74           H
ATOM     79 HD11 ILE A   5      -1.638  -6.335  11.453  1.00 13.12           H
ATOM     80 HD12 ILE A   5      -1.932  -5.433  10.178  1.00 13.12           H
ATOM     81 HD13 ILE A   5      -1.268  -4.790  11.470  1.00 13.12           H
ATOM     82  N   ALA A   6      -6.168  -1.518  12.314  1.00  4.82           N
ATOM     83  CA  ALA A   6      -6.597  -0.139  12.137  1.00  5.09           C
ATOM     84  C   ALA A   6      -5.372   0.753  12.150  1.00  4.46           C
ATOM     85  O   ALA A   6      -4.445   0.548  12.944  1.00  5.44           O
ATOM     86  CB  ALA A   6      -7.540   0.268  13.270  1.00  5.95           C
ATOM     87  H   ALA A   6      -6.140  -1.771  13.136  1.00  5.82           H
ATOM     88  HA  ALA A   6      -7.056  -0.038  11.289  1.00  6.15           H
ATOM     89  HB1 ALA A   6      -7.815   1.188  13.135  1.00  7.18           H
ATOM     90  HB2 ALA A   6      -8.316  -0.315  13.259  1.00  7.18           H
ATOM     91  HB3 ALA A   6      -7.073   0.182  14.115  1.00  7.18           H
ATOM     92  N   ILE A   7      -5.366   1.739  11.254  1.00  4.51           N
ATOM     93  CA  ILE A   7      -4.291   2.719  11.139  1.00  5.51           C
ATOM     94  C   ILE A   7      -4.865   4.091  11.452  1.00  5.44           C
ATOM     95  O   ILE A   7      -5.894   4.472  10.889  1.00  7.27           O
ATOM     96  CB  ILE A   7      -3.679   2.725   9.725  1.00  5.81           C
ATOM     97  CG1 ILE A   7      -3.230   1.315   9.307  1.00  5.25           C
ATOM     98  CG2 ILE A   7      -2.497   3.681   9.654  1.00  8.26           C
ATOM     99  CD1 ILE A   7      -2.813   1.204   7.833  1.00  8.63           C
ATOM    100  H   ILE A   7      -5.997   1.863  10.683  1.00  5.46           H
ATOM    101  HA  ILE A   7      -3.592   2.518  11.782  1.00  6.66           H
ATOM    102  HB  ILE A   7      -4.356   3.028   9.100  1.00  7.01           H
ATOM    103 HG12 ILE A   7      -2.469   1.056   9.850  1.00  6.35           H
ATOM    104 HG13 ILE A   7      -3.963   0.697   9.454  1.00  6.35           H
ATOM    105 HG21 ILE A   7      -2.132   3.664   8.755  1.00  9.96           H
ATOM    106 HG22 ILE A   7      -2.802   4.576   9.872  1.00  9.96           H
ATOM    107 HG23 ILE A   7      -1.823   3.396  10.290  1.00  9.96           H
ATOM    108 HD11 ILE A   7      -2.545   0.290   7.649  1.00 10.39           H
ATOM    109 HD12 ILE A   7      -3.567   1.447   7.273  1.00 10.39           H
ATOM    110 HD13 ILE A   7      -2.071   1.807   7.670  1.00 10.39           H
ATOM    111  N   GLY A   8      -4.218   4.811  12.360  1.00  5.55           N
ATOM    112  CA  GLY A   8      -4.566   6.190  12.626  1.00  5.73           C
ATOM    113  C   GLY A   8      -3.321   7.047  12.677  1.00  5.74           C
ATOM    114  O   GLY A   8      -2.266   6.619  13.127  1.00  6.22           O
ATOM    115  H   GLY A   8      -3.566   4.516  12.838  1.00  6.70           H
ATOM    116  HA2 GLY A   8      -5.149   6.524  11.927  1.00  6.92           H
ATOM    117  HA3 GLY A   8      -5.027   6.255  13.477  1.00  6.92           H
ATOM    118  N   SER A   9      -3.457   8.283  12.204  1.00  6.11           N
ATOM    119  CA  SER A   9      -2.375   9.259  12.280  1.00  6.41           C
ATOM    120  C   SER A   9      -2.990  10.649  12.309  1.00  5.29           C
ATOM    121  O   SER A   9      -3.847  10.950  11.485  1.00  6.94           O
ATOM    122  CB  SER A   9      -1.462   9.164  11.059  1.00  6.44           C
ATOM    123  OG  SER A   9      -0.517  10.223  11.065  1.00  6.87           O
ATOM    124  H   SER A   9      -4.171   8.582  11.831  1.00  7.37           H
ATOM    125  HA  SER A   9      -1.852   9.122  13.085  1.00  7.73           H
ATOM    126  HB2 SER A   9      -0.991   8.317  11.080  1.00  7.76           H
ATOM    127  HB3 SER A   9      -2.001   9.225  10.254  1.00  7.76           H
ATOM    128  HG  SER A   9      -0.045  10.182  11.759  1.00  8.29           H
ATOM    129  N   ASN A  10      -2.530  11.488  13.241  1.00  5.75           N
ATOM    130  CA  ASN A  10      -2.926  12.896  13.217  1.00  6.04           C
ATOM    131  C   ASN A  10      -1.770  13.852  13.484  1.00  6.66           C
ATOM    132  O   ASN A  10      -2.012  15.032  13.783  1.00  9.75           O
ATOM    133  CB  ASN A  10      -4.126  13.191  14.142  1.00  6.83           C
ATOM    134  CG  ASN A  10      -3.795  13.116  15.614  1.00  6.74           C
ATOM    135  OD1 ASN A  10      -2.832  12.480  16.040  1.00  7.76           O
ATOM    136  ND2 ASN A  10      -4.603  13.789  16.410  1.00  6.29           N
ATOM    137  H   ASN A  10      -2.000  11.273  13.883  1.00  6.94           H
ATOM    138  HA  ASN A  10      -3.228  13.088  12.316  1.00  7.29           H
ATOM    139  HB2 ASN A  10      -4.451  14.086  13.956  1.00  8.23           H
ATOM    140  HB3 ASN A  10      -4.826  12.544  13.962  1.00  8.23           H
ATOM    141 HD21 ASN A  10      -4.469  13.787  17.260  1.00  7.59           H
ATOM    142 HD22 ASN A  10      -5.263  14.230  16.080  1.00  7.59           H
ATOM    143  N   LEU A  11      -0.527  13.409  13.354  1.00  8.21           N
ATOM    144  CA  LEU A  11       0.629  14.275  13.507  1.00  8.92           C
ATOM    145  C   LEU A  11       1.607  14.027  12.365  1.00  8.87           C
ATOM    146  O   LEU A  11       1.692  12.932  11.816  1.00  9.17           O
ATOM    147  CB  LEU A  11       1.372  14.015  14.816  1.00  9.32           C
ATOM    148  CG  LEU A  11       0.624  14.311  16.105  1.00  7.79           C
ATOM    149  CD1 LEU A  11       1.446  13.923  17.289  1.00  9.48           C
ATOM    150  CD2 LEU A  11       0.279  15.778  16.177  1.00  9.97           C
ATOM    151  H   LEU A  11      -0.326  12.593  13.172  1.00  9.89           H
ATOM    152  HA  LEU A  11       0.350  15.203  13.484  1.00 10.74           H
ATOM    153  HB2 LEU A  11       1.622  13.078  14.840  1.00 11.22           H
ATOM    154  HB3 LEU A  11       2.175  14.560  14.820  1.00 11.22           H
ATOM    155  HG  LEU A  11      -0.201  13.801  16.123  1.00  9.39           H
ATOM    156 HD11 LEU A  11       0.948  14.122  18.098  1.00 11.42           H
ATOM    157 HD12 LEU A  11       1.637  12.973  17.243  1.00 11.42           H
ATOM    158 HD13 LEU A  11       2.274  14.428  17.278  1.00 11.42           H
ATOM    159 HD21 LEU A  11      -0.197  15.949  17.005  1.00 12.00           H
ATOM    160 HD22 LEU A  11       1.099  16.296  16.154  1.00 12.00           H
ATOM    161 HD23 LEU A  11      -0.280  16.008  15.419  1.00 12.00           H
ATOM    162  N   ALA A  12       2.361  15.073  12.019  1.00 10.21           N
ATOM    163  CA  ALA A  12       3.537  14.953  11.147  1.00 13.54           C
ATOM    164  C   ALA A  12       3.199  14.408   9.761  1.00  7.89           C
ATOM    165  O   ALA A  12       3.847  13.487   9.245  1.00 11.70           O
ATOM    166  CB  ALA A  12       4.621  14.135  11.828  1.00 11.47           C
ATOM    167  H   ALA A  12       2.210  15.878  12.281  1.00 12.29           H
ATOM    168  HA  ALA A  12       3.900  15.843  11.016  1.00 16.30           H
ATOM    169  HB1 ALA A  12       5.386  14.069  11.235  1.00 13.81           H
ATOM    170  HB2 ALA A  12       4.879  14.577  12.652  1.00 13.81           H
ATOM    171  HB3 ALA A  12       4.274  13.250  12.021  1.00 13.81           H
ATOM    172  N   SER A  13       2.185  14.979   9.159  1.00 11.13           N
ATOM    173  CA  SER A  13       1.784  14.657   7.792  1.00  9.81           C
ATOM    174  C   SER A  13       1.167  13.261   7.739  1.00  9.12           C
ATOM    175  O   SER A  13       1.780  12.299   7.247  1.00  9.95           O
ATOM    176  CB  SER A  13       2.927  14.805   6.787  1.00 15.77           C
ATOM    177  OG  SER A  13       3.436  16.135   6.840  0.71 14.38           O
ATOM    178  H   SER A  13       1.690  15.579   9.526  1.00 13.39           H
ATOM    179  HA  SER A  13       1.092  15.283   7.528  1.00 11.82           H
ATOM    180  HB2 SER A  13       3.635  14.182   7.012  1.00 18.97           H
ATOM    181  HB3 SER A  13       2.594  14.626   5.894  1.00 18.97           H
ATOM    182  HG  SER A  13       4.065  16.224   6.290  0.00 17.30           H
ATOM    183  N   PRO A  14      -0.067  13.143   8.202  1.00  8.06           N
ATOM    184  CA  PRO A  14      -0.719  11.823   8.268  1.00  7.48           C
ATOM    185  C   PRO A  14      -0.692  11.020   6.982  1.00  7.61           C
ATOM    186  O   PRO A  14      -0.537   9.799   7.067  1.00  8.84           O
ATOM    187  CB  PRO A  14      -2.143  12.185   8.707  1.00  6.46           C
ATOM    188  CG  PRO A  14      -1.915  13.383   9.581  1.00  8.54           C
ATOM    189  CD  PRO A  14      -0.883  14.190   8.833  1.00  8.90           C
ATOM    190  HA  PRO A  14      -0.307  11.294   8.969  1.00  9.02           H
ATOM    191  HB2 PRO A  14      -2.684  12.411   7.935  1.00  7.79           H
ATOM    192  HB3 PRO A  14      -2.535  11.453   9.210  1.00  7.79           H
ATOM    193  HG2 PRO A  14      -2.741  13.883   9.679  1.00 10.29           H
ATOM    194  HG3 PRO A  14      -1.575  13.102  10.445  1.00 10.29           H
ATOM    195  HD2 PRO A  14      -1.306  14.745   8.160  1.00 10.72           H
ATOM    196  HD3 PRO A  14      -0.348  14.715   9.449  1.00 10.72           H
ATOM    197  N   LEU A  15      -0.828  11.648   5.810  1.00  8.00           N
ATOM    198  CA  LEU A  15      -0.811  10.878   4.571  1.00  8.51           C
ATOM    199  C   LEU A  15       0.537  10.193   4.391  1.00  8.36           C
ATOM    200  O   LEU A  15       0.604   9.001   4.071  1.00 10.42           O
ATOM    201  CB  LEU A  15      -1.147  11.779   3.384  1.00  8.67           C
ATOM    202  CG  LEU A  15      -1.194  11.046   2.041  1.00 11.44           C
ATOM    203  CD1 LEU A  15      -2.181   9.904   2.052  1.00 12.53           C
ATOM    204  CD2 LEU A  15      -1.565  12.007   0.931  1.00 12.18           C
ATOM    205  H   LEU A  15      -0.930  12.496   5.710  1.00  9.64           H
ATOM    206  HA  LEU A  15      -1.490  10.188   4.622  1.00 10.25           H
ATOM    207  HB2 LEU A  15      -2.018  12.180   3.534  1.00 10.44           H
ATOM    208  HB3 LEU A  15      -0.473  12.474   3.319  1.00 10.44           H
ATOM    209  HG  LEU A  15      -0.316  10.684   1.846  1.00 13.77           H
ATOM    210 HD11 LEU A  15      -2.174   9.473   1.183  1.00 15.08           H
ATOM    211 HD12 LEU A  15      -1.922   9.269   2.738  1.00 15.08           H
ATOM    212 HD13 LEU A  15      -3.066  10.253   2.241  1.00 15.08           H
ATOM    213 HD21 LEU A  15      -1.589  11.523   0.090  1.00 14.66           H
ATOM    214 HD22 LEU A  15      -2.438  12.385   1.120  1.00 14.66           H
ATOM    215 HD23 LEU A  15      -0.900  12.711   0.888  1.00 14.66           H
ATOM    216  N   GLU A  16       1.617  10.907   4.671  1.00  8.51           N
ATOM    217  CA  GLU A  16       2.934  10.298   4.570  1.00 10.15           C
ATOM    218  C   GLU A  16       3.134   9.215   5.625  1.00 11.06           C
ATOM    219  O   GLU A  16       3.737   8.172   5.343  1.00 10.19           O
ATOM    220  CB  GLU A  16       4.007  11.383   4.687  1.00 12.59           C
ATOM    221  CG  GLU A  16       4.025  12.387   3.528  1.00 22.05           C
ATOM    222  CD  GLU A  16       4.919  13.598   3.802  1.00 33.97           C
ATOM    223  OE1 GLU A  16       5.748  13.536   4.737  1.00 30.43           O
ATOM    224  OE2 GLU A  16       4.777  14.618   3.092  1.00 73.84           O1-
ATOM    225  H   GLU A  16       1.617  11.731   4.918  1.00 10.25           H
ATOM    226  HA  GLU A  16       3.023   9.884   3.698  1.00 12.22           H
ATOM    227  HB2 GLU A  16       3.857  11.881   5.506  1.00 15.15           H
ATOM    228  HB3 GLU A  16       4.878  10.955   4.720  1.00 15.15           H
ATOM    229  HG2 GLU A  16       4.357  11.944   2.731  1.00 26.51           H
ATOM    230  HG3 GLU A  16       3.123  12.710   3.376  1.00 26.51           H
ATOM    231  N   GLN A  17       2.624   9.434   6.841  1.00  9.61           N
ATOM    232  CA  GLN A  17       2.732   8.437   7.901  1.00  7.62           C
ATOM    233  C   GLN A  17       2.014   7.162   7.518  1.00  6.84           C
ATOM    234  O   GLN A  17       2.529   6.056   7.734  1.00  7.36           O
ATOM    235  CB  GLN A  17       2.139   8.976   9.200  1.00  8.08           C
ATOM    236  CG  GLN A  17       2.853  10.183   9.756  1.00  8.64           C
ATOM    237  CD  GLN A  17       4.266   9.908  10.209  1.00 12.08           C
ATOM    238  OE1 GLN A  17       4.669   8.765  10.401  1.00 12.10           O
ATOM    239  NE2 GLN A  17       5.039  10.979  10.369  1.00 14.69           N
ATOM    240  H   GLN A  17       2.211  10.152   7.073  1.00 11.57           H
ATOM    241  HA  GLN A  17       3.667   8.229   8.054  1.00  9.19           H
ATOM    242  HB2 GLN A  17       1.216   9.228   9.040  1.00  9.74           H
ATOM    243  HB3 GLN A  17       2.175   8.277   9.872  1.00  9.74           H
ATOM    244  HG2 GLN A  17       2.891  10.866   9.069  1.00 10.41           H
ATOM    245  HG3 GLN A  17       2.357  10.514  10.521  1.00 10.41           H
ATOM    246 HE21 GLN A  17       4.723  11.764  10.216  1.00 17.67           H
ATOM    247 HE22 GLN A  17       5.855  10.886  10.626  1.00 17.67           H
ATOM    248  N   VAL A  18       0.818   7.296   6.964  1.00  7.72           N
ATOM    249  CA  VAL A  18       0.033   6.115   6.630  1.00  6.22           C
ATOM    250  C   VAL A  18       0.651   5.365   5.446  1.00  8.67           C
ATOM    251  O   VAL A  18       0.711   4.132   5.444  1.00  7.67           O
ATOM    252  CB  VAL A  18      -1.441   6.499   6.431  1.00  8.22           C
ATOM    253  CG1 VAL A  18      -2.244   5.344   5.938  1.00  8.12           C
ATOM    254  CG2 VAL A  18      -1.981   7.005   7.809  1.00  8.89           C
ATOM    255  H   VAL A  18       0.442   8.045   6.773  1.00  9.31           H
ATOM    256  HA  VAL A  18       0.065   5.513   7.390  1.00  7.51           H
ATOM    257  HB  VAL A  18      -1.507   7.222   5.787  1.00  9.91           H
ATOM    258 HG11 VAL A  18      -3.165   5.625   5.826  1.00  9.79           H
ATOM    259 HG12 VAL A  18      -1.882   5.048   5.089  1.00  9.79           H
ATOM    260 HG13 VAL A  18      -2.194   4.625   6.588  1.00  9.79           H
ATOM    261 HG21 VAL A  18      -2.914   7.255   7.710  1.00 10.71           H
ATOM    262 HG22 VAL A  18      -1.897   6.293   8.462  1.00 10.71           H
ATOM    263 HG23 VAL A  18      -1.461   7.774   8.089  1.00 10.71           H
ATOM    264  N   ASN A  19       1.140   6.086   4.436  1.00  7.24           N
ATOM    265  CA  ASN A  19       1.834   5.412   3.340  1.00  8.34           C
ATOM    266  C   ASN A  19       3.070   4.686   3.840  1.00  7.43           C
ATOM    267  O   ASN A  19       3.350   3.558   3.405  1.00  7.61           O
ATOM    268  CB  ASN A  19       2.207   6.414   2.257  1.00  9.78           C
ATOM    269  CG  ASN A  19       1.009   6.969   1.554  1.00 11.23           C
ATOM    270  OD1 ASN A  19      -0.054   6.329   1.494  1.00 17.39           O
ATOM    271  ND2 ASN A  19       1.154   8.170   1.024  1.00 10.29           N
ATOM    272  H   ASN A  19       1.085   6.941   4.362  1.00  8.73           H
ATOM    273  HA  ASN A  19       1.239   4.755   2.947  1.00 10.05           H
ATOM    274  HB2 ASN A  19       2.688   7.153   2.661  1.00 11.78           H
ATOM    275  HB3 ASN A  19       2.766   5.974   1.598  1.00 11.78           H
ATOM    276 HD21 ASN A  19       0.498   8.538   0.607  1.00 12.39           H
ATOM    277 HD22 ASN A  19       1.905   8.583   1.095  1.00 12.39           H
ATOM    278  N   ALA A  20       3.829   5.307   4.740  1.00  8.79           N
ATOM    279  CA  ALA A  20       4.999   4.633   5.290  1.00  8.65           C
ATOM    280  C   ALA A  20       4.590   3.402   6.083  1.00  7.51           C
ATOM    281  O   ALA A  20       5.254   2.359   6.025  1.00  7.58           O
ATOM    282  CB  ALA A  20       5.794   5.592   6.165  1.00  9.43           C
ATOM    283  H   ALA A  20       3.692   6.100   5.042  1.00 10.59           H
ATOM    284  HA  ALA A  20       5.571   4.345   4.561  1.00 10.43           H
ATOM    285  HB1 ALA A  20       6.567   5.127   6.522  1.00 11.36           H
ATOM    286  HB2 ALA A  20       6.080   6.347   5.627  1.00 11.36           H
ATOM    287  HB3 ALA A  20       5.228   5.899   6.891  1.00 11.36           H
ATOM    288  N   ALA A  21       3.498   3.503   6.841  1.00  7.16           N
ATOM    289  CA  ALA A  21       3.042   2.378   7.642  1.00  7.58           C
ATOM    290  C   ALA A  21       2.641   1.207   6.756  1.00  6.20           C
ATOM    291  O   ALA A  21       2.919   0.049   7.077  1.00  6.17           O
ATOM    292  CB  ALA A  21       1.864   2.834   8.522  1.00  8.11           C
ATOM    293  H   ALA A  21       3.009   4.207   6.906  1.00  8.64           H
ATOM    294  HA  ALA A  21       3.761   2.087   8.224  1.00  9.13           H
ATOM    295  HB1 ALA A  21       1.561   2.083   9.056  1.00  9.78           H
ATOM    296  HB2 ALA A  21       2.163   3.553   9.101  1.00  9.78           H
ATOM    297  HB3 ALA A  21       1.146   3.145   7.950  1.00  9.78           H
ATOM    298  N   LEU A  22       1.955   1.489   5.650  1.00  6.58           N
ATOM    299  CA  LEU A  22       1.519   0.426   4.752  1.00  6.87           C
ATOM    300  C   LEU A  22       2.713  -0.284   4.146  1.00  7.16           C
ATOM    301  O   LEU A  22       2.723  -1.515   4.071  1.00  7.41           O
ATOM    302  CB  LEU A  22       0.624   1.007   3.662  1.00  8.03           C
ATOM    303  CG  LEU A  22      -0.767   1.436   4.132  1.00  8.21           C
ATOM    304  CD1 LEU A  22      -1.470   2.261   3.057  1.00 11.21           C
ATOM    305  CD2 LEU A  22      -1.568   0.204   4.479  1.00  9.28           C
ATOM    306  H   LEU A  22       1.732   2.281   5.399  1.00  7.93           H
ATOM    307  HA  LEU A  22       1.003  -0.224   5.254  1.00  8.29           H
ATOM    308  HB2 LEU A  22       1.061   1.789   3.288  1.00  9.68           H
ATOM    309  HB3 LEU A  22       0.506   0.338   2.970  1.00  9.68           H
ATOM    310  HG  LEU A  22      -0.683   1.981   4.930  1.00  9.89           H
ATOM    311 HD11 LEU A  22      -2.347   2.518   3.381  1.00 13.49           H
ATOM    312 HD12 LEU A  22      -0.941   3.052   2.870  1.00 13.49           H
ATOM    313 HD13 LEU A  22      -1.558   1.723   2.254  1.00 13.49           H
ATOM    314 HD21 LEU A  22      -2.450   0.475   4.777  1.00 11.18           H
ATOM    315 HD22 LEU A  22      -1.643  -0.356   3.690  1.00 11.18           H
ATOM    316 HD23 LEU A  22      -1.113  -0.279   5.186  1.00 11.18           H
ATOM    317  N   LYS A  23       3.739   0.467   3.739  1.00  6.87           N
ATOM    318  CA  LYS A  23       4.944  -0.173   3.220  1.00  7.95           C
ATOM    319  C   LYS A  23       5.564  -1.068   4.285  1.00  7.63           C
ATOM    320  O   LYS A  23       5.919  -2.223   4.018  1.00  7.02           O
ATOM    321  CB  LYS A  23       5.951   0.891   2.768  1.00  7.83           C
ATOM    322  CG  LYS A  23       7.332   0.353   2.365  1.00  9.04           C
ATOM    323  CD  LYS A  23       8.286   1.476   2.023  1.00 11.22           C
ATOM    324  CE  LYS A  23       9.626   0.955   1.509  1.00 11.19           C
ATOM    325  NZ  LYS A  23      10.293   0.115   2.532  1.00 12.24           N1+
ATOM    326  H   LYS A  23       3.762   1.327   3.753  1.00  8.28           H
ATOM    327  HA  LYS A  23       4.713  -0.722   2.454  1.00  9.59           H
ATOM    328  HB2 LYS A  23       5.584   1.357   2.001  1.00  9.43           H
ATOM    329  HB3 LYS A  23       6.083   1.518   3.497  1.00  9.43           H
ATOM    330  HG2 LYS A  23       7.708  -0.151   3.103  1.00 10.89           H
ATOM    331  HG3 LYS A  23       7.239  -0.215   1.584  1.00 10.89           H
ATOM    332  HD2 LYS A  23       7.891   2.029   1.331  1.00 13.51           H
ATOM    333  HD3 LYS A  23       8.452   2.006   2.819  1.00 13.51           H
ATOM    334  HE2 LYS A  23       9.480   0.415   0.718  1.00 13.46           H
ATOM    335  HE3 LYS A  23      10.206   1.705   1.304  1.00 13.46           H
ATOM    336  HZ1 LYS A  23      11.072  -0.182   2.221  1.00 14.73           H
ATOM    337  HZ2 LYS A  23      10.439   0.593   3.269  1.00 14.73           H
ATOM    338  HZ3 LYS A  23       9.778  -0.581   2.736  1.00 14.73           H
ATOM    339  N   ALA A  24       5.692  -0.547   5.506  1.00  5.78           N
ATOM    340  CA  ALA A  24       6.298  -1.315   6.591  1.00  8.34           C
ATOM    341  C   ALA A  24       5.470  -2.538   6.979  1.00  6.72           C
ATOM    342  O   ALA A  24       6.034  -3.582   7.320  1.00  6.57           O
ATOM    343  CB  ALA A  24       6.537  -0.396   7.791  1.00  7.68           C
ATOM    344  H   ALA A  24       5.437   0.243   5.730  1.00  6.98           H
ATOM    345  HA  ALA A  24       7.164  -1.634   6.293  1.00 10.05           H
ATOM    346  HB1 ALA A  24       6.939  -0.911   8.507  1.00  9.26           H
ATOM    347  HB2 ALA A  24       7.132   0.322   7.525  1.00  9.26           H
ATOM    348  HB3 ALA A  24       5.687  -0.031   8.082  1.00  9.26           H
ATOM    349  N   LEU A  25       4.137  -2.431   6.968  1.00  6.34           N
ATOM    350  CA  LEU A  25       3.295  -3.584   7.285  1.00  7.05           C
ATOM    351  C   LEU A  25       3.524  -4.708   6.292  1.00  8.06           C
ATOM    352  O   LEU A  25       3.601  -5.882   6.665  1.00  8.96           O
ATOM    353  CB  LEU A  25       1.827  -3.171   7.267  1.00  6.73           C
ATOM    354  CG  LEU A  25       1.352  -2.362   8.461  1.00  6.58           C
ATOM    355  CD1 LEU A  25       0.012  -1.678   8.198  1.00 11.49           C
ATOM    356  CD2 LEU A  25       1.254  -3.287   9.677  1.00  9.23           C
ATOM    357  H   LEU A  25       3.703  -1.712   6.782  1.00  7.64           H
ATOM    358  HA  LEU A  25       3.512  -3.908   8.173  1.00  8.50           H
ATOM    359  HB2 LEU A  25       1.670  -2.635   6.474  1.00  8.12           H
ATOM    360  HB3 LEU A  25       1.285  -3.974   7.228  1.00  8.12           H
ATOM    361  HG  LEU A  25       2.007  -1.674   8.659  1.00  7.94           H
ATOM    362 HD11 LEU A  25      -0.246  -1.176   8.987  1.00 13.82           H
ATOM    363 HD12 LEU A  25       0.107  -1.078   7.441  1.00 13.82           H
ATOM    364 HD13 LEU A  25      -0.655  -2.355   8.003  1.00 13.82           H
ATOM    365 HD21 LEU A  25       0.950  -2.772  10.441  1.00 11.12           H
ATOM    366 HD22 LEU A  25       0.621  -3.996   9.484  1.00 11.12           H
ATOM    367 HD23 LEU A  25       2.129  -3.663   9.859  1.00 11.12           H
ATOM    368  N   GLY A  26       3.707  -4.356   5.021  1.00  8.06           N
ATOM    369  CA  GLY A  26       4.021  -5.347   4.005  1.00  9.13           C
ATOM    370  C   GLY A  26       5.393  -5.983   4.151  1.00 11.37           C
ATOM    371  O   GLY A  26       5.633  -7.045   3.562  1.00 17.11           O
ATOM    372  H   GLY A  26       3.653  -3.550   4.725  1.00  9.72           H
ATOM    373  HA2 GLY A  26       3.358  -6.054   4.037  1.00 10.99           H
ATOM    374  HA3 GLY A  26       3.975  -4.930   3.131  1.00 10.99           H
ATOM    375  N   ASP A  27       6.301  -5.367   4.905  1.00  8.17           N
ATOM    376  CA  ASP A  27       7.630  -5.912   5.152  1.00  8.78           C
ATOM    377  C   ASP A  27       7.680  -6.780   6.405  1.00  9.95           C
ATOM    378  O   ASP A  27       8.738  -7.324   6.706  1.00  9.42           O
ATOM    379  CB  ASP A  27       8.654  -4.776   5.295  1.00 10.18           C
ATOM    380  CG  ASP A  27       8.889  -3.991   4.002  1.00 12.26           C
ATOM    381  OD1 ASP A  27       8.656  -4.553   2.936  1.00 12.93           O
ATOM    382  OD2 ASP A  27       9.300  -2.814   4.105  1.00 14.60           O1-
ATOM    383  H   ASP A  27       6.165  -4.612   5.293  1.00  9.84           H
ATOM    384  HA  ASP A  27       7.892  -6.460   4.396  1.00 10.58           H
ATOM    385  HB2 ASP A  27       8.337  -4.152   5.967  1.00 12.26           H
ATOM    386  HB3 ASP A  27       9.503  -5.153   5.572  1.00 12.26           H
ATOM    387  N   ILE A  28       6.586  -6.900   7.153  1.00  7.21           N
ATOM    388  CA  ILE A  28       6.579  -7.785   8.327  1.00  9.41           C
ATOM    389  C   ILE A  28       6.815  -9.221   7.877  1.00  8.97           C
ATOM    390  O   ILE A  28       6.176  -9.677   6.908  1.00  9.76           O
ATOM    391  CB  ILE A  28       5.241  -7.655   9.063  1.00  6.81           C
ATOM    392  CG1 ILE A  28       5.118  -6.262   9.676  1.00  7.49           C
ATOM    393  CG2 ILE A  28       5.125  -8.700  10.124  1.00  9.70           C
ATOM    394  CD1 ILE A  28       3.788  -6.013  10.360  1.00  8.41           C
ATOM    395  H   ILE A  28       5.844  -6.489   7.010  1.00  8.70           H
ATOM    396  HA  ILE A  28       7.292  -7.528   8.933  1.00 11.33           H
ATOM    397  HB  ILE A  28       4.521  -7.779   8.424  1.00  8.22           H
ATOM    398 HG12 ILE A  28       5.818  -6.148  10.338  1.00  9.04           H
ATOM    399 HG13 ILE A  28       5.220  -5.600   8.974  1.00  9.04           H
ATOM    400 HG21 ILE A  28       4.272  -8.599  10.575  1.00 11.69           H
ATOM    401 HG22 ILE A  28       5.180  -9.576   9.711  1.00 11.69           H
ATOM    402 HG23 ILE A  28       5.850  -8.587  10.758  1.00 11.69           H
ATOM    403 HD11 ILE A  28       3.784  -5.113  10.723  1.00 10.13           H
ATOM    404 HD12 ILE A  28       3.076  -6.111   9.709  1.00 10.13           H
ATOM    405 HD13 ILE A  28       3.675  -6.659  11.074  1.00 10.13           H
ATOM    406  N   PRO A  29       7.700  -9.979   8.533  1.00  9.51           N
ATOM    407  CA  PRO A  29       7.947 -11.359   8.107  1.00 12.14           C
ATOM    408  C   PRO A  29       6.725 -12.239   8.268  1.00  9.77           C
ATOM    409  O   PRO A  29       5.872 -12.019   9.129  1.00  8.01           O
ATOM    410  CB  PRO A  29       9.079 -11.831   9.030  1.00 16.37           C
ATOM    411  CG  PRO A  29       9.237 -10.818  10.052  1.00 17.62           C
ATOM    412  CD  PRO A  29       8.651  -9.536   9.556  1.00 12.55           C
ATOM    413  HA  PRO A  29       8.247 -11.383   7.185  1.00 14.61           H
ATOM    414  HB2 PRO A  29       8.835 -12.680   9.431  1.00 19.68           H
ATOM    415  HB3 PRO A  29       9.896 -11.922   8.516  1.00 19.68           H
ATOM    416  HG2 PRO A  29       8.776 -11.105  10.856  1.00 21.18           H
ATOM    417  HG3 PRO A  29      10.182 -10.701  10.237  1.00 21.18           H
ATOM    418  HD2 PRO A  29       8.187  -9.075  10.273  1.00 15.10           H
ATOM    419  HD3 PRO A  29       9.339  -8.979   9.160  1.00 15.10           H
ATOM    420  N   GLU A  30       6.675 -13.274   7.430  1.00  7.93           N
ATOM    421  CA  GLU A  30       5.673 -14.320   7.542  1.00  8.33           C
ATOM    422  C   GLU A  30       4.279 -13.754   7.344  1.00  8.09           C
ATOM    423  O   GLU A  30       3.300 -14.326   7.818  1.00  8.57           O
ATOM    424  CB  GLU A  30       5.784 -15.051   8.883  1.00  9.19           C
ATOM    425  CG  GLU A  30       7.166 -15.649   9.104  0.95 11.87           C
ATOM    426  CD  GLU A  30       7.302 -16.442  10.391  0.65 20.32           C
ATOM    427  OE1 GLU A  30       6.280 -16.830  11.005  0.75 19.74           O
ATOM    428  OE2 GLU A  30       8.460 -16.682  10.783  0.76 20.69           O1-
ATOM    429  H   GLU A  30       7.223 -13.390   6.777  1.00  9.56           H
ATOM    430  HA  GLU A  30       5.827 -14.972   6.840  1.00 10.03           H
ATOM    431  HB2 GLU A  30       5.609 -14.424   9.602  1.00 11.07           H
ATOM    432  HB3 GLU A  30       5.136 -15.773   8.906  1.00 11.07           H
ATOM    433  HG2 GLU A  30       7.368 -16.246   8.366  1.00 14.28           H
ATOM    434  HG3 GLU A  30       7.816 -14.930   9.130  1.00 14.28           H
ATOM    435  N   SER A  31       4.183 -12.649   6.604  1.00  8.37           N
ATOM    436  CA  SER A  31       2.938 -11.898   6.509  1.00  7.88           C
ATOM    437  C   SER A  31       2.866 -11.249   5.139  1.00 10.59           C
ATOM    438  O   SER A  31       3.893 -11.016   4.491  1.00 12.29           O
ATOM    439  CB  SER A  31       2.886 -10.798   7.568  1.00  8.50           C
ATOM    440  OG  SER A  31       3.126 -11.325   8.877  1.00  7.44           O
ATOM    441  H   SER A  31       4.830 -12.314   6.147  1.00 10.08           H
ATOM    442  HA  SER A  31       2.178 -12.490   6.623  1.00  9.50           H
ATOM    443  HB2 SER A  31       3.565 -10.135   7.367  1.00 10.25           H
ATOM    444  HB3 SER A  31       2.008 -10.387   7.551  1.00 10.25           H
ATOM    445  HG  SER A  31       3.885 -11.684   8.908  1.00  8.96           H
ATOM    446  N   HIS A  32       1.645 -10.968   4.691  1.00  8.78           N
ATOM    447  CA  HIS A  32       1.470 -10.146   3.500  1.00  7.08           C
ATOM    448  C   HIS A  32       0.133  -9.420   3.547  1.00  7.06           C
ATOM    449  O   HIS A  32      -0.849  -9.918   4.103  1.00  7.49           O
ATOM    450  CB  HIS A  32       1.626 -10.914   2.184  1.00  9.08           C
ATOM    451  CG  HIS A  32       0.642 -12.020   1.987  1.00  8.13           C
ATOM    452  ND1 HIS A  32       0.927 -13.328   2.305  1.00 10.53           N1+
ATOM    453  CD2 HIS A  32      -0.613 -12.028   1.476  1.00  7.71           C
ATOM    454  CE1 HIS A  32      -0.103 -14.093   1.987  1.00 10.91           C
ATOM    455  NE2 HIS A  32      -1.054 -13.325   1.491  1.00 11.29           N
ATOM    456  H   HIS A  32       0.912 -11.236   5.053  1.00 10.58           H
ATOM    457  HA  HIS A  32       2.160  -9.464   3.509  1.00  8.54           H
ATOM    458  HB2 HIS A  32       2.515 -11.304   2.157  1.00 10.94           H
ATOM    459  HB3 HIS A  32       1.520 -10.292   1.448  1.00 10.94           H
ATOM    460  HD1 HIS A  32       1.669 -13.608   2.638  1.00 12.67           H
ATOM    461  HD2 HIS A  32      -1.086 -11.290   1.165  1.00  9.30           H
ATOM    462  HE1 HIS A  32      -0.158 -15.012   2.118  1.00 13.13           H
ATOM    463  HE2 HIS A  32      -1.826 -13.594   1.225  1.00 13.60           H
ATOM    464  N   ILE A  33       0.122  -8.221   2.974  1.00  7.26           N
ATOM    465  CA  ILE A  33      -1.111  -7.451   2.843  1.00  7.21           C
ATOM    466  C   ILE A  33      -2.061  -8.131   1.870  1.00  6.98           C
ATOM    467  O   ILE A  33      -1.657  -8.576   0.778  1.00  7.66           O
ATOM    468  CB  ILE A  33      -0.793  -6.031   2.376  1.00  7.83           C
ATOM    469  CG1 ILE A  33      -0.058  -5.305   3.493  1.00 12.59           C
ATOM    470  CG2 ILE A  33      -2.081  -5.298   1.947  1.00 10.58           C
ATOM    471  CD1 ILE A  33       0.485  -3.990   3.084  1.00 15.42           C
ATOM    472  H   ILE A  33       0.817  -7.829   2.651  1.00  8.75           H
ATOM    473  HA  ILE A  33      -1.548  -7.397   3.708  1.00  8.70           H
ATOM    474  HB  ILE A  33      -0.203  -6.087   1.608  1.00  9.44           H
ATOM    475 HG12 ILE A  33      -0.673  -5.158   4.228  1.00 15.15           H
ATOM    476 HG13 ILE A  33       0.684  -5.855   3.788  1.00 15.15           H
ATOM    477 HG21 ILE A  33      -1.851  -4.401   1.655  1.00 12.73           H
ATOM    478 HG22 ILE A  33      -2.494  -5.787   1.218  1.00 12.73           H
ATOM    479 HG23 ILE A  33      -2.687  -5.255   2.703  1.00 12.73           H
ATOM    480 HD11 ILE A  33       0.938  -3.587   3.841  1.00 18.55           H
ATOM    481 HD12 ILE A  33       1.111  -4.120   2.355  1.00 18.55           H
ATOM    482 HD13 ILE A  33      -0.247  -3.423   2.795  1.00 18.55           H
ATOM    483  N   LEU A  34      -3.332  -8.202   2.246  1.00  6.03           N
ATOM    484  CA  LEU A  34      -4.409  -8.701   1.413  1.00  7.55           C
ATOM    485  C   LEU A  34      -5.236  -7.570   0.824  1.00  7.76           C
ATOM    486  O   LEU A  34      -5.575  -7.602  -0.365  1.00  8.84           O
ATOM    487  CB  LEU A  34      -5.341  -9.613   2.231  1.00  7.87           C
ATOM    488  CG  LEU A  34      -4.736 -10.911   2.736  1.00  8.75           C
ATOM    489  CD1 LEU A  34      -5.716 -11.580   3.683  1.00 13.80           C
ATOM    490  CD2 LEU A  34      -4.429 -11.810   1.548  1.00  9.86           C
ATOM    491  H   LEU A  34      -3.603  -7.951   3.023  1.00  7.27           H
ATOM    492  HA  LEU A  34      -4.037  -9.220   0.683  1.00  9.11           H
ATOM    493  HB2 LEU A  34      -5.648  -9.118   3.006  1.00  9.49           H
ATOM    494  HB3 LEU A  34      -6.102  -9.846   1.676  1.00  9.49           H
ATOM    495  HG  LEU A  34      -3.912 -10.728   3.213  1.00 10.54           H
ATOM    496 HD11 LEU A  34      -5.327 -12.409   4.004  1.00 16.60           H
ATOM    497 HD12 LEU A  34      -5.889 -10.985   4.429  1.00 16.60           H
ATOM    498 HD13 LEU A  34      -6.540 -11.764   3.206  1.00 16.60           H
ATOM    499 HD21 LEU A  34      -4.043 -12.639   1.871  1.00 11.88           H
ATOM    500 HD22 LEU A  34      -5.253 -11.992   1.070  1.00 11.88           H
ATOM    501 HD23 LEU A  34      -3.800 -11.357   0.965  1.00 11.88           H
ATOM    502  N   THR A  35      -5.616  -6.592   1.642  1.00  7.12           N
ATOM    503  CA  THR A  35      -6.534  -5.549   1.218  1.00  7.88           C
ATOM    504  C   THR A  35      -6.261  -4.301   2.040  1.00  6.64           C
ATOM    505  O   THR A  35      -6.004  -4.398   3.240  1.00  7.34           O
ATOM    506  CB  THR A  35      -7.996  -5.995   1.487  1.00  8.63           C
ATOM    507  OG1 THR A  35      -8.177  -7.345   1.054  1.00 12.86           O
ATOM    508  CG2 THR A  35      -8.985  -5.085   0.779  1.00  9.50           C
ATOM    509  H   THR A  35      -5.351  -6.513   2.457  1.00  8.59           H
ATOM    510  HA  THR A  35      -6.419  -5.351   0.275  1.00  9.49           H
ATOM    511  HB  THR A  35      -8.171  -5.944   2.440  1.00 10.40           H
ATOM    512  HG1 THR A  35      -8.968  -7.589   1.199  1.00 15.48           H
ATOM    513 HG21 THR A  35      -9.892  -5.378   0.958  1.00 11.44           H
ATOM    514 HG22 THR A  35      -8.881  -4.173   1.095  1.00 11.44           H
ATOM    515 HG23 THR A  35      -8.830  -5.107  -0.178  1.00 11.44           H
ATOM    516  N   VAL A  36      -6.390  -3.135   1.416  1.00  6.04           N
ATOM    517  CA  VAL A  36      -6.249  -1.858   2.098  1.00  6.47           C
ATOM    518  C   VAL A  36      -7.508  -1.049   1.828  1.00  6.23           C
ATOM    519  O   VAL A  36      -8.056  -1.088   0.725  1.00  6.43           O
ATOM    520  CB  VAL A  36      -4.997  -1.114   1.583  1.00  9.45           C
ATOM    521  CG1 VAL A  36      -4.877   0.233   2.249  1.00 10.60           C
ATOM    522  CG2 VAL A  36      -3.738  -1.949   1.818  1.00  8.92           C
ATOM    523  H   VAL A  36      -6.564  -3.058   0.577  1.00  7.29           H
ATOM    524  HA  VAL A  36      -6.162  -2.000   3.054  1.00  7.81           H
ATOM    525  HB  VAL A  36      -5.086  -0.969   0.628  1.00 11.38           H
ATOM    526 HG11 VAL A  36      -4.086   0.682   1.912  1.00 12.76           H
ATOM    527 HG12 VAL A  36      -5.667   0.757   2.046  1.00 12.76           H
ATOM    528 HG13 VAL A  36      -4.801   0.105   3.208  1.00 12.76           H
ATOM    529 HG21 VAL A  36      -2.968  -1.460   1.487  1.00 10.74           H
ATOM    530 HG22 VAL A  36      -3.641  -2.113   2.769  1.00 10.74           H
ATOM    531 HG23 VAL A  36      -3.825  -2.791   1.344  1.00 10.74           H
ATOM    532  N   SER A  37      -7.978  -0.325   2.838  1.00  6.14           N
ATOM    533  CA  SER A  37      -9.140   0.541   2.683  1.00  6.49           C
ATOM    534  C   SER A  37      -8.763   1.869   2.020  1.00  7.16           C
ATOM    535  O   SER A  37      -7.606   2.147   1.729  1.00  5.61           O
ATOM    536  CB  SER A  37      -9.788   0.824   4.040  1.00  6.39           C
ATOM    537  OG  SER A  37      -8.980   1.721   4.789  1.00  6.39           O
ATOM    538  H   SER A  37      -7.639  -0.319   3.628  1.00  7.40           H
ATOM    539  HA  SER A  37      -9.796   0.098   2.122  1.00  7.83           H
ATOM    540  HB2 SER A  37     -10.660   1.224   3.899  1.00  7.72           H
ATOM    541  HB3 SER A  37      -9.877  -0.008   4.530  1.00  7.72           H
ATOM    542  HG  SER A  37      -8.894   2.445   4.373  1.00  7.71           H
ATOM    543  N   SER A  38      -9.776   2.708   1.789  1.00  5.63           N
ATOM    544  CA  SER A  38      -9.537   4.100   1.493  1.00  6.26           C
ATOM    545  C   SER A  38      -9.020   4.828   2.740  1.00  6.23           C
ATOM    546  O   SER A  38      -8.990   4.285   3.854  1.00  5.71           O
ATOM    547  CB  SER A  38     -10.830   4.774   1.029  1.00  6.97           C
ATOM    548  OG  SER A  38     -11.361   4.144  -0.134  1.00  7.62           O
ATOM    549  H   SER A  38     -10.607   2.486   1.800  1.00  6.79           H
ATOM    550  HA  SER A  38      -8.874   4.176   0.789  1.00  7.56           H
ATOM    551  HB2 SER A  38     -11.486   4.719   1.742  1.00  8.41           H
ATOM    552  HB3 SER A  38     -10.643   5.704   0.825  1.00  8.41           H
ATOM    553  HG  SER A  38     -11.530   3.337   0.028  1.00  9.19           H
ATOM    554  N   PHE A  39      -8.648   6.086   2.552  1.00  6.96           N
ATOM    555  CA  PHE A  39      -8.148   6.944   3.616  1.00  6.19           C
ATOM    556  C   PHE A  39      -9.234   7.945   3.982  1.00  7.45           C
ATOM    557  O   PHE A  39      -9.807   8.587   3.103  1.00  7.50           O
ATOM    558  CB  PHE A  39      -6.911   7.715   3.149  1.00  8.20           C
ATOM    559  CG  PHE A  39      -5.736   6.844   2.776  1.00  7.37           C
ATOM    560  CD1 PHE A  39      -5.650   5.536   3.196  1.00  7.80           C
ATOM    561  CD2 PHE A  39      -4.726   7.360   1.991  1.00 11.36           C
ATOM    562  CE1 PHE A  39      -4.566   4.739   2.840  1.00  9.28           C
ATOM    563  CE2 PHE A  39      -3.640   6.587   1.652  1.00 11.63           C
ATOM    564  CZ  PHE A  39      -3.560   5.266   2.073  1.00 10.26           C
ATOM    565  H   PHE A  39      -8.677   6.479   1.787  1.00  8.39           H
ATOM    566  HA  PHE A  39      -7.922   6.415   4.397  1.00  7.47           H
ATOM    567  HB2 PHE A  39      -7.148   8.239   2.368  1.00  9.88           H
ATOM    568  HB3 PHE A  39      -6.625   8.305   3.863  1.00  9.88           H
ATOM    569  HD1 PHE A  39      -6.330   5.177   3.719  1.00  9.40           H
ATOM    570  HD2 PHE A  39      -4.769   8.244   1.708  1.00 13.68           H
ATOM    571  HE1 PHE A  39      -4.517   3.858   3.133  1.00 11.18           H
ATOM    572  HE2 PHE A  39      -2.964   6.945   1.122  1.00 13.99           H
ATOM    573  HZ  PHE A  39      -2.831   4.742   1.833  1.00 12.35           H
ATOM    574  N   TYR A  40      -9.513   8.085   5.268  1.00  6.09           N
ATOM    575  CA  TYR A  40     -10.635   8.895   5.726  1.00  7.23           C
ATOM    576  C   TYR A  40     -10.138   9.936   6.719  1.00  6.79           C
ATOM    577  O   TYR A  40      -9.179   9.693   7.454  1.00  7.92           O
ATOM    578  CB  TYR A  40     -11.655   8.004   6.406  1.00  6.91           C
ATOM    579  CG  TYR A  40     -12.254   6.969   5.497  1.00  7.72           C
ATOM    580  CD1 TYR A  40     -13.360   7.276   4.711  1.00  7.22           C
ATOM    581  CD2 TYR A  40     -11.737   5.677   5.425  1.00  6.25           C
ATOM    582  CE1 TYR A  40     -13.924   6.360   3.881  1.00  6.39           C
ATOM    583  CE2 TYR A  40     -12.303   4.736   4.594  1.00  6.26           C
ATOM    584  CZ  TYR A  40     -13.413   5.071   3.831  1.00  8.00           C
ATOM    585  OH  TYR A  40     -14.005   4.153   2.973  1.00  9.41           O
ATOM    586  H   TYR A  40      -9.064   7.719   5.903  1.00  7.35           H
ATOM    587  HA  TYR A  40     -11.053   9.344   4.975  1.00  8.72           H
ATOM    588  HB2 TYR A  40     -11.224   7.540   7.141  1.00  8.33           H
ATOM    589  HB3 TYR A  40     -12.377   8.557   6.744  1.00  8.33           H
ATOM    590  HD1 TYR A  40     -13.717   8.134   4.748  1.00  8.70           H
ATOM    591  HD2 TYR A  40     -11.001   5.447   5.945  1.00  7.55           H
ATOM    592  HE1 TYR A  40     -14.666   6.588   3.369  1.00  7.71           H
ATOM    593  HE2 TYR A  40     -11.952   3.876   4.555  1.00  7.56           H
ATOM    594  HH  TYR A  40     -13.612   3.413   3.030  1.00 11.33           H
ATOM    595  N   ARG A  41     -10.743  11.128   6.699  1.00  6.77           N
ATOM    596  CA  ARG A  41     -10.389  12.204   7.628  1.00  7.40           C
ATOM    597  C   ARG A  41     -11.458  12.257   8.708  1.00  7.49           C
ATOM    598  O   ARG A  41     -12.632  12.508   8.411  1.00  8.72           O
ATOM    599  CB  ARG A  41     -10.327  13.544   6.905  1.00 10.06           C
ATOM    600  CG  ARG A  41      -9.959  14.728   7.801  1.00 11.03           C
ATOM    601  CD  ARG A  41     -10.038  16.038   7.024  1.00 12.24           C
ATOM    602  NE  ARG A  41      -9.269  15.933   5.787  1.00 17.39           N
ATOM    603  CZ  ARG A  41      -7.994  16.283   5.638  1.00 15.73           C
ATOM    604  NH1 ARG A  41      -7.303  16.815   6.646  1.00 13.64           N
ATOM    605  NH2 ARG A  41      -7.410  16.089   4.456  1.00 15.12           N1+
ATOM    606  H   ARG A  41     -11.370  11.339   6.150  1.00  8.17           H
ATOM    607  HA  ARG A  41      -9.529  12.023   8.039  1.00  8.92           H
ATOM    608  HB2 ARG A  41      -9.660  13.488   6.203  1.00 12.12           H
ATOM    609  HB3 ARG A  41     -11.196  13.728   6.516  1.00 12.12           H
ATOM    610  HG2 ARG A  41     -10.580  14.774   8.545  1.00 13.28           H
ATOM    611  HG3 ARG A  41      -9.051  14.618   8.125  1.00 13.28           H
ATOM    612  HD2 ARG A  41     -10.962  16.227   6.798  1.00 14.73           H
ATOM    613  HD3 ARG A  41      -9.665  16.756   7.559  1.00 14.73           H
ATOM    614  HE  ARG A  41      -9.674  15.617   5.097  1.00 20.91           H
ATOM    615 HH11 ARG A  41      -7.679  16.929   7.411  1.00 16.41           H
ATOM    616 HH12 ARG A  41      -6.482  17.041   6.532  1.00 16.41           H
ATOM    617 HH21 ARG A  41      -7.860  15.754   3.804  1.00 18.18           H
ATOM    618 HH22 ARG A  41      -6.592  16.326   4.336  1.00 18.18           H
ATOM    619  N   THR A  42     -11.061  12.017   9.957  1.00  6.97           N
ATOM    620  CA  THR A  42     -12.052  11.860  11.004  1.00  7.23           C
ATOM    621  C   THR A  42     -11.776  12.800  12.168  1.00  6.69           C
ATOM    622  O   THR A  42     -10.619  13.032  12.537  1.00  7.10           O
ATOM    623  CB  THR A  42     -12.104  10.404  11.491  1.00  9.17           C
ATOM    624  OG1 THR A  42     -10.852  10.079  12.095  1.00  6.92           O
ATOM    625  CG2 THR A  42     -12.441   9.469  10.315  1.00  9.54           C
ATOM    626  H   THR A  42     -10.244  11.944  10.215  1.00  8.40           H
ATOM    627  HA  THR A  42     -12.925  12.082  10.643  1.00  8.71           H
ATOM    628  HB  THR A  42     -12.806  10.318  12.155  1.00 11.04           H
ATOM    629  HG1 THR A  42     -10.862   9.284  12.368  1.00  8.35           H
ATOM    630 HG21 THR A  42     -12.474   8.550  10.622  1.00 11.49           H
ATOM    631 HG22 THR A  42     -13.303   9.707   9.940  1.00 11.49           H
ATOM    632 HG23 THR A  42     -11.764   9.547   9.625  1.00 11.49           H
ATOM    633  N   PRO A  43     -12.820  13.370  12.764  1.00  9.04           N
ATOM    634  CA  PRO A  43     -12.627  14.244  13.903  1.00  9.74           C
ATOM    635  C   PRO A  43     -12.156  13.425  15.105  1.00  7.93           C
ATOM    636  O   PRO A  43     -12.532  12.251  15.238  1.00  7.69           O
ATOM    637  CB  PRO A  43     -14.020  14.832  14.148  1.00 11.62           C
ATOM    638  CG  PRO A  43     -14.752  14.634  12.881  0.54 14.77           C
ATOM    639  CD  PRO A  43     -14.238  13.327  12.354  1.00 11.26           C
ATOM    640  HA  PRO A  43     -11.992  14.950  13.703  1.00 11.73           H
ATOM    641  HB2 PRO A  43     -14.453  14.355  14.873  1.00 13.98           H
ATOM    642  HB3 PRO A  43     -13.945  15.777  14.356  1.00 13.98           H
ATOM    643  HG2 PRO A  43     -15.705  14.585  13.055  0.00 17.76           H
ATOM    644  HG3 PRO A  43     -14.549  15.357  12.267  1.00 17.76           H
ATOM    645  HD2 PRO A  43     -14.695  12.584  12.778  1.00 13.55           H
ATOM    646  HD3 PRO A  43     -14.315  13.294  11.388  1.00 13.55           H
ATOM    647  N   PRO A  44     -11.346  13.998  15.975  1.00  7.30           N
ATOM    648  CA  PRO A  44     -10.800  13.194  17.074  1.00  7.13           C
ATOM    649  C   PRO A  44     -11.865  12.763  18.066  1.00  8.22           C
ATOM    650  O   PRO A  44     -12.725  13.548  18.468  1.00  7.75           O
ATOM    651  CB  PRO A  44      -9.752  14.111  17.723  1.00 10.32           C
ATOM    652  CG  PRO A  44     -10.032  15.454  17.242  1.00 11.00           C
ATOM    653  CD  PRO A  44     -10.807  15.364  15.980  1.00  9.39           C
ATOM    654  HA  PRO A  44     -10.358  12.406  16.722  1.00  8.60           H
ATOM    655  HB2 PRO A  44      -9.841  14.071  18.689  1.00 12.43           H
ATOM    656  HB3 PRO A  44      -8.864  13.831  17.451  1.00 12.43           H
ATOM    657  HG2 PRO A  44     -10.547  15.929  17.913  1.00 13.24           H
ATOM    658  HG3 PRO A  44      -9.192  15.913  17.083  1.00 13.24           H
ATOM    659  HD2 PRO A  44     -11.530  16.010  15.984  1.00 11.30           H
ATOM    660  HD3 PRO A  44     -10.221  15.496  15.218  1.00 11.30           H
ATOM    661  N   LEU A  45     -11.794  11.490  18.452  1.00  8.21           N
ATOM    662  CA  LEU A  45     -12.463  10.993  19.642  1.00  7.66           C
ATOM    663  C   LEU A  45     -11.563  11.302  20.825  1.00  9.87           C
ATOM    664  O   LEU A  45     -10.364  10.997  20.802  1.00 12.02           O
ATOM    665  CB  LEU A  45     -12.622   9.480  19.527  1.00  8.02           C
ATOM    666  CG  LEU A  45     -13.100   8.728  20.774  1.00  8.48           C
ATOM    667  CD1 LEU A  45     -14.489   9.162  21.134  1.00 16.13           C
ATOM    668  CD2 LEU A  45     -13.037   7.233  20.540  1.00  9.72           C
ATOM    669  H   LEU A  45     -11.354  10.885  18.028  1.00  9.90           H
ATOM    670  HA  LEU A  45     -13.329  11.414  19.760  1.00  9.23           H
ATOM    671  HB2 LEU A  45     -13.262   9.298  18.822  1.00  9.67           H
ATOM    672  HB3 LEU A  45     -11.762   9.105  19.281  1.00  9.67           H
ATOM    673  HG  LEU A  45     -12.515   8.941  21.518  1.00 10.22           H
ATOM    674 HD11 LEU A  45     -14.776   8.678  21.923  1.00 19.40           H
ATOM    675 HD12 LEU A  45     -14.484  10.116  21.313  1.00 19.40           H
ATOM    676 HD13 LEU A  45     -15.082   8.968  20.391  1.00 19.40           H
ATOM    677 HD21 LEU A  45     -13.343   6.776  21.339  1.00 11.71           H
ATOM    678 HD22 LEU A  45     -13.608   7.007  19.789  1.00 11.71           H
ATOM    679 HD23 LEU A  45     -12.120   6.983  20.346  1.00 11.71           H
ATOM    680  N   GLY A  46     -12.133  11.916  21.849  1.00 10.59           N
ATOM    681  CA  GLY A  46     -11.387  12.247  23.039  1.00  8.51           C
ATOM    682  C   GLY A  46     -11.012  13.714  23.083  1.00  7.80           C
ATOM    683  O   GLY A  46     -11.835  14.586  22.795  1.00  9.83           O
ATOM    684  H   GLY A  46     -12.959  12.153  21.875  1.00 12.75           H
ATOM    685  HA2 GLY A  46     -11.919  12.040  23.823  1.00 10.25           H
ATOM    686  HA3 GLY A  46     -10.574  11.719  23.070  1.00 10.25           H
ATOM    687  N   PRO A  47      -9.786  14.017  23.493  1.00  7.77           N
ATOM    688  CA  PRO A  47      -9.385  15.428  23.597  1.00 10.43           C
ATOM    689  C   PRO A  47      -9.558  16.144  22.265  1.00  8.89           C
ATOM    690  O   PRO A  47      -9.231  15.613  21.212  1.00  7.59           O
ATOM    691  CB  PRO A  47      -7.902  15.348  23.993  1.00 12.41           C
ATOM    692  CG  PRO A  47      -7.672  13.995  24.512  1.00 13.45           C
ATOM    693  CD  PRO A  47      -8.699  13.099  23.888  1.00 10.14           C
ATOM    694  HA  PRO A  47      -9.889  15.883  24.289  1.00 12.56           H
ATOM    695  HB2 PRO A  47      -7.352  15.508  23.210  1.00 14.93           H
ATOM    696  HB3 PRO A  47      -7.716  16.009  24.678  1.00 14.93           H
ATOM    697  HG2 PRO A  47      -6.779  13.706  24.267  1.00 16.18           H
ATOM    698  HG3 PRO A  47      -7.771  14.001  25.477  1.00 16.18           H
ATOM    699  HD2 PRO A  47      -8.331  12.658  23.107  1.00 12.20           H
ATOM    700  HD3 PRO A  47      -9.022  12.455  24.538  1.00 12.20           H
ATOM    701  N   GLN A  48     -10.055  17.373  22.328  1.00  7.92           N
ATOM    702  CA  GLN A  48     -10.355  18.151  21.138  1.00  7.52           C
ATOM    703  C   GLN A  48      -9.245  19.108  20.747  1.00  8.27           C
ATOM    704  O   GLN A  48      -9.346  19.753  19.693  1.00  8.45           O
ATOM    705  CB  GLN A  48     -11.690  18.890  21.328  1.00  7.80           C
ATOM    706  CG  GLN A  48     -12.870  17.939  21.477  1.00  9.01           C
ATOM    707  CD  GLN A  48     -13.028  17.086  20.268  1.00  9.40           C
ATOM    708  OE1 GLN A  48     -13.303  17.591  19.188  1.00 11.80           O
ATOM    709  NE2 GLN A  48     -12.801  15.788  20.417  1.00  8.41           N
ATOM    710  H   GLN A  48     -10.230  17.784  23.062  1.00  9.54           H
ATOM    711  HA  GLN A  48     -10.472  17.535  20.398  1.00  9.06           H
ATOM    712  HB2 GLN A  48     -11.640  19.434  22.130  1.00  9.40           H
ATOM    713  HB3 GLN A  48     -11.853  19.452  20.555  1.00  9.40           H
ATOM    714  HG2 GLN A  48     -12.722  17.360  22.241  1.00 10.86           H
ATOM    715  HG3 GLN A  48     -13.684  18.453  21.596  1.00 10.86           H
ATOM    716 HE21 GLN A  48     -12.574  15.477  21.186  1.00 10.13           H
ATOM    717 HE22 GLN A  48     -12.880  15.258  19.745  1.00 10.13           H
ATOM    718  N   ASP A  49      -8.169  19.160  21.518  1.00  6.63           N
ATOM    719  CA  ASP A  49      -6.987  19.946  21.189  1.00  6.60           C
ATOM    720  C   ASP A  49      -5.983  19.125  20.398  1.00  6.43           C
ATOM    721  O   ASP A  49      -4.813  19.085  20.737  1.00  9.46           O
ATOM    722  CB  ASP A  49      -6.351  20.513  22.452  1.00  7.51           C
ATOM    723  CG  ASP A  49      -5.863  19.447  23.418  1.00  9.71           C
ATOM    724  OD1 ASP A  49      -6.458  18.351  23.476  1.00 10.49           O
ATOM    725  OD2 ASP A  49      -4.876  19.714  24.161  1.00 12.66           O1-
ATOM    726  H   ASP A  49      -8.097  18.734  22.262  1.00  8.00           H
ATOM    727  HA  ASP A  49      -7.257  20.694  20.634  1.00  7.96           H
ATOM    728  HB2 ASP A  49      -5.588  21.058  22.201  1.00  9.06           H
ATOM    729  HB3 ASP A  49      -7.006  21.058  22.916  1.00  9.06           H
ATOM    730  N   GLN A  50      -6.436  18.499  19.323  1.00  6.72           N
ATOM    731  CA  GLN A  50      -5.558  17.718  18.467  1.00  6.26           C
ATOM    732  C   GLN A  50      -6.123  17.728  17.055  1.00  6.93           C
ATOM    733  O   GLN A  50      -7.329  17.966  16.855  1.00  6.31           O
ATOM    734  CB  GLN A  50      -5.398  16.271  18.963  1.00  6.83           C
ATOM    735  CG  GLN A  50      -6.644  15.434  18.915  1.00  6.71           C
ATOM    736  CD  GLN A  50      -6.413  14.031  19.482  1.00  6.78           C
ATOM    737  OE1 GLN A  50      -5.484  13.327  19.090  1.00  7.62           O
ATOM    738  NE2 GLN A  50      -7.266  13.619  20.402  1.00 10.14           N
ATOM    739  H   GLN A  50      -7.257  18.510  19.066  1.00  8.10           H
ATOM    740  HA  GLN A  50      -4.681  18.131  18.447  1.00  7.55           H
ATOM    741  HB2 GLN A  50      -4.730  15.830  18.414  1.00  8.23           H
ATOM    742  HB3 GLN A  50      -5.097  16.293  19.885  1.00  8.23           H
ATOM    743  HG2 GLN A  50      -7.337  15.863  19.442  1.00  8.10           H
ATOM    744  HG3 GLN A  50      -6.932  15.344  17.993  1.00  8.10           H
ATOM    745 HE21 GLN A  50      -7.910  14.132  20.651  1.00 12.21           H
ATOM    746 HE22 GLN A  50      -7.178  12.838  20.751  1.00 12.21           H
ATOM    747  N   PRO A  51      -5.293  17.433  16.055  1.00  6.35           N
ATOM    748  CA  PRO A  51      -5.767  17.484  14.670  1.00  6.18           C
ATOM    749  C   PRO A  51      -6.673  16.307  14.338  1.00  7.79           C
ATOM    750  O   PRO A  51      -6.753  15.301  15.054  1.00  7.38           O
ATOM    751  CB  PRO A  51      -4.470  17.443  13.851  1.00  6.29           C
ATOM    752  CG  PRO A  51      -3.409  17.928  14.799  1.00  6.23           C
ATOM    753  CD  PRO A  51      -3.825  17.329  16.113  1.00  5.88           C
ATOM    754  HA  PRO A  51      -6.235  18.316  14.499  1.00  7.46           H
ATOM    755  HB2 PRO A  51      -4.289  16.533  13.568  1.00  7.59           H
ATOM    756  HB3 PRO A  51      -4.546  18.035  13.086  1.00  7.59           H
ATOM    757  HG2 PRO A  51      -2.540  17.597  14.524  1.00  7.52           H
ATOM    758  HG3 PRO A  51      -3.417  18.897  14.840  1.00  7.52           H
ATOM    759  HD2 PRO A  51      -3.551  16.400  16.166  1.00  7.10           H
ATOM    760  HD3 PRO A  51      -3.475  17.850  16.852  1.00  7.10           H
ATOM    761  N   ASP A  52      -7.355  16.452  13.211  1.00  7.60           N
ATOM    762  CA  ASP A  52      -8.131  15.359  12.657  1.00  7.08           C
ATOM    763  C   ASP A  52      -7.204  14.213  12.265  1.00  7.17           C
ATOM    764  O   ASP A  52      -6.053  14.412  11.875  1.00  7.11           O
ATOM    765  CB  ASP A  52      -8.866  15.808  11.392  1.00  7.37           C
ATOM    766  CG  ASP A  52      -9.993  16.786  11.670  1.00 11.71           C
ATOM    767  OD1 ASP A  52     -10.417  16.971  12.827  1.00  8.87           O
ATOM    768  OD2 ASP A  52     -10.438  17.394  10.674  1.00 13.24           O1-
ATOM    769  H   ASP A  52      -7.384  17.176  12.748  1.00  9.17           H
ATOM    770  HA  ASP A  52      -8.777  15.040  13.307  1.00  8.54           H
ATOM    771  HB2 ASP A  52      -8.233  16.243  10.799  1.00  8.89           H
ATOM    772  HB3 ASP A  52      -9.247  15.030  10.957  1.00  8.89           H
ATOM    773  N   TYR A  53      -7.737  13.003  12.362  1.00  5.81           N
ATOM    774  CA  TYR A  53      -6.996  11.796  12.041  1.00  6.02           C
ATOM    775  C   TYR A  53      -7.208  11.401  10.592  1.00  6.67           C
ATOM    776  O   TYR A  53      -8.278  11.617  10.015  1.00  6.23           O
ATOM    777  CB  TYR A  53      -7.500  10.637  12.906  1.00  7.00           C
ATOM    778  CG  TYR A  53      -6.958  10.645  14.323  1.00  7.37           C
ATOM    779  CD1 TYR A  53      -7.478  11.484  15.304  1.00  6.56           C
ATOM    780  CD2 TYR A  53      -5.894   9.838  14.679  1.00  5.48           C
ATOM    781  CE1 TYR A  53      -6.972  11.475  16.566  1.00  6.71           C
ATOM    782  CE2 TYR A  53      -5.399   9.832  15.944  1.00  6.70           C
ATOM    783  CZ  TYR A  53      -5.924  10.656  16.874  1.00  6.57           C
ATOM    784  OH  TYR A  53      -5.409  10.669  18.147  1.00  9.48           O
ATOM    785  H   TYR A  53      -8.545  12.854  12.618  1.00  7.01           H
ATOM    786  HA  TYR A  53      -6.049  11.929  12.203  1.00  7.27           H
ATOM    787  HB2 TYR A  53      -8.468  10.684  12.959  1.00  8.44           H
ATOM    788  HB3 TYR A  53      -7.235   9.800  12.492  1.00  8.44           H
ATOM    789  HD1 TYR A  53      -8.191  12.045  15.098  1.00  7.91           H
ATOM    790  HD2 TYR A  53      -5.525   9.267  14.045  1.00  6.62           H
ATOM    791  HE1 TYR A  53      -7.328  12.040  17.214  1.00  8.09           H
ATOM    792  HE2 TYR A  53      -4.682   9.281  16.161  1.00  8.08           H
ATOM    793  HH  TYR A  53      -5.830  11.220  18.622  1.00 11.42           H
ATOM    794  N   LEU A  54      -6.185  10.767  10.027  1.00  6.10           N
ATOM    795  CA  LEU A  54      -6.369   9.902   8.882  1.00  4.97           C
ATOM    796  C   LEU A  54      -6.559   8.493   9.434  1.00  5.10           C
ATOM    797  O   LEU A  54      -5.702   7.986  10.148  1.00  6.11           O
ATOM    798  CB  LEU A  54      -5.154   9.998   7.956  1.00  7.03           C
ATOM    799  CG  LEU A  54      -5.310   9.405   6.558  1.00  6.08           C
ATOM    800  CD1 LEU A  54      -4.086   9.756   5.718  1.00  7.55           C
ATOM    801  CD2 LEU A  54      -5.538   7.886   6.565  1.00  6.48           C
ATOM    802  H   LEU A  54      -5.370  10.825  10.295  1.00  7.36           H
ATOM    803  HA  LEU A  54      -7.165  10.162   8.392  1.00  6.01           H
ATOM    804  HB2 LEU A  54      -4.931  10.935   7.846  1.00  8.48           H
ATOM    805  HB3 LEU A  54      -4.413   9.539   8.381  1.00  8.48           H
ATOM    806  HG  LEU A  54      -6.081   9.813   6.135  1.00  7.33           H
ATOM    807 HD11 LEU A  54      -4.193   9.376   4.832  1.00  9.10           H
ATOM    808 HD12 LEU A  54      -4.012  10.721   5.657  1.00  9.10           H
ATOM    809 HD13 LEU A  54      -3.296   9.389   6.143  1.00  9.10           H
ATOM    810 HD21 LEU A  54      -5.628   7.577   5.650  1.00  7.82           H
ATOM    811 HD22 LEU A  54      -4.779   7.455   6.987  1.00  7.82           H
ATOM    812 HD23 LEU A  54      -6.349   7.691   7.062  1.00  7.82           H
ATOM    813  N   ASN A  55      -7.682   7.873   9.111  1.00  5.30           N
ATOM    814  CA  ASN A  55      -7.932   6.495   9.502  1.00  5.26           C
ATOM    815  C   ASN A  55      -8.065   5.611   8.274  1.00  6.97           C
ATOM    816  O   ASN A  55      -8.676   6.002   7.265  1.00  6.11           O
ATOM    817  CB  ASN A  55      -9.211   6.405  10.344  1.00  5.76           C
ATOM    818  CG  ASN A  55      -8.997   6.825  11.767  1.00  5.83           C
ATOM    819  OD1 ASN A  55      -9.560   7.803  12.272  1.00  6.40           O
ATOM    820  ND2 ASN A  55      -8.148   6.081  12.446  1.00  6.54           N
ATOM    821  H   ASN A  55      -8.322   8.231   8.662  1.00  6.40           H
ATOM    822  HA  ASN A  55      -7.190   6.171  10.035  1.00  6.36           H
ATOM    823  HB2 ASN A  55      -9.886   6.985   9.958  1.00  6.96           H
ATOM    824  HB3 ASN A  55      -9.524   5.487  10.346  1.00  6.96           H
ATOM    825 HD21 ASN A  55      -7.978   6.264  13.269  1.00  7.90           H
ATOM    826 HD22 ASN A  55      -7.764   5.411  12.066  1.00  7.90           H
ATOM    827  N   ALA A  56      -7.560   4.385   8.409  1.00  5.57           N
ATOM    828  CA  ALA A  56      -7.639   3.367   7.376  1.00  5.68           C
ATOM    829  C   ALA A  56      -7.622   2.000   8.062  1.00  7.33           C
ATOM    830  O   ALA A  56      -7.413   1.876   9.273  1.00  6.70           O
ATOM    831  CB  ALA A  56      -6.480   3.492   6.372  1.00  7.20           C
ATOM    832  H   ALA A  56      -7.154   4.116   9.118  1.00  6.73           H
ATOM    833  HA  ALA A  56      -8.476   3.459   6.894  1.00  6.86           H
ATOM    834  HB1 ALA A  56      -6.568   2.797   5.701  1.00  8.68           H
ATOM    835  HB2 ALA A  56      -6.520   4.365   5.952  1.00  8.68           H
ATOM    836  HB3 ALA A  56      -5.640   3.390   6.846  1.00  8.68           H
ATOM    837  N   ALA A  57      -7.864   0.958   7.279  1.00  5.33           N
ATOM    838  CA  ALA A  57      -7.749  -0.402   7.782  1.00  6.43           C
ATOM    839  C   ALA A  57      -7.041  -1.260   6.755  1.00  5.04           C
ATOM    840  O   ALA A  57      -7.102  -0.992   5.546  1.00  6.27           O
ATOM    841  CB  ALA A  57      -9.125  -1.016   8.037  1.00  8.89           C
ATOM    842  H   ALA A  57      -8.096   1.011   6.453  1.00  6.43           H
ATOM    843  HA  ALA A  57      -7.240  -0.410   8.607  1.00  7.76           H
ATOM    844  HB1 ALA A  57      -9.010  -1.920   8.370  1.00 10.70           H
ATOM    845  HB2 ALA A  57      -9.593  -0.478   8.694  1.00 10.70           H
ATOM    846  HB3 ALA A  57      -9.623  -1.031   7.205  1.00 10.70           H
ATOM    847  N   VAL A  58      -6.383  -2.303   7.239  1.00  6.09           N
ATOM    848  CA  VAL A  58      -5.683  -3.241   6.377  1.00  6.54           C
ATOM    849  C   VAL A  58      -5.960  -4.663   6.840  1.00  5.91           C
ATOM    850  O   VAL A  58      -6.042  -4.937   8.041  1.00  6.18           O
ATOM    851  CB  VAL A  58      -4.175  -2.972   6.407  1.00  8.90           C
ATOM    852  CG1 VAL A  58      -3.423  -3.876   5.443  0.77  9.17           C
ATOM    853  CG2 VAL A  58      -3.889  -1.565   6.035  0.53 10.30           C
ATOM    854  H   VAL A  58      -6.325  -2.491   8.076  1.00  7.35           H
ATOM    855  HA  VAL A  58      -5.998  -3.144   5.465  1.00  7.89           H
ATOM    856  HB  VAL A  58      -3.836  -3.128   7.303  1.00 10.72           H
ATOM    857 HG11 VAL A  58      -2.476  -3.673   5.494  0.76 11.05           H
ATOM    858 HG12 VAL A  58      -3.577  -4.801   5.692  1.00 11.05           H
ATOM    859 HG13 VAL A  58      -3.748  -3.717   4.543  1.00 11.05           H
ATOM    860 HG21 VAL A  58      -2.930  -1.421   6.062  1.00 12.41           H
ATOM    861 HG22 VAL A  58      -4.223  -1.402   5.139  0.91 12.41           H
ATOM    862 HG23 VAL A  58      -4.330  -0.976   6.666  0.49 12.41           H
ATOM    863  N   ALA A  59      -6.086  -5.577   5.888  1.00  5.12           N
ATOM    864  CA  ALA A  59      -6.172  -6.998   6.174  1.00  5.15           C
ATOM    865  C   ALA A  59      -4.811  -7.578   5.845  1.00  5.05           C
ATOM    866  O   ALA A  59      -4.295  -7.372   4.733  1.00  6.77           O
ATOM    867  CB  ALA A  59      -7.226  -7.650   5.280  1.00  6.69           C
ATOM    868  H   ALA A  59      -6.126  -5.393   5.049  1.00  6.18           H
ATOM    869  HA  ALA A  59      -6.383  -7.153   7.108  1.00  6.22           H
ATOM    870  HB1 ALA A  59      -7.270  -8.597   5.484  1.00  8.07           H
ATOM    871  HB2 ALA A  59      -8.085  -7.234   5.451  1.00  8.07           H
ATOM    872  HB3 ALA A  59      -6.975  -7.523   4.352  1.00  8.07           H
ATOM    873  N   LEU A  60      -4.210  -8.258   6.814  1.00  5.49           N
ATOM    874  CA  LEU A  60      -2.864  -8.800   6.716  1.00  6.29           C
ATOM    875  C   LEU A  60      -2.924 -10.296   6.983  1.00  5.95           C
ATOM    876  O   LEU A  60      -3.270 -10.709   8.096  1.00  6.74           O
ATOM    877  CB  LEU A  60      -1.976  -8.146   7.771  1.00  7.34           C
ATOM    878  CG  LEU A  60      -0.500  -8.542   7.728  1.00  6.38           C
ATOM    879  CD1 LEU A  60       0.234  -7.710   6.680  1.00  9.68           C
ATOM    880  CD2 LEU A  60       0.138  -8.365   9.087  1.00  9.34           C
ATOM    881  H   LEU A  60      -4.582  -8.423   7.572  1.00  6.63           H
ATOM    882  HA  LEU A  60      -2.495  -8.640   5.833  1.00  7.59           H
ATOM    883  HB2 LEU A  60      -2.022  -7.184   7.657  1.00  8.85           H
ATOM    884  HB3 LEU A  60      -2.315  -8.385   8.648  1.00  8.85           H
ATOM    885  HG  LEU A  60      -0.427  -9.477   7.478  1.00  7.69           H
ATOM    886 HD11 LEU A  60       1.167  -7.974   6.666  1.00 11.66           H
ATOM    887 HD12 LEU A  60      -0.169  -7.870   5.812  1.00 11.66           H
ATOM    888 HD13 LEU A  60       0.158  -6.772   6.913  1.00 11.66           H
ATOM    889 HD21 LEU A  60       1.072  -8.623   9.034  1.00 11.25           H
ATOM    890 HD22 LEU A  60       0.066  -7.435   9.351  1.00 11.25           H
ATOM    891 HD23 LEU A  60      -0.324  -8.928   9.728  1.00 11.25           H
ATOM    892  N   GLU A  61      -2.545 -11.106   6.006  1.00  6.87           N
ATOM    893  CA  GLU A  61      -2.405 -12.541   6.226  1.00  6.66           C
ATOM    894  C   GLU A  61      -1.095 -12.767   6.960  1.00  6.86           C
ATOM    895  O   GLU A  61      -0.067 -12.215   6.566  1.00  8.96           O
ATOM    896  CB  GLU A  61      -2.346 -13.254   4.876  1.00  7.98           C
ATOM    897  CG  GLU A  61      -2.121 -14.793   4.950  1.00  7.26           C
ATOM    898  CD  GLU A  61      -3.174 -15.528   5.749  1.00 11.60           C
ATOM    899  OE1 GLU A  61      -4.375 -15.261   5.578  1.00 12.24           O
ATOM    900  OE2 GLU A  61      -2.796 -16.380   6.574  1.00 11.01           O1-
ATOM    901  H   GLU A  61      -2.362 -10.852   5.205  1.00  8.29           H
ATOM    902  HA  GLU A  61      -3.143 -12.886   6.752  1.00  8.04           H
ATOM    903  HB2 GLU A  61      -3.185 -13.104   4.411  1.00  9.62           H
ATOM    904  HB3 GLU A  61      -1.617 -12.877   4.359  1.00  9.62           H
ATOM    905  HG2 GLU A  61      -2.128 -15.154   4.050  1.00  8.76           H
ATOM    906  HG3 GLU A  61      -1.261 -14.963   5.366  1.00  8.76           H
ATOM    907  N   THR A  62      -1.116 -13.562   8.025  1.00  6.55           N
ATOM    908  CA  THR A  62       0.099 -13.758   8.807  1.00  7.10           C
ATOM    909  C   THR A  62       0.133 -15.149   9.424  1.00  8.00           C
ATOM    910  O   THR A  62      -0.899 -15.712   9.818  1.00  8.07           O
ATOM    911  CB  THR A  62       0.239 -12.667   9.892  1.00  7.12           C
ATOM    912  OG1 THR A  62       1.519 -12.786  10.528  1.00  7.54           O
ATOM    913  CG2 THR A  62      -0.848 -12.765  10.961  1.00  7.52           C
ATOM    914  H   THR A  62      -1.804 -13.990   8.312  1.00  7.90           H
ATOM    915  HA  THR A  62       0.863 -13.681   8.215  1.00  8.56           H
ATOM    916  HB  THR A  62       0.173 -11.794   9.474  1.00  8.58           H
ATOM    917  HG1 THR A  62       2.131 -12.693   9.961  1.00  9.08           H
ATOM    918 HG21 THR A  62      -0.726 -12.065  11.622  1.00  9.07           H
ATOM    919 HG22 THR A  62      -1.723 -12.666  10.555  1.00  9.07           H
ATOM    920 HG23 THR A  62      -0.801 -13.627  11.403  1.00  9.07           H
ATOM    921  N   SER A  63       1.351 -15.694   9.525  1.00  6.40           N
ATOM    922  CA  SER A  63       1.606 -16.864  10.341  1.00  7.85           C
ATOM    923  C   SER A  63       2.288 -16.519  11.666  1.00  8.38           C
ATOM    924  O   SER A  63       2.652 -17.425  12.422  1.00 10.72           O
ATOM    925  CB  SER A  63       2.444 -17.878   9.560  1.00 11.74           C
ATOM    926  OG  SER A  63       1.811 -18.237   8.352  0.49 15.56           O
ATOM    927  H   SER A  63       2.048 -15.394   9.121  1.00  7.72           H
ATOM    928  HA  SER A  63       0.758 -17.284  10.550  1.00  9.47           H
ATOM    929  HB2 SER A  63       3.308 -17.485   9.359  1.00 14.14           H
ATOM    930  HB3 SER A  63       2.561 -18.674  10.103  1.00 14.14           H
ATOM    931  HG  SER A  63       1.703 -17.557   7.871  1.00 18.72           H
ATOM    932  N   LEU A  64       2.456 -15.240  11.989  1.00  6.89           N
ATOM    933  CA  LEU A  64       2.986 -14.860  13.287  1.00  6.73           C
ATOM    934  C   LEU A  64       1.974 -15.116  14.385  1.00  7.58           C
ATOM    935  O   LEU A  64       0.758 -15.061  14.177  1.00  7.00           O
ATOM    936  CB  LEU A  64       3.319 -13.375  13.305  1.00  6.71           C
ATOM    937  CG  LEU A  64       4.407 -12.898  12.333  1.00  8.60           C
ATOM    938  CD1 LEU A  64       4.549 -11.391  12.426  1.00 10.51           C
ATOM    939  CD2 LEU A  64       5.752 -13.552  12.607  1.00  9.96           C
ATOM    940  H   LEU A  64       2.270 -14.577  11.474  1.00  8.31           H
ATOM    941  HA  LEU A  64       3.792 -15.366  13.477  1.00  8.12           H
ATOM    942  HB2 LEU A  64       2.511 -12.881  13.095  1.00  8.09           H
ATOM    943  HB3 LEU A  64       3.613 -13.142  14.200  1.00  8.09           H
ATOM    944  HG  LEU A  64       4.142 -13.121  11.427  1.00 10.36           H
ATOM    945 HD11 LEU A  64       5.239 -11.100  11.809  1.00 12.66           H
ATOM    946 HD12 LEU A  64       3.702 -10.979  12.195  1.00 12.66           H
ATOM    947 HD13 LEU A  64       4.796 -11.153  13.334  1.00 12.66           H
ATOM    948 HD21 LEU A  64       6.401 -13.219  11.968  1.00 11.99           H
ATOM    949 HD22 LEU A  64       6.031 -13.332  13.509  1.00 11.99           H
ATOM    950 HD23 LEU A  64       5.660 -14.514  12.514  1.00 11.99           H
ATOM    951  N   ALA A  65       2.498 -15.329  15.583  1.00  7.07           N
ATOM    952  CA  ALA A  65       1.664 -15.328  16.761  1.00  7.20           C
ATOM    953  C   ALA A  65       1.160 -13.908  16.987  1.00  7.05           C
ATOM    954  O   ALA A  65       1.818 -12.936  16.617  1.00  6.58           O
ATOM    955  CB  ALA A  65       2.465 -15.760  17.975  1.00  9.63           C
ATOM    956  H   ALA A  65       3.332 -15.476  15.736  1.00  8.53           H
ATOM    957  HA  ALA A  65       0.908 -15.924  16.643  1.00  8.68           H
ATOM    958  HB1 ALA A  65       1.887 -15.752  18.754  1.00 11.60           H
ATOM    959  HB2 ALA A  65       2.807 -16.655  17.826  1.00 11.60           H
ATOM    960  HB3 ALA A  65       3.201 -15.142  18.104  1.00 11.60           H
ATOM    961  N   PRO A  66      -0.008 -13.751  17.586  1.00  6.59           N
ATOM    962  CA  PRO A  66      -0.540 -12.402  17.783  1.00  6.53           C
ATOM    963  C   PRO A  66       0.418 -11.469  18.500  1.00  7.36           C
ATOM    964  O   PRO A  66       0.546 -10.300  18.112  1.00  6.98           O
ATOM    965  CB  PRO A  66      -1.825 -12.654  18.569  1.00  7.94           C
ATOM    966  CG  PRO A  66      -2.248 -14.021  18.178  1.00  9.42           C
ATOM    967  CD  PRO A  66      -1.001 -14.786  17.899  1.00  8.26           C
ATOM    968  HA  PRO A  66      -0.771 -12.013  16.925  1.00  7.87           H
ATOM    969  HB2 PRO A  66      -1.642 -12.609  19.520  1.00  9.57           H
ATOM    970  HB3 PRO A  66      -2.497 -12.001  18.316  1.00  9.57           H
ATOM    971  HG2 PRO A  66      -2.738 -14.428  18.909  1.00 11.34           H
ATOM    972  HG3 PRO A  66      -2.801 -13.973  17.383  1.00 11.34           H
ATOM    973  HD2 PRO A  66      -0.730 -15.285  18.684  1.00  9.96           H
ATOM    974  HD3 PRO A  66      -1.129 -15.370  17.135  1.00  9.96           H
ATOM    975  N   GLU A  67       1.074 -11.927  19.562  1.00  8.61           N
ATOM    976  CA  GLU A  67       1.999 -11.052  20.273  1.00  7.49           C
ATOM    977  C   GLU A  67       3.202 -10.695  19.429  1.00  6.89           C
ATOM    978  O   GLU A  67       3.791  -9.631  19.607  1.00  7.44           O
ATOM    979  CB  GLU A  67       2.458 -11.748  21.550  1.00 10.87           C
ATOM    980  CG  GLU A  67       1.366 -12.002  22.556  1.00 21.06           C
ATOM    981  CD  GLU A  67       0.469 -13.215  22.245  1.00 25.87           C
ATOM    982  OE1 GLU A  67       0.719 -13.998  21.272  1.00 16.48           O
ATOM    983  OE2 GLU A  67      -0.509 -13.384  23.021  1.00 23.80           O1-
ATOM    984  H   GLU A  67       1.004 -12.721  19.885  1.00 10.38           H
ATOM    985  HA  GLU A  67       1.543 -10.231  20.518  1.00  9.02           H
ATOM    986  HB2 GLU A  67       2.844 -12.606  21.313  1.00 13.09           H
ATOM    987  HB3 GLU A  67       3.131 -11.196  21.979  1.00 13.09           H
ATOM    988  HG2 GLU A  67       1.773 -12.153  23.423  1.00 25.31           H
ATOM    989  HG3 GLU A  67       0.795 -11.218  22.596  1.00 25.31           H
ATOM    990  N   GLU A  68       3.608 -11.593  18.541  1.00  9.11           N
ATOM    991  CA  GLU A  68       4.733 -11.295  17.670  1.00  8.55           C
ATOM    992  C   GLU A  68       4.321 -10.296  16.598  1.00  7.48           C
ATOM    993  O   GLU A  68       5.088  -9.391  16.260  1.00  7.07           O
ATOM    994  CB  GLU A  68       5.281 -12.574  17.045  1.00  9.45           C
ATOM    995  CG  GLU A  68       6.538 -12.375  16.221  1.00 15.79           C
ATOM    996  CD  GLU A  68       7.779 -11.991  17.038  1.00 30.36           C
ATOM    997  OE1 GLU A  68       7.685 -11.875  18.281  1.00 28.70           O
ATOM    998  OE2 GLU A  68       8.857 -11.820  16.426  1.00 62.46           O1-
ATOM    999  H   GLU A  68       3.256 -12.369  18.425  1.00 10.97           H
ATOM   1000  HA  GLU A  68       5.441 -10.892  18.197  1.00 10.31           H
ATOM   1001  HB2 GLU A  68       5.490 -13.202  17.754  1.00 11.38           H
ATOM   1002  HB3 GLU A  68       4.603 -12.951  16.463  1.00 11.38           H
ATOM   1003  HG2 GLU A  68       6.737 -13.202  15.754  1.00 19.00           H
ATOM   1004  HG3 GLU A  68       6.379 -11.667  15.578  1.00 19.00           H
ATOM   1005  N   LEU A  69       3.080 -10.388  16.116  1.00  7.77           N
ATOM   1006  CA  LEU A  69       2.576  -9.334  15.252  1.00  7.44           C
ATOM   1007  C   LEU A  69       2.578  -8.002  15.996  1.00  6.96           C
ATOM   1008  O   LEU A  69       3.026  -6.972  15.461  1.00  6.57           O
ATOM   1009  CB  LEU A  69       1.177  -9.702  14.743  1.00  5.68           C
ATOM   1010  CG  LEU A  69       0.491  -8.623  13.882  1.00  5.62           C
ATOM   1011  CD1 LEU A  69       1.296  -8.326  12.621  1.00  9.39           C
ATOM   1012  CD2 LEU A  69      -0.915  -9.036  13.536  1.00  7.90           C
ATOM   1013  H   LEU A  69       2.530 -11.030  16.271  1.00  9.37           H
ATOM   1014  HA  LEU A  69       3.161  -9.249  14.484  1.00  8.97           H
ATOM   1015  HB2 LEU A  69       1.246 -10.505  14.203  1.00  6.85           H
ATOM   1016  HB3 LEU A  69       0.605  -9.873  15.507  1.00  6.85           H
ATOM   1017  HG  LEU A  69       0.438  -7.803  14.397  1.00  6.79           H
ATOM   1018 HD11 LEU A  69       0.835  -7.645  12.106  1.00 11.32           H
ATOM   1019 HD12 LEU A  69       2.176  -8.010  12.875  1.00 11.32           H
ATOM   1020 HD13 LEU A  69       1.374  -9.140  12.098  1.00 11.32           H
ATOM   1021 HD21 LEU A  69      -1.323  -8.342  12.996  1.00  9.53           H
ATOM   1022 HD22 LEU A  69      -0.886  -9.869  13.039  1.00  9.53           H
ATOM   1023 HD23 LEU A  69      -1.419  -9.157  14.356  1.00  9.53           H
ATOM   1024  N   LEU A  70       2.096  -8.006  17.245  1.00  6.02           N
ATOM   1025  CA  LEU A  70       2.092  -6.771  18.033  1.00  7.77           C
ATOM   1026  C   LEU A  70       3.501  -6.202  18.200  1.00  7.69           C
ATOM   1027  O   LEU A  70       3.705  -4.982  18.129  1.00  6.40           O
ATOM   1028  CB  LEU A  70       1.494  -7.071  19.402  1.00  7.06           C
ATOM   1029  CG  LEU A  70       1.302  -5.855  20.307  1.00  8.24           C
ATOM   1030  CD1 LEU A  70       0.266  -4.887  19.747  1.00  7.63           C
ATOM   1031  CD2 LEU A  70       0.937  -6.285  21.723  1.00  8.04           C
ATOM   1032  H   LEU A  70       1.773  -8.693  17.649  1.00  7.26           H
ATOM   1033  HA  LEU A  70       1.540  -6.106  17.593  1.00  9.36           H
ATOM   1034  HB2 LEU A  70       0.623  -7.480  19.275  1.00  8.51           H
ATOM   1035  HB3 LEU A  70       2.079  -7.690  19.865  1.00  8.51           H
ATOM   1036  HG  LEU A  70       2.145  -5.378  20.358  1.00  9.93           H
ATOM   1037 HD11 LEU A  70       0.179  -4.134  20.353  1.00  9.20           H
ATOM   1038 HD12 LEU A  70       0.561  -4.579  18.876  1.00  9.20           H
ATOM   1039 HD13 LEU A  70      -0.584  -5.347  19.666  1.00  9.20           H
ATOM   1040 HD21 LEU A  70       0.822  -5.494  22.272  1.00  9.69           H
ATOM   1041 HD22 LEU A  70       0.111  -6.792  21.695  1.00  9.69           H
ATOM   1042 HD23 LEU A  70       1.652  -6.835  22.079  1.00  9.69           H
ATOM   1043  N   ASN A  71       4.502  -7.061  18.426  1.00  6.49           N
ATOM   1044  CA  ASN A  71       5.862  -6.547  18.497  1.00  7.73           C
ATOM   1045  C   ASN A  71       6.223  -5.808  17.218  1.00  7.40           C
ATOM   1046  O   ASN A  71       6.869  -4.747  17.241  1.00  8.04           O
ATOM   1047  CB  ASN A  71       6.862  -7.684  18.712  1.00  7.51           C
ATOM   1048  CG  ASN A  71       6.728  -8.329  20.071  1.00  9.54           C
ATOM   1049  OD1 ASN A  71       6.218  -7.737  21.000  1.00  9.09           O
ATOM   1050  ND2 ASN A  71       7.220  -9.549  20.186  1.00 10.39           N
ATOM   1051  H   ASN A  71       4.421  -7.910  18.537  1.00  7.83           H
ATOM   1052  HA  ASN A  71       5.935  -5.929  19.241  1.00  9.32           H
ATOM   1053  HB2 ASN A  71       6.714  -8.367  18.040  1.00  9.05           H
ATOM   1054  HB3 ASN A  71       7.763  -7.332  18.635  1.00  9.05           H
ATOM   1055 HD21 ASN A  71       7.171  -9.964  20.937  1.00 12.51           H
ATOM   1056 HD22 ASN A  71       7.590  -9.928  19.508  1.00 12.51           H
ATOM   1057  N   HIS A  72       5.802  -6.354  16.080  1.00  6.86           N
ATOM   1058  CA  HIS A  72       6.125  -5.745  14.797  1.00  8.73           C
ATOM   1059  C   HIS A  72       5.353  -4.463  14.548  1.00  6.27           C
ATOM   1060  O   HIS A  72       5.924  -3.511  14.012  1.00  6.23           O
ATOM   1061  CB  HIS A  72       5.917  -6.737  13.668  1.00  7.57           C
ATOM   1062  CG  HIS A  72       7.058  -7.680  13.547  1.00  7.94           C
ATOM   1063  ND1 HIS A  72       7.149  -8.845  14.273  1.00 12.54           N
ATOM   1064  CD2 HIS A  72       8.215  -7.569  12.857  1.00 10.74           C
ATOM   1065  CE1 HIS A  72       8.289  -9.447  13.990  1.00 16.30           C
ATOM   1066  NE2 HIS A  72       8.952  -8.696  13.137  1.00 13.28           N
ATOM   1067  H   HIS A  72       5.332  -7.072  16.026  1.00  8.28           H
ATOM   1068  HA  HIS A  72       7.067  -5.513  14.802  1.00 10.51           H
ATOM   1069  HB2 HIS A  72       5.833  -6.254  12.830  1.00  9.12           H
ATOM   1070  HB3 HIS A  72       5.114  -7.253  13.839  1.00  9.12           H
ATOM   1071  HD1 HIS A  72       6.545  -9.147  14.805  1.00 15.09           H
ATOM   1072  HD2 HIS A  72       8.452  -6.881  12.278  1.00 12.94           H
ATOM   1073  HE1 HIS A  72       8.577 -10.261  14.338  1.00 19.60           H
ATOM   1074  N   THR A  73       4.071  -4.404  14.910  1.00  6.37           N
ATOM   1075  CA  THR A  73       3.328  -3.160  14.718  1.00  6.34           C
ATOM   1076  C   THR A  73       3.840  -2.073  15.642  1.00  6.92           C
ATOM   1077  O   THR A  73       3.936  -0.910  15.238  1.00  7.25           O
ATOM   1078  CB  THR A  73       1.817  -3.368  14.860  1.00  6.52           C
ATOM   1079  OG1 THR A  73       1.506  -3.925  16.137  1.00  5.99           O
ATOM   1080  CG2 THR A  73       1.273  -4.314  13.761  1.00  7.31           C
ATOM   1081  H   THR A  73       3.621  -5.049  15.259  1.00  7.69           H
ATOM   1082  HA  THR A  73       3.486  -2.856  13.811  1.00  7.64           H
ATOM   1083  HB  THR A  73       1.369  -2.512  14.770  1.00  7.86           H
ATOM   1084  HG1 THR A  73       1.765  -3.409  16.747  1.00  7.23           H
ATOM   1085 HG21 THR A  73       0.316  -4.432  13.869  1.00  8.81           H
ATOM   1086 HG22 THR A  73       1.448  -3.939  12.884  1.00  8.81           H
ATOM   1087 HG23 THR A  73       1.707  -5.180  13.825  1.00  8.81           H
ATOM   1088  N   GLN A  74       4.196  -2.437  16.876  1.00  7.74           N
ATOM   1089  CA  GLN A  74       4.755  -1.447  17.781  1.00  5.11           C
ATOM   1090  C   GLN A  74       6.106  -0.945  17.296  1.00  7.04           C
ATOM   1091  O   GLN A  74       6.443   0.234  17.498  1.00  7.65           O
ATOM   1092  CB  GLN A  74       4.862  -2.038  19.179  1.00  7.45           C
ATOM   1093  CG  GLN A  74       3.503  -2.189  19.851  1.00  7.21           C
ATOM   1094  CD  GLN A  74       3.552  -2.789  21.232  1.00  8.56           C
ATOM   1095  OE1 GLN A  74       4.538  -3.396  21.651  1.00  8.97           O
ATOM   1096  NE2 GLN A  74       2.468  -2.618  21.951  1.00  7.87           N
ATOM   1097  H   GLN A  74       4.125  -3.230  17.202  1.00  9.33           H
ATOM   1098  HA  GLN A  74       4.153  -0.687  17.824  1.00  6.18           H
ATOM   1099  HB2 GLN A  74       5.269  -2.916  19.121  1.00  8.98           H
ATOM   1100  HB3 GLN A  74       5.407  -1.454  19.729  1.00  8.98           H
ATOM   1101  HG2 GLN A  74       3.095  -1.312  19.926  1.00  8.69           H
ATOM   1102  HG3 GLN A  74       2.947  -2.762  19.301  1.00  8.69           H
ATOM   1103 HE21 GLN A  74       1.798  -2.189  21.624  1.00  9.48           H
ATOM   1104 HE22 GLN A  74       2.427  -2.935  22.750  1.00  9.48           H
ATOM   1105  N   ARG A  75       6.883  -1.794  16.624  1.00  6.16           N
ATOM   1106  CA  ARG A  75       8.150  -1.340  16.090  1.00  7.61           C
ATOM   1107  C   ARG A  75       7.925  -0.328  14.973  1.00  8.94           C
ATOM   1108  O   ARG A  75       8.661   0.665  14.866  1.00  7.66           O
ATOM   1109  CB  ARG A  75       8.964  -2.528  15.592  1.00  8.58           C
ATOM   1110  CG  ARG A  75      10.284  -2.102  14.987  1.00 15.11           C
ATOM   1111  CD  ARG A  75      11.236  -3.275  14.809  1.00 20.53           C
ATOM   1112  NE  ARG A  75      10.840  -4.143  13.710  1.00 18.06           N
ATOM   1113  CZ  ARG A  75      11.541  -5.194  13.284  1.00 23.21           C
ATOM   1114  NH1 ARG A  75      12.681  -5.524  13.873  1.00 28.10           N
ATOM   1115  NH2 ARG A  75      11.100  -5.914  12.262  1.00 21.86           N1+
ATOM   1116  H   ARG A  75       6.699  -2.620  16.470  1.00  7.43           H
ATOM   1117  HA  ARG A  75       8.654  -0.903  16.794  1.00  9.18           H
ATOM   1118  HB2 ARG A  75       9.151  -3.120  16.338  1.00 10.34           H
ATOM   1119  HB3 ARG A  75       8.457  -2.998  14.911  1.00 10.34           H
ATOM   1120  HG2 ARG A  75      10.123  -1.709  14.115  1.00 18.17           H
ATOM   1121  HG3 ARG A  75      10.708  -1.455  15.572  1.00 18.17           H
ATOM   1122  HD2 ARG A  75      12.125  -2.937  14.622  1.00 24.68           H
ATOM   1123  HD3 ARG A  75      11.244  -3.803  15.623  1.00 24.68           H
ATOM   1124  HE  ARG A  75      10.102  -3.965  13.306  1.00 21.71           H
ATOM   1125 HH11 ARG A  75      12.974  -5.058  14.533  1.00 33.76           H
ATOM   1126 HH12 ARG A  75      13.128  -6.204  13.594  1.00 33.76           H
ATOM   1127 HH21 ARG A  75      10.359  -5.706  11.878  1.00 26.27           H
ATOM   1128 HH22 ARG A  75      11.549  -6.596  11.991  1.00 26.27           H
ATOM   1129  N   ILE A  76       6.903  -0.548  14.141  1.00  6.91           N
ATOM   1130  CA  ILE A  76       6.603   0.409  13.081  1.00  6.52           C
ATOM   1131  C   ILE A  76       6.177   1.743  13.686  1.00  7.98           C
ATOM   1132  O   ILE A  76       6.581   2.809  13.219  1.00  7.21           O
ATOM   1133  CB  ILE A  76       5.535  -0.166  12.131  1.00  6.67           C
ATOM   1134  CG1 ILE A  76       6.061  -1.405  11.409  1.00  7.38           C
ATOM   1135  CG2 ILE A  76       5.116   0.862  11.094  1.00  6.53           C
ATOM   1136  CD1 ILE A  76       4.986  -2.189  10.678  1.00  8.11           C
ATOM   1137  H   ILE A  76       6.380  -1.230  14.169  1.00  8.33           H
ATOM   1138  HA  ILE A  76       7.408   0.563  12.563  1.00  7.87           H
ATOM   1139  HB  ILE A  76       4.757  -0.417  12.653  1.00  8.04           H
ATOM   1140 HG12 ILE A  76       6.723  -1.129  10.756  1.00  8.90           H
ATOM   1141 HG13 ILE A  76       6.469  -1.998  12.060  1.00  8.90           H
ATOM   1142 HG21 ILE A  76       4.445   0.469  10.514  1.00  7.88           H
ATOM   1143 HG22 ILE A  76       4.748   1.636  11.548  1.00  7.88           H
ATOM   1144 HG23 ILE A  76       5.893   1.121  10.574  1.00  7.88           H
ATOM   1145 HD11 ILE A  76       5.394  -2.956  10.246  1.00  9.77           H
ATOM   1146 HD12 ILE A  76       4.321  -2.484  11.319  1.00  9.77           H
ATOM   1147 HD13 ILE A  76       4.575  -1.615  10.013  1.00  9.77           H
ATOM   1148  N   GLU A  77       5.392   1.707  14.766  1.00  6.29           N
ATOM   1149  CA  GLU A  77       5.002   2.941  15.447  1.00  6.80           C
ATOM   1150  C   GLU A  77       6.226   3.708  15.885  1.00  8.17           C
ATOM   1151  O   GLU A  77       6.322   4.922  15.657  1.00  9.60           O
ATOM   1152  CB  GLU A  77       4.122   2.625  16.657  1.00  7.90           C
ATOM   1153  CG  GLU A  77       2.735   2.131  16.311  1.00  7.27           C
ATOM   1154  CD  GLU A  77       1.907   1.828  17.542  1.00  7.25           C
ATOM   1155  OE1 GLU A  77       2.509   1.420  18.570  1.00  9.60           O
ATOM   1156  OE2 GLU A  77       0.666   1.972  17.502  1.00  7.54           O1-
ATOM   1157  H   GLU A  77       5.076   0.989  15.119  1.00  7.59           H
ATOM   1158  HA  GLU A  77       4.494   3.498  14.837  1.00  8.20           H
ATOM   1159  HB2 GLU A  77       4.556   1.936  17.185  1.00  9.52           H
ATOM   1160  HB3 GLU A  77       4.023   3.430  17.188  1.00  9.52           H
ATOM   1161  HG2 GLU A  77       2.274   2.814  15.799  1.00  8.76           H
ATOM   1162  HG3 GLU A  77       2.808   1.316  15.790  1.00  8.76           H
ATOM   1163  N   LEU A  78       7.184   3.009  16.515  1.00  8.82           N
ATOM   1164  CA  LEU A  78       8.395   3.679  16.981  1.00  9.69           C
ATOM   1165  C   LEU A  78       9.225   4.194  15.823  1.00 10.54           C
ATOM   1166  O   LEU A  78       9.776   5.299  15.899  1.00 13.24           O
ATOM   1167  CB  LEU A  78       9.191   2.751  17.893  1.00 13.14           C
ATOM   1168  CG  LEU A  78       8.548   2.504  19.266  0.70 20.70           C
ATOM   1169  CD1 LEU A  78       9.421   1.596  20.107  0.50 27.35           C
ATOM   1170  CD2 LEU A  78       8.282   3.804  20.022  0.58 25.89           C
ATOM   1171  H   LEU A  78       7.153   2.166  16.679  1.00 10.63           H
ATOM   1172  HA  LEU A  78       8.132   4.448  17.511  1.00 11.66           H
ATOM   1173  HB2 LEU A  78       9.287   1.892  17.454  1.00 15.81           H
ATOM   1174  HB3 LEU A  78      10.066   3.141  18.044  1.00 15.81           H
ATOM   1175  HG  LEU A  78       7.697   2.058  19.135  0.00 24.88           H
ATOM   1176 HD11 LEU A  78       8.993   1.456  20.967  1.00 32.86           H
ATOM   1177 HD12 LEU A  78       9.528   0.748  19.649  0.11 32.86           H
ATOM   1178 HD13 LEU A  78      10.285   2.017  20.232  0.23 32.86           H
ATOM   1179 HD21 LEU A  78       7.878   3.594  20.878  1.00 31.11           H
ATOM   1180 HD22 LEU A  78       9.123   4.268  20.158  0.76 31.11           H
ATOM   1181 HD23 LEU A  78       7.681   4.356  19.499  0.15 31.11           H
ATOM   1182  N   GLN A  79       9.331   3.412  14.747  1.00 10.11           N
ATOM   1183  CA  GLN A  79      10.064   3.852  13.562  1.00 12.89           C
ATOM   1184  C   GLN A  79       9.512   5.156  13.029  1.00 13.16           C
ATOM   1185  O   GLN A  79      10.239   5.923  12.391  1.00 11.86           O
ATOM   1186  CB  GLN A  79       9.919   2.830  12.409  1.00 18.45           C
ATOM   1187  CG  GLN A  79      10.707   1.518  12.467  1.00 29.59           C
ATOM   1188  CD  GLN A  79      10.232   0.483  11.411  1.00 21.94           C
ATOM   1189  OE1 GLN A  79       9.509   0.812  10.439  1.00 21.20           O
ATOM   1190  NE2 GLN A  79      10.630  -0.770  11.604  1.00 52.68           N
ATOM   1191  H   GLN A  79       8.989   2.626  14.679  1.00 12.17           H
ATOM   1192  HA  GLN A  79      11.004   3.965  13.772  1.00 15.51           H
ATOM   1193  HB2 GLN A  79       8.982   2.588  12.348  1.00 22.18           H
ATOM   1194  HB3 GLN A  79      10.182   3.275  11.588  1.00 22.18           H
ATOM   1195  HG2 GLN A  79      11.645   1.705  12.303  1.00 35.55           H
ATOM   1196  HG3 GLN A  79      10.597   1.122  13.346  1.00 35.55           H
ATOM   1197 HE21 GLN A  79      11.121  -0.965  12.283  1.00 63.26           H
ATOM   1198 HE22 GLN A  79      10.397  -1.385  11.051  1.00 63.26           H
ATOM   1199  N   GLN A  80       8.218   5.392  13.222  1.00  9.92           N
ATOM   1200  CA  GLN A  80       7.547   6.581  12.708  1.00  9.76           C
ATOM   1201  C   GLN A  80       7.338   7.635  13.775  1.00 10.13           C
ATOM   1202  O   GLN A  80       6.500   8.519  13.612  1.00 10.51           O
ATOM   1203  CB  GLN A  80       6.240   6.195  12.031  1.00  9.98           C
ATOM   1204  CG  GLN A  80       6.555   5.278  10.860  1.00  8.80           C
ATOM   1205  CD  GLN A  80       5.434   5.012   9.914  1.00  9.56           C
ATOM   1206  OE1 GLN A  80       5.437   3.973   9.239  1.00  9.90           O
ATOM   1207  NE2 GLN A  80       4.510   5.953   9.786  1.00  9.99           N
ATOM   1208  H   GLN A  80       7.695   4.866  13.657  1.00 11.94           H
ATOM   1209  HA  GLN A  80       8.115   6.975  12.027  1.00 11.76           H
ATOM   1210  HB2 GLN A  80       5.673   5.719  12.657  1.00 12.01           H
ATOM   1211  HB3 GLN A  80       5.795   6.989  11.696  1.00 12.01           H
ATOM   1212  HG2 GLN A  80       7.276   5.676  10.348  1.00 10.60           H
ATOM   1213  HG3 GLN A  80       6.844   4.422  11.213  1.00 10.60           H
ATOM   1214 HE21 GLN A  80       4.571   6.681  10.239  1.00 12.04           H
ATOM   1215 HE22 GLN A  80       3.848   5.835   9.250  1.00 12.04           H
ATOM   1216  N   GLY A  81       8.078   7.551  14.864  1.00  9.04           N
ATOM   1217  CA  GLY A  81       8.122   8.624  15.833  1.00 10.77           C
ATOM   1218  C   GLY A  81       6.949   8.696  16.760  1.00 10.57           C
ATOM   1219  O   GLY A  81       6.715   9.746  17.351  1.00 11.73           O
ATOM   1220  H   GLY A  81       8.569   6.875  15.067  1.00 10.89           H
ATOM   1221  HA2 GLY A  81       8.922   8.526  16.373  1.00 12.96           H
ATOM   1222  HA3 GLY A  81       8.181   9.469  15.362  1.00 12.96           H
ATOM   1223  N   ALA A  82       6.197   7.617  16.917  1.00  8.45           N
ATOM   1224  CA  ALA A  82       5.066   7.648  17.817  1.00  9.94           C
ATOM   1225  C   ALA A  82       5.553   7.828  19.244  1.00 14.30           C
ATOM   1226  O   ALA A  82       6.447   7.113  19.710  1.00 14.74           O
ATOM   1227  CB  ALA A  82       4.256   6.364  17.689  1.00 12.94           C
ATOM   1228  H   ALA A  82       6.320   6.865  16.518  1.00 10.18           H
ATOM   1229  HA  ALA A  82       4.493   8.398  17.591  1.00 11.97           H
ATOM   1230  HB1 ALA A  82       3.503   6.404  18.300  1.00 15.57           H
ATOM   1231  HB2 ALA A  82       3.938   6.282  16.776  1.00 15.57           H
ATOM   1232  HB3 ALA A  82       4.823   5.610  17.912  1.00 15.57           H
ATOM   1233  N   VAL A  83       4.961   8.798  19.927  1.00 12.38           N
ATOM   1234  CA  VAL A  83       5.236   9.077  21.331  1.00 13.26           C
ATOM   1235  C   VAL A  83       3.923   8.979  22.104  1.00 12.53           C
ATOM   1236  O   VAL A  83       2.923   9.604  21.722  1.00 14.10           O
ATOM   1237  CB  VAL A  83       5.853  10.478  21.469  1.00 16.78           C
ATOM   1238  CG1 VAL A  83       5.954  10.889  22.932  1.00 19.28           C
ATOM   1239  CG2 VAL A  83       7.217  10.528  20.777  1.00 16.50           C
ATOM   1240  H   VAL A  83       4.376   9.327  19.586  1.00 14.89           H
ATOM   1241  HA  VAL A  83       5.859   8.422  21.683  1.00 15.95           H
ATOM   1242  HB  VAL A  83       5.274  11.116  21.024  1.00 20.18           H
ATOM   1243 HG11 VAL A  83       6.347  11.775  22.984  1.00 23.17           H
ATOM   1244 HG12 VAL A  83       5.065  10.897  23.319  1.00 23.17           H
ATOM   1245 HG13 VAL A  83       6.514  10.251  23.401  1.00 23.17           H
ATOM   1246 HG21 VAL A  83       7.588  11.419  20.876  1.00 19.85           H
ATOM   1247 HG22 VAL A  83       7.805   9.877  21.191  1.00 19.85           H
ATOM   1248 HG23 VAL A  83       7.102  10.320  19.837  1.00 19.85           H
ATOM   1249  N   ARG A  84       3.924   8.198  23.176  1.00 14.45           N
ATOM   1250  CA  ARG A  84       2.733   8.034  23.996  1.00 14.14           C
ATOM   1251  C   ARG A  84       2.660   9.199  24.974  1.00 14.93           C
ATOM   1252  O   ARG A  84       3.443   9.274  25.931  1.00 15.90           O
ATOM   1253  CB  ARG A  84       2.790   6.697  24.723  1.00 17.38           C
ATOM   1254  CG  ARG A  84       1.597   6.423  25.604  0.73 19.16           C
ATOM   1255  CD  ARG A  84       1.843   5.264  26.551  0.67 21.67           C
ATOM   1256  NE  ARG A  84       2.329   4.076  25.855  0.54 28.24           N
ATOM   1257  CZ  ARG A  84       2.144   2.828  26.275  0.51 32.75           C
ATOM   1258  NH1 ARG A  84       1.463   2.590  27.388  0.49 36.76           N
ATOM   1259  NH2 ARG A  84       2.630   1.812  25.574  0.69 24.58           N1+
ATOM   1260  H   ARG A  84       4.605   7.751  23.452  1.00 17.38           H
ATOM   1261  HA  ARG A  84       1.943   8.049  23.433  1.00 17.01           H
ATOM   1262  HB2 ARG A  84       2.841   5.986  24.065  1.00 20.90           H
ATOM   1263  HB3 ARG A  84       3.581   6.681  25.284  1.00 20.90           H
ATOM   1264  HG2 ARG A  84       1.405   7.212  26.135  0.00 23.04           H
ATOM   1265  HG3 ARG A  84       0.834   6.201  25.047  0.55 23.04           H
ATOM   1266  HD2 ARG A  84       2.510   5.525  27.205  1.00 26.05           H
ATOM   1267  HD3 ARG A  84       1.012   5.034  26.995  0.33 26.05           H
ATOM   1268  HE  ARG A  84       2.766   4.191  25.123  0.49 33.93           H
ATOM   1269 HH11 ARG A  84       1.146   3.245  27.846  1.00 44.16           H
ATOM   1270 HH12 ARG A  84       1.343   1.781  27.654  0.83 44.16           H
ATOM   1271 HH21 ARG A  84       3.069   1.961  24.850  1.00 29.53           H
ATOM   1272 HH22 ARG A  84       2.505   1.005  25.843  0.00 29.53           H
ATOM   1273  N   LYS A  85       1.742  10.123  24.718  1.00 14.33           N
ATOM   1274  CA  LYS A  85       1.568  11.242  25.624  1.00 17.90           C
ATOM   1275  C   LYS A  85       0.883  10.766  26.905  1.00 14.33           C
ATOM   1276  O   LYS A  85       0.313   9.677  26.973  1.00 13.28           O
ATOM   1277  CB  LYS A  85       0.735  12.330  24.949  1.00 16.56           C
ATOM   1278  CG  LYS A  85       1.428  12.995  23.752  1.00 19.41           C
ATOM   1279  CD  LYS A  85       0.608  14.153  23.179  0.66 17.04           C
ATOM   1280  CE  LYS A  85       0.900  15.454  23.918  0.76 21.47           C
ATOM   1281  NZ  LYS A  85       0.630  16.646  23.080  0.10 27.67           N1+
ATOM   1282  H   LYS A  85       1.216  10.124  24.038  1.00 17.23           H
ATOM   1283  HA  LYS A  85       2.434  11.612  25.854  1.00 21.52           H
ATOM   1284  HB2 LYS A  85      -0.093  11.938  24.631  1.00 19.91           H
ATOM   1285  HB3 LYS A  85       0.541  13.023  25.600  1.00 19.91           H
ATOM   1286  HG2 LYS A  85       2.287  13.345  24.036  1.00 23.33           H
ATOM   1287  HG3 LYS A  85       1.551  12.336  23.050  1.00 23.33           H
ATOM   1288  HD2 LYS A  85       0.836  14.276  22.244  0.16 20.49           H
ATOM   1289  HD3 LYS A  85      -0.337  13.955  23.272  1.00 20.49           H
ATOM   1290  HE2 LYS A  85       0.336  15.506  24.706  0.55 25.81           H
ATOM   1291  HE3 LYS A  85       1.835  15.472  24.175  1.00 25.81           H
ATOM   1292  HZ1 LYS A  85       0.809  17.387  23.539  0.00 33.25           H
ATOM   1293  HZ2 LYS A  85       1.140  16.627  22.351  0.07 33.25           H
ATOM   1294  HZ3 LYS A  85      -0.226  16.658  22.835  0.80 33.25           H
ATOM   1295  N   ALA A  86       0.944  11.607  27.938  1.00 13.44           N
ATOM   1296  CA  ALA A  86       0.327  11.255  29.209  1.00 10.42           C
ATOM   1297  C   ALA A  86      -1.182  11.104  29.067  1.00 14.30           C
ATOM   1298  O   ALA A  86      -1.796  10.222  29.685  1.00 12.56           O
ATOM   1299  CB  ALA A  86       0.633  12.341  30.237  1.00 12.80           C
ATOM   1300  H   ALA A  86       1.332  12.374  27.927  1.00 16.16           H
ATOM   1301  HA  ALA A  86       0.693  10.415  29.528  1.00 12.55           H
ATOM   1302  HB1 ALA A  86       0.220  12.102  31.081  1.00 15.40           H
ATOM   1303  HB2 ALA A  86       1.594  12.410  30.346  1.00 15.40           H
ATOM   1304  HB3 ALA A  86       0.275  13.185  29.920  1.00 15.40           H
ATOM   1305  N   GLU A  87      -1.806  11.966  28.281  1.00 11.86           N
ATOM   1306  CA  GLU A  87      -3.256  11.976  28.182  1.00 13.19           C
ATOM   1307  C   GLU A  87      -3.752  10.801  27.359  1.00 11.29           C
ATOM   1308  O   GLU A  87      -3.153  10.417  26.346  1.00 15.36           O
ATOM   1309  CB  GLU A  87      -3.765  13.281  27.565  1.00 15.60           C
ATOM   1310  CG  GLU A  87      -3.643  13.347  26.071  1.00 17.67           C
ATOM   1311  CD  GLU A  87      -4.057  14.681  25.492  1.00 22.48           C
ATOM   1312  OE1 GLU A  87      -4.792  15.428  26.167  1.00 22.91           O
ATOM   1313  OE2 GLU A  87      -3.647  14.962  24.350  1.00 24.07           O1-
ATOM   1314  H   GLU A  87      -1.413  12.555  27.793  1.00 14.27           H
ATOM   1315  HA  GLU A  87      -3.633  11.898  29.072  1.00 15.87           H
ATOM   1316  HB2 GLU A  87      -4.703  13.385  27.789  1.00 18.76           H
ATOM   1317  HB3 GLU A  87      -3.256  14.019  27.936  1.00 18.76           H
ATOM   1318  HG2 GLU A  87      -2.718  13.190  25.824  1.00 21.24           H
ATOM   1319  HG3 GLU A  87      -4.209  12.663  25.679  1.00 21.24           H
ATOM   1320  N   ARG A  88      -4.882  10.261  27.776  1.00  9.29           N
ATOM   1321  CA  ARG A  88      -5.526   9.208  27.010  1.00  9.95           C
ATOM   1322  C   ARG A  88      -6.114   9.780  25.723  1.00  7.95           C
ATOM   1323  O   ARG A  88      -6.675  10.873  25.709  1.00  8.02           O
ATOM   1324  CB  ARG A  88      -6.638   8.598  27.861  1.00 10.74           C
ATOM   1325  CG  ARG A  88      -7.390   7.502  27.146  1.00  8.25           C
ATOM   1326  CD  ARG A  88      -8.415   6.843  28.047  1.00  9.12           C
ATOM   1327  NE  ARG A  88      -8.948   5.662  27.389  1.00  8.11           N
ATOM   1328  CZ  ARG A  88      -9.921   4.889  27.865  1.00  6.84           C
ATOM   1329  NH1 ARG A  88     -10.502   5.174  29.017  1.00  7.50           N
ATOM   1330  NH2 ARG A  88     -10.331   3.841  27.179  1.00  7.67           N1+
ATOM   1331  H   ARG A  88      -5.297  10.484  28.495  1.00 11.19           H
ATOM   1332  HA  ARG A  88      -4.882   8.517  26.786  1.00 11.99           H
ATOM   1333  HB2 ARG A  88      -6.249   8.219  28.664  1.00 12.93           H
ATOM   1334  HB3 ARG A  88      -7.273   9.292  28.096  1.00 12.93           H
ATOM   1335  HG2 ARG A  88      -7.856   7.879  26.383  1.00  9.94           H
ATOM   1336  HG3 ARG A  88      -6.763   6.822  26.853  1.00  9.94           H
ATOM   1337  HD2 ARG A  88      -7.993   6.573  28.877  1.00 10.99           H
ATOM   1338  HD3 ARG A  88      -9.144   7.459  28.217  1.00 10.99           H
ATOM   1339  HE  ARG A  88      -8.606   5.444  26.630  1.00  9.78           H
ATOM   1340 HH11 ARG A  88     -10.245   5.857  29.471  1.00  9.04           H
ATOM   1341 HH12 ARG A  88     -11.133   4.671  29.316  1.00  9.04           H
ATOM   1342 HH21 ARG A  88      -9.962   3.648  26.427  1.00  9.24           H
ATOM   1343 HH22 ARG A  88     -10.963   3.345  27.488  1.00  9.24           H
ATOM   1344  N   TRP A  89      -5.969   9.039  24.630  1.00  7.26           N
ATOM   1345  CA  TRP A  89      -6.579   9.383  23.357  1.00  6.63           C
ATOM   1346  C   TRP A  89      -6.024  10.668  22.757  1.00  7.06           C
ATOM   1347  O   TRP A  89      -6.681  11.290  21.927  1.00  7.85           O
ATOM   1348  CB  TRP A  89      -8.106   9.368  23.431  1.00  7.44           C
ATOM   1349  CG  TRP A  89      -8.643   7.990  23.641  1.00  5.28           C
ATOM   1350  CD1 TRP A  89      -7.942   6.801  23.626  1.00  7.24           C
ATOM   1351  CD2 TRP A  89     -10.013   7.646  23.853  1.00  6.35           C
ATOM   1352  NE1 TRP A  89      -8.806   5.757  23.831  1.00  6.18           N
ATOM   1353  CE2 TRP A  89     -10.078   6.246  23.989  1.00  6.83           C
ATOM   1354  CE3 TRP A  89     -11.187   8.389  23.957  1.00  8.00           C
ATOM   1355  CZ2 TRP A  89     -11.278   5.574  24.202  1.00  7.58           C
ATOM   1356  CZ3 TRP A  89     -12.375   7.729  24.181  1.00  9.08           C
ATOM   1357  CH2 TRP A  89     -12.413   6.326  24.304  1.00  8.27           C
ATOM   1358  H   TRP A  89      -5.509   8.312  24.603  1.00  8.75           H
ATOM   1359  HA  TRP A  89      -6.340   8.679  22.735  1.00  8.00           H
ATOM   1360  HB2 TRP A  89      -8.394   9.922  24.173  1.00  8.97           H
ATOM   1361  HB3 TRP A  89      -8.468   9.710  22.598  1.00  8.97           H
ATOM   1362  HD1 TRP A  89      -7.024   6.721  23.500  1.00  8.73           H
ATOM   1363  HE1 TRP A  89      -8.583   4.927  23.872  1.00  7.46           H
ATOM   1364  HE3 TRP A  89     -11.168   9.315  23.880  1.00  9.65           H
ATOM   1365  HZ2 TRP A  89     -11.304   4.648  24.286  1.00  9.14           H
ATOM   1366  HZ3 TRP A  89     -13.163   8.217  24.255  1.00 10.94           H
ATOM   1367  HH2 TRP A  89     -13.228   5.903  24.456  1.00  9.97           H
ATOM   1368  N   GLY A  90      -4.799  11.037  23.146  1.00  6.69           N
ATOM   1369  CA  GLY A  90      -4.097  12.144  22.530  1.00  7.47           C
ATOM   1370  C   GLY A  90      -3.458  11.765  21.204  1.00  7.73           C
ATOM   1371  O   GLY A  90      -3.553  10.633  20.725  1.00  8.08           O
ATOM   1372  H   GLY A  90      -4.355  10.651  23.774  1.00  8.06           H
ATOM   1373  HA2 GLY A  90      -4.718  12.873  22.374  1.00  9.01           H
ATOM   1374  HA3 GLY A  90      -3.400  12.457  23.128  1.00  9.01           H
ATOM   1375  N   PRO A  91      -2.819  12.757  20.574  1.00  6.72           N
ATOM   1376  CA  PRO A  91      -2.367  12.605  19.184  1.00  6.84           C
ATOM   1377  C   PRO A  91      -1.165  11.687  19.043  1.00  7.44           C
ATOM   1378  O   PRO A  91      -0.387  11.480  19.969  1.00  8.20           O
ATOM   1379  CB  PRO A  91      -2.023  14.051  18.781  1.00  6.53           C
ATOM   1380  CG  PRO A  91      -1.718  14.758  20.054  1.00  7.49           C
ATOM   1381  CD  PRO A  91      -2.678  14.150  21.041  1.00  7.59           C
ATOM   1382  HA  PRO A  91      -3.091  12.278  18.627  1.00  8.25           H
ATOM   1383  HB2 PRO A  91      -1.250  14.051  18.196  1.00  7.88           H
ATOM   1384  HB3 PRO A  91      -2.786  14.456  18.340  1.00  7.88           H
ATOM   1385  HG2 PRO A  91      -0.799  14.589  20.314  1.00  9.03           H
ATOM   1386  HG3 PRO A  91      -1.882  15.709  19.952  1.00  9.03           H
ATOM   1387  HD2 PRO A  91      -2.301  14.170  21.934  1.00  9.15           H
ATOM   1388  HD3 PRO A  91      -3.533  14.606  21.006  1.00  9.15           H
ATOM   1389  N   ARG A  92      -1.013  11.163  17.826  1.00  6.30           N
ATOM   1390  CA  ARG A  92       0.047  10.214  17.496  1.00  6.73           C
ATOM   1391  C   ARG A  92       0.448  10.392  16.040  1.00  6.38           C
ATOM   1392  O   ARG A  92      -0.409  10.518  15.166  1.00  6.58           O
ATOM   1393  CB  ARG A  92      -0.448   8.764  17.586  1.00  8.96           C
ATOM   1394  CG  ARG A  92      -0.764   8.267  18.952  1.00  9.73           C
ATOM   1395  CD  ARG A  92       0.465   8.033  19.811  1.00  9.78           C
ATOM   1396  NE  ARG A  92       0.017   7.767  21.178  1.00 10.38           N
ATOM   1397  CZ  ARG A  92      -0.493   6.612  21.602  1.00  9.48           C
ATOM   1398  NH1 ARG A  92      -0.552   5.575  20.787  1.00 11.97           N
ATOM   1399  NH2 ARG A  92      -0.938   6.486  22.851  1.00 10.72           N1+
ATOM   1400  H   ARG A  92      -1.525  11.348  17.160  1.00  7.61           H
ATOM   1401  HA  ARG A  92       0.818  10.338  18.070  1.00  8.12           H
ATOM   1402  HB2 ARG A  92      -1.256   8.684  17.055  1.00 10.79           H
ATOM   1403  HB3 ARG A  92       0.237   8.184  17.219  1.00 10.79           H
ATOM   1404  HG2 ARG A  92      -1.322   8.921  19.402  1.00 11.72           H
ATOM   1405  HG3 ARG A  92      -1.240   7.425  18.876  1.00 11.72           H
ATOM   1406  HD2 ARG A  92       0.955   7.262  19.485  1.00 11.77           H
ATOM   1407  HD3 ARG A  92       1.025   8.825  19.812  1.00 11.77           H
ATOM   1408  HE  ARG A  92       0.089   8.404  21.751  1.00 12.50           H
ATOM   1409 HH11 ARG A  92      -0.284   5.651  19.974  1.00 14.41           H
ATOM   1410 HH12 ARG A  92      -0.872   4.826  21.066  1.00 14.41           H
ATOM   1411 HH21 ARG A  92      -0.887   7.150  23.394  1.00 12.90           H
ATOM   1412 HH22 ARG A  92      -1.236   5.728  23.126  1.00 12.90           H
ATOM   1413  N   THR A  93       1.747  10.289  15.753  1.00  7.26           N
ATOM   1414  CA  THR A  93       2.163  10.188  14.364  1.00  8.11           C
ATOM   1415  C   THR A  93       1.637   8.920  13.725  1.00  7.28           C
ATOM   1416  O   THR A  93       1.345   8.907  12.525  1.00  7.41           O
ATOM   1417  CB  THR A  93       3.681  10.171  14.263  1.00  9.13           C
ATOM   1418  OG1 THR A  93       4.171   9.102  15.077  1.00  8.57           O
ATOM   1419  CG2 THR A  93       4.294  11.482  14.702  1.00  8.56           C
ATOM   1420  H   THR A  93       2.387  10.276  16.329  1.00  8.76           H
ATOM   1421  HA  THR A  93       1.827  10.950  13.866  1.00  9.77           H
ATOM   1422  HB  THR A  93       3.937  10.011  13.341  1.00 11.00           H
ATOM   1423  HG1 THR A  93       5.010   9.072  15.037  1.00 10.32           H
ATOM   1424 HG21 THR A  93       5.260  11.438  14.625  1.00 10.31           H
ATOM   1425 HG22 THR A  93       3.967  12.204  14.143  1.00 10.31           H
ATOM   1426 HG23 THR A  93       4.059  11.665  15.625  1.00 10.31           H
ATOM   1427  N   LEU A  94       1.573   7.825  14.481  1.00  6.26           N
ATOM   1428  CA  LEU A  94       1.066   6.566  13.951  1.00  6.29           C
ATOM   1429  C   LEU A  94       0.542   5.733  15.112  1.00  5.72           C
ATOM   1430  O   LEU A  94       1.240   5.566  16.114  1.00  8.01           O
ATOM   1431  CB  LEU A  94       2.140   5.774  13.194  1.00  6.60           C
ATOM   1432  CG  LEU A  94       1.577   4.521  12.502  1.00  5.21           C
ATOM   1433  CD1 LEU A  94       0.696   4.861  11.353  1.00  9.37           C
ATOM   1434  CD2 LEU A  94       2.703   3.602  12.076  1.00  6.84           C
ATOM   1435  H   LEU A  94       1.819   7.787  15.304  1.00  7.56           H
ATOM   1436  HA  LEU A  94       0.331   6.744  13.344  1.00  7.59           H
ATOM   1437  HB2 LEU A  94       2.531   6.343  12.512  1.00  7.97           H
ATOM   1438  HB3 LEU A  94       2.824   5.489  13.820  1.00  7.97           H
ATOM   1439  HG  LEU A  94       1.036   4.035  13.145  1.00  6.30           H
ATOM   1440 HD11 LEU A  94       0.368   4.040  10.954  1.00 11.28           H
ATOM   1441 HD12 LEU A  94      -0.049   5.394  11.673  1.00 11.28           H
ATOM   1442 HD13 LEU A  94       1.208   5.365  10.702  1.00 11.28           H
ATOM   1443 HD21 LEU A  94       2.326   2.820  11.643  1.00  8.25           H
ATOM   1444 HD22 LEU A  94       3.281   4.076  11.458  1.00  8.25           H
ATOM   1445 HD23 LEU A  94       3.207   3.335  12.861  1.00  8.25           H
ATOM   1446  N   ASP A  95      -0.662   5.190  14.941  1.00  5.27           N
ATOM   1447  CA  ASP A  95      -1.277   4.241  15.859  1.00  5.51           C
ATOM   1448  C   ASP A  95      -1.734   3.032  15.053  1.00  4.50           C
ATOM   1449  O   ASP A  95      -2.544   3.168  14.131  1.00  6.33           O
ATOM   1450  CB  ASP A  95      -2.465   4.896  16.582  1.00  5.74           C
ATOM   1451  CG  ASP A  95      -3.084   3.998  17.608  1.00  8.17           C
ATOM   1452  OD1 ASP A  95      -2.319   3.384  18.378  1.00  5.99           O
ATOM   1453  OD2 ASP A  95      -4.331   3.889  17.633  1.00  8.15           O1-
ATOM   1454  H   ASP A  95      -1.163   5.368  14.265  1.00  6.36           H
ATOM   1455  HA  ASP A  95      -0.628   3.952  16.519  1.00  6.65           H
ATOM   1456  HB2 ASP A  95      -2.157   5.698  17.032  1.00  6.93           H
ATOM   1457  HB3 ASP A  95      -3.146   5.122  15.930  1.00  6.93           H
ATOM   1458  N   LEU A  96      -1.182   1.858  15.375  1.00  5.56           N
ATOM   1459  CA  LEU A  96      -1.551   0.613  14.719  1.00  5.34           C
ATOM   1460  C   LEU A  96      -2.217  -0.267  15.769  1.00  5.28           C
ATOM   1461  O   LEU A  96      -1.563  -0.737  16.711  1.00  5.95           O
ATOM   1462  CB  LEU A  96      -0.321  -0.073  14.129  1.00  5.03           C
ATOM   1463  CG  LEU A  96       0.429   0.657  13.029  1.00  5.85           C
ATOM   1464  CD1 LEU A  96       1.699  -0.117  12.620  1.00  6.26           C
ATOM   1465  CD2 LEU A  96      -0.484   0.892  11.834  1.00  4.93           C
ATOM   1466  H   LEU A  96      -0.582   1.761  15.983  1.00  6.72           H
ATOM   1467  HA  LEU A  96      -2.186   0.789  14.007  1.00  6.45           H
ATOM   1468  HB2 LEU A  96       0.310  -0.227  14.849  1.00  6.08           H
ATOM   1469  HB3 LEU A  96      -0.601  -0.926  13.763  1.00  6.08           H
ATOM   1470  HG  LEU A  96       0.706   1.524  13.364  1.00  7.06           H
ATOM   1471 HD11 LEU A  96       2.155   0.374  11.918  1.00  7.55           H
ATOM   1472 HD12 LEU A  96       2.278  -0.203  13.393  1.00  7.55           H
ATOM   1473 HD13 LEU A  96       1.443  -0.995  12.298  1.00  7.55           H
ATOM   1474 HD21 LEU A  96       0.013   1.358  11.145  1.00  5.96           H
ATOM   1475 HD22 LEU A  96      -0.792   0.035  11.499  1.00  5.96           H
ATOM   1476 HD23 LEU A  96      -1.242   1.428  12.117  1.00  5.96           H
ATOM   1477  N   ASP A  97      -3.507  -0.499  15.609  1.00  5.55           N
ATOM   1478  CA  ASP A  97      -4.292  -1.269  16.562  1.00  4.97           C
ATOM   1479  C   ASP A  97      -4.778  -2.543  15.892  1.00  5.68           C
ATOM   1480  O   ASP A  97      -5.298  -2.504  14.771  1.00  6.96           O
ATOM   1481  CB  ASP A  97      -5.484  -0.450  17.075  1.00  6.71           C
ATOM   1482  CG  ASP A  97      -5.068   0.721  17.955  1.00  6.66           C
ATOM   1483  OD1 ASP A  97      -3.896   0.841  18.352  1.00  6.39           O
ATOM   1484  OD2 ASP A  97      -5.967   1.533  18.253  1.00  7.65           O1-
ATOM   1485  H   ASP A  97      -3.965  -0.214  14.939  1.00  6.70           H
ATOM   1486  HA  ASP A  97      -3.736  -1.511  17.319  1.00  6.00           H
ATOM   1487  HB2 ASP A  97      -5.972  -0.095  16.316  1.00  8.10           H
ATOM   1488  HB3 ASP A  97      -6.061  -1.027  17.599  1.00  8.10           H
ATOM   1489  N   ILE A  98      -4.616  -3.678  16.568  1.00  5.98           N
ATOM   1490  CA  ILE A  98      -5.099  -4.947  16.054  1.00  6.07           C
ATOM   1491  C   ILE A  98      -6.589  -5.048  16.383  1.00  5.37           C
ATOM   1492  O   ILE A  98      -6.993  -5.179  17.544  1.00  6.72           O
ATOM   1493  CB  ILE A  98      -4.306  -6.122  16.625  1.00  6.28           C
ATOM   1494  CG1 ILE A  98      -2.827  -6.012  16.237  1.00  8.16           C
ATOM   1495  CG2 ILE A  98      -4.889  -7.451  16.111  1.00  7.35           C
ATOM   1496  CD1 ILE A  98      -1.926  -7.009  16.925  1.00  9.43           C
ATOM   1497  H   ILE A  98      -4.226  -3.736  17.332  1.00  7.22           H
ATOM   1498  HA  ILE A  98      -5.001  -4.958  15.089  1.00  7.32           H
ATOM   1499  HB  ILE A  98      -4.376  -6.105  17.592  1.00  7.58           H
ATOM   1500 HG12 ILE A  98      -2.746  -6.152  15.281  1.00  9.83           H
ATOM   1501 HG13 ILE A  98      -2.512  -5.123  16.465  1.00  9.83           H
ATOM   1502 HG21 ILE A  98      -4.375  -8.185  16.483  1.00  8.86           H
ATOM   1503 HG22 ILE A  98      -5.814  -7.519  16.393  1.00  8.86           H
ATOM   1504 HG23 ILE A  98      -4.835  -7.466  15.143  1.00  8.86           H
ATOM   1505 HD11 ILE A  98      -1.014  -6.870  16.625  1.00 11.36           H
ATOM   1506 HD12 ILE A  98      -1.982  -6.876  17.884  1.00 11.36           H
ATOM   1507 HD13 ILE A  98      -2.216  -7.906  16.698  1.00 11.36           H
ATOM   1508  N   MET A  99      -7.425  -4.935  15.367  1.00  5.57           N
ATOM   1509  CA  MET A  99      -8.856  -5.026  15.596  1.00  4.65           C
ATOM   1510  C   MET A  99      -9.281  -6.469  15.793  1.00  6.14           C
ATOM   1511  O   MET A  99     -10.013  -6.781  16.740  1.00  5.33           O
ATOM   1512  CB  MET A  99      -9.633  -4.422  14.444  1.00  5.49           C
ATOM   1513  CG  MET A  99      -9.513  -2.909  14.420  1.00  7.18           C
ATOM   1514  SD  MET A  99     -10.533  -2.121  13.134  1.00  6.65           S
ATOM   1515  CE  MET A  99      -9.676  -2.624  11.638  1.00  6.34           C
ATOM   1516  H   MET A  99      -7.197  -4.807  14.547  1.00  6.73           H
ATOM   1517  HA  MET A  99      -9.076  -4.524  16.397  1.00  5.62           H
ATOM   1518  HB2 MET A  99      -9.285  -4.768  13.608  1.00  6.64           H
ATOM   1519  HB3 MET A  99     -10.572  -4.650  14.537  1.00  6.64           H
ATOM   1520  HG2 MET A  99      -9.794  -2.558  15.279  1.00  8.65           H
ATOM   1521  HG3 MET A  99      -8.587  -2.670  14.253  1.00  8.65           H
ATOM   1522  HE1 MET A  99     -10.140  -2.255  10.870  1.00  7.65           H
ATOM   1523  HE2 MET A  99      -8.766  -2.290  11.668  1.00  7.65           H
ATOM   1524  HE3 MET A  99      -9.672  -3.593  11.588  1.00  7.65           H
ATOM   1525  N   LEU A 100      -8.845  -7.359  14.901  1.00  4.57           N
ATOM   1526  CA  LEU A 100      -9.238  -8.757  14.892  1.00  4.82           C
ATOM   1527  C   LEU A 100      -8.023  -9.564  14.485  1.00  5.14           C
ATOM   1528  O   LEU A 100      -7.208  -9.117  13.673  1.00  5.63           O
ATOM   1529  CB  LEU A 100     -10.403  -9.051  13.918  1.00  5.74           C
ATOM   1530  CG  LEU A 100     -11.683  -8.282  14.281  1.00  9.50           C
ATOM   1531  CD1 LEU A 100     -12.644  -8.232  13.110  1.00 13.27           C
ATOM   1532  CD2 LEU A 100     -12.349  -8.872  15.504  1.00  8.28           C
ATOM   1533  H   LEU A 100      -8.297  -7.161  14.268  1.00  5.53           H
ATOM   1534  HA  LEU A 100      -9.505  -9.026  15.784  1.00  5.83           H
ATOM   1535  HB2 LEU A 100     -10.140  -8.791  13.021  1.00  6.93           H
ATOM   1536  HB3 LEU A 100     -10.605 -10.000  13.944  1.00  6.93           H
ATOM   1537  HG  LEU A 100     -11.440  -7.368  14.496  1.00 11.44           H
ATOM   1538 HD11 LEU A 100     -13.438  -7.740  13.374  1.00 15.97           H
ATOM   1539 HD12 LEU A 100     -12.211  -7.786  12.365  1.00 15.97           H
ATOM   1540 HD13 LEU A 100     -12.883  -9.138  12.859  1.00 15.97           H
ATOM   1541 HD21 LEU A 100     -13.151  -8.363  15.703  1.00  9.98           H
ATOM   1542 HD22 LEU A 100     -12.580  -9.797  15.322  1.00  9.98           H
ATOM   1543 HD23 LEU A 100     -11.733  -8.826  16.252  1.00  9.98           H
ATOM   1544  N   PHE A 101      -7.901 -10.765  15.049  1.00  6.11           N
ATOM   1545  CA  PHE A 101      -6.865 -11.713  14.643  1.00  5.68           C
ATOM   1546  C   PHE A 101      -7.623 -12.971  14.261  1.00  6.52           C
ATOM   1547  O   PHE A 101      -7.901 -13.793  15.131  1.00  5.93           O
ATOM   1548  CB  PHE A 101      -5.833 -11.929  15.753  1.00  9.32           C
ATOM   1549  CG  PHE A 101      -4.609 -12.656  15.292  1.00  6.54           C
ATOM   1550  CD1 PHE A 101      -4.591 -14.040  15.231  1.00  7.98           C
ATOM   1551  CD2 PHE A 101      -3.483 -11.969  14.892  1.00  7.23           C
ATOM   1552  CE1 PHE A 101      -3.470 -14.720  14.773  1.00 11.04           C
ATOM   1553  CE2 PHE A 101      -2.349 -12.651  14.444  1.00  8.23           C
ATOM   1554  CZ  PHE A 101      -2.339 -14.016  14.393  1.00 10.09           C
ATOM   1555  H   PHE A 101      -8.413 -11.058  15.675  1.00  7.37           H
ATOM   1556  HA  PHE A 101      -6.407 -11.378  13.856  1.00  6.86           H
ATOM   1557  HB2 PHE A 101      -5.555 -11.065  16.096  1.00 11.22           H
ATOM   1558  HB3 PHE A 101      -6.239 -12.451  16.462  1.00 11.22           H
ATOM   1559  HD1 PHE A 101      -5.346 -14.519  15.485  1.00  9.62           H
ATOM   1560  HD2 PHE A 101      -3.477 -11.040  14.924  1.00  8.72           H
ATOM   1561  HE1 PHE A 101      -3.470 -15.650  14.746  1.00 13.30           H
ATOM   1562  HE2 PHE A 101      -1.595 -12.173  14.184  1.00  9.92           H
ATOM   1563  HZ  PHE A 101      -1.584 -14.468  14.093  1.00 12.15           H
ATOM   1564  N   GLY A 102      -7.986 -13.066  12.993  1.00  7.12           N
ATOM   1565  CA  GLY A 102      -8.945 -14.057  12.555  1.00  7.56           C
ATOM   1566  C   GLY A 102     -10.162 -13.983  13.442  1.00  8.04           C
ATOM   1567  O   GLY A 102     -10.661 -12.894  13.764  1.00  6.89           O
ATOM   1568  H   GLY A 102      -7.688 -12.563  12.363  1.00  8.58           H
ATOM   1569  HA2 GLY A 102      -9.208 -13.886  11.637  1.00  9.12           H
ATOM   1570  HA3 GLY A 102      -8.560 -14.946  12.616  1.00  9.12           H
ATOM   1571  N   ASN A 103     -10.628 -15.151  13.876  1.00  7.11           N
ATOM   1572  CA  ASN A 103     -11.780 -15.258  14.748  1.00  6.74           C
ATOM   1573  C   ASN A 103     -11.381 -15.413  16.214  1.00  6.91           C
ATOM   1574  O   ASN A 103     -12.230 -15.782  17.052  1.00  8.79           O
ATOM   1575  CB  ASN A 103     -12.683 -16.420  14.306  1.00  8.78           C
ATOM   1576  CG  ASN A 103     -14.130 -16.219  14.717  1.00 16.71           C
ATOM   1577  OD1 ASN A 103     -14.669 -15.124  14.570  1.00 16.94           O
ATOM   1578  ND2 ASN A 103     -14.772 -17.275  15.225  1.00 18.33           N
ATOM   1579  H   ASN A 103     -10.281 -15.911  13.670  1.00  8.57           H
ATOM   1580  HA  ASN A 103     -12.298 -14.442  14.673  1.00  8.12           H
ATOM   1581  HB2 ASN A 103     -12.653 -16.495  13.339  1.00 10.58           H
ATOM   1582  HB3 ASN A 103     -12.366 -17.241  14.713  1.00 10.58           H
ATOM   1583 HD21 ASN A 103     -15.593 -17.202  15.470  1.00 22.04           H
ATOM   1584 HD22 ASN A 103     -14.364 -18.028  15.307  1.00 22.04           H
ATOM   1585  N   GLU A 104     -10.120 -15.146  16.549  1.00  7.46           N
ATOM   1586  CA  GLU A 104      -9.631 -15.388  17.891  1.00  5.46           C
ATOM   1587  C   GLU A 104     -10.200 -14.401  18.895  1.00  6.83           C
ATOM   1588  O   GLU A 104     -10.473 -13.238  18.596  1.00  7.20           O
ATOM   1589  CB  GLU A 104      -8.115 -15.316  17.959  1.00  6.61           C
ATOM   1590  CG  GLU A 104      -7.418 -16.421  17.178  1.00  6.68           C
ATOM   1591  CD  GLU A 104      -5.953 -16.552  17.530  1.00  6.76           C
ATOM   1592  OE1 GLU A 104      -5.522 -16.091  18.587  1.00  8.18           O
ATOM   1593  OE2 GLU A 104      -5.214 -17.175  16.723  1.00  8.02           O1-
ATOM   1594  H   GLU A 104      -9.532 -14.822  16.012  1.00  9.00           H
ATOM   1595  HA  GLU A 104      -9.898 -16.279  18.165  1.00  6.59           H
ATOM   1596  HB2 GLU A 104      -7.826 -14.465  17.593  1.00  7.97           H
ATOM   1597  HB3 GLU A 104      -7.839 -15.387  18.886  1.00  7.97           H
ATOM   1598  HG2 GLU A 104      -7.850 -17.267  17.373  1.00  8.06           H
ATOM   1599  HG3 GLU A 104      -7.482 -16.227  16.230  1.00  8.06           H
ATOM   1600  N   VAL A 105     -10.371 -14.891  20.114  1.00  5.74           N
ATOM   1601  CA  VAL A 105     -10.591 -14.066  21.296  1.00  5.15           C
ATOM   1602  C   VAL A 105      -9.341 -14.158  22.149  1.00  6.65           C
ATOM   1603  O   VAL A 105      -8.937 -15.258  22.548  1.00  6.31           O
ATOM   1604  CB  VAL A 105     -11.830 -14.539  22.063  1.00  8.27           C
ATOM   1605  CG1 VAL A 105     -12.014 -13.736  23.323  1.00  9.32           C
ATOM   1606  CG2 VAL A 105     -13.044 -14.471  21.171  1.00  9.23           C
ATOM   1607  H   VAL A 105     -10.363 -15.733  20.289  1.00  6.93           H
ATOM   1608  HA  VAL A 105     -10.722 -13.142  21.031  1.00  6.22           H
ATOM   1609  HB  VAL A 105     -11.703 -15.466  22.319  1.00  9.96           H
ATOM   1610 HG11 VAL A 105     -12.803 -14.056  23.788  1.00 11.22           H
ATOM   1611 HG12 VAL A 105     -11.231 -13.847  23.885  1.00 11.22           H
ATOM   1612 HG13 VAL A 105     -12.124 -12.802  23.089  1.00 11.22           H
ATOM   1613 HG21 VAL A 105     -13.819 -14.773  21.670  1.00 11.12           H
ATOM   1614 HG22 VAL A 105     -13.172 -13.553  20.883  1.00 11.12           H
ATOM   1615 HG23 VAL A 105     -12.902 -15.043  20.401  1.00 11.12           H
ATOM   1616  N   ILE A 106      -8.727 -13.006  22.424  1.00  6.40           N
ATOM   1617  CA  ILE A 106      -7.480 -12.927  23.173  1.00  5.91           C
ATOM   1618  C   ILE A 106      -7.685 -11.951  24.316  1.00  8.01           C
ATOM   1619  O   ILE A 106      -8.149 -10.825  24.108  1.00  7.60           O
ATOM   1620  CB  ILE A 106      -6.306 -12.452  22.287  1.00  6.24           C
ATOM   1621  CG1 ILE A 106      -6.142 -13.380  21.076  1.00  7.11           C
ATOM   1622  CG2 ILE A 106      -5.004 -12.362  23.114  1.00  7.71           C
ATOM   1623  CD1 ILE A 106      -5.183 -12.852  20.042  1.00  8.43           C
ATOM   1624  H   ILE A 106      -9.025 -12.238  22.179  1.00  7.72           H
ATOM   1625  HA  ILE A 106      -7.261 -13.797  23.540  1.00  7.13           H
ATOM   1626  HB  ILE A 106      -6.517 -11.564  21.960  1.00  7.53           H
ATOM   1627 HG12 ILE A 106      -5.808 -14.238  21.381  1.00  8.58           H
ATOM   1628 HG13 ILE A 106      -7.005 -13.495  20.650  1.00  8.58           H
ATOM   1629 HG21 ILE A 106      -4.284 -12.063  22.537  1.00  9.29           H
ATOM   1630 HG22 ILE A 106      -5.133 -11.729  23.838  1.00  9.29           H
ATOM   1631 HG23 ILE A 106      -4.797 -13.239  23.474  1.00  9.29           H
ATOM   1632 HD11 ILE A 106      -5.129 -13.486  19.310  1.00 10.15           H
ATOM   1633 HD12 ILE A 106      -5.508 -11.998  19.717  1.00 10.15           H
ATOM   1634 HD13 ILE A 106      -4.309 -12.741  20.449  1.00 10.15           H
ATOM   1635  N   ASN A 107      -7.365 -12.397  25.530  1.00  7.37           N
ATOM   1636  CA  ASN A 107      -7.478 -11.564  26.727  1.00  9.47           C
ATOM   1637  C   ASN A 107      -6.214 -11.779  27.546  1.00 10.34           C
ATOM   1638  O   ASN A 107      -6.121 -12.738  28.320  1.00 11.62           O
ATOM   1639  CB  ASN A 107      -8.694 -11.938  27.566  1.00 11.32           C
ATOM   1640  CG  ASN A 107      -9.979 -11.492  26.951  1.00 12.45           C
ATOM   1641  OD1 ASN A 107     -10.170 -10.303  26.668  1.00 13.00           O
ATOM   1642  ND2 ASN A 107     -10.876 -12.428  26.715  1.00 13.66           N
ATOM   1643  H   ASN A 107      -7.075 -13.192  25.689  1.00  8.89           H
ATOM   1644  HA  ASN A 107      -7.539 -10.629  26.477  1.00 11.40           H
ATOM   1645  HB2 ASN A 107      -8.727 -12.903  27.662  1.00 13.62           H
ATOM   1646  HB3 ASN A 107      -8.617 -11.520  28.438  1.00 13.62           H
ATOM   1647 HD21 ASN A 107     -11.633 -12.221  26.362  1.00 16.43           H
ATOM   1648 HD22 ASN A 107     -10.706 -13.247  26.915  1.00 16.43           H
ATOM   1649  N   THR A 108      -5.245 -10.900  27.374  1.00 11.98           N
ATOM   1650  CA  THR A 108      -4.018 -10.929  28.140  1.00 11.97           C
ATOM   1651  C   THR A 108      -3.721  -9.512  28.593  1.00 11.09           C
ATOM   1652  O   THR A 108      -4.387  -8.555  28.198  1.00 10.38           O
ATOM   1653  CB  THR A 108      -2.850 -11.439  27.298  1.00 11.80           C
ATOM   1654  OG1 THR A 108      -2.567 -10.506  26.239  1.00  9.92           O
ATOM   1655  CG2 THR A 108      -3.162 -12.818  26.700  1.00 11.94           C
ATOM   1656  H   THR A 108      -5.278 -10.259  26.802  1.00 14.42           H
ATOM   1657  HA  THR A 108      -4.122 -11.498  28.919  1.00 14.41           H
ATOM   1658  HB  THR A 108      -2.066 -11.526  27.862  1.00 14.20           H
ATOM   1659  HG1 THR A 108      -1.925 -10.784  25.775  1.00 11.94           H
ATOM   1660 HG21 THR A 108      -2.411 -13.127  26.169  1.00 14.37           H
ATOM   1661 HG22 THR A 108      -3.329 -13.457  27.410  1.00 14.37           H
ATOM   1662 HG23 THR A 108      -3.947 -12.764  26.133  1.00 14.37           H
ATOM   1663  N   GLU A 109      -2.664  -9.388  29.391  1.00 12.49           N
ATOM   1664  CA  GLU A 109      -2.247  -8.072  29.843  1.00 11.71           C
ATOM   1665  C   GLU A 109      -1.839  -7.182  28.676  1.00 11.59           C
ATOM   1666  O   GLU A 109      -2.193  -6.004  28.643  1.00 13.07           O
ATOM   1667  CB  GLU A 109      -1.116  -8.219  30.857  1.00 15.24           C
ATOM   1668  CG  GLU A 109      -0.604  -6.901  31.372  1.00 12.82           C
ATOM   1669  CD  GLU A 109       0.232  -7.034  32.622  1.00 17.90           C
ATOM   1670  OE1 GLU A 109       0.260  -8.130  33.238  1.00 17.39           O
ATOM   1671  OE2 GLU A 109       0.863  -6.017  32.985  1.00 16.59           O1-
ATOM   1672  H   GLU A 109      -2.181 -10.039  29.679  1.00 15.03           H
ATOM   1673  HA  GLU A 109      -2.994  -7.647  30.292  1.00 14.10           H
ATOM   1674  HB2 GLU A 109      -1.438  -8.731  31.615  1.00 18.32           H
ATOM   1675  HB3 GLU A 109      -0.375  -8.683  30.436  1.00 18.32           H
ATOM   1676  HG2 GLU A 109      -0.055  -6.488  30.688  1.00 15.42           H
ATOM   1677  HG3 GLU A 109      -1.360  -6.329  31.578  1.00 15.42           H
ATOM   1678  N   ARG A 110      -1.095  -7.719  27.715  1.00 11.79           N
ATOM   1679  CA  ARG A 110      -0.630  -6.922  26.594  1.00 10.71           C
ATOM   1680  C   ARG A 110      -1.668  -6.764  25.501  1.00 10.60           C
ATOM   1681  O   ARG A 110      -1.587  -5.810  24.730  1.00  8.87           O
ATOM   1682  CB  ARG A 110       0.552  -7.604  25.907  1.00 17.94           C
ATOM   1683  CG  ARG A 110       1.899  -7.208  26.397  1.00 19.70           C
ATOM   1684  CD  ARG A 110       2.941  -7.764  25.441  1.00 13.32           C
ATOM   1685  NE  ARG A 110       3.429  -6.769  24.478  1.00 12.48           N
ATOM   1686  CZ  ARG A 110       4.209  -7.059  23.440  1.00 11.38           C
ATOM   1687  NH1 ARG A 110       4.565  -8.312  23.204  1.00 11.59           N
ATOM   1688  NH2 ARG A 110       4.619  -6.111  22.605  1.00 10.19           N1+
ATOM   1689  H   ARG A 110      -0.848  -8.542  27.692  1.00 14.19           H
ATOM   1690  HA  ARG A 110      -0.355  -6.044  26.900  1.00 12.89           H
ATOM   1691  HB2 ARG A 110       0.468  -8.562  26.032  1.00 21.57           H
ATOM   1692  HB3 ARG A 110       0.516  -7.398  24.960  1.00 21.57           H
ATOM   1693  HG2 ARG A 110       1.973  -6.241  26.413  1.00 23.69           H
ATOM   1694  HG3 ARG A 110       2.052  -7.582  27.279  1.00 23.69           H
ATOM   1695  HD2 ARG A 110       3.701  -8.080  25.954  1.00 16.02           H
ATOM   1696  HD3 ARG A 110       2.551  -8.498  24.942  1.00 16.02           H
ATOM   1697  HE  ARG A 110       3.139  -5.963  24.550  1.00 15.01           H
ATOM   1698 HH11 ARG A 110       4.308  -8.939  23.733  1.00 13.96           H
ATOM   1699 HH12 ARG A 110       5.064  -8.497  22.529  1.00 13.96           H
ATOM   1700 HH21 ARG A 110       4.392  -5.292  22.739  1.00 12.27           H
ATOM   1701 HH22 ARG A 110       5.116  -6.315  21.933  1.00 12.27           H
ATOM   1702  N   LEU A 111      -2.575  -7.716  25.338  1.00  8.13           N
ATOM   1703  CA  LEU A 111      -3.353  -7.814  24.112  1.00  6.45           C
ATOM   1704  C   LEU A 111      -4.783  -8.212  24.423  1.00  7.37           C
ATOM   1705  O   LEU A 111      -5.027  -9.237  25.076  1.00  8.64           O
ATOM   1706  CB  LEU A 111      -2.673  -8.830  23.180  1.00  9.82           C
ATOM   1707  CG  LEU A 111      -3.139  -8.939  21.755  1.00 10.89           C
ATOM   1708  CD1 LEU A 111      -3.049  -7.598  21.064  1.00  9.44           C
ATOM   1709  CD2 LEU A 111      -2.301  -9.945  21.016  1.00 10.32           C
ATOM   1710  H   LEU A 111      -2.759  -8.320  25.923  1.00  9.80           H
ATOM   1711  HA  LEU A 111      -3.365  -6.951  23.668  1.00  7.78           H
ATOM   1712  HB2 LEU A 111      -1.728  -8.613  23.148  1.00 11.83           H
ATOM   1713  HB3 LEU A 111      -2.780  -9.709  23.576  1.00 11.83           H
ATOM   1714  HG  LEU A 111      -4.063  -9.235  21.737  1.00 13.11           H
ATOM   1715 HD11 LEU A 111      -3.355  -7.694  20.148  1.00 11.37           H
ATOM   1716 HD12 LEU A 111      -3.611  -6.963  21.535  1.00 11.37           H
ATOM   1717 HD13 LEU A 111      -2.127  -7.298  21.076  1.00 11.37           H
ATOM   1718 HD21 LEU A 111      -2.613 -10.005  20.100  1.00 12.43           H
ATOM   1719 HD22 LEU A 111      -1.375  -9.656  21.033  1.00 12.43           H
ATOM   1720 HD23 LEU A 111      -2.386 -10.808  21.452  1.00 12.43           H
ATOM   1721  N   THR A 112      -5.720  -7.391  23.965  1.00  6.67           N
ATOM   1722  CA  THR A 112      -7.152  -7.673  23.998  1.00  5.84           C
ATOM   1723  C   THR A 112      -7.686  -7.621  22.572  1.00  7.63           C
ATOM   1724  O   THR A 112      -7.598  -6.584  21.906  1.00  6.55           O
ATOM   1725  CB  THR A 112      -7.889  -6.667  24.887  1.00  9.19           C
ATOM   1726  OG1 THR A 112      -7.467  -6.843  26.239  1.00  9.39           O
ATOM   1727  CG2 THR A 112      -9.403  -6.861  24.842  1.00  8.11           C
ATOM   1728  H   THR A 112      -5.540  -6.627  23.614  1.00  8.04           H
ATOM   1729  HA  THR A 112      -7.300  -8.564  24.352  1.00  7.05           H
ATOM   1730  HB  THR A 112      -7.684  -5.764  24.598  1.00 11.07           H
ATOM   1731  HG1 THR A 112      -6.639  -6.716  26.300  1.00 11.32           H
ATOM   1732 HG21 THR A 112      -9.838  -6.209  25.414  1.00  9.77           H
ATOM   1733 HG22 THR A 112      -9.725  -6.746  23.934  1.00  9.77           H
ATOM   1734 HG23 THR A 112      -9.633  -7.752  25.148  1.00  9.77           H
ATOM   1735  N   VAL A 113      -8.229  -8.737  22.108  1.00  6.97           N
ATOM   1736  CA  VAL A 113      -8.722  -8.871  20.740  1.00  6.05           C
ATOM   1737  C   VAL A 113     -10.032  -9.641  20.865  1.00  5.60           C
ATOM   1738  O   VAL A 113     -10.055 -10.660  21.572  1.00  6.72           O
ATOM   1739  CB  VAL A 113      -7.727  -9.618  19.824  1.00  5.06           C
ATOM   1740  CG1 VAL A 113      -8.313  -9.791  18.446  1.00  8.35           C
ATOM   1741  CG2 VAL A 113      -6.418  -8.876  19.730  1.00  7.88           C
ATOM   1742  H   VAL A 113      -8.327  -9.451  22.577  1.00  8.41           H
ATOM   1743  HA  VAL A 113      -8.903  -7.995  20.364  1.00  7.30           H
ATOM   1744  HB  VAL A 113      -7.551 -10.498  20.193  1.00  6.11           H
ATOM   1745 HG11 VAL A 113      -7.674 -10.261  17.888  1.00 10.07           H
ATOM   1746 HG12 VAL A 113      -9.133 -10.304  18.514  1.00 10.07           H
ATOM   1747 HG13 VAL A 113      -8.500  -8.916  18.070  1.00 10.07           H
ATOM   1748 HG21 VAL A 113      -5.817  -9.369  19.150  1.00  9.50           H
ATOM   1749 HG22 VAL A 113      -6.582  -7.993  19.364  1.00  9.50           H
ATOM   1750 HG23 VAL A 113      -6.034  -8.800  20.618  1.00  9.50           H
ATOM   1751  N   PRO A 114     -11.131  -9.234  20.217  1.00  6.92           N
ATOM   1752  CA  PRO A 114     -11.294  -8.027  19.409  1.00  6.37           C
ATOM   1753  C   PRO A 114     -10.921  -6.771  20.193  1.00  6.89           C
ATOM   1754  O   PRO A 114     -11.043  -6.695  21.414  1.00  7.07           O
ATOM   1755  CB  PRO A 114     -12.781  -8.015  19.110  1.00  8.23           C
ATOM   1756  CG  PRO A 114     -13.142  -9.477  19.077  1.00  8.63           C
ATOM   1757  CD  PRO A 114     -12.344 -10.073  20.172  1.00  7.53           C
ATOM   1758  HA  PRO A 114     -10.783  -8.079  18.585  1.00  7.69           H
ATOM   1759  HB2 PRO A 114     -13.258  -7.555  19.819  1.00  9.92           H
ATOM   1760  HB3 PRO A 114     -12.944  -7.597  18.250  1.00  9.92           H
ATOM   1761  HG2 PRO A 114     -14.092  -9.585  19.242  1.00 10.40           H
ATOM   1762  HG3 PRO A 114     -12.893  -9.858  18.220  1.00 10.40           H
ATOM   1763  HD2 PRO A 114     -12.827 -10.014  21.012  1.00  9.07           H
ATOM   1764  HD3 PRO A 114     -12.112 -10.991  19.960  1.00  9.07           H
ATOM   1765  N   HIS A 115     -10.419  -5.774  19.476  1.00  5.09           N
ATOM   1766  CA  HIS A 115     -10.079  -4.502  20.101  1.00  5.33           C
ATOM   1767  C   HIS A 115     -11.243  -4.020  20.950  1.00  6.16           C
ATOM   1768  O   HIS A 115     -12.386  -4.037  20.500  1.00  5.89           O
ATOM   1769  CB  HIS A 115      -9.741  -3.497  18.996  1.00  3.90           C
ATOM   1770  CG  HIS A 115      -9.371  -2.136  19.490  1.00  4.43           C
ATOM   1771  ND1 HIS A 115     -10.311  -1.196  19.851  1.00  6.06           N
ATOM   1772  CD2 HIS A 115      -8.163  -1.567  19.683  1.00  6.19           C
ATOM   1773  CE1 HIS A 115      -9.691  -0.095  20.236  1.00  5.15           C
ATOM   1774  NE2 HIS A 115      -8.390  -0.297  20.150  1.00  7.13           N
ATOM   1775  H   HIS A 115     -10.266  -5.807  18.630  1.00  6.15           H
ATOM   1776  HA  HIS A 115      -9.301  -4.613  20.671  1.00  6.43           H
ATOM   1777  HB2 HIS A 115     -10.514  -3.400  18.418  1.00  4.73           H
ATOM   1778  HB3 HIS A 115      -8.991  -3.839  18.484  1.00  4.73           H
ATOM   1779  HD1 HIS A 115     -11.164  -1.304  19.820  1.00  7.32           H
ATOM   1780  HD2 HIS A 115      -7.334  -1.960  19.526  1.00  7.48           H
ATOM   1781  HE1 HIS A 115     -10.102   0.686  20.531  1.00  6.22           H
ATOM   1782  N   TYR A 116     -10.929  -3.569  22.164  1.00  5.40           N
ATOM   1783  CA  TYR A 116     -11.949  -3.390  23.194  1.00  4.44           C
ATOM   1784  C   TYR A 116     -13.014  -2.371  22.815  1.00  7.39           C
ATOM   1785  O   TYR A 116     -14.153  -2.489  23.293  1.00  6.78           O
ATOM   1786  CB  TYR A 116     -11.295  -2.992  24.514  1.00  7.81           C
ATOM   1787  CG  TYR A 116     -10.847  -1.550  24.562  1.00  6.70           C
ATOM   1788  CD1 TYR A 116      -9.846  -1.074  23.718  1.00  6.71           C
ATOM   1789  CD2 TYR A 116     -11.408  -0.677  25.462  1.00  6.13           C
ATOM   1790  CE1 TYR A 116      -9.466   0.245  23.758  1.00  6.55           C
ATOM   1791  CE2 TYR A 116     -11.030   0.611  25.524  1.00  7.12           C
ATOM   1792  CZ  TYR A 116     -10.063   1.078  24.669  1.00  6.45           C
ATOM   1793  OH  TYR A 116      -9.688   2.412  24.727  1.00  6.20           O
ATOM   1794  H   TYR A 116     -10.133  -3.360  22.415  1.00  6.52           H
ATOM   1795  HA  TYR A 116     -12.396  -4.240  23.334  1.00  5.37           H
ATOM   1796  HB2 TYR A 116     -11.932  -3.128  25.232  1.00  9.42           H
ATOM   1797  HB3 TYR A 116     -10.514  -3.550  24.657  1.00  9.42           H
ATOM   1798  HD1 TYR A 116      -9.458  -1.646  23.096  1.00  8.09           H
ATOM   1799  HD2 TYR A 116     -12.072  -0.983  26.036  1.00  7.40           H
ATOM   1800  HE1 TYR A 116      -8.805   0.564  23.188  1.00  7.91           H
ATOM   1801  HE2 TYR A 116     -11.434   1.188  26.132  1.00  8.59           H
ATOM   1802  HH  TYR A 116      -9.094   2.569  24.154  1.00  7.48           H
ATOM   1803  N   ASP A 117     -12.680  -1.354  22.002  1.00  6.10           N
ATOM   1804  CA  ASP A 117     -13.585  -0.232  21.725  1.00  7.01           C
ATOM   1805  C   ASP A 117     -14.039  -0.149  20.279  1.00  4.73           C
ATOM   1806  O   ASP A 117     -14.799   0.764  19.931  1.00  6.31           O
ATOM   1807  CB  ASP A 117     -12.951   1.106  22.120  1.00  6.40           C
ATOM   1808  CG  ASP A 117     -13.993   2.178  22.377  1.00  6.16           C
ATOM   1809  OD1 ASP A 117     -15.024   1.841  23.017  1.00  6.63           O
ATOM   1810  OD2 ASP A 117     -13.754   3.354  22.002  1.00  5.55           O1-
ATOM   1811  H   ASP A 117     -11.925  -1.295  21.596  1.00  7.36           H
ATOM   1812  HA  ASP A 117     -14.380  -0.344  22.269  1.00  8.45           H
ATOM   1813  HB2 ASP A 117     -12.434   0.985  22.932  1.00  7.73           H
ATOM   1814  HB3 ASP A 117     -12.376   1.410  21.400  1.00  7.73           H
ATOM   1815  N   MET A 118     -13.650  -1.090  19.429  1.00  5.71           N
ATOM   1816  CA  MET A 118     -13.872  -0.901  18.006  1.00  5.98           C
ATOM   1817  C   MET A 118     -15.347  -0.838  17.645  1.00  7.60           C
ATOM   1818  O   MET A 118     -15.701  -0.141  16.700  1.00  6.60           O
ATOM   1819  CB  MET A 118     -13.179  -1.992  17.185  1.00  6.10           C
ATOM   1820  CG  MET A 118     -13.668  -3.421  17.443  1.00  6.07           C
ATOM   1821  SD  MET A 118     -12.780  -4.680  16.504  1.00  6.65           S
ATOM   1822  CE  MET A 118     -13.328  -4.284  14.839  1.00  7.48           C
ATOM   1823  H   MET A 118     -13.265  -1.829  19.645  1.00  6.89           H
ATOM   1824  HA  MET A 118     -13.467  -0.057  17.752  1.00  7.22           H
ATOM   1825  HB2 MET A 118     -13.318  -1.802  16.244  1.00  7.36           H
ATOM   1826  HB3 MET A 118     -12.230  -1.969  17.384  1.00  7.36           H
ATOM   1827  HG2 MET A 118     -13.559  -3.623  18.386  1.00  7.32           H
ATOM   1828  HG3 MET A 118     -14.606  -3.478  17.202  1.00  7.32           H
ATOM   1829  HE1 MET A 118     -12.915  -4.902  14.216  1.00  9.01           H
ATOM   1830  HE2 MET A 118     -14.294  -4.368  14.797  1.00  9.01           H
ATOM   1831  HE3 MET A 118     -13.065  -3.375  14.628  1.00  9.01           H
ATOM   1832  N   LYS A 119     -16.222  -1.546  18.368  1.00  5.80           N
ATOM   1833  CA  LYS A 119     -17.643  -1.550  18.010  1.00  7.14           C
ATOM   1834  C   LYS A 119     -18.325  -0.230  18.329  1.00  6.76           C
ATOM   1835  O   LYS A 119     -19.486  -0.036  17.941  1.00  8.91           O
ATOM   1836  CB  LYS A 119     -18.360  -2.707  18.713  1.00  7.64           C
ATOM   1837  CG  LYS A 119     -17.880  -4.077  18.281  1.00  8.94           C
ATOM   1838  CD  LYS A 119     -18.619  -5.203  19.020  1.00 12.90           C
ATOM   1839  CE  LYS A 119     -18.057  -6.566  18.638  1.00 16.15           C
ATOM   1840  NZ  LYS A 119     -18.798  -7.678  19.289  1.00 20.22           N1+
ATOM   1841  H   LYS A 119     -16.023  -2.024  19.055  1.00  7.00           H
ATOM   1842  HA  LYS A 119     -17.720  -1.695  17.054  1.00  8.61           H
ATOM   1843  HB2 LYS A 119     -18.215  -2.630  19.669  1.00  9.20           H
ATOM   1844  HB3 LYS A 119     -19.309  -2.651  18.519  1.00  9.20           H
ATOM   1845  HG2 LYS A 119     -18.038  -4.185  17.330  1.00 10.77           H
ATOM   1846  HG3 LYS A 119     -16.933  -4.159  18.475  1.00 10.77           H
ATOM   1847  HD2 LYS A 119     -18.511  -5.085  19.977  1.00 15.52           H
ATOM   1848  HD3 LYS A 119     -19.559  -5.181  18.782  1.00 15.52           H
ATOM   1849  HE2 LYS A 119     -18.125  -6.680  17.677  1.00 19.42           H
ATOM   1850  HE3 LYS A 119     -17.130  -6.618  18.917  1.00 19.42           H
ATOM   1851  HZ1 LYS A 119     -18.447  -8.459  19.047  1.00 24.30           H
ATOM   1852  HZ2 LYS A 119     -18.747  -7.600  20.174  1.00 24.30           H
ATOM   1853  HZ3 LYS A 119     -19.654  -7.657  19.045  1.00 24.30           H
ATOM   1854  N   ASN A 120     -17.621   0.677  18.992  1.00  6.56           N
ATOM   1855  CA  ASN A 120     -18.122   2.007  19.294  1.00  7.33           C
ATOM   1856  C   ASN A 120     -17.563   3.076  18.372  1.00  8.60           C
ATOM   1857  O   ASN A 120     -17.846   4.257  18.585  1.00  8.84           O
ATOM   1858  CB  ASN A 120     -17.783   2.348  20.742  1.00  7.71           C
ATOM   1859  CG  ASN A 120     -18.397   1.381  21.709  1.00  8.23           C
ATOM   1860  OD1 ASN A 120     -19.592   1.085  21.612  1.00 11.44           O
ATOM   1861  ND2 ASN A 120     -17.591   0.872  22.651  1.00 10.33           N
ATOM   1862  H   ASN A 120     -16.825   0.539  19.286  1.00  7.91           H
ATOM   1863  HA  ASN A 120     -19.088   2.009  19.203  1.00  8.84           H
ATOM   1864  HB2 ASN A 120     -16.820   2.321  20.858  1.00  9.30           H
ATOM   1865  HB3 ASN A 120     -18.119   3.235  20.947  1.00  9.30           H
ATOM   1866 HD21 ASN A 120     -17.902   0.313  23.226  1.00 12.44           H
ATOM   1867 HD22 ASN A 120     -16.764   1.103  22.680  1.00 12.44           H
ATOM   1868  N   ARG A 121     -16.784   2.709  17.358  1.00  6.54           N
ATOM   1869  CA  ARG A 121     -16.002   3.677  16.584  1.00  6.12           C
ATOM   1870  C   ARG A 121     -16.262   3.566  15.092  1.00  7.94           C
ATOM   1871  O   ARG A 121     -15.791   2.625  14.453  1.00  6.65           O
ATOM   1872  CB  ARG A 121     -14.523   3.483  16.857  1.00  6.46           C
ATOM   1873  CG  ARG A 121     -14.089   3.804  18.240  1.00  8.17           C
ATOM   1874  CD  ARG A 121     -12.695   3.269  18.485  1.00  5.95           C
ATOM   1875  NE  ARG A 121     -12.182   3.686  19.779  1.00  5.98           N
ATOM   1876  CZ  ARG A 121     -10.900   3.683  20.128  1.00  6.96           C
ATOM   1877  NH1 ARG A 121      -9.975   3.294  19.263  1.00  7.08           N
ATOM   1878  NH2 ARG A 121     -10.532   4.067  21.344  1.00  7.44           N1+
ATOM   1879  H   ARG A 121     -16.688   1.896  17.093  1.00  7.89           H
ATOM   1880  HA  ARG A 121     -16.244   4.574  16.864  1.00  7.39           H
ATOM   1881  HB2 ARG A 121     -14.298   2.555  16.688  1.00  7.79           H
ATOM   1882  HB3 ARG A 121     -14.021   4.054  16.254  1.00  7.79           H
ATOM   1883  HG2 ARG A 121     -14.076   4.766  18.361  1.00  9.84           H
ATOM   1884  HG3 ARG A 121     -14.695   3.389  18.874  1.00  9.84           H
ATOM   1885  HD2 ARG A 121     -12.716   2.300  18.464  1.00  7.18           H
ATOM   1886  HD3 ARG A 121     -12.098   3.607  17.799  1.00  7.18           H
ATOM   1887  HE  ARG A 121     -12.752   3.956  20.364  1.00  7.22           H
ATOM   1888 HH11 ARG A 121     -10.204   3.039  18.474  1.00  8.54           H
ATOM   1889 HH12 ARG A 121      -9.146   3.295  19.491  1.00  8.54           H
ATOM   1890 HH21 ARG A 121     -11.125   4.325  21.911  1.00  8.97           H
ATOM   1891 HH22 ARG A 121      -9.700   4.069  21.561  1.00  8.97           H
ATOM   1892  N   GLY A 122     -16.963   4.543  14.518  1.00  7.45           N
ATOM   1893  CA  GLY A 122     -17.122   4.527  13.080  1.00  8.83           C
ATOM   1894  C   GLY A 122     -15.797   4.572  12.342  1.00  6.28           C
ATOM   1895  O   GLY A 122     -15.669   3.992  11.263  1.00  6.80           O
ATOM   1896  H   GLY A 122     -17.341   5.199  14.926  1.00  8.98           H
ATOM   1897  HA2 GLY A 122     -17.592   3.721  12.816  1.00 10.64           H
ATOM   1898  HA3 GLY A 122     -17.650   5.293  12.806  1.00 10.64           H
ATOM   1899  N   PHE A 123     -14.794   5.250  12.917  1.00  7.39           N
ATOM   1900  CA  PHE A 123     -13.502   5.360  12.255  1.00  6.28           C
ATOM   1901  C   PHE A 123     -12.727   4.056  12.223  1.00  7.34           C
ATOM   1902  O   PHE A 123     -11.742   3.953  11.473  1.00  6.96           O
ATOM   1903  CB  PHE A 123     -12.632   6.489  12.839  1.00  7.32           C
ATOM   1904  CG  PHE A 123     -12.254   6.314  14.298  1.00  6.74           C
ATOM   1905  CD1 PHE A 123     -11.195   5.512  14.656  1.00  6.49           C
ATOM   1906  CD2 PHE A 123     -12.923   6.996  15.292  1.00  7.79           C
ATOM   1907  CE1 PHE A 123     -10.830   5.364  15.971  1.00  7.20           C
ATOM   1908  CE2 PHE A 123     -12.541   6.863  16.606  1.00  7.54           C
ATOM   1909  CZ  PHE A 123     -11.491   6.037  16.940  1.00  7.46           C
ATOM   1910  H   PHE A 123     -14.842   5.648  13.678  1.00  8.91           H
ATOM   1911  HA  PHE A 123     -13.672   5.598  11.330  1.00  7.57           H
ATOM   1912  HB2 PHE A 123     -11.809   6.540  12.328  1.00  8.83           H
ATOM   1913  HB3 PHE A 123     -13.117   7.325  12.761  1.00  8.83           H
ATOM   1914  HD1 PHE A 123     -10.731   5.048  13.997  1.00  7.83           H
ATOM   1915  HD2 PHE A 123     -13.630   7.559  15.071  1.00  9.40           H
ATOM   1916  HE1 PHE A 123     -10.116   4.811  16.195  1.00  8.68           H
ATOM   1917  HE2 PHE A 123     -13.005   7.316  17.272  1.00  9.09           H
ATOM   1918  HZ  PHE A 123     -11.244   5.935  17.830  1.00  8.99           H
ATOM   1919  N   MET A 124     -13.130   3.068  13.020  1.00  7.05           N
ATOM   1920  CA  MET A 124     -12.604   1.714  12.866  1.00  5.69           C
ATOM   1921  C   MET A 124     -13.533   0.832  12.045  1.00  7.09           C
ATOM   1922  O   MET A 124     -13.071   0.129  11.150  1.00  7.27           O
ATOM   1923  CB  MET A 124     -12.327   1.078  14.235  1.00  7.49           C
ATOM   1924  CG  MET A 124     -11.142   1.694  14.966  1.00  7.38           C
ATOM   1925  SD  MET A 124     -10.843   0.936  16.575  1.00  8.84           S
ATOM   1926  CE  MET A 124      -9.115   0.544  16.473  1.00  7.58           C
ATOM   1927  H   MET A 124     -13.705   3.154  13.654  1.00  8.50           H
ATOM   1928  HA  MET A 124     -11.755   1.772  12.401  1.00  6.87           H
ATOM   1929  HB2 MET A 124     -13.111   1.186  14.795  1.00  9.04           H
ATOM   1930  HB3 MET A 124     -12.140   0.134  14.109  1.00  9.04           H
ATOM   1931  HG2 MET A 124     -10.344   1.579  14.427  1.00  8.90           H
ATOM   1932  HG3 MET A 124     -11.314   2.638  15.106  1.00  8.90           H
ATOM   1933  HE1 MET A 124      -8.838   0.123  17.302  1.00  9.14           H
ATOM   1934  HE2 MET A 124      -8.972  -0.062  15.730  1.00  9.14           H
ATOM   1935  HE3 MET A 124      -8.613   1.363  16.334  1.00  9.14           H
ATOM   1936  N   LEU A 125     -14.848   0.894  12.278  1.00  6.96           N
ATOM   1937  CA  LEU A 125     -15.769  -0.021  11.613  1.00  5.71           C
ATOM   1938  C   LEU A 125     -15.972   0.287  10.141  1.00  5.43           C
ATOM   1939  O   LEU A 125     -16.082  -0.647   9.346  1.00  6.17           O
ATOM   1940  CB  LEU A 125     -17.109  -0.050  12.337  1.00  7.41           C
ATOM   1941  CG  LEU A 125     -17.112  -0.523  13.790  1.00  7.00           C
ATOM   1942  CD1 LEU A 125     -18.560  -0.567  14.264  1.00 13.77           C
ATOM   1943  CD2 LEU A 125     -16.502  -1.892  13.958  1.00  9.34           C
ATOM   1944  H   LEU A 125     -15.225   1.453  12.811  1.00  8.40           H
ATOM   1945  HA  LEU A 125     -15.396  -0.915  11.667  1.00  6.89           H
ATOM   1946  HB2 LEU A 125     -17.473   0.850  12.331  1.00  8.94           H
ATOM   1947  HB3 LEU A 125     -17.704  -0.637  11.846  1.00  8.94           H
ATOM   1948  HG  LEU A 125     -16.622   0.107  14.342  1.00  8.44           H
ATOM   1949 HD11 LEU A 125     -18.581  -0.866  15.187  1.00 16.57           H
ATOM   1950 HD12 LEU A 125     -18.941   0.322  14.196  1.00 16.57           H
ATOM   1951 HD13 LEU A 125     -19.056  -1.184  13.704  1.00 16.57           H
ATOM   1952 HD21 LEU A 125     -16.532  -2.137  14.896  1.00 11.25           H
ATOM   1953 HD22 LEU A 125     -17.010  -2.529  13.432  1.00 11.25           H
ATOM   1954 HD23 LEU A 125     -15.583  -1.867  13.651  1.00 11.25           H
ATOM   1955  N   TRP A 126     -16.081   1.560   9.758  1.00  6.00           N
ATOM   1956  CA  TRP A 126     -16.321   1.844   8.339  1.00  6.11           C
ATOM   1957  C   TRP A 126     -15.168   1.399   7.458  1.00  6.57           C
ATOM   1958  O   TRP A 126     -15.427   0.765   6.423  1.00  7.98           O
ATOM   1959  CB  TRP A 126     -16.674   3.320   8.107  1.00  6.59           C
ATOM   1960  CG  TRP A 126     -18.095   3.699   8.464  1.00 10.00           C
ATOM   1961  CD1 TRP A 126     -18.477   4.597   9.400  1.00  8.96           C
ATOM   1962  CD2 TRP A 126     -19.302   3.173   7.891  1.00  9.47           C
ATOM   1963  NE1 TRP A 126     -19.846   4.667   9.458  1.00 12.97           N
ATOM   1964  CE2 TRP A 126     -20.377   3.812   8.533  1.00 10.01           C
ATOM   1965  CE3 TRP A 126     -19.576   2.229   6.896  1.00 14.09           C
ATOM   1966  CZ2 TRP A 126     -21.715   3.525   8.218  1.00 12.99           C
ATOM   1967  CZ3 TRP A 126     -20.908   1.943   6.590  1.00 15.56           C
ATOM   1968  CH2 TRP A 126     -21.953   2.604   7.240  1.00 15.79           C
ATOM   1969  H   TRP A 126     -16.023   2.249  10.270  1.00  7.24           H
ATOM   1970  HA  TRP A 126     -17.095   1.327   8.065  1.00  7.38           H
ATOM   1971  HB2 TRP A 126     -16.081   3.868   8.645  1.00  7.95           H
ATOM   1972  HB3 TRP A 126     -16.543   3.525   7.168  1.00  7.95           H
ATOM   1973  HD1 TRP A 126     -17.896   5.091   9.931  1.00 10.80           H
ATOM   1974  HE1 TRP A 126     -20.298   5.182   9.979  1.00 15.60           H
ATOM   1975  HE3 TRP A 126     -18.884   1.790   6.456  1.00 16.95           H
ATOM   1976  HZ2 TRP A 126     -22.415   3.956   8.653  1.00 15.63           H
ATOM   1977  HZ3 TRP A 126     -21.101   1.323   5.925  1.00 18.71           H
ATOM   1978  HH2 TRP A 126     -22.831   2.397   7.014  1.00 19.00           H
ATOM   1979  N   PRO A 127     -13.902   1.712   7.773  1.00  6.01           N
ATOM   1980  CA  PRO A 127     -12.821   1.199   6.927  1.00  5.97           C
ATOM   1981  C   PRO A 127     -12.764  -0.312   6.929  1.00  8.18           C
ATOM   1982  O   PRO A 127     -12.490  -0.925   5.888  1.00  6.70           O
ATOM   1983  CB  PRO A 127     -11.563   1.852   7.528  1.00  8.11           C
ATOM   1984  CG  PRO A 127     -12.088   3.081   8.257  1.00  8.54           C
ATOM   1985  CD  PRO A 127     -13.400   2.618   8.824  1.00  6.77           C
ATOM   1986  HA  PRO A 127     -12.935   1.511   6.015  1.00  7.20           H
ATOM   1987  HB2 PRO A 127     -11.138   1.238   8.148  1.00  9.77           H
ATOM   1988  HB3 PRO A 127     -10.953   2.106   6.819  1.00  9.77           H
ATOM   1989  HG2 PRO A 127     -11.474   3.334   8.964  1.00 10.29           H
ATOM   1990  HG3 PRO A 127     -12.217   3.808   7.629  1.00 10.29           H
ATOM   1991  HD2 PRO A 127     -13.262   2.134   9.653  1.00  8.16           H
ATOM   1992  HD3 PRO A 127     -14.003   3.368   8.943  1.00  8.16           H
ATOM   1993  N   LEU A 128     -13.047  -0.940   8.066  1.00  5.75           N
ATOM   1994  CA  LEU A 128     -13.100  -2.399   8.102  1.00  5.90           C
ATOM   1995  C   LEU A 128     -14.193  -2.938   7.183  1.00  7.36           C
ATOM   1996  O   LEU A 128     -13.982  -3.919   6.451  1.00  7.28           O
ATOM   1997  CB  LEU A 128     -13.300  -2.873   9.541  1.00  6.37           C
ATOM   1998  CG  LEU A 128     -13.380  -4.378   9.749  1.00  5.72           C
ATOM   1999  CD1 LEU A 128     -12.098  -5.040   9.291  1.00  7.49           C
ATOM   2000  CD2 LEU A 128     -13.646  -4.660  11.186  1.00  7.26           C
ATOM   2001  H   LEU A 128     -13.210  -0.554   8.817  1.00  6.94           H
ATOM   2002  HA  LEU A 128     -12.251  -2.750   7.790  1.00  7.12           H
ATOM   2003  HB2 LEU A 128     -12.558  -2.548  10.074  1.00  7.69           H
ATOM   2004  HB3 LEU A 128     -14.127  -2.492   9.874  1.00  7.69           H
ATOM   2005  HG  LEU A 128     -14.114  -4.737   9.225  1.00  6.90           H
ATOM   2006 HD11 LEU A 128     -12.169  -5.997   9.432  1.00  9.04           H
ATOM   2007 HD12 LEU A 128     -11.965  -4.853   8.349  1.00  9.04           H
ATOM   2008 HD13 LEU A 128     -11.357  -4.684   9.807  1.00  9.04           H
ATOM   2009 HD21 LEU A 128     -13.697  -5.620  11.315  1.00  8.76           H
ATOM   2010 HD22 LEU A 128     -12.924  -4.292  11.719  1.00  8.76           H
ATOM   2011 HD23 LEU A 128     -14.487  -4.247  11.439  1.00  8.76           H
ATOM   2012  N   PHE A 129     -15.366  -2.308   7.198  1.00  7.53           N
ATOM   2013  CA  PHE A 129     -16.452  -2.778   6.352  1.00  8.17           C
ATOM   2014  C   PHE A 129     -16.113  -2.604   4.879  1.00  7.83           C
ATOM   2015  O   PHE A 129     -16.541  -3.410   4.048  1.00  8.91           O
ATOM   2016  CB  PHE A 129     -17.724  -2.010   6.708  1.00  7.57           C
ATOM   2017  CG  PHE A 129     -18.929  -2.383   5.890  1.00  9.17           C
ATOM   2018  CD1 PHE A 129     -19.543  -3.600   6.049  1.00 11.26           C
ATOM   2019  CD2 PHE A 129     -19.445  -1.492   4.976  1.00 12.57           C
ATOM   2020  CE1 PHE A 129     -20.649  -3.943   5.292  1.00 14.89           C
ATOM   2021  CE2 PHE A 129     -20.562  -1.821   4.231  1.00 15.35           C
ATOM   2022  CZ  PHE A 129     -21.165  -3.046   4.401  1.00 15.65           C
ATOM   2023  H   PHE A 129     -15.553  -1.620   7.678  1.00  9.08           H
ATOM   2024  HA  PHE A 129     -16.607  -3.721   6.521  1.00  9.85           H
ATOM   2025  HB2 PHE A 129     -17.937  -2.177   7.639  1.00  9.13           H
ATOM   2026  HB3 PHE A 129     -17.561  -1.063   6.576  1.00  9.13           H
ATOM   2027  HD1 PHE A 129     -19.200  -4.210   6.660  1.00 13.55           H
ATOM   2028  HD2 PHE A 129     -19.045  -0.659   4.866  1.00 15.12           H
ATOM   2029  HE1 PHE A 129     -21.057  -4.770   5.411  1.00 17.91           H
ATOM   2030  HE2 PHE A 129     -20.905  -1.215   3.615  1.00 18.47           H
ATOM   2031  HZ  PHE A 129     -21.909  -3.273   3.891  1.00 18.82           H
ATOM   2032  N   GLU A 130     -15.337  -1.575   4.539  1.00  6.70           N
ATOM   2033  CA  GLU A 130     -14.922  -1.394   3.157  1.00  8.50           C
ATOM   2034  C   GLU A 130     -14.122  -2.595   2.668  1.00  8.01           C
ATOM   2035  O   GLU A 130     -14.295  -3.039   1.527  1.00 10.52           O
ATOM   2036  CB  GLU A 130     -14.130  -0.100   3.008  1.00  7.39           C
ATOM   2037  CG  GLU A 130     -13.713   0.172   1.574  1.00  7.78           C
ATOM   2038  CD  GLU A 130     -12.935   1.464   1.418  1.00  6.63           C
ATOM   2039  OE1 GLU A 130     -12.532   2.053   2.450  1.00  7.53           O
ATOM   2040  OE2 GLU A 130     -12.710   1.894   0.267  1.00  8.79           O1-
ATOM   2041  H   GLU A 130     -15.044  -0.978   5.083  1.00  8.08           H
ATOM   2042  HA  GLU A 130     -15.714  -1.321   2.601  1.00 10.24           H
ATOM   2043  HB2 GLU A 130     -14.677   0.642   3.308  1.00  8.91           H
ATOM   2044  HB3 GLU A 130     -13.326  -0.159   3.548  1.00  8.91           H
ATOM   2045  HG2 GLU A 130     -13.150  -0.555   1.266  1.00  9.38           H
ATOM   2046  HG3 GLU A 130     -14.508   0.233   1.021  1.00  9.38           H
ATOM   2047  N   ILE A 131     -13.254  -3.150   3.510  1.00  6.80           N
ATOM   2048  CA  ILE A 131     -12.391  -4.247   3.084  1.00  8.05           C
ATOM   2049  C   ILE A 131     -12.947  -5.637   3.399  1.00  9.37           C
ATOM   2050  O   ILE A 131     -12.461  -6.625   2.835  1.00 10.45           O
ATOM   2051  CB  ILE A 131     -10.951  -4.102   3.623  1.00  9.14           C
ATOM   2052  CG1 ILE A 131     -10.898  -4.202   5.149  1.00  7.94           C
ATOM   2053  CG2 ILE A 131     -10.314  -2.786   3.111  1.00  8.48           C
ATOM   2054  CD1 ILE A 131      -9.470  -4.217   5.699  1.00  8.73           C
ATOM   2055  H   ILE A 131     -13.145  -2.910   4.329  1.00  8.21           H
ATOM   2056  HA  ILE A 131     -12.323  -4.197   2.118  1.00  9.71           H
ATOM   2057  HB  ILE A 131     -10.429  -4.837   3.265  1.00 11.01           H
ATOM   2058 HG12 ILE A 131     -11.357  -3.438   5.531  1.00  9.57           H
ATOM   2059 HG13 ILE A 131     -11.333  -5.023   5.426  1.00  9.57           H
ATOM   2060 HG21 ILE A 131      -9.412  -2.715   3.461  1.00 10.22           H
ATOM   2061 HG22 ILE A 131     -10.292  -2.802   2.142  1.00 10.22           H
ATOM   2062 HG23 ILE A 131     -10.848  -2.037   3.418  1.00 10.22           H
ATOM   2063 HD11 ILE A 131      -9.505  -4.282   6.666  1.00 10.52           H
ATOM   2064 HD12 ILE A 131      -8.999  -4.982   5.332  1.00 10.52           H
ATOM   2065 HD13 ILE A 131      -9.023  -3.397   5.437  1.00 10.52           H
ATOM   2066  N   ALA A 132     -13.946  -5.753   4.274  1.00  8.16           N
ATOM   2067  CA  ALA A 132     -14.424  -7.055   4.746  1.00  9.29           C
ATOM   2068  C   ALA A 132     -15.911  -6.945   5.030  1.00  8.37           C
ATOM   2069  O   ALA A 132     -16.355  -7.082   6.174  1.00  9.29           O
ATOM   2070  CB  ALA A 132     -13.668  -7.472   6.009  1.00 10.00           C
ATOM   2071  H   ALA A 132     -14.368  -5.085   4.613  1.00  9.83           H
ATOM   2072  HA  ALA A 132     -14.284  -7.727   4.060  1.00 11.20           H
ATOM   2073  HB1 ALA A 132     -13.999  -8.335   6.304  1.00 12.04           H
ATOM   2074  HB2 ALA A 132     -12.722  -7.533   5.805  1.00 12.04           H
ATOM   2075  HB3 ALA A 132     -13.816  -6.807   6.699  1.00 12.04           H
ATOM   2076  N   PRO A 133     -16.720  -6.686   4.001  1.00  9.37           N
ATOM   2077  CA  PRO A 133     -18.150  -6.461   4.239  1.00  9.23           C
ATOM   2078  C   PRO A 133     -18.880  -7.650   4.827  1.00  9.50           C
ATOM   2079  O   PRO A 133     -19.905  -7.442   5.474  1.00 13.01           O
ATOM   2080  CB  PRO A 133     -18.690  -6.085   2.853  1.00 12.39           C
ATOM   2081  CG  PRO A 133     -17.691  -6.622   1.900  1.00 12.44           C
ATOM   2082  CD  PRO A 133     -16.361  -6.510   2.585  1.00  9.40           C
ATOM   2083  HA  PRO A 133     -18.266  -5.703   4.833  1.00 11.12           H
ATOM   2084  HB2 PRO A 133     -19.555  -6.500   2.715  1.00 14.91           H
ATOM   2085  HB3 PRO A 133     -18.754  -5.120   2.777  1.00 14.91           H
ATOM   2086  HG2 PRO A 133     -17.896  -7.550   1.704  1.00 14.97           H
ATOM   2087  HG3 PRO A 133     -17.701  -6.093   1.087  1.00 14.97           H
ATOM   2088  HD2 PRO A 133     -15.766  -7.219   2.293  1.00 11.32           H
ATOM   2089  HD3 PRO A 133     -15.974  -5.633   2.437  1.00 11.32           H
ATOM   2090  N   GLU A 134     -18.380  -8.864   4.652  1.00 11.71           N
ATOM   2091  CA  GLU A 134     -19.043 -10.061   5.152  1.00 11.85           C
ATOM   2092  C   GLU A 134     -18.556 -10.458   6.527  1.00 13.14           C
ATOM   2093  O   GLU A 134     -18.951 -11.511   7.034  1.00 12.97           O
ATOM   2094  CB  GLU A 134     -18.816 -11.228   4.192  1.00 15.51           C
ATOM   2095  CG  GLU A 134     -19.291 -10.960   2.789  1.00 18.29           C
ATOM   2096  CD  GLU A 134     -20.769 -10.630   2.743  1.00 21.44           C
ATOM   2097  OE1 GLU A 134     -21.531 -11.151   3.584  1.00 25.11           O
ATOM   2098  OE2 GLU A 134     -21.163  -9.830   1.885  1.00 24.63           O1-
ATOM   2099  H   GLU A 134     -17.643  -9.026   4.239  1.00 14.10           H
ATOM   2100  HA  GLU A 134     -19.998  -9.896   5.206  1.00 14.27           H
ATOM   2101  HB2 GLU A 134     -17.866 -11.419   4.152  1.00 18.65           H
ATOM   2102  HB3 GLU A 134     -19.294 -12.004   4.524  1.00 18.65           H
ATOM   2103  HG2 GLU A 134     -18.801 -10.205   2.425  1.00 21.99           H
ATOM   2104  HG3 GLU A 134     -19.141 -11.749   2.245  1.00 21.99           H
ATOM   2105  N   LEU A 135     -17.743  -9.627   7.162  1.00  9.99           N
ATOM   2106  CA  LEU A 135     -17.088 -10.041   8.394  1.00  8.84           C
ATOM   2107  C   LEU A 135     -18.099 -10.365   9.487  1.00  9.89           C
ATOM   2108  O   LEU A 135     -19.083  -9.651   9.694  1.00  9.71           O
ATOM   2109  CB  LEU A 135     -16.130  -8.953   8.871  1.00  9.87           C
ATOM   2110  CG  LEU A 135     -15.213  -9.315  10.033  1.00 10.19           C
ATOM   2111  CD1 LEU A 135     -13.877  -8.649   9.821  1.00 16.84           C
ATOM   2112  CD2 LEU A 135     -15.838  -8.847  11.328  1.00 14.03           C
ATOM   2113  H   LEU A 135     -17.555  -8.828   6.906  1.00 12.03           H
ATOM   2114  HA  LEU A 135     -16.568 -10.842   8.221  1.00 10.65           H
ATOM   2115  HB2 LEU A 135     -15.563  -8.700   8.126  1.00 11.88           H
ATOM   2116  HB3 LEU A 135     -16.656  -8.187   9.148  1.00 11.88           H
ATOM   2117  HG  LEU A 135     -15.086 -10.276  10.071  1.00 12.27           H
ATOM   2118 HD11 LEU A 135     -13.290  -8.877  10.558  1.00 20.26           H
ATOM   2119 HD12 LEU A 135     -13.497  -8.964   8.986  1.00 20.26           H
ATOM   2120 HD13 LEU A 135     -14.006  -7.688   9.785  1.00 20.26           H
ATOM   2121 HD21 LEU A 135     -15.250  -9.080  12.064  1.00 16.87           H
ATOM   2122 HD22 LEU A 135     -15.957  -7.885  11.291  1.00 16.87           H
ATOM   2123 HD23 LEU A 135     -16.697  -9.283  11.440  1.00 16.87           H
ATOM   2124  N   VAL A 136     -17.820 -11.446  10.202  1.00  9.84           N
ATOM   2125  CA  VAL A 136     -18.568 -11.855  11.384  1.00 11.02           C
ATOM   2126  C   VAL A 136     -17.589 -11.859  12.541  1.00 10.20           C
ATOM   2127  O   VAL A 136     -16.490 -12.412  12.433  1.00 10.45           O
ATOM   2128  CB  VAL A 136     -19.209 -13.246  11.201  1.00 11.15           C
ATOM   2129  CG1 VAL A 136     -19.921 -13.705  12.480  1.00 12.93           C
ATOM   2130  CG2 VAL A 136     -20.190 -13.194  10.046  1.00 16.17           C
ATOM   2131  H   VAL A 136     -17.173 -11.980  10.013  1.00 11.85           H
ATOM   2132  HA  VAL A 136     -19.268 -11.210  11.569  1.00 13.27           H
ATOM   2133  HB  VAL A 136     -18.519 -13.892  10.986  1.00 13.42           H
ATOM   2134 HG11 VAL A 136     -20.311 -14.580  12.328  1.00 15.56           H
ATOM   2135 HG12 VAL A 136     -19.274 -13.752  13.202  1.00 15.56           H
ATOM   2136 HG13 VAL A 136     -20.617 -13.066  12.701  1.00 15.56           H
ATOM   2137 HG21 VAL A 136     -20.591 -14.070   9.934  1.00 19.44           H
ATOM   2138 HG22 VAL A 136     -20.876 -12.538  10.244  1.00 19.44           H
ATOM   2139 HG23 VAL A 136     -19.714 -12.942   9.239  1.00 19.44           H
ATOM   2140  N   PHE A 137     -17.978 -11.233  13.638  1.00  8.53           N
ATOM   2141  CA  PHE A 137     -17.127 -11.151  14.810  1.00  8.07           C
ATOM   2142  C   PHE A 137     -17.101 -12.487  15.532  1.00  6.84           C
ATOM   2143  O   PHE A 137     -17.979 -13.329  15.336  1.00  8.30           O
ATOM   2144  CB  PHE A 137     -17.650 -10.076  15.756  1.00  7.87           C
ATOM   2145  CG  PHE A 137     -17.294  -8.680  15.335  1.00  9.18           C
ATOM   2146  CD1 PHE A 137     -17.995  -8.046  14.343  1.00 11.56           C
ATOM   2147  CD2 PHE A 137     -16.235  -8.023  15.920  1.00 11.27           C
ATOM   2148  CE1 PHE A 137     -17.673  -6.757  13.947  1.00 11.04           C
ATOM   2149  CE2 PHE A 137     -15.897  -6.730  15.532  1.00 11.20           C
ATOM   2150  CZ  PHE A 137     -16.621  -6.103  14.541  1.00 13.00           C
ATOM   2151  H   PHE A 137     -18.739 -10.843  13.731  1.00 10.28           H
ATOM   2152  HA  PHE A 137     -16.222 -10.922  14.545  1.00  9.72           H
ATOM   2153  HB2 PHE A 137     -18.617 -10.137  15.796  1.00  9.49           H
ATOM   2154  HB3 PHE A 137     -17.274 -10.225  16.638  1.00  9.49           H
ATOM   2155  HD1 PHE A 137     -18.711  -8.481  13.939  1.00 13.91           H
ATOM   2156  HD2 PHE A 137     -15.748  -8.443  16.592  1.00 13.56           H
ATOM   2157  HE1 PHE A 137     -18.163  -6.339  13.276  1.00 13.29           H
ATOM   2158  HE2 PHE A 137     -15.184  -6.292  15.938  1.00 13.48           H
ATOM   2159  HZ  PHE A 137     -16.398  -5.240  14.276  1.00 15.65           H
ATOM   2160  N   PRO A 138     -16.142 -12.672  16.435  1.00  8.24           N
ATOM   2161  CA  PRO A 138     -16.093 -13.924  17.207  1.00 10.51           C
ATOM   2162  C   PRO A 138     -17.368 -14.228  17.959  1.00  9.94           C
ATOM   2163  O   PRO A 138     -17.706 -15.401  18.154  1.00 10.57           O
ATOM   2164  CB  PRO A 138     -14.917 -13.686  18.155  1.00  8.53           C
ATOM   2165  CG  PRO A 138     -14.014 -12.795  17.373  1.00  9.10           C
ATOM   2166  CD  PRO A 138     -14.932 -11.864  16.653  1.00  9.47           C
ATOM   2167  HA  PRO A 138     -15.884 -14.669  16.622  1.00 12.65           H
ATOM   2168  HB2 PRO A 138     -15.226 -13.246  18.962  1.00 10.28           H
ATOM   2169  HB3 PRO A 138     -14.481 -14.528  18.361  1.00 10.28           H
ATOM   2170  HG2 PRO A 138     -13.432 -12.307  17.976  1.00 10.96           H
ATOM   2171  HG3 PRO A 138     -13.496 -13.322  16.745  1.00 10.96           H
ATOM   2172  HD2 PRO A 138     -15.135 -11.094  17.207  1.00 11.41           H
ATOM   2173  HD3 PRO A 138     -14.546 -11.598  15.803  1.00 11.41           H
ATOM   2174  N   ASP A 139     -18.100 -13.216  18.406  1.00  9.24           N
ATOM   2175  CA  ASP A 139     -19.318 -13.490  19.155  1.00 10.89           C
ATOM   2176  C   ASP A 139     -20.519 -13.776  18.270  1.00 10.88           C
ATOM   2177  O   ASP A 139     -21.622 -13.957  18.791  1.00 14.76           O
ATOM   2178  CB  ASP A 139     -19.632 -12.350  20.135  1.00 12.27           C
ATOM   2179  CG  ASP A 139     -20.224 -11.119  19.457  1.00 11.80           C
ATOM   2180  OD1 ASP A 139     -20.102 -10.935  18.274  1.00 10.67           O
ATOM   2181  OD2 ASP A 139     -20.853 -10.269  20.253  1.00 13.53           O
ATOM   2182  H   ASP A 139     -17.920 -12.383  18.293  1.00 11.13           H
ATOM   2183  HA  ASP A 139     -19.166 -14.287  19.688  1.00 13.11           H
ATOM   2184  HB2 ASP A 139     -18.812 -12.081  20.577  1.00 14.77           H
ATOM   2185  HB3 ASP A 139     -20.272 -12.667  20.791  1.00 14.77           H
ATOM   2186  HD2 ASP A 139     -21.173  -9.548  19.726  1.00 16.28           H
ATOM   2187  N   GLY A 140     -20.342 -13.840  16.966  1.00 10.24           N
ATOM   2188  CA  GLY A 140     -21.404 -14.139  16.041  1.00 13.87           C
ATOM   2189  C   GLY A 140     -22.067 -12.936  15.408  1.00  9.86           C
ATOM   2190  O   GLY A 140     -22.905 -13.126  14.521  1.00 16.02           O
ATOM   2191  H   GLY A 140     -19.584 -13.708  16.582  1.00 12.33           H
ATOM   2192  HA2 GLY A 140     -21.051 -14.693  15.328  1.00 16.69           H
ATOM   2193  HA3 GLY A 140     -22.089 -14.647  16.503  1.00 16.69           H
ATOM   2194  N   GLU A 141     -21.764 -11.717  15.855  1.00 11.36           N
ATOM   2195  CA  GLU A 141     -22.387 -10.534  15.273  1.00 15.03           C
ATOM   2196  C   GLU A 141     -21.793 -10.216  13.902  1.00 13.15           C
ATOM   2197  O   GLU A 141     -20.576 -10.244  13.713  1.00 11.68           O
ATOM   2198  CB  GLU A 141     -22.165  -9.317  16.166  1.00 13.41           C
ATOM   2199  CG  GLU A 141     -22.897  -9.352  17.492  1.00 16.06           C
ATOM   2200  CD  GLU A 141     -22.639  -8.099  18.305  1.00 17.16           C
ATOM   2201  OE1 GLU A 141     -23.258  -7.051  18.000  1.00 19.80           O
ATOM   2202  OE2 GLU A 141     -21.800  -8.153  19.233  1.00 14.95           O1-
ATOM   2203  H   GLU A 141     -21.206 -11.551  16.489  1.00 13.68           H
ATOM   2204  HA  GLU A 141     -23.341 -10.680  15.174  1.00 18.08           H
ATOM   2205  HB2 GLU A 141     -21.217  -9.243  16.357  1.00 16.13           H
ATOM   2206  HB3 GLU A 141     -22.463  -8.526  15.689  1.00 16.13           H
ATOM   2207  HG2 GLU A 141     -23.851  -9.417  17.329  1.00 19.31           H
ATOM   2208  HG3 GLU A 141     -22.592 -10.116  18.005  1.00 19.31           H
ATOM   2209  N   MET A 142     -22.650  -9.850  12.955  1.00 10.90           N
ATOM   2210  CA  MET A 142     -22.181  -9.394  11.652  1.00 10.92           C
ATOM   2211  C   MET A 142     -21.775  -7.935  11.730  1.00 11.60           C
ATOM   2212  O   MET A 142     -22.510  -7.104  12.263  1.00 11.62           O
ATOM   2213  CB  MET A 142     -23.290  -9.522  10.611  1.00 15.22           C
ATOM   2214  CG  MET A 142     -23.561 -10.906  10.097  1.00 20.32           C
ATOM   2215  SD  MET A 142     -24.709 -10.797   8.690  0.88 33.82           S
ATOM   2216  CE  MET A 142     -26.178 -10.226   9.550  0.57 29.12           C
ATOM   2217  H   MET A 142     -23.506  -9.857  13.041  1.00 13.12           H
ATOM   2218  HA  MET A 142     -21.424  -9.931  11.370  1.00 13.15           H
ATOM   2219  HB2 MET A 142     -24.115  -9.194  11.003  1.00 18.31           H
ATOM   2220  HB3 MET A 142     -23.056  -8.971   9.848  1.00 18.31           H
ATOM   2221  HG2 MET A 142     -22.733 -11.311   9.794  1.00 24.43           H
ATOM   2222  HG3 MET A 142     -23.971 -11.441  10.794  1.00 24.43           H
ATOM   2223  HE1 MET A 142     -26.898 -10.119   8.908  1.00 34.99           H
ATOM   2224  HE2 MET A 142     -26.427 -10.882  10.219  1.00 34.99           H
ATOM   2225  HE3 MET A 142     -25.984  -9.376   9.975  1.00 34.99           H
ATOM   2226  N   LEU A 143     -20.613  -7.616  11.155  1.00  8.91           N
ATOM   2227  CA  LEU A 143     -20.192  -6.224  11.048  1.00  9.49           C
ATOM   2228  C   LEU A 143     -21.263  -5.362  10.383  1.00 12.19           C
ATOM   2229  O   LEU A 143     -21.557  -4.260  10.849  1.00 11.47           O
ATOM   2230  CB  LEU A 143     -18.889  -6.165  10.261  1.00  9.96           C
ATOM   2231  CG  LEU A 143     -18.334  -4.799   9.922  1.00  9.07           C
ATOM   2232  CD1 LEU A 143     -18.082  -3.967  11.163  1.00  9.14           C
ATOM   2233  CD2 LEU A 143     -17.056  -4.961   9.162  1.00  8.71           C
ATOM   2234  H   LEU A 143     -20.058  -8.183  10.822  1.00 10.74           H
ATOM   2235  HA  LEU A 143     -20.026  -5.871  11.936  1.00 11.43           H
ATOM   2236  HB2 LEU A 143     -18.209  -6.628  10.775  1.00 12.00           H
ATOM   2237  HB3 LEU A 143     -19.026  -6.632   9.422  1.00 12.00           H
ATOM   2238  HG  LEU A 143     -18.967  -4.325   9.359  1.00 10.93           H
ATOM   2239 HD11 LEU A 143     -17.729  -3.103  10.898  1.00 11.01           H
ATOM   2240 HD12 LEU A 143     -18.919  -3.850  11.640  1.00 11.01           H
ATOM   2241 HD13 LEU A 143     -17.442  -4.428  11.727  1.00 11.01           H
ATOM   2242 HD21 LEU A 143     -16.704  -4.083   8.947  1.00 10.50           H
ATOM   2243 HD22 LEU A 143     -16.421  -5.446   9.712  1.00 10.50           H
ATOM   2244 HD23 LEU A 143     -17.234  -5.455   8.347  1.00 10.50           H
ATOM   2245  N   ARG A 144     -21.856  -5.860   9.296  1.00 12.17           N
ATOM   2246  CA  ARG A 144     -22.908  -5.133   8.590  1.00 17.11           C
ATOM   2247  C   ARG A 144     -24.047  -4.765   9.538  1.00 18.81           C
ATOM   2248  O   ARG A 144     -24.613  -3.666   9.453  1.00 19.29           O
ATOM   2249  CB  ARG A 144     -23.401  -6.039   7.460  1.00 19.71           C
ATOM   2250  CG  ARG A 144     -24.112  -5.372   6.320  1.00 23.75           C
ATOM   2251  CD  ARG A 144     -24.559  -6.437   5.336  1.00 26.20           C
ATOM   2252  NE  ARG A 144     -23.667  -6.534   4.180  1.00 25.55           N
ATOM   2253  CZ  ARG A 144     -23.016  -7.629   3.788  1.00 31.66           C
ATOM   2254  NH1 ARG A 144     -23.131  -8.779   4.443  1.00 28.62           N
ATOM   2255  NH2 ARG A 144     -22.246  -7.570   2.710  1.00 26.86           N1+
ATOM   2256  H   ARG A 144     -21.665  -6.622   8.947  1.00 14.64           H
ATOM   2257  HA  ARG A 144     -22.545  -4.320   8.205  1.00 20.57           H
ATOM   2258  HB2 ARG A 144     -22.635  -6.502   7.087  1.00 23.70           H
ATOM   2259  HB3 ARG A 144     -24.014  -6.688   7.839  1.00 23.70           H
ATOM   2260  HG2 ARG A 144     -24.894  -4.903   6.649  1.00 28.55           H
ATOM   2261  HG3 ARG A 144     -23.509  -4.762   5.868  1.00 28.55           H
ATOM   2262  HD2 ARG A 144     -24.569  -7.299   5.782  1.00 31.48           H
ATOM   2263  HD3 ARG A 144     -25.448  -6.219   5.013  1.00 31.48           H
ATOM   2264  HE  ARG A 144     -23.552  -5.821   3.713  1.00 30.71           H
ATOM   2265 HH11 ARG A 144     -23.631  -8.829   5.141  1.00 34.39           H
ATOM   2266 HH12 ARG A 144     -22.703  -9.474   4.171  1.00 34.39           H
ATOM   2267 HH21 ARG A 144     -22.165  -6.830   2.280  1.00 32.28           H
ATOM   2268 HH22 ARG A 144     -21.819  -8.269   2.448  1.00 32.28           H
ATOM   2269  N   GLN A 145     -24.375  -5.663  10.475  1.00 15.29           N
ATOM   2270  CA  GLN A 145     -25.486  -5.436  11.391  1.00 18.87           C
ATOM   2271  C   GLN A 145     -25.111  -4.517  12.553  1.00 20.40           C
ATOM   2272  O   GLN A 145     -25.948  -3.736  13.022  1.00 23.71           O
ATOM   2273  CB  GLN A 145     -26.008  -6.786  11.884  1.00 21.79           C
ATOM   2274  CG  GLN A 145     -27.440  -6.755  12.372  1.00 34.83           C
ATOM   2275  CD  GLN A 145     -28.121  -8.101  12.255  1.00 45.18           C
ATOM   2276  OE1 GLN A 145     -27.489  -9.120  11.948  1.00 46.10           O
ATOM   2277  NE2 GLN A 145     -29.424  -8.113  12.491  1.00 27.88           N
ATOM   2278  H   GLN A 145     -23.966  -6.409  10.597  1.00 18.38           H
ATOM   2279  HA  GLN A 145     -26.204  -5.006  10.901  1.00 22.69           H
ATOM   2280  HB2 GLN A 145     -25.958  -7.424  11.156  1.00 26.19           H
ATOM   2281  HB3 GLN A 145     -25.452  -7.085  12.621  1.00 26.19           H
ATOM   2282  HG2 GLN A 145     -27.451  -6.492  13.305  1.00 41.84           H
ATOM   2283  HG3 GLN A 145     -27.942  -6.117  11.840  1.00 41.84           H
ATOM   2284 HE21 GLN A 145     -29.830  -7.383  12.697  1.00 33.50           H
ATOM   2285 HE22 GLN A 145     -29.864  -8.850  12.439  1.00 33.50           H
ATOM   2286  N   ILE A 146     -23.873  -4.574  13.036  1.00 16.17           N
ATOM   2287  CA  ILE A 146     -23.430  -3.604  14.028  1.00 15.98           C
ATOM   2288  C   ILE A 146     -23.501  -2.199  13.450  1.00 14.66           C
ATOM   2289  O   ILE A 146     -23.934  -1.251  14.121  1.00 15.62           O
ATOM   2290  CB  ILE A 146     -22.010  -3.957  14.501  1.00 12.27           C
ATOM   2291  CG1 ILE A 146     -22.065  -5.266  15.287  1.00 16.81           C
ATOM   2292  CG2 ILE A 146     -21.386  -2.845  15.344  1.00 16.84           C
ATOM   2293  CD1 ILE A 146     -20.720  -5.880  15.531  1.00 19.16           C
ATOM   2294  H   ILE A 146     -23.281  -5.155  12.810  1.00 19.45           H
ATOM   2295  HA  ILE A 146     -24.021  -3.643  14.796  1.00 19.22           H
ATOM   2296  HB  ILE A 146     -21.453  -4.094  13.718  1.00 14.77           H
ATOM   2297 HG12 ILE A 146     -22.474  -5.095  16.150  1.00 20.21           H
ATOM   2298 HG13 ILE A 146     -22.598  -5.906  14.791  1.00 20.21           H
ATOM   2299 HG21 ILE A 146     -20.496  -3.116  15.615  1.00 20.25           H
ATOM   2300 HG22 ILE A 146     -21.338  -2.035  14.812  1.00 20.25           H
ATOM   2301 HG23 ILE A 146     -21.940  -2.694  16.126  1.00 20.25           H
ATOM   2302 HD11 ILE A 146     -20.835  -6.703  16.032  1.00 23.03           H
ATOM   2303 HD12 ILE A 146     -20.300  -6.069  14.677  1.00 23.03           H
ATOM   2304 HD13 ILE A 146     -20.176  -5.257  16.037  1.00 23.03           H
ATOM   2305  N   LEU A 147     -23.063  -2.038  12.203  1.00 13.97           N
ATOM   2306  CA  LEU A 147     -23.103  -0.724  11.580  1.00 12.88           C
ATOM   2307  C   LEU A 147     -24.539  -0.237  11.463  1.00 21.20           C
ATOM   2308  O   LEU A 147     -24.822   0.942  11.713  1.00 19.78           O
ATOM   2309  CB  LEU A 147     -22.403  -0.756  10.225  1.00 15.22           C
ATOM   2310  CG  LEU A 147     -20.883  -0.664  10.338  1.00 11.99           C
ATOM   2311  CD1 LEU A 147     -20.253  -1.091   9.043  1.00 14.95           C
ATOM   2312  CD2 LEU A 147     -20.431   0.734  10.687  1.00 13.34           C
ATOM   2313  H   LEU A 147     -22.744  -2.664  11.706  1.00 16.80           H
ATOM   2314  HA  LEU A 147     -22.624  -0.098  12.145  1.00 15.49           H
ATOM   2315  HB2 LEU A 147     -22.621  -1.589   9.777  1.00 18.30           H
ATOM   2316  HB3 LEU A 147     -22.710  -0.004   9.694  1.00 18.30           H
ATOM   2317  HG  LEU A 147     -20.578  -1.265  11.036  1.00 14.44           H
ATOM   2318 HD11 LEU A 147     -19.288  -1.029   9.126  1.00 17.98           H
ATOM   2319 HD12 LEU A 147     -20.511  -2.006   8.853  1.00 17.98           H
ATOM   2320 HD13 LEU A 147     -20.562  -0.506   8.334  1.00 17.98           H
ATOM   2321 HD21 LEU A 147     -19.463   0.746  10.748  1.00 16.05           H
ATOM   2322 HD22 LEU A 147     -20.726   1.344   9.993  1.00 16.05           H
ATOM   2323 HD23 LEU A 147     -20.820   0.988  11.539  1.00 16.05           H
ATOM   2324  N   HIS A 148     -25.471  -1.145  11.150  1.00 21.29           N
ATOM   2325  CA  HIS A 148     -26.877  -0.753  11.091  1.00 26.48           C
ATOM   2326  C   HIS A 148     -27.381  -0.329  12.457  1.00 21.94           C
ATOM   2327  O   HIS A 148     -28.015   0.722  12.600  1.00 24.14           O
ATOM   2328  CB  HIS A 148     -27.771  -1.881  10.587  1.00 35.37           C
ATOM   2329  CG  HIS A 148     -29.224  -1.540  10.688  1.00 63.98           C
ATOM   2330  ND1 HIS A 148     -29.856  -0.708   9.788  1.00 76.28           N
ATOM   2331  CD2 HIS A 148     -30.149  -1.846  11.628  1.00 71.18           C
ATOM   2332  CE1 HIS A 148     -31.118  -0.552  10.145  1.00 76.97           C
ATOM   2333  NE2 HIS A 148     -31.320  -1.228  11.262  1.00 75.44           N
ATOM   2334  H   HIS A 148     -25.317  -1.972  10.972  1.00 25.60           H
ATOM   2335  HA  HIS A 148     -26.972   0.000  10.487  1.00 31.81           H
ATOM   2336  HB2 HIS A 148     -27.610  -2.676  11.119  1.00 42.48           H
ATOM   2337  HB3 HIS A 148     -27.566  -2.056   9.655  1.00 42.48           H
ATOM   2338  HD2 HIS A 148     -30.020  -2.387  12.374  1.00 85.46           H
ATOM   2339  HE1 HIS A 148     -31.754  -0.048   9.692  1.00 92.40           H
ATOM   2340  HE2 HIS A 148     -32.066  -1.281  11.686  1.00 90.57           H
ATOM   2341  N   THR A 149     -27.155  -1.157  13.473  1.00 24.35           N
ATOM   2342  CA  THR A 149     -27.657  -0.819  14.795  1.00 24.37           C
ATOM   2343  C   THR A 149     -27.142   0.543  15.247  1.00 25.25           C
ATOM   2344  O   THR A 149     -27.913   1.387  15.713  1.00 25.46           O
ATOM   2345  CB  THR A 149     -27.283  -1.918  15.788  1.00 26.35           C
ATOM   2346  OG1 THR A 149     -27.923  -3.137  15.397  1.00 24.47           O
ATOM   2347  CG2 THR A 149     -27.730  -1.546  17.185  1.00 26.36           C
ATOM   2348  H   THR A 149     -26.725  -1.900  13.424  1.00 29.26           H
ATOM   2349  HA  THR A 149     -28.626  -0.772  14.758  1.00 29.29           H
ATOM   2350  HB  THR A 149     -26.320  -2.040  15.792  1.00 31.66           H
ATOM   2351  HG1 THR A 149     -27.672  -3.359  14.626  1.00 29.41           H
ATOM   2352 HG21 THR A 149     -27.488  -2.249  17.809  1.00 31.68           H
ATOM   2353 HG22 THR A 149     -27.304  -0.720  17.461  1.00 31.68           H
ATOM   2354 HG23 THR A 149     -28.693  -1.426  17.204  1.00 31.68           H
ATOM   2355  N   ARG A 150     -25.841   0.787  15.105  1.00 19.63           N
ATOM   2356  CA  ARG A 150     -25.274   2.002  15.681  1.00 18.00           C
ATOM   2357  C   ARG A 150     -25.537   3.233  14.825  1.00 17.16           C
ATOM   2358  O   ARG A 150     -25.573   4.348  15.356  1.00 17.21           O
ATOM   2359  CB  ARG A 150     -23.768   1.836  15.935  1.00 21.29           C
ATOM   2360  CG  ARG A 150     -23.386   0.736  16.970  1.00 21.28           C
ATOM   2361  CD  ARG A 150     -24.160   0.845  18.284  1.00 27.68           C
ATOM   2362  NE  ARG A 150     -23.932   2.117  18.969  1.00 35.08           N
ATOM   2363  CZ  ARG A 150     -22.894   2.368  19.764  1.00 40.36           C
ATOM   2364  NH1 ARG A 150     -21.973   1.434  19.978  1.00 28.08           N
ATOM   2365  NH2 ARG A 150     -22.773   3.558  20.344  1.00 46.78           N1+
ATOM   2366  H   ARG A 150     -25.280   0.282  14.693  1.00 23.60           H
ATOM   2367  HA  ARG A 150     -25.695   2.154  16.541  1.00 21.64           H
ATOM   2368  HB2 ARG A 150     -23.338   1.609  15.096  1.00 25.59           H
ATOM   2369  HB3 ARG A 150     -23.417   2.679  16.262  1.00 25.59           H
ATOM   2370  HG2 ARG A 150     -23.572  -0.135  16.586  1.00 25.58           H
ATOM   2371  HG3 ARG A 150     -22.441   0.812  17.175  1.00 25.58           H
ATOM   2372  HD2 ARG A 150     -25.110   0.770  18.099  1.00 33.26           H
ATOM   2373  HD3 ARG A 150     -23.880   0.130  18.877  1.00 33.26           H
ATOM   2374  HE  ARG A 150     -24.507   2.746  18.850  1.00 42.14           H
ATOM   2375 HH11 ARG A 150     -22.047   0.663  19.605  1.00 33.73           H
ATOM   2376 HH12 ARG A 150     -21.304   1.601  20.492  1.00 33.73           H
ATOM   2377 HH21 ARG A 150     -23.366   4.165  20.207  1.00 56.17           H
ATOM   2378 HH22 ARG A 150     -22.101   3.719  20.856  1.00 56.17           H
ATOM   2379  N   ALA A 151     -25.722   3.056  13.521  1.00 15.50           N
ATOM   2380  CA  ALA A 151     -26.026   4.169  12.623  1.00 17.88           C
ATOM   2381  C   ALA A 151     -24.985   5.282  12.755  1.00 20.24           C
ATOM   2382  O   ALA A 151     -25.313   6.469  12.857  1.00 17.61           O
ATOM   2383  CB  ALA A 151     -27.443   4.694  12.873  1.00 21.18           C
ATOM   2384  H   ALA A 151     -25.677   2.294  13.126  1.00 18.64           H
ATOM   2385  HA  ALA A 151     -25.992   3.846  11.710  1.00 21.50           H
ATOM   2386  HB1 ALA A 151     -27.619   5.430  12.266  1.00 25.46           H
ATOM   2387  HB2 ALA A 151     -28.078   3.977  12.716  1.00 25.46           H
ATOM   2388  HB3 ALA A 151     -27.509   4.999  13.792  1.00 25.46           H
ATOM   2389  N   PHE A 152     -23.712   4.890  12.778  1.00 14.94           N
ATOM   2390  CA  PHE A 152     -22.635   5.869  12.855  1.00 12.93           C
ATOM   2391  C   PHE A 152     -22.583   6.685  11.564  1.00 13.57           C
ATOM   2392  O   PHE A 152     -22.811   6.159  10.470  1.00 18.04           O
ATOM   2393  CB  PHE A 152     -21.285   5.160  13.067  1.00 16.87           C
ATOM   2394  CG  PHE A 152     -21.113   4.520  14.429  1.00 16.92           C
ATOM   2395  CD1 PHE A 152     -21.537   5.157  15.584  1.00 24.43           C
ATOM   2396  CD2 PHE A 152     -20.510   3.280  14.544  1.00 17.62           C
ATOM   2397  CE1 PHE A 152     -21.370   4.553  16.830  1.00 28.10           C
ATOM   2398  CE2 PHE A 152     -20.341   2.684  15.770  1.00 16.05           C
ATOM   2399  CZ  PHE A 152     -20.764   3.313  16.912  1.00 22.20           C
ATOM   2400  H   PHE A 152     -23.449   4.072  12.751  1.00 17.97           H
ATOM   2401  HA  PHE A 152     -22.791   6.471  13.599  1.00 15.55           H
ATOM   2402  HB2 PHE A 152     -21.194   4.461  12.401  1.00 20.28           H
ATOM   2403  HB3 PHE A 152     -20.573   5.810  12.957  1.00 20.28           H
ATOM   2404  HD1 PHE A 152     -21.944   5.991  15.527  1.00 29.36           H
ATOM   2405  HD2 PHE A 152     -20.217   2.841  13.778  1.00 21.18           H
ATOM   2406  HE1 PHE A 152     -21.659   4.985  17.601  1.00 33.77           H
ATOM   2407  HE2 PHE A 152     -19.936   1.849  15.826  1.00 19.30           H
ATOM   2408  HZ  PHE A 152     -20.649   2.904  17.740  1.00 26.68           H
ATOM   2409  N   ASP A 153     -22.262   7.972  11.686  1.00 12.92           N
ATOM   2410  CA  ASP A 153     -22.096   8.812  10.508  1.00 14.53           C
ATOM   2411  C   ASP A 153     -21.095   8.174   9.552  1.00 14.53           C
ATOM   2412  O   ASP A 153     -20.070   7.636   9.973  1.00 12.79           O
ATOM   2413  CB  ASP A 153     -21.556  10.194  10.905  1.00 16.96           C
ATOM   2414  CG  ASP A 153     -22.509  10.986  11.798  1.00 23.42           C
ATOM   2415  OD1 ASP A 153     -23.737  10.799  11.683  1.00 19.81           O
ATOM   2416  OD2 ASP A 153     -22.003  11.799  12.600  1.00 30.43           O1-
ATOM   2417  H   ASP A 153     -22.135   8.377  12.433  1.00 15.55           H
ATOM   2418  HA  ASP A 153     -22.945   8.921  10.053  1.00 17.48           H
ATOM   2419  HB2 ASP A 153     -20.723  10.079  11.388  1.00 20.39           H
ATOM   2420  HB3 ASP A 153     -21.401  10.714  10.101  1.00 20.39           H
ATOM   2421  N   LYS A 154     -21.381   8.256   8.257  1.00 15.51           N
ATOM   2422  CA  LYS A 154     -20.402   7.813   7.276  1.00 13.67           C
ATOM   2423  C   LYS A 154     -19.219   8.770   7.280  1.00 10.58           C
ATOM   2424  O   LYS A 154     -19.324   9.922   7.688  1.00 13.72           O
ATOM   2425  CB  LYS A 154     -21.035   7.725   5.889  1.00 19.74           C
ATOM   2426  CG  LYS A 154     -21.911   6.486   5.723  1.00 27.45           C
ATOM   2427  CD  LYS A 154     -22.271   6.189   4.275  0.55 41.01           C
ATOM   2428  CE  LYS A 154     -23.205   4.987   4.191  1.00 42.23           C
ATOM   2429  NZ  LYS A 154     -24.519   5.269   4.823  0.30 41.92           N1+
ATOM   2430  H   LYS A 154     -22.116   8.557   7.927  1.00 18.65           H
ATOM   2431  HA  LYS A 154     -20.081   6.931   7.520  1.00 16.45           H
ATOM   2432  HB2 LYS A 154     -21.590   8.507   5.744  1.00 23.73           H
ATOM   2433  HB3 LYS A 154     -20.332   7.688   5.222  1.00 23.73           H
ATOM   2434  HG2 LYS A 154     -21.437   5.717   6.075  1.00 32.99           H
ATOM   2435  HG3 LYS A 154     -22.737   6.617   6.214  1.00 32.99           H
ATOM   2436  HD2 LYS A 154     -22.722   6.956   3.891  0.66 49.25           H
ATOM   2437  HD3 LYS A 154     -21.464   5.986   3.777  1.00 49.25           H
ATOM   2438  HE2 LYS A 154     -23.358   4.765   3.259  1.00 50.71           H
ATOM   2439  HE3 LYS A 154     -22.802   4.235   4.652  0.01 50.71           H
ATOM   2440  HZ1 LYS A 154     -25.046   4.554   4.762  0.00 50.34           H
ATOM   2441  HZ2 LYS A 154     -24.406   5.471   5.683  1.00 50.34           H
ATOM   2442  HZ3 LYS A 154     -24.913   5.954   4.414  0.00 50.34           H
ATOM   2443  N   LEU A 155     -18.082   8.270   6.822  1.00  9.32           N
ATOM   2444  CA  LEU A 155     -16.845   9.025   6.887  1.00 10.26           C
ATOM   2445  C   LEU A 155     -16.596   9.816   5.608  1.00 10.82           C
ATOM   2446  O   LEU A 155     -17.100   9.496   4.532  1.00 12.45           O
ATOM   2447  CB  LEU A 155     -15.676   8.077   7.158  1.00  9.17           C
ATOM   2448  CG  LEU A 155     -15.822   7.141   8.355  1.00  9.63           C
ATOM   2449  CD1 LEU A 155     -14.508   6.423   8.546  1.00  8.58           C
ATOM   2450  CD2 LEU A 155     -16.229   7.890   9.607  1.00 10.48           C
ATOM   2451  H   LEU A 155     -18.001   7.491   6.467  1.00 11.23           H
ATOM   2452  HA  LEU A 155     -16.898   9.654   7.623  1.00 12.35           H
ATOM   2453  HB2 LEU A 155     -15.548   7.521   6.373  1.00 11.04           H
ATOM   2454  HB3 LEU A 155     -14.880   8.611   7.306  1.00 11.04           H
ATOM   2455  HG  LEU A 155     -16.505   6.479   8.163  1.00 11.59           H
ATOM   2456 HD11 LEU A 155     -14.584   5.823   9.305  1.00 10.34           H
ATOM   2457 HD12 LEU A 155     -14.305   5.918   7.744  1.00 10.34           H
ATOM   2458 HD13 LEU A 155     -13.812   7.078   8.710  1.00 10.34           H
ATOM   2459 HD21 LEU A 155     -16.310   7.260  10.339  1.00 12.62           H
ATOM   2460 HD22 LEU A 155     -15.550   8.552   9.812  1.00 12.62           H
ATOM   2461 HD23 LEU A 155     -17.080   8.327   9.450  1.00 12.62           H
ATOM   2462  N   ASN A 156     -15.825  10.884   5.757  1.00  8.87           N
ATOM   2463  CA  ASN A 156     -15.328  11.669   4.635  1.00 10.10           C
ATOM   2464  C   ASN A 156     -13.937  11.194   4.226  1.00 10.76           C
ATOM   2465  O   ASN A 156     -13.098  10.893   5.076  1.00  8.62           O
ATOM   2466  CB  ASN A 156     -15.243  13.138   5.037  1.00 15.37           C
ATOM   2467  CG  ASN A 156     -16.568  13.677   5.507  1.00 16.24           C
ATOM   2468  OD1 ASN A 156     -17.584  13.453   4.862  1.00 16.51           O
ATOM   2469  ND2 ASN A 156     -16.569  14.364   6.641  1.00 18.30           N
ATOM   2470  H   ASN A 156     -15.568  11.182   6.522  1.00 10.69           H
ATOM   2471  HA  ASN A 156     -15.927  11.583   3.877  1.00 12.16           H
ATOM   2472  HB2 ASN A 156     -14.604  13.233   5.761  1.00 18.49           H
ATOM   2473  HB3 ASN A 156     -14.958  13.661   4.271  1.00 18.49           H
ATOM   2474 HD21 ASN A 156     -17.304  14.690   6.945  1.00 22.00           H
ATOM   2475 HD22 ASN A 156     -15.835  14.483   7.072  1.00 22.00           H
ATOM   2476  N   LYS A 157     -13.687  11.113   2.923  1.00 10.38           N
ATOM   2477  CA  LYS A 157     -12.349  10.785   2.458  1.00  9.28           C
ATOM   2478  C   LYS A 157     -11.348  11.868   2.824  1.00  9.76           C
ATOM   2479  O   LYS A 157     -11.657  13.066   2.830  1.00 10.98           O
ATOM   2480  CB  LYS A 157     -12.339  10.621   0.947  1.00 10.60           C
ATOM   2481  CG  LYS A 157     -13.185   9.483   0.454  1.00 11.85           C
ATOM   2482  CD  LYS A 157     -12.741   8.121   0.988  1.00 13.02           C
ATOM   2483  CE  LYS A 157     -13.548   7.002   0.408  1.00 16.23           C
ATOM   2484  NZ  LYS A 157     -13.337   6.907  -1.057  1.00 14.49           N1+
ATOM   2485  H   LYS A 157     -14.265  11.241   2.300  1.00 12.50           H
ATOM   2486  HA  LYS A 157     -12.061   9.951   2.860  1.00 11.18           H
ATOM   2487  HB2 LYS A 157     -12.673  11.436   0.542  1.00 12.76           H
ATOM   2488  HB3 LYS A 157     -11.428  10.460   0.657  1.00 12.76           H
ATOM   2489  HG2 LYS A 157     -14.102   9.629   0.734  1.00 14.26           H
ATOM   2490  HG3 LYS A 157     -13.137   9.453  -0.515  1.00 14.26           H
ATOM   2491  HD2 LYS A 157     -11.811   7.975   0.756  1.00 15.67           H
ATOM   2492  HD3 LYS A 157     -12.852   8.105   1.952  1.00 15.67           H
ATOM   2493  HE2 LYS A 157     -13.274   6.164   0.811  1.00 19.52           H
ATOM   2494  HE3 LYS A 157     -14.490   7.165   0.572  1.00 19.52           H
ATOM   2495  HZ1 LYS A 157     -13.822   6.239  -1.391  1.00 17.43           H
ATOM   2496  HZ2 LYS A 157     -13.584   7.667  -1.450  1.00 17.43           H
ATOM   2497  HZ3 LYS A 157     -12.478   6.757  -1.232  1.00 17.43           H
ATOM   2498  N   TRP A 158     -10.116  11.432   3.090  1.00  7.86           N
ATOM   2499  CA  TRP A 158      -8.991  12.310   3.357  1.00  9.11           C
ATOM   2500  C   TRP A 158      -8.704  13.169   2.144  1.00 12.81           C
ATOM   2501  O   TRP A 158      -8.517  14.383   2.298  1.00 13.85           O
ATOM   2502  CB  TRP A 158      -7.755  11.471   3.725  1.00 10.27           C
ATOM   2503  CG  TRP A 158      -6.564  12.298   4.070  1.00  8.33           C
ATOM   2504  CD1 TRP A 158      -5.561  12.693   3.218  1.00 10.60           C
ATOM   2505  CD2 TRP A 158      -6.240  12.855   5.349  1.00  8.63           C
ATOM   2506  NE1 TRP A 158      -4.654  13.466   3.892  1.00 10.59           N
ATOM   2507  CE2 TRP A 158      -5.044  13.575   5.202  1.00  8.92           C
ATOM   2508  CE3 TRP A 158      -6.851  12.827   6.602  1.00  8.60           C
ATOM   2509  CZ2 TRP A 158      -4.447  14.258   6.262  1.00 10.08           C
ATOM   2510  CZ3 TRP A 158      -6.258  13.503   7.644  1.00  9.27           C
ATOM   2511  CH2 TRP A 158      -5.074  14.213   7.472  1.00  8.10           C
ATOM   2512  OXT TRP A 158      -8.674  12.628   1.020  1.00 13.07           O1-
ATOM   2513  H   TRP A 158      -9.906  10.598   3.120  1.00  9.48           H
ATOM   2514  HA  TRP A 158      -9.204  12.891   4.104  1.00 10.97           H
ATOM   2515  HB2 TRP A 158      -7.968  10.919   4.494  1.00 12.37           H
ATOM   2516  HB3 TRP A 158      -7.520  10.910   2.970  1.00 12.37           H
ATOM   2517  HD1 TRP A 158      -5.511  12.476   2.315  1.00 12.76           H
ATOM   2518  HE1 TRP A 158      -3.945  13.814   3.553  1.00 12.75           H
ATOM   2519  HE3 TRP A 158      -7.649  12.367   6.729  1.00 10.37           H
ATOM   2520  HZ2 TRP A 158      -3.652  14.728   6.147  1.00 12.14           H
ATOM   2521  HZ3 TRP A 158      -6.659  13.485   8.483  1.00 11.17           H
ATOM   2522  HH2 TRP A 158      -4.693  14.649   8.200  1.00  9.77           H
TER
HETATM 2523 MG    MG A 161      -2.800   1.884  19.737  1.00  6.38          Mg2+
HETATM 2524 MG    MG A 162      -5.869   3.402  19.025  1.00  6.51          Mg2+
HETATM 2525 CL    CL A 163     -16.849 -10.193  19.232  1.00 13.78          Cl1-
HETATM 2526  C   ACT A 164      -6.045  -0.998  24.147  1.00 28.72           C
HETATM 2527  O   ACT A 164      -5.983   0.262  24.249  1.00 23.90           O1-
HETATM 2528  CH3 ACT A 164      -5.717  -1.756  25.423  1.00 16.42           C
HETATM 2529  OXT ACT A 164      -6.347  -1.705  23.142  1.00 13.26           O
HETATM 2530  H1  ACT A 164      -6.505  -2.485  25.635  1.00 19.75           H
HETATM 2531  H2  ACT A 164      -4.766  -2.285  25.307  1.00 19.75           H
HETATM 2532  H3  ACT A 164      -5.633  -1.079  26.279  1.00 19.75           H
HETATM 2533  C   ACT A 165       3.117 -15.063   4.372  1.00 19.20           C
HETATM 2534  O   ACT A 165       4.151 -15.700   4.732  1.00 20.06           O1-
HETATM 2535  CH3 ACT A 165       1.850 -15.363   5.173  1.00 17.93           C
HETATM 2536  OXT ACT A 165       3.020 -14.217   3.436  1.00 17.79           O
HETATM 2537  H1  ACT A 165       1.460 -14.439   5.610  1.00 21.56           H
HETATM 2538  H2  ACT A 165       1.089 -15.795   4.516  1.00 21.56           H
HETATM 2539  H3  ACT A 165       2.049 -16.072   5.983  1.00 21.56           H
HETATM 2540  C   ACT A 166       0.324  19.324  17.013  1.00 30.45           C
HETATM 2541  O   ACT A 166       1.359  18.904  16.426  1.00 32.60           O1-
HETATM 2542  CH3 ACT A 166       0.393  19.384  18.531  1.00 42.96           C
HETATM 2543  OXT ACT A 166      -0.767  19.723  16.505  1.00 20.24           O
HETATM 2544  H1  ACT A 166       0.043  20.359  18.880  1.00 51.60           H
HETATM 2545  H2  ACT A 166      -0.240  18.603  18.962  1.00 51.60           H
HETATM 2546  H3  ACT A 166       1.416  19.236  18.889  1.00 51.60           H
HETATM 2547  C1' APC A 171      -2.125  -2.662  24.262  1.00  7.15           C
HETATM 2548  C2  APC A 171      -2.956  -2.836  19.897  1.00  6.96           C
HETATM 2549  C2' APC A 171      -0.640  -2.790  23.895  1.00  6.26           C
HETATM 2550  C3' APC A 171      -0.126  -1.358  24.013  1.00  5.28           C
HETATM 2551  C3A APC A 171      -3.544   2.676  23.051  1.00  6.80           C
HETATM 2552  C4  APC A 171      -3.217  -3.326  22.047  1.00  5.84           C
HETATM 2553  C4' APC A 171      -1.249  -0.656  24.769  1.00  6.40           C
HETATM 2554  C5  APC A 171      -4.288  -4.146  21.773  1.00  5.79           C
HETATM 2555  C5' APC A 171      -1.316   0.845  24.574  1.00  6.21           C
HETATM 2556  C6  APC A 171      -4.689  -4.291  20.436  1.00  6.58           C
HETATM 2557  C8  APC A 171      -4.051  -4.220  23.895  1.00  4.79           C
HETATM 2558  N1  APC A 171      -3.965  -3.612  19.496  1.00  5.43           N
HETATM 2559  N3  APC A 171      -2.491  -2.627  21.134  1.00  6.25           N
HETATM 2560  N6  APC A 171      -5.745  -5.051  20.053  1.00  5.29           N
HETATM 2561  N7  APC A 171      -4.810  -4.687  22.939  1.00  6.51           N
HETATM 2562  N9  APC A 171      -3.078  -3.360  23.422  1.00  6.22           N
HETATM 2563  O1A APC A 171      -1.551   2.623  21.220  1.00  6.10           O1-
HETATM 2564  O1B APC A 171      -1.022   3.663  23.476  1.00  7.15           O1-
HETATM 2565  O1G APC A 171      -4.342   3.104  20.500  1.00  5.96           O1-
HETATM 2566  O2' APC A 171      -0.017  -3.668  24.839  1.00  7.41           O
HETATM 2567  O2A APC A 171      -3.815   5.148  22.012  1.00  7.73           O
HETATM 2568  O2B APC A 171      -6.597   1.352  22.189  1.00  8.67           O
HETATM 2569  O2G APC A 171      -8.243   3.202  22.736  1.00  5.24           O
HETATM 2570  O3' APC A 171       1.135  -1.263  24.654  1.00  8.55           O
HETATM 2571  O3B APC A 171      -5.882   3.748  22.364  1.00  5.71           O
HETATM 2572  O3G APC A 171      -7.244   3.060  20.390  1.00  6.73           O
HETATM 2573  O4' APC A 171      -2.438  -1.245  24.242  1.00  6.44           O
HETATM 2574  O5' APC A 171      -1.311   1.133  23.187  1.00  6.43           O
HETATM 2575  PA  APC A 171      -1.751   2.597  22.706  1.00  6.24           P1+
HETATM 2576  PB  APC A 171      -4.363   3.768  21.858  1.00  6.09           P1+
HETATM 2577  PG  APC A 171      -7.072   2.764  21.874  1.00  6.16           P1+
HETATM 2578  H2  APC A 171      -2.422  -2.324  19.104  1.00  8.39           H
HETATM 2579  H1' APC A 171      -2.311  -3.014  25.284  1.00  8.62           H
HETATM 2580  H2' APC A 171      -0.455  -3.218  22.905  1.00  7.55           H
HETATM 2581  H3' APC A 171      -0.019  -0.940  23.007  1.00  6.38           H
HETATM 2582  H4' APC A 171      -1.204  -0.867  25.845  1.00  7.73           H
HETATM 2583  H8  APC A 171      -4.161  -4.448  24.947  1.00  5.79           H
HETATM 2584 H3A1 APC A 171      -3.959   1.670  22.949  1.00  8.21           H
HETATM 2585 H3A2 APC A 171      -3.713   3.055  24.063  1.00  8.21           H
HETATM 2586 H5'1 APC A 171      -2.224   1.243  25.037  1.00  7.49           H
HETATM 2587 H5'2 APC A 171      -0.448   1.335  25.025  1.00  7.49           H
HETATM 2588 HN61 APC A 171      -5.745  -5.483  19.138  1.00  6.39           H
HETATM 2589 HN62 APC A 171      -6.531  -5.194  20.673  1.00  6.39           H
HETATM 2590 HO2' APC A 171      -0.039  -3.247  25.715  1.00  8.93           H
HETATM 2591 HO3' APC A 171       1.053  -1.664  25.536  1.00 10.30           H
HETATM 2592 HOA2 APC A 171      -4.238   5.647  21.327  1.00  9.31           H
HETATM 2593 HOB2 APC A 171      -7.342   0.806  21.980  1.00 10.45           H
HETATM 2594 HOG2 APC A 171      -8.965   2.672  22.430  1.00  6.33           H
HETATM 2595  C10 PH2 A 181      -9.120   8.784  17.726  1.00  5.45           C
HETATM 2596  C11 PH2 A 181      -6.697   6.329  20.208  1.00  7.16           C
HETATM 2597  C2  PH2 A 181      -7.506   7.175  19.274  1.00  6.24           C
HETATM 2598  C3  PH2 A 181      -8.227   8.290  19.964  1.00  8.76           C
HETATM 2599  C6  PH2 A 181      -9.988   9.335  15.719  1.00  5.91           C
HETATM 2600  C8  PH2 A 181      -8.451   7.476  15.794  1.00  6.24           C
HETATM 2601  C9  PH2 A 181      -8.391   7.752  17.246  1.00  6.08           C
HETATM 2602  N1  PH2 A 181      -7.600   6.914  18.004  1.00  6.60           N
HETATM 2603  N4  PH2 A 181      -9.035   9.033  19.060  1.00  6.85           N
HETATM 2604  N5  PH2 A 181      -9.944   9.563  16.991  1.00  6.74           N
HETATM 2605  N6  PH2 A 181     -10.794  10.065  14.925  1.00  6.81           N1+
HETATM 2606  N7  PH2 A 181      -9.284   8.330  15.119  1.00  5.38           N
HETATM 2607  O4  PH2 A 181      -5.770   5.506  19.540  1.00  7.77           O
HETATM 2608  O8  PH2 A 181      -7.829   6.577  15.219  1.00  6.47           O
HETATM 2609  H1  PH2 A 181      -7.486   8.949  20.426  1.00 10.55           H
HETATM 2610  H2  PH2 A 181      -8.851   7.863  20.754  1.00 10.55           H
HETATM 2611  H3  PH2 A 181      -9.574   9.819  19.409  1.00  8.26           H
HETATM 2612  H10 PH2 A 181      -5.204   6.083  18.999  1.00  9.36           H
HETATM 2613  H4  PH2 A 181     -11.352  10.824  15.299  1.00  8.22           H
HETATM 2614  H5  PH2 A 181     -10.869   9.877  13.931  1.00  8.22           H
HETATM 2615  H6  PH2 A 181      -9.402   8.191  14.119  1.00  6.50           H
HETATM 2616  H8  PH2 A 181      -7.379   5.691  20.778  1.00  8.63           H
HETATM 2617  H9  PH2 A 181      -6.162   6.977  20.909  1.00  8.63           H
HETATM 2618  O   HOH A 201      -1.213   0.772  19.007  1.00  6.16           O
HETATM 2619  H1  HOH A 201      -0.651   1.270  18.632  1.00  7.44           H
HETATM 2620  H2  HOH A 201      -1.070  -0.008  18.730  1.00  7.44           H
HETATM 2621  O   HOH A 202     -10.303 -11.632  16.274  1.00  5.56           O
HETATM 2622  H1  HOH A 202     -10.672 -12.120  15.698  1.00  6.72           H
HETATM 2623  H2  HOH A 202     -10.233 -12.092  16.973  1.00  6.72           H
HETATM 2624  O   HOH A 203      -7.857   3.630  14.907  1.00  8.79           O
HETATM 2625  H1  HOH A 203      -7.894   4.332  14.448  1.00 10.59           H
HETATM 2626  H2  HOH A 203      -7.089   3.307  14.796  1.00 10.59           H
HETATM 2627  O   HOH A 204       0.086  -1.435  20.576  1.00  7.49           O
HETATM 2628  H1  HOH A 204      -0.703  -1.438  20.864  1.00  9.03           H
HETATM 2629  H2  HOH A 204       0.302  -0.631  20.467  1.00  9.03           H
HETATM 2630  O   HOH A 205      -8.108  -3.912  22.871  1.00  8.16           O
HETATM 2631  H1  HOH A 205      -7.726  -3.165  22.892  1.00  9.84           H
HETATM 2632  H2  HOH A 205      -7.552  -4.461  22.562  1.00  9.84           H
HETATM 2633  O   HOH A 206      -5.323   2.582  15.137  1.00  7.15           O
HETATM 2634  H1  HOH A 206      -4.944   2.755  15.867  1.00  8.62           H
HETATM 2635  H2  HOH A 206      -4.720   2.350  14.600  1.00  8.62           H
HETATM 2636  O   HOH A 207      -9.389  18.433  15.127  1.00  9.29           O
HETATM 2637  H1  HOH A 207      -9.512  17.776  14.618  1.00 11.19           H
HETATM 2638  H2  HOH A 207      -8.876  18.173  15.739  1.00 11.19           H
HETATM 2639  O   HOH A 208      -7.284   4.072  17.700  1.00  8.66           O
HETATM 2640  H1  HOH A 208      -7.410   3.704  16.955  1.00 10.44           H
HETATM 2641  H2  HOH A 208      -7.522   4.873  17.618  1.00 10.44           H
HETATM 2642  O   HOH A 209      -5.875   3.477  -0.173  1.00 11.12           O
HETATM 2643  H1  HOH A 209      -5.190   3.726   0.245  1.00 13.39           H
HETATM 2644  H2  HOH A 209      -6.380   3.107   0.388  1.00 13.39           H
HETATM 2645  O   HOH A 210      -3.241   0.343  21.026  1.00  8.08           O
HETATM 2646  H1  HOH A 210      -2.475   0.038  21.191  1.00  9.74           H
HETATM 2647  H2  HOH A 210      -3.788  -0.138  21.445  1.00  9.74           H
HETATM 2648  O   HOH A 211       7.987   2.647   5.885  1.00 11.00           O
HETATM 2649  H1  HOH A 211       7.273   2.658   6.329  1.00 13.25           H
HETATM 2650  H2  HOH A 211       7.928   2.006   5.347  1.00 13.25           H
HETATM 2651  O   HOH A 212      -9.175 -17.433  13.274  1.00 11.18           O
HETATM 2652  H1  HOH A 212      -8.917 -18.096  12.827  1.00 13.46           H
HETATM 2653  H2  HOH A 212      -8.562 -17.256  13.820  1.00 13.46           H
HETATM 2654  O   HOH A 213       0.824  -1.765  17.668  1.00  8.42           O
HETATM 2655  H1  HOH A 213       0.461  -2.388  18.100  1.00 10.15           H
HETATM 2656  H2  HOH A 213       0.239  -1.456  17.150  1.00 10.15           H
HETATM 2657  O   HOH A 214      -4.292  16.075  10.573  1.00 10.72           O
HETATM 2658  H1  HOH A 214      -4.964  16.506  10.313  1.00 12.91           H
HETATM 2659  H2  HOH A 214      -4.569  15.499  11.119  1.00 12.91           H
HETATM 2660  O   HOH A 215      -7.129 -18.861  11.639  1.00 12.48           O
HETATM 2661  H1  HOH A 215      -6.795 -19.386  11.075  1.00 15.01           H
HETATM 2662  H2  HOH A 215      -6.517 -18.335  11.873  1.00 15.01           H
HETATM 2663  O   HOH A 216      -4.996  -5.942  26.911  1.00 11.84           O
HETATM 2664  H1  HOH A 216      -4.906  -6.556  27.477  1.00 14.25           H
HETATM 2665  H2  HOH A 216      -4.259  -5.866  26.516  1.00 14.25           H
HETATM 2666  O   HOH A 217      -2.511  -7.427  -1.550  1.00  7.91           O
HETATM 2667  H1  HOH A 217      -2.464  -6.592  -1.622  1.00  9.54           H
HETATM 2668  H2  HOH A 217      -2.007  -7.645  -0.914  1.00  9.54           H
HETATM 2669  O   HOH A 218      -9.042   3.126  11.773  1.00 11.64           O
HETATM 2670  H1  HOH A 218      -9.855   3.316  11.869  1.00 14.01           H
HETATM 2671  H2  HOH A 218      -8.967   2.749  11.026  1.00 14.01           H
HETATM 2672  O   HOH A 219     -15.149  -4.926  24.166  1.00  9.85           O
HETATM 2673  H1  HOH A 219     -15.107  -4.109  23.973  1.00 11.86           H
HETATM 2674  H2  HOH A 219     -14.434  -5.118  24.563  1.00 11.86           H
HETATM 2675  O   HOH A 220      -9.607  -2.197  -1.327  1.00 12.86           O
HETATM 2676  H1  HOH A 220      -8.927  -2.338  -1.799  1.00 15.47           H
HETATM 2677  H2  HOH A 220      -9.333  -1.949  -0.573  1.00 15.47           H
HETATM 2678  O   HOH A 221       6.314  -3.490   1.539  1.00  9.21           O
HETATM 2679  H1  HOH A 221       5.970  -3.258   2.270  1.00 11.09           H
HETATM 2680  H2  HOH A 221       7.020  -3.906   1.725  1.00 11.09           H
HETATM 2681  O   HOH A 222     -16.083  -2.802  21.083  1.00 10.78           O
HETATM 2682  H1  HOH A 222     -16.831  -2.879  21.459  1.00 12.98           H
HETATM 2683  H2  HOH A 222     -15.501  -2.878  21.683  1.00 12.98           H
HETATM 2684  O   HOH A 223     -13.703 -17.475  18.688  1.00 10.16           O
HETATM 2685  H1  HOH A 223     -14.375 -17.504  18.186  1.00 12.24           H
HETATM 2686  H2  HOH A 223     -13.174 -16.914  18.354  1.00 12.24           H
HETATM 2687  O   HOH A 224     -12.608  -7.890  23.545  1.00 11.00           O
HETATM 2688  H1  HOH A 224     -12.038  -8.434  23.836  1.00 13.25           H
HETATM 2689  H2  HOH A 224     -12.271  -7.526  22.866  1.00 13.25           H
HETATM 2690  O   HOH A 225      -8.554   7.238  -0.145  1.00 11.93           O
HETATM 2691  H1  HOH A 225      -7.872   7.149  -0.627  1.00 14.36           H
HETATM 2692  H2  HOH A 225      -8.569   8.038   0.110  1.00 14.36           H
HETATM 2693  O   HOH A 226      -0.667  14.718   5.295  1.00 11.24           O
HETATM 2694  H1  HOH A 226      -1.050  15.289   5.777  1.00 13.53           H
HETATM 2695  H2  HOH A 226       0.014  15.089   4.973  1.00 13.53           H
HETATM 2696  O   HOH A 227       3.183   2.854   0.662  1.00 11.44           O
HETATM 2697  H1  HOH A 227       3.424   3.075   1.436  1.00 13.77           H
HETATM 2698  H2  HOH A 227       2.628   2.230   0.748  1.00 13.77           H
HETATM 2699  O   HOH A 228       1.058   4.748  18.623  1.00 12.54           O
HETATM 2700  H1  HOH A 228       0.590   4.053  18.568  1.00 15.09           H
HETATM 2701  H2  HOH A 228       1.406   4.867  17.868  1.00 15.09           H
HETATM 2702  O   HOH A 229       2.705  -3.981  24.640  1.00  9.92           O
HETATM 2703  H1  HOH A 229       1.883  -3.898  24.791  1.00 11.95           H
HETATM 2704  H2  HOH A 229       3.101  -3.457  25.164  1.00 11.95           H
HETATM 2705  O   HOH A 230     -15.023  -5.192  20.316  1.00 12.80           O
HETATM 2706  H1  HOH A 230     -15.156  -5.959  20.634  1.00 15.40           H
HETATM 2707  H2  HOH A 230     -14.199  -5.043  20.380  1.00 15.40           H
HETATM 2708  O   HOH A 231       3.478  10.677  18.115  1.00 11.15           O
HETATM 2709  H1  HOH A 231       3.457  11.367  18.594  1.00 13.42           H
HETATM 2710  H2  HOH A 231       4.194  10.707  17.677  1.00 13.42           H
HETATM 2711  O   HOH A 232     -18.042  -2.592   1.831  1.00 15.63           O
HETATM 2712  H1  HOH A 232     -17.651  -2.914   1.160  1.00 18.79           H
HETATM 2713  H2  HOH A 232     -17.658  -2.905   2.509  1.00 18.79           H
HETATM 2714  O   HOH A 233      -0.331  10.189  22.563  1.00 13.48           O
HETATM 2715  H1  HOH A 233      -0.974  10.657  22.833  1.00 16.22           H
HETATM 2716  H2  HOH A 233      -0.107  10.494  21.813  1.00 16.22           H
HETATM 2717  O   HOH A 234      -6.422 -15.038  25.844  1.00 14.12           O
HETATM 2718  H1  HOH A 234      -6.035 -15.456  25.226  1.00 16.98           H
HETATM 2719  H2  HOH A 234      -6.107 -15.327  26.567  1.00 16.98           H
HETATM 2720  O   HOH A 235     -17.265   1.408   4.402  1.00 14.74           O
HETATM 2721  H1  HOH A 235     -17.100   2.206   4.604  1.00 17.73           H
HETATM 2722  H2  HOH A 235     -17.315   1.375   3.565  1.00 17.73           H
HETATM 2723  O   HOH A 236       2.371  11.783  20.438  1.00 12.43           O
HETATM 2724  H1  HOH A 236       2.233  10.984  20.655  1.00 14.95           H
HETATM 2725  H2  HOH A 236       1.618  12.133  20.307  1.00 14.95           H
HETATM 2726  O   HOH A 237       8.034  -4.384  12.238  1.00 12.88           O
HETATM 2727  H1  HOH A 237       7.578  -4.638  11.579  1.00 15.49           H
HETATM 2728  H2  HOH A 237       7.502  -4.014  12.773  1.00 15.49           H
HETATM 2729  O   HOH A 238     -12.849  18.016  13.470  1.00 13.31           O
HETATM 2730  H1  HOH A 238     -12.685  18.821  13.299  1.00 16.01           H
HETATM 2731  H2  HOH A 238     -12.121  17.602  13.413  1.00 16.01           H
HETATM 2732  O   HOH A 239     -11.296 -10.186  24.282  1.00 11.83           O
HETATM 2733  H1  HOH A 239     -10.915  -9.826  24.938  1.00 14.24           H
HETATM 2734  H2  HOH A 239     -10.697 -10.365  23.721  1.00 14.24           H
HETATM 2735  O   HOH A 240     -13.124   0.342  -1.940  1.00 14.97           O
HETATM 2736  H1  HOH A 240     -13.049  -0.400  -1.554  1.00 18.00           H
HETATM 2737  H2  HOH A 240     -13.033   0.933  -1.350  1.00 18.00           H
HETATM 2738  O   HOH A 241     -20.838  -8.231   7.954  1.00 12.06           O
HETATM 2739  H1  HOH A 241     -20.287  -8.798   8.240  1.00 14.52           H
HETATM 2740  H2  HOH A 241     -20.480  -7.858   7.292  1.00 14.52           H
HETATM 2741  O   HOH A 242       1.102   1.370  20.926  1.00 14.26           O
HETATM 2742  H1  HOH A 242       1.593   1.820  20.415  1.00 17.16           H
HETATM 2743  H2  HOH A 242       0.372   1.782  20.987  1.00 17.16           H
HETATM 2744  O   HOH A 243       8.032  -3.906   9.343  1.00 13.82           O
HETATM 2745  H1  HOH A 243       7.346  -3.990   8.865  1.00 16.62           H
HETATM 2746  H2  HOH A 243       8.536  -3.360   8.951  1.00 16.62           H
HETATM 2747  O   HOH A 244       8.497  -3.890  19.300  1.00 13.56           O
HETATM 2748  H1  HOH A 244       7.942  -4.180  18.740  1.00 16.31           H
HETATM 2749  H2  HOH A 244       8.170  -4.031  20.061  1.00 16.31           H
HETATM 2750  O   HOH A 245       7.913   2.956   8.697  1.00 12.80           O
HETATM 2751  H1  HOH A 245       7.971   2.288   9.203  1.00 15.40           H
HETATM 2752  H2  HOH A 245       7.107   3.194   8.699  1.00 15.40           H
HETATM 2753  O   HOH A 246     -10.944  18.908  17.349  1.00 11.38           O
HETATM 2754  H1  HOH A 246     -10.508  19.202  16.695  1.00 13.70           H
HETATM 2755  H2  HOH A 246     -10.551  19.174  18.042  1.00 13.70           H
HETATM 2756  O   HOH A 247      -5.191   6.341  16.053  1.00 10.02           O
HETATM 2757  H1  HOH A 247      -4.910   6.664  16.776  1.00 12.06           H
HETATM 2758  H2  HOH A 247      -5.994   6.130  16.178  1.00 12.06           H
HETATM 2759  O   HOH A 248     -15.021  11.235   8.435  1.00 13.60           O
HETATM 2760  H1  HOH A 248     -14.249  11.557   8.517  1.00 16.37           H
HETATM 2761  H2  HOH A 248     -15.474  11.522   9.081  1.00 16.37           H
HETATM 2762  O   HOH A 249      -7.559 -15.068  28.914  1.00 15.46           O
HETATM 2763  H1  HOH A 249      -7.241 -14.317  28.713  1.00 18.60           H
HETATM 2764  H2  HOH A 249      -8.046 -15.305  28.272  1.00 18.60           H
HETATM 2765  O   HOH A 250     -15.819  -9.745   3.465  1.00 16.83           O
HETATM 2766  H1  HOH A 250     -15.256 -10.340   3.652  1.00 20.24           H
HETATM 2767  H2  HOH A 250     -15.984  -9.815   2.645  1.00 20.24           H
HETATM 2768  O   HOH A 251      -4.487  16.458  22.843  1.00 14.06           O
HETATM 2769  H1  HOH A 251      -5.202  16.777  23.147  1.00 16.92           H
HETATM 2770  H2  HOH A 251      -4.596  15.626  22.790  1.00 16.92           H
HETATM 2771  O   HOH A 252     -13.398 -19.633  16.058  1.00 16.45           O
HETATM 2772  H1  HOH A 252     -13.397 -20.472  16.085  1.00 19.79           H
HETATM 2773  H2  HOH A 252     -13.223 -19.365  16.835  1.00 19.79           H
HETATM 2774  O   HOH A 253      -4.299   7.671  18.459  1.00 11.72           O
HETATM 2775  H1  HOH A 253      -3.477   7.790  18.334  1.00 14.10           H
HETATM 2776  H2  HOH A 253      -4.675   8.409  18.322  1.00 14.10           H
HETATM 2777  O   HOH A 254      -2.805 -17.638  17.780  1.00 15.88           O
HETATM 2778  H1  HOH A 254      -3.411 -17.598  17.199  1.00 19.10           H
HETATM 2779  H2  HOH A 254      -2.962 -17.029  18.337  1.00 19.10           H
HETATM 2780  O   HOH A 255      -2.084 -18.332  11.843  1.00 12.82           O
HETATM 2781  H1  HOH A 255      -1.988 -18.012  12.614  1.00 15.43           H
HETATM 2782  H2  HOH A 255      -1.769 -17.769  11.306  1.00 15.43           H
HETATM 2783  O   HOH A 256     -15.726  11.912   1.064  1.00 16.80           O
HETATM 2784  H1  HOH A 256     -15.750  12.723   0.846  1.00 20.20           H
HETATM 2785  H2  HOH A 256     -16.522  11.666   1.173  1.00 20.20           H
HETATM 2786  O   HOH A 257      -4.022   8.042  21.921  1.00 15.60           O
HETATM 2787  H1  HOH A 257      -3.939   8.854  21.723  1.00 18.76           H
HETATM 2788  H2  HOH A 257      -3.371   7.844  22.414  1.00 18.76           H
HETATM 2789  O   HOH A 258       5.316 -15.693  15.785  1.00 13.93           O
HETATM 2790  H1  HOH A 258       5.372 -16.437  15.400  1.00 16.76           H
HETATM 2791  H2  HOH A 258       6.093 -15.377  15.817  1.00 16.76           H
HETATM 2792  O   HOH A 259       0.614  17.081  10.196  1.00 16.13           O
HETATM 2793  H1  HOH A 259       0.953  17.676  10.684  1.00 19.40           H
HETATM 2794  H2  HOH A 259      -0.129  16.885  10.535  1.00 19.40           H
HETATM 2795  O   HOH A 260       9.943   0.970   5.316  1.00 13.98           O
HETATM 2796  H1  HOH A 260       9.901   1.560   5.913  1.00 16.82           H
HETATM 2797  H2  HOH A 260      10.173   0.257   5.695  1.00 16.82           H
HETATM 2798  O   HOH A 261      -1.767  16.745  11.685  1.00 12.85           O
HETATM 2799  H1  HOH A 261      -2.546  17.030  11.549  1.00 15.46           H
HETATM 2800  H2  HOH A 261      -1.749  16.453  12.472  1.00 15.46           H
HETATM 2801  O   HOH A 262      -2.544   9.132  23.897  1.00 14.40           O
HETATM 2802  H1  HOH A 262      -1.713   9.012  23.908  1.00 17.32           H
HETATM 2803  H2  HOH A 262      -2.746   9.502  24.623  1.00 17.32           H
HETATM 2804  O   HOH A 263       2.643  -6.591  34.806  1.00 15.65           O
HETATM 2805  H1  HOH A 263       2.210  -6.069  34.311  1.00 18.83           H
HETATM 2806  H2  HOH A 263       2.265  -7.339  34.760  1.00 18.83           H
HETATM 2807  O   HOH A 264       7.231  -3.528  21.573  1.00 16.24           O
HETATM 2808  H1  HOH A 264       7.497  -2.732  21.603  1.00 19.53           H
HETATM 2809  H2  HOH A 264       6.392  -3.505  21.600  1.00 19.53           H
HETATM 2810  O   HOH A 265      -5.440  -0.843  20.875  1.00 13.13           O
HETATM 2811  H1  HOH A 265      -5.791  -0.140  20.577  1.00 15.79           H
HETATM 2812  H2  HOH A 265      -5.994  -1.185  21.406  1.00 15.79           H
HETATM 2813  O   HOH A 266     -13.032 -11.659  25.868  0.49 14.32           O
HETATM 2814  H1  HOH A 266     -13.463 -11.198  26.422  0.49 17.23           H
HETATM 2815  H2  HOH A 266     -13.024 -11.228  25.147  0.49 17.23           H
HETATM 2816  O   HOH A 267     -18.205   5.653   5.672  1.00 16.23           O
HETATM 2817  H1  HOH A 267     -17.742   5.729   4.976  1.00 19.52           H
HETATM 2818  H2  HOH A 267     -18.265   4.831   5.836  1.00 19.52           H
HETATM 2819  O   HOH A 268      -4.769   6.328  24.567  1.00 13.87           O
HETATM 2820  H1  HOH A 268      -4.227   6.307  23.926  1.00 16.69           H
HETATM 2821  H2  HOH A 268      -4.533   5.728  25.105  1.00 16.69           H
HETATM 2822  O   HOH A 269      -6.758   4.255  25.709  1.00 15.93           O
HETATM 2823  H1  HOH A 269      -6.202   4.431  26.314  1.00 19.15           H
HETATM 2824  H2  HOH A 269      -6.606   3.468  25.461  1.00 19.15           H
HETATM 2825  O   HOH A 270     -20.873   4.262  22.762  1.00 39.10           O
HETATM 2826  H1  HOH A 270     -20.731   4.944  23.231  1.00 46.97           H
HETATM 2827  H2  HOH A 270     -20.698   3.595  23.242  1.00 46.97           H
HETATM 2828  O   HOH A 271      -9.446   6.613  31.336  1.00 17.66           O
HETATM 2829  H1  HOH A 271      -9.143   7.396  31.319  1.00 21.23           H
HETATM 2830  H2  HOH A 271      -8.956   6.175  31.859  1.00 21.23           H
HETATM 2831  O   HOH A 272     -14.156  -1.988  -1.637  1.00 34.01           O
HETATM 2832  H1  HOH A 272     -14.083  -2.065  -0.804  1.00 40.86           H
HETATM 2833  H2  HOH A 272     -13.515  -2.411  -1.977  1.00 40.86           H
HETATM 2834  O   HOH A 273      -3.086  21.220  20.387  1.00 21.58           O
HETATM 2835  H1  HOH A 273      -3.080  21.620  21.126  1.00 25.93           H
HETATM 2836  H2  HOH A 273      -3.514  20.506  20.501  1.00 25.93           H
HETATM 2837  O   HOH A 274       2.342  14.184  27.637  1.00 15.22           O
HETATM 2838  H1  HOH A 274       2.713  14.792  28.082  1.00 18.31           H
HETATM 2839  H2  HOH A 274       1.546  14.424  27.516  1.00 18.31           H
HETATM 2840  O   HOH A 275       3.712   9.251   1.231  1.00 15.77           O
HETATM 2841  H1  HOH A 275       4.430   8.818   1.183  1.00 18.97           H
HETATM 2842  H2  HOH A 275       3.918  10.065   1.203  1.00 18.97           H
HETATM 2843  O   HOH A 276      -5.940 -17.184   6.719  1.00 16.05           O
HETATM 2844  H1  HOH A 276      -5.274 -17.496   7.124  1.00 19.31           H
HETATM 2845  H2  HOH A 276      -5.644 -16.678   6.117  1.00 19.31           H
HETATM 2846  O   HOH A 277       6.798  -9.701   4.367  1.00 22.70           O
HETATM 2847  H1  HOH A 277       6.889 -10.007   5.144  1.00 27.29           H
HETATM 2848  H2  HOH A 277       6.506  -8.917   4.447  1.00 27.29           H
HETATM 2849  O   HOH A 278      -7.949  12.407  27.622  1.00 17.42           O
HETATM 2850  H1  HOH A 278      -8.545  12.439  27.031  1.00 20.95           H
HETATM 2851  H2  HOH A 278      -7.399  11.820  27.382  1.00 20.95           H
HETATM 2852  O   HOH A 279     -15.446 -11.744  21.314  1.00 13.51           O
HETATM 2853  H1  HOH A 279     -15.928 -11.564  21.978  1.00 16.25           H
HETATM 2854  H2  HOH A 279     -15.692 -11.238  20.690  1.00 16.25           H
HETATM 2855  O   HOH A 280       0.948  -2.097  27.454  1.00 18.96           O
HETATM 2856  H1  HOH A 280       0.267  -2.252  27.921  1.00 22.79           H
HETATM 2857  H2  HOH A 280       1.505  -2.701  27.627  1.00 22.79           H
HETATM 2858  O   HOH A 281       4.989   1.438  19.854  1.00 19.51           O
HETATM 2859  H1  HOH A 281       5.436   1.243  19.170  1.00 23.45           H
HETATM 2860  H2  HOH A 281       4.182   1.458  19.620  1.00 23.45           H
HETATM 2861  O   HOH A 282      -2.571  15.186   3.109  1.00 15.38           O
HETATM 2862  H1  HOH A 282      -1.881  15.557   3.412  1.00 18.49           H
HETATM 2863  H2  HOH A 282      -2.724  15.533   2.360  1.00 18.49           H
HETATM 2864  O   HOH A 283     -18.631   7.719  12.368  1.00 17.65           O
HETATM 2865  H1  HOH A 283     -17.861   7.831  12.050  1.00 21.23           H
HETATM 2866  H2  HOH A 283     -19.165   7.732  11.720  1.00 21.23           H
HETATM 2867  O   HOH A 284      -0.532  14.724  27.460  1.00 17.38           O
HETATM 2868  H1  HOH A 284      -0.299  15.385  27.923  1.00 20.90           H
HETATM 2869  H2  HOH A 284      -1.127  14.995  26.932  1.00 20.90           H
HETATM 2870  O   HOH A 285       9.649  -1.814   8.917  1.00 17.62           O
HETATM 2871  H1  HOH A 285       9.730  -1.772   8.082  1.00 21.19           H
HETATM 2872  H2  HOH A 285       9.290  -1.095   9.163  1.00 21.19           H
HETATM 2873  O   HOH A 286      -4.633  18.114   6.500  1.00 18.28           O
HETATM 2874  H1  HOH A 286      -4.498  18.757   5.976  1.00 21.98           H
HETATM 2875  H2  HOH A 286      -3.907  17.695   6.560  1.00 21.98           H
HETATM 2876  O   HOH A 287     -20.619  -1.610  21.637  1.00 23.51           O
HETATM 2877  H1  HOH A 287     -20.334  -0.823  21.573  1.00 28.25           H
HETATM 2878  H2  HOH A 287     -21.423  -1.598  21.395  1.00 28.25           H
HETATM 2879  O   HOH A 288      -0.291 -11.353  25.063  1.00 17.48           O
HETATM 2880  H1  HOH A 288      -0.089 -10.643  24.662  1.00 21.02           H
HETATM 2881  H2  HOH A 288      -0.612 -11.874  24.487  1.00 21.02           H
HETATM 2882  O   HOH A 289       5.347   7.881   3.006  1.00 16.75           O
HETATM 2883  H1  HOH A 289       4.803   8.068   3.617  1.00 20.15           H
HETATM 2884  H2  HOH A 289       6.108   7.847   3.360  1.00 20.15           H
HETATM 2885  O   HOH A 290       9.332  -6.214  10.148  1.00 15.18           O
HETATM 2886  H1  HOH A 290       9.883  -6.566   9.621  1.00 18.26           H
HETATM 2887  H2  HOH A 290       8.818  -5.741   9.682  1.00 18.26           H
HETATM 2888  O   HOH A 291      -8.467 -15.757   9.335  1.00 15.58           O
HETATM 2889  H1  HOH A 291      -8.936 -15.455   9.962  1.00 18.74           H
HETATM 2890  H2  HOH A 291      -8.896 -16.394   8.995  1.00 18.74           H
HETATM 2891  O   HOH A 292     -14.734  -9.337  22.950  1.00 16.86           O
HETATM 2892  H1  HOH A 292     -14.559 -10.140  22.776  1.00 20.28           H
HETATM 2893  H2  HOH A 292     -14.014  -8.911  22.879  1.00 20.28           H
HETATM 2894  O   HOH A 293       8.860 -13.771   5.619  1.00 18.58           O
HETATM 2895  H1  HOH A 293       9.624 -14.116   5.570  1.00 22.34           H
HETATM 2896  H2  HOH A 293       8.351 -14.238   5.141  1.00 22.34           H
HETATM 2897  O   HOH A 294     -17.767   6.777  15.909  1.00 21.28           O
HETATM 2898  H1  HOH A 294     -17.918   7.581  16.103  1.00 25.57           H
HETATM 2899  H2  HOH A 294     -17.932   6.326  16.598  1.00 25.57           H
HETATM 2900  O   HOH A 295      12.845   5.529  12.055  1.00 19.14           O
HETATM 2901  H1  HOH A 295      12.060   5.526  11.757  1.00 23.00           H
HETATM 2902  H2  HOH A 295      13.354   5.389  11.401  1.00 23.00           H
HETATM 2903  O   HOH A 296     -17.614  11.552   9.862  1.00 38.69           O
HETATM 2904  H1  HOH A 296     -17.815  12.367   9.872  1.00 46.47           H
HETATM 2905  H2  HOH A 296     -17.929  11.232   9.152  1.00 46.47           H
HETATM 2906  O   HOH A 297      -6.554  -8.682  -2.147  1.00 17.18           O
HETATM 2907  H1  HOH A 297      -7.285  -8.905  -2.498  1.00 20.66           H
HETATM 2908  H2  HOH A 297      -6.556  -7.844  -2.094  1.00 20.66           H
HETATM 2909  O   HOH A 298     -15.971 -13.474   9.228  1.00 20.87           O
HETATM 2910  H1  HOH A 298     -16.075 -14.095   8.671  1.00 25.08           H
HETATM 2911  H2  HOH A 298     -15.496 -13.782   9.849  1.00 25.08           H
HETATM 2912  O   HOH A 299     -16.228  -3.155  -0.167  1.00 25.91           O
HETATM 2913  H1  HOH A 299     -15.862  -3.172  -0.922  1.00 31.14           H
HETATM 2914  H2  HOH A 299     -15.728  -2.703   0.335  1.00 31.14           H
HETATM 2915  O   HOH A 300     -10.912   4.207  -2.860  1.00 18.23           O
HETATM 2916  H1  HOH A 300     -11.199   3.457  -2.616  1.00 21.92           H
HETATM 2917  H2  HOH A 300     -10.888   4.693  -2.175  1.00 21.92           H
HETATM 2918  O   HOH A 301     -18.674  -0.925  24.593  1.00 26.46           O
HETATM 2919  H1  HOH A 301     -18.748  -0.260  25.102  1.00 31.80           H
HETATM 2920  H2  HOH A 301     -17.924  -1.269  24.751  1.00 31.80           H
HETATM 2921  O   HOH A 302      -7.958  18.359   9.035  1.00 24.32           O
HETATM 2922  H1  HOH A 302      -7.631  19.100   9.259  1.00 29.22           H
HETATM 2923  H2  HOH A 302      -8.744  18.341   9.331  1.00 29.22           H
HETATM 2924  O   HOH A 303     -14.893  12.894  21.617  1.00 18.00           O
HETATM 2925  H1  HOH A 303     -14.882  12.773  22.448  1.00 21.64           H
HETATM 2926  H2  HOH A 303     -14.924  13.724  21.492  1.00 21.64           H
HETATM 2927  O   HOH A 304      -3.865 -19.733   8.991  1.00 23.29           O
HETATM 2928  H1  HOH A 304      -3.316 -20.359   9.098  1.00 27.99           H
HETATM 2929  H2  HOH A 304      -3.541 -19.222   8.409  1.00 27.99           H
HETATM 2930  O   HOH A 305      -1.324   4.255  26.092  1.00 27.08           O
HETATM 2931  H1  HOH A 305      -2.047   4.608  25.850  1.00 32.54           H
HETATM 2932  H2  HOH A 305      -0.923   4.018  25.393  1.00 32.54           H
HETATM 2933  O   HOH A 306      -0.598 -17.449  14.126  1.00 23.66           O
HETATM 2934  H1  HOH A 306      -0.278 -16.722  14.399  1.00 28.43           H
HETATM 2935  H2  HOH A 306      -1.187 -17.678  14.680  1.00 28.43           H
HETATM 2936  O   HOH A 307      -4.721   2.606  26.639  1.00 39.67           O
HETATM 2937  H1  HOH A 307      -4.872   1.976  26.104  1.00 47.64           H
HETATM 2938  H2  HOH A 307      -4.275   2.284  27.273  1.00 47.64           H
HETATM 2939  O   HOH A 308     -16.496   8.007   2.230  1.00 17.26           O
HETATM 2940  H1  HOH A 308     -16.138   8.436   2.858  1.00 20.76           H
HETATM 2941  H2  HOH A 308     -17.323   8.140   2.286  1.00 20.76           H
HETATM 2942  O   HOH A 309     -14.853  10.767  15.158  1.00 22.56           O
HETATM 2943  H1  HOH A 309     -14.726  10.604  14.344  1.00 27.11           H
HETATM 2944  H2  HOH A 309     -14.157  11.140  15.443  1.00 27.11           H
HETATM 2945  O   HOH A 310       5.139   0.221  22.331  1.00 23.07           O
HETATM 2946  H1  HOH A 310       4.331   0.410  22.463  1.00 27.73           H
HETATM 2947  H2  HOH A 310       5.377   0.641  21.644  1.00 27.73           H
HETATM 2948  O   HOH A 311      -3.980  22.077  24.875  1.00 19.51           O
HETATM 2949  H1  HOH A 311      -4.230  21.330  24.581  1.00 23.45           H
HETATM 2950  H2  HOH A 311      -3.714  21.951  25.662  1.00 23.45           H
HETATM 2951  O   HOH A 312      -9.097  -5.675  28.342  1.00 26.70           O
HETATM 2952  H1  HOH A 312      -8.454  -5.826  27.824  1.00 32.08           H
HETATM 2953  H2  HOH A 312      -9.602  -6.345  28.305  1.00 32.08           H
HETATM 2954  O   HOH A 313      -0.242 -17.432   6.695  1.00 17.20           O
HETATM 2955  H1  HOH A 313      -1.021 -17.165   6.530  1.00 20.68           H
HETATM 2956  H2  HOH A 313      -0.308 -18.021   7.290  1.00 20.68           H
HETATM 2957  O   HOH A 314     -19.664  -9.183  -0.214  1.00 19.88           O
HETATM 2958  H1  HOH A 314     -20.082  -8.919   0.465  1.00 23.90           H
HETATM 2959  H2  HOH A 314     -19.785 -10.012  -0.267  1.00 23.90           H
HETATM 2960  O   HOH A 315     -14.534   4.319  -1.630  1.00 27.42           O
HETATM 2961  H1  HOH A 315     -14.250   3.784  -1.048  1.00 32.95           H
HETATM 2962  H2  HOH A 315     -15.090   3.897  -2.098  1.00 32.95           H
HETATM 2963  O   HOH A 316      -2.152  17.599  22.049  1.00 22.54           O
HETATM 2964  H1  HOH A 316      -2.624  17.126  22.558  1.00 27.09           H
HETATM 2965  H2  HOH A 316      -2.553  18.331  21.957  1.00 27.09           H
HETATM 2966  O   HOH A 317       1.621  -4.165  31.393  1.00 23.85           O
HETATM 2967  H1  HOH A 317       2.278  -3.870  31.825  1.00 28.66           H
HETATM 2968  H2  HOH A 317       1.096  -4.507  31.953  1.00 28.66           H
HETATM 2969  O   HOH A 318     -10.974  10.468  26.841  1.00 29.75           O
HETATM 2970  H1  HOH A 318     -11.668  10.937  26.772  1.00 35.74           H
HETATM 2971  H2  HOH A 318     -10.427  10.911  27.299  1.00 35.74           H
HETATM 2972  O   HOH A 319     -11.227  15.624   3.849  1.00 18.43           O
HETATM 2973  H1  HOH A 319     -10.938  16.084   3.209  1.00 22.16           H
HETATM 2974  H2  HOH A 319     -11.352  14.848   3.552  1.00 22.16           H
HETATM 2975  O   HOH A 320     -25.283   9.145  12.710  1.00 23.06           O
HETATM 2976  H1  HOH A 320     -24.516   9.167  12.368  1.00 27.72           H
HETATM 2977  H2  HOH A 320     -25.553   8.352  12.650  1.00 27.72           H
HETATM 2978  O   HOH A 321       3.720  -4.741   0.889  1.00 17.35           O
HETATM 2979  H1  HOH A 321       3.912  -5.488   0.556  1.00 20.86           H
HETATM 2980  H2  HOH A 321       4.445  -4.328   0.992  1.00 20.86           H
HETATM 2981  O   HOH A 322     -25.178  -7.220  15.996  1.00 25.67           O
HETATM 2982  H1  HOH A 322     -24.597  -7.063  16.582  1.00 30.85           H
HETATM 2983  H2  HOH A 322     -25.771  -7.689  16.362  1.00 30.85           H
HETATM 2984  O   HOH A 323       6.408   6.825  23.765  1.00 27.10           O
HETATM 2985  H1  HOH A 323       6.743   6.143  23.407  1.00 32.56           H
HETATM 2986  H2  HOH A 323       6.800   6.931  24.500  1.00 32.56           H
HETATM 2987  O   HOH A 324     -13.315  -6.251  25.709  0.46  9.54           O
HETATM 2988  H1  HOH A 324     -13.921  -6.735  26.033  0.46 11.49           H
HETATM 2989  H2  HOH A 324     -13.002  -6.665  25.048  0.46 11.49           H
HETATM 2990  O   HOH A 325     -10.900  18.379  24.763  1.00 22.18           O
HETATM 2991  H1  HOH A 325     -11.607  18.255  25.198  1.00 26.66           H
HETATM 2992  H2  HOH A 325     -10.314  18.621  25.315  1.00 26.66           H
HETATM 2993  O   HOH A 326     -13.743  14.985   7.776  1.00 16.79           O
HETATM 2994  H1  HOH A 326     -13.429  14.231   7.970  1.00 20.19           H
HETATM 2995  H2  HOH A 326     -13.628  15.476   8.448  1.00 20.19           H
HETATM 2996  O   HOH A 327      -8.355  -7.579  -1.756  1.00 18.59           O
HETATM 2997  H1  HOH A 327      -8.599  -6.899  -2.185  1.00 22.35           H
HETATM 2998  H2  HOH A 327      -9.036  -7.875  -1.364  1.00 22.35           H
HETATM 2999  O   HOH A 328       7.161 -10.810  22.912  1.00 19.57           O
HETATM 3000  H1  HOH A 328       7.248 -10.600  23.721  1.00 23.53           H
HETATM 3001  H2  HOH A 328       7.763 -11.371  22.741  1.00 23.53           H
HETATM 3002  O   HOH A 329     -16.763   3.954   3.696  1.00 28.28           O
HETATM 3003  H1  HOH A 329     -16.919   3.553   2.975  1.00 33.98           H
HETATM 3004  H2  HOH A 329     -16.170   4.527   3.531  1.00 33.98           H
HETATM 3005  O   HOH A 330      -7.118  18.007  26.223  1.00 27.86           O
HETATM 3006  H1  HOH A 330      -7.364  18.186  25.440  1.00 33.47           H
HETATM 3007  H2  HOH A 330      -6.537  17.403  26.162  1.00 33.47           H
HETATM 3008  O   HOH A 331     -19.815   5.503  20.168  1.00 25.29           O
HETATM 3009  H1  HOH A 331     -19.303   4.998  19.734  1.00 30.39           H
HETATM 3010  H2  HOH A 331     -19.779   5.255  20.970  1.00 30.39           H
HETATM 3011  O   HOH A 332       0.423 -10.313  28.180  1.00 18.51           O
HETATM 3012  H1  HOH A 332      -0.023 -10.526  28.859  1.00 22.26           H
HETATM 3013  H2  HOH A 332      -0.057 -10.484  27.512  1.00 22.26           H
HETATM 3014  O   HOH A 333     -17.752 -16.156  14.680  1.00 26.10           O
HETATM 3015  H1  HOH A 333     -16.977 -15.862  14.547  1.00 31.36           H
HETATM 3016  H2  HOH A 333     -18.240 -15.491  14.839  1.00 31.36           H
HETATM 3017  O   HOH A 334     -25.346  -9.749  14.046  1.00 21.91           O
HETATM 3018  H1  HOH A 334     -25.850  -9.617  13.388  1.00 26.34           H
HETATM 3019  H2  HOH A 334     -25.543  -9.172  14.623  1.00 26.34           H
HETATM 3020  O   HOH A 335      -3.871  18.262  26.085  1.00 31.16           O
HETATM 3021  H1  HOH A 335      -4.096  18.740  25.431  1.00 37.44           H
HETATM 3022  H2  HOH A 335      -4.219  17.508  25.965  1.00 37.44           H
HETATM 3023  O   HOH A 336      -5.307 -15.303   3.009  1.00 26.68           O
HETATM 3024  H1  HOH A 336      -5.879 -15.852   3.287  1.00 32.05           H
HETATM 3025  H2  HOH A 336      -4.914 -14.998   3.686  1.00 32.05           H
HETATM 3026  O   HOH A 337     -10.927   7.342  -1.849  1.00 21.17           O
HETATM 3027  H1  HOH A 337     -10.521   8.072  -1.760  1.00 25.44           H
HETATM 3028  H2  HOH A 337     -10.391   6.809  -2.213  1.00 25.44           H
HETATM 3029  O   HOH A 338     -22.079  -5.524   0.837  1.00 23.75           O
HETATM 3030  H1  HOH A 338     -21.677  -4.818   0.627  1.00 28.55           H
HETATM 3031  H2  HOH A 338     -22.694  -5.630   0.275  1.00 28.55           H
HETATM 3032  O   HOH A 339       6.631 -12.234   4.287  1.00 28.62           O
HETATM 3033  H1  HOH A 339       6.548 -11.569   3.780  1.00 34.38           H
HETATM 3034  H2  HOH A 339       7.454 -12.330   4.427  1.00 34.38           H
HETATM 3035  O   HOH A 340     -23.075   2.567  11.201  1.00 28.78           O
HETATM 3036  H1  HOH A 340     -23.909   2.485  11.259  1.00 34.58           H
HETATM 3037  H2  HOH A 340     -22.848   2.224  10.469  1.00 34.58           H
HETATM 3038  O   HOH A 341      -9.768 -16.643  24.683  1.00 22.28           O
HETATM 3039  H1  HOH A 341      -9.059 -16.378  25.048  1.00 26.78           H
HETATM 3040  H2  HOH A 341      -9.786 -16.306  23.913  1.00 26.78           H
HETATM 3041  O   HOH A 342      -6.550  15.699   0.813  1.00 36.22           O
HETATM 3042  H1  HOH A 342      -6.944  15.513   0.094  1.00 43.50           H
HETATM 3043  H2  HOH A 342      -7.073  15.490   1.436  1.00 43.50           H
HETATM 3044  O   HOH A 343       9.733   8.178  18.927  1.00 28.53           O
HETATM 3045  H1  HOH A 343       9.228   7.526  19.085  1.00 34.27           H
HETATM 3046  H2  HOH A 343      10.455   7.861  18.637  1.00 34.27           H
HETATM 3047  O   HOH A 344     -14.026 -12.614  13.397  1.00 22.37           O
HETATM 3048  H1  HOH A 344     -14.162 -13.255  13.924  1.00 26.88           H
HETATM 3049  H2  HOH A 344     -14.654 -12.622  12.839  1.00 26.88           H
HETATM 3050  O   HOH A 345     -15.970  -7.662  21.239  1.00 20.17           O
HETATM 3051  H1  HOH A 345     -15.492  -7.580  21.924  1.00 24.25           H
HETATM 3052  H2  HOH A 345     -15.763  -8.394  20.884  1.00 24.25           H
HETATM 3053  O   HOH A 346       5.798  12.648   7.710  1.00 24.36           O
HETATM 3054  H1  HOH A 346       5.400  13.259   8.127  1.00 29.27           H
HETATM 3055  H2  HOH A 346       5.992  12.958   6.953  1.00 29.27           H
HETATM 3056  O   HOH A 347      -3.034 -14.651   0.370  1.00 24.64           O
HETATM 3057  H1  HOH A 347      -3.579 -15.097   0.827  1.00 29.61           H
HETATM 3058  H2  HOH A 347      -3.405 -14.495  -0.368  1.00 29.61           H
HETATM 3059  O   HOH A 348     -10.204  -8.145   3.392  1.00 34.41           O
HETATM 3060  H1  HOH A 348     -10.927  -7.971   3.002  1.00 41.34           H
HETATM 3061  H2  HOH A 348      -9.828  -8.750   2.948  1.00 41.34           H
HETATM 3062  O   HOH A 349     -17.883  13.254   2.128  1.00 26.51           O
HETATM 3063  H1  HOH A 349     -17.874  13.056   2.944  1.00 31.85           H
HETATM 3064  H2  HOH A 349     -17.982  14.087   2.081  1.00 31.85           H
HETATM 3065  O   HOH A 350     -10.335 -10.553   4.172  1.00 33.34           O
HETATM 3066  H1  HOH A 350     -10.203 -10.929   4.911  1.00 40.05           H
HETATM 3067  H2  HOH A 350     -10.981 -10.026   4.280  1.00 40.05           H
HETATM 3068  O   HOH A 351      -3.451   7.220  28.950  1.00 30.89           O
HETATM 3069  H1  HOH A 351      -2.751   6.757  28.934  1.00 37.11           H
HETATM 3070  H2  HOH A 351      -3.435   7.660  29.665  1.00 37.11           H
HETATM 3071  O   HOH A 352       6.847   9.880   7.153  1.00 34.65           O
HETATM 3072  H1  HOH A 352       6.331   9.530   7.715  1.00 41.62           H
HETATM 3073  H2  HOH A 352       6.866  10.703   7.319  1.00 41.62           H
HETATM 3074  O   HOH A 353      -0.777  -4.635  35.062  1.00 30.17           O
HETATM 3075  H1  HOH A 353      -0.381  -4.828  34.347  1.00 36.24           H
HETATM 3076  H2  HOH A 353      -0.327  -4.971  35.687  1.00 36.24           H
HETATM 3077  O   HOH A 354     -21.617   9.014  14.437  1.00 30.75           O
HETATM 3078  H1  HOH A 354     -22.066   9.089  15.143  1.00 36.94           H
HETATM 3079  H2  HOH A 354     -21.567   9.781  14.098  1.00 36.94           H
HETATM 3080  O   HOH A 355      -4.640  17.038   3.875  1.00 23.59           O
HETATM 3081  H1  HOH A 355      -4.646  17.018   4.714  1.00 28.35           H
HETATM 3082  H2  HOH A 355      -4.179  16.384   3.619  1.00 28.35           H
HETATM 3083  O   HOH A 356      10.028  -1.688   6.205  1.00 19.93           O
HETATM 3084  H1  HOH A 356      10.783  -2.054   6.246  1.00 23.96           H
HETATM 3085  H2  HOH A 356       9.754  -1.783   5.417  1.00 23.96           H
HETATM 3086  O   HOH A 357      11.026  -7.448   5.094  1.00 53.66           O
HETATM 3087  H1  HOH A 357      10.548  -7.498   4.405  1.00 64.43           H
HETATM 3088  H2  HOH A 357      10.515  -7.558   5.752  1.00 64.43           H
HETATM 3089  O   HOH A 358     -10.836  -6.165  -2.273  1.00 51.86           O
HETATM 3090  H1  HOH A 358     -11.308  -6.851  -2.381  1.00 62.27           H
HETATM 3091  H2  HOH A 358     -11.299  -5.510  -2.522  1.00 62.27           H
HETATM 3092  O   HOH A 359     -10.192 -15.316  27.022  1.00 22.02           O
HETATM 3093  H1  HOH A 359     -10.559 -15.542  26.301  1.00 26.46           H
HETATM 3094  H2  HOH A 359     -10.726 -15.517  27.639  1.00 26.46           H
HETATM 3095  O   HOH A 360     -16.180   7.726  13.942  1.00 25.34           O
HETATM 3096  H1  HOH A 360     -16.665   7.171  14.345  1.00 30.45           H
HETATM 3097  H2  HOH A 360     -16.391   8.487  14.229  1.00 30.45           H
HETATM 3098  O   HOH A 361       3.766  -8.381   5.294  1.00 21.77           O
HETATM 3099  H1  HOH A 361       3.916  -7.735   5.809  1.00 26.17           H
HETATM 3100  H2  HOH A 361       4.477  -8.524   4.870  1.00 26.17           H
HETATM 3101  O   HOH A 362      -0.754   7.896  25.481  1.00 27.94           O
HETATM 3102  H1  HOH A 362      -0.293   8.595  25.416  1.00 33.57           H
HETATM 3103  H2  HOH A 362      -1.498   8.124  25.799  1.00 33.57           H
HETATM 3104  O   HOH A 363     -25.045  11.378   8.959  1.00 38.23           O
HETATM 3105  H1  HOH A 363     -24.836  12.180   8.825  1.00 45.92           H
HETATM 3106  H2  HOH A 363     -24.669  11.145   9.673  1.00 45.92           H
HETATM 3107  O   HOH A 364       5.707 -17.661  13.674  1.00 26.86           O
HETATM 3108  H1  HOH A 364       4.869 -17.701  13.710  1.00 32.27           H
HETATM 3109  H2  HOH A 364       5.902 -17.329  12.928  1.00 32.27           H
HETATM 3110  O   HOH A 365       2.504  -2.286   1.425  1.00 21.31           O
HETATM 3111  H1  HOH A 365       2.528  -2.282   2.265  1.00 25.62           H
HETATM 3112  H2  HOH A 365       2.783  -3.039   1.179  1.00 25.62           H
HETATM 3113  O   HOH A 366     -19.643  10.364   3.552  1.00 39.24           O
HETATM 3114  H1  HOH A 366     -19.495  11.109   3.193  1.00 47.13           H
HETATM 3115  H2  HOH A 366     -18.910  10.092   3.859  1.00 47.13           H
HETATM 3116  O   HOH A 367       1.800 -19.932  13.086  1.00 31.71           O
HETATM 3117  H1  HOH A 367       2.210 -19.204  12.999  1.00 38.09           H
HETATM 3118  H2  HOH A 367       0.981 -19.758  13.026  1.00 38.09           H
HETATM 3119  O   HOH A 368       6.398 -19.051   7.439  1.00 49.44           O
HETATM 3120  H1  HOH A 368       6.747 -18.293   7.535  1.00 59.37           H
HETATM 3121  H2  HOH A 368       5.783 -18.965   6.873  1.00 59.37           H
HETATM 3122  O   HOH A 369     -10.504  20.327  11.087  1.00 31.34           O
HETATM 3123  H1  HOH A 369     -10.756  20.447  11.879  1.00 37.66           H
HETATM 3124  H2  HOH A 369     -10.507  19.497  10.955  1.00 37.66           H
HETATM 3125  O   HOH A 370      -1.007   8.793  31.893  1.00 34.58           O
HETATM 3126  H1  HOH A 370      -0.220   9.040  32.052  1.00 41.54           H
HETATM 3127  H2  HOH A 370      -1.262   9.216  31.214  1.00 41.54           H
HETATM 3128  O   HOH A 371      13.802  -3.119  11.292  1.00 45.11           O
HETATM 3129  H1  HOH A 371      13.026  -3.405  11.436  1.00 54.18           H
HETATM 3130  H2  HOH A 371      14.155  -2.988  12.043  1.00 54.18           H
HETATM 3131  O   HOH A 372      11.301   6.877  17.121  1.00 30.43           O
HETATM 3132  H1  HOH A 372      10.603   6.410  17.127  1.00 36.56           H
HETATM 3133  H2  HOH A 372      11.546   6.937  16.319  1.00 36.56           H
HETATM 3134  O   HOH A 373     -24.040   9.059   7.440  1.00 30.57           O
HETATM 3135  H1  HOH A 373     -24.434   9.765   7.671  1.00 36.72           H
HETATM 3136  H2  HOH A 373     -24.347   8.442   7.920  1.00 36.72           H
HETATM 3137  O   HOH A 374      -5.930  11.016  30.308  1.00 24.89           O
HETATM 3138  H1  HOH A 374      -6.495  11.614  30.139  1.00 29.91           H
HETATM 3139  H2  HOH A 374      -5.538  11.246  31.014  1.00 29.91           H
HETATM 3140  O   HOH A 375     -20.336 -17.311  18.767  1.00 37.43           O
HETATM 3141  H1  HOH A 375     -20.994 -16.830  18.561  1.00 44.96           H
HETATM 3142  H2  HOH A 375     -19.652 -16.929  18.465  1.00 44.96           H
HETATM 3143  O   HOH A 376      -4.248  -4.767  30.354  1.00 35.80           O
HETATM 3144  H1  HOH A 376      -4.604  -4.046  30.110  1.00 43.00           H
HETATM 3145  H2  HOH A 376      -4.827  -5.186  30.795  1.00 43.00           H
HETATM 3146  O   HOH A 377      -1.045 -11.717  30.359  1.00 31.12           O
HETATM 3147  H1  HOH A 377      -0.982 -12.547  30.475  1.00 37.39           H
HETATM 3148  H2  HOH A 377      -0.525 -11.355  30.911  1.00 37.39           H
HETATM 3149  O   HOH A 378      -6.790 -18.181   3.665  1.00 40.42           O
HETATM 3150  H1  HOH A 378      -5.993 -18.233   3.407  1.00 48.55           H
HETATM 3151  H2  HOH A 378      -6.770 -17.946   4.472  1.00 48.55           H
HETATM 3152  O   HOH A 379     -12.140  -3.080  -0.751  1.00 22.73           O
HETATM 3153  H1  HOH A 379     -12.303  -3.169   0.068  1.00 27.32           H
HETATM 3154  H2  HOH A 379     -11.351  -2.798  -0.812  1.00 27.32           H
HETATM 3155  O   HOH A 380      -2.337  18.074  19.146  0.38 18.89           O
HETATM 3156  H1  HOH A 380      -2.701  17.824  19.860  0.38 22.72           H
HETATM 3157  H2  HOH A 380      -2.529  18.886  19.046  0.38 22.72           H
HETATM 3158  O   HOH A 381       2.239   0.318   0.479  1.00 13.76           O
HETATM 3159  H1  HOH A 381       2.417   0.442  -0.332  1.00 16.55           H
HETATM 3160  H2  HOH A 381       2.325  -0.505   0.623  1.00 16.55           H
HETATM 3161  O   HOH A 382     -15.514 -16.842  20.778  1.00 14.79           O
HETATM 3162  H1  HOH A 382     -14.857 -16.957  20.267  1.00 17.79           H
HETATM 3163  H2  HOH A 382     -15.953 -17.558  20.774  1.00 17.79           H
HETATM 3164  O   HOH A 383      -8.481   4.748  -3.996  1.00 14.67           O
HETATM 3165  H1  HOH A 383      -8.664   4.608  -4.804  1.00 17.64           H
HETATM 3166  H2  HOH A 383      -9.168   4.552  -3.554  1.00 17.64           H
HETATM 3167  O   HOH A 384     -13.023  16.899   9.754  1.00 30.64           O
HETATM 3168  H1  HOH A 384     -12.246  16.986  10.061  1.00 36.81           H
HETATM 3169  H2  HOH A 384     -13.548  16.924  10.409  1.00 36.81           H
HETATM 3170  O   HOH A 385     -18.355  -2.718  22.728  1.00 20.27           O
HETATM 3171  H1  HOH A 385     -18.800  -2.008  22.671  1.00 24.37           H
HETATM 3172  H2  HOH A 385     -18.547  -3.066  23.469  1.00 24.37           H
HETATM 3173  O   HOH A 386      -8.232   9.968  -0.018  1.00 19.65           O
HETATM 3174  H1  HOH A 386      -7.412  10.132  -0.100  1.00 23.62           H
HETATM 3175  H2  HOH A 386      -8.602  10.687   0.213  1.00 23.62           H
HETATM 3176  O   HOH A 387      -9.906 -14.280  30.019  1.00 17.31           O
HETATM 3177  H1  HOH A 387     -10.075 -14.169  30.835  1.00 20.82           H
HETATM 3178  H2  HOH A 387      -9.180 -14.700  29.977  1.00 20.82           H
HETATM 3179  O   HOH A 388     -18.082   0.158   2.038  1.00 19.79           O
HETATM 3180  H1  HOH A 388     -18.629   0.367   1.436  1.00 23.79           H
HETATM 3181  H2  HOH A 388     -18.075  -0.681   2.080  1.00 23.79           H
HETATM 3182  O   HOH A 389      -4.559  -9.552  -2.308  1.00 33.24           O
HETATM 3183  H1  HOH A 389      -4.665  -8.754  -2.069  1.00 39.93           H
HETATM 3184  H2  HOH A 389      -5.195  -9.738  -2.824  1.00 39.93           H
HETATM 3185  O   HOH A 390      -6.672   5.579  -1.899  1.00 20.53           O
HETATM 3186  H1  HOH A 390      -7.213   4.955  -2.050  1.00 24.68           H
HETATM 3187  H2  HOH A 390      -5.960   5.224  -1.629  1.00 24.68           H
HETATM 3188  O   HOH A 391     -21.837  -1.315  19.297  1.00 28.26           O
HETATM 3189  H1  HOH A 391     -21.083  -1.228  18.938  1.00 33.96           H
HETATM 3190  H2  HOH A 391     -21.947  -2.137  19.434  1.00 33.96           H
HETATM 3191  O   HOH A 392     -13.497  16.201   5.239  1.00 21.17           O
HETATM 3192  H1  HOH A 392     -12.660  16.127   5.238  1.00 25.44           H
HETATM 3193  H2  HOH A 392     -13.735  16.278   4.437  1.00 25.44           H
HETATM 3194  O   HOH A 393       2.220  -4.589  28.598  1.00 23.32           O
HETATM 3195  H1  HOH A 393       2.025  -4.342  29.377  1.00 28.03           H
HETATM 3196  H2  HOH A 393       2.250  -5.429  28.610  1.00 28.03           H
HETATM 3197  O   HOH A 394     -15.916   7.457  17.753  1.00 18.62           O
HETATM 3198  H1  HOH A 394     -16.019   7.253  16.945  1.00 22.39           H
HETATM 3199  H2  HOH A 394     -16.650   7.313  18.135  1.00 22.39           H
HETATM 3200  O   HOH A 395     -11.775 -17.153  28.302  1.00 22.01           O
HETATM 3201  H1  HOH A 395     -11.833 -17.411  29.099  1.00 26.45           H
HETATM 3202  H2  HOH A 395     -11.817 -17.841  27.821  1.00 26.45           H
HETATM 3203  O   HOH A 396       3.745  14.123  20.920  1.00 25.41           O
HETATM 3204  H1  HOH A 396       3.231  13.525  20.631  1.00 30.54           H
HETATM 3205  H2  HOH A 396       4.402  13.731  21.266  1.00 30.54           H
HETATM 3206  O   HOH A 397      -3.077   6.104  26.443  0.68 18.98           O
HETATM 3207  H1  HOH A 397      -3.512   5.689  27.030  0.68 22.82           H
HETATM 3208  H2  HOH A 397      -2.664   6.720  26.836  0.68 22.82           H
HETATM 3209  O   HOH A 398       5.375  10.892  -0.128  1.00 23.21           O
HETATM 3210  H1  HOH A 398       5.658  10.713  -0.898  1.00 27.89           H
HETATM 3211  H2  HOH A 398       5.196  11.713  -0.119  1.00 27.89           H
HETATM 3212  O   HOH A 399       4.965  -5.709  33.908  1.00 21.64           O
HETATM 3213  H1  HOH A 399       4.458  -6.014  34.503  1.00 26.01           H
HETATM 3214  H2  HOH A 399       5.000  -6.286  33.299  1.00 26.01           H
HETATM 3215  O   HOH A 400       2.811  -5.491  37.323  1.00 28.82           O
HETATM 3216  H1  HOH A 400       2.696  -5.907  36.602  1.00 34.62           H
HETATM 3217  H2  HOH A 400       3.552  -5.737  37.630  1.00 34.62           H
HETATM 3218  O   HOH A 401      -1.544   7.956  27.792  1.00 36.68           O
HETATM 3219  H1  HOH A 401      -0.713   8.074  27.831  1.00 44.06           H
HETATM 3220  H2  HOH A 401      -1.898   8.579  28.230  1.00 44.06           H
HETATM 3221  O   HOH A 402       0.165 -16.650  21.121  1.00 30.38           O
HETATM 3222  H1  HOH A 402      -0.237 -16.756  21.851  1.00 36.50           H
HETATM 3223  H2  HOH A 402       0.308 -15.826  21.041  1.00 36.50           H
HETATM 3224  O   HOH A 403       4.747 -13.263   1.709  1.00 27.13           O
HETATM 3225  H1  HOH A 403       4.055 -13.338   2.179  1.00 32.60           H
HETATM 3226  H2  HOH A 403       5.168 -12.598   2.001  1.00 32.60           H
HETATM 3227  O   HOH A 404       4.037 -17.626   6.496  1.00 21.07           O
HETATM 3228  H1  HOH A 404       4.310 -17.086   5.913  1.00 25.33           H
HETATM 3229  H2  HOH A 404       3.658 -18.254   6.086  1.00 25.33           H
HETATM 3230  O   HOH A 405     -20.510  -3.097   0.796  1.00 22.60           O
HETATM 3231  H1  HOH A 405     -19.877  -2.876   0.290  1.00 27.16           H
HETATM 3232  H2  HOH A 405     -20.239  -2.992   1.584  1.00 27.16           H
HETATM 3233  O   HOH A 406      -2.516 -14.804  22.718  1.00 25.45           O
HETATM 3234  H1  HOH A 406      -2.236 -14.308  23.335  1.00 30.59           H
HETATM 3235  H2  HOH A 406      -2.040 -14.645  22.044  1.00 30.59           H
HETATM 3236  O   HOH A 407     -15.330   9.535  12.957  1.00 24.52           O
HETATM 3237  H1  HOH A 407     -15.538  10.120  12.390  1.00 29.47           H
HETATM 3238  H2  HOH A 407     -15.197   8.822  12.533  1.00 29.47           H
HETATM 3239  O   HOH A 408      -6.976  -7.076  29.673  1.00 29.94           O
HETATM 3240  H1  HOH A 408      -7.717  -7.329  29.371  1.00 35.97           H
HETATM 3241  H2  HOH A 408      -6.507  -7.766  29.776  1.00 35.97           H
HETATM 3242  O   HOH A 409     -17.347  10.471  12.133  1.00 33.19           O
HETATM 3243  H1  HOH A 409     -17.803  10.608  11.442  1.00 39.87           H
HETATM 3244  H2  HOH A 409     -17.732  10.871  12.763  1.00 39.87           H
HETATM 3245  O   HOH A 410       4.830  -2.006  25.241  1.00 31.51           O
HETATM 3246  H1  HOH A 410       4.440  -1.849  24.514  1.00 37.85           H
HETATM 3247  H2  HOH A 410       5.509  -1.512  25.265  1.00 37.85           H
HETATM 3248  O   HOH A 411      -8.231   9.071  31.179  1.00 29.81           O
HETATM 3249  H1  HOH A 411      -8.643   9.308  30.486  1.00 35.82           H
HETATM 3250  H2  HOH A 411      -7.472   9.428  31.143  1.00 35.82           H
HETATM 3251  O   HOH A 412      -3.032   0.923  27.773  1.00 32.63           O
HETATM 3252  H1  HOH A 412      -3.167   0.816  28.595  1.00 39.20           H
HETATM 3253  H2  HOH A 412      -3.449   0.310  27.376  1.00 39.20           H
HETATM 3254  O   HOH A 413       9.757  -6.701  16.221  1.00 28.82           O
HETATM 3255  H1  HOH A 413       9.572  -6.914  15.430  1.00 34.62           H
HETATM 3256  H2  HOH A 413       9.428  -7.295  16.716  1.00 34.62           H
HETATM 3257  O   HOH A 414      -2.455  -2.837  33.318  1.00 31.43           O
HETATM 3258  H1  HOH A 414      -2.040  -3.249  33.921  1.00 37.76           H
HETATM 3259  H2  HOH A 414      -3.119  -2.475  33.684  1.00 37.76           H
HETATM 3260  O   HOH A 415      -3.809  -1.522  27.985  1.00 27.52           O
HETATM 3261  H1  HOH A 415      -3.337  -1.976  27.459  1.00 33.07           H
HETATM 3262  H2  HOH A 415      -3.495  -1.638  28.755  1.00 33.07           H
HETATM 3263  O   HOH A 416      -4.043  -4.761  32.577  1.00 28.86           O
HETATM 3264  H1  HOH A 416      -3.511  -4.137  32.390  1.00 34.67           H
HETATM 3265  H2  HOH A 416      -3.698  -5.192  33.209  1.00 34.67           H
HETATM 3266  O   HOH A 417      -8.283 -17.334   7.311  0.58 21.02           O
HETATM 3267  H1  HOH A 417      -7.835 -18.039   7.224  0.58 25.26           H
HETATM 3268  H2  HOH A 417      -7.750 -16.693   7.212  0.58 25.26           H
HETATM 3269  O   HOH A 418       9.532 -11.992  22.170  1.00 34.01           O
HETATM 3270  H1  HOH A 418      10.369 -12.011  22.103  1.00 40.85           H
HETATM 3271  H2  HOH A 418       9.224 -12.282  21.444  1.00 40.85           H
HETATM 3272  O   HOH A 419       9.635  -1.477  19.228  1.00 27.74           O
HETATM 3273  H1  HOH A 419       9.724  -1.531  20.061  1.00 33.33           H
HETATM 3274  H2  HOH A 419       9.380  -2.232  18.961  1.00 33.33           H
HETATM 3275  O   HOH A 420     -19.250   8.270  14.906  1.00 38.32           O
HETATM 3276  H1  HOH A 420     -19.444   9.086  14.877  1.00 46.03           H
HETATM 3277  H2  HOH A 420     -18.749   8.116  14.250  1.00 46.03           H
HETATM 3278  O   HOH A 421     -21.817   7.237  20.313  1.00 48.70           O
HETATM 3279  H1  HOH A 421     -21.628   8.043  20.455  1.00 58.49           H
HETATM 3280  H2  HOH A 421     -21.430   7.019  19.600  1.00 58.49           H
HETATM 3281  O   HOH A 422     -19.680   6.289   0.093  1.00 52.05           O
HETATM 3282  H1  HOH A 422     -19.034   6.037   0.568  1.00 62.50           H
HETATM 3283  H2  HOH A 422     -19.354   6.579  -0.625  1.00 62.50           H
HETATM 3284  O   HOH A 423     -17.190  -9.313  -0.356  1.00 34.93           O
HETATM 3285  H1  HOH A 423     -16.617  -8.832  -0.737  1.00 41.96           H
HETATM 3286  H2  HOH A 423     -17.849  -8.820  -0.189  1.00 41.96           H
HETATM 3287  O   HOH A 424      -6.121  -4.762  29.332  1.00 28.73           O
HETATM 3288  H1  HOH A 424      -5.988  -4.914  28.516  1.00 34.52           H
HETATM 3289  H2  HOH A 424      -6.954  -4.765  29.446  1.00 34.52           H
HETATM 3290  O   HOH A 425      -7.523 -10.810  -0.919  1.00 34.42           O
HETATM 3291  H1  HOH A 425      -7.337 -11.605  -0.720  1.00 41.34           H
HETATM 3292  H2  HOH A 425      -6.799 -10.432  -1.113  1.00 41.34           H
HETATM 3293  O   HOH A 426      -7.109  -8.700  28.320  0.44 15.64           O
HETATM 3294  H1  HOH A 426      -7.753  -8.719  27.781  0.44 18.81           H
HETATM 3295  H2  HOH A 426      -6.410  -8.620  27.861  0.44 18.81           H
HETATM 3296  O   HOH A 427     -17.625   5.767   1.815  1.00 33.70           O
HETATM 3297  H1  HOH A 427     -17.936   5.425   2.517  1.00 40.48           H
HETATM 3298  H2  HOH A 427     -16.877   6.092   2.015  1.00 40.48           H
HETATM 3299  O   HOH A 428      -0.729  -2.385  31.234  1.00 33.58           O
HETATM 3300  H1  HOH A 428      -0.071  -2.906  31.256  1.00 40.34           H
HETATM 3301  H2  HOH A 428      -1.051  -2.367  32.010  1.00 40.34           H
HETATM 3302  O   HOH A 429       6.301 -16.131  18.297  1.00 37.76           O
HETATM 3303  H1  HOH A 429       6.712 -16.845  18.461  1.00 45.35           H
HETATM 3304  H2  HOH A 429       5.740 -16.305  17.696  1.00 45.35           H
HETATM 3305  O   HOH A 430       3.146 -15.346  21.727  1.00 44.45           O
HETATM 3306  H1  HOH A 430       3.250 -16.090  21.351  1.00 53.38           H
HETATM 3307  H2  HOH A 430       2.401 -15.049  21.475  1.00 53.38           H
HETATM 3308  O   HOH A 431     -20.297  13.712   1.486  1.00 38.62           O
HETATM 3309  H1  HOH A 431     -20.390  14.103   2.223  1.00 46.39           H
HETATM 3310  H2  HOH A 431     -19.809  13.043   1.626  1.00 46.39           H
HETATM 3311  O   HOH A 432       6.983   9.100   4.521  1.00 34.48           O
HETATM 3312  H1  HOH A 432       6.905   9.928   4.405  1.00 41.42           H
HETATM 3313  H2  HOH A 432       7.104   8.981   5.344  1.00 41.42           H
HETATM 3314  O   HOH A 433       4.758  13.861   0.109  1.00 32.88           O
HETATM 3315  H1  HOH A 433       4.439  14.045   0.864  1.00 39.50           H
HETATM 3316  H2  HOH A 433       5.046  14.581  -0.214  1.00 39.50           H
HETATM 3317  O   HOH A 434       9.978   4.525   9.203  1.00 34.27           O
HETATM 3318  H1  HOH A 434       9.194   4.312   8.988  1.00 41.16           H
HETATM 3319  H2  HOH A 434      10.302   4.947   8.553  1.00 41.16           H
HETATM 3320  O   HOH A 435     -10.972 -13.566   9.501  1.00 32.79           O
HETATM 3321  H1  HOH A 435     -11.128 -12.881   9.041  1.00 39.39           H
HETATM 3322  H2  HOH A 435     -11.230 -13.397  10.283  1.00 39.39           H
HETATM 3323  O   HOH A 436       5.078  -3.947  36.234  1.00 31.46           O
HETATM 3324  H1  HOH A 436       5.321  -4.191  35.468  1.00 37.80           H
HETATM 3325  H2  HOH A 436       4.243  -4.029  36.261  1.00 37.80           H
HETATM 3326  O   HOH A 437       7.513  -1.104  22.540  1.00 31.89           O
HETATM 3327  H1  HOH A 437       8.042  -0.696  23.050  1.00 38.32           H
HETATM 3328  H2  HOH A 437       6.818  -0.635  22.485  1.00 38.32           H
HETATM 3329  O   HOH A 438       3.837  15.725  25.791  1.00 45.11           O
HETATM 3330  H1  HOH A 438       4.520  15.300  26.031  1.00 54.17           H
HETATM 3331  H2  HOH A 438       3.172  15.267  26.021  1.00 54.17           H
HETATM 3332  O   HOH A 439       6.710 -13.201  20.240  1.00 42.92           O
HETATM 3333  H1  HOH A 439       6.713 -12.555  19.702  1.00 51.55           H
HETATM 3334  H2  HOH A 439       6.668 -13.901  19.778  1.00 51.55           H
HETATM 3335  O   HOH A 440      -0.844 -19.820   8.255  1.00 30.72           O
HETATM 3336  H1  HOH A 440      -0.116 -20.233   8.186  1.00 36.90           H
HETATM 3337  H2  HOH A 440      -0.762 -19.290   8.902  1.00 36.90           H
HETATM 3338  O   HOH A 441      -2.144  21.698  26.621  1.00 39.90           O
HETATM 3339  H1  HOH A 441      -1.821  20.972  26.894  1.00 47.92           H
HETATM 3340  H2  HOH A 441      -1.499  22.171  26.367  1.00 47.92           H
HETATM 3341  O   HOH A 442     -15.251 -12.293   5.111  0.72 44.19           O
HETATM 3342  H1  HOH A 442     -15.630 -13.003   4.872  0.72 53.07           H
HETATM 3343  H2  HOH A 442     -15.403 -12.202   5.933  0.72 53.07           H
HETATM 3344  O   HOH A 443      -4.858  13.690  31.015  0.65 28.46           O
HETATM 3345  H1  HOH A 443      -5.171  14.264  30.488  0.65 34.19           H
HETATM 3346  H2  HOH A 443      -4.811  14.053  31.771  0.65 34.19           H
HETATM 3347  O   HOH A 444      13.688   3.294  10.406  1.00 35.92           O
HETATM 3348  H1  HOH A 444      13.178   3.416   9.751  1.00 43.15           H
HETATM 3349  H2  HOH A 444      13.209   3.318  11.095  1.00 43.15           H
HETATM 3350  O   HOH A 445      -1.578  16.037  29.515  1.00 31.51           O
HETATM 3351  H1  HOH A 445      -2.240  16.470  29.233  1.00 37.85           H
HETATM 3352  H2  HOH A 445      -1.716  15.885  30.330  1.00 37.85           H
HETATM 3353  O   HOH A 446      -7.649 -14.571   2.311  1.00 37.01           O
HETATM 3354  H1  HOH A 446      -6.864 -14.283   2.221  1.00 44.45           H
HETATM 3355  H2  HOH A 446      -8.156 -13.902   2.289  1.00 44.45           H
HETATM 3356  O   HOH A 447     -14.330  15.767  17.355  1.00 27.31           O
HETATM 3357  H1  HOH A 447     -13.752  15.195  17.566  1.00 32.81           H
HETATM 3358  H2  HOH A 447     -14.299  16.371  17.938  1.00 32.81           H
HETATM 3359  O   HOH A 448      11.206 -16.197   8.903  1.00 35.78           O
HETATM 3360  H1  HOH A 448      10.610 -16.092   9.485  1.00 42.98           H
HETATM 3361  H2  HOH A 448      11.281 -17.025   8.778  1.00 42.98           H
HETATM 3362  O   HOH A 449     -24.493 -13.897  18.377  1.00 37.99           O
HETATM 3363  H1  HOH A 449     -23.776 -14.079  18.775  1.00 45.63           H
HETATM 3364  H2  HOH A 449     -24.288 -13.438  17.704  1.00 45.63           H
HETATM 3365  O   HOH A 450     -11.519 -12.799   6.986  1.00 43.41           O
HETATM 3366  H1  HOH A 450     -12.291 -13.027   6.748  1.00 52.14           H
HETATM 3367  H2  HOH A 450     -11.062 -13.502   7.037  1.00 52.14           H
HETATM 3368  O   HOH A 451     -10.535  12.747  26.936  1.00 34.01           O
HETATM 3369  H1  HOH A 451     -10.367  13.396  27.442  1.00 40.85           H
HETATM 3370  H2  HOH A 451     -11.205  12.963  26.478  1.00 40.85           H
HETATM 3371  O   HOH A 452      12.052  -2.741   9.970  0.69 27.33           O
HETATM 3372  H1  HOH A 452      11.282  -2.670   9.644  0.69 32.84           H
HETATM 3373  H2  HOH A 452      12.590  -2.741   9.325  0.69 32.84           H
HETATM 3374  O   HOH A 453     -24.664   5.875   8.509  1.00 31.11           O
HETATM 3375  H1  HOH A 453     -24.853   6.106   9.294  1.00 37.37           H
HETATM 3376  H2  HOH A 453     -23.899   5.529   8.535  1.00 37.37           H
HETATM 3377  O   HOH A 454      -3.254  -3.860  27.342  1.00 27.55           O
HETATM 3378  H1  HOH A 454      -2.844  -4.490  27.716  1.00 33.10           H
HETATM 3379  H2  HOH A 454      -4.074  -3.999  27.462  1.00 33.10           H
HETATM 3380  O   HOH A 455      10.722  -5.279  18.201  1.00 33.94           O
HETATM 3381  H1  HOH A 455      10.048  -4.850  17.941  1.00 40.77           H
HETATM 3382  H2  HOH A 455      10.549  -6.094  18.090  1.00 40.77           H
HETATM 3383  O   HOH A 456     -16.399 -17.775  17.402  1.00 27.20           O
HETATM 3384  H1  HOH A 456     -16.471 -18.255  18.088  1.00 32.68           H
HETATM 3385  H2  HOH A 456     -16.758 -17.037  17.584  1.00 32.68           H
HETATM 3386  O   HOH A 457       9.772  -9.079  17.628  1.00 38.48           O
HETATM 3387  H1  HOH A 457      10.449  -9.098  17.131  1.00 46.22           H
HETATM 3388  H2  HOH A 457       9.481  -9.866  17.672  1.00 46.22           H
HETATM 3389  O   HOH A 458     -20.382  12.828   4.756  1.00 41.67           O
HETATM 3390  H1  HOH A 458     -20.415  12.227   5.342  1.00 50.05           H
HETATM 3391  H2  HOH A 458     -19.693  13.283   4.912  1.00 50.05           H
HETATM 3392  O   HOH A 459     -22.965 -13.918  21.404  1.00 34.96           O
HETATM 3393  H1  HOH A 459     -22.469 -13.992  20.730  1.00 42.00           H
HETATM 3394  H2  HOH A 459     -23.715 -14.231  21.188  1.00 42.00           H
HETATM 3395  O   HOH A 460     -13.236  14.524   1.192  1.00 32.44           O
HETATM 3396  H1  HOH A 460     -12.577  14.546   0.672  1.00 38.97           H
HETATM 3397  H2  HOH A 460     -12.945  14.288   1.943  1.00 38.97           H
HETATM 3398  O   HOH A 461     -21.145  12.083   7.359  1.00 59.13           O
HETATM 3399  H1  HOH A 461     -21.788  12.064   7.900  1.00 70.99           H
HETATM 3400  H2  HOH A 461     -20.552  11.574   7.668  1.00 70.99           H
HETATM 3401  O   HOH A 462       4.876  -4.664  28.188  1.00 30.72           O
HETATM 3402  H1  HOH A 462       4.079  -4.408  28.260  1.00 36.90           H
HETATM 3403  H2  HOH A 462       5.218  -4.219  27.562  1.00 36.90           H
HETATM 3404  O   HOH A 463       7.225   8.460   9.692  1.00 28.84           O
HETATM 3405  H1  HOH A 463       6.441   8.232   9.890  1.00 34.65           H
HETATM 3406  H2  HOH A 463       7.417   8.070   8.973  1.00 34.65           H
HETATM 3407  O   HOH A 464     -16.755   1.326   0.231  1.00 30.27           O
HETATM 3408  H1  HOH A 464     -16.207   0.966  -0.295  1.00 36.36           H
HETATM 3409  H2  HOH A 464     -16.664   0.945   0.974  1.00 36.36           H
HETATM 3410  O   HOH A 465       8.320   8.041  25.252  1.00 34.52           O
HETATM 3411  H1  HOH A 465       8.294   8.761  24.821  1.00 41.46           H
HETATM 3412  H2  HOH A 465       8.333   8.245  26.066  1.00 41.46           H
HETATM 3413  O   HOH A 466       3.063  17.847  18.615  1.00 43.31           O
HETATM 3414  H1  HOH A 466       3.091  17.929  17.780  1.00 52.01           H
HETATM 3415  H2  HOH A 466       3.553  18.449  18.935  1.00 52.01           H
HETATM 3416  O   HOH A 467     -12.536 -17.104  24.648  1.00 33.04           O
HETATM 3417  H1  HOH A 467     -12.586 -17.808  24.194  1.00 39.69           H
HETATM 3418  H2  HOH A 467     -11.723 -16.985  24.824  1.00 39.69           H
HETATM 3419  O   HOH A 468      -1.155   2.491  28.128  1.00 38.31           O
HETATM 3420  H1  HOH A 468      -1.358   1.721  27.862  1.00 46.01           H
HETATM 3421  H2  HOH A 468      -1.147   2.987  27.450  1.00 46.01           H
HETATM 3422  O   HOH A 469     -21.727  11.835   0.762  0.97 38.01           O
HETATM 3423  H1  HOH A 469     -21.839  12.567   1.159  0.97 45.66           H
HETATM 3424  H2  HOH A 469     -21.740  11.236   1.351  0.97 45.66           H
HETATM 3425  O   HOH A 470      11.767  -0.924  18.235  1.00 37.52           O
HETATM 3426  H1  HOH A 470      11.013  -1.224  18.020  1.00 45.07           H
HETATM 3427  H2  HOH A 470      11.732  -0.090  18.144  1.00 45.07           H
HETATM 3428  O   HOH A 471      -8.970   7.056  -5.569  1.00 34.09           O
HETATM 3429  H1  HOH A 471      -8.889   7.890  -5.521  1.00 40.96           H
HETATM 3430  H2  HOH A 471      -8.747   6.747  -4.820  1.00 40.96           H
HETATM 3431  O   HOH A 472       8.060  13.716   9.698  1.00 40.18           O
HETATM 3432  H1  HOH A 472       8.742  13.979   9.285  1.00 48.26           H
HETATM 3433  H2  HOH A 472       7.546  13.377   9.127  1.00 48.26           H
HETATM 3434  O   HOH A 473     -17.191 -20.289  19.145  1.00 52.80           O
HETATM 3435  H1  HOH A 473     -16.658 -20.732  18.671  1.00 63.41           H
HETATM 3436  H2  HOH A 473     -17.846 -20.789  19.308  1.00 63.41           H
HETATM 3437  O   HOH A 474     -15.324  16.605   3.545  1.00 42.88           O
HETATM 3438  H1  HOH A 474     -15.872  16.606   2.909  1.00 51.50           H
HETATM 3439  H2  HOH A 474     -15.660  17.074   4.156  1.00 51.50           H
HETATM 3440  O   HOH A 475      -7.365  14.989  28.251  1.00 35.75           O
HETATM 3441  H1  HOH A 475      -6.753  15.122  27.691  1.00 42.94           H
HETATM 3442  H2  HOH A 475      -7.483  14.158  28.289  1.00 42.94           H
HETATM 3443  O   HOH A 476     -23.553   6.979  18.261  1.00 56.85           O
HETATM 3444  H1  HOH A 476     -23.469   7.043  19.095  1.00 68.26           H
HETATM 3445  H2  HOH A 476     -23.890   6.225  18.108  1.00 68.26           H
HETATM 3446  O   HOH A 477     -16.000  -0.443  -1.474  1.00 45.33           O
HETATM 3447  H1  HOH A 477     -15.316  -0.172  -1.878  1.00 54.44           H
HETATM 3448  H2  HOH A 477     -16.512  -0.770  -2.054  1.00 54.44           H
HETATM 3449  O   HOH A 478       5.259 -12.993  23.444  1.00 41.11           O
HETATM 3450  H1  HOH A 478       4.775 -13.628  23.183  1.00 49.38           H
HETATM 3451  H2  HOH A 478       5.830 -12.859  22.843  1.00 49.38           H
HETATM 3452  O   HOH A 479       5.343  15.374  19.197  1.00 39.08           O
HETATM 3453  H1  HOH A 479       4.714  15.069  19.663  1.00 46.94           H
HETATM 3454  H2  HOH A 479       5.072  16.097  18.866  1.00 46.94           H
HETATM 3455  O   HOH A 480     -15.054  18.287  12.015  1.00 41.51           O
HETATM 3456  H1  HOH A 480     -15.830  18.158  12.308  1.00 49.85           H
HETATM 3457  H2  HOH A 480     -14.526  17.922  12.556  1.00 49.85           H
HETATM 3458  O   HOH A 481       4.142 -10.787  24.702  1.00 19.21           O
HETATM 3459  H1  HOH A 481       3.712 -11.495  24.846  1.00 23.10           H
HETATM 3460  H2  HOH A 481       4.924 -11.015  24.499  1.00 23.10           H
HETATM 3461  O   HOH A 482     -16.012 -20.632  16.843  1.00 38.38           O
HETATM 3462  H1  HOH A 482     -15.482 -20.694  16.193  1.00 46.10           H
HETATM 3463  H2  HOH A 482     -16.412 -19.898  16.760  1.00 46.10           H
HETATM 3464  O   HOH A 483     -22.734   6.595  -0.412  0.59 37.99           O
HETATM 3465  H1  HOH A 483     -22.838   7.419  -0.539  0.59 45.63           H
HETATM 3466  H2  HOH A 483     -21.921   6.477  -0.237  0.59 45.63           H
HETATM 3467  O   HOH A 484     -15.628  13.488  17.829  1.00 37.46           O
HETATM 3468  H1  HOH A 484     -15.697  14.318  17.719  1.00 44.99           H
HETATM 3469  H2  HOH A 484     -14.949  13.361  18.306  1.00 44.99           H
HETATM 3470  O   HOH A 485      -1.999 -16.920  -0.702  0.75 38.66           O
HETATM 3471  H1  HOH A 485      -2.156 -16.188  -0.322  0.75 46.43           H
HETATM 3472  H2  HOH A 485      -1.928 -17.498  -0.097  0.75 46.43           H
HETATM 3473  O   HOH A 486     -19.852   8.085  17.047  1.00 36.39           O
HETATM 3474  H1  HOH A 486     -20.360   7.953  16.391  1.00 43.71           H
HETATM 3475  H2  HOH A 486     -20.148   8.759  17.452  1.00 43.71           H
HETATM 3476  O   HOH A 487       5.355   4.380  20.707  1.00 40.15           O
HETATM 3477  H1  HOH A 487       5.662   5.038  20.283  1.00 48.22           H
HETATM 3478  H2  HOH A 487       5.541   3.695  20.258  1.00 48.22           H
HETATM 3479  O   HOH A 488       6.362 -15.082   4.019  1.00 40.52           O
HETATM 3480  H1  HOH A 488       5.913 -14.906   3.331  1.00 48.67           H
HETATM 3481  H2  HOH A 488       5.942 -15.678   4.436  1.00 48.67           H
HETATM 3482  O   HOH A 489       4.508 -14.313  26.029  1.00 38.50           O
HETATM 3483  H1  HOH A 489       3.832 -14.524  25.578  1.00 46.24           H
HETATM 3484  H2  HOH A 489       5.016 -13.881  25.518  1.00 46.24           H
HETATM 3485  O   HOH A 490     -25.328   4.820  18.140  1.00 52.83           O
HETATM 3486  H1  HOH A 490     -25.805   5.425  18.474  1.00 63.44           H
HETATM 3487  H2  HOH A 490     -25.532   4.771  17.327  1.00 63.44           H
HETATM 3488  O   HOH A 491     -10.662  18.195  27.458  1.00 40.38           O
HETATM 3489  H1  HOH A 491     -11.006  18.052  28.211  1.00 48.50           H
HETATM 3490  H2  HOH A 491     -10.019  17.660  27.379  1.00 48.50           H
HETATM 3491  O   HOH A 492     -16.505   3.882   0.267  1.00 37.20           O
HETATM 3492  H1  HOH A 492     -16.298   3.157   0.638  1.00 44.68           H
HETATM 3493  H2  HOH A 492     -17.079   4.251   0.757  1.00 44.68           H
HETATM 3494  O   HOH A 493     -10.152   0.730  10.588  1.00 22.02           O
HETATM 3495  H1  HOH A 493     -10.972   0.648  10.424  1.00 26.47           H
HETATM 3496  H2  HOH A 493      -9.978   0.209  11.223  1.00 26.47           H
HETATM 3497  O   HOH A 494       5.758 -18.504  17.770  1.00 52.93           O
HETATM 3498  H1  HOH A 494       5.480 -18.544  18.561  1.00 63.56           H
HETATM 3499  H2  HOH A 494       5.596 -19.249  17.417  1.00 63.56           H
HETATM 3500  O   HOH A 495       0.034  -2.126   0.028  0.43 36.82           O
HETATM 3501  H1  HOH A 495      -0.015  -1.296  -0.093  0.43 44.23           H
HETATM 3502  H2  HOH A 495       0.839  -2.301   0.189  0.43 44.23           H
HETATM 3503  O   HOH A 496       0.027   0.889  -0.009  0.45 24.59           O
HETATM 3504  H1  HOH A 496      -0.343   1.618  -0.202  0.45 29.55           H
HETATM 3505  H2  HOH A 496       0.510   1.033   0.663  0.45 29.55           H
HETATM 3506  O   HOH A 497       0.109   3.858   0.060  0.53 25.34           O
HETATM 3507  H1  HOH A 497       0.939   3.799  -0.052  0.53 30.45           H
HETATM 3508  H2  HOH A 497      -0.038   4.612   0.400  0.53 30.45           H
HETATM 3509  O   HOH A 498       2.421   0.765  23.250  0.78 11.87           O
HETATM 3510  H1  HOH A 498       1.778   1.024  22.774  0.78 14.28           H
HETATM 3511  H2  HOH A 498       2.282  -0.045  23.424  0.78 14.28           H
HETATM 3512  O   HOH A 499     -18.749  10.121  17.447  1.00 52.62           O
HETATM 3513  H1  HOH A 499     -18.374  10.866  17.349  1.00 63.19           H
HETATM 3514  H2  HOH A 499     -18.174   9.600  17.766  1.00 63.19           H
HETATM 3515  O   HOH A 500     -17.572 -18.458  20.715  1.00 50.73           O
HETATM 3516  H1  HOH A 500     -18.275 -18.138  21.045  1.00 60.92           H
HETATM 3517  H2  HOH A 500     -17.766 -18.720  19.940  1.00 60.92           H
HETATM 3518  O   HOH A 501       0.610   0.014  31.444  1.00 46.70           O
HETATM 3519  H1  HOH A 501       0.511   0.417  32.174  1.00 56.08           H
HETATM 3520  H2  HOH A 501       0.094  -0.649  31.461  1.00 56.08           H
HETATM 3521  O   HOH A 502     -10.361  13.112  -1.179  1.00 72.28           O
HETATM 3522  H1  HOH A 502      -9.996  13.835  -1.402  1.00 86.78           H
HETATM 3523  H2  HOH A 502      -9.960  12.839  -0.493  1.00 86.78           H
HETATM 3524  O   HOH A 503      -1.534   4.081  29.882  1.00 48.72           O
HETATM 3525  H1  HOH A 503      -0.930   3.910  29.323  1.00 58.50           H
HETATM 3526  H2  HOH A 503      -1.177   4.048  30.642  1.00 58.50           H
HETATM 3527  O   HOH A 504       4.362 -20.395  14.905  1.00 41.99           O
HETATM 3528  H1  HOH A 504       3.673 -20.472  14.431  1.00 50.44           H
HETATM 3529  H2  HOH A 504       4.865 -19.846  14.516  1.00 50.44           H
HETATM 3530  O   HOH A 505     -24.658   9.710  15.265  1.00 57.99           O
HETATM 3531  H1  HOH A 505     -24.903  10.514  15.240  1.00 69.64           H
HETATM 3532  H2  HOH A 505     -24.987   9.335  14.589  1.00 69.64           H
HETATM 3533  O   HOH A 506     -12.164 -11.892  11.770  1.00 33.59           O
HETATM 3534  H1  HOH A 506     -12.851 -11.618  12.167  1.00 40.35           H
HETATM 3535  H2  HOH A 506     -11.537 -11.875  12.329  1.00 40.35           H
HETATM 3536  O   HOH A 507      -1.278  18.799  24.915  1.00 42.43           O
HETATM 3537  H1  HOH A 507      -1.535  19.110  24.178  1.00 50.96           H
HETATM 3538  H2  HOH A 507      -1.968  18.560  25.330  1.00 50.96           H
HETATM 3539  O   HOH A 508      14.127  -3.948  16.050  1.00 40.74           O
HETATM 3540  H1  HOH A 508      13.943  -3.841  16.862  1.00 48.93           H
HETATM 3541  H2  HOH A 508      14.861  -3.562  15.914  1.00 48.93           H
HETATM 3542  O   HOH A 509      11.874   2.273   3.918  1.00 42.22           O
HETATM 3543  H1  HOH A 509      11.482   1.887   4.553  1.00 50.71           H
HETATM 3544  H2  HOH A 509      12.543   2.662   4.246  1.00 50.71           H
HETATM 3545  O   HOH A 510      -8.580   6.910  -8.026  1.00 39.94           O
HETATM 3546  H1  HOH A 510      -8.656   6.306  -8.605  1.00 47.97           H
HETATM 3547  H2  HOH A 510      -9.177   6.772  -7.451  1.00 47.97           H
HETATM 3548  O   HOH A 511     -10.371  16.247  29.227  1.00 38.64           O
HETATM 3549  H1  HOH A 511      -9.596  16.001  29.016  1.00 46.41           H
HETATM 3550  H2  HOH A 511     -10.770  15.568  29.519  1.00 46.41           H
HETATM 3551  O   HOH A 512     -24.231  12.141  -0.013  1.00 35.11           O
HETATM 3552  H1  HOH A 512     -24.637  11.714  -0.611  1.00 42.18           H
HETATM 3553  H2  HOH A 512     -23.604  11.649   0.253  1.00 42.18           H
HETATM 3554  O   HOH A 513     -20.761   1.884   2.408  1.00 44.41           O
HETATM 3555  H1  HOH A 513     -21.186   1.258   2.044  1.00 53.33           H
HETATM 3556  H2  HOH A 513     -19.978   1.606   2.533  1.00 53.33           H
HETATM 3557  O   HOH A 514       3.832 -16.171  27.701  0.80 33.66           O
HETATM 3558  H1  HOH A 514       4.397 -15.652  27.359  0.80 40.44           H
HETATM 3559  H2  HOH A 514       4.112 -16.364  28.468  0.80 40.44           H
HETATM 3560  O   HOH A 515     -17.365 -16.606  12.150  1.00 37.42           O
HETATM 3561  H1  HOH A 515     -17.918 -16.409  12.751  1.00 44.95           H
HETATM 3562  H2  HOH A 515     -17.308 -17.444  12.137  1.00 44.95           H
HETATM 3563  O   HOH A 516     -14.032 -14.713  10.911  1.00 51.68           O
HETATM 3564  H1  HOH A 516     -13.238 -14.827  10.661  1.00 62.06           H
HETATM 3565  H2  HOH A 516     -14.007 -14.568  11.738  1.00 62.06           H
HETATM 3566  O   HOH A 517       9.215   0.661  23.496  1.00 44.86           O
HETATM 3567  H1  HOH A 517      10.034   0.476  23.530  1.00 53.87           H
HETATM 3568  H2  HOH A 517       9.097   1.329  23.991  1.00 53.87           H
HETATM 3569  O   HOH A 518     -10.416 -17.620   5.808  1.00 41.17           O
HETATM 3570  H1  HOH A 518      -9.911 -17.263   6.377  1.00 49.44           H
HETATM 3571  H2  HOH A 518     -10.264 -17.237   5.076  1.00 49.44           H
HETATM 3572  O   HOH A 519      12.836  -4.170  18.723  1.00 55.06           O
HETATM 3573  H1  HOH A 519      12.664  -3.559  19.273  1.00 66.11           H
HETATM 3574  H2  HOH A 519      12.635  -4.895  19.096  1.00 66.11           H
HETATM 3575  O   HOH A 520     -19.532 -14.150   6.429  1.00 57.77           O
HETATM 3576  H1  HOH A 520     -20.307 -14.238   6.118  1.00 69.37           H
HETATM 3577  H2  HOH A 520     -19.483 -13.373   6.743  1.00 69.37           H
HETATM 3578  O   HOH A 521       1.904  16.357  20.678  1.00 40.05           O
HETATM 3579  H1  HOH A 521       2.630  16.006  20.441  1.00 48.11           H
HETATM 3580  H2  HOH A 521       1.533  16.644  19.982  1.00 48.11           H
HETATM 3581  O   HOH A 522     -22.108  -0.697   0.739  1.00 48.74           O
HETATM 3582  H1  HOH A 522     -21.618  -1.379   0.753  1.00 58.53           H
HETATM 3583  H2  HOH A 522     -22.535  -0.719   0.016  1.00 58.53           H
HETATM 3584  O   HOH A 523      15.087   1.803  11.829  1.00 48.62           O
HETATM 3585  H1  HOH A 523      14.759   1.902  11.062  1.00 58.39           H
HETATM 3586  H2  HOH A 523      15.870   2.104  11.800  1.00 58.39           H
HETATM 3587  O   HOH A 524      -1.584  17.027   6.244  0.50 27.13           O
HETATM 3588  H1  HOH A 524      -0.803  17.332   6.200  0.50 32.60           H
HETATM 3589  H2  HOH A 524      -1.732  16.853   7.053  0.50 32.60           H
HETATM 3590  O   HOH A 525       9.511  11.383   8.323  1.00 56.38           O
HETATM 3591  H1  HOH A 525       9.051  10.964   7.759  1.00 67.69           H
HETATM 3592  H2  HOH A 525       9.264  11.120   9.082  1.00 67.69           H
HETATM 3593  O   HOH A 526     -10.487  17.711   2.274  0.75 30.27           O
HETATM 3594  H1  HOH A 526      -9.875  17.833   1.712  0.75 36.36           H
HETATM 3595  H2  HOH A 526     -10.897  18.440   2.350  0.75 36.36           H
HETATM 3596  O   HOH A 527     -21.370  11.578  16.199  0.83 41.38           O
HETATM 3597  H1  HOH A 527     -20.602  11.536  16.535  0.83 49.69           H
HETATM 3598  H2  HOH A 527     -21.321  12.102  15.544  0.83 49.69           H
HETATM 3599  O   HOH A 528       6.889  10.557   2.655  1.00 48.82           O
HETATM 3600  H1  HOH A 528       6.800  11.156   2.073  1.00 58.62           H
HETATM 3601  H2  HOH A 528       6.553   9.857   2.336  1.00 58.62           H
HETATM 3602  O   HOH A 529     -15.983  15.168   1.748  1.00 49.68           O
HETATM 3603  H1  HOH A 529     -15.909  14.417   2.115  1.00 59.65           H
HETATM 3604  H2  HOH A 529     -15.254  15.321   1.358  1.00 59.65           H
HETATM 3605  O   HOH A 530      -4.155  10.857  32.286  1.00 64.27           O
HETATM 3606  H1  HOH A 530      -3.824  10.987  33.047  1.00 77.17           H
HETATM 3607  H2  HOH A 530      -3.518  10.659  31.775  1.00 77.17           H
HETATM 3608  O   HOH A 531       0.678   0.242  28.572  1.00 49.03           O
HETATM 3609  H1  HOH A 531       1.008  -0.445  28.926  1.00 58.88           H
HETATM 3610  H2  HOH A 531      -0.157   0.168  28.631  1.00 58.88           H
HETATM 3611  O   HOH A 532     -19.214  12.101  13.477  1.00 48.40           O
HETATM 3612  H1  HOH A 532     -19.952  12.064  13.078  1.00 58.12           H
HETATM 3613  H2  HOH A 532     -19.096  12.904  13.695  1.00 58.12           H
TER
END
