# Supplementary material for: High-throughput quantum-mechanics/molecular-mechanics (ONIOM) macromolecular crystallographic refinement with PHENIX/DivCon: the impact of mixed Hamiltonian methods on ligand and protein structure
Source: Acta Crystallogr D Struct Biol. 2018 Oct 29;74(Pt 11):1063–77. doi: 10.1107/S2059798318012913 (PMC6213575; doi:10.1107/S2059798318012913)
Supplement: Supplementary file 4 [file d-74-01063-sup4.gz › results_PHENIX/1HVY-H_refine_001.pdb]

REMARK Date 2017-01-10 Time 18:00:32 EST -0500 (1484089232.38 s)
REMARK PHENIX refinement
REMARK 
REMARK ****************** INPUT FILES AND LABELS ******************************
REMARK Reflections:
REMARK   file name      : 1HVY.sf
REMARK   labels         : ['r1hvysf,wavelength_id=1,_refln.F_meas_au,_refln.F_meas_sigma_au']
REMARK R-free flags:
REMARK   file name      : 1HVY.sf
REMARK   label          : r1hvysf,wavelength_id=1,_refln.status
REMARK   test_flag_value: 0
REMARK Model file name(s): 
REMARK   /scratch/oleg/2711050.gondor.quantumbioinc.com/1HVY-H.pdb
REMARK 
REMARK ******************** REFINEMENT SUMMARY: QUICK FACTS *******************
REMARK Start: r_work = 0.1994 r_free = 0.2366 bonds = 0.013 angles = 1.517
REMARK Final: r_work = 0.1707 r_free = 0.2194 bonds = 0.013 angles = 1.287
REMARK ************************************************************************
REMARK 
REMARK ****************** REFINEMENT STATISTICS STEP BY STEP ******************
REMARK leading digit, like 1_, means number of macro-cycle                     
REMARK 0    : statistics at the very beginning when nothing is done yet        
REMARK 1_bss: bulk solvent correction and/or (anisotropic) scaling             
REMARK 1_xyz: refinement of coordinates                                        
REMARK 1_adp: refinement of ADPs (Atomic Displacement Parameters)              
REMARK 1_occ: refinement of occupancies                                        
REMARK ------------------------------------------------------------------------
REMARK  stage       r-work r-free bonds angles b_min b_max b_ave n_water shift
REMARK       0    : 0.2779 0.3098 0.013  1.52   3.8  58.3  21.9 1788      0.000
REMARK       1_bss: 0.1994 0.2366 0.013  1.52   5.2  59.7  23.3 1788      0.000
REMARK 1_settarget: 0.1994 0.2366 0.013  1.52   5.2  59.7  23.3 1788      0.000
REMARK       1_nqh: 0.1995 0.2367 0.013  1.52   5.2  59.7  23.3 1788      0.003
REMARK    1_weight: 0.1995 0.2367 0.013  1.52   5.2  59.7  23.3 1788      0.003
REMARK    1_checkH: 0.2000 0.2371 0.013  1.52   5.2  59.7  23.3 1788      0.436
REMARK    1_xyzrec: 0.1877 0.2335 0.013  1.23   5.2  59.7  23.3 1788      0.503
REMARK    1_checkH: 0.1877 0.2335 0.013  1.23   5.2  59.7  23.3 1788      0.503
REMARK   1_regHxyz: 0.1880 0.2333 0.013  1.23   5.2  59.7  23.3 1788      0.509
REMARK       1_adp: 0.1783 0.2312 0.013  1.23   8.3  62.2  23.5 1788      0.509
REMARK   1_regHadp: 0.1778 0.2309 0.013  1.23   8.3  62.2  23.5 1788      0.509
REMARK       2_bss: 0.1775 0.2304 0.013  1.23   8.6  62.5  23.8 1788      0.509
REMARK 2_settarget: 0.1775 0.2304 0.013  1.23   8.6  62.5  23.8 1788      0.509
REMARK 2_updatecdl: 0.1775 0.2304 0.013  1.23   8.6  62.5  23.8 1788      0.509
REMARK       2_nqh: 0.1775 0.2304 0.013  1.23   8.6  62.5  23.8 1788      0.509
REMARK    2_weight: 0.1775 0.2304 0.013  1.23   8.6  62.5  23.8 1788      0.509
REMARK    2_checkH: 0.1775 0.2304 0.013  1.23   8.6  62.5  23.8 1788      0.509
REMARK    2_xyzrec: 0.1745 0.2235 0.012  1.24   8.6  62.5  23.8 1788      0.522
REMARK    2_checkH: 0.1746 0.2235 0.012  1.24   8.6  62.5  23.8 1788      0.522
REMARK   2_regHxyz: 0.1748 0.2234 0.012  1.24   8.6  62.5  23.8 1788      0.524
REMARK       2_adp: 0.1737 0.2216 0.012  1.24   7.8  65.3  23.7 1788      0.524
REMARK   2_regHadp: 0.1740 0.2216 0.012  1.24   7.8  65.3  23.7 1788      0.524
REMARK       3_bss: 0.1739 0.2213 0.012  1.24   8.0  65.5  23.9 1788      0.524
REMARK 3_settarget: 0.1739 0.2213 0.012  1.24   8.0  65.5  23.9 1788      0.524
REMARK 3_updatecdl: 0.1739 0.2213 0.012  1.25   8.0  65.5  23.9 1788      0.524
REMARK       3_nqh: 0.1739 0.2213 0.012  1.25   8.0  65.5  23.9 1788      0.524
REMARK    3_weight: 0.1739 0.2213 0.012  1.25   8.0  65.5  23.9 1788      0.524
REMARK    3_checkH: 0.1739 0.2213 0.012  1.25   8.0  65.5  23.9 1788      0.524
REMARK    3_xyzrec: 0.1703 0.2192 0.013  1.29   8.0  65.5  23.9 1788      0.535
REMARK    3_checkH: 0.1703 0.2193 0.013  1.29   8.0  65.5  23.9 1788      0.535
REMARK   3_regHxyz: 0.1706 0.2193 0.013  1.29   8.0  65.5  23.9 1788      0.535
REMARK       3_adp: 0.1706 0.2193 0.013  1.29   8.0  65.5  23.9 1788      0.535
REMARK   3_regHadp: 0.1706 0.2193 0.013  1.29   8.0  65.5  23.9 1788      0.535
REMARK         end: 0.1707 0.2194 0.013  1.29   8.0  65.5  23.9 1788      0.535
REMARK ------------------------------------------------------------------------
REMARK MODEL CONTENT.
REMARK  ELEMENT        ATOM RECORD COUNT   OCCUPANCY SUM
REMARK        C                     6080         6080.00
REMARK        H                    10561        10561.00
REMARK        O                     2184         2184.00
REMARK        N                     1644         1644.00
REMARK        P                        4            4.00
REMARK        S                       64           64.00
REMARK      O1-                      160          160.00
REMARK    TOTAL                    20697        20697.00
REMARK -----------------------------------------------------------------------
REMARK r_free_flags.md5.hexdigest 5ff1f28dc6a1a221e10a5e0b05b32b3c
REMARK 
REMARK IF THIS FILE IS FOR PDB DEPOSITION: REMOVE ALL FROM THIS LINE UP.
REMARK   3
REMARK   3 REFINEMENT.
REMARK   3   PROGRAM     : PHENIX (1.11.1_2575: ???)
REMARK   3   AUTHORS     : Adams,Afonine,Bunkoczi,Burnley,Chen,Dar,Davis,
REMARK   3               : Draizen,Echols,Gildea,Gros,Grosse-Kunstleve,Headd,
REMARK   3               : Hintze,Hung,Ioerger,Liebschner,McCoy,McKee,Moriarty,
REMARK   3               : Oeffner,Poon,Read,Richardson,Richardson,Sacchettini,
REMARK   3               : Sauter,Sobolev,Storoni,Terwilliger,Williams,Zwart
REMARK   3
REMARK   3  REFINEMENT TARGET : ML
REMARK   3  
REMARK   3  DATA USED IN REFINEMENT.
REMARK   3   RESOLUTION RANGE HIGH (ANGSTROMS) : 1.900   
REMARK   3   RESOLUTION RANGE LOW  (ANGSTROMS) : 20.087  
REMARK   3   MIN(FOBS/SIGMA_FOBS)              : 1.98  
REMARK   3   COMPLETENESS FOR RANGE        (%) : 94.38 
REMARK   3   NUMBER OF REFLECTIONS             : 93864     
REMARK   3   NUMBER OF REFLECTIONS (NON-ANOMALOUS) : 93864     
REMARK   3  
REMARK   3  FIT TO DATA USED IN REFINEMENT.
REMARK   3   R VALUE     (WORKING + TEST SET) : 0.1741
REMARK   3   R VALUE            (WORKING SET) : 0.1707
REMARK   3   FREE R VALUE                     : 0.2194
REMARK   3   FREE R VALUE TEST SET SIZE   (%) : 7.03  
REMARK   3   FREE R VALUE TEST SET COUNT      : 6600      
REMARK   3  
REMARK   3  FIT TO DATA USED IN REFINEMENT (IN BINS).
REMARK   3   BIN  RESOLUTION RANGE  COMPL.    NWORK NFREE   RWORK  RFREE  CCWORK CCFREE
REMARK   3     1 20.0881 -  5.8560    0.96     2938   224  0.1357 0.1510   0.952  0.949
REMARK   3     2  5.8560 -  4.6673    0.98     2997   232  0.1335 0.1635   0.952  0.925
REMARK   3     3  4.6673 -  4.0829    0.98     3041   229  0.1166 0.1457   0.961  0.941
REMARK   3     4  4.0829 -  3.7122    0.98     3007   217  0.1458 0.1921   0.939  0.905
REMARK   3     5  3.7122 -  3.4476    0.97     3000   239  0.1633 0.2043   0.924  0.906
REMARK   3     6  3.4476 -  3.2452    0.97     2971   239  0.1806 0.2381   0.912  0.847
REMARK   3     7  3.2452 -  3.0833    0.97     2957   241  0.1877 0.2389   0.901  0.849
REMARK   3     8  3.0833 -  2.9495    0.96     2985   217  0.1926 0.2420   0.899  0.853
REMARK   3     9  2.9495 -  2.8363    0.96     2975   232  0.1897 0.2435   0.897  0.840
REMARK   3    10  2.8363 -  2.7386    0.96     2939   222  0.1884 0.2470   0.906  0.822
REMARK   3    11  2.7386 -  2.6532    0.96     2940   211  0.1836 0.2544   0.908  0.805
REMARK   3    12  2.6532 -  2.5775    0.95     2944   233  0.1806 0.2456   0.914  0.857
REMARK   3    13  2.5775 -  2.5098    0.95     2912   228  0.1742 0.2211   0.919  0.869
REMARK   3    14  2.5098 -  2.4487    0.95     2932   195  0.1725 0.2507   0.921  0.829
REMARK   3    15  2.4487 -  2.3931    0.95     2925   229  0.1738 0.2308   0.916  0.851
REMARK   3    16  2.3931 -  2.3422    0.94     2923   215  0.1785 0.2345   0.915  0.829
REMARK   3    17  2.3422 -  2.2955    0.94     2898   214  0.1720 0.2430   0.921  0.844
REMARK   3    18  2.2955 -  2.2522    0.94     2842   239  0.1725 0.2397   0.928  0.848
REMARK   3    19  2.2522 -  2.2120    0.94     2895   234  0.1887 0.2533   0.909  0.812
REMARK   3    20  2.2120 -  2.1746    0.93     2902   206  0.1858 0.2489   0.912  0.858
REMARK   3    21  2.1746 -  2.1395    0.93     2826   196  0.1975 0.2577   0.907  0.817
REMARK   3    22  2.1395 -  2.1067    0.93     2911   234  0.1915 0.2481   0.907  0.837
REMARK   3    23  2.1067 -  2.0757    0.92     2809   214  0.1934 0.2366   0.904  0.833
REMARK   3    24  2.0757 -  2.0465    0.92     2886   229  0.1867 0.2394   0.903  0.852
REMARK   3    25  2.0465 -  2.0189    0.92     2764   237  0.1965 0.2547   0.905  0.825
REMARK   3    26  2.0189 -  1.9927    0.92     2896   183  0.2098 0.2730   0.891  0.822
REMARK   3    27  1.9927 -  1.9678    0.92     2801   219  0.2169 0.2765   0.885  0.780
REMARK   3    28  1.9678 -  1.9441    0.92     2871   191  0.2176 0.2961   0.884  0.782
REMARK   3    29  1.9441 -  1.9215    0.91     2859   191  0.2311 0.2590   0.879  0.833
REMARK   3    30  1.9215 -  1.8999    0.90     2718   210  0.2362 0.2913   0.866  0.786
REMARK   3  
REMARK   3  BULK SOLVENT MODELLING.
REMARK   3   METHOD USED        : FLAT BULK SOLVENT MODEL
REMARK   3   SOLVENT RADIUS     : 1.11    
REMARK   3   SHRINKAGE RADIUS   : 0.90    
REMARK   3   GRID STEP FACTOR   : 4.00    
REMARK   3  
REMARK   3  ERROR ESTIMATES.
REMARK   3   COORDINATE ERROR (MAXIMUM-LIKELIHOOD BASED)     : 0.22    
REMARK   3   PHASE ERROR (DEGREES, MAXIMUM-LIKELIHOOD BASED) : 22.87   
REMARK   3  
REMARK   3  STRUCTURE FACTORS CALCULATION ALGORITHM : FFT
REMARK   3  
REMARK   3  RESTRAINTS LIBRARY
REMARK   3    GEOSTD + MON.LIB. + CDL v1.2
REMARK   3  
REMARK   3  DEVIATIONS FROM IDEAL VALUES.
REMARK   3                 RMSD     MAX  COUNT
REMARK   3   BOND      :  0.013   0.119   9788
REMARK   3   ANGLE     :  1.287  18.867  13244
REMARK   3   CHIRALITY :  0.063   0.232   1376
REMARK   3   PLANARITY :  0.008   0.059   1700
REMARK   3   DIHEDRAL  : 17.605 179.903   5740
REMARK   3   MIN NONBONDED DISTANCE : 2.171 
REMARK   3  
REMARK   3  MOLPROBITY STATISTICS.
REMARK   3   ALL-ATOM CLASHSCORE : 4.13
REMARK   3   RAMACHANDRAN PLOT:
REMARK   3     OUTLIERS : 0.18  %
REMARK   3     ALLOWED  : 3.89  %
REMARK   3     FAVORED  : 95.94 %
REMARK   3   ROTAMER OUTLIERS : 2.30 %
REMARK   3   CBETA DEVIATIONS : 4
REMARK   3   PEPTIDE PLANE:
REMARK   3     CIS-PROLINE     : 0
REMARK   3     CIS-GENERAL     : 0
REMARK   3     TWISTED PROLINE : 0
REMARK   3     TWISTED GENERAL : 0
REMARK   3  
REMARK   3  ATOMIC DISPLACEMENT PARAMETERS.
REMARK   3   WILSON B : 19.87
REMARK   3   RMS(B_ISO_OR_EQUIVALENT_BONDED) : 4.12
REMARK   3   ATOMS          NUMBER OF ATOMS
REMARK   3                    ISO.  ANISO. 
REMARK   3    ALL         :  20697       0
REMARK   3    ALL (NO H)  :  10136       0
REMARK   3    SOLVENT     :    596       0
REMARK   3    NON-SOLVENT :   9540       0
REMARK   3    HYDROGENS   :  10561       0
REMARK   3
HELIX    1   1 GLU A   30  CME A   43  1               Generated by MOE   14
HELIX    2   2 TRP A   81  ILE A   92  1               Generated by MOE   12
HELIX    3   3 ALA A   98  SER A  102  1               Generated by MOE    5
HELIX    4   4 ALA A  111  GLY A  113  5               Generated by MOE    3
HELIX    5   5 ARG A  115  SER A  120  1               Generated by MOE    6
HELIX    6   6 TYR A  135  HIS A  141  1               Generated by MOE    7
HELIX    7   7 GLN A  160  THR A  170  1               Generated by MOE   11
HELIX    8   8 LEU A  187  LEU A  189  5               Generated by MOE    3
HELIX    9   9 GLY A  222  ILE A  240  1               Generated by MOE   19
HELIX   10  10 LEU A  259  HIS A  261  5               Generated by MOE    3
HELIX   11  11 ILE A  262  LEU A  269  1               Generated by MOE    8
HELIX   12  12 ILE A  288  ASP A  290  5               Generated by MOE    3
HELIX   13  13 ALA A  293  ASP A  295  5               Generated by MOE    3
HELIX   14  14 GLU B   30  CME B   43  1               Generated by MOE   14
HELIX   15  15 TRP B   81  LYS B   93  1               Generated by MOE   13
HELIX   16  16 ALA B   98  SER B  102  1               Generated by MOE    5
HELIX   17  17 ALA B  111  GLY B  113  5               Generated by MOE    3
HELIX   18  18 ARG B  115  ASP B  119  1               Generated by MOE    5
HELIX   19  19 TYR B  135  HIS B  141  1               Generated by MOE    7
HELIX   20  20 GLN B  160  THR B  170  1               Generated by MOE   11
HELIX   21  21 LEU B  187  LEU B  189  5               Generated by MOE    3
HELIX   22  22 GLY B  222  THR B  241  1               Generated by MOE   20
HELIX   23  23 LEU B  259  HIS B  261  5               Generated by MOE    3
HELIX   24  24 ILE B  262  LEU B  269  1               Generated by MOE    8
HELIX   25  25 ILE B  288  ASP B  290  5               Generated by MOE    3
HELIX   26  26 ALA B  293  ASP B  295  5               Generated by MOE    3
HELIX   27  27 GLU C   30  CME C   43  1               Generated by MOE   14
HELIX   28  28 TRP C   81  ILE C   92  1               Generated by MOE   12
HELIX   29  29 ALA C   98  SER C  102  1               Generated by MOE    5
HELIX   30  30 ALA C  111  GLY C  113  5               Generated by MOE    3
HELIX   31  31 ARG C  115  ASP C  119  1               Generated by MOE    5
HELIX   32  32 TYR C  135  HIS C  141  1               Generated by MOE    7
HELIX   33  33 GLN C  160  THR C  170  1               Generated by MOE   11
HELIX   34  34 LEU C  187  LEU C  189  5               Generated by MOE    3
HELIX   35  35 GLY C  222  THR C  241  1               Generated by MOE   20
HELIX   36  36 LEU C  259  HIS C  261  5               Generated by MOE    3
HELIX   37  37 ILE C  262  GLN C  268  1               Generated by MOE    7
HELIX   38  38 ILE C  288  ASP C  290  5               Generated by MOE    3
HELIX   39  39 ALA C  293  ASP C  295  5               Generated by MOE    3
HELIX   40  40 GLU D   30  CME D   43  1               Generated by MOE   14
HELIX   41  41 TRP D   81  ILE D   92  1               Generated by MOE   12
HELIX   42  42 ALA D   98  SER D  102  1               Generated by MOE    5
HELIX   43  43 ASP D  110  GLY D  113  1               Generated by MOE    4
HELIX   44  44 ARG D  115  ASP D  119  1               Generated by MOE    5
HELIX   45  45 TYR D  135  HIS D  141  1               Generated by MOE    7
HELIX   46  46 GLN D  160  THR D  170  1               Generated by MOE   11
HELIX   47  47 LEU D  187  LEU D  189  5               Generated by MOE    3
HELIX   48  48 GLY D  222  THR D  241  1               Generated by MOE   20
HELIX   49  49 LEU D  259  HIS D  261  5               Generated by MOE    3
HELIX   50  50 ILE D  262  GLN D  268  1               Generated by MOE    7
HELIX   51  51 ILE D  288  ASP D  290  5               Generated by MOE    3
HELIX   52  52 ALA D  293  ASP D  295  5               Generated by MOE    3
SHEET    1       VAL A  45  LYS A  47                  Generated by MOE
SHEET    2       THR A  55  SER A  66                  Generated by MOE
SHEET    3       ILE A 178  CYS A 180                  Generated by MOE
SHEET    4       HIS A 196  VAL A 204                  Generated by MOE
SHEET    5       GLU A 207  LEU A 208                  Generated by MOE
SHEET    6       SER A 209  SER A 209                  Generated by MOE
SHEET    7       CYS A 210  GLN A 214                  Generated by MOE
SHEET    8       ARG A 215  ARG A 215                  Generated by MOE
SHEET    9       SER A 216  ASP A 218                  Generated by MOE
SHEET   10       LYS A 244  PRO A 245                  Generated by MOE
SHEET   11       GLY A 246  ASP A 247                  Generated by MOE
SHEET   12       PHE A 248  LEU A 252                  Generated by MOE
SHEET   13       GLY A 253  GLY A 253                  Generated by MOE
SHEET   14       ASP A 254  HIS A 256                  Generated by MOE
SHEET   15       ILE A 257  TYR A 258                  Generated by MOE
SHEET   16       LYS A 278  ILE A 281                  Generated by MOE
SHEET   17       PHE A 296  GLU A 299                  Generated by MOE
SHEET   18       VAL B  45  LYS B  47                  Generated by MOE
SHEET   19       THR B  55  SER B  66                  Generated by MOE
SHEET   20       ILE B 178  CYS B 180                  Generated by MOE
SHEET   21       HIS B 196  VAL B 204                  Generated by MOE
SHEET   22       GLU B 207  LEU B 208                  Generated by MOE
SHEET   23       SER B 209  SER B 209                  Generated by MOE
SHEET   24       CYS B 210  GLN B 214                  Generated by MOE
SHEET   25       ARG B 215  ARG B 215                  Generated by MOE
SHEET   26       SER B 216  ASP B 218                  Generated by MOE
SHEET   27       LYS B 244  PRO B 245                  Generated by MOE
SHEET   28       GLY B 246  ASP B 247                  Generated by MOE
SHEET   29       PHE B 248  LEU B 252                  Generated by MOE
SHEET   30       GLY B 253  GLY B 253                  Generated by MOE
SHEET   31       ASP B 254  HIS B 256                  Generated by MOE
SHEET   32       ILE B 257  TYR B 258                  Generated by MOE
SHEET   33       LYS B 278  ILE B 281                  Generated by MOE
SHEET   34       PHE B 296  GLU B 299                  Generated by MOE
SHEET   35       VAL C  45  LYS C  47                  Generated by MOE
SHEET   36       THR C  55  SER C  66                  Generated by MOE
SHEET   37       ILE C 178  CYS C 180                  Generated by MOE
SHEET   38       HIS C 196  VAL C 204                  Generated by MOE
SHEET   39       GLU C 207  LEU C 208                  Generated by MOE
SHEET   40       SER C 209  SER C 209                  Generated by MOE
SHEET   41       CYS C 210  GLN C 214                  Generated by MOE
SHEET   42       ARG C 215  ARG C 215                  Generated by MOE
SHEET   43       SER C 216  ASP C 218                  Generated by MOE
SHEET   44       LYS C 244  PRO C 245                  Generated by MOE
SHEET   45       GLY C 246  ASP C 247                  Generated by MOE
SHEET   46       PHE C 248  LEU C 252                  Generated by MOE
SHEET   47       GLY C 253  GLY C 253                  Generated by MOE
SHEET   48       ASP C 254  HIS C 256                  Generated by MOE
SHEET   49       ILE C 257  TYR C 258                  Generated by MOE
SHEET   50       LYS C 278  ILE C 281                  Generated by MOE
SHEET   51       PHE C 296  GLU C 299                  Generated by MOE
SHEET   52       VAL D  45  LYS D  47                  Generated by MOE
SHEET   53       THR D  55  SER D  66                  Generated by MOE
SHEET   54       ILE D 178  CYS D 180                  Generated by MOE
SHEET   55       HIS D 196  VAL D 204                  Generated by MOE
SHEET   56       GLU D 207  LEU D 208                  Generated by MOE
SHEET   57       SER D 209  SER D 209                  Generated by MOE
SHEET   58       CYS D 210  GLN D 214                  Generated by MOE
SHEET   59       ARG D 215  ARG D 215                  Generated by MOE
SHEET   60       SER D 216  ASP D 218                  Generated by MOE
SHEET   61       LYS D 244  PRO D 245                  Generated by MOE
SHEET   62       GLY D 246  ASP D 247                  Generated by MOE
SHEET   63       PHE D 248  LEU D 252                  Generated by MOE
SHEET   64       GLY D 253  GLY D 253                  Generated by MOE
SHEET   65       ASP D 254  HIS D 256                  Generated by MOE
SHEET   66       ILE D 257  TYR D 258                  Generated by MOE
SHEET   67       LYS D 278  ILE D 281                  Generated by MOE
SHEET   68       PHE D 296  GLU D 299                  Generated by MOE
CRYST1   68.849   70.495   74.533  70.23  83.29  73.28 P 1
SCALE1      0.014525 -0.004363 -0.000329        0.00000
SCALE2      0.000000  0.014812 -0.005007        0.00000
SCALE3      0.000000  0.000000  0.014261        0.00000
ATOM      1  N   PRO A  26     -14.365  21.277  -9.099  1.00 48.85           N
ATOM      2  CA  PRO A  26     -13.009  21.273  -8.512  1.00 50.81           C
ATOM      3  C   PRO A  26     -12.970  20.736  -7.065  1.00 40.79           C
ATOM      4  O   PRO A  26     -12.579  21.489  -6.169  1.00 48.12           O
ATOM      5  CB  PRO A  26     -12.610  22.770  -8.554  1.00 38.56           C
ATOM      6  CG  PRO A  26     -13.484  23.373  -9.607  1.00 47.31           C
ATOM      7  CD  PRO A  26     -14.790  22.636  -9.486  1.00 43.96           C
ATOM      8  H1  PRO A  26     -15.016  20.635  -8.807  1.00 58.63           H
ATOM      9  HA  PRO A  26     -12.401  20.760  -9.066  1.00 60.97           H
ATOM     10  HB2 PRO A  26     -11.674  22.853  -8.795  1.00 46.28           H
ATOM     11  HB3 PRO A  26     -12.780  23.179  -7.691  1.00 46.28           H
ATOM     12  HG2 PRO A  26     -13.089  23.231 -10.482  1.00 56.77           H
ATOM     13  HG3 PRO A  26     -13.604  24.319  -9.432  1.00 56.77           H
ATOM     14  HD2 PRO A  26     -15.339  23.031  -8.791  1.00 52.75           H
ATOM     15  HD3 PRO A  26     -15.251  22.618 -10.339  1.00 52.75           H
ATOM     16  N   PRO A  27     -13.359  19.470  -6.858  1.00 43.00           N
ATOM     17  CA  PRO A  27     -13.559  18.960  -5.493  1.00 34.60           C
ATOM     18  C   PRO A  27     -12.342  19.146  -4.595  1.00 31.91           C
ATOM     19  O   PRO A  27     -11.221  18.746  -4.931  1.00 29.45           O
ATOM     20  CB  PRO A  27     -13.857  17.471  -5.712  1.00 35.55           C
ATOM     21  CG  PRO A  27     -14.454  17.428  -7.030  1.00 40.95           C
ATOM     22  CD  PRO A  27     -13.732  18.470  -7.862  1.00 41.62           C
ATOM     23  HA  PRO A  27     -14.329  19.384  -5.084  1.00 41.52           H
ATOM     24  HB2 PRO A  27     -13.032  16.962  -5.689  1.00 42.66           H
ATOM     25  HB3 PRO A  27     -14.480  17.156  -5.039  1.00 42.66           H
ATOM     26  HG2 PRO A  27     -14.331  16.545  -7.411  1.00 49.14           H
ATOM     27  HG3 PRO A  27     -15.398  17.641  -6.964  1.00 49.14           H
ATOM     28  HD2 PRO A  27     -12.941  18.090  -8.274  1.00 49.94           H
ATOM     29  HD3 PRO A  27     -14.331  18.855  -8.521  1.00 49.94           H
ATOM     30  N   HIS A  28     -12.579  19.693  -3.411  1.00 23.08           N
ATOM     31  CA  HIS A  28     -11.474  20.047  -2.531  1.00 23.69           C
ATOM     32  C   HIS A  28     -10.795  18.770  -2.047  1.00 17.05           C
ATOM     33  O   HIS A  28     -11.468  17.800  -1.680  1.00 16.22           O
ATOM     34  CB  HIS A  28     -12.015  20.905  -1.370  1.00 16.37           C
ATOM     35  CG  HIS A  28     -10.952  21.501  -0.494  1.00 14.63           C
ATOM     36  ND1 HIS A  28     -10.002  20.731   0.141  1.00 16.91           N
ATOM     37  CD2 HIS A  28     -10.704  22.784  -0.128  1.00 19.21           C
ATOM     38  CE1 HIS A  28      -9.212  21.512   0.854  1.00 15.84           C
ATOM     39  NE2 HIS A  28      -9.611  22.768   0.699  1.00 18.34           N
ATOM     40  H   HIS A  28     -13.359  19.868  -3.095  1.00 27.69           H
ATOM     41  HA  HIS A  28     -10.824  20.573  -3.024  1.00 28.43           H
ATOM     42  HB2 HIS A  28     -12.580  20.350  -0.810  1.00 19.64           H
ATOM     43  HB3 HIS A  28     -12.536  21.635  -1.739  1.00 19.64           H
ATOM     44  HD2 HIS A  28     -11.179  23.536  -0.399  1.00 23.05           H
ATOM     45  HE1 HIS A  28      -8.489  21.231   1.367  1.00 19.01           H
ATOM     46  HE2 HIS A  28      -9.251  23.457   1.067  1.00 22.00           H
ATOM     47  N   GLY A  29      -9.449  18.769  -2.046  1.00 14.98           N
ATOM     48  CA  GLY A  29      -8.700  17.560  -1.684  1.00 15.57           C
ATOM     49  C   GLY A  29      -9.012  17.029  -0.299  1.00 16.71           C
ATOM     50  O   GLY A  29      -8.941  15.818  -0.058  1.00 12.41           O
ATOM     51  H   GLY A  29      -8.958  19.445  -2.249  1.00 17.98           H
ATOM     52  HA2 GLY A  29      -8.897  16.860  -2.326  1.00 18.69           H
ATOM     53  HA3 GLY A  29      -7.750  17.751  -1.727  1.00 18.69           H
ATOM     54  N   GLU A  30      -9.326  17.922   0.634  1.00 17.44           N
ATOM     55  CA  GLU A  30      -9.618  17.515   2.011  1.00 12.41           C
ATOM     56  C   GLU A  30     -10.896  16.690   2.153  1.00 16.30           C
ATOM     57  O   GLU A  30     -11.042  15.941   3.132  1.00 16.36           O
ATOM     58  CB  GLU A  30      -9.682  18.772   2.884  1.00 10.43           C
ATOM     59  CG  GLU A  30      -9.916  18.511   4.328  1.00 14.64           C
ATOM     60  CD  GLU A  30      -9.537  19.720   5.196  1.00 15.30           C
ATOM     61  OE1 GLU A  30      -9.696  19.594   6.418  1.00 12.87           O
ATOM     62  OE2 GLU A  30      -9.073  20.785   4.645  1.00 15.75           O1-
ATOM     63  H   GLU A  30      -9.377  18.769   0.499  1.00 20.93           H
ATOM     64  HA  GLU A  30      -8.882  16.971   2.335  1.00 14.89           H
ATOM     65  HB2 GLU A  30      -8.841  19.249   2.804  1.00 12.52           H
ATOM     66  HB3 GLU A  30     -10.407  19.334   2.566  1.00 12.52           H
ATOM     67  HG2 GLU A  30     -10.856  18.319   4.470  1.00 17.57           H
ATOM     68  HG3 GLU A  30      -9.375  17.756   4.608  1.00 17.57           H
ATOM     69  N   LEU A  31     -11.820  16.779   1.201  1.00 15.90           N
ATOM     70  CA  LEU A  31     -13.002  15.920   1.233  1.00 17.89           C
ATOM     71  C   LEU A  31     -12.662  14.427   1.201  1.00 13.71           C
ATOM     72  O   LEU A  31     -13.484  13.604   1.611  1.00 19.35           O
ATOM     73  CB  LEU A  31     -13.925  16.234   0.056  1.00 17.02           C
ATOM     74  CG  LEU A  31     -14.555  17.640   0.119  1.00 18.20           C
ATOM     75  CD1 LEU A  31     -15.438  17.823  -1.122  1.00 23.71           C
ATOM     76  CD2 LEU A  31     -15.326  17.838   1.411  1.00 24.30           C
ATOM     77  H   LEU A  31     -11.790  17.321   0.534  1.00 19.08           H
ATOM     78  HA  LEU A  31     -13.493  16.095   2.051  1.00 21.47           H
ATOM     79  HB2 LEU A  31     -13.414  16.174  -0.766  1.00 20.42           H
ATOM     80  HB3 LEU A  31     -14.646  15.586   0.043  1.00 20.42           H
ATOM     81  HG  LEU A  31     -13.849  18.305   0.086  1.00 21.84           H
ATOM     82 HD11 LEU A  31     -15.841  18.704  -1.096  1.00 28.45           H
ATOM     83 HD12 LEU A  31     -14.888  17.734  -1.916  1.00 28.45           H
ATOM     84 HD13 LEU A  31     -16.129  17.142  -1.120  1.00 28.45           H
ATOM     85 HD21 LEU A  31     -15.708  18.730   1.417  1.00 29.16           H
ATOM     86 HD22 LEU A  31     -16.033  17.175   1.461  1.00 29.16           H
ATOM     87 HD23 LEU A  31     -14.719  17.732   2.160  1.00 29.16           H
ATOM     88  N   GLN A  32     -11.487  14.058   0.740  1.00 15.36           N
ATOM     89  CA  GLN A  32     -11.109  12.652   0.814  1.00 20.89           C
ATOM     90  C   GLN A  32     -10.911  12.208   2.256  1.00 18.75           C
ATOM     91  O   GLN A  32     -11.457  11.178   2.671  1.00 17.28           O
ATOM     92  CB  GLN A  32      -9.868  12.416   0.007  1.00 19.55           C
ATOM     93  CG  GLN A  32     -10.138  12.682  -1.380  1.00 24.97           C
ATOM     94  CD  GLN A  32      -8.956  12.437  -2.134  1.00 23.15           C
ATOM     95  OE1 GLN A  32      -8.742  11.324  -2.646  1.00 20.66           O
ATOM     96  NE2 GLN A  32      -8.090  13.444  -2.174  1.00 28.00           N
ATOM     97  H   GLN A  32     -10.901  14.580   0.387  1.00 18.43           H
ATOM     98  HA  GLN A  32     -11.820  12.115   0.431  1.00 25.07           H
ATOM     99  HB2 GLN A  32      -9.166  13.015   0.307  1.00 23.46           H
ATOM    100  HB3 GLN A  32      -9.590  11.491   0.097  1.00 23.46           H
ATOM    101  HG2 GLN A  32     -10.839  12.091  -1.697  1.00 29.97           H
ATOM    102  HG3 GLN A  32     -10.393  13.611  -1.493  1.00 29.97           H
ATOM    103 HE21 GLN A  32      -8.265  14.178  -1.762  1.00 33.59           H
ATOM    104 HE22 GLN A  32      -7.355  13.362  -2.613  1.00 33.59           H
ATOM    105  N   TYR A  33     -10.135  12.972   3.032  1.00 14.17           N
ATOM    106  CA  TYR A  33      -9.939  12.662   4.443  1.00 14.86           C
ATOM    107  C   TYR A  33     -11.265  12.695   5.178  1.00 17.63           C
ATOM    108  O   TYR A  33     -11.571  11.798   5.985  1.00 15.14           O
ATOM    109  CB  TYR A  33      -8.959  13.655   5.069  1.00 14.72           C
ATOM    110  CG  TYR A  33      -8.935  13.565   6.589  1.00 17.43           C
ATOM    111  CD1 TYR A  33      -9.704  14.411   7.355  1.00 15.64           C
ATOM    112  CD2 TYR A  33      -8.165  12.601   7.245  1.00 16.50           C
ATOM    113  CE1 TYR A  33      -9.707  14.322   8.746  1.00 15.70           C
ATOM    114  CE2 TYR A  33      -8.159  12.501   8.627  1.00 16.21           C
ATOM    115  CZ  TYR A  33      -8.929  13.375   9.375  1.00 10.96           C
ATOM    116  OH  TYR A  33      -8.940  13.271  10.740  1.00 13.72           O
ATOM    117  H   TYR A  33      -9.714  13.672   2.763  1.00 17.01           H
ATOM    118  HA  TYR A  33      -9.565  11.770   4.527  1.00 17.84           H
ATOM    119  HB2 TYR A  33      -8.065  13.469   4.743  1.00 17.67           H
ATOM    120  HB3 TYR A  33      -9.222  14.557   4.825  1.00 17.67           H
ATOM    121  HD1 TYR A  33     -10.229  15.055   6.937  1.00 18.77           H
ATOM    122  HD2 TYR A  33      -7.645  12.015   6.743  1.00 19.80           H
ATOM    123  HE1 TYR A  33     -10.229  14.905   9.249  1.00 18.84           H
ATOM    124  HE2 TYR A  33      -7.637  11.857   9.048  1.00 19.45           H
ATOM    125  HH  TYR A  33      -8.422  12.656  10.985  1.00 16.46           H
ATOM    126  N   LEU A  34     -12.071  13.722   4.910  1.00 18.10           N
ATOM    127  CA  LEU A  34     -13.366  13.821   5.572  1.00 17.74           C
ATOM    128  C   LEU A  34     -14.286  12.665   5.170  1.00 16.06           C
ATOM    129  O   LEU A  34     -15.020  12.140   6.000  1.00 16.53           O
ATOM    130  CB  LEU A  34     -14.017  15.172   5.263  1.00 15.96           C
ATOM    131  CG  LEU A  34     -13.212  16.391   5.722  1.00 18.50           C
ATOM    132  CD1 LEU A  34     -13.796  17.679   5.189  1.00 18.82           C
ATOM    133  CD2 LEU A  34     -13.178  16.428   7.248  1.00 16.22           C
ATOM    134  H   LEU A  34     -11.896  14.360   4.361  1.00 21.72           H
ATOM    135  HA  LEU A  34     -13.230  13.770   6.531  1.00 21.28           H
ATOM    136  HB2 LEU A  34     -14.139  15.245   4.304  1.00 19.16           H
ATOM    137  HB3 LEU A  34     -14.880  15.208   5.705  1.00 19.16           H
ATOM    138  HG  LEU A  34     -12.301  16.313   5.399  1.00 22.20           H
ATOM    139 HD11 LEU A  34     -13.258  18.423   5.502  1.00 22.58           H
ATOM    140 HD12 LEU A  34     -13.790  17.650   4.219  1.00 22.58           H
ATOM    141 HD13 LEU A  34     -14.707  17.770   5.511  1.00 22.58           H
ATOM    142 HD21 LEU A  34     -12.667  17.201   7.533  1.00 19.47           H
ATOM    143 HD22 LEU A  34     -14.086  16.490   7.582  1.00 19.47           H
ATOM    144 HD23 LEU A  34     -12.759  15.616   7.574  1.00 19.47           H
ATOM    145  N   GLY A  35     -14.300  12.289   3.900  1.00 22.28           N
ATOM    146  CA  GLY A  35     -15.084  11.130   3.496  1.00 21.86           C
ATOM    147  C   GLY A  35     -14.615   9.832   4.140  1.00 19.05           C
ATOM    148  O   GLY A  35     -15.415   8.934   4.429  1.00 16.61           O
ATOM    149  H   GLY A  35     -13.874  12.679   3.263  1.00 26.73           H
ATOM    150  HA2 GLY A  35     -16.012  11.271   3.738  1.00 26.23           H
ATOM    151  HA3 GLY A  35     -15.031  11.028   2.533  1.00 26.23           H
ATOM    152  N   GLN A  36     -13.321   9.698   4.361  1.00 16.85           N
ATOM    153  CA  GLN A  36     -12.846   8.505   5.050  1.00 16.10           C
ATOM    154  C   GLN A  36     -13.354   8.453   6.488  1.00 14.87           C
ATOM    155  O   GLN A  36     -13.713   7.374   6.977  1.00 17.84           O
ATOM    156  CB  GLN A  36     -11.324   8.451   5.012  1.00 14.22           C
ATOM    157  CG  GLN A  36     -10.730   8.303   3.616  1.00 16.00           C
ATOM    158  CD  GLN A  36      -9.212   8.221   3.630  1.00 16.29           C
ATOM    159  OE1 GLN A  36      -8.544   8.775   4.498  1.00 14.59           O
ATOM    160  NE2 GLN A  36      -8.657   7.492   2.664  1.00 16.59           N
ATOM    161  H   GLN A  36     -12.712  10.260   4.132  1.00 20.23           H
ATOM    162  HA  GLN A  36     -13.183   7.722   4.587  1.00 19.32           H
ATOM    163  HB2 GLN A  36     -10.976   9.272   5.395  1.00 17.06           H
ATOM    164  HB3 GLN A  36     -11.028   7.694   5.540  1.00 17.06           H
ATOM    165  HG2 GLN A  36     -11.072   7.490   3.213  1.00 19.20           H
ATOM    166  HG3 GLN A  36     -10.984   9.071   3.082  1.00 19.20           H
ATOM    167 HE21 GLN A  36      -9.154   7.102   2.080  1.00 19.91           H
ATOM    168 HE22 GLN A  36      -7.802   7.411   2.624  1.00 19.91           H
ATOM    169  N   ILE A  37     -13.362   9.604   7.190  1.00 15.10           N
ATOM    170  CA  ILE A  37     -13.907   9.681   8.546  1.00 17.07           C
ATOM    171  C   ILE A  37     -15.376   9.290   8.539  1.00 18.37           C
ATOM    172  O   ILE A  37     -15.836   8.511   9.385  1.00 19.07           O
ATOM    173  CB  ILE A  37     -13.741  11.102   9.128  1.00 18.08           C
ATOM    174  CG1 ILE A  37     -12.287  11.506   9.236  1.00 15.28           C
ATOM    175  CG2 ILE A  37     -14.408  11.217  10.507  1.00 18.77           C
ATOM    176  CD1 ILE A  37     -11.457  10.629  10.131  1.00 17.63           C
ATOM    177  H   ILE A  37     -13.056  10.352   6.895  1.00 18.12           H
ATOM    178  HA  ILE A  37     -13.430   9.060   9.119  1.00 20.48           H
ATOM    179  HB  ILE A  37     -14.181  11.725   8.528  1.00 21.70           H
ATOM    180 HG12 ILE A  37     -11.891  11.480   8.351  1.00 18.34           H
ATOM    181 HG13 ILE A  37     -12.242  12.410   9.587  1.00 18.34           H
ATOM    182 HG21 ILE A  37     -14.285  12.119  10.842  1.00 22.53           H
ATOM    183 HG22 ILE A  37     -15.354  11.023  10.416  1.00 22.53           H
ATOM    184 HG23 ILE A  37     -13.996  10.580  11.111  1.00 22.53           H
ATOM    185 HD11 ILE A  37     -10.546  10.961  10.141  1.00 21.15           H
ATOM    186 HD12 ILE A  37     -11.828  10.654  11.028  1.00 21.15           H
ATOM    187 HD13 ILE A  37     -11.476   9.722   9.789  1.00 21.15           H
ATOM    188  N   GLN A  38     -16.132   9.847   7.586  1.00 22.57           N
ATOM    189  CA  GLN A  38     -17.561   9.547   7.475  1.00 18.53           C
ATOM    190  C   GLN A  38     -17.757   8.064   7.288  1.00 20.93           C
ATOM    191  O   GLN A  38     -18.594   7.433   7.947  1.00 24.06           O
ATOM    192  CB  GLN A  38     -18.181  10.249   6.272  1.00 16.73           C
ATOM    193  CG  GLN A  38     -18.440  11.728   6.373  1.00 33.58           C
ATOM    194  CD  GLN A  38     -18.917  12.296   5.010  1.00 38.82           C
ATOM    195  OE1 GLN A  38     -18.365  13.270   4.490  1.00 41.22           O
ATOM    196  NE2 GLN A  38     -19.926  11.643   4.413  1.00 51.78           N
ATOM    197  H   GLN A  38     -15.842  10.399   6.995  1.00 27.09           H
ATOM    198  HA  GLN A  38     -18.024   9.829   8.280  1.00 22.24           H
ATOM    199  HB2 GLN A  38     -17.591  10.117   5.514  1.00 20.07           H
ATOM    200  HB3 GLN A  38     -19.034   9.825   6.087  1.00 20.07           H
ATOM    201  HG2 GLN A  38     -19.134  11.889   7.032  1.00 40.29           H
ATOM    202  HG3 GLN A  38     -17.621  12.182   6.625  1.00 40.29           H
ATOM    203 HE21 GLN A  38     -20.270  10.950   4.788  1.00 62.14           H
ATOM    204 HE22 GLN A  38     -20.228  11.917   3.656  1.00 62.14           H
ATOM    205  N   HIS A  39     -16.990   7.497   6.365  1.00 23.11           N
ATOM    206  CA  HIS A  39     -17.109   6.077   6.079  1.00 19.83           C
ATOM    207  C   HIS A  39     -16.832   5.233   7.318  1.00 21.10           C
ATOM    208  O   HIS A  39     -17.590   4.301   7.636  1.00 20.50           O
ATOM    209  CB  HIS A  39     -16.162   5.688   4.957  1.00 20.13           C
ATOM    210  CG  HIS A  39     -16.324   4.261   4.546  1.00 24.41           C
ATOM    211  ND1 HIS A  39     -15.380   3.293   4.816  1.00 26.92           N
ATOM    212  CD2 HIS A  39     -17.359   3.627   3.950  1.00 20.71           C
ATOM    213  CE1 HIS A  39     -15.809   2.127   4.364  1.00 24.42           C
ATOM    214  NE2 HIS A  39     -17.010   2.298   3.843  1.00 31.60           N
ATOM    215  H   HIS A  39     -16.398   7.909   5.895  1.00 27.73           H
ATOM    216  HA  HIS A  39     -18.014   5.889   5.785  1.00 23.80           H
ATOM    217  HB2 HIS A  39     -15.248   5.813   5.255  1.00 24.16           H
ATOM    218  HB3 HIS A  39     -16.340   6.246   4.183  1.00 24.16           H
ATOM    219  HD2 HIS A  39     -18.151   4.017   3.657  1.00 24.85           H
ATOM    220  HE1 HIS A  39     -15.348   1.321   4.416  1.00 29.30           H
ATOM    221  HE2 HIS A  39     -17.491   1.683   3.483  1.00 37.92           H
ATOM    222  N   ILE A  40     -15.737   5.518   8.022  1.00 19.94           N
ATOM    223  CA  ILE A  40     -15.409   4.720   9.204  1.00 17.22           C
ATOM    224  C   ILE A  40     -16.476   4.885  10.285  1.00 25.68           C
ATOM    225  O   ILE A  40     -16.834   3.926  10.981  1.00 21.06           O
ATOM    226  CB  ILE A  40     -14.007   5.082   9.719  1.00 16.28           C
ATOM    227  CG1 ILE A  40     -12.965   4.849   8.627  1.00 19.95           C
ATOM    228  CG2 ILE A  40     -13.665   4.286  10.987  1.00 17.64           C
ATOM    229  CD1 ILE A  40     -11.664   5.380   9.002  1.00 20.08           C
ATOM    230  H   ILE A  40     -15.182   6.150   7.843  1.00 23.93           H
ATOM    231  HA  ILE A  40     -15.394   3.784   8.949  1.00 20.67           H
ATOM    232  HB  ILE A  40     -14.002   6.026   9.944  1.00 19.54           H
ATOM    233 HG12 ILE A  40     -12.871   3.896   8.474  1.00 23.94           H
ATOM    234 HG13 ILE A  40     -13.250   5.293   7.813  1.00 23.94           H
ATOM    235 HG21 ILE A  40     -12.776   4.536  11.286  1.00 21.17           H
ATOM    236 HG22 ILE A  40     -14.316   4.493  11.675  1.00 21.17           H
ATOM    237 HG23 ILE A  40     -13.690   3.339  10.781  1.00 21.17           H
ATOM    238 HD11 ILE A  40     -11.035   5.211   8.283  1.00 24.10           H
ATOM    239 HD12 ILE A  40     -11.745   6.335   9.154  1.00 24.10           H
ATOM    240 HD13 ILE A  40     -11.366   4.940   9.813  1.00 24.10           H
ATOM    241  N   LEU A  41     -16.995   6.095  10.452  1.00 19.35           N
ATOM    242  CA  LEU A  41     -18.041   6.306  11.444  1.00 23.86           C
ATOM    243  C   LEU A  41     -19.289   5.497  11.111  1.00 23.41           C
ATOM    244  O   LEU A  41     -19.920   4.900  11.994  1.00 29.35           O
ATOM    245  CB  LEU A  41     -18.375   7.799  11.538  1.00 22.98           C
ATOM    246  CG  LEU A  41     -17.382   8.657  12.303  1.00 20.67           C
ATOM    247  CD1 LEU A  41     -17.833  10.106  12.259  1.00 18.81           C
ATOM    248  CD2 LEU A  41     -17.256   8.237  13.742  1.00 24.00           C
ATOM    249  H   LEU A  41     -16.766   6.798  10.013  1.00 23.22           H
ATOM    250  HA  LEU A  41     -17.717   6.015  12.311  1.00 28.63           H
ATOM    251  HB2 LEU A  41     -18.433   8.156  10.638  1.00 27.58           H
ATOM    252  HB3 LEU A  41     -19.235   7.891  11.977  1.00 27.58           H
ATOM    253  HG  LEU A  41     -16.509   8.593  11.885  1.00 24.81           H
ATOM    254 HD11 LEU A  41     -17.195  10.649  12.748  1.00 22.57           H
ATOM    255 HD12 LEU A  41     -17.874  10.396  11.334  1.00 22.57           H
ATOM    256 HD13 LEU A  41     -18.710  10.176  12.667  1.00 22.57           H
ATOM    257 HD21 LEU A  41     -16.613   8.814  14.184  1.00 28.80           H
ATOM    258 HD22 LEU A  41     -18.122   8.317  14.171  1.00 28.80           H
ATOM    259 HD23 LEU A  41     -16.953   7.316  13.777  1.00 28.80           H
ATOM    260  N   ARG A  42     -19.643   5.457   9.848  1.00 21.04           N
ATOM    261  CA  ARG A  42     -20.833   4.777   9.377  1.00 28.80           C
ATOM    262  C   ARG A  42     -20.652   3.273   9.223  1.00 33.26           C
ATOM    263  O   ARG A  42     -21.564   2.493   9.515  1.00 29.65           O
ATOM    264  CB  ARG A  42     -21.210   5.391   8.050  1.00 23.19           C
ATOM    265  CG  ARG A  42     -22.247   4.711   7.205  1.00 39.84           C
ATOM    266  CD  ARG A  42     -22.611   5.641   6.022  1.00 38.54           C
ATOM    267  NE  ARG A  42     -23.275   4.926   4.933  1.00 49.25           N
ATOM    268  CZ  ARG A  42     -22.654   4.165   4.023  1.00 52.15           C
ATOM    269  NH1 ARG A  42     -21.330   4.004   4.060  1.00 54.60           N
ATOM    270  NH2 ARG A  42     -23.364   3.557   3.073  1.00 47.54           N1+
ATOM    271  H   ARG A  42     -19.194   5.830   9.217  1.00 25.25           H
ATOM    272  HA  ARG A  42     -21.558   4.933  10.002  1.00 34.57           H
ATOM    273  HB2 ARG A  42     -21.536   6.288   8.222  1.00 27.83           H
ATOM    274  HB3 ARG A  42     -20.405   5.447   7.511  1.00 27.83           H
ATOM    275  HG2 ARG A  42     -21.890   3.881   6.852  1.00 47.81           H
ATOM    276  HG3 ARG A  42     -23.045   4.548   7.732  1.00 47.81           H
ATOM    277  HD2 ARG A  42     -23.211   6.334   6.337  1.00 46.24           H
ATOM    278  HD3 ARG A  42     -21.799   6.038   5.669  1.00 46.24           H
ATOM    279  HE  ARG A  42     -24.130   5.000   4.873  1.00 59.09           H
ATOM    280 HH11 ARG A  42     -20.866   4.393   4.670  1.00 65.52           H
ATOM    281 HH12 ARG A  42     -20.940   3.513   3.471  1.00 65.52           H
ATOM    282 HH21 ARG A  42     -24.217   3.656   3.044  1.00 57.05           H
ATOM    283 HH22 ARG A  42     -22.967   3.067   2.487  1.00 57.05           H
ATOM    284  N   CME A  43     -19.479   2.867   8.750  1.00 25.76           N
ATOM    285  CA  CME A  43     -19.287   1.488   8.309  1.00 26.18           C
ATOM    286  C   CME A  43     -18.185   0.709   9.007  1.00 30.66           C
ATOM    287  O   CME A  43     -18.034  -0.508   8.886  1.00 26.19           O
ATOM    288  CB  CME A  43     -18.974   1.342   6.819  1.00 21.39           C
ATOM    289  SG  CME A  43     -20.211   1.989   5.774  1.00 31.62           S
ATOM    290  SD  CME A  43     -21.989   0.895   6.044  1.00 38.26           S
ATOM    291  CE  CME A  43     -21.568  -0.822   6.207  1.00 48.60           C
ATOM    292  CZ  CME A  43     -21.276  -1.422   7.601  1.00 52.20           C
ATOM    293  OH  CME A  43     -22.455  -1.388   8.437  1.00 52.22           O
ATOM    294  H   CME A  43     -18.653   3.423   8.649  1.00 30.91           H
ATOM    295  HA  CME A  43     -20.265   0.947   8.511  1.00 31.42           H
ATOM    296  HB2 CME A  43     -18.787   0.267   6.581  1.00 25.66           H
ATOM    297  HB3 CME A  43     -18.056   1.933   6.548  1.00 25.66           H
ATOM    298  HE2 CME A  43     -20.637  -0.900   5.584  1.00 58.33           H
ATOM    299  HE3 CME A  43     -22.334  -1.464   5.708  1.00 58.33           H
ATOM    300  HZ2 CME A  43     -20.458  -0.835   8.100  1.00 62.64           H
ATOM    301  HZ3 CME A  43     -20.932  -2.485   7.494  1.00 62.64           H
ATOM    302  HH  CME A  43     -22.641  -0.458   8.612  1.00 62.67           H
ATOM    303  N   GLY A  44     -17.389   1.440   9.769  1.00 18.01           N
ATOM    304  CA  GLY A  44     -16.323   0.850  10.530  1.00 24.88           C
ATOM    305  C   GLY A  44     -16.924  -0.147  11.502  1.00 31.71           C
ATOM    306  O   GLY A  44     -18.091  -0.010  11.910  1.00 24.97           O
ATOM    307  H   GLY A  44     -17.454   2.293   9.858  1.00 21.61           H
ATOM    308  HA2 GLY A  44     -15.704   0.391   9.941  1.00 29.86           H
ATOM    309  HA3 GLY A  44     -15.846   1.534  11.026  1.00 29.86           H
ATOM    310  N   VAL A  45     -16.124  -1.151  11.847  1.00 21.38           N
ATOM    311  CA  VAL A  45     -16.516  -2.198  12.785  1.00 24.33           C
ATOM    312  C   VAL A  45     -15.773  -1.960  14.085  1.00 24.52           C
ATOM    313  O   VAL A  45     -14.620  -1.512  14.094  1.00 19.71           O
ATOM    314  CB  VAL A  45     -16.228  -3.612  12.229  1.00 21.98           C
ATOM    315  CG1 VAL A  45     -16.983  -3.862  10.967  1.00 25.01           C
ATOM    316  CG2 VAL A  45     -14.798  -3.784  11.960  1.00 33.13           C
ATOM    317  H   VAL A  45     -15.327  -1.250  11.542  1.00 25.66           H
ATOM    318  HA  VAL A  45     -17.467  -2.130  12.962  1.00 29.19           H
ATOM    319  HB  VAL A  45     -16.498  -4.276  12.883  1.00 26.38           H
ATOM    320 HG11 VAL A  45     -16.779  -4.755  10.648  1.00 30.01           H
ATOM    321 HG12 VAL A  45     -17.933  -3.783  11.147  1.00 30.01           H
ATOM    322 HG13 VAL A  45     -16.716  -3.205  10.305  1.00 30.01           H
ATOM    323 HG21 VAL A  45     -14.648  -4.677  11.613  1.00 39.75           H
ATOM    324 HG22 VAL A  45     -14.519  -3.124  11.306  1.00 39.75           H
ATOM    325 HG23 VAL A  45     -14.305  -3.661  12.785  1.00 39.75           H
ATOM    326  N   ARG A  46     -16.447  -2.222  15.185  1.00 19.65           N
ATOM    327  CA  ARG A  46     -15.809  -2.118  16.480  1.00 19.68           C
ATOM    328  C   ARG A  46     -14.639  -3.112  16.586  1.00 25.47           C
ATOM    329  O   ARG A  46     -14.773  -4.297  16.243  1.00 23.58           O
ATOM    330  CB  ARG A  46     -16.877  -2.377  17.561  1.00 32.72           C
ATOM    331  CG  ARG A  46     -16.441  -2.217  18.961  1.00 35.26           C
ATOM    332  CD  ARG A  46     -16.152  -0.766  19.297  1.00 40.68           C
ATOM    333  NE  ARG A  46     -15.950  -0.619  20.728  1.00 41.99           N
ATOM    334  CZ  ARG A  46     -16.928  -0.390  21.606  1.00 49.04           C
ATOM    335  NH1 ARG A  46     -16.636  -0.267  22.902  1.00 52.59           N
ATOM    336  NH2 ARG A  46     -18.190  -0.264  21.195  1.00 43.81           N1+
ATOM    337  H   ARG A  46     -17.272  -2.462  15.211  1.00 23.58           H
ATOM    338  HA  ARG A  46     -15.462  -1.221  16.599  1.00 23.61           H
ATOM    339  HB2 ARG A  46     -17.612  -1.760  17.416  1.00 39.27           H
ATOM    340  HB3 ARG A  46     -17.197  -3.287  17.460  1.00 39.27           H
ATOM    341  HG2 ARG A  46     -17.143  -2.532  19.553  1.00 42.31           H
ATOM    342  HG3 ARG A  46     -15.629  -2.729  19.103  1.00 42.31           H
ATOM    343  HD2 ARG A  46     -15.345  -0.481  18.840  1.00 48.82           H
ATOM    344  HD3 ARG A  46     -16.906  -0.216  19.033  1.00 48.82           H
ATOM    345  HE  ARG A  46     -15.147  -0.683  21.028  1.00 50.39           H
ATOM    346 HH11 ARG A  46     -15.822  -0.345  23.168  1.00 63.10           H
ATOM    347 HH12 ARG A  46     -17.262  -0.116  23.472  1.00 63.10           H
ATOM    348 HH21 ARG A  46     -18.380  -0.340  20.360  1.00 52.58           H
ATOM    349 HH22 ARG A  46     -18.815  -0.113  21.766  1.00 52.58           H
ATOM    350  N   LYS A  47     -13.489  -2.631  17.064  1.00 22.07           N
ATOM    351  CA  LYS A  47     -12.277  -3.447  17.117  1.00 31.21           C
ATOM    352  C   LYS A  47     -11.481  -2.988  18.324  1.00 30.61           C
ATOM    353  O   LYS A  47     -11.104  -1.805  18.379  1.00 25.28           O
ATOM    354  CB  LYS A  47     -11.449  -3.312  15.825  1.00 22.69           C
ATOM    355  CG  LYS A  47     -10.237  -4.239  15.675  1.00 23.79           C
ATOM    356  CD  LYS A  47      -9.725  -4.183  14.244  1.00 22.08           C
ATOM    357  CE  LYS A  47      -8.497  -5.074  13.984  1.00 23.68           C
ATOM    358  NZ  LYS A  47      -7.173  -4.449  14.395  1.00 18.65           N1+
ATOM    359  H   LYS A  47     -13.386  -1.831  17.365  1.00 26.48           H
ATOM    360  HA  LYS A  47     -12.515  -4.380  17.238  1.00 37.45           H
ATOM    361  HB2 LYS A  47     -12.035  -3.484  15.072  1.00 27.23           H
ATOM    362  HB3 LYS A  47     -11.120  -2.401  15.773  1.00 27.23           H
ATOM    363  HG2 LYS A  47      -9.527  -3.948  16.269  1.00 28.55           H
ATOM    364  HG3 LYS A  47     -10.497  -5.152  15.875  1.00 28.55           H
ATOM    365  HD2 LYS A  47     -10.432  -4.473  13.647  1.00 26.49           H
ATOM    366  HD3 LYS A  47      -9.476  -3.269  14.037  1.00 26.49           H
ATOM    367  HE2 LYS A  47      -8.601  -5.899  14.483  1.00 28.42           H
ATOM    368  HE3 LYS A  47      -8.449  -5.269  13.035  1.00 28.42           H
ATOM    369  HZ1 LYS A  47      -6.505  -5.011  14.220  1.00 22.38           H
ATOM    370  HZ2 LYS A  47      -7.041  -3.694  13.944  1.00 22.38           H
ATOM    371  HZ3 LYS A  47      -7.179  -4.269  15.266  1.00 22.38           H
ATOM    372  N   ASP A  48     -11.285  -3.895  19.299  1.00 25.88           N
ATOM    373  CA  ASP A  48     -10.389  -3.631  20.419  1.00 21.19           C
ATOM    374  C   ASP A  48      -8.980  -3.377  19.890  1.00 19.63           C
ATOM    375  O   ASP A  48      -8.626  -3.777  18.780  1.00 22.99           O
ATOM    376  CB  ASP A  48     -10.325  -4.816  21.397  1.00 23.45           C
ATOM    377  CG  ASP A  48     -11.669  -5.136  22.062  1.00 35.11           C
ATOM    378  OD1 ASP A  48     -11.770  -6.243  22.631  1.00 36.78           O
ATOM    379  OD2 ASP A  48     -12.615  -4.328  21.992  1.00 27.70           O1-
ATOM    380  H   ASP A  48     -11.663  -4.667  19.326  1.00 31.06           H
ATOM    381  HA  ASP A  48     -10.688  -2.844  20.900  1.00 25.42           H
ATOM    382  HB2 ASP A  48     -10.037  -5.606  20.913  1.00 28.13           H
ATOM    383  HB3 ASP A  48      -9.687  -4.609  22.098  1.00 28.13           H
ATOM    384  N   ASP A  49      -8.152  -2.757  20.713  1.00 25.43           N
ATOM    385  CA  ASP A  49      -6.813  -2.461  20.261  1.00 24.54           C
ATOM    386  C   ASP A  49      -5.841  -2.563  21.414  1.00 25.14           C
ATOM    387  O   ASP A  49      -6.219  -2.554  22.590  1.00 29.05           O
ATOM    388  CB  ASP A  49      -6.751  -1.062  19.628  1.00 22.98           C
ATOM    389  CG  ASP A  49      -6.675   0.055  20.663  1.00 26.83           C
ATOM    390  OD1 ASP A  49      -7.692   0.345  21.331  1.00 28.65           O
ATOM    391  OD2 ASP A  49      -5.583   0.676  20.799  1.00 27.50           O1-
ATOM    392  H   ASP A  49      -8.336  -2.505  21.515  1.00 30.52           H
ATOM    393  HA  ASP A  49      -6.554  -3.109  19.588  1.00 29.44           H
ATOM    394  HB2 ASP A  49      -5.963  -1.004  19.067  1.00 27.57           H
ATOM    395  HB3 ASP A  49      -7.549  -0.921  19.095  1.00 27.57           H
ATOM    396  N   ARG A  50      -4.569  -2.635  21.042  1.00 29.16           N
ATOM    397  CA  ARG A  50      -3.439  -2.694  21.963  1.00 35.50           C
ATOM    398  C   ARG A  50      -3.593  -1.741  23.142  1.00 38.70           C
ATOM    399  O   ARG A  50      -3.204  -2.079  24.265  1.00 36.81           O
ATOM    400  CB  ARG A  50      -2.160  -2.373  21.180  1.00 37.84           C
ATOM    401  CG  ARG A  50      -0.861  -2.284  21.979  1.00 38.16           C
ATOM    402  CD  ARG A  50       0.298  -1.890  21.065  1.00 35.46           C
ATOM    403  NE  ARG A  50       0.052  -0.619  20.363  1.00 31.24           N
ATOM    404  CZ  ARG A  50       0.213   0.584  20.917  1.00 33.15           C
ATOM    405  NH1 ARG A  50       0.618   0.682  22.171  1.00 37.68           N
ATOM    406  NH2 ARG A  50      -0.037   1.696  20.223  1.00 27.66           N1+
ATOM    407  H   ARG A  50      -4.324  -2.653  20.217  1.00 34.99           H
ATOM    408  HA  ARG A  50      -3.361  -3.595  22.312  1.00 42.60           H
ATOM    409  HB2 ARG A  50      -2.036  -3.062  20.509  1.00 45.41           H
ATOM    410  HB3 ARG A  50      -2.283  -1.517  20.740  1.00 45.41           H
ATOM    411  HG2 ARG A  50      -0.951  -1.610  22.671  1.00 45.79           H
ATOM    412  HG3 ARG A  50      -0.663  -3.149  22.372  1.00 45.79           H
ATOM    413  HD2 ARG A  50       1.102  -1.788  21.599  1.00 42.56           H
ATOM    414  HD3 ARG A  50       0.426  -2.582  20.398  1.00 42.56           H
ATOM    415  HE  ARG A  50      -0.153  -0.653  19.528  1.00 37.49           H
ATOM    416 HH11 ARG A  50       0.779  -0.029  22.628  1.00 45.22           H
ATOM    417 HH12 ARG A  50       0.723   1.456  22.530  1.00 45.22           H
ATOM    418 HH21 ARG A  50      -0.300   1.642  19.406  1.00 33.19           H
ATOM    419 HH22 ARG A  50       0.073   2.466  20.590  1.00 33.19           H
ATOM    420  N   THR A  51      -4.142  -0.541  22.904  1.00 39.74           N
ATOM    421  CA  THR A  51      -4.162   0.499  23.934  1.00 38.16           C
ATOM    422  C   THR A  51      -5.310   0.357  24.915  1.00 31.43           C
ATOM    423  O   THR A  51      -5.396   1.165  25.845  1.00 40.21           O
ATOM    424  CB  THR A  51      -4.250   1.901  23.305  1.00 34.48           C
ATOM    425  OG1 THR A  51      -5.571   2.117  22.784  1.00 34.34           O
ATOM    426  CG2 THR A  51      -3.213   2.098  22.199  1.00 34.51           C
ATOM    427  H   THR A  51      -4.505  -0.309  22.159  1.00 47.69           H
ATOM    428  HA  THR A  51      -3.335   0.452  24.438  1.00 45.79           H
ATOM    429  HB  THR A  51      -4.076   2.562  23.993  1.00 41.38           H
ATOM    430  HG1 THR A  51      -5.746   1.541  22.197  1.00 41.21           H
ATOM    431 HG21 THR A  51      -3.295   2.989  21.823  1.00 41.41           H
ATOM    432 HG22 THR A  51      -2.320   1.988  22.559  1.00 41.41           H
ATOM    433 HG23 THR A  51      -3.352   1.445  21.495  1.00 41.41           H
ATOM    434  N   GLY A  52      -6.222  -0.581  24.699  1.00 32.34           N
ATOM    435  CA  GLY A  52      -7.406  -0.700  25.519  1.00 28.87           C
ATOM    436  C   GLY A  52      -8.488   0.331  25.282  1.00 33.71           C
ATOM    437  O   GLY A  52      -9.532   0.265  25.938  1.00 34.70           O
ATOM    438  H   GLY A  52      -6.172  -1.168  24.072  1.00 38.81           H
ATOM    439  HA2 GLY A  52      -7.797  -1.575  25.374  1.00 34.65           H
ATOM    440  HA3 GLY A  52      -7.145  -0.643  26.451  1.00 34.65           H
ATOM    441  N   THR A  53      -8.293   1.269  24.350  1.00 37.16           N
ATOM    442  CA  THR A  53      -9.237   2.373  24.182  1.00 26.88           C
ATOM    443  C   THR A  53     -10.469   1.977  23.386  1.00 20.66           C
ATOM    444  O   THR A  53     -11.566   2.475  23.660  1.00 22.20           O
ATOM    445  CB  THR A  53      -8.517   3.547  23.496  1.00 26.87           C
ATOM    446  OG1 THR A  53      -7.501   4.045  24.374  1.00 29.79           O
ATOM    447  CG2 THR A  53      -9.488   4.682  23.107  1.00 26.73           C
ATOM    448  H   THR A  53      -7.627   1.286  23.807  1.00 44.59           H
ATOM    449  HA  THR A  53      -9.531   2.672  25.056  1.00 32.26           H
ATOM    450  HB  THR A  53      -8.097   3.224  22.684  1.00 32.24           H
ATOM    451  HG1 THR A  53      -6.947   3.438  24.545  1.00 35.75           H
ATOM    452 HG21 THR A  53      -9.000   5.403  22.679  1.00 32.07           H
ATOM    453 HG22 THR A  53     -10.159   4.347  22.493  1.00 32.07           H
ATOM    454 HG23 THR A  53      -9.929   5.026  23.900  1.00 32.07           H
ATOM    455  N   GLY A  54     -10.310   1.116  22.396  1.00 25.48           N
ATOM    456  CA  GLY A  54     -11.361   0.720  21.453  1.00 25.60           C
ATOM    457  C   GLY A  54     -11.363   1.600  20.217  1.00 23.01           C
ATOM    458  O   GLY A  54     -11.058   2.790  20.272  1.00 19.33           O
ATOM    459  H   GLY A  54      -9.561   0.724  22.237  1.00 30.58           H
ATOM    460  HA2 GLY A  54     -11.223  -0.200  21.178  1.00 30.72           H
ATOM    461  HA3 GLY A  54     -12.228   0.789  21.883  1.00 30.72           H
ATOM    462  N   THR A  55     -11.722   1.000  19.081  1.00 22.91           N
ATOM    463  CA  THR A  55     -11.736   1.722  17.810  1.00 19.62           C
ATOM    464  C   THR A  55     -12.916   1.285  16.974  1.00 24.48           C
ATOM    465  O   THR A  55     -13.474   0.203  17.153  1.00 21.80           O
ATOM    466  CB  THR A  55     -10.487   1.519  16.938  1.00 14.94           C
ATOM    467  OG1 THR A  55     -10.546   0.212  16.300  1.00 21.29           O
ATOM    468  CG2 THR A  55      -9.264   1.676  17.728  1.00 16.78           C
ATOM    469  H   THR A  55     -11.962   0.177  19.020  1.00 27.49           H
ATOM    470  HA  THR A  55     -11.828   2.671  17.987  1.00 23.54           H
ATOM    471  HB  THR A  55     -10.479   2.200  16.247  1.00 17.93           H
ATOM    472  HG1 THR A  55     -10.576  -0.391  16.883  1.00 25.55           H
ATOM    473 HG21 THR A  55      -8.486   1.545  17.163  1.00 20.14           H
ATOM    474 HG22 THR A  55      -9.229   2.566  18.112  1.00 20.14           H
ATOM    475 HG23 THR A  55      -9.247   1.022  18.444  1.00 20.14           H
ATOM    476  N   LEU A  56     -13.302   2.170  16.074  1.00 17.53           N
ATOM    477  CA  LEU A  56     -14.048   1.796  14.888  1.00 17.44           C
ATOM    478  C   LEU A  56     -13.038   1.630  13.772  1.00 20.31           C
ATOM    479  O   LEU A  56     -12.179   2.497  13.599  1.00 17.44           O
ATOM    480  CB  LEU A  56     -15.054   2.876  14.534  1.00 17.09           C
ATOM    481  CG  LEU A  56     -16.552   2.695  14.640  1.00 27.42           C
ATOM    482  CD1 LEU A  56     -16.905   1.986  15.905  1.00 27.10           C
ATOM    483  CD2 LEU A  56     -17.237   4.053  14.603  1.00 29.81           C
ATOM    484  H   LEU A  56     -13.140   3.013  16.128  1.00 21.03           H
ATOM    485  HA  LEU A  56     -14.512   0.956  15.031  1.00 20.93           H
ATOM    486  HB2 LEU A  56     -14.844   3.643  15.090  1.00 20.50           H
ATOM    487  HB3 LEU A  56     -14.885   3.119  13.610  1.00 20.50           H
ATOM    488  HG  LEU A  56     -16.870   2.168  13.891  1.00 32.90           H
ATOM    489 HD11 LEU A  56     -17.868   1.881  15.950  1.00 32.52           H
ATOM    490 HD12 LEU A  56     -16.477   1.115  15.908  1.00 32.52           H
ATOM    491 HD13 LEU A  56     -16.593   2.511  16.659  1.00 32.52           H
ATOM    492 HD21 LEU A  56     -18.196   3.924  14.672  1.00 35.78           H
ATOM    493 HD22 LEU A  56     -16.920   4.586  15.349  1.00 35.78           H
ATOM    494 HD23 LEU A  56     -17.021   4.492  13.766  1.00 35.78           H
ATOM    495  N   SER A  57     -13.156   0.557  12.999  1.00 23.05           N
ATOM    496  CA  SER A  57     -12.062   0.173  12.125  1.00 18.97           C
ATOM    497  C   SER A  57     -12.534  -0.222  10.742  1.00 18.24           C
ATOM    498  O   SER A  57     -13.565  -0.876  10.576  1.00 21.22           O
ATOM    499  CB  SER A  57     -11.275  -1.002  12.704  1.00 20.62           C
ATOM    500  OG  SER A  57     -10.260  -1.376  11.787  1.00 19.64           O
ATOM    501  H   SER A  57     -13.846   0.044  12.963  1.00 27.66           H
ATOM    502  HA  SER A  57     -11.455   0.924  12.031  1.00 22.76           H
ATOM    503  HB2 SER A  57     -10.868  -0.734  13.543  1.00 24.75           H
ATOM    504  HB3 SER A  57     -11.874  -1.752  12.844  1.00 24.75           H
ATOM    505  HG  SER A  57      -9.740  -0.729  11.654  1.00 23.57           H
ATOM    506  N   VAL A  58     -11.742   0.164   9.743  1.00 20.37           N
ATOM    507  CA  VAL A  58     -11.897  -0.275   8.358  1.00 17.49           C
ATOM    508  C   VAL A  58     -10.512  -0.679   7.846  1.00 20.82           C
ATOM    509  O   VAL A  58      -9.524   0.001   8.120  1.00 16.03           O
ATOM    510  CB  VAL A  58     -12.490   0.846   7.477  1.00 18.68           C
ATOM    511  CG1 VAL A  58     -12.413   0.510   6.020  1.00 22.58           C
ATOM    512  CG2 VAL A  58     -13.952   1.163   7.860  1.00 19.31           C
ATOM    513  H   VAL A  58     -11.081   0.703   9.849  1.00 24.45           H
ATOM    514  HA  VAL A  58     -12.483  -1.047   8.320  1.00 20.99           H
ATOM    515  HB  VAL A  58     -11.970   1.653   7.617  1.00 22.42           H
ATOM    516 HG11 VAL A  58     -12.795   1.240   5.508  1.00 27.10           H
ATOM    517 HG12 VAL A  58     -11.483   0.384   5.774  1.00 27.10           H
ATOM    518 HG13 VAL A  58     -12.912  -0.306   5.858  1.00 27.10           H
ATOM    519 HG21 VAL A  58     -14.283   1.870   7.284  1.00 23.17           H
ATOM    520 HG22 VAL A  58     -14.489   0.363   7.745  1.00 23.17           H
ATOM    521 HG23 VAL A  58     -13.980   1.450   8.786  1.00 23.17           H
ATOM    522  N   PHE A  59     -10.437  -1.735   7.051  1.00 19.21           N
ATOM    523  CA  PHE A  59      -9.150  -2.219   6.541  1.00 18.79           C
ATOM    524  C   PHE A  59      -9.072  -1.930   5.049  1.00 18.41           C
ATOM    525  O   PHE A  59      -9.930  -2.372   4.279  1.00 17.68           O
ATOM    526  CB  PHE A  59      -8.957  -3.722   6.817  1.00 17.47           C
ATOM    527  CG  PHE A  59      -7.576  -4.230   6.504  1.00 13.31           C
ATOM    528  CD1 PHE A  59      -7.362  -5.153   5.500  1.00 17.35           C
ATOM    529  CD2 PHE A  59      -6.487  -3.790   7.232  1.00 15.17           C
ATOM    530  CE1 PHE A  59      -6.075  -5.597   5.180  1.00 14.63           C
ATOM    531  CE2 PHE A  59      -5.197  -4.215   6.932  1.00 17.14           C
ATOM    532  CZ  PHE A  59      -4.990  -5.126   5.900  1.00 13.04           C
ATOM    533  H   PHE A  59     -11.115  -2.194   6.787  1.00 23.05           H
ATOM    534  HA  PHE A  59      -8.432  -1.737   6.981  1.00 22.55           H
ATOM    535  HB2 PHE A  59      -9.129  -3.891   7.757  1.00 20.96           H
ATOM    536  HB3 PHE A  59      -9.586  -4.222   6.274  1.00 20.96           H
ATOM    537  HD1 PHE A  59      -8.084  -5.454   4.997  1.00 20.82           H
ATOM    538  HD2 PHE A  59      -6.615  -3.163   7.907  1.00 18.21           H
ATOM    539  HE1 PHE A  59      -5.950  -6.213   4.495  1.00 17.56           H
ATOM    540  HE2 PHE A  59      -4.476  -3.902   7.429  1.00 20.57           H
ATOM    541  HZ  PHE A  59      -4.133  -5.434   5.712  1.00 15.65           H
ATOM    542  N   GLY A  60      -8.059  -1.162   4.652  1.00 15.77           N
ATOM    543  CA  GLY A  60      -7.849  -0.838   3.262  1.00 14.24           C
ATOM    544  C   GLY A  60      -8.558   0.440   2.855  1.00 15.50           C
ATOM    545  O   GLY A  60      -9.775   0.441   2.652  1.00 15.54           O
ATOM    546  H   GLY A  60      -7.477  -0.817   5.182  1.00 18.92           H
ATOM    547  HA2 GLY A  60      -6.900  -0.730   3.095  1.00 17.09           H
ATOM    548  HA3 GLY A  60      -8.179  -1.563   2.708  1.00 17.09           H
ATOM    549  N   MET A  61      -7.811   1.541   2.741  1.00 12.94           N
ATOM    550  CA  MET A  61      -8.331   2.753   2.128  1.00 11.68           C
ATOM    551  C   MET A  61      -7.227   3.407   1.293  1.00 11.25           C
ATOM    552  O   MET A  61      -6.031   3.078   1.387  1.00 10.00           O
ATOM    553  CB  MET A  61      -8.890   3.739   3.186  1.00 14.31           C
ATOM    554  CG  MET A  61      -9.839   3.139   4.180  1.00 24.35           C
ATOM    555  SD  MET A  61     -10.362   4.404   5.370  1.00 24.21           S
ATOM    556  CE  MET A  61     -11.946   4.847   4.637  1.00 28.79           C
ATOM    557  H   MET A  61      -6.998   1.607   3.013  1.00 15.53           H
ATOM    558  HA  MET A  61      -9.062   2.511   1.538  1.00 14.02           H
ATOM    559  HB2 MET A  61      -8.145   4.112   3.682  1.00 17.17           H
ATOM    560  HB3 MET A  61      -9.361   4.450   2.725  1.00 17.17           H
ATOM    561  HG2 MET A  61     -10.624   2.803   3.720  1.00 29.22           H
ATOM    562  HG3 MET A  61      -9.395   2.424   4.664  1.00 29.22           H
ATOM    563  HE1 MET A  61     -12.362   5.536   5.178  1.00 34.55           H
ATOM    564  HE2 MET A  61     -11.796   5.177   3.737  1.00 34.55           H
ATOM    565  HE3 MET A  61     -12.513   4.060   4.611  1.00 34.55           H
ATOM    566  N   GLN A  62      -7.646   4.331   0.435  1.00 13.43           N
ATOM    567  CA  GLN A  62      -6.683   5.081  -0.349  1.00 12.54           C
ATOM    568  C   GLN A  62      -7.263   6.430  -0.740  1.00 15.75           C
ATOM    569  O   GLN A  62      -8.428   6.534  -1.133  1.00 15.57           O
ATOM    570  CB  GLN A  62      -6.262   4.335  -1.619  1.00 12.70           C
ATOM    571  CG  GLN A  62      -5.116   4.947  -2.404  1.00 13.39           C
ATOM    572  CD  GLN A  62      -4.711   4.126  -3.610  1.00 11.18           C
ATOM    573  OE1 GLN A  62      -5.248   4.271  -4.714  1.00 14.15           O
ATOM    574  NE2 GLN A  62      -3.779   3.231  -3.395  1.00 12.49           N
ATOM    575  H   GLN A  62      -8.469   4.537   0.292  1.00 16.11           H
ATOM    576  HA  GLN A  62      -5.890   5.237   0.187  1.00 15.05           H
ATOM    577  HB2 GLN A  62      -5.993   3.437  -1.370  1.00 15.24           H
ATOM    578  HB3 GLN A  62      -7.027   4.290  -2.214  1.00 15.24           H
ATOM    579  HG2 GLN A  62      -5.384   5.825  -2.718  1.00 16.06           H
ATOM    580  HG3 GLN A  62      -4.343   5.025  -1.823  1.00 16.06           H
ATOM    581 HE21 GLN A  62      -3.441   3.142  -2.609  1.00 14.98           H
ATOM    582 HE22 GLN A  62      -3.504   2.732  -4.039  1.00 14.98           H
ATOM    583  N   ALA A  63      -6.395   7.433  -0.712  1.00 15.33           N
ATOM    584  CA  ALA A  63      -6.739   8.807  -1.064  1.00 14.75           C
ATOM    585  C   ALA A  63      -5.578   9.423  -1.832  1.00 12.80           C
ATOM    586  O   ALA A  63      -4.420   9.091  -1.585  1.00 13.26           O
ATOM    587  CB  ALA A  63      -7.036   9.671   0.190  1.00 16.49           C
ATOM    588  H   ALA A  63      -5.571   7.339  -0.483  1.00 18.39           H
ATOM    589  HA  ALA A  63      -7.524   8.809  -1.634  1.00 17.70           H
ATOM    590  HB1 ALA A  63      -7.259  10.572  -0.094  1.00 19.79           H
ATOM    591  HB2 ALA A  63      -7.782   9.282   0.672  1.00 19.79           H
ATOM    592  HB3 ALA A  63      -6.248   9.688   0.756  1.00 19.79           H
ATOM    593  N   ARG A  64      -5.901  10.315  -2.758  1.00 14.98           N
ATOM    594  CA  ARG A  64      -4.922  10.995  -3.599  1.00 13.97           C
ATOM    595  C   ARG A  64      -5.003  12.478  -3.282  1.00 14.02           C
ATOM    596  O   ARG A  64      -6.057  13.083  -3.476  1.00 14.47           O
ATOM    597  CB  ARG A  64      -5.202  10.766  -5.091  1.00 16.05           C
ATOM    598  CG  ARG A  64      -4.120  11.369  -5.993  1.00 17.64           C
ATOM    599  CD  ARG A  64      -4.420  11.182  -7.479  1.00 17.03           C
ATOM    600  NE  ARG A  64      -4.552   9.792  -7.717  1.00 12.76           N
ATOM    601  CZ  ARG A  64      -3.545   8.973  -8.050  1.00 18.13           C
ATOM    602  NH1 ARG A  64      -3.767   7.662  -8.148  1.00 16.40           N
ATOM    603  NH2 ARG A  64      -2.330   9.446  -8.315  1.00 15.36           N1+
ATOM    604  H   ARG A  64      -6.711  10.553  -2.923  1.00 17.98           H
ATOM    605  HA  ARG A  64      -4.030  10.676  -3.393  1.00 16.76           H
ATOM    606  HB2 ARG A  64      -5.240   9.812  -5.263  1.00 19.26           H
ATOM    607  HB3 ARG A  64      -6.049  11.179  -5.321  1.00 19.26           H
ATOM    608  HG2 ARG A  64      -4.056  12.321  -5.818  1.00 21.17           H
ATOM    609  HG3 ARG A  64      -3.272  10.938  -5.802  1.00 21.17           H
ATOM    610  HD2 ARG A  64      -5.253  11.623  -7.708  1.00 20.43           H
ATOM    611  HD3 ARG A  64      -3.686  11.525  -8.013  1.00 20.43           H
ATOM    612  HE  ARG A  64      -5.337   9.449  -7.642  1.00 15.31           H
ATOM    613 HH11 ARG A  64      -4.555   7.348  -8.007  1.00 19.68           H
ATOM    614 HH12 ARG A  64      -3.137   7.138  -8.410  1.00 19.68           H
ATOM    615 HH21 ARG A  64      -2.168  10.286  -8.231  1.00 18.43           H
ATOM    616 HH22 ARG A  64      -1.700   8.907  -8.545  1.00 18.43           H
ATOM    617  N   TYR A  65      -3.913  13.055  -2.797  1.00 14.92           N
ATOM    618  CA  TYR A  65      -3.840  14.488  -2.522  1.00 11.64           C
ATOM    619  C   TYR A  65      -2.937  15.121  -3.568  1.00 14.86           C
ATOM    620  O   TYR A  65      -1.760  14.768  -3.647  1.00 11.79           O
ATOM    621  CB  TYR A  65      -3.292  14.751  -1.114  1.00 12.04           C
ATOM    622  CG  TYR A  65      -4.166  14.166  -0.052  1.00 11.28           C
ATOM    623  CD1 TYR A  65      -5.323  14.824   0.358  1.00 14.21           C
ATOM    624  CD2 TYR A  65      -3.892  12.918   0.488  1.00 15.73           C
ATOM    625  CE1 TYR A  65      -6.161  14.273   1.289  1.00 11.45           C
ATOM    626  CE2 TYR A  65      -4.723  12.359   1.463  1.00 13.52           C
ATOM    627  CZ  TYR A  65      -5.860  13.032   1.833  1.00 14.91           C
ATOM    628  OH  TYR A  65      -6.691  12.481   2.766  1.00 16.21           O
ATOM    629  H   TYR A  65      -3.187  12.632  -2.615  1.00 17.90           H
ATOM    630  HA  TYR A  65      -4.724  14.882  -2.592  1.00 13.97           H
ATOM    631  HB2 TYR A  65      -2.412  14.350  -1.036  1.00 14.45           H
ATOM    632  HB3 TYR A  65      -3.238  15.708  -0.968  1.00 14.45           H
ATOM    633  HD1 TYR A  65      -5.535  15.650  -0.014  1.00 17.06           H
ATOM    634  HD2 TYR A  65      -3.126  12.463   0.223  1.00 18.88           H
ATOM    635  HE1 TYR A  65      -6.926  14.729   1.558  1.00 13.74           H
ATOM    636  HE2 TYR A  65      -4.532  11.523   1.821  1.00 16.23           H
ATOM    637  HH  TYR A  65      -6.394  11.734   3.010  1.00 19.46           H
ATOM    638  N   SER A  66      -3.491  16.017  -4.379  1.00 14.60           N
ATOM    639  CA  SER A  66      -2.659  16.761  -5.324  1.00 11.39           C
ATOM    640  C   SER A  66      -1.660  17.638  -4.579  1.00 11.21           C
ATOM    641  O   SER A  66      -2.001  18.307  -3.605  1.00 14.41           O
ATOM    642  CB  SER A  66      -3.527  17.632  -6.246  1.00 15.86           C
ATOM    643  OG  SER A  66      -2.667  18.339  -7.141  1.00 16.38           O
ATOM    644  H   SER A  66      -4.328  16.211  -4.404  1.00 17.52           H
ATOM    645  HA  SER A  66      -2.163  16.136  -5.874  1.00 13.66           H
ATOM    646  HB2 SER A  66      -4.127  17.065  -6.755  1.00 19.03           H
ATOM    647  HB3 SER A  66      -4.031  18.266  -5.713  1.00 19.03           H
ATOM    648  HG  SER A  66      -3.122  18.822  -7.656  1.00 19.65           H
ATOM    649  N   LEU A  67      -0.425  17.680  -5.068  1.00 12.15           N
ATOM    650  CA  LEU A  67       0.598  18.586  -4.567  1.00 15.22           C
ATOM    651  C   LEU A  67       0.890  19.740  -5.533  1.00 12.79           C
ATOM    652  O   LEU A  67       1.850  20.472  -5.322  1.00 14.27           O
ATOM    653  CB  LEU A  67       1.881  17.806  -4.307  1.00 15.14           C
ATOM    654  CG  LEU A  67       1.746  16.542  -3.449  1.00 15.19           C
ATOM    655  CD1 LEU A  67       3.112  15.850  -3.292  1.00 13.93           C
ATOM    656  CD2 LEU A  67       1.145  16.892  -2.099  1.00 12.67           C
ATOM    657  H   LEU A  67      -0.150  17.178  -5.710  1.00 14.58           H
ATOM    658  HA  LEU A  67       0.301  18.966  -3.726  1.00 18.27           H
ATOM    659  HB2 LEU A  67       2.250  17.535  -5.162  1.00 18.17           H
ATOM    660  HB3 LEU A  67       2.508  18.393  -3.858  1.00 18.17           H
ATOM    661  HG  LEU A  67       1.146  15.922  -3.892  1.00 18.23           H
ATOM    662 HD11 LEU A  67       3.003  15.056  -2.747  1.00 16.71           H
ATOM    663 HD12 LEU A  67       3.445  15.606  -4.170  1.00 16.71           H
ATOM    664 HD13 LEU A  67       3.729  16.464  -2.863  1.00 16.71           H
ATOM    665 HD21 LEU A  67       1.066  16.084  -1.569  1.00 15.20           H
ATOM    666 HD22 LEU A  67       1.725  17.527  -1.651  1.00 15.20           H
ATOM    667 HD23 LEU A  67       0.268  17.284  -2.237  1.00 15.20           H
ATOM    668  N   ARG A  68       0.086  19.892  -6.581  1.00 18.30           N
ATOM    669  CA  ARG A  68       0.351  20.811  -7.688  1.00 17.62           C
ATOM    670  C   ARG A  68      -0.190  22.183  -7.322  1.00 20.27           C
ATOM    671  O   ARG A  68      -1.405  22.393  -7.296  1.00 17.55           O
ATOM    672  CB  ARG A  68      -0.283  20.300  -8.974  1.00 16.63           C
ATOM    673  CG  ARG A  68       0.219  18.913  -9.373  1.00 13.55           C
ATOM    674  CD  ARG A  68      -0.441  18.416 -10.637  1.00 26.09           C
ATOM    675  NE  ARG A  68      -0.050  17.034 -10.892  1.00 24.88           N
ATOM    676  CZ  ARG A  68      -0.601  15.996 -10.287  1.00 21.16           C
ATOM    677  NH1 ARG A  68      -1.580  16.196  -9.420  1.00 18.50           N
ATOM    678  NH2 ARG A  68      -0.167  14.761 -10.546  1.00 19.99           N1+
ATOM    679  H   ARG A  68      -0.649  19.456  -6.678  1.00 21.97           H
ATOM    680  HA  ARG A  68       1.308  20.885  -7.825  1.00 21.14           H
ATOM    681  HB2 ARG A  68      -1.244  20.247  -8.853  1.00 19.96           H
ATOM    682  HB3 ARG A  68      -0.073  20.914  -9.695  1.00 19.96           H
ATOM    683  HG2 ARG A  68       1.176  18.953  -9.527  1.00 16.26           H
ATOM    684  HG3 ARG A  68       0.021  18.285  -8.661  1.00 16.26           H
ATOM    685  HD2 ARG A  68      -1.405  18.451 -10.535  1.00 31.31           H
ATOM    686  HD3 ARG A  68      -0.157  18.961 -11.388  1.00 31.31           H
ATOM    687  HE  ARG A  68       0.475  16.880 -11.556  1.00 29.86           H
ATOM    688 HH11 ARG A  68      -1.847  16.995  -9.250  1.00 22.20           H
ATOM    689 HH12 ARG A  68      -1.947  15.526  -9.024  1.00 22.20           H
ATOM    690 HH21 ARG A  68       0.465  14.638 -11.116  1.00 23.98           H
ATOM    691 HH22 ARG A  68      -0.537  14.087 -10.161  1.00 23.98           H
ATOM    692  N   ASP A  69       0.722  23.094  -7.002  1.00 20.34           N
ATOM    693  CA  ASP A  69       0.393  24.477  -6.609  1.00 19.41           C
ATOM    694  C   ASP A  69      -0.515  24.528  -5.381  1.00 24.88           C
ATOM    695  O   ASP A  69      -1.250  25.492  -5.193  1.00 18.98           O
ATOM    696  CB  ASP A  69      -0.250  25.231  -7.772  1.00 21.43           C
ATOM    697  CG  ASP A  69       0.696  25.410  -8.934  1.00 31.00           C
ATOM    698  OD1 ASP A  69       1.860  25.829  -8.712  1.00 40.69           O
ATOM    699  OD2 ASP A  69       0.277  25.108 -10.074  1.00 47.66           O1-
ATOM    700  H   ASP A  69       1.568  22.937  -7.003  1.00 24.40           H
ATOM    701  HA  ASP A  69       1.216  24.937  -6.382  1.00 23.29           H
ATOM    702  HB2 ASP A  69      -1.021  24.733  -8.085  1.00 25.72           H
ATOM    703  HB3 ASP A  69      -0.523  26.111  -7.467  1.00 25.72           H
ATOM    704  N   GLU A  70      -0.482  23.492  -4.540  1.00 21.80           N
ATOM    705  CA  GLU A  70      -1.178  23.490  -3.257  1.00 17.80           C
ATOM    706  C   GLU A  70      -0.510  22.445  -2.368  1.00 15.46           C
ATOM    707  O   GLU A  70       0.182  21.549  -2.852  1.00 16.81           O
ATOM    708  CB  GLU A  70      -2.670  23.200  -3.430  1.00 22.77           C
ATOM    709  CG  GLU A  70      -2.984  21.787  -3.916  1.00 21.16           C
ATOM    710  CD  GLU A  70      -4.451  21.583  -4.226  1.00 28.55           C
ATOM    711  OE1 GLU A  70      -4.917  22.171  -5.213  1.00 37.16           O
ATOM    712  OE2 GLU A  70      -5.138  20.856  -3.483  1.00 22.91           O1-
ATOM    713  H   GLU A  70      -0.052  22.764  -4.697  1.00 26.16           H
ATOM    714  HA  GLU A  70      -1.081  24.359  -2.836  1.00 21.36           H
ATOM    715  HB2 GLU A  70      -3.111  23.322  -2.574  1.00 27.33           H
ATOM    716  HB3 GLU A  70      -3.035  23.822  -4.078  1.00 27.33           H
ATOM    717  HG2 GLU A  70      -2.479  21.613  -4.726  1.00 25.39           H
ATOM    718  HG3 GLU A  70      -2.732  21.153  -3.226  1.00 25.39           H
ATOM    719  N   PHE A  71      -0.751  22.560  -1.062  1.00 10.41           N
ATOM    720  CA  PHE A  71      -0.113  21.730  -0.057  1.00 11.00           C
ATOM    721  C   PHE A  71      -1.214  21.214   0.863  1.00 14.70           C
ATOM    722  O   PHE A  71      -1.963  22.028   1.446  1.00 13.30           O
ATOM    723  CB  PHE A  71       0.951  22.478   0.751  1.00 12.07           C
ATOM    724  CG  PHE A  71       1.699  21.574   1.664  1.00 13.84           C
ATOM    725  CD1 PHE A  71       1.224  21.297   2.943  1.00 13.46           C
ATOM    726  CD2 PHE A  71       2.841  20.928   1.240  1.00 12.62           C
ATOM    727  CE1 PHE A  71       1.901  20.439   3.785  1.00 17.53           C
ATOM    728  CE2 PHE A  71       3.498  20.073   2.078  1.00 11.87           C
ATOM    729  CZ  PHE A  71       3.028  19.818   3.351  1.00 12.21           C
ATOM    730  H   PHE A  71      -1.299  23.133  -0.730  1.00 12.49           H
ATOM    731  HA  PHE A  71       0.308  20.969  -0.487  1.00 13.20           H
ATOM    732  HB2 PHE A  71       1.586  22.885   0.142  1.00 14.48           H
ATOM    733  HB3 PHE A  71       0.520  23.161   1.289  1.00 14.48           H
ATOM    734  HD1 PHE A  71       0.450  21.716   3.244  1.00 16.15           H
ATOM    735  HD2 PHE A  71       3.171  21.083   0.385  1.00 15.15           H
ATOM    736  HE1 PHE A  71       1.577  20.272   4.641  1.00 21.03           H
ATOM    737  HE2 PHE A  71       4.275  19.653   1.785  1.00 14.24           H
ATOM    738  HZ  PHE A  71       3.490  19.240   3.915  1.00 14.65           H
ATOM    739  N   PRO A  72      -1.355  19.896   1.041  1.00 15.37           N
ATOM    740  CA  PRO A  72      -2.537  19.334   1.716  1.00 10.05           C
ATOM    741  C   PRO A  72      -2.426  19.367   3.234  1.00 13.46           C
ATOM    742  O   PRO A  72      -2.377  18.337   3.912  1.00 13.90           O
ATOM    743  CB  PRO A  72      -2.573  17.915   1.148  1.00 16.75           C
ATOM    744  CG  PRO A  72      -1.135  17.627   0.883  1.00 14.01           C
ATOM    745  CD  PRO A  72      -0.594  18.859   0.331  1.00 14.26           C
ATOM    746  HA  PRO A  72      -3.337  19.808   1.442  1.00 12.06           H
ATOM    747  HB2 PRO A  72      -2.937  17.302   1.805  1.00 20.10           H
ATOM    748  HB3 PRO A  72      -3.089  17.898   0.327  1.00 20.10           H
ATOM    749  HG2 PRO A  72      -0.689  17.399   1.714  1.00 16.81           H
ATOM    750  HG3 PRO A  72      -1.059  16.902   0.243  1.00 16.81           H
ATOM    751  HD2 PRO A  72       0.352  18.934   0.531  1.00 17.11           H
ATOM    752  HD3 PRO A  72      -0.763  18.906  -0.623  1.00 17.11           H
ATOM    753  N   LEU A  73      -2.353  20.573   3.785  1.00 14.04           N
ATOM    754  CA  LEU A  73      -2.402  20.775   5.228  1.00 14.98           C
ATOM    755  C   LEU A  73      -3.864  21.024   5.562  1.00 15.61           C
ATOM    756  O   LEU A  73      -4.459  22.030   5.126  1.00 14.08           O
ATOM    757  CB  LEU A  73      -1.504  21.938   5.646  1.00 17.09           C
ATOM    758  CG  LEU A  73      -1.303  22.159   7.144  1.00 14.98           C
ATOM    759  CD1 LEU A  73      -0.582  21.002   7.751  1.00 12.05           C
ATOM    760  CD2 LEU A  73      -0.518  23.507   7.392  1.00 16.16           C
ATOM    761  H   LEU A  73      -2.273  21.302   3.337  1.00 16.84           H
ATOM    762  HA  LEU A  73      -2.108  19.971   5.684  1.00 17.98           H
ATOM    763  HB2 LEU A  73      -0.626  21.795   5.259  1.00 20.51           H
ATOM    764  HB3 LEU A  73      -1.882  22.755   5.286  1.00 20.51           H
ATOM    765  HG  LEU A  73      -2.170  22.232   7.572  1.00 17.98           H
ATOM    766 HD11 LEU A  73      -0.467  21.165   8.701  1.00 14.46           H
ATOM    767 HD12 LEU A  73      -1.106  20.197   7.615  1.00 14.46           H
ATOM    768 HD13 LEU A  73       0.284  20.910   7.324  1.00 14.46           H
ATOM    769 HD21 LEU A  73      -0.400  23.631   8.347  1.00 19.39           H
ATOM    770 HD22 LEU A  73       0.346  23.454   6.955  1.00 19.39           H
ATOM    771 HD23 LEU A  73      -1.031  24.243   7.023  1.00 19.39           H
ATOM    772  N   LEU A  74      -4.450  20.095   6.298  1.00 12.44           N
ATOM    773  CA  LEU A  74      -5.890  20.113   6.502  1.00 14.25           C
ATOM    774  C   LEU A  74      -6.334  21.424   7.148  1.00 17.09           C
ATOM    775  O   LEU A  74      -5.637  21.966   8.011  1.00 14.46           O
ATOM    776  CB  LEU A  74      -6.314  18.953   7.375  1.00 15.23           C
ATOM    777  CG  LEU A  74      -5.999  17.516   6.964  1.00 18.48           C
ATOM    778  CD1 LEU A  74      -6.932  16.592   7.720  1.00 24.05           C
ATOM    779  CD2 LEU A  74      -6.196  17.280   5.483  1.00 17.59           C
ATOM    780  H   LEU A  74      -4.041  19.447   6.688  1.00 14.93           H
ATOM    781  HA  LEU A  74      -6.337  20.029   5.645  1.00 17.10           H
ATOM    782  HB2 LEU A  74      -5.906  19.083   8.245  1.00 18.28           H
ATOM    783  HB3 LEU A  74      -7.277  19.004   7.475  1.00 18.28           H
ATOM    784  HG  LEU A  74      -5.084  17.298   7.198  1.00 22.17           H
ATOM    785 HD11 LEU A  74      -6.741  15.676   7.466  1.00 28.86           H
ATOM    786 HD12 LEU A  74      -6.788  16.709   8.672  1.00 28.86           H
ATOM    787 HD13 LEU A  74      -7.848  16.815   7.494  1.00 28.86           H
ATOM    788 HD21 LEU A  74      -5.983  16.356   5.280  1.00 21.11           H
ATOM    789 HD22 LEU A  74      -7.121  17.465   5.254  1.00 21.11           H
ATOM    790 HD23 LEU A  74      -5.608  17.872   4.988  1.00 21.11           H
ATOM    791  N   THR A  75      -7.522  21.899   6.739  1.00 13.59           N
ATOM    792  CA  THR A  75      -8.071  23.185   7.183  1.00 15.10           C
ATOM    793  C   THR A  75      -9.267  23.051   8.109  1.00 14.48           C
ATOM    794  O   THR A  75      -9.663  24.061   8.719  1.00 15.16           O
ATOM    795  CB  THR A  75      -8.487  24.076   5.983  1.00 15.43           C
ATOM    796  OG1 THR A  75      -9.532  23.442   5.226  1.00 17.17           O
ATOM    797  CG2 THR A  75      -7.306  24.373   5.058  1.00 15.64           C
ATOM    798  H   THR A  75      -8.038  21.482   6.192  1.00 16.31           H
ATOM    799  HA  THR A  75      -7.379  23.659   7.670  1.00 18.12           H
ATOM    800  HB  THR A  75      -8.818  24.923   6.322  1.00 18.52           H
ATOM    801  HG1 THR A  75      -9.264  22.701   4.932  1.00 20.61           H
ATOM    802 HG21 THR A  75      -7.596  24.930   4.319  1.00 18.77           H
ATOM    803 HG22 THR A  75      -6.609  24.837   5.548  1.00 18.77           H
ATOM    804 HG23 THR A  75      -6.945  23.544   4.705  1.00 18.77           H
ATOM    805  N   THR A  76      -9.854  21.861   8.241  1.00 14.87           N
ATOM    806  CA  THR A  76     -11.026  21.743   9.116  1.00 14.43           C
ATOM    807  C   THR A  76     -10.637  21.631  10.570  1.00 13.38           C
ATOM    808  O   THR A  76     -11.513  21.629  11.441  1.00 15.13           O
ATOM    809  CB  THR A  76     -11.953  20.594   8.687  1.00 16.57           C
ATOM    810  OG1 THR A  76     -11.232  19.368   8.576  1.00 15.02           O
ATOM    811  CG2 THR A  76     -12.597  20.938   7.367  1.00 16.54           C
ATOM    812  H   THR A  76      -9.608  21.134   7.853  1.00 17.85           H
ATOM    813  HA  THR A  76     -11.540  22.561   9.029  1.00 17.32           H
ATOM    814  HB  THR A  76     -12.656  20.490   9.347  1.00 19.88           H
ATOM    815  HG1 THR A  76     -10.622  19.444   8.003  1.00 18.02           H
ATOM    816 HG21 THR A  76     -13.184  20.219   7.088  1.00 19.84           H
ATOM    817 HG22 THR A  76     -13.115  21.753   7.454  1.00 19.84           H
ATOM    818 HG23 THR A  76     -11.914  21.069   6.690  1.00 19.84           H
ATOM    819  N   LYS A  77      -9.341  21.623  10.835  1.00 13.09           N
ATOM    820  CA  LYS A  77      -8.773  21.903  12.135  1.00 12.91           C
ATOM    821  C   LYS A  77      -7.393  22.456  11.845  1.00 14.51           C
ATOM    822  O   LYS A  77      -6.845  22.231  10.768  1.00 17.80           O
ATOM    823  CB  LYS A  77      -8.681  20.657  13.035  1.00 16.20           C
ATOM    824  CG  LYS A  77      -7.600  19.660  12.607  1.00 14.45           C
ATOM    825  CD  LYS A  77      -7.586  18.419  13.444  1.00 15.32           C
ATOM    826  CE  LYS A  77      -6.314  17.622  13.152  1.00 13.70           C
ATOM    827  NZ  LYS A  77      -6.371  16.377  13.987  1.00 14.75           N1+
ATOM    828  H   LYS A  77      -8.743  21.449  10.243  1.00 15.71           H
ATOM    829  HA  LYS A  77      -9.297  22.582  12.587  1.00 15.49           H
ATOM    830  HB2 LYS A  77      -8.480  20.940  13.941  1.00 19.44           H
ATOM    831  HB3 LYS A  77      -9.534  20.195  13.017  1.00 19.44           H
ATOM    832  HG2 LYS A  77      -7.759  19.398  11.686  1.00 17.34           H
ATOM    833  HG3 LYS A  77      -6.731  20.084  12.685  1.00 17.34           H
ATOM    834  HD2 LYS A  77      -7.593  18.658  14.384  1.00 18.39           H
ATOM    835  HD3 LYS A  77      -8.354  17.868  13.225  1.00 18.39           H
ATOM    836  HE2 LYS A  77      -6.283  17.375  12.215  1.00 16.44           H
ATOM    837  HE3 LYS A  77      -5.532  18.138  13.405  1.00 16.44           H
ATOM    838  HZ1 LYS A  77      -5.645  15.882  13.845  1.00 17.70           H
ATOM    839  HZ2 LYS A  77      -6.412  16.590  14.850  1.00 17.70           H
ATOM    840  HZ3 LYS A  77      -7.092  15.900  13.772  1.00 17.70           H
ATOM    841  N   ARG A  78      -6.832  23.175  12.797  1.00 14.80           N
ATOM    842  CA  ARG A  78      -5.472  23.687  12.633  1.00 20.29           C
ATOM    843  C   ARG A  78      -4.473  22.579  12.956  1.00 21.34           C
ATOM    844  O   ARG A  78      -4.435  22.077  14.085  1.00 18.19           O
ATOM    845  CB  ARG A  78      -5.238  24.902  13.525  1.00 14.46           C
ATOM    846  CG  ARG A  78      -3.773  25.337  13.650  1.00 20.01           C
ATOM    847  CD  ARG A  78      -3.607  26.643  14.480  1.00 27.83           C
ATOM    848  NE  ARG A  78      -4.202  27.814  13.839  1.00 25.28           N
ATOM    849  CZ  ARG A  78      -3.630  28.515  12.851  1.00 20.90           C
ATOM    850  NH1 ARG A  78      -2.456  28.149  12.357  1.00 24.93           N
ATOM    851  NH2 ARG A  78      -4.251  29.563  12.326  1.00 28.38           N1+
ATOM    852  H   ARG A  78      -7.206  23.383  13.543  1.00 17.77           H
ATOM    853  HA  ARG A  78      -5.341  23.957  11.710  1.00 24.35           H
ATOM    854  HB2 ARG A  78      -5.736  25.652  13.163  1.00 17.36           H
ATOM    855  HB3 ARG A  78      -5.560  24.697  14.417  1.00 17.36           H
ATOM    856  HG2 ARG A  78      -3.271  24.634  14.091  1.00 24.01           H
ATOM    857  HG3 ARG A  78      -3.414  25.496  12.763  1.00 24.01           H
ATOM    858  HD2 ARG A  78      -4.035  26.524  15.342  1.00 33.39           H
ATOM    859  HD3 ARG A  78      -2.661  26.819  14.602  1.00 33.39           H
ATOM    860  HE  ARG A  78      -4.975  28.071  14.115  1.00 30.34           H
ATOM    861 HH11 ARG A  78      -2.045  27.468  12.686  1.00 29.91           H
ATOM    862 HH12 ARG A  78      -2.098  28.601  11.719  1.00 29.91           H
ATOM    863 HH21 ARG A  78      -5.016  29.808  12.633  1.00 34.06           H
ATOM    864 HH22 ARG A  78      -3.882  30.006  11.688  1.00 34.06           H
ATOM    865  N   VAL A  79      -3.657  22.201  11.962  1.00 16.40           N
ATOM    866  CA  VAL A  79      -2.675  21.130  12.104  1.00 17.08           C
ATOM    867  C   VAL A  79      -1.372  21.733  12.617  1.00 21.13           C
ATOM    868  O   VAL A  79      -0.993  22.851  12.238  1.00 15.88           O
ATOM    869  CB  VAL A  79      -2.473  20.387  10.772  1.00 16.75           C
ATOM    870  CG1 VAL A  79      -1.373  19.339  10.888  1.00 21.00           C
ATOM    871  CG2 VAL A  79      -3.760  19.745  10.330  1.00 20.13           C
ATOM    872  H   VAL A  79      -3.658  22.561  11.181  1.00 19.68           H
ATOM    873  HA  VAL A  79      -2.992  20.491  12.761  1.00 20.50           H
ATOM    874  HB  VAL A  79      -2.208  21.026  10.092  1.00 20.10           H
ATOM    875 HG11 VAL A  79      -1.273  18.891  10.033  1.00 25.20           H
ATOM    876 HG12 VAL A  79      -0.543  19.778  11.131  1.00 25.20           H
ATOM    877 HG13 VAL A  79      -1.620  18.696  11.571  1.00 25.20           H
ATOM    878 HG21 VAL A  79      -3.610  19.284   9.490  1.00 24.15           H
ATOM    879 HG22 VAL A  79      -4.047  19.114  11.008  1.00 24.15           H
ATOM    880 HG23 VAL A  79      -4.433  20.435  10.213  1.00 24.15           H
ATOM    881  N   PHE A  80      -0.685  20.978  13.488  1.00 18.24           N
ATOM    882  CA  PHE A  80       0.558  21.406  14.150  1.00 16.64           C
ATOM    883  C   PHE A  80       1.715  21.349  13.152  1.00 13.14           C
ATOM    884  O   PHE A  80       2.565  20.462  13.202  1.00 16.78           O
ATOM    885  CB  PHE A  80       0.816  20.491  15.358  1.00 22.53           C
ATOM    886  CG  PHE A  80       2.003  20.864  16.197  1.00 21.18           C
ATOM    887  CD1 PHE A  80       2.414  22.162  16.273  1.00 18.13           C
ATOM    888  CD2 PHE A  80       2.701  19.904  16.910  1.00 26.63           C
ATOM    889  CE1 PHE A  80       3.503  22.528  17.030  1.00 22.33           C
ATOM    890  CE2 PHE A  80       3.806  20.261  17.675  1.00 24.46           C
ATOM    891  CZ  PHE A  80       4.198  21.575  17.725  1.00 25.70           C
ATOM    892  H   PHE A  80      -0.930  20.186  13.719  1.00 21.89           H
ATOM    893  HA  PHE A  80       0.463  22.319  14.465  1.00 19.97           H
ATOM    894  HB2 PHE A  80       0.035  20.511  15.932  1.00 27.04           H
ATOM    895  HB3 PHE A  80       0.960  19.588  15.035  1.00 27.04           H
ATOM    896  HD1 PHE A  80       1.951  22.814  15.797  1.00 21.75           H
ATOM    897  HD2 PHE A  80       2.436  19.013  16.867  1.00 31.95           H
ATOM    898  HE1 PHE A  80       3.768  23.418  17.066  1.00 26.80           H
ATOM    899  HE2 PHE A  80       4.274  19.614  18.151  1.00 29.35           H
ATOM    900  HZ  PHE A  80       4.931  21.821  18.243  1.00 30.84           H
ATOM    901  N   TRP A  81       1.768  22.336  12.251  1.00 17.51           N
ATOM    902  CA  TRP A  81       2.729  22.318  11.141  1.00 14.30           C
ATOM    903  C   TRP A  81       4.166  22.318  11.641  1.00 14.31           C
ATOM    904  O   TRP A  81       5.030  21.631  11.075  1.00 13.92           O
ATOM    905  CB  TRP A  81       2.512  23.521  10.211  1.00 15.86           C
ATOM    906  CG  TRP A  81       3.625  23.729   9.301  1.00 13.45           C
ATOM    907  CD1 TRP A  81       4.536  24.746   9.341  1.00 15.59           C
ATOM    908  CD2 TRP A  81       3.985  22.917   8.174  1.00 12.67           C
ATOM    909  NE1 TRP A  81       5.432  24.613   8.326  1.00 17.18           N
ATOM    910  CE2 TRP A  81       5.120  23.509   7.583  1.00 15.78           C
ATOM    911  CE3 TRP A  81       3.463  21.762   7.610  1.00 13.83           C
ATOM    912  CZ2 TRP A  81       5.762  22.961   6.470  1.00 16.62           C
ATOM    913  CZ3 TRP A  81       4.089  21.228   6.490  1.00 15.22           C
ATOM    914  CH2 TRP A  81       5.207  21.827   5.932  1.00 17.06           C
ATOM    915  H   TRP A  81       1.257  23.027  12.260  1.00 21.01           H
ATOM    916  HA  TRP A  81       2.594  21.510  10.621  1.00 17.16           H
ATOM    917  HB2 TRP A  81       1.714  23.371   9.680  1.00 19.03           H
ATOM    918  HB3 TRP A  81       2.409  24.322  10.748  1.00 19.03           H
ATOM    919  HD1 TRP A  81       4.545  25.429   9.972  1.00 18.70           H
ATOM    920  HE1 TRP A  81       6.090  25.145   8.171  1.00 20.61           H
ATOM    921  HE3 TRP A  81       2.712  21.353   7.975  1.00 16.59           H
ATOM    922  HZ2 TRP A  81       6.507  23.367   6.089  1.00 19.94           H
ATOM    923  HZ3 TRP A  81       3.747  20.454   6.104  1.00 18.26           H
ATOM    924  HH2 TRP A  81       5.602  21.441   5.183  1.00 20.47           H
ATOM    925  N   LYS A  82       4.439  23.047  12.734  1.00 16.89           N
ATOM    926  CA  LYS A  82       5.807  23.097  13.266  1.00 17.17           C
ATOM    927  C   LYS A  82       6.261  21.702  13.650  1.00 16.37           C
ATOM    928  O   LYS A  82       7.416  21.306  13.422  1.00 13.71           O
ATOM    929  CB  LYS A  82       5.889  24.020  14.494  1.00 12.74           C
ATOM    930  CG  LYS A  82       7.195  23.852  15.258  1.00 24.49           C
ATOM    931  CD  LYS A  82       7.335  24.778  16.485  1.00 31.35           C
ATOM    932  CE  LYS A  82       8.753  24.724  17.028  1.00 27.49           C
ATOM    933  NZ  LYS A  82       9.000  25.707  18.091  1.00 37.73           N1+
ATOM    934  H   LYS A  82       3.864  23.511  13.174  1.00 20.27           H
ATOM    935  HA  LYS A  82       6.407  23.438  12.585  1.00 20.60           H
ATOM    936  HB2 LYS A  82       5.828  24.943  14.201  1.00 15.28           H
ATOM    937  HB3 LYS A  82       5.158  23.812  15.096  1.00 15.28           H
ATOM    938  HG2 LYS A  82       7.256  22.936  15.571  1.00 29.39           H
ATOM    939  HG3 LYS A  82       7.933  24.043  14.658  1.00 29.39           H
ATOM    940  HD2 LYS A  82       7.140  25.692  16.225  1.00 37.62           H
ATOM    941  HD3 LYS A  82       6.727  24.486  17.182  1.00 37.62           H
ATOM    942  HE2 LYS A  82       8.917  23.840  17.393  1.00 32.99           H
ATOM    943  HE3 LYS A  82       9.375  24.903  16.305  1.00 32.99           H
ATOM    944  HZ1 LYS A  82       9.840  25.640  18.379  1.00 45.27           H
ATOM    945  HZ2 LYS A  82       8.865  26.530  17.781  1.00 45.27           H
ATOM    946  HZ3 LYS A  82       8.448  25.561  18.774  1.00 45.27           H
ATOM    947  N   GLY A  83       5.351  20.946  14.224  1.00 14.57           N
ATOM    948  CA  GLY A  83       5.666  19.576  14.578  1.00 19.98           C
ATOM    949  C   GLY A  83       5.973  18.727  13.362  1.00 15.60           C
ATOM    950  O   GLY A  83       6.910  17.940  13.375  1.00 15.19           O
ATOM    951  H   GLY A  83       4.551  21.195  14.419  1.00 17.48           H
ATOM    952  HA2 GLY A  83       6.438  19.563  15.165  1.00 23.98           H
ATOM    953  HA3 GLY A  83       4.915  19.181  15.047  1.00 23.98           H
ATOM    954  N   VAL A  84       5.166  18.872  12.305  1.00 16.83           N
ATOM    955  CA  VAL A  84       5.384  18.142  11.051  1.00 13.17           C
ATOM    956  C   VAL A  84       6.783  18.398  10.523  1.00 17.99           C
ATOM    957  O   VAL A  84       7.539  17.471  10.202  1.00 13.96           O
ATOM    958  CB  VAL A  84       4.330  18.564  10.017  1.00 13.10           C
ATOM    959  CG1 VAL A  84       4.613  17.939   8.602  1.00 14.85           C
ATOM    960  CG2 VAL A  84       2.912  18.213  10.499  1.00 12.04           C
ATOM    961  H   VAL A  84       4.480  19.390  12.290  1.00 20.19           H
ATOM    962  HA  VAL A  84       5.289  17.191  11.213  1.00 15.80           H
ATOM    963  HB  VAL A  84       4.369  19.529   9.919  1.00 15.73           H
ATOM    964 HG11 VAL A  84       3.925  18.232   7.984  1.00 17.82           H
ATOM    965 HG12 VAL A  84       5.484  18.238   8.294  1.00 17.82           H
ATOM    966 HG13 VAL A  84       4.602  16.972   8.677  1.00 17.82           H
ATOM    967 HG21 VAL A  84       2.272  18.491   9.826  1.00 14.45           H
ATOM    968 HG22 VAL A  84       2.854  17.254  10.635  1.00 14.45           H
ATOM    969 HG23 VAL A  84       2.739  18.677  11.333  1.00 14.45           H
ATOM    970  N   LEU A  85       7.126  19.673  10.399  1.00 13.30           N
ATOM    971  CA  LEU A  85       8.384  20.071   9.800  1.00 11.40           C
ATOM    972  C   LEU A  85       9.564  19.589  10.629  1.00 14.21           C
ATOM    973  O   LEU A  85      10.469  18.942  10.111  1.00 14.52           O
ATOM    974  CB  LEU A  85       8.379  21.604   9.661  1.00 12.79           C
ATOM    975  CG  LEU A  85       9.637  22.327   9.188  1.00 15.59           C
ATOM    976  CD1 LEU A  85      10.126  21.772   7.870  1.00 17.48           C
ATOM    977  CD2 LEU A  85       9.364  23.766   9.065  1.00 17.69           C
ATOM    978  H   LEU A  85       6.639  20.332  10.659  1.00 15.96           H
ATOM    979  HA  LEU A  85       8.455  19.683   8.913  1.00 13.68           H
ATOM    980  HB2 LEU A  85       7.675  21.838   9.036  1.00 15.35           H
ATOM    981  HB3 LEU A  85       8.159  21.975  10.531  1.00 15.35           H
ATOM    982  HG  LEU A  85      10.340  22.208   9.846  1.00 18.71           H
ATOM    983 HD11 LEU A  85      10.924  22.254   7.601  1.00 20.98           H
ATOM    984 HD12 LEU A  85      10.330  20.830   7.981  1.00 20.98           H
ATOM    985 HD13 LEU A  85       9.431  21.884   7.203  1.00 20.98           H
ATOM    986 HD21 LEU A  85      10.170  24.215   8.764  1.00 21.23           H
ATOM    987 HD22 LEU A  85       8.651  23.898   8.422  1.00 21.23           H
ATOM    988 HD23 LEU A  85       9.097  24.111   9.932  1.00 21.23           H
ATOM    989  N   GLU A  86       9.569  19.922  11.926  1.00 14.43           N
ATOM    990  CA  GLU A  86      10.633  19.528  12.846  1.00 16.74           C
ATOM    991  C   GLU A  86      10.797  18.000  12.904  1.00 16.84           C
ATOM    992  O   GLU A  86      11.929  17.479  12.926  1.00 14.97           O
ATOM    993  CB  GLU A  86      10.267  20.159  14.200  1.00 25.31           C
ATOM    994  CG  GLU A  86      11.259  21.056  14.957  1.00 38.29           C
ATOM    995  CD  GLU A  86      12.190  21.954  14.135  1.00 21.09           C
ATOM    996  OE1 GLU A  86      12.053  23.208  14.014  1.00 21.86           O
ATOM    997  OE2 GLU A  86      13.166  21.361  13.676  1.00 26.28           O1-
ATOM    998  H   GLU A  86       8.950  20.387  12.300  1.00 17.32           H
ATOM    999  HA  GLU A  86      11.473  19.912  12.548  1.00 20.09           H
ATOM   1000  HB2 GLU A  86       9.471  20.695  14.059  1.00 30.37           H
ATOM   1001  HB3 GLU A  86      10.046  19.432  14.803  1.00 30.37           H
ATOM   1002  HG2 GLU A  86      10.747  21.639  15.540  1.00 45.95           H
ATOM   1003  HG3 GLU A  86      11.824  20.484  15.499  1.00 45.95           H
ATOM   1004  N   GLU A  87       9.682  17.258  12.937  1.00 15.16           N
ATOM   1005  CA  GLU A  87       9.789  15.804  12.969  1.00 16.67           C
ATOM   1006  C   GLU A  87      10.487  15.278  11.723  1.00 12.60           C
ATOM   1007  O   GLU A  87      11.319  14.370  11.803  1.00 16.01           O
ATOM   1008  CB  GLU A  87       8.413  15.154  13.088  1.00 16.10           C
ATOM   1009  CG  GLU A  87       8.519  13.610  13.144  1.00 16.33           C
ATOM   1010  CD  GLU A  87       7.197  12.874  12.853  1.00 22.53           C
ATOM   1011  OE1 GLU A  87       6.434  13.375  11.995  1.00 19.44           O
ATOM   1012  OE2 GLU A  87       6.922  11.803  13.493  1.00 16.05           O1-
ATOM   1013  H   GLU A  87       8.878  17.566  12.941  1.00 18.19           H
ATOM   1014  HA  GLU A  87      10.314  15.542  13.742  1.00 20.00           H
ATOM   1015  HB2 GLU A  87       7.984  15.460  13.903  1.00 19.32           H
ATOM   1016  HB3 GLU A  87       7.877  15.395  12.316  1.00 19.32           H
ATOM   1017  HG2 GLU A  87       9.170  13.318  12.487  1.00 19.59           H
ATOM   1018  HG3 GLU A  87       8.812  13.350  14.032  1.00 19.59           H
ATOM   1019  N   LEU A  88      10.130  15.803  10.553  1.00 16.44           N
ATOM   1020  CA  LEU A  88      10.736  15.300   9.324  1.00 13.18           C
ATOM   1021  C   LEU A  88      12.211  15.689   9.230  1.00 14.60           C
ATOM   1022  O   LEU A  88      13.033  14.906   8.747  1.00 15.14           O
ATOM   1023  CB  LEU A  88       9.958  15.811   8.101  1.00 13.37           C
ATOM   1024  CG  LEU A  88      10.476  15.311   6.772  1.00 13.38           C
ATOM   1025  CD1 LEU A  88      10.456  13.780   6.748  1.00 18.10           C
ATOM   1026  CD2 LEU A  88       9.677  15.878   5.613  1.00 15.24           C
ATOM   1027  H   LEU A  88       9.555  16.433  10.444  1.00 19.73           H
ATOM   1028  HA  LEU A  88      10.685  14.332   9.324  1.00 15.81           H
ATOM   1029  HB2 LEU A  88       9.034  15.528   8.181  1.00 16.04           H
ATOM   1030  HB3 LEU A  88      10.003  16.780   8.087  1.00 16.04           H
ATOM   1031  HG  LEU A  88      11.397  15.597   6.667  1.00 16.06           H
ATOM   1032 HD11 LEU A  88      10.791  13.474   5.891  1.00 21.72           H
ATOM   1033 HD12 LEU A  88      11.021  13.446   7.463  1.00 21.72           H
ATOM   1034 HD13 LEU A  88       9.544  13.475   6.876  1.00 21.72           H
ATOM   1035 HD21 LEU A  88      10.040  15.534   4.782  1.00 18.29           H
ATOM   1036 HD22 LEU A  88       8.750  15.607   5.707  1.00 18.29           H
ATOM   1037 HD23 LEU A  88       9.743  16.845   5.628  1.00 18.29           H
ATOM   1038  N   LEU A  89      12.576  16.889   9.693  1.00 13.95           N
ATOM   1039  CA  LEU A  89      14.000  17.235   9.715  1.00 23.70           C
ATOM   1040  C   LEU A  89      14.748  16.292  10.645  1.00 17.90           C
ATOM   1041  O   LEU A  89      15.888  15.892  10.378  1.00 18.85           O
ATOM   1042  CB  LEU A  89      14.189  18.676  10.162  1.00 17.54           C
ATOM   1043  CG  LEU A  89      13.588  19.800   9.286  1.00 15.14           C
ATOM   1044  CD1 LEU A  89      13.778  21.115   9.934  1.00 19.06           C
ATOM   1045  CD2 LEU A  89      14.266  19.829   7.900  1.00 21.43           C
ATOM   1046  H   LEU A  89      12.044  17.496   9.989  1.00 16.74           H
ATOM   1047  HA  LEU A  89      14.368  17.141   8.822  1.00 28.44           H
ATOM   1048  HB2 LEU A  89      13.797  18.767  11.044  1.00 21.05           H
ATOM   1049  HB3 LEU A  89      15.142  18.845  10.221  1.00 21.05           H
ATOM   1050  HG  LEU A  89      12.638  19.647   9.164  1.00 18.17           H
ATOM   1051 HD11 LEU A  89      13.395  21.804   9.369  1.00 22.87           H
ATOM   1052 HD12 LEU A  89      13.334  21.108  10.796  1.00 22.87           H
ATOM   1053 HD13 LEU A  89      14.728  21.274  10.053  1.00 22.87           H
ATOM   1054 HD21 LEU A  89      13.872  20.541   7.372  1.00 25.72           H
ATOM   1055 HD22 LEU A  89      15.215  19.990   8.017  1.00 25.72           H
ATOM   1056 HD23 LEU A  89      14.126  18.975   7.463  1.00 25.72           H
ATOM   1057  N   TRP A  90      14.101  15.923  11.738  1.00 17.69           N
ATOM   1058  CA  TRP A  90      14.680  15.015  12.708  1.00 18.39           C
ATOM   1059  C   TRP A  90      14.868  13.617  12.101  1.00 20.36           C
ATOM   1060  O   TRP A  90      15.919  12.995  12.287  1.00 21.79           O
ATOM   1061  CB  TRP A  90      13.754  15.067  13.931  1.00 16.40           C
ATOM   1062  CG  TRP A  90      13.973  14.165  15.041  1.00 18.94           C
ATOM   1063  CD1 TRP A  90      14.943  14.259  16.003  1.00 22.20           C
ATOM   1064  CD2 TRP A  90      13.151  13.057  15.393  1.00 22.04           C
ATOM   1065  NE1 TRP A  90      14.788  13.248  16.924  1.00 18.34           N
ATOM   1066  CE2 TRP A  90      13.692  12.501  16.574  1.00 22.08           C
ATOM   1067  CE3 TRP A  90      12.010  12.467  14.826  1.00 16.72           C
ATOM   1068  CZ2 TRP A  90      13.150  11.388  17.186  1.00 22.02           C
ATOM   1069  CZ3 TRP A  90      11.462  11.341  15.454  1.00 22.05           C
ATOM   1070  CH2 TRP A  90      12.040  10.824  16.626  1.00 20.37           C
ATOM   1071  H   TRP A  90      13.310  16.191  11.943  1.00 21.23           H
ATOM   1072  HA  TRP A  90      15.551  15.347  12.976  1.00 22.06           H
ATOM   1073  HB2 TRP A  90      13.800  15.966  14.293  1.00 19.68           H
ATOM   1074  HB3 TRP A  90      12.850  14.904  13.619  1.00 19.68           H
ATOM   1075  HD1 TRP A  90      15.610  14.906  16.028  1.00 26.64           H
ATOM   1076  HE1 TRP A  90      15.293  13.110  17.606  1.00 22.01           H
ATOM   1077  HE3 TRP A  90      11.628  12.816  14.054  1.00 20.06           H
ATOM   1078  HZ2 TRP A  90      13.528  11.035  17.959  1.00 26.43           H
ATOM   1079  HZ3 TRP A  90      10.707  10.934  15.094  1.00 26.46           H
ATOM   1080  HH2 TRP A  90      11.664  10.072  17.023  1.00 24.45           H
ATOM   1081  N   PHE A  91      13.895  13.142  11.311  1.00 17.18           N
ATOM   1082  CA  PHE A  91      14.054  11.886  10.570  1.00 16.28           C
ATOM   1083  C   PHE A  91      15.280  11.933   9.660  1.00 19.98           C
ATOM   1084  O   PHE A  91      16.064  10.976   9.589  1.00 17.60           O
ATOM   1085  CB  PHE A  91      12.831  11.611   9.673  1.00 17.08           C
ATOM   1086  CG  PHE A  91      11.585  11.194  10.392  1.00 21.51           C
ATOM   1087  CD1 PHE A  91      11.622  10.641  11.658  1.00 20.88           C
ATOM   1088  CD2 PHE A  91      10.351  11.307   9.737  1.00 25.22           C
ATOM   1089  CE1 PHE A  91      10.442  10.226  12.276  1.00 23.35           C
ATOM   1090  CE2 PHE A  91       9.193  10.919  10.332  1.00 19.12           C
ATOM   1091  CZ  PHE A  91       9.228  10.359  11.601  1.00 23.87           C
ATOM   1092  H   PHE A  91      13.137  13.529  11.188  1.00 20.61           H
ATOM   1093  HA  PHE A  91      14.156  11.149  11.193  1.00 19.53           H
ATOM   1094  HB2 PHE A  91      12.625  12.420   9.180  1.00 20.50           H
ATOM   1095  HB3 PHE A  91      13.060  10.902   9.052  1.00 20.50           H
ATOM   1096  HD1 PHE A  91      12.435  10.544  12.099  1.00 25.06           H
ATOM   1097  HD2 PHE A  91      10.323  11.671   8.881  1.00 30.26           H
ATOM   1098  HE1 PHE A  91      10.465   9.863  13.132  1.00 28.02           H
ATOM   1099  HE2 PHE A  91       8.384  11.008   9.882  1.00 22.95           H
ATOM   1100  HZ  PHE A  91       8.437  10.099  12.014  1.00 28.64           H
ATOM   1101  N   ILE A  92      15.391  13.009   8.883  1.00 17.43           N
ATOM   1102  CA  ILE A  92      16.448  13.152   7.879  1.00 21.44           C
ATOM   1103  C   ILE A  92      17.816  13.180   8.549  1.00 20.37           C
ATOM   1104  O   ILE A  92      18.789  12.632   8.028  1.00 24.80           O
ATOM   1105  CB  ILE A  92      16.197  14.427   7.049  1.00 20.75           C
ATOM   1106  CG1 ILE A  92      14.918  14.253   6.216  1.00 17.77           C
ATOM   1107  CG2 ILE A  92      17.432  14.747   6.147  1.00 18.39           C
ATOM   1108  CD1 ILE A  92      14.385  15.545   5.638  1.00 22.29           C
ATOM   1109  H   ILE A  92      14.857  13.682   8.918  1.00 20.92           H
ATOM   1110  HA  ILE A  92      16.421  12.391   7.279  1.00 25.73           H
ATOM   1111  HB  ILE A  92      16.065  15.169   7.660  1.00 24.90           H
ATOM   1112 HG12 ILE A  92      15.106  13.653   5.477  1.00 21.32           H
ATOM   1113 HG13 ILE A  92      14.227  13.873   6.780  1.00 21.32           H
ATOM   1114 HG21 ILE A  92      17.249  15.551   5.636  1.00 22.07           H
ATOM   1115 HG22 ILE A  92      18.209  14.882   6.712  1.00 22.07           H
ATOM   1116 HG23 ILE A  92      17.585  14.001   5.546  1.00 22.07           H
ATOM   1117 HD11 ILE A  92      13.582  15.354   5.129  1.00 26.75           H
ATOM   1118 HD12 ILE A  92      14.180  16.154   6.365  1.00 26.75           H
ATOM   1119 HD13 ILE A  92      15.060  15.934   5.060  1.00 26.75           H
ATOM   1120  N   LYS A  93      17.903  13.813   9.711  1.00 18.54           N
ATOM   1121  CA  LYS A  93      19.141  13.803  10.494  1.00 28.49           C
ATOM   1122  C   LYS A  93      19.539  12.399  10.944  1.00 26.03           C
ATOM   1123  O   LYS A  93      20.644  12.232  11.466  1.00 25.30           O
ATOM   1124  CB  LYS A  93      18.990  14.647  11.770  1.00 26.89           C
ATOM   1125  CG  LYS A  93      18.701  16.105  11.610  1.00 40.48           C
ATOM   1126  CD  LYS A  93      18.031  16.671  12.894  1.00 38.65           C
ATOM   1127  CE  LYS A  93      19.003  16.824  14.033  1.00 43.29           C
ATOM   1128  NZ  LYS A  93      18.493  17.768  15.084  1.00 28.79           N1+
ATOM   1129  H   LYS A  93      17.262  14.257  10.072  1.00 22.24           H
ATOM   1130  HA  LYS A  93      19.863  14.173   9.962  1.00 34.18           H
ATOM   1131  HB2 LYS A  93      18.265  14.271  12.293  1.00 32.27           H
ATOM   1132  HB3 LYS A  93      19.815  14.576  12.274  1.00 32.27           H
ATOM   1133  HG2 LYS A  93      19.531  16.584  11.459  1.00 48.57           H
ATOM   1134  HG3 LYS A  93      18.094  16.234  10.864  1.00 48.57           H
ATOM   1135  HD2 LYS A  93      17.658  17.544  12.697  1.00 46.38           H
ATOM   1136  HD3 LYS A  93      17.328  16.065  13.177  1.00 46.38           H
ATOM   1137  HE2 LYS A  93      19.147  15.959  14.447  1.00 51.95           H
ATOM   1138  HE3 LYS A  93      19.841  17.175  13.692  1.00 51.95           H
ATOM   1139  HZ1 LYS A  93      19.087  17.839  15.743  1.00 34.55           H
ATOM   1140  HZ2 LYS A  93      18.357  18.573  14.730  1.00 34.55           H
ATOM   1141  HZ3 LYS A  93      17.726  17.465  15.418  1.00 34.55           H
ATOM   1142  N   GLY A  94      18.642  11.416  10.819  1.00 23.82           N
ATOM   1143  CA  GLY A  94      18.872  10.046  11.231  1.00 28.19           C
ATOM   1144  C   GLY A  94      18.663   9.799  12.700  1.00 29.17           C
ATOM   1145  O   GLY A  94      19.068   8.746  13.210  1.00 26.83           O
ATOM   1146  H   GLY A  94      17.860  11.535  10.482  1.00 28.59           H
ATOM   1147  HA2 GLY A  94      18.273   9.462  10.740  1.00 33.83           H
ATOM   1148  HA3 GLY A  94      19.783   9.797  11.011  1.00 33.83           H
ATOM   1149  N   SER A  95      18.046  10.737  13.391  1.00 23.44           N
ATOM   1150  CA  SER A  95      17.970  10.681  14.828  1.00 25.18           C
ATOM   1151  C   SER A  95      16.903   9.685  15.259  1.00 18.96           C
ATOM   1152  O   SER A  95      15.850   9.549  14.627  1.00 24.89           O
ATOM   1153  CB  SER A  95      17.675  12.067  15.382  1.00 24.60           C
ATOM   1154  OG  SER A  95      17.443  12.037  16.781  1.00 28.79           O
ATOM   1155  H   SER A  95      17.660  11.423  13.044  1.00 28.13           H
ATOM   1156  HA  SER A  95      18.823  10.386  15.184  1.00 30.22           H
ATOM   1157  HB2 SER A  95      18.435  12.643  15.203  1.00 29.52           H
ATOM   1158  HB3 SER A  95      16.885  12.418  14.941  1.00 29.52           H
ATOM   1159  HG  SER A  95      16.785  11.544  16.952  1.00 34.55           H
ATOM   1160  N   THR A  96      17.195   8.961  16.333  1.00 20.44           N
ATOM   1161  CA  THR A  96      16.203   8.126  17.001  1.00 21.52           C
ATOM   1162  C   THR A  96      16.038   8.561  18.448  1.00 21.49           C
ATOM   1163  O   THR A  96      15.541   7.798  19.285  1.00 22.63           O
ATOM   1164  CB  THR A  96      16.610   6.652  16.914  1.00 25.33           C
ATOM   1165  OG1 THR A  96      17.889   6.495  17.523  1.00 24.78           O
ATOM   1166  CG2 THR A  96      16.709   6.141  15.439  1.00 22.01           C
ATOM   1167  H   THR A  96      17.972   8.935  16.699  1.00 24.52           H
ATOM   1168  HA  THR A  96      15.347   8.230  16.555  1.00 25.83           H
ATOM   1169  HB  THR A  96      15.959   6.109  17.384  1.00 30.40           H
ATOM   1170  HG1 THR A  96      18.129   5.691  17.485  1.00 29.73           H
ATOM   1171 HG21 THR A  96      16.969   5.206  15.430  1.00 26.41           H
ATOM   1172 HG22 THR A  96      15.850   6.234  14.998  1.00 26.41           H
ATOM   1173 HG23 THR A  96      17.371   6.657  14.953  1.00 26.41           H
ATOM   1174  N   ASN A  97      16.428   9.789  18.750  1.00 19.05           N
ATOM   1175  CA  ASN A  97      16.436  10.321  20.109  1.00 26.34           C
ATOM   1176  C   ASN A  97      15.315  11.344  20.245  1.00 23.01           C
ATOM   1177  O   ASN A  97      15.423  12.470  19.741  1.00 23.90           O
ATOM   1178  CB  ASN A  97      17.780  10.961  20.434  1.00 22.01           C
ATOM   1179  CG  ASN A  97      17.865  11.449  21.855  1.00 31.60           C
ATOM   1180  OD1 ASN A  97      16.864  11.560  22.559  1.00 29.25           O
ATOM   1181  ND2 ASN A  97      19.078  11.775  22.280  1.00 30.10           N
ATOM   1182  H   ASN A  97      16.703  10.356  18.165  1.00 22.86           H
ATOM   1183  HA  ASN A  97      16.276   9.602  20.741  1.00 31.61           H
ATOM   1184  HB2 ASN A  97      18.483  10.307  20.299  1.00 26.42           H
ATOM   1185  HB3 ASN A  97      17.918  11.722  19.847  1.00 26.42           H
ATOM   1186 HD21 ASN A  97      19.190  12.061  23.084  1.00 36.13           H
ATOM   1187 HD22 ASN A  97      19.753  11.701  21.752  1.00 36.13           H
ATOM   1188  N   ALA A  98      14.265  10.953  20.961  1.00 22.86           N
ATOM   1189  CA  ALA A  98      13.120  11.827  21.152  1.00 24.62           C
ATOM   1190  C   ALA A  98      13.525  13.138  21.784  1.00 21.83           C
ATOM   1191  O   ALA A  98      12.874  14.160  21.564  1.00 21.56           O
ATOM   1192  CB  ALA A  98      12.082  11.113  22.006  1.00 23.25           C
ATOM   1193  H   ALA A  98      14.194  10.187  21.346  1.00 27.44           H
ATOM   1194  HA  ALA A  98      12.720  12.020  20.289  1.00 29.54           H
ATOM   1195  HB1 ALA A  98      11.319  11.699  22.131  1.00 27.90           H
ATOM   1196  HB2 ALA A  98      11.805  10.301  21.552  1.00 27.90           H
ATOM   1197  HB3 ALA A  98      12.476  10.895  22.864  1.00 27.90           H
ATOM   1198  N   LYS A  99      14.593  13.137  22.569  1.00 23.96           N
ATOM   1199  CA  LYS A  99      15.012  14.373  23.206  1.00 25.52           C
ATOM   1200  C   LYS A  99      15.449  15.406  22.181  1.00 27.23           C
ATOM   1201  O   LYS A  99      15.244  16.597  22.405  1.00 26.37           O
ATOM   1202  CB  LYS A  99      16.157  14.106  24.189  1.00 25.80           C
ATOM   1203  CG  LYS A  99      15.777  13.110  25.264  1.00 31.98           C
ATOM   1204  CD  LYS A  99      16.817  13.002  26.365  1.00 41.34           C
ATOM   1205  CE  LYS A  99      16.801  14.244  27.252  1.00 50.09           C
ATOM   1206  NZ  LYS A  99      17.809  14.173  28.359  1.00 49.33           N1+
ATOM   1207  H   LYS A  99      15.081  12.452  22.745  1.00 28.75           H
ATOM   1208  HA  LYS A  99      14.266  14.742  23.705  1.00 30.63           H
ATOM   1209  HB2 LYS A  99      16.916  13.748  23.702  1.00 30.96           H
ATOM   1210  HB3 LYS A  99      16.403  14.938  24.623  1.00 30.96           H
ATOM   1211  HG2 LYS A  99      14.940  13.386  25.669  1.00 38.37           H
ATOM   1212  HG3 LYS A  99      15.676  12.233  24.861  1.00 38.37           H
ATOM   1213  HD2 LYS A  99      16.623  12.229  26.918  1.00 49.60           H
ATOM   1214  HD3 LYS A  99      17.698  12.921  25.968  1.00 49.60           H
ATOM   1215  HE2 LYS A  99      17.003  15.022  26.710  1.00 60.11           H
ATOM   1216  HE3 LYS A  99      15.922  14.336  27.651  1.00 60.11           H
ATOM   1217  HZ1 LYS A  99      17.770  14.912  28.853  1.00 59.19           H
ATOM   1218  HZ2 LYS A  99      17.643  13.469  28.877  1.00 59.19           H
ATOM   1219  HZ3 LYS A  99      18.628  14.095  28.019  1.00 59.19           H
ATOM   1220  N   GLU A 100      16.070  14.977  21.067  1.00 27.11           N
ATOM   1221  CA  GLU A 100      16.535  15.936  20.053  1.00 25.92           C
ATOM   1222  C   GLU A 100      15.368  16.606  19.341  1.00 24.34           C
ATOM   1223  O   GLU A 100      15.522  17.714  18.819  1.00 24.93           O
ATOM   1224  CB  GLU A 100      17.411  15.271  18.976  1.00 26.92           C
ATOM   1225  CG  GLU A 100      18.781  14.741  19.390  1.00 40.82           C
ATOM   1226  CD  GLU A 100      19.554  14.135  18.182  1.00 45.90           C
ATOM   1227  OE1 GLU A 100      19.668  14.839  17.143  1.00 57.67           O
ATOM   1228  OE2 GLU A 100      20.029  12.970  18.250  1.00 48.92           O1-
ATOM   1229  H   GLU A 100      16.230  14.153  20.880  1.00 32.53           H
ATOM   1230  HA  GLU A 100      17.061  16.626  20.486  1.00 31.10           H
ATOM   1231  HB2 GLU A 100      16.916  14.519  18.613  1.00 32.30           H
ATOM   1232  HB3 GLU A 100      17.561  15.920  18.271  1.00 32.30           H
ATOM   1233  HG2 GLU A 100      19.309  15.470  19.753  1.00 48.98           H
ATOM   1234  HG3 GLU A 100      18.667  14.046  20.057  1.00 48.98           H
ATOM   1235  N   LEU A 101      14.219  15.922  19.254  1.00 21.72           N
ATOM   1236  CA  LEU A 101      13.002  16.556  18.739  1.00 20.82           C
ATOM   1237  C   LEU A 101      12.345  17.417  19.808  1.00 23.48           C
ATOM   1238  O   LEU A 101      11.885  18.538  19.531  1.00 23.10           O
ATOM   1239  CB  LEU A 101      12.010  15.490  18.242  1.00 19.01           C
ATOM   1240  CG  LEU A 101      10.721  15.969  17.555  1.00 20.45           C
ATOM   1241  CD1 LEU A 101      11.061  16.933  16.396  1.00 17.18           C
ATOM   1242  CD2 LEU A 101       9.919  14.802  17.048  1.00 18.97           C
ATOM   1243  H   LEU A 101      14.121  15.099  19.485  1.00 26.06           H
ATOM   1244  HA  LEU A 101      13.233  17.128  17.990  1.00 24.99           H
ATOM   1245  HB2 LEU A 101      12.475  14.924  17.607  1.00 22.81           H
ATOM   1246  HB3 LEU A 101      11.740  14.956  19.006  1.00 22.81           H
ATOM   1247  HG  LEU A 101      10.178  16.450  18.198  1.00 24.55           H
ATOM   1248 HD11 LEU A 101      10.237  17.223  15.975  1.00 20.62           H
ATOM   1249 HD12 LEU A 101      11.538  17.699  16.753  1.00 20.62           H
ATOM   1250 HD13 LEU A 101      11.616  16.468  15.751  1.00 20.62           H
ATOM   1251 HD21 LEU A 101       9.114  15.135  16.620  1.00 22.77           H
ATOM   1252 HD22 LEU A 101      10.453  14.306  16.408  1.00 22.77           H
ATOM   1253 HD23 LEU A 101       9.685  14.232  17.797  1.00 22.77           H
ATOM   1254  N   SER A 102      12.281  16.888  21.030  1.00 21.57           N
ATOM   1255  CA  SER A 102      11.721  17.629  22.154  1.00 23.90           C
ATOM   1256  C   SER A 102      12.412  18.979  22.309  1.00 25.49           C
ATOM   1257  O   SER A 102      11.767  19.996  22.614  1.00 25.11           O
ATOM   1258  CB  SER A 102      11.845  16.783  23.431  1.00 30.63           C
ATOM   1259  OG  SER A 102      10.855  17.154  24.384  1.00 29.56           O
ATOM   1260  H   SER A 102      12.557  16.099  21.232  1.00 25.88           H
ATOM   1261  HA  SER A 102      10.779  17.791  21.989  1.00 28.68           H
ATOM   1262  HB2 SER A 102      11.729  15.848  23.202  1.00 36.76           H
ATOM   1263  HB3 SER A 102      12.723  16.923  23.818  1.00 36.76           H
ATOM   1264  HG  SER A 102      10.088  17.038  24.061  1.00 35.48           H
ATOM   1265  N   SER A 103      13.714  19.023  22.053  1.00 27.67           N
ATOM   1266  CA  SER A 103      14.450  20.265  22.234  1.00 29.97           C
ATOM   1267  C   SER A 103      14.054  21.323  21.215  1.00 26.64           C
ATOM   1268  O   SER A 103      14.402  22.490  21.393  1.00 30.78           O
ATOM   1269  CB  SER A 103      15.959  19.992  22.175  1.00 28.34           C
ATOM   1270  OG  SER A 103      16.365  19.562  20.890  1.00 35.63           O
ATOM   1271  H   SER A 103      14.187  18.359  21.778  1.00 33.21           H
ATOM   1272  HA  SER A 103      14.249  20.618  23.115  1.00 35.96           H
ATOM   1273  HB2 SER A 103      16.434  20.809  22.396  1.00 34.01           H
ATOM   1274  HB3 SER A 103      16.178  19.301  22.819  1.00 34.01           H
ATOM   1275  HG  SER A 103      15.965  18.853  20.684  1.00 42.75           H
ATOM   1276  N   LYS A 104      13.330  20.960  20.166  1.00 24.04           N
ATOM   1277  CA  LYS A 104      12.821  21.935  19.208  1.00 30.33           C
ATOM   1278  C   LYS A 104      11.433  22.419  19.579  1.00 20.79           C
ATOM   1279  O   LYS A 104      10.844  23.211  18.833  1.00 27.17           O
ATOM   1280  CB  LYS A 104      12.771  21.339  17.799  1.00 30.44           C
ATOM   1281  CG  LYS A 104      14.025  20.648  17.377  1.00 24.00           C
ATOM   1282  CD  LYS A 104      15.072  21.621  16.959  1.00 26.84           C
ATOM   1283  CE  LYS A 104      16.325  20.877  16.548  1.00 31.88           C
ATOM   1284  NZ  LYS A 104      17.336  21.806  16.005  1.00 38.09           N1+
ATOM   1285  H   LYS A 104      13.116  20.147  19.984  1.00 28.85           H
ATOM   1286  HA  LYS A 104      13.414  22.702  19.190  1.00 36.40           H
ATOM   1287  HB2 LYS A 104      12.050  20.690  17.761  1.00 36.53           H
ATOM   1288  HB3 LYS A 104      12.601  22.053  17.165  1.00 36.53           H
ATOM   1289  HG2 LYS A 104      14.370  20.130  18.121  1.00 28.80           H
ATOM   1290  HG3 LYS A 104      13.833  20.066  16.625  1.00 28.80           H
ATOM   1291  HD2 LYS A 104      14.755  22.136  16.201  1.00 32.21           H
ATOM   1292  HD3 LYS A 104      15.289  22.206  17.702  1.00 32.21           H
ATOM   1293  HE2 LYS A 104      16.704  20.432  17.322  1.00 38.26           H
ATOM   1294  HE3 LYS A 104      16.104  20.230  15.860  1.00 38.26           H
ATOM   1295  HZ1 LYS A 104      18.066  21.356  15.767  1.00 45.71           H
ATOM   1296  HZ2 LYS A 104      17.010  22.226  15.291  1.00 45.71           H
ATOM   1297  HZ3 LYS A 104      17.555  22.410  16.620  1.00 45.71           H
ATOM   1298  N   GLY A 105      10.900  21.976  20.713  1.00 24.50           N
ATOM   1299  CA  GLY A 105       9.553  22.346  21.101  1.00 23.60           C
ATOM   1300  C   GLY A 105       8.492  21.420  20.565  1.00 31.00           C
ATOM   1301  O   GLY A 105       7.317  21.801  20.521  1.00 24.50           O
ATOM   1302  H   GLY A 105      11.301  21.461  21.273  1.00 29.40           H
ATOM   1303  HA2 GLY A 105       9.489  22.351  22.068  1.00 28.32           H
ATOM   1304  HA3 GLY A 105       9.363  23.241  20.779  1.00 28.32           H
ATOM   1305  N   VAL A 106       8.867  20.207  20.165  1.00 25.68           N
ATOM   1306  CA  VAL A 106       7.949  19.261  19.545  1.00 17.39           C
ATOM   1307  C   VAL A 106       8.027  17.981  20.361  1.00 20.19           C
ATOM   1308  O   VAL A 106       9.050  17.286  20.343  1.00 24.63           O
ATOM   1309  CB  VAL A 106       8.290  19.038  18.063  1.00 16.80           C
ATOM   1310  CG1 VAL A 106       7.417  17.930  17.450  1.00 18.77           C
ATOM   1311  CG2 VAL A 106       8.168  20.361  17.310  1.00 18.69           C
ATOM   1312  H   VAL A 106       9.668  19.904  20.245  1.00 30.81           H
ATOM   1313  HA  VAL A 106       7.044  19.606  19.601  1.00 20.86           H
ATOM   1314  HB  VAL A 106       9.214  18.750  18.000  1.00 20.16           H
ATOM   1315 HG11 VAL A 106       7.659  17.817  16.518  1.00 22.53           H
ATOM   1316 HG12 VAL A 106       7.570  17.104  17.935  1.00 22.53           H
ATOM   1317 HG13 VAL A 106       6.484  18.188  17.522  1.00 22.53           H
ATOM   1318 HG21 VAL A 106       8.384  20.213  16.376  1.00 22.43           H
ATOM   1319 HG22 VAL A 106       7.258  20.687  17.392  1.00 22.43           H
ATOM   1320 HG23 VAL A 106       8.785  21.002  17.696  1.00 22.43           H
ATOM   1321  N   LYS A 107       6.957  17.682  21.094  1.00 24.38           N
ATOM   1322  CA  LYS A 107       6.964  16.658  22.133  1.00 23.94           C
ATOM   1323  C   LYS A 107       6.244  15.377  21.727  1.00 25.85           C
ATOM   1324  O   LYS A 107       5.976  14.513  22.582  1.00 22.27           O
ATOM   1325  CB  LYS A 107       6.324  17.227  23.398  1.00 29.66           C
ATOM   1326  CG  LYS A 107       6.749  18.658  23.766  1.00 31.72           C
ATOM   1327  CD  LYS A 107       8.204  18.703  24.195  1.00 35.93           C
ATOM   1328  CE  LYS A 107       8.612  20.109  24.723  1.00 37.48           C
ATOM   1329  NZ  LYS A 107       9.954  20.092  25.403  1.00 36.29           N1+
ATOM   1330  H   LYS A 107       6.195  18.071  21.005  1.00 29.26           H
ATOM   1331  HA  LYS A 107       7.883  16.429  22.341  1.00 28.73           H
ATOM   1332  HB2 LYS A 107       5.361  17.231  23.281  1.00 35.60           H
ATOM   1333  HB3 LYS A 107       6.557  16.653  24.145  1.00 35.60           H
ATOM   1334  HG2 LYS A 107       6.640  19.234  22.994  1.00 38.06           H
ATOM   1335  HG3 LYS A 107       6.204  18.975  24.503  1.00 38.06           H
ATOM   1336  HD2 LYS A 107       8.347  18.060  24.906  1.00 43.11           H
ATOM   1337  HD3 LYS A 107       8.767  18.491  23.434  1.00 43.11           H
ATOM   1338  HE2 LYS A 107       8.659  20.728  23.977  1.00 44.97           H
ATOM   1339  HE3 LYS A 107       7.952  20.412  25.366  1.00 44.97           H
ATOM   1340  HZ1 LYS A 107       9.937  19.535  26.096  1.00 43.54           H
ATOM   1341  HZ2 LYS A 107      10.581  19.823  24.831  1.00 43.54           H
ATOM   1342  HZ3 LYS A 107      10.158  20.909  25.693  1.00 43.54           H
ATOM   1343  N   ILE A 108       5.982  15.203  20.432  1.00 19.40           N
ATOM   1344  CA  ILE A 108       5.118  14.119  19.982  1.00 18.42           C
ATOM   1345  C   ILE A 108       5.705  12.737  20.265  1.00 24.33           C
ATOM   1346  O   ILE A 108       4.949  11.765  20.343  1.00 21.21           O
ATOM   1347  CB  ILE A 108       4.813  14.283  18.481  1.00 16.96           C
ATOM   1348  CG1 ILE A 108       6.100  14.155  17.671  1.00 20.66           C
ATOM   1349  CG2 ILE A 108       4.044  15.627  18.235  1.00 19.58           C
ATOM   1350  CD1 ILE A 108       5.870  14.268  16.171  1.00 19.54           C
ATOM   1351  H   ILE A 108       6.292  15.697  19.800  1.00 23.28           H
ATOM   1352  HA  ILE A 108       4.276  14.180  20.459  1.00 22.10           H
ATOM   1353  HB  ILE A 108       4.226  13.556  18.218  1.00 20.36           H
ATOM   1354 HG12 ILE A 108       6.710  14.862  17.935  1.00 24.79           H
ATOM   1355 HG13 ILE A 108       6.500  13.289  17.849  1.00 24.79           H
ATOM   1356 HG21 ILE A 108       3.859  15.716  17.287  1.00 23.50           H
ATOM   1357 HG22 ILE A 108       3.212  15.611  18.735  1.00 23.50           H
ATOM   1358 HG23 ILE A 108       4.596  16.366  18.536  1.00 23.50           H
ATOM   1359 HD11 ILE A 108       6.722  14.179  15.714  1.00 23.45           H
ATOM   1360 HD12 ILE A 108       5.268  13.561  15.890  1.00 23.45           H
ATOM   1361 HD13 ILE A 108       5.479  15.133  15.975  1.00 23.45           H
ATOM   1362  N   TRP A 109       7.039  12.590  20.360  1.00 17.46           N
ATOM   1363  CA  TRP A 109       7.613  11.256  20.592  1.00 20.66           C
ATOM   1364  C   TRP A 109       8.129  11.051  22.010  1.00 25.42           C
ATOM   1365  O   TRP A 109       8.717  10.003  22.304  1.00 26.36           O
ATOM   1366  CB  TRP A 109       8.747  10.966  19.616  1.00 18.04           C
ATOM   1367  CG  TRP A 109       8.263  10.638  18.258  1.00 18.70           C
ATOM   1368  CD1 TRP A 109       8.364  11.421  17.156  1.00 21.54           C
ATOM   1369  CD2 TRP A 109       7.610   9.436  17.836  1.00 23.19           C
ATOM   1370  NE1 TRP A 109       7.814  10.785  16.069  1.00 19.32           N
ATOM   1371  CE2 TRP A 109       7.350   9.565  16.455  1.00 22.03           C
ATOM   1372  CE3 TRP A 109       7.212   8.268  18.487  1.00 26.09           C
ATOM   1373  CZ2 TRP A 109       6.698   8.574  15.711  1.00 19.77           C
ATOM   1374  CZ3 TRP A 109       6.579   7.284  17.755  1.00 18.68           C
ATOM   1375  CH2 TRP A 109       6.320   7.443  16.376  1.00 25.87           C
ATOM   1376  H   TRP A 109       7.615  13.225  20.297  1.00 20.95           H
ATOM   1377  HA  TRP A 109       6.920  10.595  20.437  1.00 24.79           H
ATOM   1378  HB2 TRP A 109       9.315  11.749  19.551  1.00 21.65           H
ATOM   1379  HB3 TRP A 109       9.260  10.210  19.943  1.00 21.65           H
ATOM   1380  HD1 TRP A 109       8.760  12.263  17.137  1.00 25.85           H
ATOM   1381  HE1 TRP A 109       7.775  11.104  15.271  1.00 23.18           H
ATOM   1382  HE3 TRP A 109       7.375   8.153  19.395  1.00 31.30           H
ATOM   1383  HZ2 TRP A 109       6.531   8.680  14.802  1.00 23.73           H
ATOM   1384  HZ3 TRP A 109       6.314   6.500  18.181  1.00 22.42           H
ATOM   1385  HH2 TRP A 109       5.895   6.759  15.909  1.00 31.05           H
ATOM   1386  N   ASP A 110       7.931  12.020  22.891  1.00 21.73           N
ATOM   1387  CA  ASP A 110       8.499  11.921  24.230  1.00 29.62           C
ATOM   1388  C   ASP A 110       7.890  10.771  25.010  1.00 27.19           C
ATOM   1389  O   ASP A 110       8.610  10.022  25.683  1.00 31.41           O
ATOM   1390  CB  ASP A 110       8.292  13.238  24.961  1.00 28.45           C
ATOM   1391  CG  ASP A 110       9.084  14.355  24.358  1.00 22.62           C
ATOM   1392  OD1 ASP A 110       9.919  14.098  23.454  1.00 21.16           O
ATOM   1393  OD2 ASP A 110       8.887  15.506  24.784  1.00 28.48           O1-
ATOM   1394  H   ASP A 110       7.480  12.737  22.743  1.00 26.08           H
ATOM   1395  HA  ASP A 110       9.453  11.764  24.159  1.00 35.55           H
ATOM   1396  HB2 ASP A 110       7.353  13.479  24.921  1.00 34.14           H
ATOM   1397  HB3 ASP A 110       8.570  13.136  25.884  1.00 34.14           H
ATOM   1398  N   ALA A 111       6.573  10.600  24.924  1.00 28.25           N
ATOM   1399  CA  ALA A 111       5.935   9.539  25.691  1.00 28.44           C
ATOM   1400  C   ALA A 111       6.495   8.173  25.295  1.00 36.40           C
ATOM   1401  O   ALA A 111       6.795   7.332  26.160  1.00 28.99           O
ATOM   1402  CB  ALA A 111       4.418   9.616  25.507  1.00 25.96           C
ATOM   1403  H   ALA A 111       6.040  11.072  24.442  1.00 33.90           H
ATOM   1404  HA  ALA A 111       6.126   9.676  26.632  1.00 34.13           H
ATOM   1405  HB1 ALA A 111       4.002   8.907  26.021  1.00 31.15           H
ATOM   1406  HB2 ALA A 111       4.106  10.479  25.820  1.00 31.15           H
ATOM   1407  HB3 ALA A 111       4.209   9.510  24.566  1.00 31.15           H
ATOM   1408  N   ASN A 112       6.692   7.946  23.992  1.00 30.81           N
ATOM   1409  CA  ASN A 112       7.241   6.674  23.543  1.00 28.84           C
ATOM   1410  C   ASN A 112       8.695   6.495  23.935  1.00 27.70           C
ATOM   1411  O   ASN A 112       9.236   5.403  23.742  1.00 31.57           O
ATOM   1412  CB  ASN A 112       7.098   6.560  22.027  1.00 32.22           C
ATOM   1413  CG  ASN A 112       5.696   6.202  21.600  1.00 41.04           C
ATOM   1414  OD1 ASN A 112       4.778   7.036  21.641  1.00 39.96           O
ATOM   1415  ND2 ASN A 112       5.519   4.952  21.175  1.00 40.13           N
ATOM   1416  H   ASN A 112       6.517   8.504  23.362  1.00 36.97           H
ATOM   1417  HA  ASN A 112       6.732   5.953  23.946  1.00 34.61           H
ATOM   1418  HB2 ASN A 112       7.327   7.412  21.623  1.00 38.66           H
ATOM   1419  HB3 ASN A 112       7.696   5.868  21.705  1.00 38.66           H
ATOM   1420 HD21 ASN A 112       4.741   4.692  20.919  1.00 48.16           H
ATOM   1421 HD22 ASN A 112       6.183   4.406  21.157  1.00 48.16           H
ATOM   1422  N   GLY A 113       9.326   7.524  24.480  1.00 27.40           N
ATOM   1423  CA  GLY A 113      10.712   7.444  24.890  1.00 26.93           C
ATOM   1424  C   GLY A 113      10.892   7.592  26.387  1.00 31.52           C
ATOM   1425  O   GLY A 113      12.023   7.628  26.882  1.00 30.80           O
ATOM   1426  H   GLY A 113       8.964   8.291  24.624  1.00 32.88           H
ATOM   1427  HA2 GLY A 113      11.077   6.586  24.621  1.00 32.31           H
ATOM   1428  HA3 GLY A 113      11.218   8.144  24.450  1.00 32.31           H
ATOM   1429  N   SER A 114       9.787   7.719  27.118  1.00 29.79           N
ATOM   1430  CA  SER A 114       9.853   7.863  28.567  1.00 29.42           C
ATOM   1431  C   SER A 114      10.324   6.567  29.230  1.00 26.36           C
ATOM   1432  O   SER A 114      10.035   5.470  28.754  1.00 25.37           O
ATOM   1433  CB  SER A 114       8.486   8.216  29.136  1.00 32.97           C
ATOM   1434  OG  SER A 114       7.553   7.158  28.961  1.00 37.22           O
ATOM   1435  H   SER A 114       8.988   7.726  26.798  1.00 35.75           H
ATOM   1436  HA  SER A 114      10.475   8.571  28.796  1.00 35.31           H
ATOM   1437  HB2 SER A 114       8.579   8.398  30.084  1.00 39.56           H
ATOM   1438  HB3 SER A 114       8.153   9.005  28.681  1.00 39.56           H
ATOM   1439  HG  SER A 114       7.459   6.990  28.143  1.00 44.66           H
ATOM   1440  N   ARG A 115      11.003   6.719  30.374  1.00 30.63           N
ATOM   1441  CA  ARG A 115      11.464   5.577  31.176  1.00 32.25           C
ATOM   1442  C   ARG A 115      10.375   4.519  31.345  1.00 31.10           C
ATOM   1443  O   ARG A 115      10.586   3.339  31.038  1.00 29.64           O
ATOM   1444  CB  ARG A 115      11.945   6.087  32.541  1.00 32.86           C
ATOM   1445  CG  ARG A 115      12.421   5.010  33.563  1.00 34.59           C
ATOM   1446  CD  ARG A 115      13.822   4.470  33.283  1.00 36.11           C
ATOM   1447  NE  ARG A 115      13.812   3.450  32.239  1.00 35.07           N
ATOM   1448  CZ  ARG A 115      14.545   3.485  31.131  1.00 26.67           C
ATOM   1449  NH1 ARG A 115      15.375   4.490  30.887  1.00 31.75           N
ATOM   1450  NH2 ARG A 115      14.460   2.489  30.268  1.00 33.75           N1+
ATOM   1451  H   ARG A 115      11.212   7.482  30.710  1.00 36.75           H
ATOM   1452  HA  ARG A 115      12.218   5.161  30.728  1.00 38.70           H
ATOM   1453  HB2 ARG A 115      12.690   6.691  32.393  1.00 39.43           H
ATOM   1454  HB3 ARG A 115      11.216   6.573  32.956  1.00 39.43           H
ATOM   1455  HG2 ARG A 115      12.426   5.402  34.450  1.00 41.51           H
ATOM   1456  HG3 ARG A 115      11.804   4.262  33.538  1.00 41.51           H
ATOM   1457  HD2 ARG A 115      14.392   5.198  32.989  1.00 43.33           H
ATOM   1458  HD3 ARG A 115      14.178   4.072  34.092  1.00 43.33           H
ATOM   1459  HE  ARG A 115      13.292   2.774  32.350  1.00 42.08           H
ATOM   1460 HH11 ARG A 115      15.440   5.139  31.448  1.00 38.10           H
ATOM   1461 HH12 ARG A 115      15.843   4.496  30.166  1.00 38.10           H
ATOM   1462 HH21 ARG A 115      13.924   1.833  30.420  1.00 40.51           H
ATOM   1463 HH22 ARG A 115      14.928   2.504  29.547  1.00 40.51           H
ATOM   1464  N   ASP A 116       9.197   4.928  31.845  1.00 32.87           N
ATOM   1465  CA  ASP A 116       8.143   3.968  32.168  1.00 23.48           C
ATOM   1466  C   ASP A 116       7.638   3.258  30.924  1.00 30.83           C
ATOM   1467  O   ASP A 116       7.378   2.046  30.952  1.00 28.57           O
ATOM   1468  CB  ASP A 116       6.975   4.666  32.902  1.00 35.80           C
ATOM   1469  CG  ASP A 116       7.321   5.106  34.342  1.00 39.84           C
ATOM   1470  OD1 ASP A 116       6.585   5.962  34.874  1.00 43.33           O
ATOM   1471  OD2 ASP A 116       8.321   4.635  34.928  1.00 36.32           O1-
ATOM   1472  H   ASP A 116       8.990   5.748  32.003  1.00 39.44           H
ATOM   1473  HA  ASP A 116       8.507   3.295  32.765  1.00 28.18           H
ATOM   1474  HB2 ASP A 116       6.721   5.458  32.402  1.00 42.96           H
ATOM   1475  HB3 ASP A 116       6.225   4.053  32.950  1.00 42.96           H
ATOM   1476  N   PHE A 117       7.499   3.978  29.806  1.00 28.38           N
ATOM   1477  CA  PHE A 117       7.049   3.287  28.606  1.00 26.69           C
ATOM   1478  C   PHE A 117       8.115   2.303  28.123  1.00 21.26           C
ATOM   1479  O   PHE A 117       7.800   1.169  27.755  1.00 24.79           O
ATOM   1480  CB  PHE A 117       6.651   4.293  27.505  1.00 27.09           C
ATOM   1481  CG  PHE A 117       6.103   3.619  26.290  1.00 26.42           C
ATOM   1482  CD1 PHE A 117       4.844   3.071  26.297  1.00 33.70           C
ATOM   1483  CD2 PHE A 117       6.887   3.453  25.178  1.00 31.93           C
ATOM   1484  CE1 PHE A 117       4.354   2.409  25.187  1.00 32.56           C
ATOM   1485  CE2 PHE A 117       6.409   2.796  24.074  1.00 35.51           C
ATOM   1486  CZ  PHE A 117       5.133   2.263  24.091  1.00 34.82           C
ATOM   1487  H   PHE A 117       7.651   4.820  29.722  1.00 34.05           H
ATOM   1488  HA  PHE A 117       6.258   2.772  28.827  1.00 32.03           H
ATOM   1489  HB2 PHE A 117       5.970   4.890  27.851  1.00 32.51           H
ATOM   1490  HB3 PHE A 117       7.435   4.800  27.240  1.00 32.51           H
ATOM   1491  HD1 PHE A 117       4.308   3.162  27.051  1.00 40.44           H
ATOM   1492  HD2 PHE A 117       7.749   3.803  25.166  1.00 38.31           H
ATOM   1493  HE1 PHE A 117       3.494   2.055  25.198  1.00 39.07           H
ATOM   1494  HE2 PHE A 117       6.943   2.702  23.319  1.00 42.61           H
ATOM   1495  HZ  PHE A 117       4.802   1.826  23.340  1.00 41.78           H
ATOM   1496  N   LEU A 118       9.389   2.707  28.150  1.00 29.14           N
ATOM   1497  CA  LEU A 118      10.451   1.807  27.724  1.00 26.49           C
ATOM   1498  C   LEU A 118      10.485   0.574  28.617  1.00 30.45           C
ATOM   1499  O   LEU A 118      10.514  -0.561  28.130  1.00 22.84           O
ATOM   1500  CB  LEU A 118      11.802   2.534  27.754  1.00 25.34           C
ATOM   1501  CG  LEU A 118      12.005   3.749  26.842  1.00 24.67           C
ATOM   1502  CD1 LEU A 118      13.370   4.431  27.078  1.00 28.12           C
ATOM   1503  CD2 LEU A 118      11.863   3.312  25.422  1.00 31.93           C
ATOM   1504  H   LEU A 118       9.656   3.483  28.407  1.00 34.97           H
ATOM   1505  HA  LEU A 118      10.281   1.519  26.813  1.00 31.79           H
ATOM   1506  HB2 LEU A 118      11.954   2.838  28.663  1.00 30.41           H
ATOM   1507  HB3 LEU A 118      12.489   1.891  27.520  1.00 30.41           H
ATOM   1508  HG  LEU A 118      11.310   4.400  27.026  1.00 29.60           H
ATOM   1509 HD11 LEU A 118      13.451   5.191  26.480  1.00 33.74           H
ATOM   1510 HD12 LEU A 118      13.419   4.728  28.000  1.00 33.74           H
ATOM   1511 HD13 LEU A 118      14.077   3.792  26.898  1.00 33.74           H
ATOM   1512 HD21 LEU A 118      11.990   4.079  24.842  1.00 38.32           H
ATOM   1513 HD22 LEU A 118      12.533   2.637  25.231  1.00 38.32           H
ATOM   1514 HD23 LEU A 118      10.975   2.944  25.293  1.00 38.32           H
ATOM   1515  N   ASP A 119      10.446   0.778  29.938  1.00 30.76           N
ATOM   1516  CA  ASP A 119      10.421  -0.366  30.847  1.00 28.74           C
ATOM   1517  C   ASP A 119       9.239  -1.266  30.553  1.00 24.96           C
ATOM   1518  O   ASP A 119       9.371  -2.490  30.585  1.00 25.98           O
ATOM   1519  CB  ASP A 119      10.371   0.087  32.300  1.00 25.80           C
ATOM   1520  CG  ASP A 119      11.538   0.939  32.686  1.00 25.38           C
ATOM   1521  OD1 ASP A 119      12.588   0.916  31.996  1.00 26.86           O
ATOM   1522  OD2 ASP A 119      11.401   1.641  33.701  1.00 32.79           O1-
ATOM   1523  H   ASP A 119      10.433   1.547  30.322  1.00 36.91           H
ATOM   1524  HA  ASP A 119      11.231  -0.884  30.723  1.00 34.49           H
ATOM   1525  HB2 ASP A 119       9.563   0.605  32.441  1.00 30.96           H
ATOM   1526  HB3 ASP A 119      10.368  -0.695  32.874  1.00 30.96           H
ATOM   1527  N   SER A 120       8.081  -0.685  30.225  1.00 27.28           N
ATOM   1528  CA  SER A 120       6.889  -1.502  30.012  1.00 29.67           C
ATOM   1529  C   SER A 120       7.082  -2.488  28.874  1.00 30.86           C
ATOM   1530  O   SER A 120       6.444  -3.547  28.845  1.00 32.57           O
ATOM   1531  CB  SER A 120       5.678  -0.610  29.733  1.00 35.84           C
ATOM   1532  OG  SER A 120       5.643  -0.209  28.375  1.00 33.21           O
ATOM   1533  H   SER A 120       7.963   0.161  30.122  1.00 32.73           H
ATOM   1534  HA  SER A 120       6.707  -2.009  30.819  1.00 35.60           H
ATOM   1535  HB2 SER A 120       4.869  -1.104  29.936  1.00 43.01           H
ATOM   1536  HB3 SER A 120       5.733   0.180  30.293  1.00 43.01           H
ATOM   1537  HG  SER A 120       6.339   0.221  28.185  1.00 39.85           H
ATOM   1538  N   LEU A 121       7.940  -2.153  27.922  1.00 30.35           N
ATOM   1539  CA  LEU A 121       8.210  -3.007  26.784  1.00 32.83           C
ATOM   1540  C   LEU A 121       9.451  -3.858  27.002  1.00 34.91           C
ATOM   1541  O   LEU A 121       9.861  -4.590  26.092  1.00 31.26           O
ATOM   1542  CB  LEU A 121       8.373  -2.156  25.519  1.00 34.89           C
ATOM   1543  CG  LEU A 121       7.134  -1.359  25.069  1.00 35.12           C
ATOM   1544  CD1 LEU A 121       7.438  -0.616  23.749  1.00 39.01           C
ATOM   1545  CD2 LEU A 121       5.900  -2.226  24.921  1.00 40.51           C
ATOM   1546  H   LEU A 121       8.387  -1.419  27.915  1.00 36.42           H
ATOM   1547  HA  LEU A 121       7.456  -3.603  26.650  1.00 39.40           H
ATOM   1548  HB2 LEU A 121       9.086  -1.517  25.673  1.00 41.87           H
ATOM   1549  HB3 LEU A 121       8.619  -2.743  24.788  1.00 41.87           H
ATOM   1550  HG  LEU A 121       6.939  -0.688  25.742  1.00 42.14           H
ATOM   1551 HD11 LEU A 121       6.650  -0.119  23.478  1.00 46.81           H
ATOM   1552 HD12 LEU A 121       8.180  -0.008  23.893  1.00 46.81           H
ATOM   1553 HD13 LEU A 121       7.670  -1.266  23.067  1.00 46.81           H
ATOM   1554 HD21 LEU A 121       5.157  -1.671  24.636  1.00 48.61           H
ATOM   1555 HD22 LEU A 121       6.074  -2.912  24.257  1.00 48.61           H
ATOM   1556 HD23 LEU A 121       5.699  -2.636  25.776  1.00 48.61           H
ATOM   1557  N   GLY A 122      10.066  -3.767  28.180  1.00 36.60           N
ATOM   1558  CA  GLY A 122      11.214  -4.589  28.487  1.00 41.57           C
ATOM   1559  C   GLY A 122      12.516  -3.992  28.023  1.00 30.85           C
ATOM   1560  O   GLY A 122      13.461  -4.749  27.751  1.00 26.42           O
ATOM   1561  H   GLY A 122       9.831  -3.235  28.813  1.00 43.91           H
ATOM   1562  HA2 GLY A 122      11.265  -4.721  29.446  1.00 49.89           H
ATOM   1563  HA3 GLY A 122      11.109  -5.456  28.064  1.00 49.89           H
ATOM   1564  N   PHE A 123      12.582  -2.658  27.914  1.00 32.07           N
ATOM   1565  CA  PHE A 123      13.764  -1.905  27.499  1.00 30.14           C
ATOM   1566  C   PHE A 123      14.350  -1.100  28.661  1.00 31.36           C
ATOM   1567  O   PHE A 123      14.793   0.042  28.489  1.00 27.94           O
ATOM   1568  CB  PHE A 123      13.443  -0.961  26.334  1.00 35.15           C
ATOM   1569  CG  PHE A 123      12.988  -1.666  25.077  1.00 28.14           C
ATOM   1570  CD1 PHE A 123      13.787  -2.599  24.455  1.00 35.75           C
ATOM   1571  CD2 PHE A 123      11.771  -1.372  24.514  1.00 35.89           C
ATOM   1572  CE1 PHE A 123      13.356  -3.240  23.315  1.00 35.30           C
ATOM   1573  CE2 PHE A 123      11.351  -2.008  23.374  1.00 36.64           C
ATOM   1574  CZ  PHE A 123      12.141  -2.939  22.779  1.00 36.62           C
ATOM   1575  H   PHE A 123      11.913  -2.146  28.086  1.00 38.48           H
ATOM   1576  HA  PHE A 123      14.443  -2.529  27.197  1.00 36.16           H
ATOM   1577  HB2 PHE A 123      12.734  -0.358  26.609  1.00 42.18           H
ATOM   1578  HB3 PHE A 123      14.239  -0.452  26.116  1.00 42.18           H
ATOM   1579  HD1 PHE A 123      14.614  -2.815  24.820  1.00 42.89           H
ATOM   1580  HD2 PHE A 123      11.219  -0.742  24.918  1.00 43.06           H
ATOM   1581  HE1 PHE A 123      13.901  -3.872  22.905  1.00 42.36           H
ATOM   1582  HE2 PHE A 123      10.520  -1.802  23.009  1.00 43.97           H
ATOM   1583  HZ  PHE A 123      11.855  -3.366  22.004  1.00 43.95           H
ATOM   1584  N   SER A 124      14.363  -1.690  29.863  1.00 29.06           N
ATOM   1585  CA  SER A 124      14.914  -1.012  31.040  1.00 29.62           C
ATOM   1586  C   SER A 124      16.392  -0.688  30.896  1.00 30.20           C
ATOM   1587  O   SER A 124      16.873   0.252  31.540  1.00 31.88           O
ATOM   1588  CB  SER A 124      14.694  -1.865  32.296  1.00 30.52           C
ATOM   1589  OG  SER A 124      15.361  -3.124  32.211  1.00 32.13           O
ATOM   1590  H   SER A 124      14.059  -2.478  30.021  1.00 34.87           H
ATOM   1591  HA  SER A 124      14.440  -0.175  31.166  1.00 35.55           H
ATOM   1592  HB2 SER A 124      15.035  -1.382  33.065  1.00 36.62           H
ATOM   1593  HB3 SER A 124      13.743  -2.023  32.404  1.00 36.62           H
ATOM   1594  HG  SER A 124      15.224  -3.569  32.910  1.00 38.56           H
ATOM   1595  N   THR A 125      17.126  -1.430  30.068  1.00 29.50           N
ATOM   1596  CA  THR A 125      18.540  -1.135  29.848  1.00 29.45           C
ATOM   1597  C   THR A 125      18.762  -0.010  28.844  1.00 30.10           C
ATOM   1598  O   THR A 125      19.909   0.352  28.569  1.00 30.17           O
ATOM   1599  CB  THR A 125      19.277  -2.392  29.363  1.00 22.59           C
ATOM   1600  OG1 THR A 125      18.701  -2.870  28.142  1.00 33.63           O
ATOM   1601  CG2 THR A 125      19.205  -3.489  30.386  1.00 29.68           C
ATOM   1602  H   THR A 125      16.831  -2.104  29.623  1.00 35.40           H
ATOM   1603  HA  THR A 125      18.937  -0.864  30.691  1.00 35.34           H
ATOM   1604  HB  THR A 125      20.211  -2.177  29.213  1.00 27.11           H
ATOM   1605  HG1 THR A 125      19.108  -3.557  27.882  1.00 40.35           H
ATOM   1606 HG21 THR A 125      19.675  -4.274  30.064  1.00 35.62           H
ATOM   1607 HG22 THR A 125      19.613  -3.195  31.216  1.00 35.62           H
ATOM   1608 HG23 THR A 125      18.279  -3.723  30.556  1.00 35.62           H
ATOM   1609  N   ARG A 126      17.712   0.547  28.281  1.00 32.27           N
ATOM   1610  CA  ARG A 126      17.845   1.594  27.286  1.00 36.84           C
ATOM   1611  C   ARG A 126      17.674   2.971  27.927  1.00 33.65           C
ATOM   1612  O   ARG A 126      16.926   3.142  28.896  1.00 29.80           O
ATOM   1613  CB  ARG A 126      16.817   1.349  26.178  1.00 37.89           C
ATOM   1614  CG  ARG A 126      16.870   2.291  25.030  1.00 34.96           C
ATOM   1615  CD  ARG A 126      15.759   1.970  24.023  1.00 31.76           C
ATOM   1616  NE  ARG A 126      15.964   0.701  23.359  1.00 35.40           N
ATOM   1617  CZ  ARG A 126      15.144   0.190  22.450  1.00 33.97           C
ATOM   1618  NH1 ARG A 126      14.026   0.821  22.073  1.00 27.82           N
ATOM   1619  NH2 ARG A 126      15.458  -0.967  21.911  1.00 34.64           N1+
ATOM   1620  H   ARG A 126      16.898   0.336  28.458  1.00 38.72           H
ATOM   1621  HA  ARG A 126      18.731   1.551  26.893  1.00 44.20           H
ATOM   1622  HB2 ARG A 126      16.952   0.456  25.826  1.00 45.46           H
ATOM   1623  HB3 ARG A 126      15.929   1.413  26.564  1.00 45.46           H
ATOM   1624  HG2 ARG A 126      16.742   3.198  25.350  1.00 41.95           H
ATOM   1625  HG3 ARG A 126      17.726   2.206  24.582  1.00 41.95           H
ATOM   1626  HD2 ARG A 126      14.909   1.933  24.489  1.00 38.11           H
ATOM   1627  HD3 ARG A 126      15.736   2.664  23.345  1.00 38.11           H
ATOM   1628  HE  ARG A 126      16.663   0.247  23.569  1.00 42.48           H
ATOM   1629 HH11 ARG A 126      13.823   1.581  22.422  1.00 33.38           H
ATOM   1630 HH12 ARG A 126      13.511   0.467  21.483  1.00 33.38           H
ATOM   1631 HH21 ARG A 126      16.174  -1.375  22.155  1.00 41.56           H
ATOM   1632 HH22 ARG A 126      14.939  -1.323  21.324  1.00 41.56           H
ATOM   1633  N   GLU A 127      18.396   3.949  27.393  1.00 31.61           N
ATOM   1634  CA  GLU A 127      18.320   5.311  27.911  1.00 35.30           C
ATOM   1635  C   GLU A 127      16.984   5.966  27.548  1.00 37.66           C
ATOM   1636  O   GLU A 127      16.411   5.712  26.480  1.00 26.96           O
ATOM   1637  CB  GLU A 127      19.447   6.167  27.346  1.00 33.71           C
ATOM   1638  CG  GLU A 127      20.209   6.898  28.375  1.00 44.74           C
ATOM   1639  CD  GLU A 127      21.020   5.951  29.229  1.00 46.98           C
ATOM   1640  OE1 GLU A 127      21.231   6.284  30.410  1.00 48.06           O
ATOM   1641  OE2 GLU A 127      21.424   4.868  28.722  1.00 52.15           O1-
ATOM   1642  H   GLU A 127      18.937   3.851  26.731  1.00 37.93           H
ATOM   1643  HA  GLU A 127      18.401   5.295  28.878  1.00 42.36           H
ATOM   1644  HB2 GLU A 127      20.067   5.594  26.869  1.00 40.45           H
ATOM   1645  HB3 GLU A 127      19.069   6.821  26.737  1.00 40.45           H
ATOM   1646  HG2 GLU A 127      20.819   7.517  27.944  1.00 53.69           H
ATOM   1647  HG3 GLU A 127      19.594   7.377  28.951  1.00 53.69           H
ATOM   1648  N   GLU A 128      16.501   6.839  28.430  1.00 33.92           N
ATOM   1649  CA  GLU A 128      15.282   7.570  28.116  1.00 34.07           C
ATOM   1650  C   GLU A 128      15.511   8.416  26.866  1.00 35.49           C
ATOM   1651  O   GLU A 128      16.562   9.043  26.699  1.00 27.67           O
ATOM   1652  CB  GLU A 128      14.839   8.451  29.290  1.00 43.00           C
ATOM   1653  CG  GLU A 128      15.516   9.815  29.357  1.00 49.61           C
ATOM   1654  CD  GLU A 128      15.105  10.620  30.585  1.00 56.10           C
ATOM   1655  OE1 GLU A 128      13.971  10.391  31.087  1.00 56.92           O
ATOM   1656  OE2 GLU A 128      15.913  11.482  31.022  1.00 52.45           O1-
ATOM   1657  H   GLU A 128      16.850   7.021  29.195  1.00 40.71           H
ATOM   1658  HA  GLU A 128      14.570   6.938  27.927  1.00 40.88           H
ATOM   1659  HB2 GLU A 128      13.883   8.601  29.221  1.00 51.61           H
ATOM   1660  HB3 GLU A 128      15.037   7.986  30.118  1.00 51.61           H
ATOM   1661  HG2 GLU A 128      16.477   9.690  29.388  1.00 59.53           H
ATOM   1662  HG3 GLU A 128      15.273  10.327  28.569  1.00 59.53           H
ATOM   1663  N   GLY A 129      14.512   8.441  25.991  1.00 35.66           N
ATOM   1664  CA  GLY A 129      14.613   9.117  24.714  1.00 29.61           C
ATOM   1665  C   GLY A 129      14.983   8.199  23.564  1.00 30.17           C
ATOM   1666  O   GLY A 129      14.727   8.544  22.401  1.00 26.61           O
ATOM   1667  H   GLY A 129      13.750   8.063  26.121  1.00 42.79           H
ATOM   1668  HA2 GLY A 129      13.762   9.534  24.506  1.00 35.54           H
ATOM   1669  HA3 GLY A 129      15.286   9.813  24.774  1.00 35.54           H
ATOM   1670  N   ASP A 130      15.514   7.012  23.851  1.00 29.60           N
ATOM   1671  CA  ASP A 130      15.950   6.100  22.791  1.00 23.62           C
ATOM   1672  C   ASP A 130      14.749   5.309  22.265  1.00 29.23           C
ATOM   1673  O   ASP A 130      14.287   4.345  22.887  1.00 22.95           O
ATOM   1674  CB  ASP A 130      17.067   5.188  23.301  1.00 23.36           C
ATOM   1675  CG  ASP A 130      17.735   4.410  22.206  1.00 30.69           C
ATOM   1676  OD1 ASP A 130      18.888   3.958  22.404  1.00 27.55           O
ATOM   1677  OD2 ASP A 130      17.114   4.238  21.142  1.00 26.12           O1-
ATOM   1678  H   ASP A 130      15.634   6.711  24.647  1.00 35.52           H
ATOM   1679  HA  ASP A 130      16.307   6.622  22.056  1.00 28.35           H
ATOM   1680  HB2 ASP A 130      17.742   5.730  23.738  1.00 28.03           H
ATOM   1681  HB3 ASP A 130      16.692   4.554  23.933  1.00 28.03           H
ATOM   1682  N   LEU A 131      14.267   5.687  21.080  1.00 23.13           N
ATOM   1683  CA  LEU A 131      13.119   5.040  20.447  1.00 25.33           C
ATOM   1684  C   LEU A 131      13.475   3.739  19.749  1.00 26.98           C
ATOM   1685  O   LEU A 131      12.579   3.073  19.219  1.00 24.19           O
ATOM   1686  CB  LEU A 131      12.473   6.010  19.431  1.00 21.98           C
ATOM   1687  CG  LEU A 131      11.985   7.322  20.051  1.00 26.79           C
ATOM   1688  CD1 LEU A 131      11.618   8.355  18.953  1.00 24.88           C
ATOM   1689  CD2 LEU A 131      10.791   7.053  20.989  1.00 31.64           C
ATOM   1690  H   LEU A 131      14.596   6.331  20.614  1.00 27.75           H
ATOM   1691  HA  LEU A 131      12.458   4.839  21.128  1.00 30.39           H
ATOM   1692  HB2 LEU A 131      13.128   6.231  18.750  1.00 26.38           H
ATOM   1693  HB3 LEU A 131      11.710   5.573  19.023  1.00 26.38           H
ATOM   1694  HG  LEU A 131      12.701   7.700  20.586  1.00 32.15           H
ATOM   1695 HD11 LEU A 131      11.314   9.172  19.377  1.00 29.85           H
ATOM   1696 HD12 LEU A 131      12.405   8.535  18.414  1.00 29.85           H
ATOM   1697 HD13 LEU A 131      10.914   7.988  18.397  1.00 29.85           H
ATOM   1698 HD21 LEU A 131      10.495   7.894  21.372  1.00 37.97           H
ATOM   1699 HD22 LEU A 131      10.071   6.652  20.476  1.00 37.97           H
ATOM   1700 HD23 LEU A 131      11.072   6.449  21.693  1.00 37.97           H
ATOM   1701  N   GLY A 132      14.751   3.354  19.746  1.00 26.95           N
ATOM   1702  CA  GLY A 132      15.187   2.183  19.016  1.00 27.22           C
ATOM   1703  C   GLY A 132      15.351   2.503  17.542  1.00 25.16           C
ATOM   1704  O   GLY A 132      15.392   3.678  17.143  1.00 22.12           O
ATOM   1705  H   GLY A 132      15.382   3.761  20.165  1.00 32.34           H
ATOM   1706  HA2 GLY A 132      16.037   1.874  19.366  1.00 32.67           H
ATOM   1707  HA3 GLY A 132      14.533   1.473  19.112  1.00 32.67           H
ATOM   1708  N   PRO A 133      15.473   1.469  16.712  1.00 28.08           N
ATOM   1709  CA  PRO A 133      15.808   1.639  15.274  1.00 21.47           C
ATOM   1710  C   PRO A 133      14.582   2.042  14.459  1.00 22.64           C
ATOM   1711  O   PRO A 133      14.054   1.269  13.653  1.00 24.74           O
ATOM   1712  CB  PRO A 133      16.353   0.255  14.905  1.00 21.89           C
ATOM   1713  CG  PRO A 133      15.524  -0.665  15.801  1.00 25.68           C
ATOM   1714  CD  PRO A 133      15.532   0.048  17.107  1.00 24.82           C
ATOM   1715  HA  PRO A 133      16.506   2.304  15.163  1.00 25.76           H
ATOM   1716  HB2 PRO A 133      16.193   0.070  13.967  1.00 26.27           H
ATOM   1717  HB3 PRO A 133      17.297   0.198  15.121  1.00 26.27           H
ATOM   1718  HG2 PRO A 133      14.622  -0.745  15.452  1.00 30.82           H
ATOM   1719  HG3 PRO A 133      15.951  -1.533  15.874  1.00 30.82           H
ATOM   1720  HD2 PRO A 133      14.751  -0.191  17.629  1.00 29.78           H
ATOM   1721  HD3 PRO A 133      16.354  -0.136  17.589  1.00 29.78           H
ATOM   1722  N   VAL A 134      14.108   3.271  14.714  1.00 21.05           N
ATOM   1723  CA  VAL A 134      12.940   3.884  14.069  1.00 28.23           C
ATOM   1724  C   VAL A 134      13.359   4.602  12.782  1.00 19.52           C
ATOM   1725  O   VAL A 134      14.430   4.334  12.257  1.00 21.34           O
ATOM   1726  CB  VAL A 134      12.222   4.857  15.032  1.00 29.98           C
ATOM   1727  CG1 VAL A 134      11.745   4.142  16.254  1.00 37.08           C
ATOM   1728  CG2 VAL A 134      13.125   6.042  15.421  1.00 32.27           C
ATOM   1729  H   VAL A 134      14.472   3.795  15.291  1.00 25.26           H
ATOM   1730  HA  VAL A 134      12.311   3.185  13.829  1.00 33.88           H
ATOM   1731  HB  VAL A 134      11.443   5.218  14.581  1.00 35.98           H
ATOM   1732 HG11 VAL A 134      11.301   4.777  16.837  1.00 44.50           H
ATOM   1733 HG12 VAL A 134      11.125   3.444  15.990  1.00 44.50           H
ATOM   1734 HG13 VAL A 134      12.508   3.752  16.709  1.00 44.50           H
ATOM   1735 HG21 VAL A 134      12.637   6.625  16.024  1.00 38.73           H
ATOM   1736 HG22 VAL A 134      13.920   5.702  15.861  1.00 38.73           H
ATOM   1737 HG23 VAL A 134      13.372   6.528  14.619  1.00 38.73           H
ATOM   1738  N   TYR A 135      12.543   5.553  12.300  1.00 27.40           N
ATOM   1739  CA  TYR A 135      12.634   6.036  10.911  1.00 24.97           C
ATOM   1740  C   TYR A 135      13.996   6.603  10.561  1.00 19.97           C
ATOM   1741  O   TYR A 135      14.551   6.298   9.504  1.00 24.68           O
ATOM   1742  CB  TYR A 135      11.584   7.112  10.678  1.00 20.59           C
ATOM   1743  CG  TYR A 135      10.193   6.584  10.784  1.00 21.62           C
ATOM   1744  CD1 TYR A 135       9.623   5.841   9.737  1.00 21.86           C
ATOM   1745  CD2 TYR A 135       9.435   6.841  11.920  1.00 22.86           C
ATOM   1746  CE1 TYR A 135       8.345   5.378   9.835  1.00 17.20           C
ATOM   1747  CE2 TYR A 135       8.137   6.369  12.036  1.00 21.59           C
ATOM   1748  CZ  TYR A 135       7.597   5.638  10.990  1.00 22.61           C
ATOM   1749  OH  TYR A 135       6.321   5.148  11.114  1.00 21.28           O
ATOM   1750  H   TYR A 135      11.926   5.937  12.761  1.00 32.88           H
ATOM   1751  HA  TYR A 135      12.450   5.300  10.307  1.00 29.96           H
ATOM   1752  HB2 TYR A 135      11.693   7.809  11.344  1.00 24.71           H
ATOM   1753  HB3 TYR A 135      11.700   7.480   9.789  1.00 24.71           H
ATOM   1754  HD1 TYR A 135      10.118   5.670   8.968  1.00 26.23           H
ATOM   1755  HD2 TYR A 135       9.806   7.334  12.616  1.00 27.43           H
ATOM   1756  HE1 TYR A 135       7.976   4.877   9.144  1.00 20.64           H
ATOM   1757  HE2 TYR A 135       7.639   6.537  12.804  1.00 25.91           H
ATOM   1758  HH  TYR A 135       6.113   4.710  10.428  1.00 25.53           H
ATOM   1759  N   GLY A 136      14.516   7.478  11.405  1.00 21.29           N
ATOM   1760  CA  GLY A 136      15.799   8.095  11.127  1.00 19.42           C
ATOM   1761  C   GLY A 136      16.874   7.065  10.859  1.00 23.05           C
ATOM   1762  O   GLY A 136      17.688   7.218   9.939  1.00 20.34           O
ATOM   1763  H   GLY A 136      14.150   7.729  12.142  1.00 25.55           H
ATOM   1764  HA2 GLY A 136      15.721   8.670  10.350  1.00 23.30           H
ATOM   1765  HA3 GLY A 136      16.071   8.635  11.885  1.00 23.30           H
ATOM   1766  N   PHE A 137      16.855   5.981  11.632  1.00 19.93           N
ATOM   1767  CA  PHE A 137      17.818   4.909  11.472  1.00 18.61           C
ATOM   1768  C   PHE A 137      17.537   4.107  10.211  1.00 21.78           C
ATOM   1769  O   PHE A 137      18.431   3.900   9.380  1.00 19.76           O
ATOM   1770  CB  PHE A 137      17.777   4.032  12.719  1.00 20.27           C
ATOM   1771  CG  PHE A 137      18.716   2.898  12.682  1.00 20.97           C
ATOM   1772  CD1 PHE A 137      20.058   3.111  12.878  1.00 21.97           C
ATOM   1773  CD2 PHE A 137      18.272   1.624  12.452  1.00 23.40           C
ATOM   1774  CE1 PHE A 137      20.936   2.071  12.858  1.00 22.26           C
ATOM   1775  CE2 PHE A 137      19.164   0.575  12.440  1.00 23.00           C
ATOM   1776  CZ  PHE A 137      20.501   0.820  12.636  1.00 20.37           C
ATOM   1777  H   PHE A 137      16.285   5.847  12.262  1.00 23.92           H
ATOM   1778  HA  PHE A 137      18.708   5.288  11.397  1.00 22.33           H
ATOM   1779  HB2 PHE A 137      17.999   4.576  13.491  1.00 24.33           H
ATOM   1780  HB3 PHE A 137      16.882   3.672  12.819  1.00 24.33           H
ATOM   1781  HD1 PHE A 137      20.370   3.973  13.035  1.00 26.36           H
ATOM   1782  HD2 PHE A 137      17.365   1.465  12.323  1.00 28.08           H
ATOM   1783  HE1 PHE A 137      21.843   2.228  12.992  1.00 26.71           H
ATOM   1784  HE2 PHE A 137      18.865  -0.292  12.282  1.00 27.60           H
ATOM   1785  HZ  PHE A 137      21.107   0.115  12.620  1.00 24.45           H
ATOM   1786  N   GLN A 138      16.298   3.639  10.044  1.00 18.35           N
ATOM   1787  CA  GLN A 138      15.992   2.799   8.888  1.00 19.48           C
ATOM   1788  C   GLN A 138      16.195   3.553   7.581  1.00 22.00           C
ATOM   1789  O   GLN A 138      16.645   2.974   6.588  1.00 21.70           O
ATOM   1790  CB  GLN A 138      14.557   2.280   8.979  1.00 24.15           C
ATOM   1791  CG  GLN A 138      14.290   1.383  10.192  1.00 20.60           C
ATOM   1792  CD  GLN A 138      15.153   0.173  10.213  1.00 24.16           C
ATOM   1793  OE1 GLN A 138      15.697  -0.242   9.196  1.00 26.43           O
ATOM   1794  NE2 GLN A 138      15.287  -0.420  11.385  1.00 29.35           N
ATOM   1795  H   GLN A 138      15.635   3.789  10.570  1.00 22.02           H
ATOM   1796  HA  GLN A 138      16.587   2.033   8.888  1.00 23.37           H
ATOM   1797  HB2 GLN A 138      13.955   3.039   9.034  1.00 28.99           H
ATOM   1798  HB3 GLN A 138      14.361   1.764   8.181  1.00 28.99           H
ATOM   1799  HG2 GLN A 138      14.462   1.888  11.002  1.00 24.73           H
ATOM   1800  HG3 GLN A 138      13.365   1.092  10.172  1.00 24.73           H
ATOM   1801 HE21 GLN A 138      14.887  -0.101  12.076  1.00 35.22           H
ATOM   1802 HE22 GLN A 138      15.774  -1.125  11.457  1.00 35.22           H
ATOM   1803  N   TRP A 139      15.826   4.831   7.552  1.00 20.88           N
ATOM   1804  CA  TRP A 139      15.946   5.622   6.331  1.00 19.89           C
ATOM   1805  C   TRP A 139      17.403   5.814   5.924  1.00 19.11           C
ATOM   1806  O   TRP A 139      17.725   5.756   4.739  1.00 19.40           O
ATOM   1807  CB  TRP A 139      15.258   6.973   6.516  1.00 18.95           C
ATOM   1808  CG  TRP A 139      13.727   6.922   6.410  1.00 18.16           C
ATOM   1809  CD1 TRP A 139      12.963   5.838   6.311  1.00 16.61           C
ATOM   1810  CD2 TRP A 139      12.843   8.046   6.369  1.00 14.45           C
ATOM   1811  NE1 TRP A 139      11.631   6.183   6.239  1.00 16.89           N
ATOM   1812  CE2 TRP A 139      11.533   7.541   6.276  1.00 21.54           C
ATOM   1813  CE3 TRP A 139      13.028   9.418   6.439  1.00 24.20           C
ATOM   1814  CZ2 TRP A 139      10.418   8.356   6.219  1.00 23.14           C
ATOM   1815  CZ3 TRP A 139      11.917  10.228   6.374  1.00 22.79           C
ATOM   1816  CH2 TRP A 139      10.630   9.689   6.279  1.00 21.41           C
ATOM   1817  H   TRP A 139      15.504   5.262   8.223  1.00 25.06           H
ATOM   1818  HA  TRP A 139      15.496   5.155   5.610  1.00 23.87           H
ATOM   1819  HB2 TRP A 139      15.481   7.318   7.395  1.00 22.74           H
ATOM   1820  HB3 TRP A 139      15.581   7.583   5.834  1.00 22.74           H
ATOM   1821  HD1 TRP A 139      13.283   4.965   6.311  1.00 19.93           H
ATOM   1822  HE1 TRP A 139      10.973   5.634   6.172  1.00 20.27           H
ATOM   1823  HE3 TRP A 139      13.881   9.782   6.508  1.00 29.04           H
ATOM   1824  HZ2 TRP A 139       9.560   8.003   6.149  1.00 27.77           H
ATOM   1825  HZ3 TRP A 139      12.023  11.151   6.419  1.00 27.34           H
ATOM   1826  HH2 TRP A 139       9.901  10.265   6.242  1.00 25.69           H
ATOM   1827  N   ARG A 140      18.298   6.015   6.877  1.00 21.20           N
ATOM   1828  CA  ARG A 140      19.675   6.356   6.545  1.00 22.67           C
ATOM   1829  C   ARG A 140      20.676   5.222   6.777  1.00 23.84           C
ATOM   1830  O   ARG A 140      21.801   5.318   6.275  1.00 22.20           O
ATOM   1831  CB  ARG A 140      20.136   7.585   7.348  1.00 21.44           C
ATOM   1832  CG  ARG A 140      19.217   8.868   7.349  1.00 21.18           C
ATOM   1833  CD  ARG A 140      18.774   9.317   5.979  1.00 24.71           C
ATOM   1834  NE  ARG A 140      19.855   9.669   5.078  1.00 25.42           N
ATOM   1835  CZ  ARG A 140      20.284  10.901   4.849  1.00 22.68           C
ATOM   1836  NH1 ARG A 140      19.754  11.956   5.464  1.00 23.02           N
ATOM   1837  NH2 ARG A 140      21.252  11.071   3.970  1.00 20.25           N1+
ATOM   1838  H   ARG A 140      18.137   5.962   7.720  1.00 25.44           H
ATOM   1839  HA  ARG A 140      19.715   6.590   5.605  1.00 27.20           H
ATOM   1840  HB2 ARG A 140      20.240   7.313   8.273  1.00 25.73           H
ATOM   1841  HB3 ARG A 140      21.000   7.858   7.001  1.00 25.73           H
ATOM   1842  HG2 ARG A 140      18.420   8.679   7.868  1.00 25.41           H
ATOM   1843  HG3 ARG A 140      19.706   9.600   7.755  1.00 25.41           H
ATOM   1844  HD2 ARG A 140      18.270   8.599   5.566  1.00 29.65           H
ATOM   1845  HD3 ARG A 140      18.208  10.099   6.077  1.00 29.65           H
ATOM   1846  HE  ARG A 140      20.248   9.028   4.660  1.00 30.50           H
ATOM   1847 HH11 ARG A 140      19.115  11.848   6.029  1.00 27.62           H
ATOM   1848 HH12 ARG A 140      20.053  12.745   5.299  1.00 27.62           H
ATOM   1849 HH21 ARG A 140      21.599  10.390   3.576  1.00 24.30           H
ATOM   1850 HH22 ARG A 140      21.558  11.859   3.814  1.00 24.30           H
ATOM   1851  N   HIS A 141      20.300   4.154   7.498  1.00 22.09           N
ATOM   1852  CA  HIS A 141      21.209   3.076   7.895  1.00 24.27           C
ATOM   1853  C   HIS A 141      20.533   1.699   7.886  1.00 27.33           C
ATOM   1854  O   HIS A 141      20.867   0.850   8.719  1.00 22.05           O
ATOM   1855  CB  HIS A 141      21.767   3.352   9.297  1.00 26.93           C
ATOM   1856  CG  HIS A 141      22.402   4.707   9.434  1.00 21.09           C
ATOM   1857  ND1 HIS A 141      23.588   5.035   8.809  1.00 24.82           N
ATOM   1858  CD2 HIS A 141      22.008   5.826  10.089  1.00 25.97           C
ATOM   1859  CE1 HIS A 141      23.900   6.294   9.073  1.00 24.94           C
ATOM   1860  NE2 HIS A 141      22.955   6.798   9.849  1.00 21.12           N
ATOM   1861  H   HIS A 141      19.495   4.033   7.776  1.00 26.51           H
ATOM   1862  HA  HIS A 141      21.954   3.048   7.275  1.00 29.13           H
ATOM   1863  HB2 HIS A 141      22.441   2.686   9.504  1.00 32.32           H
ATOM   1864  HB3 HIS A 141      21.042   3.298   9.940  1.00 32.32           H
ATOM   1865  HD1 HIS A 141      24.051   4.504   8.316  1.00 29.79           H
ATOM   1866  HD2 HIS A 141      21.238   5.922  10.602  1.00 31.16           H
ATOM   1867  HE1 HIS A 141      24.657   6.743   8.773  1.00 29.93           H
ATOM   1868  N   PHE A 142      19.599   1.446   6.953  1.00 26.10           N
ATOM   1869  CA  PHE A 142      18.836   0.195   6.952  1.00 23.64           C
ATOM   1870  C   PHE A 142      19.764  -1.005   6.906  1.00 29.41           C
ATOM   1871  O   PHE A 142      20.632  -1.104   6.036  1.00 22.10           O
ATOM   1872  CB  PHE A 142      17.869   0.095   5.753  1.00 21.36           C
ATOM   1873  CG  PHE A 142      16.916  -1.059   5.825  1.00 24.82           C
ATOM   1874  CD1 PHE A 142      15.582  -0.858   6.168  1.00 27.42           C
ATOM   1875  CD2 PHE A 142      17.334  -2.337   5.526  1.00 25.95           C
ATOM   1876  CE1 PHE A 142      14.697  -1.942   6.238  1.00 27.33           C
ATOM   1877  CE2 PHE A 142      16.469  -3.405   5.600  1.00 32.43           C
ATOM   1878  CZ  PHE A 142      15.147  -3.208   5.959  1.00 29.37           C
ATOM   1879  H   PHE A 142      19.393   1.984   6.314  1.00 31.31           H
ATOM   1880  HA  PHE A 142      18.313   0.142   7.767  1.00 28.37           H
ATOM   1881  HB2 PHE A 142      17.343   0.909   5.709  1.00 25.63           H
ATOM   1882  HB3 PHE A 142      18.390  -0.003   4.940  1.00 25.63           H
ATOM   1883  HD1 PHE A 142      15.281  -0.002   6.370  1.00 32.90           H
ATOM   1884  HD2 PHE A 142      18.223  -2.484   5.297  1.00 31.14           H
ATOM   1885  HE1 PHE A 142      13.809  -1.805   6.476  1.00 32.80           H
ATOM   1886  HE2 PHE A 142      16.772  -4.262   5.403  1.00 38.91           H
ATOM   1887  HZ  PHE A 142      14.561  -3.929   5.994  1.00 35.25           H
ATOM   1888  N   GLY A 143      19.515  -1.957   7.794  1.00 27.03           N
ATOM   1889  CA  GLY A 143      20.319  -3.174   7.856  1.00 34.24           C
ATOM   1890  C   GLY A 143      21.522  -3.118   8.781  1.00 30.78           C
ATOM   1891  O   GLY A 143      22.100  -4.169   9.083  1.00 28.17           O
ATOM   1892  H   GLY A 143      18.884  -1.924   8.376  1.00 32.44           H
ATOM   1893  HA2 GLY A 143      19.755  -3.906   8.148  1.00 41.08           H
ATOM   1894  HA3 GLY A 143      20.640  -3.381   6.965  1.00 41.08           H
ATOM   1895  N   ALA A 144      21.919  -1.935   9.229  1.00 21.50           N
ATOM   1896  CA  ALA A 144      22.969  -1.817  10.228  1.00 26.48           C
ATOM   1897  C   ALA A 144      22.486  -2.388  11.558  1.00 29.15           C
ATOM   1898  O   ALA A 144      21.286  -2.556  11.797  1.00 24.96           O
ATOM   1899  CB  ALA A 144      23.378  -0.363  10.402  1.00 29.22           C
ATOM   1900  H   ALA A 144      21.595  -1.183   8.969  1.00 25.80           H
ATOM   1901  HA  ALA A 144      23.746  -2.322   9.942  1.00 31.78           H
ATOM   1902  HB1 ALA A 144      24.077  -0.310  11.071  1.00 35.06           H
ATOM   1903  HB2 ALA A 144      23.704  -0.024   9.553  1.00 35.06           H
ATOM   1904  HB3 ALA A 144      22.605   0.149  10.687  1.00 35.06           H
ATOM   1905  N   GLU A 145      23.437  -2.710  12.426  1.00 25.20           N
ATOM   1906  CA  GLU A 145      23.109  -3.258  13.737  1.00 28.96           C
ATOM   1907  C   GLU A 145      22.892  -2.103  14.709  1.00 22.82           C
ATOM   1908  O   GLU A 145      23.809  -1.320  14.979  1.00 24.77           O
ATOM   1909  CB  GLU A 145      24.207  -4.222  14.216  1.00 32.21           C
ATOM   1910  CG  GLU A 145      25.627  -3.653  14.247  1.00 44.16           C
ATOM   1911  CD  GLU A 145      26.697  -4.749  14.457  1.00 51.31           C
ATOM   1912  OE1 GLU A 145      26.500  -5.634  15.343  1.00 45.58           O
ATOM   1913  OE2 GLU A 145      27.712  -4.723  13.705  1.00 53.21           O1-
ATOM   1914  H   GLU A 145      24.280  -2.622  12.281  1.00 30.24           H
ATOM   1915  HA  GLU A 145      22.279  -3.757  13.674  1.00 34.75           H
ATOM   1916  HB2 GLU A 145      23.991  -4.509  15.117  1.00 38.65           H
ATOM   1917  HB3 GLU A 145      24.217  -4.991  13.625  1.00 38.65           H
ATOM   1918  HG2 GLU A 145      25.810  -3.211  13.403  1.00 53.00           H
ATOM   1919  HG3 GLU A 145      25.699  -3.018  14.977  1.00 53.00           H
ATOM   1920  N   TYR A 146      21.672  -1.965  15.204  1.00 18.99           N
ATOM   1921  CA  TYR A 146      21.383  -0.880  16.134  1.00 22.41           C
ATOM   1922  C   TYR A 146      22.024  -1.133  17.493  1.00 28.47           C
ATOM   1923  O   TYR A 146      21.910  -2.225  18.055  1.00 30.70           O
ATOM   1924  CB  TYR A 146      19.882  -0.695  16.303  1.00 23.37           C
ATOM   1925  CG  TYR A 146      19.493   0.583  16.995  1.00 26.02           C
ATOM   1926  CD1 TYR A 146      19.526   1.803  16.324  1.00 23.01           C
ATOM   1927  CD2 TYR A 146      19.066   0.573  18.316  1.00 26.80           C
ATOM   1928  CE1 TYR A 146      19.161   2.957  16.954  1.00 24.17           C
ATOM   1929  CE2 TYR A 146      18.692   1.718  18.950  1.00 25.42           C
ATOM   1930  CZ  TYR A 146      18.734   2.911  18.261  1.00 21.67           C
ATOM   1931  OH  TYR A 146      18.355   4.060  18.892  1.00 25.17           O
ATOM   1932  H   TYR A 146      21.004  -2.475  15.024  1.00 22.79           H
ATOM   1933  HA  TYR A 146      21.748  -0.054  15.779  1.00 26.89           H
ATOM   1934  HB2 TYR A 146      19.468  -0.693  15.425  1.00 28.05           H
ATOM   1935  HB3 TYR A 146      19.534  -1.433  16.827  1.00 28.05           H
ATOM   1936  HD1 TYR A 146      19.807   1.832  15.438  1.00 27.61           H
ATOM   1937  HD2 TYR A 146      19.030  -0.235  18.776  1.00 32.16           H
ATOM   1938  HE1 TYR A 146      19.183   3.767  16.497  1.00 29.00           H
ATOM   1939  HE2 TYR A 146      18.406   1.694  19.835  1.00 30.51           H
ATOM   1940  HH  TYR A 146      18.118   3.890  19.679  1.00 30.21           H
ATOM   1941  N   ARG A 147      22.722  -0.117  18.000  1.00 22.14           N
ATOM   1942  CA  ARG A 147      23.281  -0.100  19.352  1.00 29.59           C
ATOM   1943  C   ARG A 147      22.412   0.790  20.256  1.00 26.21           C
ATOM   1944  O   ARG A 147      21.507   0.290  20.933  1.00 25.90           O
ATOM   1945  CB  ARG A 147      24.737   0.371  19.315  1.00 32.51           C
ATOM   1946  CG  ARG A 147      25.752  -0.698  18.810  1.00 34.54           C
ATOM   1947  CD  ARG A 147      26.590  -0.250  17.610  1.00 37.13           C
ATOM   1948  NE  ARG A 147      27.384   0.961  17.865  1.00 42.92           N
ATOM   1949  CZ  ARG A 147      27.948   1.709  16.911  1.00 48.68           C
ATOM   1950  NH1 ARG A 147      27.802   1.359  15.628  1.00 42.59           N
ATOM   1951  NH2 ARG A 147      28.652   2.813  17.235  1.00 47.05           N1+
ATOM   1952  H   ARG A 147      22.890   0.603  17.560  1.00 26.56           H
ATOM   1953  HA  ARG A 147      23.265  -1.001  19.712  1.00 35.50           H
ATOM   1954  HB2 ARG A 147      24.800   1.139  18.725  1.00 39.01           H
ATOM   1955  HB3 ARG A 147      25.003   0.627  20.212  1.00 39.01           H
ATOM   1956  HG2 ARG A 147      26.362  -0.914  19.532  1.00 41.45           H
ATOM   1957  HG3 ARG A 147      25.261  -1.492  18.546  1.00 41.45           H
ATOM   1958  HD2 ARG A 147      27.204  -0.963  17.373  1.00 44.55           H
ATOM   1959  HD3 ARG A 147      25.997  -0.065  16.865  1.00 44.55           H
ATOM   1960  HE  ARG A 147      27.493   1.204  18.682  1.00 51.50           H
ATOM   1961 HH11 ARG A 147      27.349   0.657  15.423  1.00 51.11           H
ATOM   1962 HH12 ARG A 147      28.161   1.835  15.009  1.00 51.11           H
ATOM   1963 HH21 ARG A 147      28.746   3.036  18.060  1.00 56.46           H
ATOM   1964 HH22 ARG A 147      29.015   3.288  16.616  1.00 56.46           H
ATOM   1965  N   ASP A 148      22.660   2.101  20.284  1.00 28.65           N
ATOM   1966  CA  ASP A 148      21.767   3.018  20.979  1.00 29.98           C
ATOM   1967  C   ASP A 148      21.618   4.286  20.140  1.00 26.14           C
ATOM   1968  O   ASP A 148      22.183   4.418  19.050  1.00 27.01           O
ATOM   1969  CB  ASP A 148      22.238   3.335  22.419  1.00 28.67           C
ATOM   1970  CG  ASP A 148      23.613   3.981  22.490  1.00 29.66           C
ATOM   1971  OD1 ASP A 148      23.831   5.104  21.968  1.00 27.39           O
ATOM   1972  OD2 ASP A 148      24.496   3.353  23.117  1.00 43.87           O1-
ATOM   1973  H   ASP A 148      23.336   2.479  19.910  1.00 34.38           H
ATOM   1974  HA  ASP A 148      20.892   2.606  21.043  1.00 35.97           H
ATOM   1975  HB2 ASP A 148      21.603   3.944  22.828  1.00 34.40           H
ATOM   1976  HB3 ASP A 148      22.273   2.508  22.925  1.00 34.40           H
ATOM   1977  N   MET A 149      20.818   5.212  20.655  1.00 26.76           N
ATOM   1978  CA  MET A 149      20.500   6.437  19.939  1.00 22.55           C
ATOM   1979  C   MET A 149      21.703   7.362  19.795  1.00 26.31           C
ATOM   1980  O   MET A 149      21.662   8.276  18.976  1.00 22.83           O
ATOM   1981  CB  MET A 149      19.407   7.186  20.663  1.00 22.36           C
ATOM   1982  CG  MET A 149      19.781   7.478  22.092  1.00 29.88           C
ATOM   1983  SD  MET A 149      18.556   8.493  22.851  1.00 38.82           S
ATOM   1984  CE  MET A 149      19.431   8.844  24.399  1.00 36.14           C
ATOM   1985  H   MET A 149      20.442   5.152  21.427  1.00 32.11           H
ATOM   1986  HA  MET A 149      20.171   6.208  19.055  1.00 27.06           H
ATOM   1987  HB2 MET A 149      19.247   8.030  20.213  1.00 26.83           H
ATOM   1988  HB3 MET A 149      18.600   6.648  20.665  1.00 26.83           H
ATOM   1989  HG2 MET A 149      19.842   6.646  22.587  1.00 35.86           H
ATOM   1990  HG3 MET A 149      20.629   7.949  22.115  1.00 35.86           H
ATOM   1991  HE1 MET A 149      18.874   9.413  24.954  1.00 43.36           H
ATOM   1992  HE2 MET A 149      19.610   8.008  24.857  1.00 43.36           H
ATOM   1993  HE3 MET A 149      20.265   9.295  24.195  1.00 43.36           H
ATOM   1994  N   GLU A 150      22.759   7.188  20.586  1.00 30.36           N
ATOM   1995  CA  GLU A 150      23.924   8.064  20.451  1.00 28.52           C
ATOM   1996  C   GLU A 150      25.001   7.491  19.520  1.00 30.45           C
ATOM   1997  O   GLU A 150      25.930   8.209  19.144  1.00 34.09           O
ATOM   1998  CB  GLU A 150      24.502   8.353  21.846  1.00 40.57           C
ATOM   1999  CG  GLU A 150      23.535   9.167  22.766  1.00 36.14           C
ATOM   2000  CD  GLU A 150      23.737   8.909  24.267  1.00 53.05           C
ATOM   2001  OE1 GLU A 150      24.885   9.072  24.751  1.00 61.50           O
ATOM   2002  OE2 GLU A 150      22.751   8.537  24.969  1.00 55.28           O1-
ATOM   2003  H   GLU A 150      22.827   6.585  21.196  1.00 36.43           H
ATOM   2004  HA  GLU A 150      23.632   8.909  20.075  1.00 34.22           H
ATOM   2005  HB2 GLU A 150      24.693   7.510  22.287  1.00 48.69           H
ATOM   2006  HB3 GLU A 150      25.319   8.866  21.747  1.00 48.69           H
ATOM   2007  HG2 GLU A 150      23.676  10.114  22.607  1.00 43.37           H
ATOM   2008  HG3 GLU A 150      22.621   8.930  22.546  1.00 43.37           H
ATOM   2009  N   SER A 151      24.867   6.242  19.086  1.00 30.14           N
ATOM   2010  CA  SER A 151      25.929   5.591  18.336  1.00 36.10           C
ATOM   2011  C   SER A 151      26.156   6.289  16.998  1.00 39.05           C
ATOM   2012  O   SER A 151      25.238   6.857  16.399  1.00 30.36           O
ATOM   2013  CB  SER A 151      25.583   4.118  18.100  1.00 33.05           C
ATOM   2014  OG  SER A 151      25.281   3.416  19.295  1.00 31.46           O
ATOM   2015  H   SER A 151      24.171   5.752  19.214  1.00 36.17           H
ATOM   2016  HA  SER A 151      26.754   5.633  18.845  1.00 43.31           H
ATOM   2017  HB2 SER A 151      24.812   4.073  17.513  1.00 39.66           H
ATOM   2018  HB3 SER A 151      26.341   3.688  17.674  1.00 39.66           H
ATOM   2019  HG  SER A 151      25.941   3.437  19.815  1.00 37.76           H
ATOM   2020  N   ASP A 152      27.397   6.229  16.515  1.00 38.27           N
ATOM   2021  CA  ASP A 152      27.722   6.717  15.180  1.00 37.59           C
ATOM   2022  C   ASP A 152      27.524   5.591  14.171  1.00 34.40           C
ATOM   2023  O   ASP A 152      28.206   4.561  14.239  1.00 38.46           O
ATOM   2024  CB  ASP A 152      29.158   7.247  15.116  1.00 39.77           C
ATOM   2025  CG  ASP A 152      29.540   7.719  13.713  1.00 42.44           C
ATOM   2026  OD1 ASP A 152      29.409   6.938  12.747  1.00 48.30           O
ATOM   2027  OD2 ASP A 152      29.975   8.872  13.575  1.00 48.31           O1-
ATOM   2028  H   ASP A 152      28.070   5.908  16.945  1.00 45.93           H
ATOM   2029  HA  ASP A 152      27.120   7.442  14.949  1.00 45.11           H
ATOM   2030  HB2 ASP A 152      29.247   7.999  15.721  1.00 47.73           H
ATOM   2031  HB3 ASP A 152      29.769   6.538  15.372  1.00 47.73           H
ATOM   2032  N   TYR A 153      26.601   5.790  13.230  1.00 31.27           N
ATOM   2033  CA  TYR A 153      26.297   4.795  12.208  1.00 35.45           C
ATOM   2034  C   TYR A 153      26.832   5.185  10.831  1.00 33.62           C
ATOM   2035  O   TYR A 153      26.509   4.521   9.841  1.00 32.83           O
ATOM   2036  CB  TYR A 153      24.781   4.556  12.142  1.00 22.31           C
ATOM   2037  CG  TYR A 153      24.209   4.050  13.464  1.00 30.07           C
ATOM   2038  CD1 TYR A 153      23.405   4.859  14.266  1.00 29.88           C
ATOM   2039  CD2 TYR A 153      24.472   2.751  13.907  1.00 30.42           C
ATOM   2040  CE1 TYR A 153      22.886   4.381  15.481  1.00 29.05           C
ATOM   2041  CE2 TYR A 153      23.954   2.277  15.119  1.00 23.94           C
ATOM   2042  CZ  TYR A 153      23.168   3.086  15.881  1.00 29.12           C
ATOM   2043  OH  TYR A 153      22.688   2.596  17.070  1.00 24.23           O
ATOM   2044  H   TYR A 153      26.130   6.507  13.163  1.00 37.52           H
ATOM   2045  HA  TYR A 153      26.716   3.957  12.459  1.00 42.54           H
ATOM   2046  HB2 TYR A 153      24.338   5.390  11.923  1.00 26.77           H
ATOM   2047  HB3 TYR A 153      24.595   3.891  11.460  1.00 26.77           H
ATOM   2048  HD1 TYR A 153      23.212   5.728  13.996  1.00 35.86           H
ATOM   2049  HD2 TYR A 153      25.006   2.192  13.389  1.00 36.50           H
ATOM   2050  HE1 TYR A 153      22.353   4.928  16.010  1.00 34.86           H
ATOM   2051  HE2 TYR A 153      24.142   1.410  15.400  1.00 28.73           H
ATOM   2052  HH  TYR A 153      22.236   3.185  17.462  1.00 29.07           H
ATOM   2053  N   SER A 154      27.650   6.232  10.752  1.00 38.62           N
ATOM   2054  CA  SER A 154      28.183   6.694   9.475  1.00 40.46           C
ATOM   2055  C   SER A 154      28.760   5.533   8.679  1.00 32.99           C
ATOM   2056  O   SER A 154      29.577   4.758   9.185  1.00 38.20           O
ATOM   2057  CB  SER A 154      29.253   7.761   9.716  1.00 37.71           C
ATOM   2058  OG  SER A 154      28.709   8.829  10.465  1.00 43.72           O
ATOM   2059  H   SER A 154      27.913   6.695  11.428  1.00 46.35           H
ATOM   2060  HA  SER A 154      27.467   7.093   8.956  1.00 48.56           H
ATOM   2061  HB2 SER A 154      29.989   7.368  10.211  1.00 45.25           H
ATOM   2062  HB3 SER A 154      29.566   8.098   8.862  1.00 45.25           H
ATOM   2063  HG  SER A 154      28.431   8.548  11.206  1.00 52.46           H
ATOM   2064  N   GLY A 155      28.299   5.408   7.437  1.00 28.75           N
ATOM   2065  CA  GLY A 155      28.754   4.382   6.533  1.00 33.48           C
ATOM   2066  C   GLY A 155      28.327   2.971   6.868  1.00 37.85           C
ATOM   2067  O   GLY A 155      28.886   2.027   6.308  1.00 36.23           O
ATOM   2068  H   GLY A 155      27.705   5.926   7.093  1.00 34.50           H
ATOM   2069  HA2 GLY A 155      28.429   4.585   5.642  1.00 40.18           H
ATOM   2070  HA3 GLY A 155      29.724   4.398   6.507  1.00 40.18           H
ATOM   2071  N   GLN A 156      27.374   2.794   7.777  1.00 37.09           N
ATOM   2072  CA  GLN A 156      26.800   1.496   8.083  1.00 29.47           C
ATOM   2073  C   GLN A 156      25.402   1.432   7.498  1.00 29.63           C
ATOM   2074  O   GLN A 156      24.662   2.420   7.518  1.00 25.15           O
ATOM   2075  CB  GLN A 156      26.732   1.262   9.604  1.00 38.04           C
ATOM   2076  CG  GLN A 156      28.098   1.227  10.295  1.00 40.66           C
ATOM   2077  CD  GLN A 156      28.022   1.029  11.806  1.00 41.11           C
ATOM   2078  OE1 GLN A 156      27.870   1.979  12.568  1.00 49.61           O
ATOM   2079  NE2 GLN A 156      28.158  -0.207  12.238  1.00 51.54           N
ATOM   2080  H   GLN A 156      27.036   3.434   8.242  1.00 44.51           H
ATOM   2081  HA  GLN A 156      27.339   0.795   7.683  1.00 35.36           H
ATOM   2082  HB2 GLN A 156      26.216   1.978  10.006  1.00 45.64           H
ATOM   2083  HB3 GLN A 156      26.296   0.412   9.769  1.00 45.64           H
ATOM   2084  HG2 GLN A 156      28.616   0.494   9.926  1.00 48.80           H
ATOM   2085  HG3 GLN A 156      28.554   2.067  10.129  1.00 48.80           H
ATOM   2086 HE21 GLN A 156      28.282  -0.847  11.678  1.00 61.85           H
ATOM   2087 HE22 GLN A 156      28.123  -0.374  13.081  1.00 61.85           H
ATOM   2088  N   GLY A 157      25.053   0.277   6.979  1.00 27.40           N
ATOM   2089  CA  GLY A 157      23.718   0.079   6.459  1.00 35.52           C
ATOM   2090  C   GLY A 157      23.514   0.858   5.163  1.00 36.95           C
ATOM   2091  O   GLY A 157      24.423   1.511   4.628  1.00 28.20           O
ATOM   2092  H   GLY A 157      25.568  -0.409   6.916  1.00 32.89           H
ATOM   2093  HA2 GLY A 157      23.572  -0.864   6.283  1.00 42.63           H
ATOM   2094  HA3 GLY A 157      23.065   0.380   7.110  1.00 42.63           H
ATOM   2095  N   VAL A 158      22.275   0.767   4.660  1.00 26.22           N
ATOM   2096  CA  VAL A 158      21.875   1.360   3.381  1.00 24.04           C
ATOM   2097  C   VAL A 158      21.231   2.720   3.640  1.00 23.86           C
ATOM   2098  O   VAL A 158      20.218   2.807   4.349  1.00 23.63           O
ATOM   2099  CB  VAL A 158      20.887   0.452   2.625  1.00 24.92           C
ATOM   2100  CG1 VAL A 158      20.259   1.194   1.401  1.00 24.97           C
ATOM   2101  CG2 VAL A 158      21.571  -0.863   2.200  1.00 31.20           C
ATOM   2102  H   VAL A 158      21.633   0.354   5.055  1.00 31.46           H
ATOM   2103  HA  VAL A 158      22.659   1.492   2.825  1.00 28.85           H
ATOM   2104  HB  VAL A 158      20.163   0.220   3.226  1.00 29.90           H
ATOM   2105 HG11 VAL A 158      19.645   0.594   0.950  1.00 29.97           H
ATOM   2106 HG12 VAL A 158      19.784   1.978   1.718  1.00 29.97           H
ATOM   2107 HG13 VAL A 158      20.968   1.459   0.795  1.00 29.97           H
ATOM   2108 HG21 VAL A 158      20.928  -1.415   1.727  1.00 37.44           H
ATOM   2109 HG22 VAL A 158      22.320  -0.656   1.620  1.00 37.44           H
ATOM   2110 HG23 VAL A 158      21.884  -1.326   2.993  1.00 37.44           H
ATOM   2111  N   ASP A 159      21.773   3.766   3.018  1.00 19.73           N
ATOM   2112  CA  ASP A 159      21.165   5.098   3.024  1.00 21.18           C
ATOM   2113  C   ASP A 159      20.101   5.139   1.934  1.00 20.18           C
ATOM   2114  O   ASP A 159      20.315   5.603   0.805  1.00 20.43           O
ATOM   2115  CB  ASP A 159      22.217   6.181   2.824  1.00 23.59           C
ATOM   2116  CG  ASP A 159      21.646   7.580   2.967  1.00 24.55           C
ATOM   2117  OD1 ASP A 159      20.395   7.751   3.002  1.00 21.39           O
ATOM   2118  OD2 ASP A 159      22.447   8.512   3.026  1.00 19.67           O1-
ATOM   2119  H   ASP A 159      22.510   3.729   2.576  1.00 23.68           H
ATOM   2120  HA  ASP A 159      20.731   5.249   3.879  1.00 25.41           H
ATOM   2121  HB2 ASP A 159      22.915   6.072   3.488  1.00 28.31           H
ATOM   2122  HB3 ASP A 159      22.591   6.099   1.932  1.00 28.31           H
ATOM   2123  N   GLN A 160      18.920   4.649   2.297  1.00 16.81           N
ATOM   2124  CA  GLN A 160      17.831   4.556   1.344  1.00 16.47           C
ATOM   2125  C   GLN A 160      17.454   5.928   0.835  1.00 15.17           C
ATOM   2126  O   GLN A 160      17.103   6.076  -0.334  1.00 17.77           O
ATOM   2127  CB  GLN A 160      16.605   3.894   1.960  1.00 17.77           C
ATOM   2128  CG  GLN A 160      16.809   2.510   2.490  1.00 16.75           C
ATOM   2129  CD  GLN A 160      15.538   1.954   3.036  1.00 16.40           C
ATOM   2130  OE1 GLN A 160      14.720   1.404   2.308  1.00 15.93           O
ATOM   2131  NE2 GLN A 160      15.314   2.187   4.308  1.00 17.69           N
ATOM   2132  H   GLN A 160      18.727   4.367   3.086  1.00 20.17           H
ATOM   2133  HA  GLN A 160      18.116   4.020   0.588  1.00 19.76           H
ATOM   2134  HB2 GLN A 160      16.299   4.444   2.698  1.00 21.33           H
ATOM   2135  HB3 GLN A 160      15.912   3.846   1.284  1.00 21.33           H
ATOM   2136  HG2 GLN A 160      17.112   1.932   1.773  1.00 20.10           H
ATOM   2137  HG3 GLN A 160      17.464   2.532   3.205  1.00 20.10           H
ATOM   2138 HE21 GLN A 160      15.884   2.636   4.770  1.00 21.22           H
ATOM   2139 HE22 GLN A 160      14.596   1.892   4.679  1.00 21.22           H
ATOM   2140  N   LEU A 161      17.485   6.935   1.712  1.00 20.60           N
ATOM   2141  CA  LEU A 161      16.981   8.259   1.360  1.00 15.08           C
ATOM   2142  C   LEU A 161      17.828   8.859   0.250  1.00 18.78           C
ATOM   2143  O   LEU A 161      17.304   9.339  -0.759  1.00 15.07           O
ATOM   2144  CB  LEU A 161      16.996   9.176   2.590  1.00 16.20           C
ATOM   2145  CG  LEU A 161      16.640  10.639   2.325  1.00 15.08           C
ATOM   2146  CD1 LEU A 161      15.315  10.830   1.605  1.00 16.50           C
ATOM   2147  CD2 LEU A 161      16.608  11.364   3.662  1.00 14.12           C
ATOM   2148  H   LEU A 161      17.791   6.876   2.514  1.00 24.72           H
ATOM   2149  HA  LEU A 161      16.067   8.184   1.043  1.00 18.10           H
ATOM   2150  HB2 LEU A 161      16.358   8.834   3.235  1.00 19.44           H
ATOM   2151  HB3 LEU A 161      17.886   9.159   2.975  1.00 19.44           H
ATOM   2152  HG  LEU A 161      17.337  11.040   1.783  1.00 18.10           H
ATOM   2153 HD11 LEU A 161      15.162  11.779   1.474  1.00 19.80           H
ATOM   2154 HD12 LEU A 161      15.356  10.380   0.746  1.00 19.80           H
ATOM   2155 HD13 LEU A 161      14.605  10.450   2.145  1.00 19.80           H
ATOM   2156 HD21 LEU A 161      16.383  12.295   3.511  1.00 16.95           H
ATOM   2157 HD22 LEU A 161      15.940  10.949   4.230  1.00 16.95           H
ATOM   2158 HD23 LEU A 161      17.483  11.297   4.077  1.00 16.95           H
ATOM   2159  N   GLN A 162      19.156   8.799   0.412  1.00 18.79           N
ATOM   2160  CA  GLN A 162      20.042   9.333  -0.619  1.00 16.81           C
ATOM   2161  C   GLN A 162      19.937   8.511  -1.898  1.00 17.71           C
ATOM   2162  O   GLN A 162      19.934   9.079  -2.992  1.00 17.08           O
ATOM   2163  CB  GLN A 162      21.498   9.399  -0.124  1.00 23.03           C
ATOM   2164  CG  GLN A 162      22.463  10.262  -0.995  1.00 21.35           C
ATOM   2165  CD  GLN A 162      21.904  11.639  -1.311  1.00 25.58           C
ATOM   2166  OE1 GLN A 162      21.481  12.386  -0.419  1.00 22.04           O
ATOM   2167  NE2 GLN A 162      21.879  11.987  -2.605  1.00 22.16           N
ATOM   2168  H   GLN A 162      19.557   8.462   1.094  1.00 22.55           H
ATOM   2169  HA  GLN A 162      19.763  10.238  -0.828  1.00 20.17           H
ATOM   2170  HB2 GLN A 162      21.501   9.772   0.772  1.00 27.64           H
ATOM   2171  HB3 GLN A 162      21.855   8.497  -0.100  1.00 27.64           H
ATOM   2172  HG2 GLN A 162      23.298  10.381  -0.516  1.00 25.62           H
ATOM   2173  HG3 GLN A 162      22.625   9.804  -1.834  1.00 25.62           H
ATOM   2174 HE21 GLN A 162      22.169  11.441  -3.202  1.00 26.59           H
ATOM   2175 HE22 GLN A 162      21.572  12.756  -2.837  1.00 26.59           H
ATOM   2176  N   ARG A 163      19.837   7.177  -1.785  1.00 21.07           N
ATOM   2177  CA  ARG A 163      19.690   6.349  -2.982  1.00 18.69           C
ATOM   2178  C   ARG A 163      18.421   6.704  -3.742  1.00 20.55           C
ATOM   2179  O   ARG A 163      18.394   6.672  -4.979  1.00 15.90           O
ATOM   2180  CB  ARG A 163      19.685   4.878  -2.606  1.00 24.33           C
ATOM   2181  CG  ARG A 163      21.101   4.379  -2.275  1.00 33.22           C
ATOM   2182  CD  ARG A 163      21.008   3.010  -1.746  1.00 32.42           C
ATOM   2183  NE  ARG A 163      22.287   2.462  -1.292  1.00 43.53           N
ATOM   2184  CZ  ARG A 163      23.190   1.894  -2.083  1.00 50.35           C
ATOM   2185  NH1 ARG A 163      22.983   1.844  -3.410  1.00 54.55           N
ATOM   2186  NH2 ARG A 163      24.303   1.394  -1.536  1.00 46.42           N1+
ATOM   2187  H   ARG A 163      19.851   6.741  -1.044  1.00 25.29           H
ATOM   2188  HA  ARG A 163      20.445   6.506  -3.570  1.00 22.43           H
ATOM   2189  HB2 ARG A 163      19.127   4.749  -1.823  1.00 29.19           H
ATOM   2190  HB3 ARG A 163      19.345   4.358  -3.351  1.00 29.19           H
ATOM   2191  HG2 ARG A 163      21.642   4.367  -3.080  1.00 39.87           H
ATOM   2192  HG3 ARG A 163      21.501   4.948  -1.600  1.00 39.87           H
ATOM   2193  HD2 ARG A 163      20.400   3.008  -0.991  1.00 38.90           H
ATOM   2194  HD3 ARG A 163      20.668   2.428  -2.444  1.00 38.90           H
ATOM   2195  HE  ARG A 163      22.466   2.512  -0.453  1.00 52.24           H
ATOM   2196 HH11 ARG A 163      22.258   2.161  -3.744  1.00 65.47           H
ATOM   2197 HH12 ARG A 163      23.572   1.483  -3.923  1.00 65.47           H
ATOM   2198 HH21 ARG A 163      24.425   1.445  -0.687  1.00 55.71           H
ATOM   2199 HH22 ARG A 163      24.907   1.042  -2.037  1.00 55.71           H
ATOM   2200  N   VAL A 164      17.331   6.946  -3.011  1.00 17.69           N
ATOM   2201  CA  VAL A 164      16.091   7.363  -3.648  1.00 15.72           C
ATOM   2202  C   VAL A 164      16.325   8.651  -4.432  1.00 15.65           C
ATOM   2203  O   VAL A 164      15.936   8.780  -5.594  1.00 14.38           O
ATOM   2204  CB  VAL A 164      14.989   7.527  -2.586  1.00 17.68           C
ATOM   2205  CG1 VAL A 164      13.877   8.455  -3.063  1.00 17.94           C
ATOM   2206  CG2 VAL A 164      14.420   6.140  -2.248  1.00 20.71           C
ATOM   2207  H   VAL A 164      17.288   6.876  -2.155  1.00 21.23           H
ATOM   2208  HA  VAL A 164      15.808   6.677  -4.272  1.00 18.87           H
ATOM   2209  HB  VAL A 164      15.374   7.903  -1.779  1.00 21.21           H
ATOM   2210 HG11 VAL A 164      13.207   8.529  -2.366  1.00 21.53           H
ATOM   2211 HG12 VAL A 164      14.254   9.328  -3.254  1.00 21.53           H
ATOM   2212 HG13 VAL A 164      13.479   8.083  -3.866  1.00 21.53           H
ATOM   2213 HG21 VAL A 164      13.724   6.239  -1.579  1.00 24.85           H
ATOM   2214 HG22 VAL A 164      14.051   5.746  -3.054  1.00 24.85           H
ATOM   2215 HG23 VAL A 164      15.134   5.582  -1.904  1.00 24.85           H
ATOM   2216  N   ILE A 165      16.910   9.640  -3.777  1.00 15.84           N
ATOM   2217  CA  ILE A 165      17.214  10.903  -4.446  1.00 15.23           C
ATOM   2218  C   ILE A 165      18.087  10.665  -5.680  1.00 15.11           C
ATOM   2219  O   ILE A 165      17.822  11.214  -6.759  1.00 17.88           O
ATOM   2220  CB  ILE A 165      17.878  11.852  -3.439  1.00 15.70           C
ATOM   2221  CG1 ILE A 165      16.850  12.195  -2.361  1.00 12.91           C
ATOM   2222  CG2 ILE A 165      18.427  13.074  -4.129  1.00 18.00           C
ATOM   2223  CD1 ILE A 165      17.415  12.721  -1.047  1.00 19.95           C
ATOM   2224  H   ILE A 165      17.143   9.611  -2.950  1.00 19.01           H
ATOM   2225  HA  ILE A 165      16.384  11.311  -4.741  1.00 18.28           H
ATOM   2226  HB  ILE A 165      18.615  11.383  -3.018  1.00 18.83           H
ATOM   2227 HG12 ILE A 165      16.254  12.876  -2.712  1.00 15.50           H
ATOM   2228 HG13 ILE A 165      16.341  11.395  -2.158  1.00 15.50           H
ATOM   2229 HG21 ILE A 165      18.838  13.652  -3.467  1.00 21.59           H
ATOM   2230 HG22 ILE A 165      19.087  12.797  -4.783  1.00 21.59           H
ATOM   2231 HG23 ILE A 165      17.700  13.541  -4.570  1.00 21.59           H
ATOM   2232 HD11 ILE A 165      16.682  12.905  -0.440  1.00 23.94           H
ATOM   2233 HD12 ILE A 165      18.001  12.049  -0.665  1.00 23.94           H
ATOM   2234 HD13 ILE A 165      17.914  13.534  -1.222  1.00 23.94           H
ATOM   2235  N   ASP A 166      19.167   9.884  -5.521  1.00 18.55           N
ATOM   2236  CA  ASP A 166      20.085   9.622  -6.635  1.00 18.38           C
ATOM   2237  C   ASP A 166      19.355   8.966  -7.809  1.00 18.22           C
ATOM   2238  O   ASP A 166      19.575   9.337  -8.968  1.00 20.25           O
ATOM   2239  CB  ASP A 166      21.251   8.734  -6.186  1.00 20.37           C
ATOM   2240  CG  ASP A 166      22.271   9.467  -5.338  1.00 24.53           C
ATOM   2241  OD1 ASP A 166      23.217   8.797  -4.866  1.00 25.65           O
ATOM   2242  OD2 ASP A 166      22.146  10.701  -5.160  1.00 22.86           O1-
ATOM   2243  H   ASP A 166      19.386   9.498  -4.784  1.00 22.26           H
ATOM   2244  HA  ASP A 166      20.452  10.465  -6.945  1.00 22.06           H
ATOM   2245  HB2 ASP A 166      20.900   7.998  -5.660  1.00 24.44           H
ATOM   2246  HB3 ASP A 166      21.706   8.392  -6.971  1.00 24.44           H
ATOM   2247  N   THR A 167      18.472   7.994  -7.530  1.00 13.78           N
ATOM   2248  CA  THR A 167      17.714   7.341  -8.607  1.00 12.39           C
ATOM   2249  C   THR A 167      16.738   8.303  -9.276  1.00 17.03           C
ATOM   2250  O   THR A 167      16.622   8.320 -10.502  1.00 13.05           O
ATOM   2251  CB  THR A 167      16.959   6.114  -8.092  1.00 13.00           C
ATOM   2252  OG1 THR A 167      17.916   5.190  -7.615  1.00 15.26           O
ATOM   2253  CG2 THR A 167      16.150   5.473  -9.218  1.00 14.91           C
ATOM   2254  H   THR A 167      18.297   7.700  -6.741  1.00 16.53           H
ATOM   2255  HA  THR A 167      18.339   7.038  -9.284  1.00 14.87           H
ATOM   2256  HB  THR A 167      16.358   6.370  -7.375  1.00 15.60           H
ATOM   2257  HG1 THR A 167      18.364   5.535  -6.994  1.00 18.31           H
ATOM   2258 HG21 THR A 167      15.675   4.696  -8.883  1.00 17.89           H
ATOM   2259 HG22 THR A 167      15.507   6.109  -9.568  1.00 17.89           H
ATOM   2260 HG23 THR A 167      16.742   5.195  -9.935  1.00 17.89           H
ATOM   2261  N   ILE A 168      16.044   9.131  -8.500  1.00 14.99           N
ATOM   2262  CA  ILE A 168      15.118  10.094  -9.098  1.00 13.93           C
ATOM   2263  C   ILE A 168      15.843  11.009 -10.078  1.00 16.17           C
ATOM   2264  O   ILE A 168      15.320  11.321 -11.151  1.00 16.22           O
ATOM   2265  CB  ILE A 168      14.389  10.887  -8.001  1.00 12.64           C
ATOM   2266  CG1 ILE A 168      13.340   9.973  -7.370  1.00 15.37           C
ATOM   2267  CG2 ILE A 168      13.648  12.098  -8.583  1.00 14.98           C
ATOM   2268  CD1 ILE A 168      12.915  10.418  -5.988  1.00 15.76           C
ATOM   2269  H   ILE A 168      16.089   9.158  -7.642  1.00 17.99           H
ATOM   2270  HA  ILE A 168      14.447   9.605  -9.599  1.00 16.72           H
ATOM   2271  HB  ILE A 168      15.022  11.179  -7.327  1.00 15.17           H
ATOM   2272 HG12 ILE A 168      12.552   9.961  -7.935  1.00 18.44           H
ATOM   2273 HG13 ILE A 168      13.707   9.078  -7.296  1.00 18.44           H
ATOM   2274 HG21 ILE A 168      13.203  12.571  -7.862  1.00 17.98           H
ATOM   2275 HG22 ILE A 168      14.291  12.683  -9.015  1.00 17.98           H
ATOM   2276 HG23 ILE A 168      12.995  11.788  -9.229  1.00 17.98           H
ATOM   2277 HD11 ILE A 168      12.252   9.797  -5.646  1.00 18.92           H
ATOM   2278 HD12 ILE A 168      13.692  10.425  -5.406  1.00 18.92           H
ATOM   2279 HD13 ILE A 168      12.536  11.309  -6.046  1.00 18.92           H
ATOM   2280  N   LYS A 169      17.058  11.429  -9.732  1.00 15.09           N
ATOM   2281  CA  LYS A 169      17.848  12.309 -10.595  1.00 16.85           C
ATOM   2282  C   LYS A 169      18.384  11.640 -11.859  1.00 23.02           C
ATOM   2283  O   LYS A 169      18.682  12.343 -12.827  1.00 20.03           O
ATOM   2284  CB  LYS A 169      19.022  12.859  -9.807  1.00 17.29           C
ATOM   2285  CG  LYS A 169      18.557  13.747  -8.642  1.00 20.15           C
ATOM   2286  CD  LYS A 169      19.645  14.165  -7.656  1.00 30.54           C
ATOM   2287  CE  LYS A 169      20.176  15.508  -7.987  1.00 31.99           C
ATOM   2288  NZ  LYS A 169      21.062  16.011  -6.918  1.00 32.78           N1+
ATOM   2289  H   LYS A 169      17.452  11.217  -8.998  1.00 18.11           H
ATOM   2290  HA  LYS A 169      17.295  13.057 -10.868  1.00 20.23           H
ATOM   2291  HB2 LYS A 169      19.535  12.122  -9.441  1.00 20.75           H
ATOM   2292  HB3 LYS A 169      19.578  13.395 -10.394  1.00 20.75           H
ATOM   2293  HG2 LYS A 169      18.172  14.558  -9.010  1.00 24.18           H
ATOM   2294  HG3 LYS A 169      17.880  13.266  -8.141  1.00 24.18           H
ATOM   2295  HD2 LYS A 169      19.272  14.196  -6.761  1.00 36.64           H
ATOM   2296  HD3 LYS A 169      20.376  13.529  -7.695  1.00 36.64           H
ATOM   2297  HE2 LYS A 169      20.690  15.456  -8.808  1.00 38.38           H
ATOM   2298  HE3 LYS A 169      19.438  16.129  -8.089  1.00 38.38           H
ATOM   2299  HZ1 LYS A 169      21.371  16.818  -7.134  1.00 39.33           H
ATOM   2300  HZ2 LYS A 169      20.611  16.070  -6.152  1.00 39.33           H
ATOM   2301  HZ3 LYS A 169      21.749  15.458  -6.807  1.00 39.33           H
ATOM   2302  N   THR A 170      18.525  10.323 -11.877  1.00 14.15           N
ATOM   2303  CA  THR A 170      19.220   9.652 -12.974  1.00 14.52           C
ATOM   2304  C   THR A 170      18.371   8.653 -13.723  1.00 20.21           C
ATOM   2305  O   THR A 170      18.515   8.535 -14.940  1.00 16.38           O
ATOM   2306  CB  THR A 170      20.450   8.931 -12.467  1.00 14.82           C
ATOM   2307  OG1 THR A 170      20.082   8.002 -11.463  1.00 16.20           O
ATOM   2308  CG2 THR A 170      21.441   9.869 -11.851  1.00 17.01           C
ATOM   2309  H   THR A 170      18.229   9.792 -11.269  1.00 16.97           H
ATOM   2310  HA  THR A 170      19.514  10.323 -13.610  1.00 17.43           H
ATOM   2311  HB  THR A 170      20.880   8.465 -13.201  1.00 17.78           H
ATOM   2312  HG1 THR A 170      19.716   8.401 -10.822  1.00 19.44           H
ATOM   2313 HG21 THR A 170      22.215   9.374 -11.538  1.00 20.41           H
ATOM   2314 HG22 THR A 170      21.729  10.524 -12.506  1.00 20.41           H
ATOM   2315 HG23 THR A 170      21.037  10.331 -11.100  1.00 20.41           H
ATOM   2316  N   ASN A 171      17.497   7.906 -13.059  1.00 13.92           N
ATOM   2317  CA  ASN A 171      16.637   6.952 -13.759  1.00 10.73           C
ATOM   2318  C   ASN A 171      15.204   7.091 -13.266  1.00 12.55           C
ATOM   2319  O   ASN A 171      14.673   6.185 -12.616  1.00 15.49           O
ATOM   2320  CB  ASN A 171      17.180   5.536 -13.594  1.00 12.59           C
ATOM   2321  CG  ASN A 171      16.548   4.596 -14.551  1.00 20.30           C
ATOM   2322  OD1 ASN A 171      16.125   5.019 -15.604  1.00 20.72           O
ATOM   2323  ND2 ASN A 171      16.444   3.314 -14.183  1.00 18.04           N
ATOM   2324  H   ASN A 171      17.380   7.930 -12.207  1.00 16.70           H
ATOM   2325  HA  ASN A 171      16.645   7.163 -14.706  1.00 12.88           H
ATOM   2326  HB2 ASN A 171      18.136   5.538 -13.757  1.00 15.10           H
ATOM   2327  HB3 ASN A 171      16.993   5.224 -12.695  1.00 15.10           H
ATOM   2328 HD21 ASN A 171      16.082   2.742 -14.714  1.00 21.65           H
ATOM   2329 HD22 ASN A 171      16.738   3.062 -13.415  1.00 21.65           H
ATOM   2330  N   PRO A 172      14.548   8.224 -13.578  1.00 16.05           N
ATOM   2331  CA  PRO A 172      13.212   8.515 -13.015  1.00 15.51           C
ATOM   2332  C   PRO A 172      12.140   7.491 -13.340  1.00 14.45           C
ATOM   2333  O   PRO A 172      11.135   7.444 -12.612  1.00 14.87           O
ATOM   2334  CB  PRO A 172      12.863   9.875 -13.636  1.00 19.50           C
ATOM   2335  CG  PRO A 172      13.770  10.001 -14.848  1.00 16.33           C
ATOM   2336  CD  PRO A 172      15.018   9.345 -14.408  1.00 15.97           C
ATOM   2337  HA  PRO A 172      13.273   8.614 -12.052  1.00 18.61           H
ATOM   2338  HB2 PRO A 172      11.930   9.883 -13.903  1.00 23.40           H
ATOM   2339  HB3 PRO A 172      13.043  10.583 -12.998  1.00 23.40           H
ATOM   2340  HG2 PRO A 172      13.380   9.535 -15.604  1.00 19.59           H
ATOM   2341  HG3 PRO A 172      13.921  10.936 -15.054  1.00 19.59           H
ATOM   2342  HD2 PRO A 172      15.513   9.014 -15.173  1.00 19.16           H
ATOM   2343  HD3 PRO A 172      15.551   9.957 -13.877  1.00 19.16           H
ATOM   2344  N   ASP A 173      12.308   6.690 -14.405  1.00 15.12           N
ATOM   2345  CA  ASP A 173      11.340   5.632 -14.748  1.00 17.96           C
ATOM   2346  C   ASP A 173      11.388   4.435 -13.814  1.00 15.73           C
ATOM   2347  O   ASP A 173      10.473   3.602 -13.843  1.00 15.23           O
ATOM   2348  CB  ASP A 173      11.588   5.115 -16.172  1.00 17.06           C
ATOM   2349  CG  ASP A 173      11.372   6.180 -17.257  1.00 20.02           C
ATOM   2350  OD1 ASP A 173      10.480   7.032 -17.113  1.00 25.01           O
ATOM   2351  OD2 ASP A 173      12.079   6.113 -18.279  1.00 22.63           O1-
ATOM   2352  H   ASP A 173      12.975   6.739 -14.946  1.00 18.14           H
ATOM   2353  HA  ASP A 173      10.444   6.002 -14.715  1.00 21.55           H
ATOM   2354  HB2 ASP A 173      12.505   4.805 -16.238  1.00 20.47           H
ATOM   2355  HB3 ASP A 173      10.979   4.381 -16.350  1.00 20.47           H
ATOM   2356  N   ASP A 174      12.447   4.297 -13.025  1.00 16.82           N
ATOM   2357  CA  ASP A 174      12.612   3.144 -12.136  1.00 17.81           C
ATOM   2358  C   ASP A 174      11.341   2.898 -11.312  1.00 15.55           C
ATOM   2359  O   ASP A 174      10.795   3.828 -10.697  1.00 14.58           O
ATOM   2360  CB  ASP A 174      13.795   3.428 -11.223  1.00 15.59           C
ATOM   2361  CG  ASP A 174      14.278   2.233 -10.463  1.00 21.05           C
ATOM   2362  OD1 ASP A 174      15.433   1.881 -10.660  1.00 22.73           O
ATOM   2363  OD2 ASP A 174      13.544   1.675  -9.641  1.00 25.03           O1-
ATOM   2364  H   ASP A 174      13.094   4.862 -12.984  1.00 20.18           H
ATOM   2365  HA  ASP A 174      12.804   2.350 -12.659  1.00 21.37           H
ATOM   2366  HB2 ASP A 174      14.533   3.753 -11.762  1.00 18.71           H
ATOM   2367  HB3 ASP A 174      13.536   4.104 -10.578  1.00 18.71           H
ATOM   2368  N   ARG A 175      10.869   1.647 -11.301  1.00 13.32           N
ATOM   2369  CA  ARG A 175       9.672   1.233 -10.542  1.00 14.95           C
ATOM   2370  C   ARG A 175      10.015   0.619  -9.187  1.00 13.87           C
ATOM   2371  O   ARG A 175       9.141   0.056  -8.520  1.00 12.80           O
ATOM   2372  CB  ARG A 175       8.831   0.253 -11.364  1.00 14.75           C
ATOM   2373  CG  ARG A 175       8.289   0.917 -12.611  1.00 14.09           C
ATOM   2374  CD  ARG A 175       7.486   0.024 -13.530  1.00 16.02           C
ATOM   2375  NE  ARG A 175       8.329  -1.019 -14.099  1.00 13.48           N
ATOM   2376  CZ  ARG A 175       8.156  -1.571 -15.298  1.00 14.82           C
ATOM   2377  NH1 ARG A 175       7.168  -1.191 -16.094  1.00 16.63           N
ATOM   2378  NH2 ARG A 175       9.007  -2.478 -15.707  1.00 16.03           N1+
ATOM   2379  H   ARG A 175      11.232   1.000 -11.737  1.00 15.99           H
ATOM   2380  HA  ARG A 175       9.127   2.018 -10.376  1.00 17.94           H
ATOM   2381  HB2 ARG A 175       9.384  -0.497 -11.634  1.00 17.70           H
ATOM   2382  HB3 ARG A 175       8.082  -0.054 -10.831  1.00 17.70           H
ATOM   2383  HG2 ARG A 175       7.712   1.650 -12.342  1.00 16.90           H
ATOM   2384  HG3 ARG A 175       9.036   1.265 -13.123  1.00 16.90           H
ATOM   2385  HD2 ARG A 175       6.773  -0.399 -13.027  1.00 19.23           H
ATOM   2386  HD3 ARG A 175       7.121   0.553 -14.256  1.00 19.23           H
ATOM   2387  HE  ARG A 175       8.988  -1.300 -13.624  1.00 16.18           H
ATOM   2388 HH11 ARG A 175       6.614  -0.586 -15.834  1.00 19.95           H
ATOM   2389 HH12 ARG A 175       7.073  -1.557 -16.867  1.00 19.95           H
ATOM   2390 HH21 ARG A 175       9.650  -2.728 -15.193  1.00 19.23           H
ATOM   2391 HH22 ARG A 175       8.904  -2.847 -16.477  1.00 19.23           H
ATOM   2392  N   ARG A 176      11.266   0.753  -8.752  1.00 14.44           N
ATOM   2393  CA  ARG A 176      11.758   0.226  -7.492  1.00 15.49           C
ATOM   2394  C   ARG A 176      12.186   1.328  -6.512  1.00 13.70           C
ATOM   2395  O   ARG A 176      12.995   1.065  -5.606  1.00 13.06           O
ATOM   2396  CB  ARG A 176      12.926  -0.727  -7.761  1.00 19.85           C
ATOM   2397  CG  ARG A 176      12.615  -1.738  -8.853  1.00 18.19           C
ATOM   2398  CD  ARG A 176      13.832  -2.322  -9.521  1.00 25.76           C
ATOM   2399  NE  ARG A 176      13.454  -3.403 -10.445  1.00 25.54           N
ATOM   2400  CZ  ARG A 176      14.332  -4.095 -11.152  1.00 30.11           C
ATOM   2401  NH1 ARG A 176      15.617  -3.792 -11.057  1.00 31.01           N
ATOM   2402  NH2 ARG A 176      13.934  -5.073 -11.956  1.00 20.54           N1+
ATOM   2403  H   ARG A 176      11.874   1.167  -9.198  1.00 17.33           H
ATOM   2404  HA  ARG A 176      11.050  -0.285  -7.070  1.00 18.59           H
ATOM   2405  HB2 ARG A 176      13.698  -0.211  -8.041  1.00 23.81           H
ATOM   2406  HB3 ARG A 176      13.129  -1.216  -6.949  1.00 23.81           H
ATOM   2407  HG2 ARG A 176      12.112  -2.471  -8.464  1.00 21.82           H
ATOM   2408  HG3 ARG A 176      12.082  -1.303  -9.537  1.00 21.82           H
ATOM   2409  HD2 ARG A 176      14.284  -1.630 -10.029  1.00 30.91           H
ATOM   2410  HD3 ARG A 176      14.426  -2.689  -8.847  1.00 30.91           H
ATOM   2411  HE  ARG A 176      12.620  -3.495 -10.636  1.00 30.64           H
ATOM   2412 HH11 ARG A 176      15.873  -3.161 -10.532  1.00 37.21           H
ATOM   2413 HH12 ARG A 176      16.197  -4.232 -11.515  1.00 37.21           H
ATOM   2414 HH21 ARG A 176      13.098  -5.263 -12.021  1.00 24.65           H
ATOM   2415 HH22 ARG A 176      14.512  -5.509 -12.420  1.00 24.65           H
ATOM   2416  N   ILE A 177      11.693   2.559  -6.677  1.00 13.48           N
ATOM   2417  CA  ILE A 177      12.140   3.666  -5.840  1.00 17.68           C
ATOM   2418  C   ILE A 177      11.369   3.593  -4.539  1.00 16.27           C
ATOM   2419  O   ILE A 177      10.351   4.276  -4.371  1.00 13.88           O
ATOM   2420  CB  ILE A 177      11.932   5.022  -6.518  1.00 16.01           C
ATOM   2421  CG1 ILE A 177      12.568   5.035  -7.922  1.00 16.29           C
ATOM   2422  CG2 ILE A 177      12.543   6.108  -5.644  1.00 21.80           C
ATOM   2423  CD1 ILE A 177      12.321   6.321  -8.684  1.00 14.83           C
ATOM   2424  H   ILE A 177      11.102   2.775  -7.263  1.00 16.18           H
ATOM   2425  HA  ILE A 177      13.084   3.562  -5.644  1.00 21.21           H
ATOM   2426  HB  ILE A 177      10.980   5.187  -6.604  1.00 19.21           H
ATOM   2427 HG12 ILE A 177      13.527   4.922  -7.832  1.00 19.55           H
ATOM   2428 HG13 ILE A 177      12.197   4.305  -8.441  1.00 19.55           H
ATOM   2429 HG21 ILE A 177      12.412   6.968  -6.072  1.00 26.16           H
ATOM   2430 HG22 ILE A 177      12.105   6.099  -4.778  1.00 26.16           H
ATOM   2431 HG23 ILE A 177      13.491   5.931  -5.538  1.00 26.16           H
ATOM   2432 HD11 ILE A 177      12.747   6.259  -9.553  1.00 17.79           H
ATOM   2433 HD12 ILE A 177      11.365   6.445  -8.793  1.00 17.79           H
ATOM   2434 HD13 ILE A 177      12.696   7.062  -8.183  1.00 17.79           H
ATOM   2435  N   ILE A 178      11.862   2.751  -3.627  1.00 15.91           N
ATOM   2436  CA  ILE A 178      11.176   2.431  -2.386  1.00 15.16           C
ATOM   2437  C   ILE A 178      12.102   2.759  -1.226  1.00 13.93           C
ATOM   2438  O   ILE A 178      13.302   2.462  -1.257  1.00 17.84           O
ATOM   2439  CB  ILE A 178      10.734   0.946  -2.341  1.00 15.13           C
ATOM   2440  CG1 ILE A 178       9.581   0.710  -3.345  1.00 15.21           C
ATOM   2441  CG2 ILE A 178      10.282   0.578  -0.945  1.00 19.29           C
ATOM   2442  CD1 ILE A 178       9.232  -0.710  -3.548  1.00 24.61           C
ATOM   2443  H   ILE A 178      12.615   2.345  -3.713  1.00 19.09           H
ATOM   2444  HA  ILE A 178      10.384   2.985  -2.307  1.00 18.20           H
ATOM   2445  HB  ILE A 178      11.487   0.386  -2.587  1.00 18.15           H
ATOM   2446 HG12 ILE A 178       8.788   1.165  -3.020  1.00 18.25           H
ATOM   2447 HG13 ILE A 178       9.838   1.077  -4.206  1.00 18.25           H
ATOM   2448 HG21 ILE A 178      10.010  -0.353  -0.938  1.00 23.15           H
ATOM   2449 HG22 ILE A 178      11.019   0.713  -0.329  1.00 23.15           H
ATOM   2450 HG23 ILE A 178       9.535   1.144  -0.697  1.00 23.15           H
ATOM   2451 HD11 ILE A 178       8.505  -0.768  -4.188  1.00 29.53           H
ATOM   2452 HD12 ILE A 178      10.010  -1.180  -3.887  1.00 29.53           H
ATOM   2453 HD13 ILE A 178       8.958  -1.092  -2.700  1.00 29.53           H
ATOM   2454  N   MET A 179      11.529   3.383  -0.212  1.00 11.63           N
ATOM   2455  CA  MET A 179      12.159   3.586   1.078  1.00 12.11           C
ATOM   2456  C   MET A 179      11.356   2.840   2.140  1.00 13.29           C
ATOM   2457  O   MET A 179      10.188   3.174   2.403  1.00 15.08           O
ATOM   2458  CB  MET A 179      12.252   5.099   1.380  1.00 13.51           C
ATOM   2459  CG  MET A 179      12.915   5.418   2.667  1.00 16.47           C
ATOM   2460  SD  MET A 179      13.655   7.095   2.590  1.00 16.09           S
ATOM   2461  CE  MET A 179      12.253   8.186   2.793  1.00 19.35           C
ATOM   2462  H   MET A 179      10.735   3.712  -0.251  1.00 13.96           H
ATOM   2463  HA  MET A 179      13.060   3.228   1.051  1.00 14.54           H
ATOM   2464  HB2 MET A 179      12.758   5.528   0.672  1.00 16.21           H
ATOM   2465  HB3 MET A 179      11.354   5.467   1.410  1.00 16.21           H
ATOM   2466  HG2 MET A 179      12.260   5.402   3.383  1.00 19.76           H
ATOM   2467  HG3 MET A 179      13.621   4.775   2.836  1.00 19.76           H
ATOM   2468  HE1 MET A 179      12.562   9.105   2.764  1.00 23.23           H
ATOM   2469  HE2 MET A 179      11.622   8.025   2.074  1.00 23.23           H
ATOM   2470  HE3 MET A 179      11.834   8.004   3.649  1.00 23.23           H
ATOM   2471  N   CYS A 180      11.990   1.831   2.739  1.00 14.45           N
ATOM   2472  CA  CYS A 180      11.351   0.919   3.684  1.00 18.52           C
ATOM   2473  C   CYS A 180      11.786   1.265   5.118  1.00 21.81           C
ATOM   2474  O   CYS A 180      12.972   1.462   5.390  1.00 25.98           O
ATOM   2475  CB  CYS A 180      11.691  -0.534   3.325  1.00 29.47           C
ATOM   2476  SG  CYS A 180      10.315  -1.708   3.657  1.00 30.80           S
ATOM   2477  H   CYS A 180      12.820   1.650   2.607  1.00 17.34           H
ATOM   2478  HA  CYS A 180      10.389   1.026   3.627  1.00 22.22           H
ATOM   2479  HB2 CYS A 180      11.903  -0.582   2.380  1.00 35.37           H
ATOM   2480  HB3 CYS A 180      12.457  -0.816   3.850  1.00 35.37           H
ATOM   2481  HG  CYS A 180      10.663  -2.815   3.350  1.00 36.96           H
ATOM   2482  N   ALA A 181      10.817   1.431   6.023  1.00 19.33           N
ATOM   2483  CA  ALA A 181      11.126   1.545   7.453  1.00 15.97           C
ATOM   2484  C   ALA A 181      10.827   0.243   8.213  1.00 23.04           C
ATOM   2485  O   ALA A 181      11.344   0.039   9.323  1.00 23.39           O
ATOM   2486  CB  ALA A 181      10.342   2.706   8.059  1.00 21.93           C
ATOM   2487  H   ALA A 181       9.979   1.481   5.837  1.00 23.19           H
ATOM   2488  HA  ALA A 181      12.071   1.739   7.555  1.00 19.16           H
ATOM   2489  HB1 ALA A 181      10.554   2.770   9.004  1.00 26.32           H
ATOM   2490  HB2 ALA A 181      10.592   3.526   7.606  1.00 26.32           H
ATOM   2491  HB3 ALA A 181       9.393   2.540   7.944  1.00 26.32           H
ATOM   2492  N   TRP A 182      10.027  -0.637   7.625  1.00 22.55           N
ATOM   2493  CA  TRP A 182       9.674  -1.909   8.226  1.00 20.46           C
ATOM   2494  C   TRP A 182      10.818  -2.886   8.035  1.00 23.24           C
ATOM   2495  O   TRP A 182      11.085  -3.311   6.909  1.00 27.74           O
ATOM   2496  CB  TRP A 182       8.416  -2.479   7.582  1.00 21.30           C
ATOM   2497  CG  TRP A 182       7.836  -3.659   8.354  1.00 24.42           C
ATOM   2498  CD1 TRP A 182       8.052  -4.986   8.126  1.00 22.75           C
ATOM   2499  CD2 TRP A 182       6.967  -3.578   9.492  1.00 22.69           C
ATOM   2500  NE1 TRP A 182       7.345  -5.752   9.057  1.00 20.41           N
ATOM   2501  CE2 TRP A 182       6.692  -4.901   9.911  1.00 22.16           C
ATOM   2502  CE3 TRP A 182       6.380  -2.514  10.191  1.00 21.55           C
ATOM   2503  CZ2 TRP A 182       5.863  -5.178  10.984  1.00 20.62           C
ATOM   2504  CZ3 TRP A 182       5.572  -2.803  11.246  1.00 23.27           C
ATOM   2505  CH2 TRP A 182       5.313  -4.116  11.634  1.00 25.69           C
ATOM   2506  H   TRP A 182       9.667  -0.513   6.854  1.00 27.06           H
ATOM   2507  HA  TRP A 182       9.516  -1.793   9.176  1.00 24.56           H
ATOM   2508  HB2 TRP A 182       7.739  -1.785   7.543  1.00 25.56           H
ATOM   2509  HB3 TRP A 182       8.630  -2.783   6.686  1.00 25.56           H
ATOM   2510  HD1 TRP A 182       8.592  -5.330   7.451  1.00 27.30           H
ATOM   2511  HE1 TRP A 182       7.347  -6.611   9.106  1.00 24.50           H
ATOM   2512  HE3 TRP A 182       6.547  -1.633   9.946  1.00 25.86           H
ATOM   2513  HZ2 TRP A 182       5.679  -6.052  11.242  1.00 24.75           H
ATOM   2514  HZ3 TRP A 182       5.186  -2.105  11.724  1.00 27.93           H
ATOM   2515  HH2 TRP A 182       4.757  -4.271  12.363  1.00 30.82           H
ATOM   2516  N   ASN A 183      11.419  -3.317   9.138  1.00 18.30           N
ATOM   2517  CA  ASN A 183      12.562  -4.226   9.114  1.00 20.91           C
ATOM   2518  C   ASN A 183      12.244  -5.359  10.076  1.00 21.25           C
ATOM   2519  O   ASN A 183      12.312  -5.155  11.302  1.00 21.21           O
ATOM   2520  CB  ASN A 183      13.839  -3.513   9.529  1.00 20.52           C
ATOM   2521  CG  ASN A 183      15.064  -4.324   9.276  1.00 24.88           C
ATOM   2522  OD1 ASN A 183      15.013  -5.542   9.242  1.00 24.61           O
ATOM   2523  ND2 ASN A 183      16.190  -3.641   9.069  1.00 34.25           N
ATOM   2524  H   ASN A 183      11.178  -3.092   9.932  1.00 21.96           H
ATOM   2525  HA  ASN A 183      12.678  -4.591   8.223  1.00 25.09           H
ATOM   2526  HB2 ASN A 183      13.917  -2.688   9.026  1.00 24.63           H
ATOM   2527  HB3 ASN A 183      13.798  -3.320  10.479  1.00 24.63           H
ATOM   2528 HD21 ASN A 183      16.926  -4.060   8.918  1.00 41.09           H
ATOM   2529 HD22 ASN A 183      16.180  -2.781   9.086  1.00 41.09           H
ATOM   2530  N   PRO A 184      11.849  -6.535   9.566  1.00 23.45           N
ATOM   2531  CA  PRO A 184      11.489  -7.652  10.452  1.00 24.37           C
ATOM   2532  C   PRO A 184      12.561  -7.979  11.477  1.00 25.36           C
ATOM   2533  O   PRO A 184      12.243  -8.297  12.631  1.00 27.74           O
ATOM   2534  CB  PRO A 184      11.271  -8.805   9.459  1.00 26.71           C
ATOM   2535  CG  PRO A 184      10.785  -8.135   8.209  1.00 27.76           C
ATOM   2536  CD  PRO A 184      11.568  -6.835   8.149  1.00 26.42           C
ATOM   2537  HA  PRO A 184      10.656  -7.462  10.909  1.00 29.25           H
ATOM   2538  HB2 PRO A 184      12.110  -9.265   9.300  1.00 32.05           H
ATOM   2539  HB3 PRO A 184      10.601  -9.415   9.805  1.00 32.05           H
ATOM   2540  HG2 PRO A 184      10.982  -8.692   7.439  1.00 33.31           H
ATOM   2541  HG3 PRO A 184       9.833  -7.962   8.276  1.00 33.31           H
ATOM   2542  HD2 PRO A 184      12.395  -6.961   7.659  1.00 31.71           H
ATOM   2543  HD3 PRO A 184      11.026  -6.133   7.756  1.00 31.71           H
ATOM   2544  N   ARG A 185      13.829  -7.876  11.089  1.00 27.67           N
ATOM   2545  CA  ARG A 185      14.917  -8.178  12.010  1.00 31.83           C
ATOM   2546  C   ARG A 185      14.933  -7.233  13.205  1.00 31.51           C
ATOM   2547  O   ARG A 185      15.288  -7.646  14.310  1.00 25.86           O
ATOM   2548  CB  ARG A 185      16.247  -8.105  11.262  1.00 27.84           C
ATOM   2549  CG  ARG A 185      17.438  -8.574  12.101  1.00 43.72           C
ATOM   2550  CD  ARG A 185      18.766  -8.051  11.553  1.00 49.46           C
ATOM   2551  NE  ARG A 185      18.763  -6.585  11.503  1.00 53.63           N
ATOM   2552  CZ  ARG A 185      19.775  -5.829  11.084  1.00 49.53           C
ATOM   2553  NH1 ARG A 185      20.913  -6.402  10.684  1.00 57.24           N
ATOM   2554  NH2 ARG A 185      19.644  -4.501  11.080  1.00 49.65           N1+
ATOM   2555  H   ARG A 185      14.083  -7.635  10.304  1.00 33.21           H
ATOM   2556  HA  ARG A 185      14.809  -9.082  12.343  1.00 38.20           H
ATOM   2557  HB2 ARG A 185      16.196  -8.669  10.474  1.00 33.41           H
ATOM   2558  HB3 ARG A 185      16.410  -7.185  11.000  1.00 33.41           H
ATOM   2559  HG2 ARG A 185      17.336  -8.248  13.009  1.00 52.47           H
ATOM   2560  HG3 ARG A 185      17.469  -9.544  12.095  1.00 52.47           H
ATOM   2561  HD2 ARG A 185      19.490  -8.337  12.132  1.00 59.35           H
ATOM   2562  HD3 ARG A 185      18.900  -8.388  10.653  1.00 59.35           H
ATOM   2563  HE  ARG A 185      18.051  -6.182  11.767  1.00 64.36           H
ATOM   2564 HH11 ARG A 185      20.988  -7.259  10.689  1.00 68.69           H
ATOM   2565 HH12 ARG A 185      21.569  -5.915  10.416  1.00 68.69           H
ATOM   2566 HH21 ARG A 185      18.909  -4.140  11.343  1.00 59.58           H
ATOM   2567 HH22 ARG A 185      20.296  -4.005  10.816  1.00 59.58           H
ATOM   2568  N   ASP A 186      14.564  -5.972  13.012  1.00 25.75           N
ATOM   2569  CA  ASP A 186      14.693  -4.978  14.078  1.00 24.89           C
ATOM   2570  C   ASP A 186      13.427  -4.782  14.919  1.00 29.83           C
ATOM   2571  O   ASP A 186      13.508  -4.204  16.003  1.00 25.41           O
ATOM   2572  CB  ASP A 186      15.045  -3.620  13.506  1.00 19.74           C
ATOM   2573  CG  ASP A 186      16.452  -3.532  12.965  1.00 25.21           C
ATOM   2574  OD1 ASP A 186      16.687  -2.589  12.191  1.00 32.41           O
ATOM   2575  OD2 ASP A 186      17.299  -4.389  13.286  1.00 30.30           O1-
ATOM   2576  H   ASP A 186      14.237  -5.665  12.278  1.00 30.90           H
ATOM   2577  HA  ASP A 186      15.409  -5.248  14.674  1.00 29.86           H
ATOM   2578  HB2 ASP A 186      14.435  -3.419  12.779  1.00 23.68           H
ATOM   2579  HB3 ASP A 186      14.954  -2.953  14.204  1.00 23.68           H
ATOM   2580  N   LEU A 187      12.253  -5.206  14.437  1.00 33.33           N
ATOM   2581  CA  LEU A 187      10.997  -4.979  15.152  1.00 37.62           C
ATOM   2582  C   LEU A 187      11.126  -5.233  16.657  1.00 41.22           C
ATOM   2583  O   LEU A 187      10.634  -4.415  17.457  1.00 40.37           O
ATOM   2584  CB  LEU A 187       9.894  -5.856  14.568  1.00 30.70           C
ATOM   2585  CG  LEU A 187       9.598  -5.656  13.081  1.00 34.17           C
ATOM   2586  CD1 LEU A 187       8.417  -6.517  12.669  1.00 38.50           C
ATOM   2587  CD2 LEU A 187       9.337  -4.167  12.743  1.00 36.23           C
ATOM   2588  H   LEU A 187      12.160  -5.630  13.695  1.00 40.00           H
ATOM   2589  HA  LEU A 187      10.734  -4.054  15.031  1.00 45.14           H
ATOM   2590  HB2 LEU A 187      10.145  -6.785  14.691  1.00 36.84           H
ATOM   2591  HB3 LEU A 187       9.073  -5.677  15.053  1.00 36.84           H
ATOM   2592  HG  LEU A 187      10.368  -5.945  12.567  1.00 41.00           H
ATOM   2593 HD11 LEU A 187       8.240  -6.380  11.725  1.00 46.20           H
ATOM   2594 HD12 LEU A 187       8.632  -7.448  12.834  1.00 46.20           H
ATOM   2595 HD13 LEU A 187       7.641  -6.259  13.191  1.00 46.20           H
ATOM   2596 HD21 LEU A 187       9.155  -4.086  11.794  1.00 43.47           H
ATOM   2597 HD22 LEU A 187       8.574  -3.856  13.255  1.00 43.47           H
ATOM   2598 HD23 LEU A 187      10.124  -3.649  12.975  1.00 43.47           H
ATOM   2599  N   PRO A 188      11.764  -6.326  17.096  1.00 33.12           N
ATOM   2600  CA  PRO A 188      11.829  -6.616  18.535  1.00 32.79           C
ATOM   2601  C   PRO A 188      12.631  -5.625  19.343  1.00 42.20           C
ATOM   2602  O   PRO A 188      12.764  -5.804  20.558  1.00 46.29           O
ATOM   2603  CB  PRO A 188      12.497  -7.998  18.572  1.00 36.22           C
ATOM   2604  CG  PRO A 188      13.271  -8.085  17.319  1.00 37.44           C
ATOM   2605  CD  PRO A 188      12.377  -7.421  16.312  1.00 35.67           C
ATOM   2606  HA  PRO A 188      10.935  -6.682  18.905  1.00 39.35           H
ATOM   2607  HB2 PRO A 188      13.084  -8.057  19.342  1.00 43.47           H
ATOM   2608  HB3 PRO A 188      11.817  -8.688  18.604  1.00 43.47           H
ATOM   2609  HG2 PRO A 188      14.108  -7.604  17.412  1.00 44.93           H
ATOM   2610  HG3 PRO A 188      13.425  -9.014  17.088  1.00 44.93           H
ATOM   2611  HD2 PRO A 188      12.899  -7.063  15.577  1.00 42.80           H
ATOM   2612  HD3 PRO A 188      11.696  -8.039  16.001  1.00 42.80           H
ATOM   2613  N   LEU A 189      13.209  -4.608  18.696  1.00 35.38           N
ATOM   2614  CA  LEU A 189      13.914  -3.552  19.395  1.00 35.56           C
ATOM   2615  C   LEU A 189      13.179  -2.227  19.332  1.00 26.79           C
ATOM   2616  O   LEU A 189      13.629  -1.272  19.965  1.00 27.20           O
ATOM   2617  CB  LEU A 189      15.323  -3.374  18.796  1.00 30.43           C
ATOM   2618  CG  LEU A 189      16.403  -4.400  19.154  1.00 35.75           C
ATOM   2619  CD1 LEU A 189      17.668  -4.155  18.325  1.00 30.57           C
ATOM   2620  CD2 LEU A 189      16.693  -4.332  20.641  1.00 36.08           C
ATOM   2621  H   LEU A 189      13.201  -4.513  17.841  1.00 42.45           H
ATOM   2622  HA  LEU A 189      14.011  -3.799  20.328  1.00 42.67           H
ATOM   2623  HB2 LEU A 189      15.237  -3.382  17.830  1.00 36.52           H
ATOM   2624  HB3 LEU A 189      15.656  -2.507  19.075  1.00 36.52           H
ATOM   2625  HG  LEU A 189      16.076  -5.291  18.950  1.00 42.90           H
ATOM   2626 HD11 LEU A 189      18.337  -4.814  18.568  1.00 36.68           H
ATOM   2627 HD12 LEU A 189      17.449  -4.236  17.384  1.00 36.68           H
ATOM   2628 HD13 LEU A 189      17.999  -3.262  18.513  1.00 36.68           H
ATOM   2629 HD21 LEU A 189      17.377  -4.985  20.858  1.00 43.29           H
ATOM   2630 HD22 LEU A 189      17.004  -3.440  20.861  1.00 43.29           H
ATOM   2631 HD23 LEU A 189      15.879  -4.530  21.130  1.00 43.29           H
ATOM   2632  N   MET A 190      12.070  -2.135  18.590  1.00 35.89           N
ATOM   2633  CA  MET A 190      11.454  -0.840  18.328  1.00 38.04           C
ATOM   2634  C   MET A 190      10.470  -0.499  19.439  1.00 33.72           C
ATOM   2635  O   MET A 190       9.728  -1.361  19.923  1.00 35.16           O
ATOM   2636  CB  MET A 190      10.770  -0.826  16.956  1.00 35.52           C
ATOM   2637  CG  MET A 190      11.733  -0.871  15.754  1.00 33.24           C
ATOM   2638  SD  MET A 190      10.869  -1.043  14.169  1.00 36.51           S
ATOM   2639  CE  MET A 190      12.174  -1.072  12.924  1.00 37.94           C
ATOM   2640  H   MET A 190      11.662  -2.802  18.233  1.00 43.07           H
ATOM   2641  HA  MET A 190      12.149  -0.164  18.314  1.00 45.65           H
ATOM   2642  HB2 MET A 190      10.187  -1.598  16.894  1.00 42.63           H
ATOM   2643  HB3 MET A 190      10.245  -0.014  16.881  1.00 42.63           H
ATOM   2644  HG2 MET A 190      12.245  -0.048  15.729  1.00 39.89           H
ATOM   2645  HG3 MET A 190      12.329  -1.629  15.855  1.00 39.89           H
ATOM   2646  HE1 MET A 190      11.771  -1.163  12.046  1.00 45.53           H
ATOM   2647  HE2 MET A 190      12.676  -0.243  12.974  1.00 45.53           H
ATOM   2648  HE3 MET A 190      12.760  -1.825  13.099  1.00 45.53           H
ATOM   2649  N   ALA A 191      10.517   0.762  19.887  1.00 37.91           N
ATOM   2650  CA  ALA A 191       9.536   1.230  20.863  1.00 36.70           C
ATOM   2651  C   ALA A 191       8.144   1.230  20.247  1.00 40.43           C
ATOM   2652  O   ALA A 191       7.146   1.006  20.941  1.00 36.21           O
ATOM   2653  CB  ALA A 191       9.909   2.632  21.375  1.00 36.89           C
ATOM   2654  H   ALA A 191      11.095   1.351  19.645  1.00 45.49           H
ATOM   2655  HA  ALA A 191       9.529   0.625  21.621  1.00 44.04           H
ATOM   2656  HB1 ALA A 191       9.244   2.920  22.020  1.00 44.27           H
ATOM   2657  HB2 ALA A 191      10.782   2.592  21.796  1.00 44.27           H
ATOM   2658  HB3 ALA A 191       9.931   3.247  20.625  1.00 44.27           H
ATOM   2659  N   LEU A 192       8.068   1.451  18.945  1.00 32.10           N
ATOM   2660  CA  LEU A 192       6.829   1.372  18.207  1.00 28.40           C
ATOM   2661  C   LEU A 192       7.173   0.932  16.787  1.00 29.63           C
ATOM   2662  O   LEU A 192       7.865   1.649  16.062  1.00 23.83           O
ATOM   2663  CB  LEU A 192       6.097   2.716  18.252  1.00 30.06           C
ATOM   2664  CG  LEU A 192       4.812   2.858  17.434  1.00 26.29           C
ATOM   2665  CD1 LEU A 192       3.784   1.818  17.815  1.00 26.67           C
ATOM   2666  CD2 LEU A 192       4.216   4.289  17.595  1.00 30.43           C
ATOM   2667  H   LEU A 192       8.745   1.655  18.456  1.00 38.52           H
ATOM   2668  HA  LEU A 192       6.257   0.698  18.607  1.00 34.08           H
ATOM   2669  HB2 LEU A 192       5.866   2.899  19.176  1.00 36.07           H
ATOM   2670  HB3 LEU A 192       6.709   3.400  17.937  1.00 36.07           H
ATOM   2671  HG  LEU A 192       5.025   2.731  16.496  1.00 31.54           H
ATOM   2672 HD11 LEU A 192       2.990   1.947  17.272  1.00 32.00           H
ATOM   2673 HD12 LEU A 192       4.154   0.936  17.656  1.00 32.00           H
ATOM   2674 HD13 LEU A 192       3.564   1.922  18.754  1.00 32.00           H
ATOM   2675 HD21 LEU A 192       3.404   4.353  17.068  1.00 36.52           H
ATOM   2676 HD22 LEU A 192       4.016   4.444  18.531  1.00 36.52           H
ATOM   2677 HD23 LEU A 192       4.865   4.938  17.282  1.00 36.52           H
ATOM   2678  N   PRO A 193       6.785  -0.263  16.377  1.00 28.78           N
ATOM   2679  CA  PRO A 193       6.972  -0.649  14.990  1.00 25.70           C
ATOM   2680  C   PRO A 193       6.363   0.404  14.083  1.00 23.79           C
ATOM   2681  O   PRO A 193       5.309   0.971  14.417  1.00 22.80           O
ATOM   2682  CB  PRO A 193       6.219  -1.980  14.908  1.00 20.71           C
ATOM   2683  CG  PRO A 193       6.384  -2.528  16.244  1.00 29.71           C
ATOM   2684  CD  PRO A 193       6.177  -1.357  17.148  1.00 31.13           C
ATOM   2685  HA  PRO A 193       7.910  -0.776  14.781  1.00 30.84           H
ATOM   2686  HB2 PRO A 193       5.284  -1.822  14.707  1.00 24.85           H
ATOM   2687  HB3 PRO A 193       6.629  -2.554  14.242  1.00 24.85           H
ATOM   2688  HG2 PRO A 193       5.715  -3.212  16.405  1.00 35.65           H
ATOM   2689  HG3 PRO A 193       7.279  -2.889  16.345  1.00 35.65           H
ATOM   2690  HD2 PRO A 193       5.231  -1.195  17.285  1.00 37.35           H
ATOM   2691  HD3 PRO A 193       6.646  -1.486  17.987  1.00 37.35           H
ATOM   2692  N   PRO A 194       7.012   0.745  12.976  1.00 25.18           N
ATOM   2693  CA  PRO A 194       6.609   1.949  12.250  1.00 22.47           C
ATOM   2694  C   PRO A 194       5.191   1.853  11.732  1.00 20.34           C
ATOM   2695  O   PRO A 194       4.804   0.866  11.097  1.00 20.02           O
ATOM   2696  CB  PRO A 194       7.614   2.028  11.094  1.00 22.44           C
ATOM   2697  CG  PRO A 194       8.807   1.263  11.579  1.00 34.75           C
ATOM   2698  CD  PRO A 194       8.206   0.135  12.372  1.00 28.48           C
ATOM   2699  HA  PRO A 194       6.699   2.734  12.813  1.00 26.96           H
ATOM   2700  HB2 PRO A 194       7.237   1.613  10.303  1.00 26.93           H
ATOM   2701  HB3 PRO A 194       7.845   2.954  10.922  1.00 26.93           H
ATOM   2702  HG2 PRO A 194       9.313   0.926  10.823  1.00 41.70           H
ATOM   2703  HG3 PRO A 194       9.357   1.829  12.142  1.00 41.70           H
ATOM   2704  HD2 PRO A 194       7.953  -0.595  11.785  1.00 34.18           H
ATOM   2705  HD3 PRO A 194       8.822  -0.160  13.061  1.00 34.18           H
ATOM   2706  N   CYS A 195       4.437   2.931  11.950  1.00 15.68           N
ATOM   2707  CA  CYS A 195       3.119   3.043  11.344  1.00 16.40           C
ATOM   2708  C   CYS A 195       3.205   3.217   9.837  1.00 18.33           C
ATOM   2709  O   CYS A 195       2.291   2.808   9.107  1.00 19.02           O
ATOM   2710  CB  CYS A 195       2.371   4.218  11.981  1.00 19.23           C
ATOM   2711  SG  CYS A 195       1.927   3.770  13.663  1.00 22.06           S
ATOM   2712  H   CYS A 195       4.665   3.601  12.439  1.00 18.81           H
ATOM   2713  HA  CYS A 195       2.618   2.233  11.525  1.00 19.68           H
ATOM   2714  HB2 CYS A 195       2.945   4.999  12.006  1.00 23.08           H
ATOM   2715  HB3 CYS A 195       1.560   4.401  11.482  1.00 23.08           H
ATOM   2716  N   HIS A 196       4.298   3.808   9.364  1.00 17.72           N
ATOM   2717  CA  HIS A 196       4.567   3.986   7.941  1.00 17.09           C
ATOM   2718  C   HIS A 196       5.580   2.945   7.510  1.00 19.37           C
ATOM   2719  O   HIS A 196       6.802   3.166   7.569  1.00 20.64           O
ATOM   2720  CB  HIS A 196       5.057   5.374   7.709  1.00 22.69           C
ATOM   2721  CG  HIS A 196       4.231   6.381   8.423  1.00 20.75           C
ATOM   2722  ND1 HIS A 196       4.768   7.246   9.347  1.00 22.62           N
ATOM   2723  CD2 HIS A 196       2.901   6.622   8.398  1.00 17.10           C
ATOM   2724  CE1 HIS A 196       3.808   8.004   9.842  1.00 21.70           C
ATOM   2725  NE2 HIS A 196       2.666   7.662   9.268  1.00 20.41           N
ATOM   2726  H   HIS A 196       4.920   4.124   9.867  1.00 21.26           H
ATOM   2727  HA  HIS A 196       3.750   3.855   7.434  1.00 20.51           H
ATOM   2728  HB2 HIS A 196       5.019   5.570   6.760  1.00 27.23           H
ATOM   2729  HB3 HIS A 196       5.969   5.448   8.030  1.00 27.23           H
ATOM   2730  HD2 HIS A 196       2.271   6.196   7.863  1.00 20.52           H
ATOM   2731  HE1 HIS A 196       3.918   8.679  10.473  1.00 26.05           H
ATOM   2732  HE2 HIS A 196       1.898   8.010   9.436  1.00 24.49           H
ATOM   2733  N   ALA A 197       5.052   1.834   6.999  1.00 16.54           N
ATOM   2734  CA  ALA A 197       5.899   0.697   6.655  1.00 14.52           C
ATOM   2735  C   ALA A 197       6.863   1.037   5.539  1.00 15.31           C
ATOM   2736  O   ALA A 197       8.022   0.622   5.569  1.00 17.93           O
ATOM   2737  CB  ALA A 197       5.057  -0.492   6.201  1.00 18.57           C
ATOM   2738  H   ALA A 197       4.215   1.715   6.843  1.00 19.84           H
ATOM   2739  HA  ALA A 197       6.412   0.430   7.434  1.00 17.43           H
ATOM   2740  HB1 ALA A 197       5.647  -1.230   5.980  1.00 22.28           H
ATOM   2741  HB2 ALA A 197       4.461  -0.749   6.921  1.00 22.28           H
ATOM   2742  HB3 ALA A 197       4.543  -0.234   5.420  1.00 22.28           H
ATOM   2743  N   LEU A 198       6.381   1.726   4.517  1.00 13.70           N
ATOM   2744  CA  LEU A 198       7.226   2.067   3.377  1.00 13.66           C
ATOM   2745  C   LEU A 198       6.565   3.197   2.603  1.00 11.49           C
ATOM   2746  O   LEU A 198       5.382   3.492   2.774  1.00 11.75           O
ATOM   2747  CB  LEU A 198       7.497   0.861   2.458  1.00 13.55           C
ATOM   2748  CG  LEU A 198       6.357   0.150   1.691  1.00 13.49           C
ATOM   2749  CD1 LEU A 198       5.799   0.991   0.538  1.00 16.02           C
ATOM   2750  CD2 LEU A 198       6.823  -1.217   1.151  1.00 21.11           C
ATOM   2751  H   LEU A 198       5.571   2.010   4.456  1.00 16.44           H
ATOM   2752  HA  LEU A 198       8.081   2.389   3.704  1.00 16.39           H
ATOM   2753  HB2 LEU A 198       8.131   1.154   1.785  1.00 16.26           H
ATOM   2754  HB3 LEU A 198       7.921   0.179   3.002  1.00 16.26           H
ATOM   2755  HG  LEU A 198       5.628  -0.015   2.309  1.00 16.19           H
ATOM   2756 HD11 LEU A 198       5.092   0.494   0.098  1.00 19.23           H
ATOM   2757 HD12 LEU A 198       5.448   1.821   0.895  1.00 19.23           H
ATOM   2758 HD13 LEU A 198       6.514   1.177  -0.091  1.00 19.23           H
ATOM   2759 HD21 LEU A 198       6.088  -1.636   0.677  1.00 25.33           H
ATOM   2760 HD22 LEU A 198       7.570  -1.080   0.549  1.00 25.33           H
ATOM   2761 HD23 LEU A 198       7.096  -1.774   1.897  1.00 25.33           H
ATOM   2762  N   CYS A 199       7.346   3.812   1.722  1.00 11.62           N
ATOM   2763  CA  CYS A 199       6.822   4.718   0.716  1.00 12.22           C
ATOM   2764  C   CYS A 199       7.552   4.445  -0.593  1.00 13.15           C
ATOM   2765  O   CYS A 199       8.678   3.919  -0.600  1.00 12.74           O
ATOM   2766  CB  CYS A 199       6.980   6.204   1.110  1.00 14.26           C
ATOM   2767  SG  CYS A 199       8.652   6.741   1.438  1.00 16.68           S
ATOM   2768  H   CYS A 199       8.200   3.717   1.690  1.00 13.95           H
ATOM   2769  HA  CYS A 199       5.878   4.537   0.582  1.00 14.66           H
ATOM   2770  HB2 CYS A 199       6.636   6.751   0.387  1.00 17.12           H
ATOM   2771  HB3 CYS A 199       6.461   6.366   1.913  1.00 17.12           H
ATOM   2772  HG  CYS A 199       9.317   6.575   0.452  1.00 20.02           H
ATOM   2773  N   GLN A 200       6.897   4.803  -1.693  1.00 12.26           N
ATOM   2774  CA  GLN A 200       7.412   4.587  -3.039  1.00 16.96           C
ATOM   2775  C   GLN A 200       7.293   5.883  -3.815  1.00 11.84           C
ATOM   2776  O   GLN A 200       6.280   6.576  -3.717  1.00 15.56           O
ATOM   2777  CB  GLN A 200       6.638   3.512  -3.804  1.00 12.59           C
ATOM   2778  CG  GLN A 200       7.196   3.216  -5.176  1.00 13.97           C
ATOM   2779  CD  GLN A 200       6.422   2.119  -5.874  1.00 13.11           C
ATOM   2780  OE1 GLN A 200       5.433   1.655  -5.355  1.00 10.18           O
ATOM   2781  NE2 GLN A 200       6.861   1.725  -7.059  1.00 12.68           N
ATOM   2782  H   GLN A 200       6.126   5.186  -1.683  1.00 14.71           H
ATOM   2783  HA  GLN A 200       8.347   4.331  -2.997  1.00 20.35           H
ATOM   2784  HB2 GLN A 200       6.658   2.689  -3.292  1.00 15.11           H
ATOM   2785  HB3 GLN A 200       5.721   3.808  -3.915  1.00 15.11           H
ATOM   2786  HG2 GLN A 200       7.145   4.017  -5.720  1.00 16.76           H
ATOM   2787  HG3 GLN A 200       8.118   2.928  -5.089  1.00 16.76           H
ATOM   2788 HE21 GLN A 200       7.560   2.089  -7.401  1.00 15.21           H
ATOM   2789 HE22 GLN A 200       6.447   1.104  -7.486  1.00 15.21           H
ATOM   2790  N   PHE A 201       8.335   6.227  -4.561  1.00 11.58           N
ATOM   2791  CA  PHE A 201       8.290   7.418  -5.393  1.00 12.54           C
ATOM   2792  C   PHE A 201       8.138   7.009  -6.845  1.00 11.31           C
ATOM   2793  O   PHE A 201       8.488   5.884  -7.233  1.00 15.34           O
ATOM   2794  CB  PHE A 201       9.536   8.289  -5.199  1.00 16.38           C
ATOM   2795  CG  PHE A 201       9.652   8.816  -3.798  1.00 15.64           C
ATOM   2796  CD1 PHE A 201       9.072  10.017  -3.449  1.00 19.32           C
ATOM   2797  CD2 PHE A 201      10.290   8.085  -2.834  1.00 10.89           C
ATOM   2798  CE1 PHE A 201       9.163  10.497  -2.142  1.00 14.59           C
ATOM   2799  CE2 PHE A 201      10.378   8.544  -1.541  1.00 14.80           C
ATOM   2800  CZ  PHE A 201       9.834   9.760  -1.206  1.00 13.85           C
ATOM   2801  H   PHE A 201       9.074   5.789  -4.604  1.00 13.90           H
ATOM   2802  HA  PHE A 201       7.515   7.946  -5.147  1.00 15.05           H
ATOM   2803  HB2 PHE A 201      10.327   7.760  -5.388  1.00 19.66           H
ATOM   2804  HB3 PHE A 201       9.491   9.047  -5.803  1.00 19.66           H
ATOM   2805  HD1 PHE A 201       8.631  10.520  -4.094  1.00 23.18           H
ATOM   2806  HD2 PHE A 201      10.674   7.268  -3.057  1.00 13.07           H
ATOM   2807  HE1 PHE A 201       8.785  11.315  -1.914  1.00 17.51           H
ATOM   2808  HE2 PHE A 201      10.831   8.045  -0.901  1.00 17.76           H
ATOM   2809  HZ  PHE A 201       9.891  10.067  -0.330  1.00 16.62           H
ATOM   2810  N   TYR A 202       7.655   7.969  -7.633  1.00 11.89           N
ATOM   2811  CA  TYR A 202       7.314   7.789  -9.037  1.00 14.12           C
ATOM   2812  C   TYR A 202       7.451   9.111  -9.774  1.00 13.47           C
ATOM   2813  O   TYR A 202       7.046  10.151  -9.246  1.00 11.65           O
ATOM   2814  CB  TYR A 202       5.885   7.276  -9.108  1.00 11.05           C
ATOM   2815  CG  TYR A 202       5.236   7.165 -10.448  1.00 13.09           C
ATOM   2816  CD1 TYR A 202       5.178   5.945 -11.113  1.00 14.94           C
ATOM   2817  CD2 TYR A 202       4.582   8.240 -11.001  1.00 13.48           C
ATOM   2818  CE1 TYR A 202       4.520   5.829 -12.346  1.00 15.17           C
ATOM   2819  CE2 TYR A 202       3.930   8.140 -12.219  1.00 17.45           C
ATOM   2820  CZ  TYR A 202       3.898   6.924 -12.883  1.00 20.15           C
ATOM   2821  OH  TYR A 202       3.211   6.861 -14.081  1.00 18.15           O
ATOM   2822  H   TYR A 202       7.512   8.771  -7.358  1.00 14.26           H
ATOM   2823  HA  TYR A 202       7.905   7.136  -9.443  1.00 16.95           H
ATOM   2824  HB2 TYR A 202       5.868   6.390  -8.714  1.00 13.26           H
ATOM   2825  HB3 TYR A 202       5.331   7.869  -8.576  1.00 13.26           H
ATOM   2826  HD1 TYR A 202       5.597   5.201 -10.745  1.00 17.93           H
ATOM   2827  HD2 TYR A 202       4.596   9.058 -10.559  1.00 16.18           H
ATOM   2828  HE1 TYR A 202       4.495   5.012 -12.789  1.00 18.20           H
ATOM   2829  HE2 TYR A 202       3.502   8.881 -12.582  1.00 20.94           H
ATOM   2830  HH  TYR A 202       3.246   6.082 -14.392  1.00 21.78           H
ATOM   2831  N   VAL A 203       8.007   9.066 -10.991  1.00 12.70           N
ATOM   2832  CA  VAL A 203       8.188  10.250 -11.816  1.00 14.41           C
ATOM   2833  C   VAL A 203       7.577  10.038 -13.188  1.00 14.43           C
ATOM   2834  O   VAL A 203       7.868   9.043 -13.861  1.00 16.39           O
ATOM   2835  CB  VAL A 203       9.669  10.596 -11.963  1.00 12.51           C
ATOM   2836  CG1 VAL A 203       9.849  11.885 -12.831  1.00 18.41           C
ATOM   2837  CG2 VAL A 203      10.314  10.751 -10.613  1.00 16.91           C
ATOM   2838  H   VAL A 203       8.290   8.343 -11.361  1.00 15.24           H
ATOM   2839  HA  VAL A 203       7.740  11.003 -11.398  1.00 17.29           H
ATOM   2840  HB  VAL A 203      10.115   9.867 -12.422  1.00 15.02           H
ATOM   2841 HG11 VAL A 203      10.796  12.083 -12.910  1.00 22.10           H
ATOM   2842 HG12 VAL A 203       9.470  11.729 -13.710  1.00 22.10           H
ATOM   2843 HG13 VAL A 203       9.391  12.623 -12.399  1.00 22.10           H
ATOM   2844 HG21 VAL A 203      11.251  10.970 -10.734  1.00 20.30           H
ATOM   2845 HG22 VAL A 203       9.867  11.464 -10.130  1.00 20.30           H
ATOM   2846 HG23 VAL A 203      10.228   9.917 -10.125  1.00 20.30           H
ATOM   2847  N   VAL A 204       6.790  11.008 -13.626  1.00 14.64           N
ATOM   2848  CA  VAL A 204       6.360  11.078 -15.017  1.00 23.78           C
ATOM   2849  C   VAL A 204       6.132  12.560 -15.309  1.00 21.94           C
ATOM   2850  O   VAL A 204       5.753  13.319 -14.420  1.00 19.72           O
ATOM   2851  CB  VAL A 204       5.102  10.189 -15.236  1.00 18.92           C
ATOM   2852  CG1 VAL A 204       3.800  10.910 -14.798  1.00 18.02           C
ATOM   2853  CG2 VAL A 204       5.031   9.637 -16.639  1.00 23.42           C
ATOM   2854  H   VAL A 204       6.486  11.645 -13.134  1.00 17.57           H
ATOM   2855  HA  VAL A 204       7.070  10.756 -15.594  1.00 28.54           H
ATOM   2856  HB  VAL A 204       5.192   9.421 -14.651  1.00 22.71           H
ATOM   2857 HG11 VAL A 204       3.045  10.320 -14.952  1.00 21.63           H
ATOM   2858 HG12 VAL A 204       3.862  11.128 -13.854  1.00 21.63           H
ATOM   2859 HG13 VAL A 204       3.698  11.721 -15.319  1.00 21.63           H
ATOM   2860 HG21 VAL A 204       4.233   9.092 -16.723  1.00 28.11           H
ATOM   2861 HG22 VAL A 204       4.997  10.375 -17.267  1.00 28.11           H
ATOM   2862 HG23 VAL A 204       5.820   9.097 -16.805  1.00 28.11           H
ATOM   2863  N   ASN A 205       6.413  12.991 -16.541  1.00 22.63           N
ATOM   2864  CA  ASN A 205       6.159  14.387 -16.949  1.00 20.61           C
ATOM   2865  C   ASN A 205       6.784  15.414 -15.988  1.00 17.59           C
ATOM   2866  O   ASN A 205       6.190  16.456 -15.673  1.00 21.70           O
ATOM   2867  CB  ASN A 205       4.663  14.651 -17.073  1.00 24.13           C
ATOM   2868  CG  ASN A 205       4.047  13.963 -18.273  1.00 37.86           C
ATOM   2869  OD1 ASN A 205       4.730  13.700 -19.275  1.00 31.73           O
ATOM   2870  ND2 ASN A 205       2.738  13.667 -18.183  1.00 30.26           N
ATOM   2871  H   ASN A 205       6.750  12.500 -17.162  1.00 27.15           H
ATOM   2872  HA  ASN A 205       6.554  14.528 -17.823  1.00 24.74           H
ATOM   2873  HB2 ASN A 205       4.216  14.323 -16.277  1.00 28.95           H
ATOM   2874  HB3 ASN A 205       4.517  15.605 -17.167  1.00 28.95           H
ATOM   2875 HD21 ASN A 205       2.340  13.275 -18.837  1.00 36.31           H
ATOM   2876 HD22 ASN A 205       2.300  13.869 -17.471  1.00 36.31           H
ATOM   2877  N   SER A 206       7.991  15.123 -15.519  1.00 18.18           N
ATOM   2878  CA  SER A 206       8.741  15.968 -14.594  1.00 20.51           C
ATOM   2879  C   SER A 206       8.019  16.215 -13.277  1.00 18.78           C
ATOM   2880  O   SER A 206       8.281  17.235 -12.616  1.00 18.44           O
ATOM   2881  CB  SER A 206       9.079  17.295 -15.266  1.00 29.86           C
ATOM   2882  OG  SER A 206       9.785  17.019 -16.448  1.00 28.31           O
ATOM   2883  H   SER A 206       8.416  14.406 -15.733  1.00 21.82           H
ATOM   2884  HA  SER A 206       9.578  15.525 -14.387  1.00 24.61           H
ATOM   2885  HB2 SER A 206       8.260  17.768 -15.480  1.00 35.83           H
ATOM   2886  HB3 SER A 206       9.634  17.826 -14.673  1.00 35.83           H
ATOM   2887  HG  SER A 206       9.984  17.736 -16.838  1.00 33.97           H
ATOM   2888  N   GLU A 207       7.116  15.317 -12.870  1.00 16.97           N
ATOM   2889  CA  GLU A 207       6.385  15.441 -11.615  1.00 15.01           C
ATOM   2890  C   GLU A 207       6.754  14.249 -10.751  1.00 15.87           C
ATOM   2891  O   GLU A 207       6.759  13.115 -11.235  1.00 13.35           O
ATOM   2892  CB  GLU A 207       4.856  15.472 -11.829  1.00 20.57           C
ATOM   2893  CG  GLU A 207       4.370  16.568 -12.773  1.00 27.09           C
ATOM   2894  CD  GLU A 207       2.853  16.753 -12.744  1.00 22.70           C
ATOM   2895  OE1 GLU A 207       2.130  15.800 -12.415  1.00 35.07           O
ATOM   2896  OE2 GLU A 207       2.389  17.876 -13.039  1.00 40.29           O1-
ATOM   2897  H   GLU A 207       6.908  14.613 -13.318  1.00 20.36           H
ATOM   2898  HA  GLU A 207       6.652  16.253 -11.158  1.00 18.02           H
ATOM   2899  HB2 GLU A 207       4.577  14.620 -12.201  1.00 24.69           H
ATOM   2900  HB3 GLU A 207       4.425  15.611 -10.971  1.00 24.69           H
ATOM   2901  HG2 GLU A 207       4.778  17.410 -12.515  1.00 32.51           H
ATOM   2902  HG3 GLU A 207       4.626  16.340 -13.680  1.00 32.51           H
ATOM   2903  N   LEU A 208       7.097  14.519  -9.502  1.00 13.89           N
ATOM   2904  CA  LEU A 208       7.441  13.504  -8.507  1.00 13.11           C
ATOM   2905  C   LEU A 208       6.210  13.199  -7.666  1.00 16.42           C
ATOM   2906  O   LEU A 208       5.650  14.102  -7.051  1.00 12.52           O
ATOM   2907  CB  LEU A 208       8.574  13.999  -7.607  1.00 12.39           C
ATOM   2908  CG  LEU A 208       8.935  13.034  -6.503  1.00 12.29           C
ATOM   2909  CD1 LEU A 208       9.591  11.781  -7.073  1.00 14.53           C
ATOM   2910  CD2 LEU A 208       9.845  13.704  -5.532  1.00 12.51           C
ATOM   2911  H   LEU A 208       7.140  15.320  -9.190  1.00 16.67           H
ATOM   2912  HA  LEU A 208       7.727  12.691  -8.951  1.00 15.73           H
ATOM   2913  HB2 LEU A 208       9.366  14.140  -8.149  1.00 14.87           H
ATOM   2914  HB3 LEU A 208       8.304  14.835  -7.194  1.00 14.87           H
ATOM   2915  HG  LEU A 208       8.129  12.768  -6.032  1.00 14.74           H
ATOM   2916 HD11 LEU A 208       9.811  11.181  -6.344  1.00 17.43           H
ATOM   2917 HD12 LEU A 208       8.971  11.350  -7.682  1.00 17.43           H
ATOM   2918 HD13 LEU A 208      10.397  12.036  -7.548  1.00 17.43           H
ATOM   2919 HD21 LEU A 208      10.072  13.077  -4.827  1.00 15.01           H
ATOM   2920 HD22 LEU A 208      10.649  13.985  -5.996  1.00 15.01           H
ATOM   2921 HD23 LEU A 208       9.393  14.475  -5.156  1.00 15.01           H
ATOM   2922  N   SER A 209       5.786  11.934  -7.644  1.00 12.33           N
ATOM   2923  CA  SER A 209       4.713  11.500  -6.765  1.00 11.83           C
ATOM   2924  C   SER A 209       5.268  10.557  -5.711  1.00 11.46           C
ATOM   2925  O   SER A 209       6.361  10.010  -5.848  1.00 12.31           O
ATOM   2926  CB  SER A 209       3.572  10.829  -7.540  1.00 10.68           C
ATOM   2927  OG  SER A 209       2.884  11.785  -8.352  1.00 15.97           O
ATOM   2928  H   SER A 209       6.111  11.306  -8.134  1.00 14.79           H
ATOM   2929  HA  SER A 209       4.348  12.274  -6.309  1.00 14.20           H
ATOM   2930  HB2 SER A 209       3.941  10.137  -8.110  1.00 12.81           H
ATOM   2931  HB3 SER A 209       2.946  10.441  -6.909  1.00 12.81           H
ATOM   2932  HG  SER A 209       3.416  12.130  -8.903  1.00 19.16           H
ATOM   2933  N   CYS A 210       4.484  10.379  -4.643  1.00 13.10           N
ATOM   2934  CA  CYS A 210       4.881   9.545  -3.513  1.00 12.79           C
ATOM   2935  C   CYS A 210       3.649   8.813  -3.000  1.00 15.77           C
ATOM   2936  O   CYS A 210       2.595   9.429  -2.806  1.00 12.06           O
ATOM   2937  CB  CYS A 210       5.512  10.380  -2.385  1.00 14.99           C
ATOM   2938  SG  CYS A 210       5.809   9.542  -0.811  1.00 14.56           S
ATOM   2939  H   CYS A 210       3.707  10.738  -4.551  1.00 15.72           H
ATOM   2940  HA  CYS A 210       5.530   8.887  -3.809  1.00 15.35           H
ATOM   2941  HB2 CYS A 210       6.368  10.712  -2.698  1.00 17.99           H
ATOM   2942  HB3 CYS A 210       4.927  11.132  -2.203  1.00 17.99           H
ATOM   2943  HG  CYS A 210       6.300  10.320  -0.041  1.00 17.47           H
ATOM   2944  N   GLN A 211       3.787   7.509  -2.778  1.00 10.82           N
ATOM   2945  CA  GLN A 211       2.731   6.741  -2.143  1.00 10.57           C
ATOM   2946  C   GLN A 211       3.250   6.189  -0.818  1.00 11.51           C
ATOM   2947  O   GLN A 211       4.357   5.661  -0.737  1.00 11.90           O
ATOM   2948  CB  GLN A 211       2.204   5.621  -3.029  1.00 15.11           C
ATOM   2949  CG  GLN A 211       1.181   4.748  -2.261  1.00 10.82           C
ATOM   2950  CD  GLN A 211       0.381   3.788  -3.164  1.00 13.44           C
ATOM   2951  OE1 GLN A 211      -0.615   3.227  -2.721  1.00 16.94           O
ATOM   2952  NE2 GLN A 211       0.808   3.601  -4.401  1.00 11.40           N
ATOM   2953  H   GLN A 211       4.482   7.049  -2.987  1.00 12.99           H
ATOM   2954  HA  GLN A 211       1.990   7.334  -1.946  1.00 12.68           H
ATOM   2955  HB2 GLN A 211       1.761   6.004  -3.803  1.00 18.13           H
ATOM   2956  HB3 GLN A 211       2.941   5.056  -3.307  1.00 18.13           H
ATOM   2957  HG2 GLN A 211       1.656   4.213  -1.606  1.00 12.99           H
ATOM   2958  HG3 GLN A 211       0.548   5.331  -1.813  1.00 12.99           H
ATOM   2959 HE21 GLN A 211       1.512   4.010  -4.679  1.00 13.68           H
ATOM   2960 HE22 GLN A 211       0.382   3.071  -4.927  1.00 13.68           H
ATOM   2961  N   LEU A 212       2.434   6.320   0.211  1.00 11.02           N
ATOM   2962  CA  LEU A 212       2.761   5.905   1.569  1.00  9.86           C
ATOM   2963  C   LEU A 212       1.895   4.700   1.852  1.00 10.14           C
ATOM   2964  O   LEU A 212       0.679   4.771   1.630  1.00 11.97           O
ATOM   2965  CB  LEU A 212       2.469   7.017   2.592  1.00 12.53           C
ATOM   2966  CG  LEU A 212       2.378   6.566   4.054  1.00 15.69           C
ATOM   2967  CD1 LEU A 212       3.697   6.124   4.572  1.00 14.71           C
ATOM   2968  CD2 LEU A 212       1.886   7.650   4.926  1.00 11.52           C
ATOM   2969  H   LEU A 212       1.648   6.664   0.146  1.00 13.23           H
ATOM   2970  HA  LEU A 212       3.695   5.650   1.628  1.00 11.83           H
ATOM   2971  HB2 LEU A 212       3.176   7.678   2.535  1.00 15.03           H
ATOM   2972  HB3 LEU A 212       1.621   7.429   2.362  1.00 15.03           H
ATOM   2973  HG  LEU A 212       1.762   5.820   4.120  1.00 18.82           H
ATOM   2974 HD11 LEU A 212       3.596   5.848   5.497  1.00 17.66           H
ATOM   2975 HD12 LEU A 212       4.014   5.380   4.037  1.00 17.66           H
ATOM   2976 HD13 LEU A 212       4.323   6.863   4.514  1.00 17.66           H
ATOM   2977 HD21 LEU A 212       1.844   7.326   5.839  1.00 13.83           H
ATOM   2978 HD22 LEU A 212       2.497   8.402   4.870  1.00 13.83           H
ATOM   2979 HD23 LEU A 212       1.003   7.918   4.628  1.00 13.83           H
ATOM   2980  N   TYR A 213       2.523   3.600   2.335  1.00 12.50           N
ATOM   2981  CA  TYR A 213       1.803   2.473   2.932  1.00 14.36           C
ATOM   2982  C   TYR A 213       1.817   2.594   4.465  1.00 12.58           C
ATOM   2983  O   TYR A 213       2.808   2.290   5.119  1.00 11.94           O
ATOM   2984  CB  TYR A 213       2.377   1.130   2.498  1.00 10.45           C
ATOM   2985  CG  TYR A 213       1.390   0.081   2.944  1.00 10.79           C
ATOM   2986  CD1 TYR A 213       1.454  -0.463   4.225  1.00 14.57           C
ATOM   2987  CD2 TYR A 213       0.328  -0.298   2.114  1.00 10.38           C
ATOM   2988  CE1 TYR A 213       0.474  -1.421   4.660  1.00 12.14           C
ATOM   2989  CE2 TYR A 213      -0.626  -1.278   2.541  1.00 13.99           C
ATOM   2990  CZ  TYR A 213      -0.526  -1.811   3.813  1.00 15.24           C
ATOM   2991  OH  TYR A 213      -1.491  -2.715   4.241  1.00 17.52           O
ATOM   2992  H   TYR A 213       3.377   3.493   2.323  1.00 15.00           H
ATOM   2993  HA  TYR A 213       0.878   2.506   2.641  1.00 17.23           H
ATOM   2994  HB2 TYR A 213       2.463   1.098   1.533  1.00 12.54           H
ATOM   2995  HB3 TYR A 213       3.229   0.973   2.934  1.00 12.54           H
ATOM   2996  HD1 TYR A 213       2.136  -0.206   4.803  1.00 17.49           H
ATOM   2997  HD2 TYR A 213       0.268   0.057   1.257  1.00 12.46           H
ATOM   2998  HE1 TYR A 213       0.531  -1.790   5.511  1.00 14.57           H
ATOM   2999  HE2 TYR A 213      -1.325  -1.528   1.980  1.00 16.79           H
ATOM   3000  HH  TYR A 213      -1.341  -2.940   5.036  1.00 21.03           H
ATOM   3001  N   GLN A 214       0.724   3.092   5.028  1.00 13.31           N
ATOM   3002  CA  GLN A 214       0.584   3.272   6.464  1.00 11.55           C
ATOM   3003  C   GLN A 214      -0.198   2.073   7.006  1.00 14.12           C
ATOM   3004  O   GLN A 214      -1.396   1.963   6.752  1.00 12.68           O
ATOM   3005  CB  GLN A 214      -0.149   4.579   6.781  1.00 15.02           C
ATOM   3006  CG  GLN A 214      -0.343   4.799   8.298  1.00 17.51           C
ATOM   3007  CD  GLN A 214      -0.657   6.228   8.645  1.00 12.99           C
ATOM   3008  OE1 GLN A 214      -0.812   7.066   7.775  1.00 15.21           O
ATOM   3009  NE2 GLN A 214      -0.713   6.514   9.931  1.00 14.39           N
ATOM   3010  H   GLN A 214       0.030   3.339   4.584  1.00 15.97           H
ATOM   3011  HA  GLN A 214       1.459   3.292   6.882  1.00 13.86           H
ATOM   3012  HB2 GLN A 214       0.367   5.323   6.433  1.00 18.03           H
ATOM   3013  HB3 GLN A 214      -1.025   4.559   6.366  1.00 18.03           H
ATOM   3014  HG2 GLN A 214      -1.079   4.247   8.605  1.00 21.02           H
ATOM   3015  HG3 GLN A 214       0.473   4.550   8.760  1.00 21.02           H
ATOM   3016 HE21 GLN A 214      -0.574   5.899  10.516  1.00 17.27           H
ATOM   3017 HE22 GLN A 214      -0.889   7.317  10.186  1.00 17.27           H
ATOM   3018  N   ARG A 215       0.468   1.200   7.766  1.00 12.26           N
ATOM   3019  CA  ARG A 215      -0.173  -0.041   8.210  1.00 13.16           C
ATOM   3020  C   ARG A 215      -1.289   0.207   9.213  1.00 15.97           C
ATOM   3021  O   ARG A 215      -2.144  -0.659   9.402  1.00 14.13           O
ATOM   3022  CB  ARG A 215       0.896  -0.959   8.827  1.00 11.62           C
ATOM   3023  CG  ARG A 215       1.529  -0.421  10.088  1.00 14.94           C
ATOM   3024  CD  ARG A 215       2.250  -1.460  10.912  1.00 15.88           C
ATOM   3025  NE  ARG A 215       2.813  -0.790  12.077  1.00 18.33           N
ATOM   3026  CZ  ARG A 215       2.142  -0.520  13.188  1.00 14.12           C
ATOM   3027  NH1 ARG A 215       0.891  -0.904  13.337  1.00 13.80           N
ATOM   3028  NH2 ARG A 215       2.743   0.121  14.163  1.00 15.46           N1+
ATOM   3029  H   ARG A 215       1.279   1.300   8.035  1.00 14.72           H
ATOM   3030  HA  ARG A 215      -0.553  -0.495   7.442  1.00 15.79           H
ATOM   3031  HB2 ARG A 215       0.486  -1.811   9.044  1.00 13.94           H
ATOM   3032  HB3 ARG A 215       1.603  -1.092   8.177  1.00 13.94           H
ATOM   3033  HG2 ARG A 215       2.174   0.262   9.845  1.00 17.92           H
ATOM   3034  HG3 ARG A 215       0.835  -0.034  10.644  1.00 17.92           H
ATOM   3035  HD2 ARG A 215       1.625  -2.139  11.210  1.00 19.05           H
ATOM   3036  HD3 ARG A 215       2.970  -1.853  10.395  1.00 19.05           H
ATOM   3037  HE  ARG A 215       3.638  -0.552  12.041  1.00 22.00           H
ATOM   3038 HH11 ARG A 215       0.490  -1.317  12.698  1.00 16.56           H
ATOM   3039 HH12 ARG A 215       0.471  -0.730  14.067  1.00 16.56           H
ATOM   3040 HH21 ARG A 215       3.564   0.363  14.077  1.00 18.55           H
ATOM   3041 HH22 ARG A 215       2.322   0.282  14.895  1.00 18.55           H
ATOM   3042  N   SER A 216      -1.277   1.363   9.870  1.00 13.96           N
ATOM   3043  CA  SER A 216      -2.138   1.627  11.014  1.00 17.68           C
ATOM   3044  C   SER A 216      -2.279   3.139  11.088  1.00 14.94           C
ATOM   3045  O   SER A 216      -1.271   3.860  11.168  1.00 13.06           O
ATOM   3046  CB  SER A 216      -1.548   1.061  12.307  1.00 11.14           C
ATOM   3047  OG  SER A 216      -2.427   1.231  13.383  1.00 15.05           O
ATOM   3048  H   SER A 216      -0.766   2.024   9.666  1.00 16.75           H
ATOM   3049  HA  SER A 216      -3.013   1.235  10.868  1.00 21.21           H
ATOM   3050  HB2 SER A 216      -1.378   0.114  12.187  1.00 13.37           H
ATOM   3051  HB3 SER A 216      -0.718   1.523  12.503  1.00 13.37           H
ATOM   3052  HG  SER A 216      -2.087   0.915  14.084  1.00 18.06           H
ATOM   3053  N   GLY A 217      -3.516   3.607  11.036  1.00 13.50           N
ATOM   3054  CA  GLY A 217      -3.811   5.020  10.942  1.00 12.92           C
ATOM   3055  C   GLY A 217      -4.817   5.444  11.987  1.00 12.43           C
ATOM   3056  O   GLY A 217      -5.994   5.078  11.911  1.00 13.59           O
ATOM   3057  H   GLY A 217      -4.218   3.110  11.055  1.00 16.21           H
ATOM   3058  HA2 GLY A 217      -2.997   5.532  11.068  1.00 15.50           H
ATOM   3059  HA3 GLY A 217      -4.171   5.220  10.064  1.00 15.50           H
ATOM   3060  N   ASP A 218      -4.338   6.175  12.994  1.00 12.55           N
ATOM   3061  CA  ASP A 218      -5.179   6.877  13.962  1.00 12.75           C
ATOM   3062  C   ASP A 218      -5.721   8.088  13.216  1.00 12.81           C
ATOM   3063  O   ASP A 218      -5.000   9.058  12.989  1.00 12.96           O
ATOM   3064  CB  ASP A 218      -4.331   7.245  15.178  1.00 12.00           C
ATOM   3065  CG  ASP A 218      -5.058   8.081  16.238  1.00 12.37           C
ATOM   3066  OD1 ASP A 218      -4.472   8.194  17.348  1.00 15.29           O
ATOM   3067  OD2 ASP A 218      -6.165   8.644  15.992  1.00 15.86           O1-
ATOM   3068  H   ASP A 218      -3.497   6.282  13.141  1.00 15.06           H
ATOM   3069  HA  ASP A 218      -5.917   6.313  14.241  1.00 15.30           H
ATOM   3070  HB2 ASP A 218      -4.031   6.427  15.604  1.00 14.40           H
ATOM   3071  HB3 ASP A 218      -3.563   7.756  14.876  1.00 14.40           H
ATOM   3072  N   MET A 219      -6.962   7.973  12.747  1.00 13.94           N
ATOM   3073  CA  MET A 219      -7.482   8.906  11.768  1.00 15.90           C
ATOM   3074  C   MET A 219      -7.625  10.287  12.358  1.00 16.19           C
ATOM   3075  O   MET A 219      -7.446  11.278  11.645  1.00 13.74           O
ATOM   3076  CB  MET A 219      -8.831   8.398  11.214  1.00 14.11           C
ATOM   3077  CG  MET A 219      -8.706   7.111  10.393  1.00 14.67           C
ATOM   3078  SD  MET A 219      -7.723   7.268   8.870  1.00 15.98           S
ATOM   3079  CE  MET A 219      -8.823   8.152   7.823  1.00 18.33           C
ATOM   3080  H   MET A 219      -7.518   7.361  12.983  1.00 16.73           H
ATOM   3081  HA  MET A 219      -6.860   8.952  11.025  1.00 19.08           H
ATOM   3082  HB2 MET A 219      -9.429   8.221  11.957  1.00 16.93           H
ATOM   3083  HB3 MET A 219      -9.212   9.082  10.640  1.00 16.93           H
ATOM   3084  HG2 MET A 219      -8.287   6.432  10.944  1.00 17.61           H
ATOM   3085  HG3 MET A 219      -9.596   6.819  10.138  1.00 17.61           H
ATOM   3086  HE1 MET A 219      -8.395   8.296   6.965  1.00 21.99           H
ATOM   3087  HE2 MET A 219      -9.633   7.632   7.706  1.00 21.99           H
ATOM   3088  HE3 MET A 219      -9.034   9.005   8.235  1.00 21.99           H
ATOM   3089  N   GLY A 220      -7.898  10.369  13.655  1.00 14.59           N
ATOM   3090  CA  GLY A 220      -8.094  11.640  14.335  1.00 19.09           C
ATOM   3091  C   GLY A 220      -6.808  12.399  14.603  1.00 19.48           C
ATOM   3092  O   GLY A 220      -6.736  13.605  14.388  1.00 16.60           O
ATOM   3093  H   GLY A 220      -7.975   9.686  14.173  1.00 17.51           H
ATOM   3094  HA2 GLY A 220      -8.671  12.203  13.796  1.00 22.91           H
ATOM   3095  HA3 GLY A 220      -8.534  11.481  15.185  1.00 22.91           H
ATOM   3096  N   LEU A 221      -5.782  11.687  15.069  1.00 14.19           N
ATOM   3097  CA  LEU A 221      -4.545  12.268  15.553  1.00 12.31           C
ATOM   3098  C   LEU A 221      -3.392  12.151  14.558  1.00 17.90           C
ATOM   3099  O   LEU A 221      -2.945  13.154  13.987  1.00 15.33           O
ATOM   3100  CB  LEU A 221      -4.127  11.613  16.856  1.00 16.72           C
ATOM   3101  CG  LEU A 221      -3.901  12.405  18.114  1.00 29.76           C
ATOM   3102  CD1 LEU A 221      -3.191  11.573  19.177  1.00 32.92           C
ATOM   3103  CD2 LEU A 221      -3.079  13.616  17.843  1.00 33.06           C
ATOM   3104  H   LEU A 221      -5.788  10.828  15.113  1.00 17.02           H
ATOM   3105  HA  LEU A 221      -4.691  13.210  15.728  1.00 14.77           H
ATOM   3106  HB2 LEU A 221      -4.808  10.957  17.073  1.00 20.06           H
ATOM   3107  HB3 LEU A 221      -3.296  11.144  16.683  1.00 20.06           H
ATOM   3108  HG  LEU A 221      -4.756  12.691  18.472  1.00 35.71           H
ATOM   3109 HD11 LEU A 221      -3.063  12.117  19.970  1.00 39.50           H
ATOM   3110 HD12 LEU A 221      -3.737  10.800  19.389  1.00 39.50           H
ATOM   3111 HD13 LEU A 221      -2.331  11.286  18.830  1.00 39.50           H
ATOM   3112 HD21 LEU A 221      -2.952  14.103  18.672  1.00 39.67           H
ATOM   3113 HD22 LEU A 221      -2.220  13.340  17.486  1.00 39.67           H
ATOM   3114 HD23 LEU A 221      -3.542  14.174  17.199  1.00 39.67           H
ATOM   3115  N   GLY A 222      -2.870  10.938  14.384  1.00 16.41           N
ATOM   3116  CA  GLY A 222      -1.704  10.769  13.531  1.00 15.63           C
ATOM   3117  C   GLY A 222      -1.954  11.165  12.084  1.00 13.80           C
ATOM   3118  O   GLY A 222      -1.125  11.839  11.462  1.00 14.48           O
ATOM   3119  H   GLY A 222      -3.166  10.214  14.742  1.00 19.70           H
ATOM   3120  HA2 GLY A 222      -0.976  11.311  13.873  1.00 18.76           H
ATOM   3121  HA3 GLY A 222      -1.427   9.840  13.548  1.00 18.76           H
ATOM   3122  N   VAL A 223      -3.088  10.733  11.509  1.00 13.80           N
ATOM   3123  CA  VAL A 223      -3.224  10.770  10.049  1.00 11.62           C
ATOM   3124  C   VAL A 223      -3.093  12.164   9.456  1.00 13.65           C
ATOM   3125  O   VAL A 223      -2.360  12.318   8.463  1.00 12.06           O
ATOM   3126  CB  VAL A 223      -4.512  10.051   9.605  1.00 13.74           C
ATOM   3127  CG1 VAL A 223      -4.826  10.442   8.155  1.00  9.97           C
ATOM   3128  CG2 VAL A 223      -4.257   8.534   9.733  1.00 14.24           C
ATOM   3129  H   VAL A 223      -3.772  10.424  11.930  1.00 16.56           H
ATOM   3130  HA  VAL A 223      -2.489  10.254   9.683  1.00 13.94           H
ATOM   3131  HB  VAL A 223      -5.255  10.303  10.176  1.00 16.49           H
ATOM   3132 HG11 VAL A 223      -5.637   9.989   7.875  1.00 11.97           H
ATOM   3133 HG12 VAL A 223      -4.950  11.403   8.107  1.00 11.97           H
ATOM   3134 HG13 VAL A 223      -4.085  10.174   7.589  1.00 11.97           H
ATOM   3135 HG21 VAL A 223      -5.055   8.055   9.459  1.00 17.08           H
ATOM   3136 HG22 VAL A 223      -3.512   8.290   9.162  1.00 17.08           H
ATOM   3137 HG23 VAL A 223      -4.048   8.326  10.658  1.00 17.08           H
ATOM   3138  N   PRO A 224      -3.806  13.195   9.935  1.00 12.88           N
ATOM   3139  CA  PRO A 224      -3.643  14.519   9.310  1.00 10.94           C
ATOM   3140  C   PRO A 224      -2.193  14.999   9.306  1.00 10.13           C
ATOM   3141  O   PRO A 224      -1.694  15.617   8.338  1.00 14.32           O
ATOM   3142  CB  PRO A 224      -4.527  15.398  10.192  1.00 19.12           C
ATOM   3143  CG  PRO A 224      -5.627  14.474  10.592  1.00 16.36           C
ATOM   3144  CD  PRO A 224      -4.884  13.201  10.941  1.00 12.61           C
ATOM   3145  HA  PRO A 224      -3.989  14.514   8.404  1.00 13.13           H
ATOM   3146  HB2 PRO A 224      -4.028  15.702  10.966  1.00 22.94           H
ATOM   3147  HB3 PRO A 224      -4.869  16.147   9.680  1.00 22.94           H
ATOM   3148  HG2 PRO A 224      -6.096  14.828  11.364  1.00 19.63           H
ATOM   3149  HG3 PRO A 224      -6.232  14.334   9.847  1.00 19.63           H
ATOM   3150  HD2 PRO A 224      -4.516  13.254  11.837  1.00 15.13           H
ATOM   3151  HD3 PRO A 224      -5.459  12.428  10.831  1.00 15.13           H
ATOM   3152  N   PHE A 225      -1.530  14.765  10.430  1.00 12.51           N
ATOM   3153  CA  PHE A 225      -0.113  15.070  10.610  1.00 13.01           C
ATOM   3154  C   PHE A 225       0.735  14.269   9.623  1.00 17.63           C
ATOM   3155  O   PHE A 225       1.601  14.823   8.931  1.00 15.19           O
ATOM   3156  CB  PHE A 225       0.237  14.749  12.070  1.00 18.43           C
ATOM   3157  CG  PHE A 225       1.498  15.314  12.571  1.00 16.12           C
ATOM   3158  CD1 PHE A 225       1.483  16.389  13.419  1.00 20.27           C
ATOM   3159  CD2 PHE A 225       2.708  14.732  12.247  1.00 16.94           C
ATOM   3160  CE1 PHE A 225       2.683  16.918  13.934  1.00 18.38           C
ATOM   3161  CE2 PHE A 225       3.891  15.241  12.759  1.00 23.35           C
ATOM   3162  CZ  PHE A 225       3.861  16.358  13.607  1.00 19.05           C
ATOM   3163  H   PHE A 225      -1.891  14.418  11.129  1.00 15.02           H
ATOM   3164  HA  PHE A 225       0.041  16.015  10.455  1.00 15.62           H
ATOM   3165  HB2 PHE A 225      -0.476  15.086  12.636  1.00 22.12           H
ATOM   3166  HB3 PHE A 225       0.294  13.785  12.165  1.00 22.12           H
ATOM   3167  HD1 PHE A 225       0.671  16.781  13.650  1.00 24.32           H
ATOM   3168  HD2 PHE A 225       2.729  13.991  11.686  1.00 20.33           H
ATOM   3169  HE1 PHE A 225       2.661  17.656  14.499  1.00 22.06           H
ATOM   3170  HE2 PHE A 225       4.704  14.854  12.526  1.00 28.01           H
ATOM   3171  HZ  PHE A 225       4.654  16.709  13.945  1.00 22.86           H
ATOM   3172  N   ASN A 226       0.463  12.965   9.511  1.00 13.10           N
ATOM   3173  CA  ASN A 226       1.246  12.116   8.615  1.00 14.89           C
ATOM   3174  C   ASN A 226       1.084  12.547   7.145  1.00 17.30           C
ATOM   3175  O   ASN A 226       2.058  12.510   6.375  1.00 11.75           O
ATOM   3176  CB  ASN A 226       0.843  10.637   8.762  1.00 13.44           C
ATOM   3177  CG  ASN A 226       0.930  10.084  10.204  1.00 14.13           C
ATOM   3178  OD1 ASN A 226       0.186   9.176  10.537  1.00 15.36           O
ATOM   3179  ND2 ASN A 226       1.869  10.549  10.997  1.00 19.87           N
ATOM   3180  H   ASN A 226      -0.161  12.554   9.937  1.00 15.72           H
ATOM   3181  HA  ASN A 226       2.184  12.194   8.848  1.00 17.87           H
ATOM   3182  HB2 ASN A 226      -0.074  10.534   8.463  1.00 16.13           H
ATOM   3183  HB3 ASN A 226       1.429  10.100   8.206  1.00 16.13           H
ATOM   3184 HD21 ASN A 226       1.935  10.255  11.803  1.00 23.85           H
ATOM   3185 HD22 ASN A 226       2.418  11.146  10.711  1.00 23.85           H
ATOM   3186  N   ILE A 227      -0.149  12.893   6.724  1.00 10.74           N
ATOM   3187  CA  ILE A 227      -0.376  13.378   5.361  1.00 13.21           C
ATOM   3188  C   ILE A 227       0.517  14.593   5.066  1.00 12.35           C
ATOM   3189  O   ILE A 227       1.172  14.678   4.014  1.00 12.23           O
ATOM   3190  CB  ILE A 227      -1.864  13.729   5.155  1.00 13.09           C
ATOM   3191  CG1 ILE A 227      -2.697  12.459   5.104  1.00 12.51           C
ATOM   3192  CG2 ILE A 227      -2.076  14.538   3.870  1.00 12.98           C
ATOM   3193  CD1 ILE A 227      -4.154  12.699   5.118  1.00 11.55           C
ATOM   3194  H   ILE A 227      -0.858  12.854   7.208  1.00 12.89           H
ATOM   3195  HA  ILE A 227      -0.144  12.676   4.733  1.00 15.85           H
ATOM   3196  HB  ILE A 227      -2.161  14.263   5.908  1.00 15.70           H
ATOM   3197 HG12 ILE A 227      -2.484  11.978   4.290  1.00 15.01           H
ATOM   3198 HG13 ILE A 227      -2.480  11.912   5.875  1.00 15.01           H
ATOM   3199 HG21 ILE A 227      -3.020  14.738   3.776  1.00 15.57           H
ATOM   3200 HG22 ILE A 227      -1.566  15.361   3.928  1.00 15.57           H
ATOM   3201 HG23 ILE A 227      -1.771  14.013   3.113  1.00 15.57           H
ATOM   3202 HD11 ILE A 227      -4.614  11.846   5.084  1.00 13.86           H
ATOM   3203 HD12 ILE A 227      -4.388  13.170   5.934  1.00 13.86           H
ATOM   3204 HD13 ILE A 227      -4.392  13.236   4.346  1.00 13.86           H
ATOM   3205  N   ALA A 228       0.561  15.550   5.992  1.00 11.62           N
ATOM   3206  CA  ALA A 228       1.414  16.718   5.798  1.00 14.28           C
ATOM   3207  C   ALA A 228       2.893  16.312   5.745  1.00 12.11           C
ATOM   3208  O   ALA A 228       3.676  16.838   4.941  1.00 11.50           O
ATOM   3209  CB  ALA A 228       1.139  17.732   6.922  1.00 11.20           C
ATOM   3210  H   ALA A 228       0.115  15.547   6.728  1.00 13.94           H
ATOM   3211  HA  ALA A 228       1.188  17.138   4.953  1.00 17.13           H
ATOM   3212  HB1 ALA A 228       1.706  18.508   6.793  1.00 13.44           H
ATOM   3213  HB2 ALA A 228       0.206  17.994   6.889  1.00 13.44           H
ATOM   3214  HB3 ALA A 228       1.336  17.317   7.777  1.00 13.44           H
ATOM   3215  N   SER A 229       3.278  15.320   6.555  1.00  9.97           N
ATOM   3216  CA  SER A 229       4.663  14.879   6.609  1.00 12.79           C
ATOM   3217  C   SER A 229       5.130  14.387   5.244  1.00 11.31           C
ATOM   3218  O   SER A 229       6.179  14.812   4.732  1.00 13.68           O
ATOM   3219  CB  SER A 229       4.805  13.785   7.671  1.00 15.68           C
ATOM   3220  OG  SER A 229       6.135  13.315   7.692  1.00 21.80           O
ATOM   3221  H   SER A 229       2.752  14.891   7.082  1.00 11.96           H
ATOM   3222  HA  SER A 229       5.225  15.626   6.868  1.00 15.35           H
ATOM   3223  HB2 SER A 229       4.582  14.152   8.541  1.00 18.82           H
ATOM   3224  HB3 SER A 229       4.210  13.050   7.455  1.00 18.82           H
ATOM   3225  HG  SER A 229       6.659  13.946   7.874  1.00 26.17           H
ATOM   3226  N   TYR A 230       4.361  13.480   4.631  1.00 15.10           N
ATOM   3227  CA  TYR A 230       4.788  12.902   3.362  1.00 13.69           C
ATOM   3228  C   TYR A 230       4.615  13.887   2.204  1.00  9.53           C
ATOM   3229  O   TYR A 230       5.426  13.889   1.285  1.00 10.68           O
ATOM   3230  CB  TYR A 230       4.064  11.564   3.160  1.00 12.51           C
ATOM   3231  CG  TYR A 230       4.838  10.497   3.915  1.00 13.71           C
ATOM   3232  CD1 TYR A 230       5.837   9.770   3.292  1.00 13.75           C
ATOM   3233  CD2 TYR A 230       4.665  10.312   5.271  1.00 11.69           C
ATOM   3234  CE1 TYR A 230       6.587   8.851   3.997  1.00 12.69           C
ATOM   3235  CE2 TYR A 230       5.429   9.415   5.978  1.00 13.38           C
ATOM   3236  CZ  TYR A 230       6.403   8.682   5.326  1.00 15.13           C
ATOM   3237  OH  TYR A 230       7.164   7.742   5.999  1.00 14.17           O
ATOM   3238  H   TYR A 230       3.607  13.190   4.925  1.00 18.12           H
ATOM   3239  HA  TYR A 230       5.735  12.705   3.425  1.00 16.43           H
ATOM   3240  HB2 TYR A 230       3.165  11.616   3.521  1.00 15.02           H
ATOM   3241  HB3 TYR A 230       4.047  11.335   2.218  1.00 15.02           H
ATOM   3242  HD1 TYR A 230       5.990   9.886   2.382  1.00 16.50           H
ATOM   3243  HD2 TYR A 230       4.025  10.815   5.720  1.00 14.03           H
ATOM   3244  HE1 TYR A 230       7.243   8.359   3.557  1.00 15.23           H
ATOM   3245  HE2 TYR A 230       5.281   9.289   6.887  1.00 16.05           H
ATOM   3246  HH  TYR A 230       6.957   7.734   6.813  1.00 17.00           H
ATOM   3247  N   ALA A 231       3.633  14.763   2.242  1.00  9.80           N
ATOM   3248  CA  ALA A 231       3.603  15.840   1.234  1.00 15.17           C
ATOM   3249  C   ALA A 231       4.842  16.730   1.328  1.00 12.06           C
ATOM   3250  O   ALA A 231       5.450  17.069   0.312  1.00 12.20           O
ATOM   3251  CB  ALA A 231       2.350  16.669   1.389  1.00 10.63           C
ATOM   3252  H   ALA A 231       2.989  14.772   2.811  1.00 11.76           H
ATOM   3253  HA  ALA A 231       3.589  15.442   0.350  1.00 18.21           H
ATOM   3254  HB1 ALA A 231       2.350  17.370   0.718  1.00 12.76           H
ATOM   3255  HB2 ALA A 231       1.576  16.096   1.269  1.00 12.76           H
ATOM   3256  HB3 ALA A 231       2.338  17.060   2.277  1.00 12.76           H
ATOM   3257  N   LEU A 232       5.247  17.093   2.543  1.00 12.56           N
ATOM   3258  CA  LEU A 232       6.478  17.863   2.725  1.00 10.10           C
ATOM   3259  C   LEU A 232       7.703  17.117   2.220  1.00 13.88           C
ATOM   3260  O   LEU A 232       8.553  17.701   1.536  1.00 13.48           O
ATOM   3261  CB  LEU A 232       6.652  18.199   4.205  1.00 10.19           C
ATOM   3262  CG  LEU A 232       7.951  18.864   4.582  1.00 12.08           C
ATOM   3263  CD1 LEU A 232       8.100  20.202   3.846  1.00 12.55           C
ATOM   3264  CD2 LEU A 232       7.947  19.098   6.125  1.00 13.41           C
ATOM   3265  H   LEU A 232       4.831  16.909   3.273  1.00 15.07           H
ATOM   3266  HA  LEU A 232       6.407  18.695   2.232  1.00 12.12           H
ATOM   3267  HB2 LEU A 232       5.934  18.796   4.468  1.00 12.23           H
ATOM   3268  HB3 LEU A 232       6.589  17.376   4.714  1.00 12.23           H
ATOM   3269  HG  LEU A 232       8.698  18.290   4.351  1.00 14.49           H
ATOM   3270 HD11 LEU A 232       8.941  20.611   4.103  1.00 15.06           H
ATOM   3271 HD12 LEU A 232       8.089  20.039   2.890  1.00 15.06           H
ATOM   3272 HD13 LEU A 232       7.361  20.780   4.092  1.00 15.06           H
ATOM   3273 HD21 LEU A 232       8.780  19.525   6.381  1.00 16.10           H
ATOM   3274 HD22 LEU A 232       7.197  19.668   6.355  1.00 16.10           H
ATOM   3275 HD23 LEU A 232       7.863  18.242   6.573  1.00 16.10           H
ATOM   3276  N   LEU A 233       7.857  15.836   2.596  1.00 11.66           N
ATOM   3277  CA  LEU A 233       8.972  15.050   2.070  1.00 12.76           C
ATOM   3278  C   LEU A 233       9.027  15.137   0.540  1.00 14.72           C
ATOM   3279  O   LEU A 233      10.107  15.311  -0.060  1.00 13.73           O
ATOM   3280  CB  LEU A 233       8.851  13.589   2.511  1.00 14.66           C
ATOM   3281  CG  LEU A 233       9.951  12.648   2.022  1.00 17.97           C
ATOM   3282  CD1 LEU A 233      11.291  13.025   2.592  1.00 14.18           C
ATOM   3283  CD2 LEU A 233       9.625  11.220   2.394  1.00 15.69           C
ATOM   3284  H   LEU A 233       7.342  15.414   3.141  1.00 13.99           H
ATOM   3285  HA  LEU A 233       9.804  15.403   2.423  1.00 15.31           H
ATOM   3286  HB2 LEU A 233       8.857  13.562   3.481  1.00 17.59           H
ATOM   3287  HB3 LEU A 233       8.006  13.241   2.185  1.00 17.59           H
ATOM   3288  HG  LEU A 233      10.008  12.702   1.055  1.00 21.56           H
ATOM   3289 HD11 LEU A 233      11.961  12.407   2.259  1.00 17.01           H
ATOM   3290 HD12 LEU A 233      11.509  13.929   2.315  1.00 17.01           H
ATOM   3291 HD13 LEU A 233      11.247  12.977   3.560  1.00 17.01           H
ATOM   3292 HD21 LEU A 233      10.335  10.641   2.074  1.00 18.83           H
ATOM   3293 HD22 LEU A 233       9.553  11.154   3.359  1.00 18.83           H
ATOM   3294 HD23 LEU A 233       8.783  10.970   1.981  1.00 18.83           H
ATOM   3295  N   THR A 234       7.868  15.003  -0.099  1.00 12.26           N
ATOM   3296  CA  THR A 234       7.794  15.016  -1.555  1.00 11.06           C
ATOM   3297  C   THR A 234       8.156  16.375  -2.101  1.00 12.75           C
ATOM   3298  O   THR A 234       8.851  16.482  -3.114  1.00 10.63           O
ATOM   3299  CB  THR A 234       6.388  14.604  -2.007  1.00 15.92           C
ATOM   3300  OG1 THR A 234       6.053  13.372  -1.409  1.00 11.54           O
ATOM   3301  CG2 THR A 234       6.327  14.402  -3.511  1.00 11.65           C
ATOM   3302  H   THR A 234       7.107  14.904   0.290  1.00 14.72           H
ATOM   3303  HA  THR A 234       8.425  14.371  -1.910  1.00 13.28           H
ATOM   3304  HB  THR A 234       5.744  15.283  -1.752  1.00 19.11           H
ATOM   3305  HG1 THR A 234       6.067  13.445  -0.572  1.00 13.85           H
ATOM   3306 HG21 THR A 234       5.431  14.142  -3.775  1.00 13.99           H
ATOM   3307 HG22 THR A 234       6.564  15.225  -3.966  1.00 13.99           H
ATOM   3308 HG23 THR A 234       6.948  13.706  -3.777  1.00 13.99           H
ATOM   3309  N   TYR A 235       7.691  17.440  -1.443  1.00 13.14           N
ATOM   3310  CA  TYR A 235       8.153  18.761  -1.821  1.00 13.54           C
ATOM   3311  C   TYR A 235       9.658  18.890  -1.687  1.00 11.99           C
ATOM   3312  O   TYR A 235      10.312  19.492  -2.552  1.00 13.63           O
ATOM   3313  CB  TYR A 235       7.468  19.819  -0.964  1.00 13.80           C
ATOM   3314  CG  TYR A 235       6.293  20.435  -1.636  1.00 14.01           C
ATOM   3315  CD1 TYR A 235       6.382  21.702  -2.212  1.00 15.70           C
ATOM   3316  CD2 TYR A 235       5.075  19.769  -1.684  1.00 13.63           C
ATOM   3317  CE1 TYR A 235       5.289  22.300  -2.812  1.00 12.78           C
ATOM   3318  CE2 TYR A 235       3.969  20.345  -2.303  1.00 11.86           C
ATOM   3319  CZ  TYR A 235       4.076  21.599  -2.860  1.00 18.09           C
ATOM   3320  OH  TYR A 235       2.962  22.124  -3.470  1.00 15.04           O
ATOM   3321  H   TYR A 235       7.125  17.420  -0.796  1.00 15.76           H
ATOM   3322  HA  TYR A 235       7.918  18.926  -2.748  1.00 16.25           H
ATOM   3323  HB2 TYR A 235       7.161  19.408  -0.140  1.00 16.56           H
ATOM   3324  HB3 TYR A 235       8.103  20.525  -0.765  1.00 16.56           H
ATOM   3325  HD1 TYR A 235       7.189  22.164  -2.174  1.00 18.84           H
ATOM   3326  HD2 TYR A 235       5.001  18.923  -1.306  1.00 16.36           H
ATOM   3327  HE1 TYR A 235       5.365  23.141  -3.201  1.00 15.34           H
ATOM   3328  HE2 TYR A 235       3.160  19.887  -2.335  1.00 14.23           H
ATOM   3329  HH  TYR A 235       2.321  21.584  -3.412  1.00 18.05           H
ATOM   3330  N   MET A 236      10.235  18.348  -0.606  1.00 13.17           N
ATOM   3331  CA  MET A 236      11.680  18.450  -0.420  1.00 12.95           C
ATOM   3332  C   MET A 236      12.443  17.723  -1.522  1.00 16.61           C
ATOM   3333  O   MET A 236      13.409  18.260  -2.089  1.00 14.09           O
ATOM   3334  CB  MET A 236      12.077  17.891   0.931  1.00 11.85           C
ATOM   3335  CG  MET A 236      11.660  18.709   2.153  1.00 13.26           C
ATOM   3336  SD  MET A 236      12.202  17.825   3.629  1.00 16.57           S
ATOM   3337  CE  MET A 236      11.944  19.007   4.880  1.00 18.11           C
ATOM   3338  H   MET A 236       9.820  17.927   0.018  1.00 15.80           H
ATOM   3339  HA  MET A 236      11.930  19.387  -0.436  1.00 15.54           H
ATOM   3340  HB2 MET A 236      11.679  17.011   1.024  1.00 14.23           H
ATOM   3341  HB3 MET A 236      13.043  17.810   0.955  1.00 14.23           H
ATOM   3342  HG2 MET A 236      12.089  19.578   2.131  1.00 15.91           H
ATOM   3343  HG3 MET A 236      10.694  18.799   2.177  1.00 15.91           H
ATOM   3344  HE1 MET A 236      12.209  18.627   5.732  1.00 21.74           H
ATOM   3345  HE2 MET A 236      12.480  19.792   4.687  1.00 21.74           H
ATOM   3346  HE3 MET A 236      11.004  19.244   4.901  1.00 21.74           H
ATOM   3347  N   ILE A 237      12.053  16.481  -1.810  1.00 12.45           N
ATOM   3348  CA  ILE A 237      12.786  15.683  -2.795  1.00 10.56           C
ATOM   3349  C   ILE A 237      12.592  16.262  -4.190  1.00 13.43           C
ATOM   3350  O   ILE A 237      13.555  16.372  -4.964  1.00 15.31           O
ATOM   3351  CB  ILE A 237      12.381  14.195  -2.702  1.00  9.64           C
ATOM   3352  CG1 ILE A 237      13.015  13.504  -1.505  1.00 19.14           C
ATOM   3353  CG2 ILE A 237      12.917  13.407  -3.852  1.00 12.99           C
ATOM   3354  CD1 ILE A 237      12.629  13.948  -0.197  1.00 35.13           C
ATOM   3355  H   ILE A 237      11.378  16.083  -1.456  1.00 14.94           H
ATOM   3356  HA  ILE A 237      13.732  15.737  -2.589  1.00 12.67           H
ATOM   3357  HB  ILE A 237      11.415  14.112  -2.663  1.00 11.57           H
ATOM   3358 HG12 ILE A 237      12.801  12.559  -1.557  1.00 22.97           H
ATOM   3359 HG13 ILE A 237      13.976  13.615  -1.569  1.00 22.97           H
ATOM   3360 HG21 ILE A 237      12.641  12.482  -3.755  1.00 15.59           H
ATOM   3361 HG22 ILE A 237      12.564  13.774  -4.677  1.00 15.59           H
ATOM   3362 HG23 ILE A 237      13.885  13.466  -3.850  1.00 15.59           H
ATOM   3363 HD11 ILE A 237      13.105  13.425   0.467  1.00 42.15           H
ATOM   3364 HD12 ILE A 237      12.854  14.887  -0.104  1.00 42.15           H
ATOM   3365 HD13 ILE A 237      11.672  13.825  -0.092  1.00 42.15           H
ATOM   3366  N   ALA A 238      11.400  16.809  -4.467  1.00 14.57           N
ATOM   3367  CA  ALA A 238      11.160  17.405  -5.767  1.00 13.91           C
ATOM   3368  C   ALA A 238      12.063  18.619  -5.965  1.00 15.98           C
ATOM   3369  O   ALA A 238      12.645  18.814  -7.039  1.00 13.18           O
ATOM   3370  CB  ALA A 238       9.689  17.787  -5.874  1.00 15.00           C
ATOM   3371  H   ALA A 238      10.733  16.843  -3.925  1.00 17.49           H
ATOM   3372  HA  ALA A 238      11.361  16.757  -6.461  1.00 16.69           H
ATOM   3373  HB1 ALA A 238       9.529  18.185  -6.743  1.00 18.00           H
ATOM   3374  HB2 ALA A 238       9.148  16.988  -5.770  1.00 18.00           H
ATOM   3375  HB3 ALA A 238       9.477  18.424  -5.173  1.00 18.00           H
ATOM   3376  N   HIS A 239      12.234  19.390  -4.902  1.00 16.63           N
ATOM   3377  CA  HIS A 239      13.045  20.601  -4.937  1.00 15.57           C
ATOM   3378  C   HIS A 239      14.507  20.277  -5.234  1.00 20.21           C
ATOM   3379  O   HIS A 239      15.119  20.885  -6.114  1.00 20.10           O
ATOM   3380  CB  HIS A 239      12.895  21.339  -3.598  1.00 12.48           C
ATOM   3381  CG  HIS A 239      13.743  22.562  -3.508  1.00 20.53           C
ATOM   3382  ND1 HIS A 239      13.348  23.753  -4.060  1.00 18.47           N
ATOM   3383  CD2 HIS A 239      14.984  22.763  -3.007  1.00 21.00           C
ATOM   3384  CE1 HIS A 239      14.276  24.664  -3.839  1.00 19.65           C
ATOM   3385  NE2 HIS A 239      15.294  24.083  -3.228  1.00 18.34           N
ATOM   3386  H   HIS A 239      11.884  19.232  -4.132  1.00 19.96           H
ATOM   3387  HA  HIS A 239      12.717  21.183  -5.641  1.00 18.68           H
ATOM   3388  HB2 HIS A 239      13.154  20.742  -2.878  1.00 14.98           H
ATOM   3389  HB3 HIS A 239      11.969  21.608  -3.488  1.00 14.98           H
ATOM   3390  HD1 HIS A 239      12.589  23.898  -4.439  1.00 22.16           H
ATOM   3391  HD2 HIS A 239      15.517  22.133  -2.578  1.00 25.20           H
ATOM   3392  HE1 HIS A 239      14.243  25.552  -4.114  1.00 23.58           H
ATOM   3393  N   ILE A 240      15.079  19.287  -4.544  1.00 14.81           N
ATOM   3394  CA  ILE A 240      16.493  18.974  -4.748  1.00 21.92           C
ATOM   3395  C   ILE A 240      16.750  18.172  -6.013  1.00 19.93           C
ATOM   3396  O   ILE A 240      17.893  18.085  -6.443  1.00 17.91           O
ATOM   3397  CB  ILE A 240      17.118  18.197  -3.581  1.00 17.08           C
ATOM   3398  CG1 ILE A 240      16.447  16.856  -3.377  1.00 20.28           C
ATOM   3399  CG2 ILE A 240      17.129  19.057  -2.283  1.00 18.85           C
ATOM   3400  CD1 ILE A 240      17.092  16.022  -2.243  1.00 24.80           C
ATOM   3401  H   ILE A 240      14.680  18.792  -3.964  1.00 17.77           H
ATOM   3402  HA  ILE A 240      16.979  19.809  -4.832  1.00 26.31           H
ATOM   3403  HB  ILE A 240      18.043  18.022  -3.816  1.00 20.49           H
ATOM   3404 HG12 ILE A 240      15.516  17.001  -3.148  1.00 24.34           H
ATOM   3405 HG13 ILE A 240      16.511  16.344  -4.198  1.00 24.34           H
ATOM   3406 HG21 ILE A 240      17.529  18.540  -1.566  1.00 22.62           H
ATOM   3407 HG22 ILE A 240      17.648  19.861  -2.441  1.00 22.62           H
ATOM   3408 HG23 ILE A 240      16.216  19.291  -2.053  1.00 22.62           H
ATOM   3409 HD11 ILE A 240      16.619  15.179  -2.164  1.00 29.76           H
ATOM   3410 HD12 ILE A 240      18.023  15.860  -2.462  1.00 29.76           H
ATOM   3411 HD13 ILE A 240      17.029  16.518  -1.412  1.00 29.76           H
ATOM   3412  N   THR A 241      15.727  17.596  -6.618  1.00 16.58           N
ATOM   3413  CA  THR A 241      15.874  16.870  -7.866  1.00 16.92           C
ATOM   3414  C   THR A 241      15.417  17.663  -9.068  1.00 13.90           C
ATOM   3415  O   THR A 241      15.408  17.131 -10.177  1.00 18.93           O
ATOM   3416  CB  THR A 241      15.095  15.565  -7.830  1.00 13.48           C
ATOM   3417  OG1 THR A 241      13.704  15.811  -7.643  1.00 17.10           O
ATOM   3418  CG2 THR A 241      15.614  14.610  -6.731  1.00 18.62           C
ATOM   3419  H   THR A 241      14.920  17.611  -6.320  1.00 19.89           H
ATOM   3420  HA  THR A 241      16.811  16.653  -7.992  1.00 20.30           H
ATOM   3421  HB  THR A 241      15.214  15.116  -8.682  1.00 16.18           H
ATOM   3422  HG1 THR A 241      13.579  16.217  -6.919  1.00 20.53           H
ATOM   3423 HG21 THR A 241      15.097  13.789  -6.735  1.00 22.34           H
ATOM   3424 HG22 THR A 241      16.547  14.396  -6.891  1.00 22.34           H
ATOM   3425 HG23 THR A 241      15.532  15.030  -5.861  1.00 22.34           H
ATOM   3426  N   GLY A 242      15.020  18.905  -8.891  1.00 17.27           N
ATOM   3427  CA  GLY A 242      14.582  19.662 -10.041  1.00 20.12           C
ATOM   3428  C   GLY A 242      13.265  19.237 -10.634  1.00 19.75           C
ATOM   3429  O   GLY A 242      13.025  19.490 -11.809  1.00 19.96           O
ATOM   3430  H   GLY A 242      14.994  19.323  -8.140  1.00 20.72           H
ATOM   3431  HA2 GLY A 242      14.506  20.595  -9.790  1.00 24.14           H
ATOM   3432  HA3 GLY A 242      15.256  19.593 -10.735  1.00 24.14           H
ATOM   3433  N   LEU A 243      12.390  18.600  -9.862  1.00 18.96           N
ATOM   3434  CA  LEU A 243      11.096  18.186 -10.365  1.00 15.85           C
ATOM   3435  C   LEU A 243       9.981  18.996  -9.720  1.00 15.79           C
ATOM   3436  O   LEU A 243      10.200  19.717  -8.768  1.00 18.23           O
ATOM   3437  CB  LEU A 243      10.878  16.697 -10.076  1.00 13.49           C
ATOM   3438  CG  LEU A 243      11.878  15.781 -10.800  1.00 13.80           C
ATOM   3439  CD1 LEU A 243      11.669  14.321 -10.307  1.00 16.76           C
ATOM   3440  CD2 LEU A 243      11.718  15.887 -12.313  1.00 19.55           C
ATOM   3441  H   LEU A 243      12.527  18.397  -9.038  1.00 22.76           H
ATOM   3442  HA  LEU A 243      11.062  18.322 -11.325  1.00 19.01           H
ATOM   3443  HB2 LEU A 243      10.972  16.545  -9.123  1.00 16.19           H
ATOM   3444  HB3 LEU A 243       9.986  16.449 -10.364  1.00 16.19           H
ATOM   3445  HG  LEU A 243      12.781  16.052 -10.571  1.00 16.56           H
ATOM   3446 HD11 LEU A 243      12.299  13.741 -10.763  1.00 20.11           H
ATOM   3447 HD12 LEU A 243      11.819  14.286  -9.350  1.00 20.11           H
ATOM   3448 HD13 LEU A 243      10.761  14.047 -10.510  1.00 20.11           H
ATOM   3449 HD21 LEU A 243      12.361  15.300 -12.740  1.00 23.46           H
ATOM   3450 HD22 LEU A 243      10.816  15.623 -12.554  1.00 23.46           H
ATOM   3451 HD23 LEU A 243      11.877  16.805 -12.583  1.00 23.46           H
ATOM   3452  N   LYS A 244       8.828  18.856 -10.219  1.00 13.86           N
ATOM   3453  CA  LYS A 244       7.676  19.485  -9.575  1.00 18.76           C
ATOM   3454  C   LYS A 244       6.883  18.446  -8.785  1.00 16.94           C
ATOM   3455  O   LYS A 244       6.794  17.283  -9.203  1.00 14.16           O
ATOM   3456  CB  LYS A 244       6.758  20.094 -10.606  1.00 23.72           C
ATOM   3457  CG  LYS A 244       7.457  21.027 -11.596  1.00 29.10           C
ATOM   3458  CD  LYS A 244       6.544  21.424 -12.739  1.00 32.04           C
ATOM   3459  CE  LYS A 244       6.057  20.196 -13.535  1.00 41.17           C
ATOM   3460  NZ  LYS A 244       4.943  20.551 -14.462  1.00 43.08           N1+
ATOM   3461  H   LYS A 244       8.647  18.409 -10.931  1.00 16.63           H
ATOM   3462  HA  LYS A 244       7.974  20.181  -8.969  1.00 22.52           H
ATOM   3463  HB2 LYS A 244       6.345  19.380 -11.116  1.00 28.46           H
ATOM   3464  HB3 LYS A 244       6.074  20.609 -10.149  1.00 28.46           H
ATOM   3465  HG2 LYS A 244       7.732  21.834 -11.134  1.00 34.92           H
ATOM   3466  HG3 LYS A 244       8.230  20.575 -11.969  1.00 34.92           H
ATOM   3467  HD2 LYS A 244       5.767  21.882 -12.383  1.00 38.44           H
ATOM   3468  HD3 LYS A 244       7.027  22.006 -13.346  1.00 38.44           H
ATOM   3469  HE2 LYS A 244       6.791  19.845 -14.062  1.00 49.40           H
ATOM   3470  HE3 LYS A 244       5.734  19.522 -12.917  1.00 49.40           H
ATOM   3471  HZ1 LYS A 244       4.679  19.828 -14.910  1.00 51.70           H
ATOM   3472  HZ2 LYS A 244       4.254  20.873 -14.001  1.00 51.70           H
ATOM   3473  HZ3 LYS A 244       5.216  21.167 -15.043  1.00 51.70           H
ATOM   3474  N   PRO A 245       6.288  18.822  -7.657  1.00 16.91           N
ATOM   3475  CA  PRO A 245       5.494  17.846  -6.899  1.00 15.62           C
ATOM   3476  C   PRO A 245       4.229  17.457  -7.645  1.00 12.71           C
ATOM   3477  O   PRO A 245       3.564  18.282  -8.271  1.00 15.85           O
ATOM   3478  CB  PRO A 245       5.172  18.585  -5.599  1.00 18.88           C
ATOM   3479  CG  PRO A 245       6.174  19.641  -5.510  1.00 17.52           C
ATOM   3480  CD  PRO A 245       6.444  20.073  -6.888  1.00 20.20           C
ATOM   3481  HA  PRO A 245       6.018  17.053  -6.704  1.00 18.74           H
ATOM   3482  HB2 PRO A 245       4.280  18.961  -5.648  1.00 22.65           H
ATOM   3483  HB3 PRO A 245       5.248  17.975  -4.848  1.00 22.65           H
ATOM   3484  HG2 PRO A 245       5.822  20.377  -4.986  1.00 21.03           H
ATOM   3485  HG3 PRO A 245       6.980  19.288  -5.101  1.00 21.03           H
ATOM   3486  HD2 PRO A 245       5.791  20.731  -7.173  1.00 24.24           H
ATOM   3487  HD3 PRO A 245       7.351  20.410  -6.968  1.00 24.24           H
ATOM   3488  N   GLY A 246       3.922  16.172  -7.601  1.00 15.68           N
ATOM   3489  CA  GLY A 246       2.786  15.650  -8.331  1.00 16.80           C
ATOM   3490  C   GLY A 246       1.648  15.244  -7.415  1.00 13.15           C
ATOM   3491  O   GLY A 246       0.842  16.093  -7.046  1.00 14.45           O
ATOM   3492  H   GLY A 246       4.358  15.581  -7.154  1.00 18.81           H
ATOM   3493  HA2 GLY A 246       2.460  16.325  -8.946  1.00 20.16           H
ATOM   3494  HA3 GLY A 246       3.061  14.874  -8.843  1.00 20.16           H
ATOM   3495  N   ASP A 247       1.552  13.965  -7.040  1.00 12.72           N
ATOM   3496  CA  ASP A 247       0.531  13.486  -6.131  1.00 12.81           C
ATOM   3497  C   ASP A 247       1.154  12.832  -4.919  1.00 12.73           C
ATOM   3498  O   ASP A 247       2.215  12.210  -5.005  1.00 11.90           O
ATOM   3499  CB  ASP A 247      -0.379  12.430  -6.755  1.00 11.73           C
ATOM   3500  CG  ASP A 247      -1.288  12.981  -7.815  1.00 19.66           C
ATOM   3501  OD1 ASP A 247      -1.346  12.360  -8.905  1.00 16.25           O
ATOM   3502  OD2 ASP A 247      -1.969  13.984  -7.550  1.00 14.59           O1-
ATOM   3503  H   ASP A 247       2.085  13.347  -7.311  1.00 15.27           H
ATOM   3504  HA  ASP A 247      -0.016  14.231  -5.835  1.00 15.37           H
ATOM   3505  HB2 ASP A 247       0.170  11.742  -7.162  1.00 14.07           H
ATOM   3506  HB3 ASP A 247      -0.933  12.041  -6.059  1.00 14.07           H
ATOM   3507  N   PHE A 248       0.419  12.909  -3.814  1.00 12.51           N
ATOM   3508  CA  PHE A 248       0.683  12.100  -2.634  1.00 12.91           C
ATOM   3509  C   PHE A 248      -0.476  11.119  -2.509  1.00 13.63           C
ATOM   3510  O   PHE A 248      -1.618  11.543  -2.338  1.00 14.47           O
ATOM   3511  CB  PHE A 248       0.822  12.934  -1.359  1.00 13.65           C
ATOM   3512  CG  PHE A 248       0.846  12.082  -0.117  1.00  8.02           C
ATOM   3513  CD1 PHE A 248       1.728  11.028  -0.016  1.00 11.20           C
ATOM   3514  CD2 PHE A 248      -0.076  12.283   0.891  1.00 15.07           C
ATOM   3515  CE1 PHE A 248       1.741  10.241   1.104  1.00 13.68           C
ATOM   3516  CE2 PHE A 248      -0.096  11.472   2.007  1.00 13.87           C
ATOM   3517  CZ  PHE A 248       0.804  10.468   2.120  1.00 10.91           C
ATOM   3518  H   PHE A 248      -0.254  13.436  -3.724  1.00 15.02           H
ATOM   3519  HA  PHE A 248       1.502  11.596  -2.763  1.00 15.49           H
ATOM   3520  HB2 PHE A 248       1.652  13.435  -1.396  1.00 16.38           H
ATOM   3521  HB3 PHE A 248       0.069  13.541  -1.293  1.00 16.38           H
ATOM   3522  HD1 PHE A 248       2.352  10.882  -0.690  1.00 13.44           H
ATOM   3523  HD2 PHE A 248      -0.693  12.974   0.816  1.00 18.09           H
ATOM   3524  HE1 PHE A 248       2.348   9.540   1.176  1.00 16.42           H
ATOM   3525  HE2 PHE A 248      -0.707  11.631   2.690  1.00 16.65           H
ATOM   3526  HZ  PHE A 248       0.803   9.929   2.878  1.00 13.10           H
ATOM   3527  N   ILE A 249      -0.185   9.820  -2.618  1.00 12.29           N
ATOM   3528  CA  ILE A 249      -1.207   8.792  -2.473  1.00 14.45           C
ATOM   3529  C   ILE A 249      -1.048   8.204  -1.074  1.00 13.40           C
ATOM   3530  O   ILE A 249       0.008   7.657  -0.752  1.00 13.64           O
ATOM   3531  CB  ILE A 249      -1.080   7.707  -3.559  1.00 14.16           C
ATOM   3532  CG1 ILE A 249      -1.227   8.307  -4.974  1.00 15.46           C
ATOM   3533  CG2 ILE A 249      -2.144   6.594  -3.337  1.00 14.37           C
ATOM   3534  CD1 ILE A 249       0.054   8.769  -5.599  1.00 18.05           C
ATOM   3535  H   ILE A 249       0.602   9.511  -2.778  1.00 14.74           H
ATOM   3536  HA  ILE A 249      -2.087   9.195  -2.540  1.00 17.33           H
ATOM   3537  HB  ILE A 249      -0.199   7.306  -3.488  1.00 17.00           H
ATOM   3538 HG12 ILE A 249      -1.611   7.633  -5.557  1.00 18.55           H
ATOM   3539 HG13 ILE A 249      -1.821   9.072  -4.925  1.00 18.55           H
ATOM   3540 HG21 ILE A 249      -2.047   5.922  -4.030  1.00 17.25           H
ATOM   3541 HG22 ILE A 249      -2.003   6.192  -2.465  1.00 17.25           H
ATOM   3542 HG23 ILE A 249      -3.028   6.989  -3.381  1.00 17.25           H
ATOM   3543 HD11 ILE A 249      -0.137   9.128  -6.480  1.00 21.66           H
ATOM   3544 HD12 ILE A 249       0.448   9.456  -5.040  1.00 21.66           H
ATOM   3545 HD13 ILE A 249       0.659   8.014  -5.673  1.00 21.66           H
ATOM   3546  N   HIS A 250      -2.077   8.349  -0.231  1.00 13.63           N
ATOM   3547  CA  HIS A 250      -2.085   7.809   1.132  1.00 12.53           C
ATOM   3548  C   HIS A 250      -2.818   6.481   1.101  1.00 11.27           C
ATOM   3549  O   HIS A 250      -4.013   6.443   0.778  1.00 15.08           O
ATOM   3550  CB  HIS A 250      -2.801   8.778   2.092  1.00 15.22           C
ATOM   3551  CG  HIS A 250      -2.722   8.408   3.548  1.00 11.85           C
ATOM   3552  ND1 HIS A 250      -3.747   8.686   4.430  1.00 11.12           N
ATOM   3553  CD2 HIS A 250      -1.760   7.788   4.280  1.00 10.86           C
ATOM   3554  CE1 HIS A 250      -3.390   8.310   5.646  1.00 13.06           C
ATOM   3555  NE2 HIS A 250      -2.194   7.754   5.579  1.00 15.73           N
ATOM   3556  H   HIS A 250      -2.801   8.768  -0.433  1.00 16.35           H
ATOM   3557  HA  HIS A 250      -1.177   7.666   1.440  1.00 15.03           H
ATOM   3558  HB2 HIS A 250      -3.739   8.814   1.851  1.00 18.26           H
ATOM   3559  HB3 HIS A 250      -2.405   9.658   1.993  1.00 18.26           H
ATOM   3560  HD2 HIS A 250      -0.939   7.485   3.965  1.00 13.03           H
ATOM   3561  HE1 HIS A 250      -3.914   8.381   6.411  1.00 15.67           H
ATOM   3562  HE2 HIS A 250      -1.768   7.404   6.239  1.00 18.88           H
ATOM   3563  N   THR A 251      -2.117   5.402   1.403  1.00 11.13           N
ATOM   3564  CA  THR A 251      -2.744   4.096   1.516  1.00  9.32           C
ATOM   3565  C   THR A 251      -2.735   3.652   2.964  1.00 10.65           C
ATOM   3566  O   THR A 251      -1.698   3.720   3.631  1.00 14.03           O
ATOM   3567  CB  THR A 251      -2.042   3.067   0.622  1.00 10.81           C
ATOM   3568  OG1 THR A 251      -2.339   3.408  -0.718  1.00 12.52           O
ATOM   3569  CG2 THR A 251      -2.528   1.692   0.896  1.00 11.55           C
ATOM   3570  H   THR A 251      -1.270   5.399   1.550  1.00 13.35           H
ATOM   3571  HA  THR A 251      -3.668   4.162   1.228  1.00 11.19           H
ATOM   3572  HB  THR A 251      -1.084   3.098   0.768  1.00 12.97           H
ATOM   3573  HG1 THR A 251      -1.970   2.865  -1.242  1.00 15.02           H
ATOM   3574 HG21 THR A 251      -2.072   1.058   0.320  1.00 13.86           H
ATOM   3575 HG22 THR A 251      -2.356   1.458   1.821  1.00 13.86           H
ATOM   3576 HG23 THR A 251      -3.482   1.638   0.729  1.00 13.86           H
ATOM   3577  N   LEU A 252      -3.879   3.132   3.416  1.00 12.25           N
ATOM   3578  CA  LEU A 252      -4.067   2.710   4.789  1.00 13.71           C
ATOM   3579  C   LEU A 252      -4.364   1.235   4.868  1.00  9.27           C
ATOM   3580  O   LEU A 252      -5.082   0.692   4.017  1.00 13.86           O
ATOM   3581  CB  LEU A 252      -5.222   3.447   5.443  1.00 15.00           C
ATOM   3582  CG  LEU A 252      -4.830   4.853   5.895  1.00 16.53           C
ATOM   3583  CD1 LEU A 252      -6.030   5.721   5.982  1.00 14.74           C
ATOM   3584  CD2 LEU A 252      -4.115   4.839   7.241  1.00 15.83           C
ATOM   3585  H   LEU A 252      -4.576   3.015   2.925  1.00 14.70           H
ATOM   3586  HA  LEU A 252      -3.260   2.890   5.296  1.00 16.45           H
ATOM   3587  HB2 LEU A 252      -5.950   3.527   4.807  1.00 18.00           H
ATOM   3588  HB3 LEU A 252      -5.515   2.950   6.223  1.00 18.00           H
ATOM   3589  HG  LEU A 252      -4.228   5.238   5.240  1.00 19.83           H
ATOM   3590 HD11 LEU A 252      -5.759   6.606   6.270  1.00 17.69           H
ATOM   3591 HD12 LEU A 252      -6.447   5.770   5.108  1.00 17.69           H
ATOM   3592 HD13 LEU A 252      -6.650   5.339   6.623  1.00 17.69           H
ATOM   3593 HD21 LEU A 252      -3.887   5.750   7.485  1.00 19.00           H
ATOM   3594 HD22 LEU A 252      -4.705   4.455   7.908  1.00 19.00           H
ATOM   3595 HD23 LEU A 252      -3.309   4.305   7.164  1.00 19.00           H
ATOM   3596  N   GLY A 253      -3.777   0.610   5.892  1.00 12.23           N
ATOM   3597  CA  GLY A 253      -4.161  -0.715   6.335  1.00 17.27           C
ATOM   3598  C   GLY A 253      -5.295  -0.566   7.343  1.00 13.36           C
ATOM   3599  O   GLY A 253      -6.438  -0.332   6.955  1.00 13.59           O
ATOM   3600  H   GLY A 253      -3.135   0.950   6.353  1.00 14.68           H
ATOM   3601  HA2 GLY A 253      -4.467  -1.246   5.584  1.00 20.73           H
ATOM   3602  HA3 GLY A 253      -3.411  -1.160   6.759  1.00 20.73           H
ATOM   3603  N   ASP A 254      -5.006  -0.646   8.633  1.00 13.83           N
ATOM   3604  CA  ASP A 254      -6.076  -0.527   9.616  1.00 12.14           C
ATOM   3605  C   ASP A 254      -6.314   0.957   9.835  1.00 12.75           C
ATOM   3606  O   ASP A 254      -5.598   1.612  10.594  1.00 17.74           O
ATOM   3607  CB  ASP A 254      -5.750  -1.242  10.920  1.00 17.59           C
ATOM   3608  CG  ASP A 254      -6.897  -1.178  11.906  1.00 22.23           C
ATOM   3609  OD1 ASP A 254      -7.737  -0.261  11.754  1.00 18.97           O
ATOM   3610  OD2 ASP A 254      -6.956  -2.034  12.821  1.00 19.85           O1-
ATOM   3611  H   ASP A 254      -4.221  -0.766   8.961  1.00 16.60           H
ATOM   3612  HA  ASP A 254      -6.888  -0.914   9.253  1.00 14.57           H
ATOM   3613  HB2 ASP A 254      -5.565  -2.176  10.733  1.00 21.11           H
ATOM   3614  HB3 ASP A 254      -4.977  -0.824  11.329  1.00 21.11           H
ATOM   3615  N   ALA A 255      -7.323   1.483   9.160  1.00 12.91           N
ATOM   3616  CA  ALA A 255      -7.766   2.853   9.364  1.00 18.67           C
ATOM   3617  C   ALA A 255      -8.805   2.872  10.478  1.00 20.14           C
ATOM   3618  O   ALA A 255      -9.874   2.272  10.333  1.00 13.98           O
ATOM   3619  CB  ALA A 255      -8.349   3.407   8.069  1.00 13.66           C
ATOM   3620  H   ALA A 255      -7.778   1.058   8.566  1.00 15.49           H
ATOM   3621  HA  ALA A 255      -7.014   3.406   9.630  1.00 22.41           H
ATOM   3622  HB1 ALA A 255      -8.640   4.320   8.219  1.00 16.39           H
ATOM   3623  HB2 ALA A 255      -7.666   3.386   7.381  1.00 16.39           H
ATOM   3624  HB3 ALA A 255      -9.104   2.859   7.803  1.00 16.39           H
ATOM   3625  N   HIS A 256      -8.501   3.553  11.582  1.00 18.27           N
ATOM   3626  CA  HIS A 256      -9.374   3.479  12.743  1.00 17.83           C
ATOM   3627  C   HIS A 256      -9.608   4.844  13.383  1.00 20.33           C
ATOM   3628  O   HIS A 256      -8.732   5.705  13.444  1.00 17.24           O
ATOM   3629  CB  HIS A 256      -8.815   2.541  13.812  1.00 19.38           C
ATOM   3630  CG  HIS A 256      -7.371   2.761  14.122  1.00 16.54           C
ATOM   3631  ND1 HIS A 256      -6.361   2.163  13.396  1.00 14.81           N1+
ATOM   3632  CD2 HIS A 256      -6.759   3.480  15.099  1.00 15.26           C
ATOM   3633  CE1 HIS A 256      -5.189   2.524  13.892  1.00 12.47           C
ATOM   3634  NE2 HIS A 256      -5.403   3.314  14.932  1.00 14.96           N
ATOM   3635  H   HIS A 256      -7.810   4.055  11.681  1.00 21.92           H
ATOM   3636  HA  HIS A 256     -10.235   3.131  12.464  1.00 21.40           H
ATOM   3637  HB2 HIS A 256      -8.915   1.626  13.507  1.00 23.26           H
ATOM   3638  HB3 HIS A 256      -9.316   2.669  14.632  1.00 23.26           H
ATOM   3639  HD1 HIS A 256      -6.476   1.651  12.715  1.00 17.77           H
ATOM   3640  HD2 HIS A 256      -7.177   3.991  15.754  1.00 18.32           H
ATOM   3641  HE1 HIS A 256      -4.358   2.256  13.574  1.00 14.96           H
ATOM   3642  HE2 HIS A 256      -4.793   3.675  15.418  1.00 17.95           H
ATOM   3643  N   ILE A 257     -10.798   4.996  13.919  1.00 14.35           N
ATOM   3644  CA  ILE A 257     -11.128   6.108  14.782  1.00 12.17           C
ATOM   3645  C   ILE A 257     -11.174   5.607  16.217  1.00 17.18           C
ATOM   3646  O   ILE A 257     -11.936   4.687  16.537  1.00 13.68           O
ATOM   3647  CB  ILE A 257     -12.450   6.750  14.356  1.00 15.49           C
ATOM   3648  CG1 ILE A 257     -12.362   7.226  12.909  1.00 15.47           C
ATOM   3649  CG2 ILE A 257     -12.795   7.926  15.298  1.00 20.50           C
ATOM   3650  CD1 ILE A 257     -13.653   7.828  12.377  1.00 18.94           C
ATOM   3651  H   ILE A 257     -11.453   4.452  13.794  1.00 17.22           H
ATOM   3652  HA  ILE A 257     -10.431   6.780  14.718  1.00 14.61           H
ATOM   3653  HB  ILE A 257     -13.153   6.084  14.421  1.00 18.59           H
ATOM   3654 HG12 ILE A 257     -11.671   7.904  12.846  1.00 18.57           H
ATOM   3655 HG13 ILE A 257     -12.133   6.471  12.345  1.00 18.57           H
ATOM   3656 HG21 ILE A 257     -13.634   8.321  15.015  1.00 24.60           H
ATOM   3657 HG22 ILE A 257     -12.876   7.591  16.205  1.00 24.60           H
ATOM   3658 HG23 ILE A 257     -12.085   8.586  15.251  1.00 24.60           H
ATOM   3659 HD11 ILE A 257     -13.516   8.105  11.457  1.00 22.73           H
ATOM   3660 HD12 ILE A 257     -14.354   7.159  12.420  1.00 22.73           H
ATOM   3661 HD13 ILE A 257     -13.892   8.594  12.921  1.00 22.73           H
ATOM   3662  N   TYR A 258     -10.371   6.206  17.092  1.00 17.52           N
ATOM   3663  CA  TYR A 258     -10.475   5.856  18.510  1.00 20.88           C
ATOM   3664  C   TYR A 258     -11.802   6.367  19.073  1.00 21.31           C
ATOM   3665  O   TYR A 258     -12.315   7.395  18.646  1.00 17.41           O
ATOM   3666  CB  TYR A 258      -9.297   6.426  19.299  1.00 18.57           C
ATOM   3667  CG  TYR A 258      -8.045   5.618  19.091  1.00 20.34           C
ATOM   3668  CD1 TYR A 258      -7.046   6.039  18.233  1.00 19.04           C
ATOM   3669  CD2 TYR A 258      -7.874   4.404  19.769  1.00 18.92           C
ATOM   3670  CE1 TYR A 258      -5.905   5.280  18.058  1.00 14.88           C
ATOM   3671  CE2 TYR A 258      -6.751   3.616  19.594  1.00 15.09           C
ATOM   3672  CZ  TYR A 258      -5.783   4.044  18.742  1.00 17.51           C
ATOM   3673  OH  TYR A 258      -4.717   3.218  18.571  1.00 15.47           O
ATOM   3674  H   TYR A 258      -9.777   6.798  16.902  1.00 21.03           H
ATOM   3675  HA  TYR A 258     -10.460   4.891  18.602  1.00 25.05           H
ATOM   3676  HB2 TYR A 258      -9.124   7.334  19.003  1.00 22.28           H
ATOM   3677  HB3 TYR A 258      -9.511   6.417  20.245  1.00 22.28           H
ATOM   3678  HD1 TYR A 258      -7.137   6.845  17.779  1.00 22.85           H
ATOM   3679  HD2 TYR A 258      -8.546   4.108  20.340  1.00 22.70           H
ATOM   3680  HE1 TYR A 258      -5.245   5.556  17.464  1.00 17.85           H
ATOM   3681  HE2 TYR A 258      -6.666   2.804  20.041  1.00 18.11           H
ATOM   3682  HH  TYR A 258      -4.178   3.554  18.021  1.00 18.56           H
ATOM   3683  N   LEU A 259     -12.378   5.623  20.025  1.00 21.43           N
ATOM   3684  CA  LEU A 259     -13.743   5.944  20.466  1.00 22.93           C
ATOM   3685  C   LEU A 259     -13.840   7.351  21.047  1.00 18.27           C
ATOM   3686  O   LEU A 259     -14.840   8.038  20.840  1.00 22.12           O
ATOM   3687  CB  LEU A 259     -14.246   4.923  21.504  1.00 20.97           C
ATOM   3688  CG  LEU A 259     -14.319   3.458  21.036  1.00 20.20           C
ATOM   3689  CD1 LEU A 259     -15.096   2.593  22.036  1.00 26.82           C
ATOM   3690  CD2 LEU A 259     -14.918   3.260  19.666  1.00 21.98           C
ATOM   3691  H   LEU A 259     -12.016   4.950  20.419  1.00 25.71           H
ATOM   3692  HA  LEU A 259     -14.335   5.901  19.699  1.00 27.52           H
ATOM   3693  HB2 LEU A 259     -13.653   4.952  22.271  1.00 25.17           H
ATOM   3694  HB3 LEU A 259     -15.139   5.183  21.778  1.00 25.17           H
ATOM   3695  HG  LEU A 259     -13.414   3.110  21.003  1.00 24.24           H
ATOM   3696 HD11 LEU A 259     -15.122   1.680  21.710  1.00 32.18           H
ATOM   3697 HD12 LEU A 259     -14.648   2.625  22.896  1.00 32.18           H
ATOM   3698 HD13 LEU A 259     -15.998   2.940  22.119  1.00 32.18           H
ATOM   3699 HD21 LEU A 259     -14.922   2.312  19.458  1.00 26.38           H
ATOM   3700 HD22 LEU A 259     -15.825   3.603  19.665  1.00 26.38           H
ATOM   3701 HD23 LEU A 259     -14.381   3.739  19.015  1.00 26.38           H
ATOM   3702  N   ASN A 260     -12.844   7.779  21.809  1.00 20.05           N
ATOM   3703  CA  ASN A 260     -12.865   9.125  22.370  1.00 22.81           C
ATOM   3704  C   ASN A 260     -12.593  10.240  21.298  1.00 23.19           C
ATOM   3705  O   ASN A 260     -12.536  11.400  21.658  1.00 26.34           O
ATOM   3706  CB  ASN A 260     -11.860   9.230  23.515  1.00 24.45           C
ATOM   3707  CG  ASN A 260     -10.447   9.013  23.067  1.00 29.67           C
ATOM   3708  OD1 ASN A 260     -10.170   8.197  22.187  1.00 23.52           O
ATOM   3709  ND2 ASN A 260      -9.532   9.772  23.647  1.00 36.69           N
ATOM   3710  H   ASN A 260     -12.150   7.316  22.017  1.00 24.06           H
ATOM   3711  HA  ASN A 260     -13.746   9.288  22.741  1.00 27.37           H
ATOM   3712  HB2 ASN A 260     -11.918  10.115  23.907  1.00 29.34           H
ATOM   3713  HB3 ASN A 260     -12.070   8.557  24.182  1.00 29.34           H
ATOM   3714 HD21 ASN A 260      -8.704   9.691  23.428  1.00 44.03           H
ATOM   3715 HD22 ASN A 260      -9.765  10.346  24.243  1.00 44.03           H
ATOM   3716  N   HIS A 261     -12.470   9.920  20.007  1.00 22.47           N
ATOM   3717  CA  HIS A 261     -12.354  10.930  18.959  1.00 19.36           C
ATOM   3718  C   HIS A 261     -13.633  11.113  18.168  1.00 18.59           C
ATOM   3719  O   HIS A 261     -13.680  11.995  17.302  1.00 20.32           O
ATOM   3720  CB  HIS A 261     -11.224  10.578  17.959  1.00 15.78           C
ATOM   3721  CG  HIS A 261      -9.859  10.538  18.565  1.00 18.97           C
ATOM   3722  ND1 HIS A 261      -8.760  10.053  17.882  1.00 16.81           N1+
ATOM   3723  CD2 HIS A 261      -9.404  10.948  19.769  1.00 21.79           C
ATOM   3724  CE1 HIS A 261      -7.693  10.147  18.654  1.00 19.31           C
ATOM   3725  NE2 HIS A 261      -8.056  10.687  19.805  1.00 25.63           N
ATOM   3726  H   HIS A 261     -12.452   9.113  19.711  1.00 26.97           H
ATOM   3727  HA  HIS A 261     -12.134  11.781  19.369  1.00 23.23           H
ATOM   3728  HB2 HIS A 261     -11.214  11.244  17.254  1.00 18.93           H
ATOM   3729  HB3 HIS A 261     -11.405   9.704  17.581  1.00 18.93           H
ATOM   3730  HD1 HIS A 261      -8.772   9.728  17.086  1.00 20.17           H
ATOM   3731  HD2 HIS A 261      -9.911  11.323  20.452  1.00 26.15           H
ATOM   3732  HE1 HIS A 261      -6.831   9.882  18.425  1.00 23.17           H
ATOM   3733  HE2 HIS A 261      -7.532  10.852  20.467  1.00 30.75           H
ATOM   3734  N   ILE A 262     -14.659  10.299  18.425  1.00 19.34           N
ATOM   3735  CA  ILE A 262     -15.855  10.329  17.603  1.00 16.48           C
ATOM   3736  C   ILE A 262     -16.557  11.662  17.750  1.00 15.69           C
ATOM   3737  O   ILE A 262     -16.985  12.256  16.755  1.00 17.96           O
ATOM   3738  CB  ILE A 262     -16.802   9.154  17.948  1.00 17.73           C
ATOM   3739  CG1 ILE A 262     -16.147   7.838  17.538  1.00 19.91           C
ATOM   3740  CG2 ILE A 262     -18.119   9.319  17.222  1.00 16.70           C
ATOM   3741  CD1 ILE A 262     -16.829   6.606  18.085  1.00 23.57           C
ATOM   3742  H   ILE A 262     -14.683   9.726  19.067  1.00 23.21           H
ATOM   3743  HA  ILE A 262     -15.595  10.233  16.673  1.00 19.77           H
ATOM   3744  HB  ILE A 262     -16.963   9.145  18.905  1.00 21.27           H
ATOM   3745 HG12 ILE A 262     -16.157   7.775  16.570  1.00 23.90           H
ATOM   3746 HG13 ILE A 262     -15.231   7.834  17.856  1.00 23.90           H
ATOM   3747 HG21 ILE A 262     -18.699   8.576  17.450  1.00 20.04           H
ATOM   3748 HG22 ILE A 262     -18.528  10.155  17.497  1.00 20.04           H
ATOM   3749 HG23 ILE A 262     -17.953   9.330  16.267  1.00 20.04           H
ATOM   3750 HD11 ILE A 262     -16.352   5.819  17.778  1.00 28.28           H
ATOM   3751 HD12 ILE A 262     -16.816   6.644  19.055  1.00 28.28           H
ATOM   3752 HD13 ILE A 262     -17.744   6.584  17.766  1.00 28.28           H
ATOM   3753  N   GLU A 263     -16.686  12.150  18.991  1.00 19.88           N
ATOM   3754  CA  GLU A 263     -17.371  13.425  19.210  1.00 23.40           C
ATOM   3755  C   GLU A 263     -16.602  14.585  18.592  1.00 20.46           C
ATOM   3756  O   GLU A 263     -17.222  15.420  17.907  1.00 16.85           O
ATOM   3757  CB  GLU A 263     -17.579  13.650  20.718  1.00 23.56           C
ATOM   3758  CG  GLU A 263     -18.764  12.922  21.350  1.00 31.12           C
ATOM   3759  CD  GLU A 263     -20.041  13.145  20.572  1.00 34.59           C
ATOM   3760  OE1 GLU A 263     -20.492  12.232  19.847  1.00 45.69           O
ATOM   3761  OE2 GLU A 263     -20.567  14.268  20.660  1.00 41.81           O1-
ATOM   3762  H   GLU A 263     -16.392  11.771  19.705  1.00 23.86           H
ATOM   3763  HA  GLU A 263     -18.244  13.388  18.790  1.00 28.08           H
ATOM   3764  HB2 GLU A 263     -16.779  13.357  21.182  1.00 28.27           H
ATOM   3765  HB3 GLU A 263     -17.709  14.599  20.869  1.00 28.27           H
ATOM   3766  HG2 GLU A 263     -18.581  11.969  21.366  1.00 37.34           H
ATOM   3767  HG3 GLU A 263     -18.897  13.252  22.252  1.00 37.34           H
ATOM   3768  N   PRO A 264     -15.297  14.753  18.839  1.00 22.07           N
ATOM   3769  CA  PRO A 264     -14.596  15.852  18.155  1.00 21.68           C
ATOM   3770  C   PRO A 264     -14.594  15.712  16.631  1.00 15.06           C
ATOM   3771  O   PRO A 264     -14.710  16.719  15.934  1.00 16.01           O
ATOM   3772  CB  PRO A 264     -13.192  15.809  18.773  1.00 17.53           C
ATOM   3773  CG  PRO A 264     -13.125  14.580  19.548  1.00 26.70           C
ATOM   3774  CD  PRO A 264     -14.490  14.215  19.941  1.00 23.84           C
ATOM   3775  HA  PRO A 264     -15.011  16.697  18.386  1.00 26.01           H
ATOM   3776  HB2 PRO A 264     -12.528  15.801  18.066  1.00 21.03           H
ATOM   3777  HB3 PRO A 264     -13.068  16.581  19.347  1.00 21.03           H
ATOM   3778  HG2 PRO A 264     -12.736  13.880  19.002  1.00 32.04           H
ATOM   3779  HG3 PRO A 264     -12.580  14.731  20.336  1.00 32.04           H
ATOM   3780  HD2 PRO A 264     -14.583  13.251  19.992  1.00 28.60           H
ATOM   3781  HD3 PRO A 264     -14.729  14.643  20.778  1.00 28.60           H
ATOM   3782  N   LEU A 265     -14.519  14.494  16.082  1.00 17.93           N
ATOM   3783  CA  LEU A 265     -14.522  14.329  14.630  1.00 17.71           C
ATOM   3784  C   LEU A 265     -15.870  14.697  14.041  1.00 17.13           C
ATOM   3785  O   LEU A 265     -15.937  15.290  12.948  1.00 13.90           O
ATOM   3786  CB  LEU A 265     -14.143  12.884  14.248  1.00 14.75           C
ATOM   3787  CG  LEU A 265     -12.658  12.574  14.260  1.00 13.61           C
ATOM   3788  CD1 LEU A 265     -12.426  11.093  14.141  1.00 14.44           C
ATOM   3789  CD2 LEU A 265     -11.933  13.327  13.145  1.00 19.56           C
ATOM   3790  H   LEU A 265     -14.466  13.758  16.525  1.00 21.52           H
ATOM   3791  HA  LEU A 265     -13.858  14.923  14.246  1.00 21.25           H
ATOM   3792  HB2 LEU A 265     -14.571  12.278  14.872  1.00 17.70           H
ATOM   3793  HB3 LEU A 265     -14.469  12.708  13.351  1.00 17.70           H
ATOM   3794  HG  LEU A 265     -12.285  12.865  15.106  1.00 16.34           H
ATOM   3795 HD11 LEU A 265     -11.472  10.922  14.151  1.00 17.33           H
ATOM   3796 HD12 LEU A 265     -12.851  10.646  14.889  1.00 17.33           H
ATOM   3797 HD13 LEU A 265     -12.810  10.780  13.307  1.00 17.33           H
ATOM   3798 HD21 LEU A 265     -10.989  13.109  13.180  1.00 23.47           H
ATOM   3799 HD22 LEU A 265     -12.304  13.059  12.290  1.00 23.47           H
ATOM   3800 HD23 LEU A 265     -12.057  14.280  13.276  1.00 23.47           H
ATOM   3801  N   LYS A 266     -16.965  14.350  14.737  1.00 18.71           N
ATOM   3802  CA  LYS A 266     -18.279  14.774  14.265  1.00 16.32           C
ATOM   3803  C   LYS A 266     -18.361  16.292  14.160  1.00 16.37           C
ATOM   3804  O   LYS A 266     -19.019  16.829  13.257  1.00 18.22           O
ATOM   3805  CB  LYS A 266     -19.385  14.260  15.198  1.00 18.30           C
ATOM   3806  CG  LYS A 266     -19.672  12.775  15.104  1.00 24.13           C
ATOM   3807  CD  LYS A 266     -20.741  12.366  16.140  1.00 29.61           C
ATOM   3808  CE  LYS A 266     -21.093  10.866  16.027  1.00 43.99           C
ATOM   3809  NZ  LYS A 266     -22.292  10.476  16.830  1.00 50.37           N1+
ATOM   3810  H   LYS A 266     -16.970  13.886  15.461  1.00 22.45           H
ATOM   3811  HA  LYS A 266     -18.433  14.403  13.382  1.00 19.58           H
ATOM   3812  HB2 LYS A 266     -19.128  14.450  16.114  1.00 21.96           H
ATOM   3813  HB3 LYS A 266     -20.208  14.729  14.988  1.00 21.96           H
ATOM   3814  HG2 LYS A 266     -20.007  12.566  14.218  1.00 28.96           H
ATOM   3815  HG3 LYS A 266     -18.860  12.277  15.287  1.00 28.96           H
ATOM   3816  HD2 LYS A 266     -20.402  12.532  17.033  1.00 35.53           H
ATOM   3817  HD3 LYS A 266     -21.549  12.880  15.987  1.00 35.53           H
ATOM   3818  HE2 LYS A 266     -21.275  10.655  15.098  1.00 52.79           H
ATOM   3819  HE3 LYS A 266     -20.340  10.342  16.343  1.00 52.79           H
ATOM   3820  HZ1 LYS A 266     -22.454   9.607  16.733  1.00 60.44           H
ATOM   3821  HZ2 LYS A 266     -22.151  10.650  17.692  1.00 60.44           H
ATOM   3822  HZ3 LYS A 266     -23.004  10.935  16.556  1.00 60.44           H
ATOM   3823  N   ILE A 267     -17.743  17.009  15.101  1.00 15.04           N
ATOM   3824  CA  ILE A 267     -17.735  18.458  15.008  1.00 16.61           C
ATOM   3825  C   ILE A 267     -16.891  18.914  13.821  1.00 18.24           C
ATOM   3826  O   ILE A 267     -17.292  19.802  13.067  1.00 16.33           O
ATOM   3827  CB  ILE A 267     -17.247  19.083  16.339  1.00 18.72           C
ATOM   3828  CG1 ILE A 267     -18.255  18.810  17.437  1.00 16.95           C
ATOM   3829  CG2 ILE A 267     -17.006  20.591  16.185  1.00 23.26           C
ATOM   3830  CD1 ILE A 267     -17.714  19.035  18.826  1.00 19.86           C
ATOM   3831  H   ILE A 267     -17.334  16.686  15.784  1.00 18.04           H
ATOM   3832  HA  ILE A 267     -18.643  18.764  14.856  1.00 19.93           H
ATOM   3833  HB  ILE A 267     -16.408  18.663  16.584  1.00 22.46           H
ATOM   3834 HG12 ILE A 267     -19.016  19.398  17.316  1.00 20.34           H
ATOM   3835 HG13 ILE A 267     -18.541  17.885  17.375  1.00 20.34           H
ATOM   3836 HG21 ILE A 267     -16.702  20.950  17.034  1.00 27.91           H
ATOM   3837 HG22 ILE A 267     -16.330  20.734  15.504  1.00 27.91           H
ATOM   3838 HG23 ILE A 267     -17.837  21.018  15.923  1.00 27.91           H
ATOM   3839 HD11 ILE A 267     -18.412  18.841  19.471  1.00 23.83           H
ATOM   3840 HD12 ILE A 267     -16.958  18.444  18.970  1.00 23.83           H
ATOM   3841 HD13 ILE A 267     -17.433  19.959  18.910  1.00 23.83           H
ATOM   3842  N   GLN A 268     -15.718  18.299  13.627  1.00 16.09           N
ATOM   3843  CA  GLN A 268     -14.887  18.606  12.470  1.00 15.25           C
ATOM   3844  C   GLN A 268     -15.646  18.390  11.166  1.00 15.99           C
ATOM   3845  O   GLN A 268     -15.518  19.186  10.217  1.00 16.52           O
ATOM   3846  CB  GLN A 268     -13.616  17.735  12.503  1.00 13.92           C
ATOM   3847  CG  GLN A 268     -12.631  18.081  11.480  1.00 15.47           C
ATOM   3848  CD  GLN A 268     -11.268  17.387  11.692  1.00 15.11           C
ATOM   3849  OE1 GLN A 268     -11.006  16.720  12.704  1.00 15.88           O
ATOM   3850  NE2 GLN A 268     -10.408  17.558  10.734  1.00 13.27           N
ATOM   3851  H   GLN A 268     -15.387  17.704  14.152  1.00 19.30           H
ATOM   3852  HA  GLN A 268     -14.616  19.536  12.511  1.00 18.30           H
ATOM   3853  HB2 GLN A 268     -13.192  17.835  13.369  1.00 16.71           H
ATOM   3854  HB3 GLN A 268     -13.870  16.808  12.367  1.00 16.71           H
ATOM   3855  HG2 GLN A 268     -12.971  17.813  10.612  1.00 18.56           H
ATOM   3856  HG3 GLN A 268     -12.483  19.039  11.497  1.00 18.56           H
ATOM   3857 HE21 GLN A 268     -10.618  18.030  10.047  1.00 15.93           H
ATOM   3858 HE22 GLN A 268      -9.628  17.199  10.787  1.00 15.93           H
ATOM   3859  N   LEU A 269     -16.459  17.335  11.102  1.00 15.34           N
ATOM   3860  CA  LEU A 269     -17.156  17.051   9.860  1.00 17.41           C
ATOM   3861  C   LEU A 269     -18.183  18.128   9.509  1.00 22.33           C
ATOM   3862  O   LEU A 269     -18.596  18.213   8.342  1.00 27.07           O
ATOM   3863  CB  LEU A 269     -17.836  15.681   9.945  1.00 22.71           C
ATOM   3864  CG  LEU A 269     -16.946  14.450   9.805  1.00 19.99           C
ATOM   3865  CD1 LEU A 269     -17.702  13.182  10.244  1.00 26.66           C
ATOM   3866  CD2 LEU A 269     -16.495  14.356   8.360  1.00 25.04           C
ATOM   3867  H   LEU A 269     -16.618  16.786  11.745  1.00 18.40           H
ATOM   3868  HA  LEU A 269     -16.507  17.016   9.139  1.00 20.89           H
ATOM   3869  HB2 LEU A 269     -18.276  15.618  10.807  1.00 27.25           H
ATOM   3870  HB3 LEU A 269     -18.503  15.632   9.243  1.00 27.25           H
ATOM   3871  HG  LEU A 269     -16.162  14.552  10.366  1.00 23.98           H
ATOM   3872 HD11 LEU A 269     -17.115  12.415  10.145  1.00 31.99           H
ATOM   3873 HD12 LEU A 269     -17.967  13.278  11.172  1.00 31.99           H
ATOM   3874 HD13 LEU A 269     -18.487  13.073   9.684  1.00 31.99           H
ATOM   3875 HD21 LEU A 269     -15.927  13.577   8.257  1.00 30.05           H
ATOM   3876 HD22 LEU A 269     -17.276  14.275   7.790  1.00 30.05           H
ATOM   3877 HD23 LEU A 269     -16.000  15.159   8.131  1.00 30.05           H
ATOM   3878  N   GLN A 270     -18.583  18.965  10.468  1.00 21.50           N
ATOM   3879  CA  GLN A 270     -19.525  20.052  10.199  1.00 19.58           C
ATOM   3880  C   GLN A 270     -18.889  21.255   9.517  1.00 28.27           C
ATOM   3881  O   GLN A 270     -19.623  22.135   9.043  1.00 23.58           O
ATOM   3882  CB  GLN A 270     -20.203  20.481  11.507  1.00 26.20           C
ATOM   3883  CG  GLN A 270     -21.047  19.347  12.068  1.00 29.16           C
ATOM   3884  CD  GLN A 270     -21.828  19.704  13.328  1.00 33.41           C
ATOM   3885  OE1 GLN A 270     -21.274  20.152  14.338  1.00 32.36           O
ATOM   3886  NE2 GLN A 270     -23.131  19.477  13.277  1.00 43.20           N
ATOM   3887  H   GLN A 270     -18.322  18.924  11.287  1.00 25.80           H
ATOM   3888  HA  GLN A 270     -20.218  19.717   9.608  1.00 23.50           H
ATOM   3889  HB2 GLN A 270     -19.525  20.712  12.161  1.00 31.44           H
ATOM   3890  HB3 GLN A 270     -20.782  21.240  11.337  1.00 31.44           H
ATOM   3891  HG2 GLN A 270     -21.687  19.073  11.393  1.00 35.00           H
ATOM   3892  HG3 GLN A 270     -20.463  18.603  12.285  1.00 35.00           H
ATOM   3893 HE21 GLN A 270     -23.483  19.148  12.565  1.00 51.84           H
ATOM   3894 HE22 GLN A 270     -23.626  19.658  13.957  1.00 51.84           H
ATOM   3895  N   ARG A 271     -17.556  21.306   9.456  1.00 20.69           N
ATOM   3896  CA  ARG A 271     -16.812  22.449   8.950  1.00 18.48           C
ATOM   3897  C   ARG A 271     -16.491  22.289   7.473  1.00 23.66           C
ATOM   3898  O   ARG A 271     -16.102  21.214   7.013  1.00 21.92           O
ATOM   3899  CB  ARG A 271     -15.518  22.608   9.732  1.00 19.71           C
ATOM   3900  CG  ARG A 271     -15.749  22.752  11.232  1.00 15.16           C
ATOM   3901  CD  ARG A 271     -14.471  22.678  11.994  1.00 16.48           C
ATOM   3902  NE  ARG A 271     -14.650  23.033  13.384  1.00 16.81           N
ATOM   3903  CZ  ARG A 271     -13.660  23.234  14.235  1.00 20.86           C
ATOM   3904  NH1 ARG A 271     -12.388  23.072  13.845  1.00 16.30           N
ATOM   3905  NH2 ARG A 271     -13.941  23.612  15.475  1.00 23.20           N1+
ATOM   3906  H   ARG A 271     -17.047  20.662   9.713  1.00 24.82           H
ATOM   3907  HA  ARG A 271     -17.340  23.255   9.063  1.00 22.17           H
ATOM   3908  HB2 ARG A 271     -14.964  21.825   9.588  1.00 23.66           H
ATOM   3909  HB3 ARG A 271     -15.057  23.402   9.422  1.00 23.66           H
ATOM   3910  HG2 ARG A 271     -16.159  23.612  11.412  1.00 18.19           H
ATOM   3911  HG3 ARG A 271     -16.326  22.034  11.538  1.00 18.19           H
ATOM   3912  HD2 ARG A 271     -14.129  21.771  11.954  1.00 19.78           H
ATOM   3913  HD3 ARG A 271     -13.832  23.294  11.604  1.00 19.78           H
ATOM   3914  HE  ARG A 271     -15.455  23.119  13.676  1.00 20.17           H
ATOM   3915 HH11 ARG A 271     -12.212  22.842  13.035  1.00 19.56           H
ATOM   3916 HH12 ARG A 271     -11.747  23.199  14.404  1.00 19.56           H
ATOM   3917 HH21 ARG A 271     -14.760  23.704  15.721  1.00 27.84           H
ATOM   3918 HH22 ARG A 271     -13.306  23.725  16.044  1.00 27.84           H
ATOM   3919  N   GLU A 272     -16.657  23.337   6.766  1.00 20.85           N
ATOM   3920  CA  GLU A 272     -16.390  23.378   5.339  1.00 21.62           C
ATOM   3921  C   GLU A 272     -14.899  23.642   5.087  1.00 18.01           C
ATOM   3922  O   GLU A 272     -14.353  24.600   5.638  1.00 22.34           O
ATOM   3923  CB  GLU A 272     -17.241  24.480   4.701  1.00 31.65           C
ATOM   3924  CG  GLU A 272     -18.169  23.964   3.612  1.00 48.36           C
ATOM   3925  CD  GLU A 272     -17.382  23.545   2.393  1.00 44.84           C
ATOM   3926  OE1 GLU A 272     -17.934  22.859   1.503  1.00 49.68           O
ATOM   3927  OE2 GLU A 272     -16.188  23.903   2.353  1.00 53.52           O1-
ATOM   3928  H   GLU A 272     -16.938  24.086   7.083  1.00 25.01           H
ATOM   3929  HA  GLU A 272     -16.628  22.528   4.936  1.00 25.94           H
ATOM   3930  HB2 GLU A 272     -17.788  24.893   5.388  1.00 37.98           H
ATOM   3931  HB3 GLU A 272     -16.654  25.142   4.304  1.00 37.98           H
ATOM   3932  HG2 GLU A 272     -18.656  23.193   3.943  1.00 58.04           H
ATOM   3933  HG3 GLU A 272     -18.785  24.668   3.353  1.00 58.04           H
ATOM   3934  N   PRO A 273     -14.183  22.817   4.320  1.00 19.42           N
ATOM   3935  CA  PRO A 273     -12.755  23.099   4.102  1.00 19.62           C
ATOM   3936  C   PRO A 273     -12.554  24.473   3.484  1.00 25.85           C
ATOM   3937  O   PRO A 273     -13.409  24.995   2.759  1.00 21.07           O
ATOM   3938  CB  PRO A 273     -12.285  21.970   3.170  1.00 25.01           C
ATOM   3939  CG  PRO A 273     -13.519  21.226   2.753  1.00 27.40           C
ATOM   3940  CD  PRO A 273     -14.589  21.507   3.773  1.00 18.92           C
ATOM   3941  HA  PRO A 273     -12.269  23.048   4.940  1.00 23.55           H
ATOM   3942  HB2 PRO A 273     -11.842  22.352   2.397  1.00 30.01           H
ATOM   3943  HB3 PRO A 273     -11.682  21.383   3.652  1.00 30.01           H
ATOM   3944  HG2 PRO A 273     -13.800  21.538   1.878  1.00 32.88           H
ATOM   3945  HG3 PRO A 273     -13.325  20.276   2.723  1.00 32.88           H
ATOM   3946  HD2 PRO A 273     -15.458  21.571   3.347  1.00 22.70           H
ATOM   3947  HD3 PRO A 273     -14.581  20.831   4.469  1.00 22.70           H
ATOM   3948  N   ARG A 274     -11.455  25.082   3.834  1.00 23.16           N
ATOM   3949  CA  ARG A 274     -11.012  26.258   3.122  1.00 18.99           C
ATOM   3950  C   ARG A 274      -9.899  25.894   2.164  1.00 20.29           C
ATOM   3951  O   ARG A 274      -9.210  24.894   2.367  1.00 16.12           O
ATOM   3952  CB  ARG A 274     -10.561  27.316   4.118  1.00 21.41           C
ATOM   3953  CG  ARG A 274     -11.755  27.709   4.961  1.00 29.00           C
ATOM   3954  CD  ARG A 274     -11.385  27.920   6.323  1.00 28.10           C
ATOM   3955  NE  ARG A 274     -12.486  28.440   7.090  1.00 20.36           N
ATOM   3956  CZ  ARG A 274     -12.301  29.047   8.244  1.00 18.39           C
ATOM   3957  NH1 ARG A 274     -11.074  29.143   8.748  1.00 19.85           N
ATOM   3958  NH2 ARG A 274     -13.342  29.519   8.907  1.00 22.57           N1+
ATOM   3959  H   ARG A 274     -10.942  24.839   4.480  1.00 27.79           H
ATOM   3960  HA  ARG A 274     -11.751  26.619   2.607  1.00 22.79           H
ATOM   3961  HB2 ARG A 274      -9.873  26.953   4.697  1.00 25.69           H
ATOM   3962  HB3 ARG A 274     -10.239  28.099   3.645  1.00 25.69           H
ATOM   3963  HG2 ARG A 274     -12.133  28.533   4.617  1.00 34.80           H
ATOM   3964  HG3 ARG A 274     -12.416  26.999   4.932  1.00 34.80           H
ATOM   3965  HD2 ARG A 274     -11.111  27.076   6.716  1.00 33.72           H
ATOM   3966  HD3 ARG A 274     -10.657  28.561   6.362  1.00 33.72           H
ATOM   3967  HE  ARG A 274     -13.235  28.564   6.686  1.00 24.44           H
ATOM   3968 HH11 ARG A 274     -10.403  28.834   8.308  1.00 23.82           H
ATOM   3969 HH12 ARG A 274     -10.949  29.532   9.505  1.00 23.82           H
ATOM   3970 HH21 ARG A 274     -14.133  29.443   8.578  1.00 27.09           H
ATOM   3971 HH22 ARG A 274     -13.229  29.904   9.669  1.00 27.09           H
ATOM   3972  N   PRO A 275      -9.683  26.699   1.121  1.00 19.21           N
ATOM   3973  CA  PRO A 275      -8.612  26.399   0.165  1.00 21.95           C
ATOM   3974  C   PRO A 275      -7.315  26.054   0.854  1.00 18.22           C
ATOM   3975  O   PRO A 275      -6.865  26.761   1.762  1.00 17.52           O
ATOM   3976  CB  PRO A 275      -8.490  27.690  -0.639  1.00 21.10           C
ATOM   3977  CG  PRO A 275      -9.896  28.187  -0.657  1.00 23.77           C
ATOM   3978  CD  PRO A 275     -10.403  27.926   0.746  1.00 23.03           C
ATOM   3979  HA  PRO A 275      -8.872  25.673  -0.424  1.00 26.34           H
ATOM   3980  HB2 PRO A 275      -7.903  28.314  -0.183  1.00 25.32           H
ATOM   3981  HB3 PRO A 275      -8.173  27.499  -1.535  1.00 25.32           H
ATOM   3982  HG2 PRO A 275      -9.908  29.136  -0.858  1.00 28.52           H
ATOM   3983  HG3 PRO A 275     -10.413  27.688  -1.309  1.00 28.52           H
ATOM   3984  HD2 PRO A 275     -10.162  28.656   1.337  1.00 27.63           H
ATOM   3985  HD3 PRO A 275     -11.360  27.771   0.739  1.00 27.63           H
ATOM   3986  N   PHE A 276      -6.720  24.945   0.409  1.00 16.48           N
ATOM   3987  CA  PHE A 276      -5.453  24.499   0.930  1.00 18.24           C
ATOM   3988  C   PHE A 276      -4.412  25.617   0.799  1.00 17.63           C
ATOM   3989  O   PHE A 276      -4.437  26.402  -0.159  1.00 15.88           O
ATOM   3990  CB  PHE A 276      -4.960  23.258   0.168  1.00 20.29           C
ATOM   3991  CG  PHE A 276      -5.424  21.938   0.721  1.00 17.40           C
ATOM   3992  CD1 PHE A 276      -5.500  21.693   2.097  1.00 19.50           C
ATOM   3993  CD2 PHE A 276      -5.701  20.879  -0.152  1.00 18.25           C
ATOM   3994  CE1 PHE A 276      -5.901  20.444   2.563  1.00 15.41           C
ATOM   3995  CE2 PHE A 276      -6.090  19.613   0.337  1.00 17.67           C
ATOM   3996  CZ  PHE A 276      -6.162  19.411   1.684  1.00 13.18           C
ATOM   3997  H   PHE A 276      -7.044  24.435  -0.202  1.00 19.78           H
ATOM   3998  HA  PHE A 276      -5.548  24.270   1.868  1.00 21.89           H
ATOM   3999  HB2 PHE A 276      -5.272  23.316  -0.749  1.00 24.34           H
ATOM   4000  HB3 PHE A 276      -3.990  23.255   0.180  1.00 24.34           H
ATOM   4001  HD1 PHE A 276      -5.312  22.375   2.701  1.00 23.40           H
ATOM   4002  HD2 PHE A 276      -5.635  21.013  -1.069  1.00 21.90           H
ATOM   4003  HE1 PHE A 276      -5.958  20.292   3.479  1.00 18.49           H
ATOM   4004  HE2 PHE A 276      -6.283  18.921  -0.253  1.00 21.21           H
ATOM   4005  HZ  PHE A 276      -6.438  18.585   2.012  1.00 15.82           H
ATOM   4006  N   PRO A 277      -3.459  25.683   1.718  1.00 13.19           N
ATOM   4007  CA  PRO A 277      -2.375  26.648   1.601  1.00 16.15           C
ATOM   4008  C   PRO A 277      -1.386  26.206   0.544  1.00 16.63           C
ATOM   4009  O   PRO A 277      -1.553  25.166  -0.126  1.00 15.71           O
ATOM   4010  CB  PRO A 277      -1.732  26.624   2.985  1.00 14.66           C
ATOM   4011  CG  PRO A 277      -1.961  25.180   3.439  1.00 14.12           C
ATOM   4012  CD  PRO A 277      -3.298  24.812   2.911  1.00 16.98           C
ATOM   4013  HA  PRO A 277      -2.712  27.535   1.401  1.00 19.37           H
ATOM   4014  HB2 PRO A 277      -0.785  26.823   2.916  1.00 17.59           H
ATOM   4015  HB3 PRO A 277      -2.181  27.252   3.573  1.00 17.59           H
ATOM   4016  HG2 PRO A 277      -1.275  24.606   3.064  1.00 16.95           H
ATOM   4017  HG3 PRO A 277      -1.952  25.137   4.408  1.00 16.95           H
ATOM   4018  HD2 PRO A 277      -3.313  23.878   2.651  1.00 20.37           H
ATOM   4019  HD3 PRO A 277      -3.985  25.009   3.567  1.00 20.37           H
ATOM   4020  N   LYS A 278      -0.351  27.028   0.393  1.00 16.54           N
ATOM   4021  CA  LYS A 278       0.807  26.739  -0.436  1.00 17.39           C
ATOM   4022  C   LYS A 278       2.037  26.603   0.439  1.00 17.83           C
ATOM   4023  O   LYS A 278       2.109  27.187   1.526  1.00 19.35           O
ATOM   4024  CB  LYS A 278       1.019  27.846  -1.477  1.00 19.80           C
ATOM   4025  CG  LYS A 278      -0.099  27.872  -2.520  1.00 20.17           C
ATOM   4026  CD  LYS A 278       0.098  28.901  -3.645  1.00 32.29           C
ATOM   4027  CE  LYS A 278      -0.864  28.566  -4.830  1.00 37.48           C
ATOM   4028  NZ  LYS A 278      -2.275  28.174  -4.409  1.00 43.57           N1+
ATOM   4029  H   LYS A 278      -0.300  27.793   0.782  1.00 19.85           H
ATOM   4030  HA  LYS A 278       0.668  25.901  -0.904  1.00 20.87           H
ATOM   4031  HB2 LYS A 278       1.034  28.706  -1.028  1.00 23.76           H
ATOM   4032  HB3 LYS A 278       1.859  27.695  -1.937  1.00 23.76           H
ATOM   4033  HG2 LYS A 278      -0.160  26.996  -2.931  1.00 24.20           H
ATOM   4034  HG3 LYS A 278      -0.935  28.081  -2.074  1.00 24.20           H
ATOM   4035  HD2 LYS A 278      -0.112  29.789  -3.316  1.00 38.75           H
ATOM   4036  HD3 LYS A 278       1.012  28.863  -3.966  1.00 38.75           H
ATOM   4037  HE2 LYS A 278      -0.934  29.346  -5.403  1.00 44.98           H
ATOM   4038  HE3 LYS A 278      -0.491  27.825  -5.333  1.00 44.98           H
ATOM   4039  HZ1 LYS A 278      -2.769  27.997  -5.128  1.00 52.29           H
ATOM   4040  HZ2 LYS A 278      -2.248  27.451  -3.891  1.00 52.29           H
ATOM   4041  HZ3 LYS A 278      -2.653  28.840  -3.955  1.00 52.29           H
ATOM   4042  N   LEU A 279       3.005  25.830  -0.043  1.00 15.60           N
ATOM   4043  CA  LEU A 279       4.305  25.659   0.616  1.00 12.48           C
ATOM   4044  C   LEU A 279       5.368  26.319  -0.246  1.00 18.31           C
ATOM   4045  O   LEU A 279       5.521  25.967  -1.422  1.00 15.56           O
ATOM   4046  CB  LEU A 279       4.653  24.185   0.816  1.00 13.50           C
ATOM   4047  CG  LEU A 279       6.006  23.950   1.492  1.00 18.74           C
ATOM   4048  CD1 LEU A 279       6.083  24.592   2.858  1.00 20.36           C
ATOM   4049  CD2 LEU A 279       6.295  22.468   1.646  1.00 18.18           C
ATOM   4050  H   LEU A 279       2.933  25.379  -0.772  1.00 18.72           H
ATOM   4051  HA  LEU A 279       4.291  26.096   1.482  1.00 14.98           H
ATOM   4052  HB2 LEU A 279       3.971  23.776   1.371  1.00 16.21           H
ATOM   4053  HB3 LEU A 279       4.676  23.749  -0.050  1.00 16.21           H
ATOM   4054  HG  LEU A 279       6.704  24.336   0.940  1.00 22.49           H
ATOM   4055 HD11 LEU A 279       6.957  24.415   3.241  1.00 24.44           H
ATOM   4056 HD12 LEU A 279       5.951  25.549   2.765  1.00 24.44           H
ATOM   4057 HD13 LEU A 279       5.391  24.216   3.423  1.00 24.44           H
ATOM   4058 HD21 LEU A 279       7.157  22.358   2.076  1.00 21.81           H
ATOM   4059 HD22 LEU A 279       5.600  22.066   2.190  1.00 21.81           H
ATOM   4060 HD23 LEU A 279       6.308  22.056   0.768  1.00 21.81           H
ATOM   4061  N   ARG A 280       6.079  27.275   0.338  1.00 19.55           N
ATOM   4062  CA  ARG A 280       7.173  27.992  -0.307  1.00 23.21           C
ATOM   4063  C   ARG A 280       8.504  27.524   0.270  1.00 18.78           C
ATOM   4064  O   ARG A 280       8.654  27.437   1.490  1.00 19.35           O
ATOM   4065  CB  ARG A 280       7.010  29.508  -0.092  1.00 21.13           C
ATOM   4066  CG  ARG A 280       5.638  30.024  -0.423  1.00 22.30           C
ATOM   4067  CD  ARG A 280       5.296  29.879  -1.940  1.00 34.41           C
ATOM   4068  NE  ARG A 280       4.036  30.543  -2.281  1.00 35.91           N
ATOM   4069  CZ  ARG A 280       3.547  30.668  -3.512  1.00 35.43           C
ATOM   4070  NH1 ARG A 280       4.217  30.173  -4.542  1.00 40.91           N
ATOM   4071  NH2 ARG A 280       2.387  31.304  -3.717  1.00 39.05           N1+
ATOM   4072  H   ARG A 280       5.938  27.538   1.145  1.00 23.46           H
ATOM   4073  HA  ARG A 280       7.166  27.810  -1.260  1.00 27.85           H
ATOM   4074  HB2 ARG A 280       7.186  29.712   0.840  1.00 25.36           H
ATOM   4075  HB3 ARG A 280       7.647  29.974  -0.656  1.00 25.36           H
ATOM   4076  HG2 ARG A 280       4.980  29.523   0.083  1.00 26.76           H
ATOM   4077  HG3 ARG A 280       5.590  30.965  -0.193  1.00 26.76           H
ATOM   4078  HD2 ARG A 280       6.003  30.283  -2.467  1.00 41.30           H
ATOM   4079  HD3 ARG A 280       5.211  28.938  -2.159  1.00 41.30           H
ATOM   4080  HE  ARG A 280       3.577  30.877  -1.635  1.00 43.09           H
ATOM   4081 HH11 ARG A 280       4.964  29.767  -4.413  1.00 49.10           H
ATOM   4082 HH12 ARG A 280       3.903  30.254  -5.338  1.00 49.10           H
ATOM   4083 HH21 ARG A 280       1.950  31.627  -3.050  1.00 46.86           H
ATOM   4084 HH22 ARG A 280       2.074  31.382  -4.514  1.00 46.86           H
ATOM   4085  N   ILE A 281       9.477  27.250  -0.593  1.00 15.13           N
ATOM   4086  CA  ILE A 281      10.825  26.936  -0.158  1.00 18.76           C
ATOM   4087  C   ILE A 281      11.632  28.186  -0.475  1.00 23.60           C
ATOM   4088  O   ILE A 281      11.677  28.628  -1.633  1.00 18.11           O
ATOM   4089  CB  ILE A 281      11.394  25.686  -0.841  1.00 14.09           C
ATOM   4090  CG1 ILE A 281      10.547  24.427  -0.537  1.00 23.01           C
ATOM   4091  CG2 ILE A 281      12.783  25.393  -0.376  1.00 13.68           C
ATOM   4092  CD1 ILE A 281       9.219  24.392  -1.227  1.00 36.87           C
ATOM   4093  H   ILE A 281       9.376  27.240  -1.447  1.00 18.16           H
ATOM   4094  HA  ILE A 281      10.834  26.796   0.802  1.00 22.51           H
ATOM   4095  HB  ILE A 281      11.407  25.831  -1.800  1.00 16.91           H
ATOM   4096 HG12 ILE A 281      11.045  23.643  -0.817  1.00 27.61           H
ATOM   4097 HG13 ILE A 281      10.383  24.386   0.418  1.00 27.61           H
ATOM   4098 HG21 ILE A 281      13.106  24.598  -0.830  1.00 16.42           H
ATOM   4099 HG22 ILE A 281      13.352  26.149  -0.588  1.00 16.42           H
ATOM   4100 HG23 ILE A 281      12.771  25.245   0.582  1.00 16.42           H
ATOM   4101 HD11 ILE A 281       8.757  23.575  -0.983  1.00 44.24           H
ATOM   4102 HD12 ILE A 281       8.699  25.162  -0.949  1.00 44.24           H
ATOM   4103 HD13 ILE A 281       9.361  24.418  -2.187  1.00 44.24           H
ATOM   4104  N   LEU A 282      12.247  28.758   0.556  1.00 23.77           N
ATOM   4105  CA  LEU A 282      12.693  30.152   0.537  1.00 28.66           C
ATOM   4106  C   LEU A 282      14.112  30.349   0.005  1.00 26.16           C
ATOM   4107  O   LEU A 282      14.582  31.485  -0.021  1.00 22.09           O
ATOM   4108  CB  LEU A 282      12.582  30.745   1.951  1.00 22.15           C
ATOM   4109  CG  LEU A 282      11.158  30.711   2.545  1.00 20.78           C
ATOM   4110  CD1 LEU A 282      11.099  31.154   4.046  1.00 22.64           C
ATOM   4111  CD2 LEU A 282      10.218  31.566   1.706  1.00 26.42           C
ATOM   4112  H   LEU A 282      12.422  28.353   1.294  1.00 28.53           H
ATOM   4113  HA  LEU A 282      12.096  30.656  -0.038  1.00 34.39           H
ATOM   4114  HB2 LEU A 282      13.161  30.243   2.545  1.00 26.58           H
ATOM   4115  HB3 LEU A 282      12.867  31.672   1.922  1.00 26.58           H
ATOM   4116  HG  LEU A 282      10.833  29.799   2.502  1.00 24.94           H
ATOM   4117 HD11 LEU A 282      10.180  31.109   4.352  1.00 27.17           H
ATOM   4118 HD12 LEU A 282      11.653  30.557   4.573  1.00 27.17           H
ATOM   4119 HD13 LEU A 282      11.428  32.064   4.120  1.00 27.17           H
ATOM   4120 HD21 LEU A 282       9.330  31.532   2.095  1.00 31.71           H
ATOM   4121 HD22 LEU A 282      10.543  32.480   1.701  1.00 31.71           H
ATOM   4122 HD23 LEU A 282      10.197  31.217   0.801  1.00 31.71           H
ATOM   4123  N   ARG A 283      14.771  29.302  -0.473  1.00 18.85           N
ATOM   4124  CA  ARG A 283      16.065  29.381  -1.138  1.00 19.40           C
ATOM   4125  C   ARG A 283      16.311  28.059  -1.844  1.00 25.36           C
ATOM   4126  O   ARG A 283      15.656  27.054  -1.553  1.00 20.93           O
ATOM   4127  CB  ARG A 283      17.190  29.670  -0.137  1.00 29.86           C
ATOM   4128  CG  ARG A 283      17.439  28.488   0.768  1.00 25.71           C
ATOM   4129  CD  ARG A 283      18.506  28.738   1.848  1.00 30.33           C
ATOM   4130  NE  ARG A 283      18.634  27.567   2.713  1.00 22.69           N
ATOM   4131  CZ  ARG A 283      19.551  26.609   2.601  1.00 24.45           C
ATOM   4132  NH1 ARG A 283      20.468  26.653   1.633  1.00 21.46           N
ATOM   4133  NH2 ARG A 283      19.528  25.580   3.454  1.00 24.95           N1+
ATOM   4134  H   ARG A 283      14.474  28.496  -0.420  1.00 22.62           H
ATOM   4135  HA  ARG A 283      16.049  30.089  -1.801  1.00 23.27           H
ATOM   4136  HB2 ARG A 283      18.009  29.860  -0.621  1.00 35.84           H
ATOM   4137  HB3 ARG A 283      16.941  30.428   0.415  1.00 35.84           H
ATOM   4138  HG2 ARG A 283      16.610  28.260   1.218  1.00 30.85           H
ATOM   4139  HG3 ARG A 283      17.735  27.739   0.227  1.00 30.85           H
ATOM   4140  HD2 ARG A 283      19.363  28.903   1.425  1.00 36.39           H
ATOM   4141  HD3 ARG A 283      18.244  29.496   2.393  1.00 36.39           H
ATOM   4142  HE  ARG A 283      18.065  27.490   3.353  1.00 27.23           H
ATOM   4143 HH11 ARG A 283      20.477  27.310   1.079  1.00 25.76           H
ATOM   4144 HH12 ARG A 283      21.055  26.028   1.569  1.00 25.76           H
ATOM   4145 HH21 ARG A 283      18.937  25.552   4.078  1.00 29.95           H
ATOM   4146 HH22 ARG A 283      20.119  24.958   3.393  1.00 29.95           H
ATOM   4147  N   LYS A 284      17.248  28.082  -2.793  1.00 16.81           N
ATOM   4148  CA  LYS A 284      17.642  26.885  -3.520  1.00 27.52           C
ATOM   4149  C   LYS A 284      18.535  26.024  -2.637  1.00 28.15           C
ATOM   4150  O   LYS A 284      19.616  26.447  -2.193  1.00 19.53           O
ATOM   4151  CB  LYS A 284      18.327  27.249  -4.838  1.00 30.90           C
ATOM   4152  CG  LYS A 284      18.702  26.008  -5.652  1.00 32.22           C
ATOM   4153  CD  LYS A 284      19.247  26.297  -7.060  1.00 43.93           C
ATOM   4154  CE  LYS A 284      20.575  27.036  -7.023  1.00 44.06           C
ATOM   4155  NZ  LYS A 284      21.114  27.372  -8.398  1.00 49.63           N1+
ATOM   4156  H   LYS A 284      17.672  28.790  -3.035  1.00 20.18           H
ATOM   4157  HA  LYS A 284      16.848  26.371  -3.731  1.00 33.03           H
ATOM   4158  HB2 LYS A 284      17.724  27.789  -5.372  1.00 37.09           H
ATOM   4159  HB3 LYS A 284      19.140  27.743  -4.649  1.00 37.09           H
ATOM   4160  HG2 LYS A 284      19.385  25.517  -5.169  1.00 38.67           H
ATOM   4161  HG3 LYS A 284      17.913  25.454  -5.752  1.00 38.67           H
ATOM   4162  HD2 LYS A 284      19.383  25.458  -7.527  1.00 52.71           H
ATOM   4163  HD3 LYS A 284      18.609  26.847  -7.541  1.00 52.71           H
ATOM   4164  HE2 LYS A 284      20.457  27.868  -6.539  1.00 52.88           H
ATOM   4165  HE3 LYS A 284      21.231  26.482  -6.573  1.00 52.88           H
ATOM   4166  HZ1 LYS A 284      21.890  27.802  -8.324  1.00 59.55           H
ATOM   4167  HZ2 LYS A 284      21.242  26.625  -8.865  1.00 59.55           H
ATOM   4168  HZ3 LYS A 284      20.536  27.890  -8.834  1.00 59.55           H
ATOM   4169  N   VAL A 285      18.062  24.815  -2.359  1.00 22.52           N
ATOM   4170  CA  VAL A 285      18.740  23.883  -1.471  1.00 19.32           C
ATOM   4171  C   VAL A 285      19.272  22.746  -2.328  1.00 21.78           C
ATOM   4172  O   VAL A 285      18.589  22.279  -3.244  1.00 19.38           O
ATOM   4173  CB  VAL A 285      17.793  23.382  -0.361  1.00 17.22           C
ATOM   4174  CG1 VAL A 285      18.522  22.468   0.578  1.00 23.24           C
ATOM   4175  CG2 VAL A 285      17.211  24.575   0.432  1.00 20.01           C
ATOM   4176  H   VAL A 285      17.328  24.505  -2.684  1.00 27.02           H
ATOM   4177  HA  VAL A 285      19.493  24.328  -1.052  1.00 23.18           H
ATOM   4178  HB  VAL A 285      17.058  22.890  -0.760  1.00 20.67           H
ATOM   4179 HG11 VAL A 285      17.907  22.167   1.265  1.00 27.88           H
ATOM   4180 HG12 VAL A 285      18.859  21.708   0.079  1.00 27.88           H
ATOM   4181 HG13 VAL A 285      19.259  22.953   0.981  1.00 27.88           H
ATOM   4182 HG21 VAL A 285      16.620  24.237   1.123  1.00 24.01           H
ATOM   4183 HG22 VAL A 285      17.941  25.072   0.834  1.00 24.01           H
ATOM   4184 HG23 VAL A 285      16.717  25.147  -0.176  1.00 24.01           H
ATOM   4185  N   GLU A 286      20.510  22.330  -2.057  1.00 23.57           N
ATOM   4186  CA  GLU A 286      21.204  21.374  -2.914  1.00 26.42           C
ATOM   4187  C   GLU A 286      21.102  19.939  -2.422  1.00 20.74           C
ATOM   4188  O   GLU A 286      20.978  19.032  -3.245  1.00 23.99           O
ATOM   4189  CB  GLU A 286      22.698  21.738  -3.044  1.00 27.36           C
ATOM   4190  CG  GLU A 286      22.985  23.161  -3.524  1.00 34.57           C
ATOM   4191  CD  GLU A 286      22.821  23.360  -5.050  1.00 41.35           C
ATOM   4192  OE1 GLU A 286      21.794  23.920  -5.514  1.00 44.88           O
ATOM   4193  OE2 GLU A 286      23.743  22.962  -5.799  1.00 50.10           O1-
ATOM   4194  H   GLU A 286      20.970  22.589  -1.378  1.00 28.29           H
ATOM   4195  HA  GLU A 286      20.812  21.410  -3.800  1.00 31.70           H
ATOM   4196  HB2 GLU A 286      23.117  21.634  -2.176  1.00 32.83           H
ATOM   4197  HB3 GLU A 286      23.109  21.129  -3.678  1.00 32.83           H
ATOM   4198  HG2 GLU A 286      22.374  23.769  -3.079  1.00 41.48           H
ATOM   4199  HG3 GLU A 286      23.899  23.389  -3.293  1.00 41.48           H
ATOM   4200  N   LYS A 287      21.138  19.728  -1.106  1.00 21.23           N
ATOM   4201  CA  LYS A 287      21.182  18.408  -0.499  1.00 23.60           C
ATOM   4202  C   LYS A 287      20.080  18.304   0.531  1.00 19.81           C
ATOM   4203  O   LYS A 287      19.717  19.291   1.177  1.00 21.53           O
ATOM   4204  CB  LYS A 287      22.529  18.118   0.191  1.00 25.93           C
ATOM   4205  CG  LYS A 287      23.588  17.486  -0.697  1.00 35.56           C
ATOM   4206  CD  LYS A 287      23.972  18.404  -1.812  1.00 41.25           C
ATOM   4207  CE  LYS A 287      25.189  17.883  -2.558  1.00 46.13           C
ATOM   4208  NZ  LYS A 287      26.301  17.529  -1.600  1.00 45.44           N1+
ATOM   4209  H   LYS A 287      21.138  20.364  -0.527  1.00 25.48           H
ATOM   4210  HA  LYS A 287      21.033  17.734  -1.179  1.00 28.33           H
ATOM   4211  HB2 LYS A 287      22.889  18.954   0.526  1.00 31.12           H
ATOM   4212  HB3 LYS A 287      22.370  17.513   0.932  1.00 31.12           H
ATOM   4213  HG2 LYS A 287      24.380  17.299  -0.169  1.00 42.67           H
ATOM   4214  HG3 LYS A 287      23.238  16.668  -1.082  1.00 42.67           H
ATOM   4215  HD2 LYS A 287      23.236  18.472  -2.440  1.00 49.50           H
ATOM   4216  HD3 LYS A 287      24.188  19.277  -1.450  1.00 49.50           H
ATOM   4217  HE2 LYS A 287      24.947  17.085  -3.053  1.00 55.35           H
ATOM   4218  HE3 LYS A 287      25.514  18.570  -3.163  1.00 55.35           H
ATOM   4219  HZ1 LYS A 287      27.006  17.226  -2.051  1.00 54.53           H
ATOM   4220  HZ2 LYS A 287      26.542  18.249  -1.135  1.00 54.53           H
ATOM   4221  HZ3 LYS A 287      26.026  16.898  -1.036  1.00 54.53           H
ATOM   4222  N   ILE A 288      19.562  17.086   0.683  1.00 18.20           N
ATOM   4223  CA  ILE A 288      18.437  16.864   1.577  1.00 19.30           C
ATOM   4224  C   ILE A 288      18.816  17.234   3.014  1.00 18.76           C
ATOM   4225  O   ILE A 288      18.006  17.808   3.749  1.00 20.76           O
ATOM   4226  CB  ILE A 288      17.943  15.401   1.472  1.00 23.02           C
ATOM   4227  CG1 ILE A 288      16.668  15.209   2.298  1.00 27.56           C
ATOM   4228  CG2 ILE A 288      19.005  14.406   1.930  1.00 22.38           C
ATOM   4229  CD1 ILE A 288      15.455  15.774   1.634  1.00 15.97           C
ATOM   4230  H   ILE A 288      19.844  16.379   0.282  1.00 21.84           H
ATOM   4231  HA  ILE A 288      17.707  17.442   1.307  1.00 23.16           H
ATOM   4232  HB  ILE A 288      17.735  15.217   0.543  1.00 27.62           H
ATOM   4233 HG12 ILE A 288      16.520  14.260   2.434  1.00 33.07           H
ATOM   4234 HG13 ILE A 288      16.776  15.653   3.153  1.00 33.07           H
ATOM   4235 HG21 ILE A 288      18.651  13.507   1.847  1.00 26.86           H
ATOM   4236 HG22 ILE A 288      19.792  14.506   1.372  1.00 26.86           H
ATOM   4237 HG23 ILE A 288      19.230  14.589   2.856  1.00 26.86           H
ATOM   4238 HD11 ILE A 288      14.684  15.622   2.204  1.00 19.17           H
ATOM   4239 HD12 ILE A 288      15.584  16.726   1.500  1.00 19.17           H
ATOM   4240 HD13 ILE A 288      15.328  15.333   0.780  1.00 19.17           H
ATOM   4241  N   ASP A 289      20.047  16.912   3.428  1.00 16.34           N
ATOM   4242  CA  ASP A 289      20.540  17.224   4.752  1.00 22.75           C
ATOM   4243  C   ASP A 289      20.674  18.720   4.987  1.00 22.38           C
ATOM   4244  O   ASP A 289      20.779  19.124   6.148  1.00 20.30           O
ATOM   4245  CB  ASP A 289      21.901  16.537   4.984  1.00 22.93           C
ATOM   4246  CG  ASP A 289      21.776  14.992   5.165  1.00 27.59           C
ATOM   4247  OD1 ASP A 289      22.038  14.219   4.221  1.00 36.43           O
ATOM   4248  OD2 ASP A 289      21.409  14.550   6.279  1.00 42.99           O1-
ATOM   4249  H   ASP A 289      20.623  16.502   2.938  1.00 19.61           H
ATOM   4250  HA  ASP A 289      19.916  16.876   5.408  1.00 27.30           H
ATOM   4251  HB2 ASP A 289      22.473  16.703   4.219  1.00 27.52           H
ATOM   4252  HB3 ASP A 289      22.306  16.901   5.787  1.00 27.52           H
ATOM   4253  N   ASP A 290      20.622  19.538   3.932  1.00 22.04           N
ATOM   4254  CA  ASP A 290      20.829  20.986   4.041  1.00 19.55           C
ATOM   4255  C   ASP A 290      19.579  21.740   4.458  1.00 21.67           C
ATOM   4256  O   ASP A 290      19.693  22.895   4.871  1.00 19.60           O
ATOM   4257  CB  ASP A 290      21.258  21.598   2.714  1.00 22.58           C
ATOM   4258  CG  ASP A 290      22.607  21.148   2.255  1.00 26.60           C
ATOM   4259  OD1 ASP A 290      22.879  21.355   1.046  1.00 37.20           O
ATOM   4260  OD2 ASP A 290      23.358  20.561   3.058  1.00 31.33           O1-
ATOM   4261  H   ASP A 290      20.465  19.273   3.128  1.00 26.45           H
ATOM   4262  HA  ASP A 290      21.523  21.161   4.696  1.00 23.47           H
ATOM   4263  HB2 ASP A 290      20.614  21.350   2.033  1.00 27.10           H
ATOM   4264  HB3 ASP A 290      21.283  22.563   2.808  1.00 27.10           H
ATOM   4265  N   PHE A 291      18.399  21.144   4.323  1.00 19.41           N
ATOM   4266  CA  PHE A 291      17.175  21.841   4.673  1.00 19.09           C
ATOM   4267  C   PHE A 291      17.162  22.186   6.149  1.00 21.96           C
ATOM   4268  O   PHE A 291      17.502  21.361   7.012  1.00 22.31           O
ATOM   4269  CB  PHE A 291      15.921  21.000   4.360  1.00 18.33           C
ATOM   4270  CG  PHE A 291      15.536  20.976   2.904  1.00 21.70           C
ATOM   4271  CD1 PHE A 291      15.049  22.107   2.285  1.00 21.25           C
ATOM   4272  CD2 PHE A 291      15.652  19.823   2.162  1.00 16.59           C
ATOM   4273  CE1 PHE A 291      14.696  22.082   0.964  1.00 16.17           C
ATOM   4274  CE2 PHE A 291      15.308  19.788   0.817  1.00 11.42           C
ATOM   4275  CZ  PHE A 291      14.814  20.895   0.220  1.00 14.93           C
ATOM   4276  H   PHE A 291      18.284  20.342   4.033  1.00 23.29           H
ATOM   4277  HA  PHE A 291      17.122  22.666   4.167  1.00 22.91           H
ATOM   4278  HB2 PHE A 291      16.083  20.085   4.637  1.00 22.00           H
ATOM   4279  HB3 PHE A 291      15.171  21.364   4.857  1.00 22.00           H
ATOM   4280  HD1 PHE A 291      14.958  22.894   2.771  1.00 25.50           H
ATOM   4281  HD2 PHE A 291      15.982  19.054   2.567  1.00 19.91           H
ATOM   4282  HE1 PHE A 291      14.367  22.851   0.559  1.00 19.40           H
ATOM   4283  HE2 PHE A 291      15.390  18.997   0.336  1.00 13.70           H
ATOM   4284  HZ  PHE A 291      14.582  20.880  -0.681  1.00 17.92           H
ATOM   4285  N   LYS A 292      16.700  23.397   6.419  1.00 20.22           N
ATOM   4286  CA  LYS A 292      16.486  23.922   7.749  1.00 22.48           C
ATOM   4287  C   LYS A 292      15.034  24.379   7.872  1.00 17.13           C
ATOM   4288  O   LYS A 292      14.367  24.692   6.882  1.00 18.91           O
ATOM   4289  CB  LYS A 292      17.427  25.094   7.997  1.00 22.42           C
ATOM   4290  CG  LYS A 292      18.880  24.791   7.728  1.00 30.23           C
ATOM   4291  CD  LYS A 292      19.429  23.674   8.613  1.00 36.65           C
ATOM   4292  CE  LYS A 292      20.977  23.680   8.646  1.00 41.28           C
ATOM   4293  NZ  LYS A 292      21.603  23.575   7.288  1.00 43.51           N1+
ATOM   4294  H   LYS A 292      16.493  23.963   5.805  1.00 24.26           H
ATOM   4295  HA  LYS A 292      16.657  23.233   8.410  1.00 26.98           H
ATOM   4296  HB2 LYS A 292      17.167  25.829   7.419  1.00 26.91           H
ATOM   4297  HB3 LYS A 292      17.349  25.365   8.925  1.00 26.91           H
ATOM   4298  HG2 LYS A 292      18.978  24.516   6.803  1.00 36.27           H
ATOM   4299  HG3 LYS A 292      19.405  25.590   7.893  1.00 36.27           H
ATOM   4300  HD2 LYS A 292      19.106  23.797   9.519  1.00 43.97           H
ATOM   4301  HD3 LYS A 292      19.136  22.817   8.265  1.00 43.97           H
ATOM   4302  HE2 LYS A 292      21.279  24.508   9.050  1.00 49.53           H
ATOM   4303  HE3 LYS A 292      21.282  22.925   9.173  1.00 49.53           H
ATOM   4304  HZ1 LYS A 292      22.490  23.582   7.361  1.00 52.21           H
ATOM   4305  HZ2 LYS A 292      21.352  22.817   6.894  1.00 52.21           H
ATOM   4306  HZ3 LYS A 292      21.349  24.262   6.782  1.00 52.21           H
ATOM   4307  N   ALA A 293      14.552  24.476   9.104  1.00 18.73           N
ATOM   4308  CA  ALA A 293      13.149  24.829   9.303  1.00 18.95           C
ATOM   4309  C   ALA A 293      12.823  26.195   8.691  1.00 17.97           C
ATOM   4310  O   ALA A 293      11.748  26.385   8.113  1.00 16.73           O
ATOM   4311  CB  ALA A 293      12.837  24.749  10.797  1.00 20.89           C
ATOM   4312  H   ALA A 293      15.001  24.348   9.826  1.00 22.47           H
ATOM   4313  HA  ALA A 293      12.598  24.169   8.853  1.00 22.73           H
ATOM   4314  HB1 ALA A 293      11.906  24.982  10.937  1.00 25.07           H
ATOM   4315  HB2 ALA A 293      13.002  23.844  11.106  1.00 25.07           H
ATOM   4316  HB3 ALA A 293      13.409  25.370  11.273  1.00 25.07           H
ATOM   4317  N   GLU A 294      13.771  27.148   8.728  1.00 18.80           N
ATOM   4318  CA  GLU A 294      13.483  28.500   8.198  1.00 17.63           C
ATOM   4319  C   GLU A 294      13.477  28.538   6.680  1.00 18.36           C
ATOM   4320  O   GLU A 294      13.186  29.589   6.098  1.00 17.75           O
ATOM   4321  CB  GLU A 294      14.501  29.549   8.693  1.00 23.53           C
ATOM   4322  CG  GLU A 294      15.167  29.248  10.037  1.00 32.60           C
ATOM   4323  CD  GLU A 294      16.250  28.187   9.888  1.00 39.30           C
ATOM   4324  OE1 GLU A 294      17.184  28.435   9.066  1.00 42.22           O
ATOM   4325  OE2 GLU A 294      16.108  27.102  10.541  1.00 30.66           O1-
ATOM   4326  H   GLU A 294      14.564  27.046   9.045  1.00 22.56           H
ATOM   4327  HA  GLU A 294      12.604  28.773   8.504  1.00 21.16           H
ATOM   4328  HB2 GLU A 294      15.206  29.628   8.032  1.00 28.23           H
ATOM   4329  HB3 GLU A 294      14.044  30.400   8.781  1.00 28.23           H
ATOM   4330  HG2 GLU A 294      15.577  30.057  10.380  1.00 39.12           H
ATOM   4331  HG3 GLU A 294      14.500  28.918  10.659  1.00 39.12           H
ATOM   4332  N   ASP A 295      13.810  27.434   6.015  1.00 16.99           N
ATOM   4333  CA  ASP A 295      13.690  27.397   4.571  1.00 17.14           C
ATOM   4334  C   ASP A 295      12.269  27.213   4.076  1.00 19.82           C
ATOM   4335  O   ASP A 295      12.091  27.225   2.854  1.00 20.02           O
ATOM   4336  CB  ASP A 295      14.538  26.271   3.957  1.00 15.51           C
ATOM   4337  CG  ASP A 295      16.016  26.369   4.317  1.00 23.43           C
ATOM   4338  OD1 ASP A 295      16.645  25.318   4.474  1.00 20.33           O
ATOM   4339  OD2 ASP A 295      16.542  27.496   4.478  1.00 19.53           O1-
ATOM   4340  H   ASP A 295      14.103  26.709   6.372  1.00 20.38           H
ATOM   4341  HA  ASP A 295      14.017  28.238   4.214  1.00 20.57           H
ATOM   4342  HB2 ASP A 295      14.209  25.417   4.280  1.00 18.61           H
ATOM   4343  HB3 ASP A 295      14.463  26.311   2.991  1.00 18.61           H
ATOM   4344  N   PHE A 296      11.266  27.014   4.953  1.00 16.54           N
ATOM   4345  CA  PHE A 296       9.889  26.740   4.526  1.00 14.92           C
ATOM   4346  C   PHE A 296       8.903  27.779   5.057  1.00 17.82           C
ATOM   4347  O   PHE A 296       9.008  28.204   6.205  1.00 14.88           O
ATOM   4348  CB  PHE A 296       9.447  25.343   5.002  1.00 20.07           C
ATOM   4349  CG  PHE A 296      10.351  24.252   4.533  1.00 18.55           C
ATOM   4350  CD1 PHE A 296      11.445  23.906   5.273  1.00 16.88           C
ATOM   4351  CD2 PHE A 296      10.135  23.637   3.323  1.00 17.26           C
ATOM   4352  CE1 PHE A 296      12.327  22.915   4.833  1.00 14.21           C
ATOM   4353  CE2 PHE A 296      10.969  22.659   2.871  1.00 11.49           C
ATOM   4354  CZ  PHE A 296      12.083  22.284   3.638  1.00 17.05           C
ATOM   4355  H   PHE A 296      11.365  27.034   5.808  1.00 19.84           H
ATOM   4356  HA  PHE A 296       9.850  26.755   3.557  1.00 17.90           H
ATOM   4357  HB2 PHE A 296       9.439  25.328   5.972  1.00 24.09           H
ATOM   4358  HB3 PHE A 296       8.557  25.161   4.661  1.00 24.09           H
ATOM   4359  HD1 PHE A 296      11.602  24.332   6.085  1.00 20.25           H
ATOM   4360  HD2 PHE A 296       9.395  23.877   2.814  1.00 20.71           H
ATOM   4361  HE1 PHE A 296      13.060  22.672   5.351  1.00 17.05           H
ATOM   4362  HE2 PHE A 296      10.800  22.242   2.057  1.00 13.79           H
ATOM   4363  HZ  PHE A 296      12.658  21.620   3.333  1.00 20.46           H
ATOM   4364  N   GLN A 297       7.919  28.147   4.229  1.00 14.19           N
ATOM   4365  CA  GLN A 297       6.825  29.007   4.651  1.00 22.17           C
ATOM   4366  C   GLN A 297       5.529  28.426   4.122  1.00 14.46           C
ATOM   4367  O   GLN A 297       5.404  28.136   2.926  1.00 21.28           O
ATOM   4368  CB  GLN A 297       7.051  30.430   4.141  1.00 21.26           C
ATOM   4369  CG  GLN A 297       6.184  31.525   4.692  1.00 28.68           C
ATOM   4370  CD  GLN A 297       6.718  32.889   4.187  1.00 41.32           C
ATOM   4371  OE1 GLN A 297       7.805  33.347   4.600  1.00 35.54           O
ATOM   4372  NE2 GLN A 297       5.994  33.494   3.226  1.00 42.55           N
ATOM   4373  H   GLN A 297       7.869  27.904   3.405  1.00 17.03           H
ATOM   4374  HA  GLN A 297       6.782  29.028   5.620  1.00 26.60           H
ATOM   4375  HB2 GLN A 297       7.970  30.673   4.337  1.00 25.51           H
ATOM   4376  HB3 GLN A 297       6.923  30.426   3.180  1.00 25.51           H
ATOM   4377  HG2 GLN A 297       5.273  31.411   4.378  1.00 34.41           H
ATOM   4378  HG3 GLN A 297       6.218  31.516   5.661  1.00 34.41           H
ATOM   4379 HE21 GLN A 297       5.279  33.121   2.928  1.00 51.06           H
ATOM   4380 HE22 GLN A 297       6.247  34.253   2.911  1.00 51.06           H
ATOM   4381  N   ILE A 298       4.612  28.166   5.029  1.00 16.58           N
ATOM   4382  CA  ILE A 298       3.230  27.862   4.673  1.00 14.33           C
ATOM   4383  C   ILE A 298       2.524  29.178   4.476  1.00 21.75           C
ATOM   4384  O   ILE A 298       2.584  30.057   5.343  1.00 20.20           O
ATOM   4385  CB  ILE A 298       2.539  27.025   5.761  1.00 20.16           C
ATOM   4386  CG1 ILE A 298       3.090  25.589   5.762  1.00 18.34           C
ATOM   4387  CG2 ILE A 298       1.033  27.019   5.541  1.00 14.81           C
ATOM   4388  CD1 ILE A 298       2.617  24.724   4.620  1.00 15.54           C
ATOM   4389  H   ILE A 298       4.762  28.157   5.876  1.00 19.90           H
ATOM   4390  HA  ILE A 298       3.207  27.368   3.839  1.00 17.19           H
ATOM   4391  HB  ILE A 298       2.724  27.428   6.624  1.00 24.19           H
ATOM   4392 HG12 ILE A 298       4.058  25.629   5.717  1.00 22.01           H
ATOM   4393 HG13 ILE A 298       2.821  25.156   6.588  1.00 22.01           H
ATOM   4394 HG21 ILE A 298       0.615  26.487   6.236  1.00 17.78           H
ATOM   4395 HG22 ILE A 298       0.704  27.931   5.580  1.00 17.78           H
ATOM   4396 HG23 ILE A 298       0.843  26.635   4.671  1.00 17.78           H
ATOM   4397 HD11 ILE A 298       3.014  23.843   4.706  1.00 18.65           H
ATOM   4398 HD12 ILE A 298       1.650  24.656   4.656  1.00 18.65           H
ATOM   4399 HD13 ILE A 298       2.890  25.131   3.783  1.00 18.65           H
ATOM   4400  N   GLU A 299       1.888  29.348   3.337  1.00 16.62           N
ATOM   4401  CA  GLU A 299       1.293  30.645   3.066  1.00 19.25           C
ATOM   4402  C   GLU A 299      -0.185  30.467   2.722  1.00 18.00           C
ATOM   4403  O   GLU A 299      -0.588  29.450   2.148  1.00 16.57           O
ATOM   4404  CB  GLU A 299       2.089  31.410   2.010  1.00 30.26           C
ATOM   4405  CG  GLU A 299       1.702  31.188   0.629  1.00 28.81           C
ATOM   4406  CD  GLU A 299       2.226  32.296  -0.280  1.00 45.75           C
ATOM   4407  OE1 GLU A 299       3.434  32.634  -0.123  1.00 35.58           O
ATOM   4408  OE2 GLU A 299       1.430  32.798  -1.137  1.00 34.40           O1-
ATOM   4409  H   GLU A 299       1.786  28.755   2.722  1.00 19.95           H
ATOM   4410  HA  GLU A 299       1.331  31.169   3.882  1.00 23.10           H
ATOM   4411  HB2 GLU A 299       1.996  32.359   2.186  1.00 36.32           H
ATOM   4412  HB3 GLU A 299       3.022  31.158   2.091  1.00 36.32           H
ATOM   4413  HG2 GLU A 299       2.070  30.344   0.324  1.00 34.57           H
ATOM   4414  HG3 GLU A 299       0.734  31.175   0.565  1.00 34.57           H
ATOM   4415  N   GLY A 300      -1.017  31.399   3.206  1.00 17.65           N
ATOM   4416  CA  GLY A 300      -2.448  31.313   2.970  1.00 16.96           C
ATOM   4417  C   GLY A 300      -3.152  30.219   3.750  1.00 14.31           C
ATOM   4418  O   GLY A 300      -4.180  29.702   3.288  1.00 17.41           O
ATOM   4419  H   GLY A 300      -0.773  32.082   3.669  1.00 21.18           H
ATOM   4420  HA2 GLY A 300      -2.858  32.160   3.204  1.00 20.36           H
ATOM   4421  HA3 GLY A 300      -2.602  31.154   2.025  1.00 20.36           H
ATOM   4422  N   TYR A 301      -2.617  29.835   4.912  1.00 17.21           N
ATOM   4423  CA  TYR A 301      -3.241  28.808   5.751  1.00 16.74           C
ATOM   4424  C   TYR A 301      -4.270  29.485   6.657  1.00 18.18           C
ATOM   4425  O   TYR A 301      -3.917  30.319   7.504  1.00 16.11           O
ATOM   4426  CB  TYR A 301      -2.191  28.051   6.565  1.00 13.54           C
ATOM   4427  CG  TYR A 301      -2.713  26.830   7.348  1.00 15.97           C
ATOM   4428  CD1 TYR A 301      -3.533  25.899   6.754  1.00 14.56           C
ATOM   4429  CD2 TYR A 301      -2.326  26.623   8.666  1.00 18.22           C
ATOM   4430  CE1 TYR A 301      -4.005  24.791   7.475  1.00 16.08           C
ATOM   4431  CE2 TYR A 301      -2.756  25.545   9.388  1.00 16.87           C
ATOM   4432  CZ  TYR A 301      -3.592  24.628   8.798  1.00 17.14           C
ATOM   4433  OH  TYR A 301      -3.992  23.557   9.567  1.00 16.25           O
ATOM   4434  H   TYR A 301      -1.889  30.155   5.238  1.00 20.65           H
ATOM   4435  HA  TYR A 301      -3.706  28.171   5.187  1.00 20.08           H
ATOM   4436  HB2 TYR A 301      -1.502  27.736   5.960  1.00 16.25           H
ATOM   4437  HB3 TYR A 301      -1.801  28.664   7.208  1.00 16.25           H
ATOM   4438  HD1 TYR A 301      -3.803  26.023   5.873  1.00 17.47           H
ATOM   4439  HD2 TYR A 301      -1.763  27.242   9.073  1.00 21.86           H
ATOM   4440  HE1 TYR A 301      -4.563  24.165   7.072  1.00 19.30           H
ATOM   4441  HE2 TYR A 301      -2.487  25.435  10.272  1.00 20.24           H
ATOM   4442  HH  TYR A 301      -4.497  23.055   9.121  1.00 19.50           H
ATOM   4443  N   ASN A 302      -5.535  29.107   6.499  1.00 19.95           N
ATOM   4444  CA  ASN A 302      -6.616  29.689   7.286  1.00 21.17           C
ATOM   4445  C   ASN A 302      -7.531  28.587   7.810  1.00 17.71           C
ATOM   4446  O   ASN A 302      -8.660  28.404   7.340  1.00 20.19           O
ATOM   4447  CB  ASN A 302      -7.397  30.703   6.462  1.00 23.09           C
ATOM   4448  CG  ASN A 302      -8.424  31.439   7.315  1.00 25.97           C
ATOM   4449  OD1 ASN A 302      -8.129  31.861   8.438  1.00 24.92           O
ATOM   4450  ND2 ASN A 302      -9.635  31.541   6.811  1.00 25.33           N
ATOM   4451  H   ASN A 302      -5.795  28.510   5.937  1.00 23.94           H
ATOM   4452  HA  ASN A 302      -6.237  30.152   8.049  1.00 25.40           H
ATOM   4453  HB2 ASN A 302      -6.783  31.357   6.093  1.00 27.71           H
ATOM   4454  HB3 ASN A 302      -7.867  30.243   5.749  1.00 27.71           H
ATOM   4455 HD21 ASN A 302     -10.251  31.946   7.252  1.00 30.40           H
ATOM   4456 HD22 ASN A 302      -9.809  31.202   6.040  1.00 30.40           H
ATOM   4457  N   PRO A 303      -7.045  27.801   8.749  1.00 16.03           N
ATOM   4458  CA  PRO A 303      -7.808  26.668   9.248  1.00 12.94           C
ATOM   4459  C   PRO A 303      -8.899  27.129  10.175  1.00 13.56           C
ATOM   4460  O   PRO A 303      -8.826  28.199  10.771  1.00 17.17           O
ATOM   4461  CB  PRO A 303      -6.779  25.883  10.050  1.00 15.11           C
ATOM   4462  CG  PRO A 303      -5.922  26.946  10.587  1.00 16.01           C
ATOM   4463  CD  PRO A 303      -5.750  27.900   9.422  1.00 16.78           C
ATOM   4464  HA  PRO A 303      -8.168  26.129   8.526  1.00 15.53           H
ATOM   4465  HB2 PRO A 303      -7.215  25.390  10.763  1.00 18.14           H
ATOM   4466  HB3 PRO A 303      -6.279  25.291   9.466  1.00 18.14           H
ATOM   4467  HG2 PRO A 303      -6.366  27.384  11.330  1.00 19.21           H
ATOM   4468  HG3 PRO A 303      -5.068  26.576  10.861  1.00 19.21           H
ATOM   4469  HD2 PRO A 303      -5.597  28.803   9.739  1.00 20.14           H
ATOM   4470  HD3 PRO A 303      -5.037  27.598   8.836  1.00 20.14           H
ATOM   4471  N   HIS A 304      -9.877  26.274  10.311  1.00 16.17           N
ATOM   4472  CA  HIS A 304     -10.818  26.311  11.414  1.00 12.07           C
ATOM   4473  C   HIS A 304     -10.065  26.102  12.724  1.00 18.45           C
ATOM   4474  O   HIS A 304      -8.870  25.769  12.724  1.00 15.96           O
ATOM   4475  CB  HIS A 304     -11.873  25.222  11.246  1.00 15.83           C
ATOM   4476  CG  HIS A 304     -12.833  25.475  10.126  1.00 19.11           C
ATOM   4477  ND1 HIS A 304     -14.039  26.109  10.312  1.00 17.86           N
ATOM   4478  CD2 HIS A 304     -12.770  25.176   8.806  1.00 14.86           C
ATOM   4479  CE1 HIS A 304     -14.686  26.179   9.162  1.00 17.78           C
ATOM   4480  NE2 HIS A 304     -13.933  25.630   8.230  1.00 19.42           N
ATOM   4481  H   HIS A 304     -10.028  25.633   9.758  1.00 19.40           H
ATOM   4482  HA  HIS A 304     -11.259  27.174  11.441  1.00 14.48           H
ATOM   4483  HB2 HIS A 304     -12.386  25.156  12.066  1.00 18.99           H
ATOM   4484  HB3 HIS A 304     -11.427  24.379  11.069  1.00 18.99           H
ATOM   4485  HD2 HIS A 304     -12.071  24.744   8.371  1.00 17.84           H
ATOM   4486  HE1 HIS A 304     -15.521  26.568   9.029  1.00 21.34           H
ATOM   4487  HE2 HIS A 304     -14.138  25.562   7.397  1.00 23.30           H
ATOM   4488  N   PRO A 305     -10.725  26.275  13.856  1.00 15.08           N
ATOM   4489  CA  PRO A 305     -10.036  26.130  15.140  1.00 18.01           C
ATOM   4490  C   PRO A 305      -9.484  24.738  15.393  1.00 19.79           C
ATOM   4491  O   PRO A 305      -9.951  23.728  14.856  1.00 20.30           O
ATOM   4492  CB  PRO A 305     -11.123  26.487  16.162  1.00 20.37           C
ATOM   4493  CG  PRO A 305     -12.066  27.435  15.356  1.00 25.38           C
ATOM   4494  CD  PRO A 305     -12.082  26.865  13.981  1.00 17.08           C
ATOM   4495  HA  PRO A 305      -9.314  26.775  15.205  1.00 21.62           H
ATOM   4496  HB2 PRO A 305     -11.591  25.685  16.443  1.00 24.45           H
ATOM   4497  HB3 PRO A 305     -10.730  26.947  16.919  1.00 24.45           H
ATOM   4498  HG2 PRO A 305     -12.955  27.423  15.745  1.00 30.46           H
ATOM   4499  HG3 PRO A 305     -11.703  28.335  15.352  1.00 30.46           H
ATOM   4500  HD2 PRO A 305     -12.760  26.175  13.906  1.00 20.49           H
ATOM   4501  HD3 PRO A 305     -12.210  27.566  13.323  1.00 20.49           H
ATOM   4502  N   THR A 306      -8.489  24.703  16.270  1.00 20.79           N
ATOM   4503  CA  THR A 306      -7.873  23.455  16.659  1.00 19.38           C
ATOM   4504  C   THR A 306      -8.913  22.563  17.304  1.00 13.03           C
ATOM   4505  O   THR A 306      -9.837  23.016  17.976  1.00 13.31           O
ATOM   4506  CB  THR A 306      -6.700  23.677  17.629  1.00 28.35           C
ATOM   4507  OG1 THR A 306      -7.197  23.921  18.938  1.00 38.64           O
ATOM   4508  CG2 THR A 306      -5.827  24.852  17.247  1.00 19.96           C
ATOM   4509  H   THR A 306      -8.154  25.396  16.653  1.00 24.95           H
ATOM   4510  HA  THR A 306      -7.534  23.005  15.870  1.00 23.26           H
ATOM   4511  HB  THR A 306      -6.145  22.881  17.644  1.00 34.01           H
ATOM   4512  HG1 THR A 306      -6.559  24.043  19.470  1.00 46.37           H
ATOM   4513 HG21 THR A 306      -5.105  24.950  17.886  1.00 23.95           H
ATOM   4514 HG22 THR A 306      -5.450  24.711  16.364  1.00 23.95           H
ATOM   4515 HG23 THR A 306      -6.354  25.667  17.238  1.00 23.95           H
ATOM   4516  N   ILE A 307      -8.771  21.279  17.043  1.00 15.18           N
ATOM   4517  CA  ILE A 307      -9.556  20.238  17.683  1.00 17.95           C
ATOM   4518  C   ILE A 307      -8.561  19.319  18.378  1.00 23.83           C
ATOM   4519  O   ILE A 307      -7.719  18.700  17.716  1.00 20.37           O
ATOM   4520  CB  ILE A 307     -10.419  19.464  16.678  1.00 15.29           C
ATOM   4521  CG1 ILE A 307     -11.384  20.394  15.933  1.00 16.64           C
ATOM   4522  CG2 ILE A 307     -11.231  18.403  17.405  1.00 15.49           C
ATOM   4523  CD1 ILE A 307     -12.185  19.733  14.792  1.00 15.41           C
ATOM   4524  H   ILE A 307      -8.203  20.971  16.475  1.00 18.21           H
ATOM   4525  HA  ILE A 307     -10.136  20.631  18.353  1.00 21.54           H
ATOM   4526  HB  ILE A 307      -9.839  19.029  16.033  1.00 18.35           H
ATOM   4527 HG12 ILE A 307     -12.023  20.750  16.570  1.00 19.97           H
ATOM   4528 HG13 ILE A 307     -10.872  21.122  15.546  1.00 19.97           H
ATOM   4529 HG21 ILE A 307     -11.771  17.922  16.759  1.00 18.59           H
ATOM   4530 HG22 ILE A 307     -10.624  17.792  17.850  1.00 18.59           H
ATOM   4531 HG23 ILE A 307     -11.802  18.836  18.058  1.00 18.59           H
ATOM   4532 HD11 ILE A 307     -12.762  20.399  14.385  1.00 18.50           H
ATOM   4533 HD12 ILE A 307     -11.565  19.385  14.132  1.00 18.50           H
ATOM   4534 HD13 ILE A 307     -12.719  19.011  15.158  1.00 18.50           H
ATOM   4535  N   LYS A 308      -8.663  19.212  19.697  1.00 14.74           N
ATOM   4536  CA  LYS A 308      -7.764  18.333  20.430  1.00 19.54           C
ATOM   4537  C   LYS A 308      -8.301  16.923  20.330  1.00 22.04           C
ATOM   4538  O   LYS A 308      -9.510  16.703  20.454  1.00 21.89           O
ATOM   4539  CB  LYS A 308      -7.667  18.711  21.901  1.00 29.03           C
ATOM   4540  CG  LYS A 308      -6.896  19.979  22.209  1.00 36.57           C
ATOM   4541  CD  LYS A 308      -6.972  20.314  23.739  1.00 42.86           C
ATOM   4542  CE  LYS A 308      -6.375  19.230  24.675  1.00 38.61           C
ATOM   4543  NZ  LYS A 308      -6.494  19.616  26.141  1.00 38.18           N1+
ATOM   4544  H   LYS A 308      -9.234  19.631  20.185  1.00 17.69           H
ATOM   4545  HA  LYS A 308      -6.877  18.362  20.037  1.00 23.45           H
ATOM   4546  HB2 LYS A 308      -8.566  18.828  22.246  1.00 34.84           H
ATOM   4547  HB3 LYS A 308      -7.232  17.985  22.375  1.00 34.84           H
ATOM   4548  HG2 LYS A 308      -5.964  19.857  21.968  1.00 43.89           H
ATOM   4549  HG3 LYS A 308      -7.280  20.719  21.713  1.00 43.89           H
ATOM   4550  HD2 LYS A 308      -6.488  21.139  23.899  1.00 51.43           H
ATOM   4551  HD3 LYS A 308      -7.904  20.431  23.983  1.00 51.43           H
ATOM   4552  HE2 LYS A 308      -6.853  18.396  24.542  1.00 46.33           H
ATOM   4553  HE3 LYS A 308      -5.435  19.114  24.468  1.00 46.33           H
ATOM   4554  HZ1 LYS A 308      -6.144  18.977  26.653  1.00 45.81           H
ATOM   4555  HZ2 LYS A 308      -6.059  20.378  26.291  1.00 45.81           H
ATOM   4556  HZ3 LYS A 308      -7.350  19.724  26.359  1.00 45.81           H
ATOM   4557  N   MET A 309      -7.394  15.982  20.082  1.00 19.39           N
ATOM   4558  CA  MET A 309      -7.694  14.552  20.004  1.00 26.24           C
ATOM   4559  C   MET A 309      -6.811  13.871  21.050  1.00 29.57           C
ATOM   4560  O   MET A 309      -5.592  13.799  20.877  1.00 39.13           O
ATOM   4561  CB  MET A 309      -7.390  14.036  18.605  1.00 21.83           C
ATOM   4562  CG  MET A 309      -8.078  14.771  17.477  1.00 22.90           C
ATOM   4563  SD  MET A 309      -9.720  14.158  17.061  1.00 20.37           S
ATOM   4564  CE  MET A 309      -9.989  15.273  15.712  1.00 14.49           C
ATOM   4565  H   MET A 309      -6.562  16.156  19.949  1.00 23.27           H
ATOM   4566  HA  MET A 309      -8.631  14.396  20.205  1.00 31.48           H
ATOM   4567  HB2 MET A 309      -6.434  14.102  18.455  1.00 26.19           H
ATOM   4568  HB3 MET A 309      -7.663  13.107  18.555  1.00 26.19           H
ATOM   4569  HG2 MET A 309      -8.168  15.704  17.726  1.00 27.48           H
ATOM   4570  HG3 MET A 309      -7.528  14.699  16.681  1.00 27.48           H
ATOM   4571  HE1 MET A 309     -10.864  15.100  15.329  1.00 17.39           H
ATOM   4572  HE2 MET A 309      -9.947  16.184  16.043  1.00 17.39           H
ATOM   4573  HE3 MET A 309      -9.301  15.131  15.044  1.00 17.39           H
ATOM   4574  N   GLU A 310      -7.398  13.410  22.144  1.00 28.04           N
ATOM   4575  CA  GLU A 310      -6.604  12.813  23.209  1.00 34.48           C
ATOM   4576  C   GLU A 310      -5.859  11.566  22.716  1.00 35.59           C
ATOM   4577  O   GLU A 310      -6.414  10.710  22.014  1.00 27.88           O
ATOM   4578  CB  GLU A 310      -7.516  12.457  24.387  1.00 42.54           C
ATOM   4579  CG  GLU A 310      -6.858  11.640  25.520  1.00 49.94           C
ATOM   4580  CD  GLU A 310      -7.834  11.261  26.637  1.00 52.75           C
ATOM   4581  OE1 GLU A 310      -8.473  12.181  27.193  1.00 55.19           O
ATOM   4582  OE2 GLU A 310      -7.961  10.048  26.958  1.00 56.26           O1-
ATOM   4583  H   GLU A 310      -8.244  13.429  22.295  1.00 33.65           H
ATOM   4584  HA  GLU A 310      -5.947  13.457  23.517  1.00 41.38           H
ATOM   4585  HB2 GLU A 310      -7.847  13.281  24.777  1.00 51.05           H
ATOM   4586  HB3 GLU A 310      -8.262  11.937  24.050  1.00 51.05           H
ATOM   4587  HG2 GLU A 310      -6.497  10.820  25.148  1.00 59.92           H
ATOM   4588  HG3 GLU A 310      -6.144  12.166  25.914  1.00 59.92           H
ATOM   4589  N   MET A 311      -4.611  11.435  23.156  1.00 36.26           N
ATOM   4590  CA  MET A 311      -3.758  10.308  22.772  1.00 37.96           C
ATOM   4591  C   MET A 311      -4.221   9.017  23.433  1.00 33.72           C
ATOM   4592  O   MET A 311      -4.422   8.974  24.651  1.00 41.88           O
ATOM   4593  CB  MET A 311      -2.319  10.584  23.187  1.00 41.34           C
ATOM   4594  CG  MET A 311      -1.378  10.857  22.044  1.00 48.78           C
ATOM   4595  SD  MET A 311      -0.860   9.290  21.330  1.00 47.14           S
ATOM   4596  CE  MET A 311       0.812   9.284  21.999  1.00 32.36           C
ATOM   4597  H   MET A 311      -4.228  11.994  23.687  1.00 43.51           H
ATOM   4598  HA  MET A 311      -3.782  10.202  21.808  1.00 45.56           H
ATOM   4599  HB2 MET A 311      -2.308  11.361  23.768  1.00 49.61           H
ATOM   4600  HB3 MET A 311      -1.982   9.812  23.668  1.00 49.61           H
ATOM   4601  HG2 MET A 311      -1.832  11.376  21.362  1.00 58.54           H
ATOM   4602  HG3 MET A 311      -0.594  11.326  22.369  1.00 58.54           H
ATOM   4603  HE1 MET A 311       1.266   8.478  21.707  1.00 38.84           H
ATOM   4604  HE2 MET A 311       1.285  10.067  21.674  1.00 38.84           H
ATOM   4605  HE3 MET A 311       0.765   9.305  22.968  1.00 38.84           H
ATOM   4606  N   ALA A 312      -4.360   7.956  22.638  1.00 33.56           N
ATOM   4607  CA  ALA A 312      -4.828   6.680  23.177  1.00 42.84           C
ATOM   4608  C   ALA A 312      -3.731   5.962  23.955  1.00 42.08           C
ATOM   4609  O   ALA A 312      -2.549   6.013  23.589  1.00 37.95           O
ATOM   4610  CB  ALA A 312      -5.343   5.753  22.069  1.00 35.79           C
ATOM   4611  H   ALA A 312      -4.192   7.948  21.795  1.00 40.27           H
ATOM   4612  HA  ALA A 312      -5.562   6.850  23.788  1.00 51.41           H
ATOM   4613  HB1 ALA A 312      -5.643   4.921  22.467  1.00 42.95           H
ATOM   4614  HB2 ALA A 312      -6.082   6.187  21.613  1.00 42.95           H
ATOM   4615  HB3 ALA A 312      -4.623   5.580  21.442  1.00 42.95           H
ATOM   4616  N   VAL A 313      -4.161   5.302  25.040  1.00 52.90           N
ATOM   4617  CA  VAL A 313      -3.409   4.325  25.871  1.00 55.58           C
ATOM   4618  C   VAL A 313      -4.071   4.306  27.256  1.00 51.95           C
ATOM   4619  O   VAL A 313      -3.419   4.281  28.305  1.00 60.02           O
ATOM   4620  CB  VAL A 313      -1.883   4.616  25.953  1.00 53.59           C
ATOM   4621  CG1 VAL A 313      -1.598   6.000  26.570  1.00 49.99           C
ATOM   4622  CG2 VAL A 313      -1.160   3.466  26.700  1.00 52.10           C
ATOM   4623  OXT VAL A 313      -5.308   4.282  27.354  1.00 58.09           O1-
ATOM   4624  H   VAL A 313      -4.959   5.413  25.343  1.00 63.48           H
ATOM   4625  HA  VAL A 313      -3.517   3.443  25.482  1.00 66.70           H
ATOM   4626  HB  VAL A 313      -1.531   4.632  25.049  1.00 64.30           H
ATOM   4627 HG11 VAL A 313      -0.638   6.139  26.602  1.00 59.99           H
ATOM   4628 HG12 VAL A 313      -2.013   6.682  26.020  1.00 59.99           H
ATOM   4629 HG13 VAL A 313      -1.966   6.027  27.467  1.00 59.99           H
ATOM   4630 HG21 VAL A 313      -0.212   3.664  26.742  1.00 62.52           H
ATOM   4631 HG22 VAL A 313      -1.523   3.396  27.597  1.00 62.52           H
ATOM   4632 HG23 VAL A 313      -1.305   2.637  26.218  1.00 62.52           H
TER
ATOM   4633  N   PRO B  26     -24.879  -6.838  -4.971  1.00 48.37           N
ATOM   4634  CA  PRO B  26     -23.772  -5.924  -5.257  1.00 47.14           C
ATOM   4635  C   PRO B  26     -23.073  -6.188  -6.609  1.00 42.48           C
ATOM   4636  O   PRO B  26     -23.248  -7.248  -7.219  1.00 47.50           O
ATOM   4637  CB  PRO B  26     -22.831  -6.165  -4.075  1.00 45.69           C
ATOM   4638  CG  PRO B  26     -23.773  -6.422  -2.937  1.00 43.61           C
ATOM   4639  CD  PRO B  26     -24.891  -7.238  -3.551  1.00 47.52           C
ATOM   4640  H1  PRO B  26     -25.181  -7.451  -5.645  1.00 58.04           H
ATOM   4641  HA  PRO B  26     -24.083  -5.006  -5.234  1.00 56.57           H
ATOM   4642  HB2 PRO B  26     -22.293  -5.374  -3.912  1.00 54.82           H
ATOM   4643  HB3 PRO B  26     -22.272  -6.938  -4.247  1.00 54.82           H
ATOM   4644  HG2 PRO B  26     -24.109  -5.580  -2.591  1.00 52.34           H
ATOM   4645  HG3 PRO B  26     -23.319  -6.925  -2.242  1.00 52.34           H
ATOM   4646  HD2 PRO B  26     -24.703  -8.186  -3.466  1.00 57.02           H
ATOM   4647  HD3 PRO B  26     -25.740  -7.007  -3.142  1.00 57.02           H
ATOM   4648  N   PRO B  27     -22.290  -5.217  -7.072  1.00 42.11           N
ATOM   4649  CA  PRO B  27     -21.678  -5.324  -8.403  1.00 41.26           C
ATOM   4650  C   PRO B  27     -20.517  -6.311  -8.428  1.00 34.23           C
ATOM   4651  O   PRO B  27     -19.864  -6.581  -7.422  1.00 36.24           O
ATOM   4652  CB  PRO B  27     -21.202  -3.898  -8.685  1.00 40.90           C
ATOM   4653  CG  PRO B  27     -20.915  -3.352  -7.307  1.00 41.14           C
ATOM   4654  CD  PRO B  27     -21.995  -3.926  -6.432  1.00 37.96           C
ATOM   4655  HA  PRO B  27     -22.340  -5.582  -9.064  1.00 49.51           H
ATOM   4656  HB2 PRO B  27     -20.398  -3.917  -9.227  1.00 49.08           H
ATOM   4657  HB3 PRO B  27     -21.906  -3.393  -9.121  1.00 49.08           H
ATOM   4658  HG2 PRO B  27     -20.040  -3.648  -7.013  1.00 49.37           H
ATOM   4659  HG3 PRO B  27     -20.964  -2.383  -7.323  1.00 49.37           H
ATOM   4660  HD2 PRO B  27     -21.664  -4.062  -5.530  1.00 45.55           H
ATOM   4661  HD3 PRO B  27     -22.779  -3.355  -6.442  1.00 45.55           H
ATOM   4662  N   HIS B  28     -20.258  -6.838  -9.616  1.00 25.60           N
ATOM   4663  CA  HIS B  28     -19.241  -7.863  -9.781  1.00 30.74           C
ATOM   4664  C   HIS B  28     -17.856  -7.295  -9.457  1.00 23.10           C
ATOM   4665  O   HIS B  28     -17.436  -6.299 -10.037  1.00 24.60           O
ATOM   4666  CB  HIS B  28     -19.298  -8.376 -11.218  1.00 27.92           C
ATOM   4667  CG  HIS B  28     -18.607  -9.680 -11.410  1.00 29.21           C
ATOM   4668  ND1 HIS B  28     -17.331  -9.917 -10.945  1.00 23.39           N
ATOM   4669  CD2 HIS B  28     -19.019 -10.830 -11.995  1.00 34.24           C
ATOM   4670  CE1 HIS B  28     -16.980 -11.152 -11.250  1.00 33.74           C
ATOM   4671  NE2 HIS B  28     -17.989 -11.731 -11.879  1.00 30.12           N
ATOM   4672  H   HIS B  28     -20.659  -6.618 -10.345  1.00 30.72           H
ATOM   4673  HA  HIS B  28     -19.422  -8.602  -9.180  1.00 36.88           H
ATOM   4674  HB2 HIS B  28     -18.874  -7.726 -11.800  1.00 33.50           H
ATOM   4675  HB3 HIS B  28     -20.227  -8.491 -11.473  1.00 33.50           H
ATOM   4676  HD2 HIS B  28     -19.844 -10.981 -12.398  1.00 41.08           H
ATOM   4677  HE1 HIS B  28     -16.166 -11.552 -11.046  1.00 40.49           H
ATOM   4678  HE2 HIS B  28     -17.995 -12.537 -12.178  1.00 36.15           H
ATOM   4679  N   GLY B  29     -17.132  -7.937  -8.537  1.00 33.32           N
ATOM   4680  CA  GLY B  29     -15.832  -7.405  -8.125  1.00 27.70           C
ATOM   4681  C   GLY B  29     -14.822  -7.274  -9.253  1.00 27.92           C
ATOM   4682  O   GLY B  29     -13.925  -6.416  -9.196  1.00 25.53           O
ATOM   4683  H   GLY B  29     -17.365  -8.665  -8.143  1.00 39.99           H
ATOM   4684  HA2 GLY B  29     -15.960  -6.528  -7.732  1.00 33.24           H
ATOM   4685  HA3 GLY B  29     -15.453  -7.987  -7.448  1.00 33.24           H
ATOM   4686  N   GLU B  30     -14.966  -8.093 -10.301  1.00 22.39           N
ATOM   4687  CA  GLU B  30     -14.085  -8.031 -11.462  1.00 25.79           C
ATOM   4688  C   GLU B  30     -14.192  -6.712 -12.224  1.00 21.76           C
ATOM   4689  O   GLU B  30     -13.281  -6.381 -12.992  1.00 18.91           O
ATOM   4690  CB  GLU B  30     -14.389  -9.194 -12.415  1.00 18.36           C
ATOM   4691  CG  GLU B  30     -13.480  -9.231 -13.595  1.00 18.26           C
ATOM   4692  CD  GLU B  30     -13.467 -10.546 -14.339  1.00 23.67           C
ATOM   4693  OE1 GLU B  30     -12.720 -10.634 -15.348  1.00 20.28           O
ATOM   4694  OE2 GLU B  30     -14.189 -11.501 -13.935  1.00 23.35           O1-
ATOM   4695  H   GLU B  30     -15.574  -8.698 -10.359  1.00 26.87           H
ATOM   4696  HA  GLU B  30     -13.167  -8.125 -11.162  1.00 30.95           H
ATOM   4697  HB2 GLU B  30     -14.288 -10.031 -11.933  1.00 22.03           H
ATOM   4698  HB3 GLU B  30     -15.298  -9.106 -12.740  1.00 22.03           H
ATOM   4699  HG2 GLU B  30     -13.755  -8.542 -14.220  1.00 21.91           H
ATOM   4700  HG3 GLU B  30     -12.574  -9.055 -13.294  1.00 21.91           H
ATOM   4701  N   LEU B  31     -15.284  -5.955 -12.048  1.00 22.79           N
ATOM   4702  CA  LEU B  31     -15.405  -4.677 -12.730  1.00 23.14           C
ATOM   4703  C   LEU B  31     -14.371  -3.686 -12.214  1.00 23.38           C
ATOM   4704  O   LEU B  31     -14.022  -2.743 -12.929  1.00 24.39           O
ATOM   4705  CB  LEU B  31     -16.827  -4.117 -12.560  1.00 27.67           C
ATOM   4706  CG  LEU B  31     -17.986  -4.914 -13.207  1.00 27.30           C
ATOM   4707  CD1 LEU B  31     -19.328  -4.319 -12.874  1.00 29.57           C
ATOM   4708  CD2 LEU B  31     -17.849  -4.979 -14.677  1.00 25.16           C
ATOM   4709  H   LEU B  31     -15.952  -6.160 -11.547  1.00 27.35           H
ATOM   4710  HA  LEU B  31     -15.246  -4.809 -13.677  1.00 27.77           H
ATOM   4711  HB2 LEU B  31     -17.016  -4.061 -11.610  1.00 33.20           H
ATOM   4712  HB3 LEU B  31     -16.846  -3.226 -12.941  1.00 33.20           H
ATOM   4713  HG  LEU B  31     -17.971  -5.822 -12.867  1.00 32.76           H
ATOM   4714 HD11 LEU B  31     -20.022  -4.847 -13.298  1.00 35.49           H
ATOM   4715 HD12 LEU B  31     -19.446  -4.328 -11.911  1.00 35.49           H
ATOM   4716 HD13 LEU B  31     -19.359  -3.406 -13.202  1.00 35.49           H
ATOM   4717 HD21 LEU B  31     -18.592  -5.484 -15.041  1.00 30.19           H
ATOM   4718 HD22 LEU B  31     -17.855  -4.077 -15.034  1.00 30.19           H
ATOM   4719 HD23 LEU B  31     -17.011  -5.417 -14.896  1.00 30.19           H
ATOM   4720  N   GLN B  32     -13.866  -3.893 -10.994  1.00 21.99           N
ATOM   4721  CA  GLN B  32     -12.814  -3.023 -10.474  1.00 30.35           C
ATOM   4722  C   GLN B  32     -11.549  -3.172 -11.304  1.00 23.03           C
ATOM   4723  O   GLN B  32     -10.984  -2.175 -11.773  1.00 21.12           O
ATOM   4724  CB  GLN B  32     -12.541  -3.340  -9.007  1.00 20.60           C
ATOM   4725  CG  GLN B  32     -13.713  -3.142  -8.090  1.00 23.05           C
ATOM   4726  CD  GLN B  32     -13.362  -3.543  -6.699  1.00 30.46           C
ATOM   4727  OE1 GLN B  32     -12.924  -2.728  -5.888  1.00 23.30           O
ATOM   4728  NE2 GLN B  32     -13.487  -4.839  -6.425  1.00 26.14           N
ATOM   4729  H   GLN B  32     -14.112  -4.519 -10.458  1.00 26.39           H
ATOM   4730  HA  GLN B  32     -13.107  -2.100 -10.534  1.00 36.42           H
ATOM   4731  HB2 GLN B  32     -12.268  -4.269  -8.937  1.00 24.72           H
ATOM   4732  HB3 GLN B  32     -11.824  -2.766  -8.695  1.00 24.72           H
ATOM   4733  HG2 GLN B  32     -13.965  -2.205  -8.085  1.00 27.66           H
ATOM   4734  HG3 GLN B  32     -14.455  -3.690  -8.390  1.00 27.66           H
ATOM   4735 HE21 GLN B  32     -13.755  -5.384  -7.034  1.00 31.37           H
ATOM   4736 HE22 GLN B  32     -13.299  -5.132  -5.638  1.00 31.37           H
ATOM   4737  N   TYR B  33     -11.120  -4.413 -11.532  1.00 17.65           N
ATOM   4738  CA  TYR B  33      -9.980  -4.668 -12.397  1.00 14.27           C
ATOM   4739  C   TYR B  33     -10.213  -4.103 -13.779  1.00 18.38           C
ATOM   4740  O   TYR B  33      -9.365  -3.381 -14.319  1.00 20.56           O
ATOM   4741  CB  TYR B  33      -9.663  -6.166 -12.467  1.00 13.79           C
ATOM   4742  CG  TYR B  33      -8.622  -6.506 -13.530  1.00 14.35           C
ATOM   4743  CD1 TYR B  33      -9.005  -6.979 -14.787  1.00 12.80           C
ATOM   4744  CD2 TYR B  33      -7.280  -6.300 -13.313  1.00 18.02           C
ATOM   4745  CE1 TYR B  33      -8.068  -7.259 -15.784  1.00 18.57           C
ATOM   4746  CE2 TYR B  33      -6.346  -6.598 -14.305  1.00 15.03           C
ATOM   4747  CZ  TYR B  33      -6.753  -7.074 -15.539  1.00 17.66           C
ATOM   4748  OH  TYR B  33      -5.823  -7.355 -16.507  1.00 17.21           O
ATOM   4749  H   TYR B  33     -11.474  -5.121 -11.196  1.00 21.18           H
ATOM   4750  HA  TYR B  33      -9.203  -4.221 -12.025  1.00 17.12           H
ATOM   4751  HB2 TYR B  33      -9.319  -6.456 -11.608  1.00 16.55           H
ATOM   4752  HB3 TYR B  33     -10.476  -6.650 -12.679  1.00 16.55           H
ATOM   4753  HD1 TYR B  33      -9.909  -7.111 -14.965  1.00 15.35           H
ATOM   4754  HD2 TYR B  33      -6.991  -5.982 -12.488  1.00 21.62           H
ATOM   4755  HE1 TYR B  33      -8.347  -7.587 -16.609  1.00 22.29           H
ATOM   4756  HE2 TYR B  33      -5.440  -6.463 -14.140  1.00 18.03           H
ATOM   4757  HH  TYR B  33      -5.051  -7.194 -16.218  1.00 20.65           H
ATOM   4758  N   LEU B  34     -11.373  -4.392 -14.363  1.00 20.75           N
ATOM   4759  CA  LEU B  34     -11.656  -3.898 -15.712  1.00 19.69           C
ATOM   4760  C   LEU B  34     -11.654  -2.377 -15.752  1.00 16.56           C
ATOM   4761  O   LEU B  34     -11.212  -1.772 -16.744  1.00 18.24           O
ATOM   4762  CB  LEU B  34     -13.021  -4.443 -16.196  1.00 19.80           C
ATOM   4763  CG  LEU B  34     -13.092  -5.956 -16.395  1.00 23.93           C
ATOM   4764  CD1 LEU B  34     -14.483  -6.391 -16.800  1.00 26.76           C
ATOM   4765  CD2 LEU B  34     -12.103  -6.374 -17.447  1.00 19.32           C
ATOM   4766  H   LEU B  34     -12.001  -4.861 -14.011  1.00 24.90           H
ATOM   4767  HA  LEU B  34     -10.970  -4.217 -16.319  1.00 23.63           H
ATOM   4768  HB2 LEU B  34     -13.696  -4.204 -15.541  1.00 23.76           H
ATOM   4769  HB3 LEU B  34     -13.234  -4.027 -17.046  1.00 23.76           H
ATOM   4770  HG  LEU B  34     -12.861  -6.402 -15.565  1.00 28.72           H
ATOM   4771 HD11 LEU B  34     -14.490  -7.354 -16.918  1.00 32.11           H
ATOM   4772 HD12 LEU B  34     -15.108  -6.138 -16.103  1.00 32.11           H
ATOM   4773 HD13 LEU B  34     -14.720  -5.954 -17.633  1.00 32.11           H
ATOM   4774 HD21 LEU B  34     -12.156  -7.335 -17.566  1.00 23.19           H
ATOM   4775 HD22 LEU B  34     -12.320  -5.925 -18.279  1.00 23.19           H
ATOM   4776 HD23 LEU B  34     -11.211  -6.124 -17.158  1.00 23.19           H
ATOM   4777  N   GLY B  35     -12.223  -1.747 -14.718  1.00 16.33           N
ATOM   4778  CA  GLY B  35     -12.200  -0.299 -14.626  1.00 19.87           C
ATOM   4779  C   GLY B  35     -10.796   0.261 -14.497  1.00 17.35           C
ATOM   4780  O   GLY B  35     -10.507   1.368 -14.976  1.00 16.89           O
ATOM   4781  H   GLY B  35     -12.624  -2.138 -14.065  1.00 19.60           H
ATOM   4782  HA2 GLY B  35     -12.609   0.080 -15.419  1.00 23.84           H
ATOM   4783  HA3 GLY B  35     -12.713  -0.018 -13.852  1.00 23.84           H
ATOM   4784  N   GLN B  36      -9.906  -0.481 -13.852  1.00 16.10           N
ATOM   4785  CA  GLN B  36      -8.522  -0.028 -13.768  1.00 15.81           C
ATOM   4786  C   GLN B  36      -7.855  -0.104 -15.131  1.00 13.50           C
ATOM   4787  O   GLN B  36      -7.079   0.783 -15.505  1.00 14.84           O
ATOM   4788  CB  GLN B  36      -7.755  -0.854 -12.749  1.00 13.72           C
ATOM   4789  CG  GLN B  36      -8.156  -0.617 -11.299  1.00 18.31           C
ATOM   4790  CD  GLN B  36      -7.410  -1.493 -10.308  1.00 18.81           C
ATOM   4791  OE1 GLN B  36      -6.889  -2.562 -10.652  1.00 18.48           O
ATOM   4792  NE2 GLN B  36      -7.392  -1.056  -9.039  1.00 18.58           N
ATOM   4793  H   GLN B  36     -10.069  -1.230 -13.464  1.00 19.32           H
ATOM   4794  HA  GLN B  36      -8.508   0.898 -13.477  1.00 18.97           H
ATOM   4795  HB2 GLN B  36      -7.898  -1.794 -12.942  1.00 16.46           H
ATOM   4796  HB3 GLN B  36      -6.811  -0.646 -12.829  1.00 16.46           H
ATOM   4797  HG2 GLN B  36      -7.975   0.308 -11.072  1.00 21.97           H
ATOM   4798  HG3 GLN B  36      -9.103  -0.801 -11.202  1.00 21.97           H
ATOM   4799 HE21 GLN B  36      -7.788  -0.322  -8.831  1.00 22.29           H
ATOM   4800 HE22 GLN B  36      -6.985  -1.511  -8.433  1.00 22.29           H
ATOM   4801  N   ILE B  37      -8.155  -1.156 -15.892  1.00 14.75           N
ATOM   4802  CA  ILE B  37      -7.658  -1.261 -17.261  1.00 13.50           C
ATOM   4803  C   ILE B  37      -8.161  -0.092 -18.100  1.00 15.29           C
ATOM   4804  O   ILE B  37      -7.410   0.506 -18.869  1.00 19.19           O
ATOM   4805  CB  ILE B  37      -8.109  -2.596 -17.882  1.00 17.70           C
[truncated: 1,255,979 more chars]
