# Supplementary material for: High-throughput quantum-mechanics/molecular-mechanics (ONIOM) macromolecular crystallographic refinement with PHENIX/DivCon: the impact of mixed Hamiltonian methods on ligand and protein structure
Source: Acta Crystallogr D Struct Biol. 2018 Oct 29;74(Pt 11):1063–77. doi: 10.1107/S2059798318012913 (PMC6213575; doi:10.1107/S2059798318012913)
Supplement: Supplementary file 4 [file d-74-01063-sup4.gz › results_PHENIX/1HWI-H_refine_001.pdb]

REMARK Date 2017-01-23 Time 20:41:10 EST -0500 (1485222070.58 s)
REMARK PHENIX refinement
REMARK 
REMARK ****************** INPUT FILES AND LABELS ******************************
REMARK Reflections:
REMARK   file name      : 1HWI.mtz
REMARK   labels         : ['I-obs,SIGI-obs']
REMARK R-free flags:
REMARK   file name      : 1HWI.mtz
REMARK   label          : R-free-flags
REMARK   test_flag_value: 1
REMARK Model file name(s): 
REMARK   /scratch/oleg/2712034.gondor.quantumbioinc.com/1HWI-H.pdb
REMARK 
REMARK ******************** REFINEMENT SUMMARY: QUICK FACTS *******************
REMARK Start: r_work = 0.1873 r_free = 0.1935 bonds = 0.012 angles = 1.481
REMARK Final: r_work = 0.1675 r_free = 0.2163 bonds = 0.013 angles = 1.244
REMARK ************************************************************************
REMARK 
REMARK ****************** REFINEMENT STATISTICS STEP BY STEP ******************
REMARK leading digit, like 1_, means number of macro-cycle                     
REMARK 0    : statistics at the very beginning when nothing is done yet        
REMARK 1_bss: bulk solvent correction and/or (anisotropic) scaling             
REMARK 1_xyz: refinement of coordinates                                        
REMARK 1_adp: refinement of ADPs (Atomic Displacement Parameters)              
REMARK 1_occ: refinement of occupancies                                        
REMARK ------------------------------------------------------------------------
REMARK  stage       r-work r-free bonds angles b_min b_max b_ave n_water shift
REMARK       0    : 0.3029 0.3945 0.012  1.48   3.8 100.2  28.3 597      0.000
REMARK       1_bss: 0.1873 0.1935 0.012  1.48   3.8 100.2  28.3 597      0.000
REMARK 1_settarget: 0.1873 0.1935 0.012  1.48   3.8 100.2  28.3 597      0.000
REMARK       1_nqh: 0.1874 0.1934 0.012  1.48   3.8 100.2  28.3 597      0.002
REMARK    1_weight: 0.1874 0.1934 0.012  1.48   3.8 100.2  28.3 597      0.002
REMARK    1_checkH: 0.1878 0.1936 0.012  1.48   3.8 100.2  28.3 597      0.493
REMARK    1_xyzrec: 0.1768 0.2040 0.013  1.22   3.8 100.2  28.3 597      0.567
REMARK    1_checkH: 0.1768 0.2042 0.013  1.22   3.8 100.2  28.3 597      0.566
REMARK   1_regHxyz: 0.1772 0.2041 0.013  1.22   3.8 100.2  28.3 597      0.568
REMARK       1_adp: 0.1710 0.2071 0.013  1.22   6.8 101.1  28.4 597      0.568
REMARK   1_regHadp: 0.1709 0.2074 0.013  1.22   6.8 101.1  28.4 597      0.568
REMARK       2_bss: 0.1713 0.2086 0.013  1.22   6.8 101.1  28.4 597      0.568
REMARK 2_settarget: 0.1713 0.2086 0.013  1.22   6.8 101.1  28.4 597      0.568
REMARK 2_updatecdl: 0.1713 0.2086 0.013  1.23   6.8 101.1  28.4 597      0.568
REMARK       2_nqh: 0.1714 0.2086 0.013  1.23   6.8 101.1  28.4 597      0.569
REMARK    2_weight: 0.1714 0.2086 0.013  1.23   6.8 101.1  28.4 597      0.569
REMARK    2_checkH: 0.1714 0.2087 0.013  1.23   6.8 101.1  28.4 597      0.569
REMARK    2_xyzrec: 0.1708 0.2093 0.013  1.21   6.8 101.1  28.4 597      0.578
REMARK    2_checkH: 0.1709 0.2094 0.013  1.21   6.8 101.1  28.4 597      0.578
REMARK   2_regHxyz: 0.1712 0.2093 0.013  1.21   6.8 101.1  28.4 597      0.578
REMARK       2_adp: 0.1693 0.2123 0.013  1.21   7.1 101.6  28.4 597      0.578
REMARK   2_regHadp: 0.1696 0.2127 0.013  1.21   7.1 101.6  28.4 597      0.578
REMARK       3_bss: 0.1695 0.2124 0.013  1.21   7.1 101.6  28.4 597      0.578
REMARK 3_settarget: 0.1695 0.2124 0.013  1.21   7.1 101.6  28.4 597      0.578
REMARK 3_updatecdl: 0.1695 0.2124 0.013  1.21   7.1 101.6  28.4 597      0.578
REMARK       3_nqh: 0.1696 0.2126 0.013  1.21   7.1 101.6  28.4 597      0.578
REMARK    3_weight: 0.1696 0.2126 0.013  1.21   7.1 101.6  28.4 597      0.578
REMARK    3_checkH: 0.1696 0.2126 0.013  1.21   7.1 101.6  28.4 597      0.578
REMARK    3_xyzrec: 0.1670 0.2161 0.013  1.24   7.1 101.6  28.4 597      0.590
REMARK    3_checkH: 0.1670 0.2163 0.013  1.24   7.1 101.6  28.4 597      0.590
REMARK   3_regHxyz: 0.1674 0.2163 0.013  1.24   7.1 101.6  28.4 597      0.590
REMARK       3_adp: 0.1674 0.2164 0.013  1.24   6.7 101.6  28.4 597      0.590
REMARK   3_regHadp: 0.1674 0.2164 0.013  1.24   6.7 101.6  28.4 597      0.590
REMARK         end: 0.1675 0.2163 0.013  1.24   6.7 101.6  28.4 597      0.590
REMARK ------------------------------------------------------------------------
REMARK MODEL CONTENT.
REMARK  ELEMENT        ATOM RECORD COUNT   OCCUPANCY SUM
REMARK        C                     7214         7214.00
REMARK        F                        4            4.00
REMARK        H                    12079        12079.00
REMARK        O                     2279         2279.00
REMARK        N                     2025         2025.00
REMARK        P                        6            6.00
REMARK        S                      116          116.00
REMARK      O1-                      154          154.00
REMARK    TOTAL                    23877        23877.00
REMARK -----------------------------------------------------------------------
REMARK r_free_flags.md5.hexdigest 3eb298ceaa9be7cb090a96fa32820512
REMARK 
REMARK IF THIS FILE IS FOR PDB DEPOSITION: REMOVE ALL FROM THIS LINE UP.
REMARK   3
REMARK   3 REFINEMENT.
REMARK   3   PROGRAM     : PHENIX (1.11.1_2575: ???)
REMARK   3   AUTHORS     : Adams,Afonine,Bunkoczi,Burnley,Chen,Dar,Davis,
REMARK   3               : Draizen,Echols,Gildea,Gros,Grosse-Kunstleve,Headd,
REMARK   3               : Hintze,Hung,Ioerger,Liebschner,McCoy,McKee,Moriarty,
REMARK   3               : Oeffner,Poon,Read,Richardson,Richardson,Sacchettini,
REMARK   3               : Sauter,Sobolev,Storoni,Terwilliger,Williams,Zwart
REMARK   3
REMARK   3  REFINEMENT TARGET : ML
REMARK   3  
REMARK   3  DATA USED IN REFINEMENT.
REMARK   3   RESOLUTION RANGE HIGH (ANGSTROMS) : 2.162   
REMARK   3   RESOLUTION RANGE LOW  (ANGSTROMS) : 52.659  
REMARK   3   MIN(FOBS/SIGMA_FOBS)              : 1.37  
REMARK   3   COMPLETENESS FOR RANGE        (%) : 94.15 
REMARK   3   NUMBER OF REFLECTIONS             : 84943     
REMARK   3   NUMBER OF REFLECTIONS (NON-ANOMALOUS) : 84943     
REMARK   3  
REMARK   3  FIT TO DATA USED IN REFINEMENT.
REMARK   3   R VALUE     (WORKING + TEST SET) : 0.1686
REMARK   3   R VALUE            (WORKING SET) : 0.1675
REMARK   3   FREE R VALUE                     : 0.2163
REMARK   3   FREE R VALUE TEST SET SIZE   (%) : 2.32  
REMARK   3   FREE R VALUE TEST SET COUNT      : 1969      
REMARK   3  
REMARK   3  FIT TO DATA USED IN REFINEMENT (IN BINS).
REMARK   3   BIN  RESOLUTION RANGE  COMPL.    NWORK NFREE   RWORK  RFREE  CCWORK CCFREE
REMARK   3     1 52.6748 -  5.2097    0.97     6168   155  0.1734 0.1853   0.929  0.915
REMARK   3     2  5.2097 -  4.1356    0.98     6187   146  0.1415 0.1849   0.943  0.896
REMARK   3     3  4.1356 -  3.6130    0.99     6262   147  0.1523 0.2113   0.936  0.879
REMARK   3     4  3.6130 -  3.2827    0.99     6198   149  0.1575 0.1927   0.928  0.884
REMARK   3     5  3.2827 -  3.0475    0.97     6126   153  0.1695 0.2000   0.914  0.869
REMARK   3     6  3.0475 -  2.8678    0.99     6206   144  0.1557 0.2075   0.932  0.869
REMARK   3     7  2.8678 -  2.7242    0.98     6219   141  0.1593 0.2004   0.924  0.876
REMARK   3     8  2.7242 -  2.6056    0.99     6201   148  0.1594 0.2165   0.930  0.855
REMARK   3     9  2.6056 -  2.5053    0.93     5805   138  0.1872 0.2363   0.881  0.847
REMARK   3    10  2.5053 -  2.4188    0.96     6049   137  0.1705 0.2466   0.917  0.805
REMARK   3    11  2.4188 -  2.3432    0.97     6098   153  0.1663 0.2320   0.920  0.864
REMARK   3    12  2.3432 -  2.2762    0.90     5638   140  0.2615 0.3804   0.771  0.401
REMARK   3    13  2.2762 -  2.2163    0.91     5720   129  0.2059 0.2945   0.868  0.729
REMARK   3    14  2.2163 -  2.1622    0.65     4097    89  0.2104 0.2804   0.885  0.746
REMARK   3  
REMARK   3  BULK SOLVENT MODELLING.
REMARK   3   METHOD USED        : FLAT BULK SOLVENT MODEL
REMARK   3   SOLVENT RADIUS     : 1.11    
REMARK   3   SHRINKAGE RADIUS   : 0.90    
REMARK   3   GRID STEP FACTOR   : 4.00    
REMARK   3  
REMARK   3  ERROR ESTIMATES.
REMARK   3   COORDINATE ERROR (MAXIMUM-LIKELIHOOD BASED)     : 0.22    
REMARK   3   PHASE ERROR (DEGREES, MAXIMUM-LIKELIHOOD BASED) : 20.55   
REMARK   3  
REMARK   3  STRUCTURE FACTORS CALCULATION ALGORITHM : FFT
REMARK   3  
REMARK   3  RESTRAINTS LIBRARY
REMARK   3    GEOSTD + MON.LIB. + CDL v1.2
REMARK   3  
REMARK   3  DEVIATIONS FROM IDEAL VALUES.
REMARK   3                 RMSD     MAX  COUNT
REMARK   3   BOND      :  0.013   0.115  11772
REMARK   3   ANGLE     :  1.244  15.223  15939
REMARK   3   CHIRALITY :  0.061   0.294   1832
REMARK   3   PLANARITY :  0.008   0.073   2063
REMARK   3   DIHEDRAL  : 11.486 143.338   7120
REMARK   3   MIN NONBONDED DISTANCE : 2.184 
REMARK   3  
REMARK   3  MOLPROBITY STATISTICS.
REMARK   3   ALL-ATOM CLASHSCORE : 3.05
REMARK   3   RAMACHANDRAN PLOT:
REMARK   3     OUTLIERS : 0.13  %
REMARK   3     ALLOWED  : 3.66  %
REMARK   3     FAVORED  : 96.21 %
REMARK   3   ROTAMER OUTLIERS : 3.36 %
REMARK   3   CBETA DEVIATIONS : 0
REMARK   3   PEPTIDE PLANE:
REMARK   3     CIS-PROLINE     : 4
REMARK   3     CIS-GENERAL     : 4
REMARK   3     TWISTED PROLINE : 0
REMARK   3     TWISTED GENERAL : 0
REMARK   3  
REMARK   3  ATOMIC DISPLACEMENT PARAMETERS.
REMARK   3   WILSON B : 22.32
REMARK   3   RMS(B_ISO_OR_EQUIVALENT_BONDED) : 5.32
REMARK   3   ATOMS          NUMBER OF ATOMS
REMARK   3                    ISO.  ANISO. 
REMARK   3    ALL         :  23877       0
REMARK   3    ALL (NO H)  :  11798       0
REMARK   3    SOLVENT     :    199       0
REMARK   3    NON-SOLVENT :  11599       0
REMARK   3    HYDROGENS   :  12079       0
REMARK   3
HELIX    1   1 ASP A  464  VAL A  471  1               Generated by MOE    8
HELIX    2   2 HIS A  488  LYS A  501  1               Generated by MOE   14
HELIX    3   3 SER A  508  TYR A  511  5               Generated by MOE    4
HELIX    4   4 LEU A  562  LEU A  575  1               Generated by MOE   14
HELIX    5   5 ALA A  599  LEU A  609  1               Generated by MOE   11
HELIX    6   6 SER A  612  ASP A  623  1               Generated by MOE   12
HELIX    7   7 MET A  657  TYR A  674  1               Generated by MOE   18
HELIX    8   8 ALA A  695  GLU A  700  1               Generated by MOE    6
HELIX    9   9 ALA A  714  GLU A  719  1               Generated by MOE    6
HELIX   10  10 THR A  725  ASN A  736  1               Generated by MOE   12
HELIX   11  11 VAL A  738  MET A  742  1               Generated by MOE    5
HELIX   12  12 ALA A  753  ALA A  763  1               Generated by MOE   11
HELIX   13  13 ALA A  768  GLN A  770  5               Generated by MOE    3
HELIX   14  14 ASN A  771  SER A  774  1               Generated by MOE    4
HELIX   15  15 GLY A  807  ASN A  810  5               Generated by MOE    4
HELIX   16  16 LEU A  812  LEU A  821  1               Generated by MOE   10
HELIX   17  17 GLU A  833  ALA A  859  1               Generated by MOE   27
HELIX   18  18 ASP B  464  ASN B  472  1               Generated by MOE    9
HELIX   19  19 ALA B  478  LYS B  480  5               Generated by MOE    3
HELIX   20  20 HIS B  488  SER B  500  1               Generated by MOE   13
HELIX   21  21 SER B  508  TYR B  511  5               Generated by MOE    4
HELIX   22  22 LEU B  562  LEU B  575  1               Generated by MOE   14
HELIX   23  23 ALA B  599  LEU B  609  1               Generated by MOE   11
HELIX   24  24 SER B  612  ASP B  623  1               Generated by MOE   12
HELIX   25  25 MET B  657  TYR B  674  1               Generated by MOE   18
HELIX   26  26 ALA B  695  GLU B  700  1               Generated by MOE    6
HELIX   27  27 ALA B  714  GLU B  719  1               Generated by MOE    6
HELIX   28  28 THR B  725  ASN B  736  1               Generated by MOE   12
HELIX   29  29 VAL B  738  MET B  742  1               Generated by MOE    5
HELIX   30  30 ALA B  753  ALA B  763  1               Generated by MOE   11
HELIX   31  31 ALA B  768  GLN B  770  5               Generated by MOE    3
HELIX   32  32 ASN B  771  SER B  774  1               Generated by MOE    4
HELIX   33  33 GLY B  807  ASN B  810  5               Generated by MOE    4
HELIX   34  34 LEU B  812  LEU B  821  1               Generated by MOE   10
HELIX   35  35 GLU B  833  ALA B  859  1               Generated by MOE   27
HELIX   36  36 ARG C  490  SER C  500  1               Generated by MOE   11
HELIX   37  37 SER C  508  TYR C  511  5               Generated by MOE    4
HELIX   38  38 LEU C  562  LEU C  575  1               Generated by MOE   14
HELIX   39  39 ALA C  599  LEU C  609  1               Generated by MOE   11
HELIX   40  40 SER C  612  ASP C  623  1               Generated by MOE   12
HELIX   41  41 MET C  657  HIS C  672  1               Generated by MOE   16
HELIX   42  42 ALA C  695  GLU C  700  1               Generated by MOE    6
HELIX   43  43 ALA C  714  GLU C  719  1               Generated by MOE    6
HELIX   44  44 THR C  725  ASN C  736  1               Generated by MOE   12
HELIX   45  45 VAL C  738  MET C  742  1               Generated by MOE    5
HELIX   46  46 ALA C  753  ALA C  763  1               Generated by MOE   11
HELIX   47  47 ALA C  768  GLN C  770  5               Generated by MOE    3
HELIX   48  48 ASN C  771  SER C  774  1               Generated by MOE    4
HELIX   49  49 GLY C  807  ASN C  810  5               Generated by MOE    4
HELIX   50  50 LEU C  812  LEU C  821  1               Generated by MOE   10
HELIX   51  51 GLU C  833  ALA C  859  1               Generated by MOE   27
HELIX   52  52 HIS D  488  SER D  500  1               Generated by MOE   13
HELIX   53  53 PRO D  506  TYR D  511  5               Generated by MOE    6
HELIX   54  54 TYR D  519  VAL D  522  1               Generated by MOE    4
HELIX   55  55 LEU D  562  LEU D  575  1               Generated by MOE   14
HELIX   56  56 ALA D  599  LEU D  609  1               Generated by MOE   11
HELIX   57  57 SER D  612  ASP D  623  1               Generated by MOE   12
HELIX   58  58 MET D  657  TYR D  674  1               Generated by MOE   18
HELIX   59  59 ALA D  695  GLU D  700  1               Generated by MOE    6
HELIX   60  60 ALA D  714  GLU D  719  1               Generated by MOE    6
HELIX   61  61 THR D  725  ASN D  736  1               Generated by MOE   12
HELIX   62  62 VAL D  738  MET D  742  1               Generated by MOE    5
HELIX   63  63 ALA D  753  ALA D  763  1               Generated by MOE   11
HELIX   64  64 ALA D  768  GLN D  770  5               Generated by MOE    3
HELIX   65  65 ASN D  771  SER D  774  1               Generated by MOE    4
HELIX   66  66 GLY D  807  ASN D  810  5               Generated by MOE    4
HELIX   67  67 LEU D  812  LEU D  821  1               Generated by MOE   10
HELIX   68  68 GLU D  833  ALA D  859  1               Generated by MOE   27
SHEET    1       VAL A 530  CYS A 545                  Generated by MOE
SHEET    2       LEU A 546  LEU A 546                  Generated by MOE
SHEET    3       LYS A 549  ALA A 556                  Generated by MOE
SHEET    4       SER A 580  ARG A 590                  Generated by MOE
SHEET    5       VAL A 593  ARG A 595                  Generated by MOE
SHEET    6       ARG A 630  ALA A 639                  Generated by MOE
SHEET    7       ASN A 642  ARG A 650                  Generated by MOE
SHEET    8       GLN A 679  ALA A 682                  Generated by MOE
SHEET    9       GLY A 703  ILE A 712                  Generated by MOE
SHEET   10       GLY A 748  TYR A 749                  Generated by MOE
SHEET   11       CYS A 777  ILE A 778                  Generated by MOE
SHEET   12       THR A 779  SER A 784                  Generated by MOE
SHEET   13       ASP A 790  ILE A 800                  Generated by MOE
SHEET   14       VAL B 530  CYS B 545                  Generated by MOE
SHEET   15       LEU B 546  LEU B 546                  Generated by MOE
SHEET   16       LYS B 549  ALA B 556                  Generated by MOE
SHEET   17       SER B 580  ARG B 590                  Generated by MOE
SHEET   18       VAL B 593  ARG B 595                  Generated by MOE
SHEET   19       ALA B 629  ALA B 639                  Generated by MOE
SHEET   20       ASN B 642  SER B 651                  Generated by MOE
SHEET   21       GLN B 679  ALA B 682                  Generated by MOE
SHEET   22       GLY B 703  ILE B 712                  Generated by MOE
SHEET   23       GLY B 748  TYR B 749                  Generated by MOE
SHEET   24       CYS B 777  ILE B 778                  Generated by MOE
SHEET   25       THR B 779  SER B 784                  Generated by MOE
SHEET   26       ASP B 790  ILE B 800                  Generated by MOE
SHEET   27       VAL C 530  CYS C 545                  Generated by MOE
SHEET   28       LEU C 546  LEU C 546                  Generated by MOE
SHEET   29       LYS C 549  ALA C 556                  Generated by MOE
SHEET   30       SER C 580  ARG C 590                  Generated by MOE
SHEET   31       VAL C 593  ARG C 595                  Generated by MOE
SHEET   32       ARG C 630  ALA C 639                  Generated by MOE
SHEET   33       ASN C 642  ARG C 650                  Generated by MOE
SHEET   34       GLN C 679  ALA C 682                  Generated by MOE
SHEET   35       GLY C 703  ILE C 712                  Generated by MOE
SHEET   36       GLY C 748  TYR C 749                  Generated by MOE
SHEET   37       CYS C 777  ILE C 778                  Generated by MOE
SHEET   38       THR C 779  SER C 784                  Generated by MOE
SHEET   39       ASP C 790  ILE C 800                  Generated by MOE
SHEET   40       VAL D 530  CYS D 545                  Generated by MOE
SHEET   41       LEU D 546  LEU D 546                  Generated by MOE
SHEET   42       LYS D 549  ALA D 556                  Generated by MOE
SHEET   43       SER D 580  ARG D 590                  Generated by MOE
SHEET   44       VAL D 593  ARG D 595                  Generated by MOE
SHEET   45       ALA D 629  ALA D 639                  Generated by MOE
SHEET   46       ASN D 642  SER D 651                  Generated by MOE
SHEET   47       GLN D 679  ALA D 682                  Generated by MOE
SHEET   48       GLY D 703  ILE D 712                  Generated by MOE
SHEET   49       GLY D 748  TYR D 749                  Generated by MOE
SHEET   50       CYS D 777  ILE D 778                  Generated by MOE
SHEET   51       THR D 779  SER D 784                  Generated by MOE
SHEET   52       ASP D 790  ILE D 800                  Generated by MOE
CRYST1   74.765  175.059   74.838  90.00 118.25  90.00 P 1 21 1
SCALE1      0.013375  0.000000  0.007187        0.00000
SCALE2      0.000000  0.005712  0.000000        0.00000
SCALE3      0.000000  0.000000  0.015169        0.00000
ATOM      1  N   LEU A 462       1.413 -50.994  -4.607  1.00 57.92           N
ATOM      2  CA  LEU A 462       0.630 -49.755  -4.790  1.00 55.18           C
ATOM      3  C   LEU A 462       1.260 -48.834  -5.835  1.00 55.04           C
ATOM      4  O   LEU A 462       2.479 -48.722  -5.927  1.00 55.53           O
ATOM      5  CB  LEU A 462       0.488 -48.979  -3.485  1.00 56.74           C
ATOM      6  CG  LEU A 462      -0.276 -49.571  -2.303  1.00 61.37           C
ATOM      7  CD1 LEU A 462      -0.052 -48.677  -1.121  1.00 59.34           C
ATOM      8  CD2 LEU A 462      -1.779 -49.708  -2.556  1.00 63.44           C
ATOM      9  H1  LEU A 462       0.971 -51.561  -3.972  1.00 69.50           H
ATOM     10  H2  LEU A 462       2.290 -50.773  -4.283  1.00 69.50           H
ATOM     11  HA  LEU A 462      -0.260 -49.990  -5.096  1.00 66.22           H
ATOM     12  HB2 LEU A 462       0.052 -48.138  -3.697  1.00 68.09           H
ATOM     13  HB3 LEU A 462       1.383 -48.790  -3.164  1.00 68.09           H
ATOM     14  HG  LEU A 462       0.081 -50.448  -2.095  1.00 73.65           H
ATOM     15 HD11 LEU A 462       0.898 -48.640  -0.929  1.00 71.21           H
ATOM     16 HD12 LEU A 462      -0.383 -47.789  -1.330  1.00 71.21           H
ATOM     17 HD13 LEU A 462      -0.531 -49.037  -0.358  1.00 71.21           H
ATOM     18 HD21 LEU A 462      -2.150 -48.830  -2.738  1.00 76.12           H
ATOM     19 HD22 LEU A 462      -1.918 -50.290  -3.319  1.00 76.12           H
ATOM     20 HD23 LEU A 462      -2.198 -50.088  -1.768  1.00 76.12           H
ATOM     21  N   SER A 463       0.416 -48.165  -6.610  1.00 51.17           N
ATOM     22  CA  SER A 463       0.865 -47.226  -7.621  1.00 56.37           C
ATOM     23  C   SER A 463       0.970 -45.826  -7.024  1.00 56.25           C
ATOM     24  O   SER A 463       0.552 -45.574  -5.895  1.00 54.05           O
ATOM     25  CB  SER A 463      -0.108 -47.207  -8.784  1.00 54.58           C
ATOM     26  OG  SER A 463      -1.263 -46.492  -8.397  1.00 54.73           O
ATOM     27  H   SER A 463      -0.439 -48.242  -6.567  1.00 61.40           H
ATOM     28  HA  SER A 463       1.738 -47.490  -7.950  1.00 67.65           H
ATOM     29  HB2 SER A 463       0.305 -46.766  -9.543  1.00 65.50           H
ATOM     30  HB3 SER A 463      -0.354 -48.117  -9.013  1.00 65.50           H
ATOM     31  HG  SER A 463      -1.814 -46.471  -9.030  1.00 65.67           H
ATOM     32  N   ASP A 464       1.516 -44.894  -7.809  1.00 58.22           N
ATOM     33  CA  ASP A 464       1.630 -43.522  -7.321  1.00 55.59           C
ATOM     34  C   ASP A 464       0.251 -42.917  -7.081  1.00 58.24           C
ATOM     35  O   ASP A 464      -0.028 -42.387  -5.996  1.00 51.29           O
ATOM     36  CB  ASP A 464       2.447 -42.679  -8.300  1.00 50.99           C
ATOM     37  CG  ASP A 464       3.951 -42.973  -8.214  1.00 54.39           C
ATOM     38  OD1 ASP A 464       4.343 -43.928  -7.491  1.00 54.10           O
ATOM     39  OD2 ASP A 464       4.748 -42.240  -8.854  1.00 56.58           O1-
ATOM     40  H   ASP A 464       1.819 -45.025  -8.603  1.00 69.86           H
ATOM     41  HA  ASP A 464       2.101 -43.530  -6.473  1.00 66.71           H
ATOM     42  HB2 ASP A 464       2.154 -42.871  -9.205  1.00 61.19           H
ATOM     43  HB3 ASP A 464       2.312 -41.740  -8.099  1.00 61.19           H
ATOM     44  N   ALA A 465      -0.643 -43.019  -8.068  1.00 53.32           N
ATOM     45  CA  ALA A 465      -1.975 -42.470  -7.877  1.00 53.96           C
ATOM     46  C   ALA A 465      -2.684 -43.095  -6.681  1.00 57.75           C
ATOM     47  O   ALA A 465      -3.583 -42.467  -6.109  1.00 57.41           O
ATOM     48  CB  ALA A 465      -2.800 -42.643  -9.153  1.00 59.85           C
ATOM     49  H   ALA A 465      -0.505 -43.390  -8.832  1.00 63.99           H
ATOM     50  HA  ALA A 465      -1.896 -41.518  -7.706  1.00 64.76           H
ATOM     51  HB1 ALA A 465      -3.685 -42.272  -9.010  1.00 71.82           H
ATOM     52  HB2 ALA A 465      -2.359 -42.175  -9.880  1.00 71.82           H
ATOM     53  HB3 ALA A 465      -2.867 -43.588  -9.360  1.00 71.82           H
ATOM     54  N   GLU A 466      -2.288 -44.303  -6.261  1.00 60.48           N
ATOM     55  CA  GLU A 466      -2.922 -44.912  -5.087  1.00 63.15           C
ATOM     56  C   GLU A 466      -2.301 -44.429  -3.778  1.00 53.84           C
ATOM     57  O   GLU A 466      -3.024 -44.169  -2.809  1.00 54.72           O
ATOM     58  CB  GLU A 466      -2.858 -46.440  -5.180  1.00 63.48           C
ATOM     59  CG  GLU A 466      -3.680 -46.994  -6.346  1.00 69.04           C
ATOM     60  CD  GLU A 466      -3.841 -48.496  -6.306  1.00 68.64           C
ATOM     61  OE1 GLU A 466      -2.819 -49.193  -6.099  1.00 61.44           O
ATOM     62  OE2 GLU A 466      -4.994 -48.962  -6.485  1.00 70.08           O1-
ATOM     63  H   GLU A 466      -1.671 -44.778  -6.627  1.00 72.58           H
ATOM     64  HA  GLU A 466      -3.858 -44.658  -5.077  1.00 75.78           H
ATOM     65  HB2 GLU A 466      -1.936 -46.711  -5.307  1.00 76.18           H
ATOM     66  HB3 GLU A 466      -3.207 -46.821  -4.359  1.00 76.18           H
ATOM     67  HG2 GLU A 466      -4.566 -46.599  -6.322  1.00 82.85           H
ATOM     68  HG3 GLU A 466      -3.239 -46.764  -7.179  1.00 82.85           H
ATOM     69  N   ILE A 467      -0.975 -44.285  -3.729  1.00 59.07           N
ATOM     70  CA  ILE A 467      -0.331 -43.734  -2.535  1.00 56.82           C
ATOM     71  C   ILE A 467      -0.827 -42.313  -2.270  1.00 61.04           C
ATOM     72  O   ILE A 467      -0.978 -41.897  -1.113  1.00 55.37           O
ATOM     73  CB  ILE A 467       1.201 -43.774  -2.683  1.00 56.29           C
ATOM     74  CG1 ILE A 467       1.676 -45.169  -3.071  1.00 57.25           C
ATOM     75  CG2 ILE A 467       1.884 -43.380  -1.377  1.00 54.33           C
ATOM     76  CD1 ILE A 467       3.107 -45.203  -3.552  1.00 57.64           C
ATOM     77  H   ILE A 467      -0.433 -44.494  -4.363  1.00 70.88           H
ATOM     78  HA  ILE A 467      -0.570 -44.280  -1.770  1.00 68.18           H
ATOM     79  HB  ILE A 467       1.465 -43.149  -3.376  1.00 67.54           H
ATOM     80 HG12 ILE A 467       1.607 -45.750  -2.297  1.00 68.71           H
ATOM     81 HG13 ILE A 467       1.113 -45.505  -3.786  1.00 68.71           H
ATOM     82 HG21 ILE A 467       2.845 -43.414  -1.501  1.00 65.19           H
ATOM     83 HG22 ILE A 467       1.613 -42.480  -1.138  1.00 65.19           H
ATOM     84 HG23 ILE A 467       1.617 -44.002  -0.682  1.00 65.19           H
ATOM     85 HD11 ILE A 467       3.341 -46.117  -3.780  1.00 69.17           H
ATOM     86 HD12 ILE A 467       3.191 -44.635  -4.333  1.00 69.17           H
ATOM     87 HD13 ILE A 467       3.685 -44.880  -2.843  1.00 69.17           H
ATOM     88  N   ILE A 468      -1.094 -41.549  -3.335  1.00 56.64           N
ATOM     89  CA  ILE A 468      -1.509 -40.156  -3.174  1.00 62.56           C
ATOM     90  C   ILE A 468      -2.845 -40.079  -2.441  1.00 66.88           C
ATOM     91  O   ILE A 468      -2.981 -39.365  -1.439  1.00 65.56           O
ATOM     92  CB  ILE A 468      -1.559 -39.450  -4.542  1.00 58.87           C
ATOM     93  CG1 ILE A 468      -0.133 -39.266  -5.087  1.00 58.55           C
ATOM     94  CG2 ILE A 468      -2.265 -38.123  -4.439  1.00 54.97           C
ATOM     95  CD1 ILE A 468      -0.036 -38.543  -6.416  1.00 56.65           C
ATOM     96  H   ILE A 468      -1.044 -41.812  -4.152  1.00 67.97           H
ATOM     97  HA  ILE A 468      -0.849 -39.697  -2.630  1.00 75.07           H
ATOM     98  HB  ILE A 468      -2.053 -40.012  -5.159  1.00 70.65           H
ATOM     99 HG12 ILE A 468       0.380 -38.757  -4.440  1.00 70.26           H
ATOM    100 HG13 ILE A 468       0.267 -40.142  -5.202  1.00 70.26           H
ATOM    101 HG21 ILE A 468      -2.280 -37.705  -5.314  1.00 65.97           H
ATOM    102 HG22 ILE A 468      -3.171 -38.272  -4.127  1.00 65.97           H
ATOM    103 HG23 ILE A 468      -1.786 -37.560  -3.811  1.00 65.97           H
ATOM    104 HD11 ILE A 468       0.897 -38.478  -6.673  1.00 67.98           H
ATOM    105 HD12 ILE A 468      -0.529 -39.045  -7.085  1.00 67.98           H
ATOM    106 HD13 ILE A 468      -0.416 -37.656  -6.321  1.00 67.98           H
ATOM    107  N   GLN A 469      -3.852 -40.816  -2.920  1.00 68.94           N
ATOM    108  CA  GLN A 469      -5.154 -40.775  -2.258  1.00 68.45           C
ATOM    109  C   GLN A 469      -5.026 -41.129  -0.785  1.00 67.12           C
ATOM    110  O   GLN A 469      -5.668 -40.512   0.072  1.00 68.82           O
ATOM    111  CB  GLN A 469      -6.124 -41.711  -2.958  1.00 68.13           C
ATOM    112  CG  GLN A 469      -6.539 -41.199  -4.313  1.00 75.55           C
ATOM    113  CD  GLN A 469      -7.673 -42.001  -4.893  1.00 77.14           C
ATOM    114  OE1 GLN A 469      -8.337 -42.761  -4.184  1.00 73.27           O
ATOM    115  NE2 GLN A 469      -7.901 -41.845  -6.192  1.00 76.55           N
ATOM    116  H   GLN A 469      -3.809 -41.333  -3.607  1.00 82.73           H
ATOM    117  HA  GLN A 469      -5.510 -39.875  -2.319  1.00 82.14           H
ATOM    118  HB2 GLN A 469      -5.699 -42.574  -3.080  1.00 81.76           H
ATOM    119  HB3 GLN A 469      -6.921 -41.806  -2.415  1.00 81.76           H
ATOM    120  HG2 GLN A 469      -6.832 -40.278  -4.230  1.00 90.66           H
ATOM    121  HG3 GLN A 469      -5.785 -41.257  -4.921  1.00 90.66           H
ATOM    122 HE21 GLN A 469      -7.413 -41.308  -6.653  1.00 91.86           H
ATOM    123 HE22 GLN A 469      -8.538 -42.281  -6.572  1.00 91.86           H
ATOM    124  N   LEU A 470      -4.170 -42.097  -0.469  1.00 66.26           N
ATOM    125  CA  LEU A 470      -3.946 -42.442   0.927  1.00 70.22           C
ATOM    126  C   LEU A 470      -3.429 -41.250   1.717  1.00 71.77           C
ATOM    127  O   LEU A 470      -3.769 -41.085   2.896  1.00 73.21           O
ATOM    128  CB  LEU A 470      -2.965 -43.608   1.017  1.00 71.02           C
ATOM    129  CG  LEU A 470      -3.222 -44.587   2.150  1.00 72.31           C
ATOM    130  CD1 LEU A 470      -3.162 -43.893   3.506  1.00 70.11           C
ATOM    131  CD2 LEU A 470      -4.557 -45.294   1.945  1.00 77.09           C
ATOM    132  H   LEU A 470      -3.716 -42.560  -1.033  1.00 79.51           H
ATOM    133  HA  LEU A 470      -4.786 -42.724   1.323  1.00 84.27           H
ATOM    134  HB2 LEU A 470      -3.004 -44.107   0.186  1.00 85.22           H
ATOM    135  HB3 LEU A 470      -2.072 -43.250   1.138  1.00 85.22           H
ATOM    136  HG  LEU A 470      -2.527 -45.263   2.137  1.00 86.77           H
ATOM    137 HD11 LEU A 470      -3.331 -44.547   4.203  1.00 84.13           H
ATOM    138 HD12 LEU A 470      -2.282 -43.504   3.623  1.00 84.13           H
ATOM    139 HD13 LEU A 470      -3.838 -43.197   3.535  1.00 84.13           H
ATOM    140 HD21 LEU A 470      -4.702 -45.913   2.677  1.00 92.51           H
ATOM    141 HD22 LEU A 470      -5.265 -44.631   1.926  1.00 92.51           H
ATOM    142 HD23 LEU A 470      -4.532 -45.776   1.104  1.00 92.51           H
ATOM    143  N   VAL A 471      -2.613 -40.408   1.090  1.00 75.12           N
ATOM    144  CA  VAL A 471      -2.132 -39.211   1.764  1.00 69.82           C
ATOM    145  C   VAL A 471      -3.295 -38.263   2.001  1.00 69.48           C
ATOM    146  O   VAL A 471      -3.596 -37.890   3.140  1.00 67.14           O
ATOM    147  CB  VAL A 471      -1.010 -38.550   0.941  1.00 71.29           C
ATOM    148  CG1 VAL A 471      -0.584 -37.233   1.563  1.00 68.77           C
ATOM    149  CG2 VAL A 471       0.195 -39.492   0.812  1.00 67.28           C
ATOM    150  H   VAL A 471      -2.327 -40.506   0.285  1.00 90.14           H
ATOM    151  HA  VAL A 471      -1.765 -39.458   2.627  1.00 83.78           H
ATOM    152  HB  VAL A 471      -1.342 -38.365   0.049  1.00 85.55           H
ATOM    153 HG11 VAL A 471       0.122 -36.844   1.022  1.00 82.53           H
ATOM    154 HG12 VAL A 471      -1.347 -36.636   1.592  1.00 82.53           H
ATOM    155 HG13 VAL A 471      -0.259 -37.400   2.461  1.00 82.53           H
ATOM    156 HG21 VAL A 471       0.884 -39.052   0.291  1.00 80.74           H
ATOM    157 HG22 VAL A 471       0.530 -39.698   1.699  1.00 80.74           H
ATOM    158 HG23 VAL A 471      -0.088 -40.306   0.368  1.00 80.74           H
ATOM    159  N   ASN A 472      -3.998 -37.911   0.931  1.00 67.39           N
ATOM    160  CA  ASN A 472      -5.117 -36.997   1.026  1.00 69.69           C
ATOM    161  C   ASN A 472      -6.188 -37.582   1.946  1.00 72.58           C
ATOM    162  O   ASN A 472      -6.174 -37.350   3.161  1.00 73.41           O
ATOM    163  CB  ASN A 472      -5.675 -36.709  -0.369  1.00 70.09           C
ATOM    164  CG  ASN A 472      -4.695 -35.951  -1.242  1.00 68.04           C
ATOM    165  OD1 ASN A 472      -3.984 -36.545  -2.042  1.00 69.44           O
ATOM    166  ND2 ASN A 472      -4.653 -34.635  -1.091  1.00 67.26           N
ATOM    167  H   ASN A 472      -3.842 -38.192   0.134  1.00 80.87           H
ATOM    168  HA  ASN A 472      -4.813 -36.159   1.409  1.00 83.63           H
ATOM    169  HB2 ASN A 472      -6.479 -36.173  -0.284  1.00 84.11           H
ATOM    170  HB3 ASN A 472      -5.881 -37.550  -0.807  1.00 84.11           H
ATOM    171 HD21 ASN A 472      -4.112 -34.164  -1.565  1.00 80.72           H
ATOM    172 HD22 ASN A 472      -5.167 -34.251  -0.518  1.00 80.72           H
ATOM    173  HC  ASN A 472      -6.914 -38.167   1.585  1.00 87.10           H
ATOM    174  N   LEU A 481       7.049 -39.620   4.456  1.00 85.95           N
ATOM    175  CA  LEU A 481       6.946 -40.455   3.264  1.00 86.81           C
ATOM    176  C   LEU A 481       8.122 -41.397   3.161  1.00 88.29           C
ATOM    177  O   LEU A 481       7.962 -42.532   2.734  1.00 89.93           O
ATOM    178  CB  LEU A 481       6.877 -39.610   1.989  1.00 84.28           C
ATOM    179  CG  LEU A 481       5.605 -38.819   1.733  1.00 83.17           C
ATOM    180  CD1 LEU A 481       5.763 -37.961   0.511  1.00 79.20           C
ATOM    181  CD2 LEU A 481       4.440 -39.749   1.544  1.00 85.18           C
ATOM    182  H1  LEU A 481       7.102 -40.180   5.235  1.00103.13           H
ATOM    183  H2  LEU A 481       6.274 -39.057   4.520  1.00103.13           H
ATOM    184  HA  LEU A 481       6.137 -40.987   3.318  1.00104.17           H
ATOM    185  HB2 LEU A 481       7.000 -40.202   1.231  1.00101.14           H
ATOM    186  HB3 LEU A 481       7.607 -38.971   2.014  1.00101.14           H
ATOM    187  HG  LEU A 481       5.421 -38.244   2.492  1.00 99.81           H
ATOM    188 HD11 LEU A 481       6.500 -37.346   0.651  1.00 95.05           H
ATOM    189 HD12 LEU A 481       5.946 -38.530  -0.252  1.00 95.05           H
ATOM    190 HD13 LEU A 481       4.941 -37.466   0.366  1.00 95.05           H
ATOM    191 HD21 LEU A 481       4.617 -40.326   0.785  1.00102.21           H
ATOM    192 HD22 LEU A 481       4.329 -40.283   2.346  1.00102.21           H
ATOM    193 HD23 LEU A 481       3.640 -39.225   1.382  1.00102.21           H
ATOM    194  N   GLU A 482       9.312 -40.920   3.536  1.00 89.40           N
ATOM    195  CA  GLU A 482      10.502 -41.762   3.435  1.00 93.29           C
ATOM    196  C   GLU A 482      10.352 -43.025   4.259  1.00 92.60           C
ATOM    197  O   GLU A 482      10.897 -44.076   3.899  1.00 88.30           O
ATOM    198  CB  GLU A 482      11.746 -41.003   3.892  1.00 91.41           C
ATOM    199  CG  GLU A 482      12.333 -40.109   2.825  1.00 91.99           C
ATOM    200  CD  GLU A 482      11.401 -38.980   2.438  1.00 92.80           C
ATOM    201  OE1 GLU A 482      10.682 -38.483   3.336  1.00 90.67           O
ATOM    202  OE2 GLU A 482      11.385 -38.590   1.241  1.00 86.16           O1-
ATOM    203  H   GLU A 482       9.453 -40.130   3.845  1.00107.28           H
ATOM    204  HA  GLU A 482      10.630 -42.020   2.509  1.00111.95           H
ATOM    205  HB2 GLU A 482      11.512 -40.446   4.651  1.00109.70           H
ATOM    206  HB3 GLU A 482      12.427 -41.643   4.152  1.00109.70           H
ATOM    207  HG2 GLU A 482      13.157 -39.719   3.157  1.00110.39           H
ATOM    208  HG3 GLU A 482      12.510 -40.638   2.032  1.00110.39           H
ATOM    209  N   THR A 483       9.614 -42.938   5.361  1.00 94.29           N
ATOM    210  CA  THR A 483       9.372 -44.092   6.211  1.00 96.11           C
ATOM    211  C   THR A 483       8.300 -44.991   5.605  1.00 94.88           C
ATOM    212  O   THR A 483       8.403 -46.224   5.656  1.00 92.56           O
ATOM    213  CB  THR A 483       8.978 -43.598   7.602  1.00 94.27           C
ATOM    214  OG1 THR A 483       7.975 -42.580   7.472  1.00 92.40           O
ATOM    215  CG2 THR A 483      10.196 -43.006   8.317  1.00 90.67           C
ATOM    216  H   THR A 483       9.241 -42.214   5.639  1.00113.14           H
ATOM    217  HA  THR A 483      10.191 -44.607   6.292  1.00115.34           H
ATOM    218  HB  THR A 483       8.633 -44.336   8.129  1.00113.13           H
ATOM    219  HG1 THR A 483       7.749 -42.300   8.231  1.00110.88           H
ATOM    220 HG21 THR A 483       9.942 -42.693   9.199  1.00108.81           H
ATOM    221 HG22 THR A 483      10.887 -43.680   8.408  1.00108.81           H
ATOM    222 HG23 THR A 483      10.548 -42.259   7.807  1.00108.81           H
ATOM    223  N   LEU A 484       7.296 -44.381   4.982  1.00 94.06           N
ATOM    224  CA  LEU A 484       6.214 -45.130   4.358  1.00 92.37           C
ATOM    225  C   LEU A 484       6.726 -45.943   3.171  1.00 92.18           C
ATOM    226  O   LEU A 484       6.734 -47.180   3.201  1.00 92.10           O
ATOM    227  CB  LEU A 484       5.126 -44.135   3.938  1.00 93.20           C
ATOM    228  CG  LEU A 484       3.733 -44.601   3.534  1.00 96.67           C
ATOM    229  CD1 LEU A 484       2.769 -43.419   3.588  1.00 93.26           C
ATOM    230  CD2 LEU A 484       3.729 -45.228   2.148  1.00 94.83           C
ATOM    231  H   LEU A 484       7.219 -43.527   4.907  1.00112.87           H
ATOM    232  HA  LEU A 484       5.833 -45.743   5.005  1.00110.85           H
ATOM    233  HB2 LEU A 484       5.001 -43.522   4.679  1.00111.84           H
ATOM    234  HB3 LEU A 484       5.473 -43.636   3.182  1.00111.84           H
ATOM    235  HG  LEU A 484       3.426 -45.269   4.167  1.00116.01           H
ATOM    236 HD11 LEU A 484       1.884 -43.722   3.330  1.00111.92           H
ATOM    237 HD12 LEU A 484       2.748 -43.069   4.492  1.00111.92           H
ATOM    238 HD13 LEU A 484       3.076 -42.733   2.975  1.00111.92           H
ATOM    239 HD21 LEU A 484       2.827 -45.509   1.932  1.00113.80           H
ATOM    240 HD22 LEU A 484       4.035 -44.570   1.504  1.00113.80           H
ATOM    241 HD23 LEU A 484       4.324 -45.994   2.147  1.00113.80           H
ATOM    242  N   ILE A 485       7.181 -45.252   2.125  1.00 90.18           N
ATOM    243  CA  ILE A 485       7.601 -45.846   0.858  1.00 87.53           C
ATOM    244  C   ILE A 485       8.926 -46.590   1.027  1.00 85.67           C
ATOM    245  O   ILE A 485       9.582 -46.496   2.073  1.00 87.66           O
ATOM    246  CB  ILE A 485       7.679 -44.739  -0.223  1.00 84.97           C
ATOM    247  CG1 ILE A 485       6.288 -44.116  -0.411  1.00 88.31           C
ATOM    248  CG2 ILE A 485       8.198 -45.255  -1.574  1.00 83.86           C
ATOM    249  CD1 ILE A 485       6.194 -43.041  -1.501  1.00 86.07           C
ATOM    250  H   ILE A 485       7.258 -44.396   2.130  1.00108.22           H
ATOM    251  HA  ILE A 485       6.932 -46.490   0.576  1.00105.03           H
ATOM    252  HB  ILE A 485       8.282 -44.048   0.092  1.00101.97           H
ATOM    253 HG12 ILE A 485       5.664 -44.821  -0.642  1.00105.97           H
ATOM    254 HG13 ILE A 485       6.019 -43.707   0.426  1.00105.97           H
ATOM    255 HG21 ILE A 485       8.223 -44.518  -2.204  1.00100.63           H
ATOM    256 HG22 ILE A 485       9.089 -45.617  -1.451  1.00100.63           H
ATOM    257 HG23 ILE A 485       7.600 -45.947  -1.897  1.00100.63           H
ATOM    258 HD11 ILE A 485       5.282 -42.712  -1.541  1.00103.28           H
ATOM    259 HD12 ILE A 485       6.799 -42.315  -1.281  1.00103.28           H
ATOM    260 HD13 ILE A 485       6.443 -43.432  -2.352  1.00103.28           H
ATOM    261  N   GLU A 486       9.316 -47.354   0.006  1.00 79.59           N
ATOM    262  CA  GLU A 486      10.585 -48.071   0.001  1.00 80.80           C
ATOM    263  C   GLU A 486      11.734 -47.107  -0.294  1.00 78.33           C
ATOM    264  O   GLU A 486      12.282 -46.485   0.625  1.00 80.42           O
ATOM    265  CB  GLU A 486      10.559 -49.236  -1.012  1.00 80.70           C
ATOM    266  CG  GLU A 486       9.221 -49.516  -1.718  1.00 82.11           C
ATOM    267  CD  GLU A 486       8.954 -48.605  -2.926  1.00 82.52           C
ATOM    268  OE1 GLU A 486       7.787 -48.209  -3.161  1.00 75.09           O
ATOM    269  OE2 GLU A 486       9.919 -48.291  -3.660  1.00 83.17           O1-
ATOM    270  H   GLU A 486       8.851 -47.474  -0.708  1.00 95.51           H
ATOM    271  HA  GLU A 486      10.734 -48.448   0.882  1.00 96.96           H
ATOM    272  HB2 GLU A 486      11.213 -49.049  -1.703  1.00 96.84           H
ATOM    273  HB3 GLU A 486      10.811 -50.048  -0.545  1.00 96.84           H
ATOM    274  HG2 GLU A 486       9.220 -50.434  -2.033  1.00 98.53           H
ATOM    275  HG3 GLU A 486       8.499 -49.386  -1.083  1.00 98.53           H
ATOM    276  N   THR A 487      12.085 -46.946  -1.567  1.00 72.46           N
ATOM    277  CA  THR A 487      13.229 -46.128  -1.939  1.00 70.75           C
ATOM    278  C   THR A 487      12.984 -44.651  -1.615  1.00 66.96           C
ATOM    279  O   THR A 487      11.846 -44.195  -1.476  1.00 64.43           O
ATOM    280  CB  THR A 487      13.544 -46.298  -3.428  1.00 67.62           C
ATOM    281  OG1 THR A 487      14.615 -45.424  -3.797  1.00 75.95           O
ATOM    282  CG2 THR A 487      12.363 -45.969  -4.288  1.00 63.10           C
ATOM    283  H   THR A 487      11.675 -47.301  -2.234  1.00 86.95           H
ATOM    284  HA  THR A 487      14.004 -46.420  -1.433  1.00 84.90           H
ATOM    285  HB  THR A 487      13.803 -47.217  -3.600  1.00 81.15           H
ATOM    286  HG1 THR A 487      14.791 -45.515  -4.613  1.00 91.14           H
ATOM    287 HG21 THR A 487      12.592 -46.086  -5.223  1.00 75.72           H
ATOM    288 HG22 THR A 487      11.621 -46.554  -4.069  1.00 75.72           H
ATOM    289 HG23 THR A 487      12.093 -45.049  -4.142  1.00 75.72           H
ATOM    290  N   HIS A 488      14.085 -43.901  -1.479  1.00 65.64           N
ATOM    291  CA  HIS A 488      13.985 -42.464  -1.225  1.00 57.60           C
ATOM    292  C   HIS A 488      13.525 -41.707  -2.461  1.00 45.42           C
ATOM    293  O   HIS A 488      12.775 -40.734  -2.351  1.00 44.23           O
ATOM    294  CB  HIS A 488      15.328 -41.901  -0.775  1.00 59.04           C
ATOM    295  CG  HIS A 488      15.757 -42.358   0.577  1.00 62.02           C
ATOM    296  ND1 HIS A 488      15.053 -42.056   1.724  1.00 66.14           N
ATOM    297  CD2 HIS A 488      16.832 -43.077   0.969  1.00 60.30           C
ATOM    298  CE1 HIS A 488      15.671 -42.582   2.764  1.00 61.21           C
ATOM    299  NE2 HIS A 488      16.755 -43.203   2.334  1.00 64.64           N
ATOM    300  H   HIS A 488      14.891 -44.199  -1.530  1.00 78.77           H
ATOM    301  HA  HIS A 488      13.339 -42.310  -0.518  1.00 69.12           H
ATOM    302  HB2 HIS A 488      15.269 -40.933  -0.754  1.00 70.85           H
ATOM    303  HB3 HIS A 488      16.009 -42.174  -1.409  1.00 70.85           H
ATOM    304  HD2 HIS A 488      17.496 -43.424   0.418  1.00 72.35           H
ATOM    305  HE1 HIS A 488      15.394 -42.522   3.650  1.00 73.45           H
ATOM    306  HE2 HIS A 488      17.318 -43.624   2.828  1.00 77.57           H
ATOM    307  N   GLU A 489      14.002 -42.109  -3.641  1.00 46.04           N
ATOM    308  CA  GLU A 489      13.679 -41.365  -4.853  1.00 46.72           C
ATOM    309  C   GLU A 489      12.188 -41.357  -5.118  1.00 41.07           C
ATOM    310  O   GLU A 489      11.656 -40.389  -5.678  1.00 45.11           O
ATOM    311  CB  GLU A 489      14.415 -41.950  -6.064  1.00 47.80           C
ATOM    312  CG  GLU A 489      14.084 -41.208  -7.366  1.00 53.84           C
ATOM    313  CD  GLU A 489      14.968 -41.609  -8.556  1.00 57.57           C
ATOM    314  OE1 GLU A 489      16.204 -41.679  -8.373  1.00 58.71           O
ATOM    315  OE2 GLU A 489      14.429 -41.838  -9.668  1.00 52.96           O1-
ATOM    316  H   GLU A 489      14.504 -42.796  -3.763  1.00 55.24           H
ATOM    317  HA  GLU A 489      13.968 -40.446  -4.744  1.00 56.07           H
ATOM    318  HB2 GLU A 489      15.371 -41.885  -5.915  1.00 57.36           H
ATOM    319  HB3 GLU A 489      14.157 -42.879  -6.172  1.00 57.36           H
ATOM    320  HG2 GLU A 489      13.163 -41.396  -7.606  1.00 64.61           H
ATOM    321  HG3 GLU A 489      14.198 -40.256  -7.220  1.00 64.61           H
ATOM    322  N   ARG A 490      11.495 -42.426  -4.746  1.00 44.42           N
ATOM    323  CA  ARG A 490      10.062 -42.465  -4.971  1.00 44.04           C
ATOM    324  C   ARG A 490       9.340 -41.609  -3.945  1.00 32.41           C
ATOM    325  O   ARG A 490       8.295 -41.016  -4.235  1.00 36.38           O
ATOM    326  CB  ARG A 490       9.565 -43.916  -4.940  1.00 47.89           C
ATOM    327  CG  ARG A 490       8.183 -44.078  -5.547  1.00 49.92           C
ATOM    328  CD  ARG A 490       7.634 -45.478  -5.429  1.00 53.23           C
ATOM    329  NE  ARG A 490       6.248 -45.528  -5.903  1.00 56.28           N
ATOM    330  CZ  ARG A 490       5.438 -46.572  -5.754  1.00 53.53           C
ATOM    331  NH1 ARG A 490       5.869 -47.672  -5.147  1.00 55.78           N
ATOM    332  NH2 ARG A 490       4.192 -46.511  -6.217  1.00 54.95           N1+
ATOM    333  H   ARG A 490      11.824 -43.126  -4.370  1.00 53.30           H
ATOM    334  HA  ARG A 490       9.871 -42.102  -5.850  1.00 52.84           H
ATOM    335  HB2 ARG A 490      10.181 -44.471  -5.443  1.00 57.47           H
ATOM    336  HB3 ARG A 490       9.525 -44.217  -4.018  1.00 57.47           H
ATOM    337  HG2 ARG A 490       7.570 -43.478  -5.094  1.00 59.91           H
ATOM    338  HG3 ARG A 490       8.227 -43.854  -6.490  1.00 59.91           H
ATOM    339  HD2 ARG A 490       8.166 -46.081  -5.972  1.00 63.87           H
ATOM    340  HD3 ARG A 490       7.651 -45.755  -4.500  1.00 63.87           H
ATOM    341  HE  ARG A 490       5.938 -44.834  -6.304  1.00 67.54           H
ATOM    342 HH11 ARG A 490       6.674 -47.711  -4.846  1.00 66.94           H
ATOM    343 HH12 ARG A 490       5.343 -48.346  -5.053  1.00 66.94           H
ATOM    344 HH21 ARG A 490       3.914 -45.800  -6.612  1.00 65.94           H
ATOM    345 HH22 ARG A 490       3.666 -47.186  -6.125  1.00 65.94           H
ATOM    346  N   GLY A 491       9.883 -41.504  -2.744  1.00 40.46           N
ATOM    347  CA  GLY A 491       9.294 -40.581  -1.798  1.00 44.01           C
ATOM    348  C   GLY A 491       9.309 -39.172  -2.347  1.00 31.68           C
ATOM    349  O   GLY A 491       8.293 -38.478  -2.350  1.00 29.81           O
ATOM    350  H   GLY A 491      10.569 -41.939  -2.461  1.00 48.56           H
ATOM    351  HA2 GLY A 491       8.376 -40.837  -1.617  1.00 52.81           H
ATOM    352  HA3 GLY A 491       9.794 -40.598  -0.967  1.00 52.81           H
ATOM    353  N   VAL A 492      10.476 -38.745  -2.828  1.00 27.17           N
ATOM    354  CA  VAL A 492      10.633 -37.444  -3.459  1.00 27.31           C
ATOM    355  C   VAL A 492       9.686 -37.295  -4.640  1.00 25.70           C
ATOM    356  O   VAL A 492       9.111 -36.219  -4.861  1.00 20.55           O
ATOM    357  CB  VAL A 492      12.105 -37.261  -3.874  1.00 26.57           C
ATOM    358  CG1 VAL A 492      12.332 -35.954  -4.638  1.00 22.77           C
ATOM    359  CG2 VAL A 492      12.969 -37.315  -2.659  1.00 28.34           C
ATOM    360  H   VAL A 492      11.203 -39.203  -2.798  1.00 32.60           H
ATOM    361  HA  VAL A 492      10.416 -36.753  -2.814  1.00 32.78           H
ATOM    362  HB  VAL A 492      12.361 -37.994  -4.455  1.00 31.88           H
ATOM    363 HG11 VAL A 492      13.270 -35.886  -4.875  1.00 27.32           H
ATOM    364 HG12 VAL A 492      11.787 -35.959  -5.440  1.00 27.32           H
ATOM    365 HG13 VAL A 492      12.079 -35.209  -4.070  1.00 27.32           H
ATOM    366 HG21 VAL A 492      13.895 -37.200  -2.926  1.00 34.01           H
ATOM    367 HG22 VAL A 492      12.708 -36.604  -2.054  1.00 34.01           H
ATOM    368 HG23 VAL A 492      12.854 -38.176  -2.228  1.00 34.01           H
ATOM    369  N   SER A 493       9.518 -38.359  -5.436  1.00 32.25           N
ATOM    370  CA  SER A 493       8.636 -38.260  -6.602  1.00 26.50           C
ATOM    371  C   SER A 493       7.183 -38.034  -6.187  1.00 27.42           C
ATOM    372  O   SER A 493       6.475 -37.221  -6.792  1.00 27.82           O
ATOM    373  CB  SER A 493       8.734 -39.508  -7.470  1.00 34.73           C
ATOM    374  OG  SER A 493       7.705 -39.461  -8.443  1.00 35.33           O
ATOM    375  H   SER A 493       9.891 -39.126  -5.326  1.00 38.70           H
ATOM    376  HA  SER A 493       8.913 -37.501  -7.139  1.00 31.80           H
ATOM    377  HB2 SER A 493       9.597 -39.527  -7.913  1.00 41.67           H
ATOM    378  HB3 SER A 493       8.620 -40.297  -6.917  1.00 41.67           H
ATOM    379  HG  SER A 493       7.742 -40.142  -8.934  1.00 42.40           H
ATOM    380  N   ILE A 494       6.720 -38.745  -5.157  1.00 25.90           N
ATOM    381  CA  ILE A 494       5.356 -38.543  -4.664  1.00 39.18           C
ATOM    382  C   ILE A 494       5.204 -37.130  -4.112  1.00 32.34           C
ATOM    383  O   ILE A 494       4.233 -36.429  -4.407  1.00 29.39           O
ATOM    384  CB  ILE A 494       5.005 -39.601  -3.598  1.00 33.80           C
ATOM    385  CG1 ILE A 494       4.959 -41.015  -4.202  1.00 46.38           C
ATOM    386  CG2 ILE A 494       3.679 -39.275  -2.944  1.00 37.41           C
ATOM    387  CD1 ILE A 494       3.894 -41.187  -5.272  1.00 40.08           C
ATOM    388  H   ILE A 494       7.168 -39.343  -4.732  1.00 31.08           H
ATOM    389  HA  ILE A 494       4.736 -38.644  -5.403  1.00 47.02           H
ATOM    390  HB  ILE A 494       5.693 -39.584  -2.915  1.00 40.55           H
ATOM    391 HG12 ILE A 494       5.819 -41.211  -4.605  1.00 55.65           H
ATOM    392 HG13 ILE A 494       4.774 -41.652  -3.494  1.00 55.65           H
ATOM    393 HG21 ILE A 494       3.481 -39.953  -2.279  1.00 44.89           H
ATOM    394 HG22 ILE A 494       3.742 -38.405  -2.521  1.00 44.89           H
ATOM    395 HG23 ILE A 494       2.987 -39.265  -3.623  1.00 44.89           H
ATOM    396 HD11 ILE A 494       3.926 -42.098  -5.604  1.00 48.09           H
ATOM    397 HD12 ILE A 494       3.024 -41.006  -4.883  1.00 48.09           H
ATOM    398 HD13 ILE A 494       4.071 -40.565  -5.995  1.00 48.09           H
ATOM    399  N   ARG A 495       6.156 -36.705  -3.278  1.00 36.80           N
ATOM    400  CA  ARG A 495       6.136 -35.342  -2.742  1.00 23.29           C
ATOM    401  C   ARG A 495       6.014 -34.308  -3.858  1.00 24.69           C
ATOM    402  O   ARG A 495       5.225 -33.358  -3.753  1.00 30.24           O
ATOM    403  CB  ARG A 495       7.391 -35.122  -1.895  1.00 34.29           C
ATOM    404  CG  ARG A 495       7.382 -33.832  -1.119  1.00 41.88           C
ATOM    405  CD  ARG A 495       8.546 -33.712  -0.114  1.00 27.31           C
ATOM    406  NE  ARG A 495       8.542 -34.753   0.914  1.00 32.59           N
ATOM    407  CZ  ARG A 495       9.437 -35.734   1.019  1.00 42.78           C
ATOM    408  NH1 ARG A 495      10.457 -35.853   0.158  1.00 27.18           N
ATOM    409  NH2 ARG A 495       9.311 -36.613   2.001  1.00 50.01           N1+
ATOM    410  H   ARG A 495       6.819 -37.182  -3.008  1.00 44.16           H
ATOM    411  HA  ARG A 495       5.365 -35.245  -2.161  1.00 27.95           H
ATOM    412  HB2 ARG A 495       7.472 -35.850  -1.260  1.00 41.15           H
ATOM    413  HB3 ARG A 495       8.165 -35.109  -2.481  1.00 41.15           H
ATOM    414  HG2 ARG A 495       7.449 -33.091  -1.741  1.00 50.25           H
ATOM    415  HG3 ARG A 495       6.552 -33.772  -0.621  1.00 50.25           H
ATOM    416  HD2 ARG A 495       9.384 -33.775  -0.597  1.00 32.77           H
ATOM    417  HD3 ARG A 495       8.487 -32.853   0.332  1.00 32.77           H
ATOM    418  HE  ARG A 495       7.911 -34.729   1.498  1.00 39.11           H
ATOM    419 HH11 ARG A 495      10.546 -35.287  -0.484  1.00 32.61           H
ATOM    420 HH12 ARG A 495      11.022 -36.495   0.246  1.00 32.61           H
ATOM    421 HH21 ARG A 495       8.659 -36.544   2.558  1.00 60.01           H
ATOM    422 HH22 ARG A 495       9.881 -37.251   2.083  1.00 60.01           H
ATOM    423  N   ARG A 496       6.756 -34.494  -4.954  1.00 25.82           N
ATOM    424  CA  ARG A 496       6.666 -33.555  -6.065  1.00 28.88           C
ATOM    425  C   ARG A 496       5.272 -33.547  -6.670  1.00 29.59           C
ATOM    426  O   ARG A 496       4.730 -32.473  -6.996  1.00 24.23           O
ATOM    427  CB  ARG A 496       7.714 -33.889  -7.133  1.00 30.88           C
ATOM    428  CG  ARG A 496       9.170 -33.579  -6.688  1.00 28.14           C
ATOM    429  CD  ARG A 496      10.195 -34.335  -7.511  1.00 20.98           C
ATOM    430  NE  ARG A 496      10.081 -33.996  -8.911  1.00 18.89           N
ATOM    431  CZ  ARG A 496      10.802 -33.069  -9.531  1.00 30.28           C
ATOM    432  NH1 ARG A 496      11.732 -32.354  -8.896  1.00 29.00           N
ATOM    433  NH2 ARG A 496      10.588 -32.847 -10.803  1.00 23.16           N1+
ATOM    434  H   ARG A 496       7.308 -35.143  -5.075  1.00 30.98           H
ATOM    435  HA  ARG A 496       6.851 -32.661  -5.735  1.00 34.65           H
ATOM    436  HB2 ARG A 496       7.660 -34.835  -7.339  1.00 37.05           H
ATOM    437  HB3 ARG A 496       7.528 -33.366  -7.929  1.00 37.05           H
ATOM    438  HG2 ARG A 496       9.339 -32.629  -6.794  1.00 33.77           H
ATOM    439  HG3 ARG A 496       9.280 -33.835  -5.759  1.00 33.77           H
ATOM    440  HD2 ARG A 496      11.086 -34.100  -7.210  1.00 25.17           H
ATOM    441  HD3 ARG A 496      10.045 -35.289  -7.414  1.00 25.17           H
ATOM    442  HE  ARG A 496       9.502 -34.427  -9.378  1.00 22.67           H
ATOM    443 HH11 ARG A 496      11.879 -32.486  -8.059  1.00 34.80           H
ATOM    444 HH12 ARG A 496      12.185 -31.761  -9.323  1.00 34.80           H
ATOM    445 HH21 ARG A 496       9.993 -33.303 -11.225  1.00 27.79           H
ATOM    446 HH22 ARG A 496      11.051 -32.254 -11.220  1.00 27.79           H
ATOM    447  N   GLN A 497       4.666 -34.730  -6.836  1.00 31.06           N
ATOM    448  CA  GLN A 497       3.326 -34.783  -7.436  1.00 32.54           C
ATOM    449  C   GLN A 497       2.310 -34.106  -6.541  1.00 32.85           C
ATOM    450  O   GLN A 497       1.434 -33.387  -7.036  1.00 30.58           O
ATOM    451  CB  GLN A 497       2.898 -36.220  -7.724  1.00 31.76           C
ATOM    452  CG  GLN A 497       3.785 -36.906  -8.757  1.00 29.95           C
ATOM    453  CD  GLN A 497       3.484 -38.382  -8.882  1.00 38.38           C
ATOM    454  OE1 GLN A 497       2.317 -38.795  -9.017  1.00 39.90           O
ATOM    455  NE2 GLN A 497       4.525 -39.190  -8.816  1.00 38.99           N
ATOM    456  H   GLN A 497       4.997 -35.493  -6.618  1.00 37.27           H
ATOM    457  HA  GLN A 497       3.343 -34.304  -8.280  1.00 39.05           H
ATOM    458  HB2 GLN A 497       2.943 -36.733  -6.902  1.00 38.11           H
ATOM    459  HB3 GLN A 497       1.989 -36.217  -8.063  1.00 38.11           H
ATOM    460  HG2 GLN A 497       3.640 -36.494  -9.623  1.00 35.95           H
ATOM    461  HG3 GLN A 497       4.713 -36.809  -8.493  1.00 35.95           H
ATOM    462 HE21 GLN A 497       5.315 -38.865  -8.708  1.00 46.79           H
ATOM    463 HE22 GLN A 497       4.415 -40.040  -8.881  1.00 46.79           H
ATOM    464  N   LEU A 498       2.412 -34.319  -5.221  1.00 33.03           N
ATOM    465  CA  LEU A 498       1.515 -33.630  -4.289  1.00 35.65           C
ATOM    466  C   LEU A 498       1.738 -32.128  -4.297  1.00 37.28           C
ATOM    467  O   LEU A 498       0.780 -31.356  -4.174  1.00 34.64           O
ATOM    468  CB  LEU A 498       1.702 -34.132  -2.869  1.00 29.20           C
ATOM    469  CG  LEU A 498       0.945 -35.379  -2.415  1.00 41.55           C
ATOM    470  CD1 LEU A 498       0.824 -36.360  -3.500  1.00 47.91           C
ATOM    471  CD2 LEU A 498       1.710 -36.026  -1.284  1.00 35.96           C
ATOM    472  H   LEU A 498       2.980 -34.847  -4.848  1.00 39.64           H
ATOM    473  HA  LEU A 498       0.596 -33.799  -4.550  1.00 42.78           H
ATOM    474  HB2 LEU A 498       2.646 -34.320  -2.746  1.00 35.04           H
ATOM    475  HB3 LEU A 498       1.445 -33.416  -2.268  1.00 35.04           H
ATOM    476  HG  LEU A 498       0.059 -35.137  -2.102  1.00 49.86           H
ATOM    477 HD11 LEU A 498       0.338 -37.133  -3.172  1.00 57.49           H
ATOM    478 HD12 LEU A 498       0.342 -35.955  -4.238  1.00 57.49           H
ATOM    479 HD13 LEU A 498       1.712 -36.623  -3.788  1.00 57.49           H
ATOM    480 HD21 LEU A 498       1.233 -36.818  -0.993  1.00 43.16           H
ATOM    481 HD22 LEU A 498       2.594 -36.269  -1.601  1.00 43.16           H
ATOM    482 HD23 LEU A 498       1.784 -35.394  -0.551  1.00 43.16           H
ATOM    483  N   LEU A 499       2.995 -31.691  -4.388  1.00 34.02           N
ATOM    484  CA  LEU A 499       3.253 -30.262  -4.376  1.00 31.84           C
ATOM    485  C   LEU A 499       2.692 -29.597  -5.623  1.00 29.48           C
ATOM    486  O   LEU A 499       2.168 -28.475  -5.559  1.00 32.49           O
ATOM    487  CB  LEU A 499       4.750 -30.006  -4.236  1.00 30.24           C
ATOM    488  CG  LEU A 499       5.152 -28.533  -4.323  1.00 34.68           C
ATOM    489  CD1 LEU A 499       4.458 -27.755  -3.201  1.00 30.71           C
ATOM    490  CD2 LEU A 499       6.698 -28.398  -4.261  1.00 33.03           C
ATOM    491  H   LEU A 499       3.693 -32.189  -4.457  1.00 40.83           H
ATOM    492  HA  LEU A 499       2.811 -29.870  -3.606  1.00 38.21           H
ATOM    493  HB2 LEU A 499       5.042 -30.340  -3.374  1.00 36.29           H
ATOM    494  HB3 LEU A 499       5.213 -30.480  -4.944  1.00 36.29           H
ATOM    495  HG  LEU A 499       4.852 -28.172  -5.171  1.00 41.62           H
ATOM    496 HD11 LEU A 499       4.715 -26.821  -3.259  1.00 36.85           H
ATOM    497 HD12 LEU A 499       3.498 -27.841  -3.306  1.00 36.85           H
ATOM    498 HD13 LEU A 499       4.733 -28.122  -2.346  1.00 36.85           H
ATOM    499 HD21 LEU A 499       6.935 -27.459  -4.318  1.00 39.64           H
ATOM    500 HD22 LEU A 499       7.013 -28.769  -3.423  1.00 39.64           H
ATOM    501 HD23 LEU A 499       7.087 -28.883  -5.006  1.00 39.64           H
ATOM    502  N   SER A 500       2.778 -30.285  -6.764  1.00 32.62           N
ATOM    503  CA  SER A 500       2.331 -29.729  -8.039  1.00 34.32           C
ATOM    504  C   SER A 500       0.901 -29.235  -7.981  1.00 41.74           C
ATOM    505  O   SER A 500       0.556 -28.246  -8.636  1.00 45.26           O
ATOM    506  CB  SER A 500       2.443 -30.787  -9.132  1.00 35.92           C
ATOM    507  OG  SER A 500       3.725 -31.350  -9.110  1.00 45.28           O
ATOM    508  H   SER A 500       3.094 -31.083  -6.825  1.00 39.14           H
ATOM    509  HA  SER A 500       2.902 -28.982  -8.280  1.00 41.18           H
ATOM    510  HB2 SER A 500       1.786 -31.482  -8.972  1.00 43.11           H
ATOM    511  HB3 SER A 500       2.290 -30.372  -9.995  1.00 43.11           H
ATOM    512  HG  SER A 500       3.869 -31.708  -8.364  1.00 54.34           H
ATOM    513  N   LYS A 501       0.040 -29.942  -7.246  1.00 43.86           N
ATOM    514  CA  LYS A 501      -1.360 -29.542  -7.174  1.00 45.75           C
ATOM    515  C   LYS A 501      -1.504 -28.173  -6.536  1.00 44.08           C
ATOM    516  O   LYS A 501      -2.382 -27.393  -6.919  1.00 47.99           O
ATOM    517  CB  LYS A 501      -2.170 -30.574  -6.396  1.00 46.06           C
ATOM    518  CG  LYS A 501      -2.124 -31.988  -6.951  1.00 49.65           C
ATOM    519  CD  LYS A 501      -2.700 -32.921  -5.897  1.00 62.14           C
ATOM    520  CE  LYS A 501      -2.640 -34.381  -6.296  1.00 63.88           C
ATOM    521  NZ  LYS A 501      -3.277 -35.211  -5.238  1.00 67.85           N1+
ATOM    522  H   LYS A 501       0.239 -30.643  -6.789  1.00 52.63           H
ATOM    523  HA  LYS A 501      -1.721 -29.493  -8.073  1.00 54.90           H
ATOM    524  HB2 LYS A 501      -1.833 -30.607  -5.487  1.00 55.27           H
ATOM    525  HB3 LYS A 501      -3.098 -30.294  -6.388  1.00 55.27           H
ATOM    526  HG2 LYS A 501      -2.665 -32.046  -7.754  1.00 59.58           H
ATOM    527  HG3 LYS A 501      -1.206 -32.244  -7.131  1.00 59.58           H
ATOM    528  HD2 LYS A 501      -2.197 -32.815  -5.075  1.00 74.57           H
ATOM    529  HD3 LYS A 501      -3.630 -32.690  -5.747  1.00 74.57           H
ATOM    530  HE2 LYS A 501      -3.123 -34.513  -7.127  1.00 76.66           H
ATOM    531  HE3 LYS A 501      -1.715 -34.656  -6.390  1.00 76.66           H
ATOM    532  HZ1 LYS A 501      -3.246 -36.071  -5.466  1.00 81.42           H
ATOM    533  HZ2 LYS A 501      -2.849 -35.100  -4.466  1.00 81.42           H
ATOM    534  HZ3 LYS A 501      -4.128 -34.970  -5.134  1.00 81.42           H
ATOM    535  N   LYS A 502      -0.659 -27.858  -5.561  1.00 46.19           N
ATOM    536  CA  LYS A 502      -0.709 -26.564  -4.888  1.00 38.92           C
ATOM    537  C   LYS A 502      -0.082 -25.424  -5.693  1.00 45.10           C
ATOM    538  O   LYS A 502      -0.005 -24.298  -5.181  1.00 39.89           O
ATOM    539  CB  LYS A 502      -0.020 -26.674  -3.532  1.00 41.30           C
ATOM    540  CG  LYS A 502      -0.912 -27.244  -2.458  1.00 51.42           C
ATOM    541  CD  LYS A 502      -0.860 -28.733  -2.417  1.00 51.39           C
ATOM    542  CE  LYS A 502       0.324 -29.222  -1.605  1.00 52.25           C
ATOM    543  NZ  LYS A 502       0.172 -28.996  -0.139  1.00 57.44           N1+
ATOM    544  H   LYS A 502      -0.042 -28.381  -5.269  1.00 55.43           H
ATOM    545  HA  LYS A 502      -1.638 -26.335  -4.728  1.00 46.71           H
ATOM    546  HB2 LYS A 502       0.753 -27.254  -3.617  1.00 49.56           H
ATOM    547  HB3 LYS A 502       0.260 -25.789  -3.249  1.00 49.56           H
ATOM    548  HG2 LYS A 502      -0.625 -26.908  -1.595  1.00 61.71           H
ATOM    549  HG3 LYS A 502      -1.828 -26.979  -2.633  1.00 61.71           H
ATOM    550  HD2 LYS A 502      -1.671 -29.070  -2.006  1.00 61.67           H
ATOM    551  HD3 LYS A 502      -0.773 -29.076  -3.320  1.00 61.67           H
ATOM    552  HE2 LYS A 502       0.430 -30.176  -1.749  1.00 62.69           H
ATOM    553  HE3 LYS A 502       1.121 -28.753  -1.898  1.00 62.69           H
ATOM    554  HZ1 LYS A 502       0.890 -29.299   0.291  1.00 68.93           H
ATOM    555  HZ2 LYS A 502       0.082 -28.126   0.026  1.00 68.93           H
ATOM    556  HZ3 LYS A 502      -0.548 -29.424   0.162  1.00 68.93           H
ATOM    557  N   LEU A 503       0.360 -25.665  -6.929  1.00 40.04           N
ATOM    558  CA  LEU A 503       1.054 -24.650  -7.708  1.00 42.67           C
ATOM    559  C   LEU A 503       0.104 -24.050  -8.738  1.00 43.14           C
ATOM    560  O   LEU A 503      -0.619 -24.776  -9.432  1.00 39.60           O
ATOM    561  CB  LEU A 503       2.299 -25.229  -8.389  1.00 36.95           C
ATOM    562  CG  LEU A 503       3.397 -25.763  -7.458  1.00 33.66           C
ATOM    563  CD1 LEU A 503       4.625 -26.206  -8.234  1.00 32.53           C
ATOM    564  CD2 LEU A 503       3.771 -24.743  -6.380  1.00 42.07           C
ATOM    565  H   LEU A 503       0.267 -26.416  -7.338  1.00 48.05           H
ATOM    566  HA  LEU A 503       1.341 -23.938  -7.115  1.00 51.20           H
ATOM    567  HB2 LEU A 503       2.021 -25.965  -8.957  1.00 44.34           H
ATOM    568  HB3 LEU A 503       2.698 -24.534  -8.936  1.00 44.34           H
ATOM    569  HG  LEU A 503       3.051 -26.546  -7.002  1.00 40.39           H
ATOM    570 HD11 LEU A 503       5.290 -26.535  -7.609  1.00 39.04           H
ATOM    571 HD12 LEU A 503       4.371 -26.911  -8.849  1.00 39.04           H
ATOM    572 HD13 LEU A 503       4.977 -25.448  -8.725  1.00 39.04           H
ATOM    573 HD21 LEU A 503       4.465 -25.119  -5.816  1.00 50.49           H
ATOM    574 HD22 LEU A 503       4.094 -23.935  -6.809  1.00 50.49           H
ATOM    575 HD23 LEU A 503       2.984 -24.543  -5.849  1.00 50.49           H
ATOM    576  N   SER A 504       0.082 -22.720  -8.804  1.00 39.17           N
ATOM    577  CA  SER A 504      -0.699 -22.037  -9.822  1.00 42.86           C
ATOM    578  C   SER A 504      -0.199 -22.365 -11.224  1.00 41.94           C
ATOM    579  O   SER A 504      -0.965 -22.255 -12.188  1.00 42.43           O
ATOM    580  CB  SER A 504      -0.672 -20.530  -9.546  1.00 50.47           C
ATOM    581  OG  SER A 504       0.650 -20.035  -9.550  1.00 48.97           O
ATOM    582  H   SER A 504       0.510 -22.196  -8.273  1.00 47.01           H
ATOM    583  HA  SER A 504      -1.620 -22.333  -9.760  1.00 51.43           H
ATOM    584  HB2 SER A 504      -1.181 -20.074 -10.234  1.00 60.56           H
ATOM    585  HB3 SER A 504      -1.068 -20.362  -8.676  1.00 60.56           H
ATOM    586  HG  SER A 504       1.006 -20.173 -10.298  1.00 58.76           H
ATOM    587  N   GLU A 505       1.047 -22.827 -11.348  1.00 41.63           N
ATOM    588  CA  GLU A 505       1.614 -23.323 -12.606  1.00 39.92           C
ATOM    589  C   GLU A 505       2.074 -24.756 -12.345  1.00 38.98           C
ATOM    590  O   GLU A 505       3.219 -24.986 -11.929  1.00 45.01           O
ATOM    591  CB  GLU A 505       2.750 -22.416 -13.086  1.00 42.80           C
ATOM    592  CG  GLU A 505       2.277 -20.934 -13.297  1.00 53.86           C
ATOM    593  CD  GLU A 505       3.039 -19.856 -12.458  1.00 59.53           C
ATOM    594  OE1 GLU A 505       4.298 -19.740 -12.569  1.00 42.87           O
ATOM    595  OE2 GLU A 505       2.352 -19.102 -11.704  1.00 55.17           O1-
ATOM    596  H   GLU A 505       1.604 -22.863 -10.693  1.00 49.95           H
ATOM    597  HA  GLU A 505       0.924 -23.340 -13.288  1.00 47.90           H
ATOM    598  HB2 GLU A 505       3.458 -22.415 -12.423  1.00 51.36           H
ATOM    599  HB3 GLU A 505       3.086 -22.749 -13.933  1.00 51.36           H
ATOM    600  HG2 GLU A 505       2.390 -20.706 -14.234  1.00 64.63           H
ATOM    601  HG3 GLU A 505       1.338 -20.875 -13.062  1.00 64.63           H
ATOM    602  N   PRO A 506       1.209 -25.755 -12.563  1.00 46.69           N
ATOM    603  CA  PRO A 506       1.505 -27.114 -12.062  1.00 43.73           C
ATOM    604  C   PRO A 506       2.729 -27.788 -12.666  1.00 30.67           C
ATOM    605  O   PRO A 506       3.222 -28.757 -12.084  1.00 37.23           O
ATOM    606  CB  PRO A 506       0.227 -27.887 -12.404  1.00 49.51           C
ATOM    607  CG  PRO A 506      -0.831 -26.870 -12.332  1.00 43.79           C
ATOM    608  CD  PRO A 506      -0.214 -25.621 -12.933  1.00 43.88           C
ATOM    609  HA  PRO A 506       1.607 -27.092 -11.098  1.00 52.48           H
ATOM    610  HB2 PRO A 506       0.293 -28.256 -13.298  1.00 59.42           H
ATOM    611  HB3 PRO A 506       0.079 -28.587 -11.749  1.00 59.42           H
ATOM    612  HG2 PRO A 506      -1.598 -27.158 -12.851  1.00 52.55           H
ATOM    613  HG3 PRO A 506      -1.078 -26.719 -11.406  1.00 52.55           H
ATOM    614  HD2 PRO A 506      -0.316 -25.620 -13.898  1.00 52.66           H
ATOM    615  HD3 PRO A 506      -0.596 -24.825 -12.531  1.00 52.66           H
ATOM    616  N   SER A 507       3.256 -27.321 -13.789  1.00 31.24           N
ATOM    617  CA  SER A 507       4.427 -27.939 -14.397  1.00 30.44           C
ATOM    618  C   SER A 507       5.736 -27.232 -14.029  1.00 32.99           C
ATOM    619  O   SER A 507       6.761 -27.445 -14.694  1.00 36.44           O
ATOM    620  CB  SER A 507       4.251 -27.967 -15.905  1.00 37.87           C
ATOM    621  OG  SER A 507       3.821 -26.680 -16.311  1.00 44.32           O
ATOM    622  H   SER A 507       2.953 -26.643 -14.222  1.00 37.49           H
ATOM    623  HA  SER A 507       4.490 -28.857 -14.089  1.00 36.52           H
ATOM    624  HB2 SER A 507       5.099 -28.176 -16.327  1.00 45.44           H
ATOM    625  HB3 SER A 507       3.580 -28.626 -16.142  1.00 45.44           H
ATOM    626  HG  SER A 507       3.714 -26.662 -17.144  1.00 53.19           H
ATOM    627  N   SER A 508       5.723 -26.414 -12.968  1.00 35.46           N
ATOM    628  CA  SER A 508       6.927 -25.701 -12.544  1.00 36.75           C
ATOM    629  C   SER A 508       8.109 -26.645 -12.348  1.00 32.99           C
ATOM    630  O   SER A 508       9.221 -26.344 -12.783  1.00 30.51           O
ATOM    631  CB  SER A 508       6.637 -24.933 -11.253  1.00 29.79           C
ATOM    632  OG  SER A 508       5.854 -23.785 -11.551  1.00 35.96           O
ATOM    633  H   SER A 508       5.032 -26.258 -12.482  1.00 42.55           H
ATOM    634  HA  SER A 508       7.169 -25.057 -13.228  1.00 44.10           H
ATOM    635  HB2 SER A 508       6.146 -25.506 -10.643  1.00 35.74           H
ATOM    636  HB3 SER A 508       7.474 -24.654 -10.851  1.00 35.74           H
ATOM    637  HG  SER A 508       5.128 -24.017 -11.904  1.00 43.15           H
ATOM    638  N   LEU A 509       7.873 -27.812 -11.743  1.00 29.06           N
ATOM    639  CA  LEU A 509       8.928 -28.721 -11.314  1.00 27.64           C
ATOM    640  C   LEU A 509       9.539 -29.526 -12.445  1.00 29.23           C
ATOM    641  O   LEU A 509      10.417 -30.350 -12.182  1.00 34.55           O
ATOM    642  CB  LEU A 509       8.372 -29.676 -10.261  1.00 26.58           C
ATOM    643  CG  LEU A 509       8.572 -29.377  -8.767  1.00 38.86           C
ATOM    644  CD1 LEU A 509       8.469 -27.908  -8.448  1.00 35.06           C
ATOM    645  CD2 LEU A 509       7.528 -30.126  -7.960  1.00 39.83           C
ATOM    646  H   LEU A 509       7.084 -28.104 -11.567  1.00 34.87           H
ATOM    647  HA  LEU A 509       9.637 -28.204 -10.902  1.00 33.17           H
ATOM    648  HB2 LEU A 509       7.415 -29.739 -10.403  1.00 31.89           H
ATOM    649  HB3 LEU A 509       8.768 -30.547 -10.422  1.00 31.89           H
ATOM    650  HG  LEU A 509       9.449 -29.687  -8.492  1.00 46.63           H
ATOM    651 HD11 LEU A 509       8.603 -27.782  -7.496  1.00 42.07           H
ATOM    652 HD12 LEU A 509       9.151 -27.429  -8.945  1.00 42.07           H
ATOM    653 HD13 LEU A 509       7.589 -27.591  -8.704  1.00 42.07           H
ATOM    654 HD21 LEU A 509       7.659 -29.934  -7.018  1.00 47.80           H
ATOM    655 HD22 LEU A 509       6.645 -29.834  -8.237  1.00 47.80           H
ATOM    656 HD23 LEU A 509       7.628 -31.078  -8.120  1.00 47.80           H
ATOM    657  N   GLN A 510       9.108 -29.313 -13.684  1.00 35.05           N
ATOM    658  CA  GLN A 510       9.568 -30.164 -14.779  1.00 30.59           C
ATOM    659  C   GLN A 510      11.091 -30.159 -14.862  1.00 39.53           C
ATOM    660  O   GLN A 510      11.731 -31.211 -14.978  1.00 30.14           O
ATOM    661  CB  GLN A 510       8.952 -29.669 -16.083  1.00 39.00           C
ATOM    662  CG  GLN A 510       9.385 -30.400 -17.313  1.00 47.76           C
ATOM    663  CD  GLN A 510       8.491 -30.076 -18.502  1.00 56.78           C
ATOM    664  OE1 GLN A 510       8.041 -28.940 -18.675  1.00 58.01           O
ATOM    665  NE2 GLN A 510       8.199 -31.086 -19.306  1.00 65.77           N
ATOM    666  H   GLN A 510       8.557 -28.695 -13.916  1.00 42.06           H
ATOM    667  HA  GLN A 510       9.273 -31.075 -14.626  1.00 36.70           H
ATOM    668  HB2 GLN A 510       7.988 -29.754 -16.019  1.00 46.81           H
ATOM    669  HB3 GLN A 510       9.188 -28.736 -16.200  1.00 46.81           H
ATOM    670  HG2 GLN A 510      10.293 -30.140 -17.536  1.00 57.31           H
ATOM    671  HG3 GLN A 510       9.340 -31.355 -17.151  1.00 57.31           H
ATOM    672 HE21 GLN A 510       8.511 -31.870 -19.142  1.00 78.93           H
ATOM    673 HE22 GLN A 510       7.698 -30.957 -19.993  1.00 78.93           H
ATOM    674  N   TYR A 511      11.695 -28.979 -14.781  1.00 30.07           N
ATOM    675  CA  TYR A 511      13.123 -28.863 -14.975  1.00 24.78           C
ATOM    676  C   TYR A 511      13.888 -28.791 -13.654  1.00 29.00           C
ATOM    677  O   TYR A 511      15.063 -28.417 -13.649  1.00 26.32           O
ATOM    678  CB  TYR A 511      13.403 -27.660 -15.875  1.00 38.53           C
ATOM    679  CG  TYR A 511      12.958 -27.905 -17.305  1.00 36.91           C
ATOM    680  CD1 TYR A 511      11.769 -27.378 -17.783  1.00 39.61           C
ATOM    681  CD2 TYR A 511      13.712 -28.696 -18.161  1.00 45.67           C
ATOM    682  CE1 TYR A 511      11.346 -27.620 -19.100  1.00 51.42           C
ATOM    683  CE2 TYR A 511      13.303 -28.938 -19.478  1.00 47.28           C
ATOM    684  CZ  TYR A 511      12.121 -28.402 -19.932  1.00 46.95           C
ATOM    685  OH  TYR A 511      11.719 -28.628 -21.224  1.00 58.64           O
ATOM    686  H   TYR A 511      11.297 -28.235 -14.614  1.00 36.09           H
ATOM    687  HA  TYR A 511      13.432 -29.654 -15.445  1.00 29.74           H
ATOM    688  HB2 TYR A 511      12.922 -26.889 -15.535  1.00 46.24           H
ATOM    689  HB3 TYR A 511      14.357 -27.482 -15.881  1.00 46.24           H
ATOM    690  HD1 TYR A 511      11.243 -26.852 -17.223  1.00 47.53           H
ATOM    691  HD2 TYR A 511      14.511 -29.062 -17.858  1.00 54.81           H
ATOM    692  HE1 TYR A 511      10.551 -27.252 -19.411  1.00 61.71           H
ATOM    693  HE2 TYR A 511      13.824 -29.464 -20.041  1.00 56.73           H
ATOM    694  HH  TYR A 511      12.278 -29.116 -21.618  1.00 70.37           H
ATOM    695  N   LEU A 512      13.263 -29.206 -12.538  1.00 30.42           N
ATOM    696  CA  LEU A 512      13.963 -29.366 -11.264  1.00 26.44           C
ATOM    697  C   LEU A 512      14.411 -30.817 -11.112  1.00 24.84           C
ATOM    698  O   LEU A 512      13.597 -31.678 -10.789  1.00 26.41           O
ATOM    699  CB  LEU A 512      13.064 -29.001 -10.086  1.00 19.23           C
ATOM    700  CG  LEU A 512      13.578 -28.491  -8.746  1.00 32.12           C
ATOM    701  CD1 LEU A 512      13.010 -29.277  -7.593  1.00 31.70           C
ATOM    702  CD2 LEU A 512      15.064 -28.472  -8.709  1.00 31.97           C
ATOM    703  H   LEU A 512      12.426 -29.400 -12.500  1.00 36.50           H
ATOM    704  HA  LEU A 512      14.747 -28.795 -11.247  1.00 31.73           H
ATOM    705  HB2 LEU A 512      12.454 -28.319 -10.406  1.00 23.07           H
ATOM    706  HB3 LEU A 512      12.545 -29.794  -9.880  1.00 23.07           H
ATOM    707  HG  LEU A 512      13.279 -27.575  -8.639  1.00 38.54           H
ATOM    708 HD11 LEU A 512      13.363 -28.919  -6.763  1.00 38.03           H
ATOM    709 HD12 LEU A 512      12.044 -29.199  -7.603  1.00 38.03           H
ATOM    710 HD13 LEU A 512      13.268 -30.207  -7.688  1.00 38.03           H
ATOM    711 HD21 LEU A 512      15.353 -28.143  -7.844  1.00 38.36           H
ATOM    712 HD22 LEU A 512      15.395 -29.373  -8.849  1.00 38.36           H
ATOM    713 HD23 LEU A 512      15.389 -27.887  -9.412  1.00 38.36           H
ATOM    714  N   PRO A 513      15.687 -31.127 -11.266  1.00 25.56           N
ATOM    715  CA  PRO A 513      16.086 -32.525 -11.264  1.00 24.86           C
ATOM    716  C   PRO A 513      15.937 -33.145  -9.889  1.00 27.30           C
ATOM    717  O   PRO A 513      15.911 -32.448  -8.867  1.00 26.09           O
ATOM    718  CB  PRO A 513      17.546 -32.471 -11.715  1.00 32.08           C
ATOM    719  CG  PRO A 513      18.025 -31.118 -11.310  1.00 26.58           C
ATOM    720  CD  PRO A 513      16.823 -30.224 -11.496  1.00 28.31           C
ATOM    721  HA  PRO A 513      15.565 -33.030 -11.908  1.00 29.84           H
ATOM    722  HB2 PRO A 513      18.053 -33.164 -11.265  1.00 38.50           H
ATOM    723  HB3 PRO A 513      17.595 -32.578 -12.678  1.00 38.50           H
ATOM    724  HG2 PRO A 513      18.304 -31.133 -10.381  1.00 31.90           H
ATOM    725  HG3 PRO A 513      18.754 -30.841 -11.886  1.00 31.90           H
ATOM    726  HD2 PRO A 513      16.827 -29.511 -10.838  1.00 33.98           H
ATOM    727  HD3 PRO A 513      16.799 -29.874 -12.400  1.00 33.98           H
ATOM    728  N   TYR A 514      15.781 -34.470  -9.882  1.00 22.43           N
ATOM    729  CA  TYR A 514      15.698 -35.249  -8.647  1.00 30.11           C
ATOM    730  C   TYR A 514      16.183 -36.684  -8.770  1.00 25.88           C
ATOM    731  O   TYR A 514      16.540 -37.283  -7.760  1.00 32.66           O
ATOM    732  CB  TYR A 514      14.267 -35.274  -8.147  1.00 31.12           C
ATOM    733  CG  TYR A 514      13.320 -36.238  -8.854  1.00 37.50           C
ATOM    734  CD1 TYR A 514      12.933 -37.440  -8.248  1.00 39.26           C
ATOM    735  CD2 TYR A 514      12.765 -35.924 -10.091  1.00 33.38           C
ATOM    736  CE1 TYR A 514      12.037 -38.304  -8.855  1.00 35.92           C
ATOM    737  CE2 TYR A 514      11.862 -36.792 -10.713  1.00 40.13           C
ATOM    738  CZ  TYR A 514      11.510 -37.981 -10.082  1.00 40.78           C
ATOM    739  OH  TYR A 514      10.639 -38.861 -10.669  1.00 53.72           O
ATOM    740  H   TYR A 514      15.720 -34.948 -10.594  1.00 26.91           H
ATOM    741  HA  TYR A 514      16.239 -34.813  -7.970  1.00 36.14           H
ATOM    742  HB2 TYR A 514      14.277 -35.518  -7.208  1.00 37.35           H
ATOM    743  HB3 TYR A 514      13.895 -34.383  -8.243  1.00 37.35           H
ATOM    744  HD1 TYR A 514      13.282 -37.660  -7.414  1.00 47.11           H
ATOM    745  HD2 TYR A 514      12.996 -35.125 -10.508  1.00 40.06           H
ATOM    746  HE1 TYR A 514      11.803 -39.103  -8.440  1.00 43.11           H
ATOM    747  HE2 TYR A 514      11.504 -36.579 -11.545  1.00 48.15           H
ATOM    748  HH  TYR A 514      10.383 -38.561 -11.410  1.00 64.46           H
ATOM    749  N   ARG A 515      16.210 -37.240  -9.979  1.00 34.60           N
ATOM    750  CA  ARG A 515      16.611 -38.634 -10.186  1.00 40.90           C
ATOM    751  C   ARG A 515      18.124 -38.827 -10.144  1.00 41.81           C
ATOM    752  O   ARG A 515      18.902 -37.944 -10.516  1.00 36.30           O
ATOM    753  CB  ARG A 515      16.127 -39.153 -11.540  1.00 44.10           C
ATOM    754  CG  ARG A 515      14.608 -39.240 -11.713  1.00 45.92           C
ATOM    755  CD  ARG A 515      14.261 -39.754 -13.135  1.00 52.30           C
ATOM    756  NE  ARG A 515      12.882 -39.424 -13.489  1.00 62.86           N
ATOM    757  CZ  ARG A 515      12.378 -39.426 -14.722  1.00 65.78           C
ATOM    758  NH1 ARG A 515      13.123 -39.762 -15.777  1.00 62.12           N
ATOM    759  NH2 ARG A 515      11.107 -39.079 -14.895  1.00 68.73           N1+
ATOM    760  H   ARG A 515      15.998 -36.828 -10.703  1.00 41.52           H
ATOM    761  HA  ARG A 515      16.217 -39.185  -9.492  1.00 49.08           H
ATOM    762  HB2 ARG A 515      16.464 -38.563 -12.232  1.00 52.92           H
ATOM    763  HB3 ARG A 515      16.485 -40.045 -11.672  1.00 52.92           H
ATOM    764  HG2 ARG A 515      14.243 -39.860 -11.063  1.00 55.11           H
ATOM    765  HG3 ARG A 515      14.218 -38.359 -11.600  1.00 55.11           H
ATOM    766  HD2 ARG A 515      14.850 -39.335 -13.782  1.00 62.76           H
ATOM    767  HD3 ARG A 515      14.361 -40.718 -13.162  1.00 62.76           H
ATOM    768  HE  ARG A 515      12.351 -39.211 -12.847  1.00 75.43           H
ATOM    769 HH11 ARG A 515      13.948 -39.980 -15.668  1.00 74.54           H
ATOM    770 HH12 ARG A 515      12.779 -39.759 -16.565  1.00 74.54           H
ATOM    771 HH21 ARG A 515      10.623 -38.867 -14.217  1.00 82.47           H
ATOM    772 HH22 ARG A 515      10.763 -39.084 -15.684  1.00 82.47           H
ATOM    773  N   ASP A 516      18.530 -40.031  -9.728  1.00 46.59           N
ATOM    774  CA  ASP A 516      19.923 -40.485  -9.777  1.00 44.71           C
ATOM    775  C   ASP A 516      20.778 -39.846  -8.692  1.00 47.31           C
ATOM    776  O   ASP A 516      21.999 -39.766  -8.815  1.00 45.19           O
ATOM    777  CB  ASP A 516      20.564 -40.236 -11.146  1.00 57.54           C
ATOM    778  CG  ASP A 516      19.953 -41.091 -12.240  1.00 61.25           C
ATOM    779  OD1 ASP A 516      19.039 -41.889 -11.927  1.00 64.87           O
ATOM    780  OD2 ASP A 516      20.396 -40.978 -13.403  1.00 63.84           O1-
ATOM    781  H   ASP A 516      17.997 -40.622  -9.404  1.00 55.91           H
ATOM    782  HA  ASP A 516      19.934 -41.443  -9.625  1.00 53.66           H
ATOM    783  HB2 ASP A 516      20.441 -39.304 -11.388  1.00 69.05           H
ATOM    784  HB3 ASP A 516      21.510 -40.443 -11.095  1.00 69.05           H
ATOM    785  N   TYR A 517      20.158 -39.432  -7.608  1.00 45.10           N
ATOM    786  CA  TYR A 517      20.867 -38.769  -6.530  1.00 48.48           C
ATOM    787  C   TYR A 517      20.726 -39.586  -5.252  1.00 42.60           C
ATOM    788  O   TYR A 517      19.659 -40.132  -4.965  1.00 39.76           O
ATOM    789  CB  TYR A 517      20.336 -37.336  -6.342  1.00 46.48           C
ATOM    790  CG  TYR A 517      21.082 -36.585  -5.275  1.00 43.18           C
ATOM    791  CD1 TYR A 517      22.284 -35.946  -5.568  1.00 35.43           C
ATOM    792  CD2 TYR A 517      20.605 -36.540  -3.965  1.00 40.61           C
ATOM    793  CE1 TYR A 517      22.991 -35.290  -4.601  1.00 39.92           C
ATOM    794  CE2 TYR A 517      21.313 -35.877  -2.981  1.00 40.66           C
ATOM    795  CZ  TYR A 517      22.497 -35.242  -3.314  1.00 42.73           C
ATOM    796  OH  TYR A 517      23.203 -34.583  -2.353  1.00 42.47           O
ATOM    797  H   TYR A 517      19.314 -39.523  -7.467  1.00 54.12           H
ATOM    798  HA  TYR A 517      21.809 -38.717  -6.754  1.00 58.17           H
ATOM    799  HB2 TYR A 517      20.433 -36.850  -7.176  1.00 55.77           H
ATOM    800  HB3 TYR A 517      19.401 -37.374  -6.085  1.00 55.77           H
ATOM    801  HD1 TYR A 517      22.618 -35.977  -6.435  1.00 42.51           H
ATOM    802  HD2 TYR A 517      19.808 -36.968  -3.750  1.00 48.73           H
ATOM    803  HE1 TYR A 517      23.788 -34.861  -4.813  1.00 47.90           H
ATOM    804  HE2 TYR A 517      20.989 -35.841  -2.110  1.00 48.79           H
ATOM    805  HH  TYR A 517      22.799 -34.626  -1.618  1.00 50.96           H
ATOM    806  N   ASN A 518      21.802 -39.644  -4.473  1.00 44.40           N
ATOM    807  CA  ASN A 518      21.839 -40.453  -3.257  1.00 45.04           C
ATOM    808  C   ASN A 518      21.229 -39.680  -2.095  1.00 48.48           C
ATOM    809  O   ASN A 518      21.897 -38.916  -1.393  1.00 49.84           O
ATOM    810  CB  ASN A 518      23.273 -40.872  -2.945  1.00 55.43           C
ATOM    811  CG  ASN A 518      23.370 -41.788  -1.713  1.00 58.83           C
ATOM    812  OD1 ASN A 518      22.347 -42.151  -1.126  1.00 62.36           O
ATOM    813  ND2 ASN A 518      24.605 -42.167  -1.328  1.00 60.89           N
ATOM    814  H   ASN A 518      22.533 -39.219  -4.628  1.00 53.28           H
ATOM    815  HA  ASN A 518      21.313 -41.257  -3.394  1.00 54.05           H
ATOM    816  HB2 ASN A 518      23.635 -41.353  -3.705  1.00 66.51           H
ATOM    817  HB3 ASN A 518      23.804 -40.079  -2.771  1.00 66.51           H
ATOM    818 HD21 ASN A 518      24.703 -42.679  -0.644  1.00 73.07           H
ATOM    819 HD22 ASN A 518      25.294 -41.897  -1.767  1.00 73.07           H
ATOM    820  N   TYR A 519      19.950 -39.914  -1.848  1.00 32.61           N
ATOM    821  CA  TYR A 519      19.299 -39.194  -0.776  1.00 41.16           C
ATOM    822  C   TYR A 519      19.550 -39.794   0.591  1.00 43.49           C
ATOM    823  O   TYR A 519      19.209 -39.146   1.586  1.00 38.74           O
ATOM    824  CB  TYR A 519      17.797 -39.109  -1.028  1.00 32.74           C
ATOM    825  CG  TYR A 519      17.427 -38.228  -2.213  1.00 38.57           C
ATOM    826  CD1 TYR A 519      17.106 -38.783  -3.444  1.00 36.61           C
ATOM    827  CD2 TYR A 519      17.382 -36.843  -2.091  1.00 34.97           C
ATOM    828  CE1 TYR A 519      16.751 -38.005  -4.507  1.00 28.72           C
ATOM    829  CE2 TYR A 519      17.032 -36.053  -3.148  1.00 28.23           C
ATOM    830  CZ  TYR A 519      16.720 -36.643  -4.359  1.00 34.24           C
ATOM    831  OH  TYR A 519      16.406 -35.868  -5.437  1.00 29.81           O
ATOM    832  H   TYR A 519      19.451 -40.469  -2.275  1.00 39.14           H
ATOM    833  HA  TYR A 519      19.644 -38.288  -0.762  1.00 49.39           H
ATOM    834  HB2 TYR A 519      17.458 -40.000  -1.203  1.00 39.29           H
ATOM    835  HB3 TYR A 519      17.367 -38.742  -0.240  1.00 39.29           H
ATOM    836  HD1 TYR A 519      17.123 -39.707  -3.543  1.00 43.93           H
ATOM    837  HD2 TYR A 519      17.588 -36.450  -1.274  1.00 41.96           H
ATOM    838  HE1 TYR A 519      16.551 -38.393  -5.328  1.00 34.47           H
ATOM    839  HE2 TYR A 519      17.016 -35.127  -3.058  1.00 33.87           H
ATOM    840  HH  TYR A 519      16.260 -36.352  -6.107  1.00 35.77           H
ATOM    841  N   SER A 520      20.146 -40.985   0.684  1.00 39.02           N
ATOM    842  CA  SER A 520      20.244 -41.624   1.998  1.00 49.99           C
ATOM    843  C   SER A 520      21.121 -40.814   2.947  1.00 45.90           C
ATOM    844  O   SER A 520      20.854 -40.784   4.152  1.00 40.36           O
ATOM    845  CB  SER A 520      20.767 -43.062   1.873  1.00 47.91           C
ATOM    846  OG  SER A 520      22.006 -43.132   1.173  1.00 48.51           O
ATOM    847  H   SER A 520      20.489 -41.428   0.031  1.00 46.83           H
ATOM    848  HA  SER A 520      19.356 -41.668   2.386  1.00 59.98           H
ATOM    849  HB2 SER A 520      20.893 -43.425   2.763  1.00 57.50           H
ATOM    850  HB3 SER A 520      20.110 -43.591   1.394  1.00 57.50           H
ATOM    851  HG  SER A 520      21.915 -42.826   0.396  1.00 58.21           H
ATOM    852  N   LEU A 521      22.153 -40.134   2.425  1.00 40.86           N
ATOM    853  CA  LEU A 521      22.995 -39.262   3.249  1.00 48.36           C
ATOM    854  C   LEU A 521      22.307 -37.931   3.567  1.00 51.31           C
ATOM    855  O   LEU A 521      22.646 -37.290   4.574  1.00 49.50           O
ATOM    856  CB  LEU A 521      24.338 -38.997   2.541  1.00 40.59           C
ATOM    857  CG  LEU A 521      25.418 -40.093   2.405  1.00 49.89           C
ATOM    858  CD1 LEU A 521      24.848 -41.444   2.005  1.00 48.45           C
ATOM    859  CD2 LEU A 521      26.503 -39.690   1.393  1.00 44.30           C
ATOM    860  H   LEU A 521      22.384 -40.163   1.597  1.00 49.03           H
ATOM    861  HA  LEU A 521      23.183 -39.710   4.089  1.00 58.03           H
ATOM    862  HB2 LEU A 521      24.131 -38.711   1.637  1.00 48.70           H
ATOM    863  HB3 LEU A 521      24.762 -38.259   3.005  1.00 48.70           H
ATOM    864  HG  LEU A 521      25.851 -40.204   3.266  1.00 59.87           H
ATOM    865 HD11 LEU A 521      25.574 -42.084   1.937  1.00 58.14           H
ATOM    866 HD12 LEU A 521      24.215 -41.731   2.680  1.00 58.14           H
ATOM    867 HD13 LEU A 521      24.402 -41.356   1.148  1.00 58.14           H
ATOM    868 HD21 LEU A 521      27.160 -40.402   1.336  1.00 53.16           H
ATOM    869 HD22 LEU A 521      26.090 -39.551   0.527  1.00 53.16           H
ATOM    870 HD23 LEU A 521      26.927 -38.871   1.694  1.00 53.16           H
ATOM    871  N   VAL A 522      21.343 -37.521   2.745  1.00 39.09           N
ATOM    872  CA  VAL A 522      20.636 -36.249   2.906  1.00 39.13           C
ATOM    873  C   VAL A 522      19.470 -36.370   3.865  1.00 41.61           C
ATOM    874  O   VAL A 522      19.255 -35.498   4.707  1.00 38.71           O
ATOM    875  CB  VAL A 522      20.145 -35.746   1.535  1.00 43.46           C
ATOM    876  CG1 VAL A 522      19.274 -34.503   1.701  1.00 43.77           C
ATOM    877  CG2 VAL A 522      21.324 -35.471   0.630  1.00 41.91           C
ATOM    878  H   VAL A 522      21.073 -37.976   2.067  1.00 46.91           H
ATOM    879  HA  VAL A 522      21.251 -35.590   3.264  1.00 46.96           H
ATOM    880  HB  VAL A 522      19.605 -36.437   1.121  1.00 52.15           H
ATOM    881 HG11 VAL A 522      18.979 -34.207   0.826  1.00 52.53           H
ATOM    882 HG12 VAL A 522      18.507 -34.727   2.251  1.00 52.53           H
ATOM    883 HG13 VAL A 522      19.797 -33.806   2.128  1.00 52.53           H
ATOM    884 HG21 VAL A 522      20.997 -35.155  -0.227  1.00 50.29           H
ATOM    885 HG22 VAL A 522      21.885 -34.794   1.040  1.00 50.29           H
ATOM    886 HG23 VAL A 522      21.828 -36.291   0.511  1.00 50.29           H
ATOM    887  N   MET A 523      18.650 -37.398   3.711  1.00 47.13           N
ATOM    888  CA  MET A 523      17.459 -37.510   4.539  1.00 51.08           C
ATOM    889  C   MET A 523      17.884 -37.704   5.979  1.00 52.84           C
ATOM    890  O   MET A 523      18.679 -38.594   6.292  1.00 58.87           O
ATOM    891  CB  MET A 523      16.587 -38.683   4.089  1.00 59.74           C
ATOM    892  CG  MET A 523      16.243 -38.733   2.585  1.00 64.98           C
ATOM    893  SD  MET A 523      15.632 -37.203   1.823  1.00 65.49           S
ATOM    894  CE  MET A 523      14.267 -37.864   0.860  1.00 58.63           C
ATOM    895  H   MET A 523      18.756 -38.035   3.143  1.00 56.56           H
ATOM    896  HA  MET A 523      16.937 -36.695   4.464  1.00 61.30           H
ATOM    897  HB2 MET A 523      17.050 -39.508   4.307  1.00 71.69           H
ATOM    898  HB3 MET A 523      15.750 -38.645   4.577  1.00 71.69           H
ATOM    899  HG2 MET A 523      17.043 -38.992   2.102  1.00 77.98           H
ATOM    900  HG3 MET A 523      15.559 -39.408   2.455  1.00 77.98           H
ATOM    901  HE1 MET A 523      13.835 -37.136   0.385  1.00 70.36           H
ATOM    902  HE2 MET A 523      14.613 -38.513   0.227  1.00 70.36           H
ATOM    903  HE3 MET A 523      13.635 -38.290   1.459  1.00 70.36           H
ATOM    904  N   GLY A 524      17.373 -36.852   6.855  1.00 56.31           N
ATOM    905  CA  GLY A 524      17.718 -36.956   8.258  1.00 50.75           C
ATOM    906  C   GLY A 524      19.113 -36.478   8.593  1.00 57.10           C
ATOM    907  O   GLY A 524      19.685 -36.929   9.589  1.00 58.25           O
ATOM    908  H   GLY A 524      16.831 -36.213   6.664  1.00 67.58           H
ATOM    909  HA2 GLY A 524      17.087 -36.433   8.778  1.00 60.90           H
ATOM    910  HA3 GLY A 524      17.643 -37.883   8.535  1.00 60.90           H
ATOM    911  N   ALA A 525      19.680 -35.563   7.796  1.00 46.89           N
ATOM    912  CA  ALA A 525      21.012 -35.029   8.071  1.00 50.66           C
ATOM    913  C   ALA A 525      21.197 -33.614   7.524  1.00 47.75           C
ATOM    914  O   ALA A 525      21.675 -32.734   8.244  1.00 38.72           O
ATOM    915  CB  ALA A 525      22.103 -35.936   7.487  1.00 41.51           C
ATOM    916  H   ALA A 525      19.311 -35.238   7.091  1.00 56.27           H
ATOM    917  HA  ALA A 525      21.141 -34.994   9.032  1.00 60.79           H
ATOM    918  HB1 ALA A 525      22.972 -35.554   7.687  1.00 49.82           H
ATOM    919  HB2 ALA A 525      22.029 -36.817   7.887  1.00 49.82           H
ATOM    920  HB3 ALA A 525      21.982 -35.997   6.526  1.00 49.82           H
ATOM    921  N   CYS A 526      20.831 -33.397   6.257  1.00 32.60           N
ATOM    922  CA  CYS A 526      21.132 -32.173   5.526  1.00 36.52           C
ATOM    923  C   CYS A 526      19.919 -31.342   5.155  1.00 34.62           C
ATOM    924  O   CYS A 526      20.060 -30.130   5.038  1.00 30.91           O
ATOM    925  CB  CYS A 526      21.895 -32.499   4.229  1.00 35.53           C
ATOM    926  SG  CYS A 526      23.539 -33.085   4.594  1.00 41.58           S
ATOM    927  H   CYS A 526      20.391 -33.969   5.788  1.00 39.12           H
ATOM    928  HA  CYS A 526      21.709 -31.620   6.076  1.00 43.82           H
ATOM    929  HB2 CYS A 526      21.423 -33.194   3.743  1.00 42.64           H
ATOM    930  HB3 CYS A 526      21.968 -31.698   3.687  1.00 42.64           H
ATOM    931  HG  CYS A 526      24.104 -33.329   3.564  1.00 49.89           H
ATOM    932  N   CYS A 527      18.749 -31.955   4.951  1.00 26.64           N
ATOM    933  CA  CYS A 527      17.596 -31.278   4.375  1.00 28.57           C
ATOM    934  C   CYS A 527      16.353 -32.123   4.633  1.00 24.51           C
ATOM    935  O   CYS A 527      16.438 -33.342   4.770  1.00 34.20           O
ATOM    936  CB  CYS A 527      17.820 -31.043   2.879  1.00 32.00           C
ATOM    937  SG  CYS A 527      16.630 -29.920   2.034  1.00 29.66           S
ATOM    938  H   CYS A 527      18.602 -32.780   5.144  1.00 31.97           H
ATOM    939  HA  CYS A 527      17.478 -30.417   4.806  1.00 34.28           H
ATOM    940  HB2 CYS A 527      18.705 -30.665   2.761  1.00 38.41           H
ATOM    941  HB3 CYS A 527      17.776 -31.901   2.428  1.00 38.41           H
ATOM    942  HG  CYS A 527      16.930 -29.834   0.875  1.00 35.59           H
ATOM    943  N   GLU A 528      15.209 -31.460   4.697  1.00 22.40           N
ATOM    944  CA  GLU A 528      13.912 -32.082   4.942  1.00 27.83           C
ATOM    945  C   GLU A 528      12.976 -31.637   3.838  1.00 27.56           C
ATOM    946  O   GLU A 528      13.227 -30.635   3.160  1.00 21.96           O
ATOM    947  CB  GLU A 528      13.279 -31.694   6.299  1.00 21.60           C
ATOM    948  CG  GLU A 528      14.115 -31.974   7.550  1.00 32.12           C
ATOM    949  CD  GLU A 528      15.227 -30.919   7.816  1.00 40.59           C
ATOM    950  OE1 GLU A 528      14.925 -29.690   7.840  1.00 24.60           O
ATOM    951  OE2 GLU A 528      16.407 -31.333   8.018  1.00 34.87           O1-
ATOM    952  H   GLU A 528      15.155 -30.608   4.596  1.00 26.88           H
ATOM    953  HA  GLU A 528      14.000 -33.047   4.905  1.00 33.40           H
ATOM    954  HB2 GLU A 528      13.092 -30.742   6.285  1.00 25.92           H
ATOM    955  HB3 GLU A 528      12.446 -32.182   6.395  1.00 25.92           H
ATOM    956  HG2 GLU A 528      13.528 -31.986   8.322  1.00 38.54           H
ATOM    957  HG3 GLU A 528      14.545 -32.838   7.452  1.00 38.54           H
ATOM    958  N   ASN A 529      11.889 -32.393   3.666  1.00 29.08           N
ATOM    959  CA  ASN A 529      10.851 -32.084   2.680  1.00 23.30           C
ATOM    960  C   ASN A 529      11.441 -31.945   1.277  1.00 20.06           C
ATOM    961  O   ASN A 529      11.131 -31.013   0.520  1.00 22.77           O
ATOM    962  CB  ASN A 529      10.113 -30.818   3.063  1.00 31.74           C
ATOM    963  CG  ASN A 529       8.766 -31.082   3.531  1.00 42.04           C
ATOM    964  OD1 ASN A 529       8.005 -31.828   2.901  1.00 51.32           O
ATOM    965  ND2 ASN A 529       8.427 -30.485   4.662  1.00 52.96           N
ATOM    966  H   ASN A 529      11.728 -33.106   4.120  1.00 34.90           H
ATOM    967  HA  ASN A 529      10.208 -32.811   2.662  1.00 27.96           H
ATOM    968  HB2 ASN A 529      10.597 -30.372   3.775  1.00 38.09           H
ATOM    969  HB3 ASN A 529      10.054 -30.239   2.287  1.00 38.09           H
ATOM    970 HD21 ASN A 529       7.642 -30.602   4.991  1.00 63.55           H
ATOM    971 HD22 ASN A 529       8.993 -29.980   5.068  1.00 63.55           H
ATOM    972  N   VAL A 530      12.299 -32.896   0.934  1.00 26.06           N
ATOM    973  CA  VAL A 530      13.134 -32.791  -0.245  1.00 18.11           C
ATOM    974  C   VAL A 530      12.314 -33.023  -1.507  1.00 26.10           C
ATOM    975  O   VAL A 530      11.564 -33.998  -1.603  1.00 28.87           O
ATOM    976  CB  VAL A 530      14.298 -33.784  -0.139  1.00 27.92           C
ATOM    977  CG1 VAL A 530      15.174 -33.693  -1.367  1.00 28.27           C
ATOM    978  CG2 VAL A 530      15.119 -33.488   1.121  1.00 23.44           C
ATOM    979  H   VAL A 530      12.416 -33.623   1.379  1.00 31.27           H
ATOM    980  HA  VAL A 530      13.506 -31.897  -0.290  1.00 21.73           H
ATOM    981  HB  VAL A 530      13.949 -34.687  -0.074  1.00 33.51           H
ATOM    982 HG11 VAL A 530      15.903 -34.327  -1.282  1.00 33.93           H
ATOM    983 HG12 VAL A 530      14.641 -33.904  -2.150  1.00 33.93           H
ATOM    984 HG13 VAL A 530      15.525 -32.792  -1.439  1.00 33.93           H
ATOM    985 HG21 VAL A 530      15.851 -34.122   1.177  1.00 28.13           H
ATOM    986 HG22 VAL A 530      15.467 -32.584   1.065  1.00 28.13           H
ATOM    987 HG23 VAL A 530      14.546 -33.574   1.899  1.00 28.13           H
ATOM    988  N   ILE A 531      12.454 -32.117  -2.486  1.00 28.69           N
ATOM    989  CA  ILE A 531      11.795 -32.228  -3.780  1.00 19.21           C
ATOM    990  C   ILE A 531      12.771 -32.358  -4.934  1.00 20.79           C
ATOM    991  O   ILE A 531      12.338 -32.401  -6.088  1.00 23.07           O
ATOM    992  CB  ILE A 531      10.851 -31.044  -4.046  1.00 28.13           C
ATOM    993  CG1 ILE A 531      11.599 -29.700  -3.958  1.00 31.04           C
ATOM    994  CG2 ILE A 531       9.722 -31.095  -3.090  1.00 26.32           C
ATOM    995  CD1 ILE A 531      10.753 -28.542  -4.454  1.00 28.10           C
ATOM    996  H   ILE A 531      12.941 -31.412  -2.413  1.00 34.43           H
ATOM    997  HA  ILE A 531      11.252 -33.032  -3.773  1.00 23.05           H
ATOM    998  HB  ILE A 531      10.494 -31.135  -4.943  1.00 33.76           H
ATOM    999 HG12 ILE A 531      11.835 -29.527  -3.033  1.00 37.25           H
ATOM   1000 HG13 ILE A 531      12.400 -29.745  -4.504  1.00 37.25           H
ATOM   1001 HG21 ILE A 531       9.129 -30.346  -3.262  1.00 31.58           H
ATOM   1002 HG22 ILE A 531       9.243 -31.930  -3.211  1.00 31.58           H
ATOM   1003 HG23 ILE A 531      10.070 -31.041  -2.186  1.00 31.58           H
ATOM   1004 HD11 ILE A 531      11.265 -27.722  -4.379  1.00 33.72           H
ATOM   1005 HD12 ILE A 531      10.515 -28.701  -5.381  1.00 33.72           H
ATOM   1006 HD13 ILE A 531       9.951 -28.483  -3.912  1.00 33.72           H
ATOM   1007  N   GLY A 532      14.065 -32.391  -4.673  1.00 25.50           N
ATOM   1008  CA  GLY A 532      15.042 -32.469  -5.740  1.00 30.71           C
ATOM   1009  C   GLY A 532      16.368 -31.883  -5.308  1.00 16.51           C
ATOM   1010  O   GLY A 532      16.685 -31.824  -4.125  1.00 23.28           O
ATOM   1011  H   GLY A 532      14.405 -32.369  -3.883  1.00 30.60           H
ATOM   1012  HA2 GLY A 532      15.178 -33.396  -5.992  1.00 36.85           H
ATOM   1013  HA3 GLY A 532      14.722 -31.979  -6.514  1.00 36.85           H
ATOM   1014  N   TYR A 533      17.138 -31.469  -6.307  1.00 20.32           N
ATOM   1015  CA  TYR A 533      18.434 -30.849  -6.079  1.00 24.30           C
ATOM   1016  C   TYR A 533      18.649 -29.751  -7.105  1.00 24.97           C
ATOM   1017  O   TYR A 533      18.020 -29.733  -8.160  1.00 20.33           O
ATOM   1018  CB  TYR A 533      19.571 -31.883  -6.120  1.00 27.44           C
ATOM   1019  CG  TYR A 533      19.721 -32.636  -7.401  1.00 25.67           C
ATOM   1020  CD1 TYR A 533      20.520 -32.140  -8.418  1.00 23.68           C
ATOM   1021  CD2 TYR A 533      19.099 -33.878  -7.585  1.00 25.32           C
ATOM   1022  CE1 TYR A 533      20.674 -32.833  -9.611  1.00 20.85           C
ATOM   1023  CE2 TYR A 533      19.255 -34.598  -8.774  1.00 22.77           C
ATOM   1024  CZ  TYR A 533      20.039 -34.062  -9.786  1.00 32.09           C
ATOM   1025  OH  TYR A 533      20.197 -34.752 -10.964  1.00 37.80           O
ATOM   1026  H   TYR A 533      16.928 -31.538  -7.138  1.00 24.39           H
ATOM   1027  HA  TYR A 533      18.436 -30.440  -5.200  1.00 29.16           H
ATOM   1028  HB2 TYR A 533      20.408 -31.422  -5.956  1.00 32.93           H
ATOM   1029  HB3 TYR A 533      19.417 -32.534  -5.418  1.00 32.93           H
ATOM   1030  HD1 TYR A 533      20.940 -31.317  -8.309  1.00 28.41           H
ATOM   1031  HD2 TYR A 533      18.570 -34.229  -6.905  1.00 30.39           H
ATOM   1032  HE1 TYR A 533      21.205 -32.482 -10.289  1.00 25.02           H
ATOM   1033  HE2 TYR A 533      18.827 -35.415  -8.891  1.00 27.33           H
ATOM   1034  HH  TYR A 533      19.764 -35.471 -10.936  1.00 45.36           H
ATOM   1035  N   MET A 534      19.547 -28.823  -6.761  1.00 17.91           N
ATOM   1036  CA  MET A 534      19.798 -27.605  -7.524  1.00 15.39           C
ATOM   1037  C   MET A 534      21.237 -27.688  -8.001  1.00 20.17           C
ATOM   1038  O   MET A 534      22.176 -27.597  -7.180  1.00 16.95           O
ATOM   1039  CB  MET A 534      19.567 -26.341  -6.671  1.00 19.13           C
ATOM   1040  CG  MET A 534      19.814 -25.034  -7.366  1.00 23.52           C
ATOM   1041  SD  MET A 534      18.869 -24.860  -8.915  1.00 22.18           S
ATOM   1042  CE  MET A 534      17.216 -24.940  -8.287  1.00 21.34           C
ATOM   1043  H   MET A 534      20.040 -28.885  -6.060  1.00 21.49           H
ATOM   1044  HA  MET A 534      19.204 -27.573  -8.290  1.00 18.47           H
ATOM   1045  HB2 MET A 534      18.645 -26.339  -6.370  1.00 22.95           H
ATOM   1046  HB3 MET A 534      20.158 -26.377  -5.903  1.00 22.95           H
ATOM   1047  HG2 MET A 534      19.555 -24.309  -6.775  1.00 28.23           H
ATOM   1048  HG3 MET A 534      20.757 -24.965  -7.581  1.00 28.23           H
ATOM   1049  HE1 MET A 534      16.593 -24.857  -9.026  1.00 25.61           H
ATOM   1050  HE2 MET A 534      17.089 -25.791  -7.840  1.00 25.61           H
ATOM   1051  HE3 MET A 534      17.082 -24.213  -7.659  1.00 25.61           H
ATOM   1052  N   PRO A 535      21.461 -27.945  -9.280  1.00 16.85           N
ATOM   1053  CA  PRO A 535      22.832 -28.021  -9.781  1.00 18.86           C
ATOM   1054  C   PRO A 535      23.435 -26.620  -9.844  1.00 19.71           C
ATOM   1055  O   PRO A 535      22.853 -25.719 -10.448  1.00 17.94           O
ATOM   1056  CB  PRO A 535      22.663 -28.617 -11.189  1.00 20.73           C
ATOM   1057  CG  PRO A 535      21.231 -28.902 -11.378  1.00 20.61           C
ATOM   1058  CD  PRO A 535      20.468 -28.150 -10.338  1.00 20.91           C
ATOM   1059  HA  PRO A 535      23.379 -28.603  -9.230  1.00 22.63           H
ATOM   1060  HB2 PRO A 535      22.967 -27.974 -11.848  1.00 24.88           H
ATOM   1061  HB3 PRO A 535      23.180 -29.435 -11.255  1.00 24.88           H
ATOM   1062  HG2 PRO A 535      20.963 -28.613 -12.264  1.00 24.73           H
ATOM   1063  HG3 PRO A 535      21.080 -29.856 -11.278  1.00 24.73           H
ATOM   1064  HD2 PRO A 535      20.166 -27.298 -10.689  1.00 25.09           H
ATOM   1065  HD3 PRO A 535      19.727 -28.683 -10.009  1.00 25.09           H
ATOM   1066  N   ILE A 536      24.600 -26.438  -9.235  1.00 17.39           N
ATOM   1067  CA  ILE A 536      25.383 -25.209  -9.395  1.00 16.77           C
ATOM   1068  C   ILE A 536      26.627 -25.537 -10.216  1.00 21.00           C
ATOM   1069  O   ILE A 536      27.405 -26.427  -9.828  1.00 15.38           O
ATOM   1070  CB  ILE A 536      25.783 -24.597  -8.047  1.00 16.83           C
ATOM   1071  CG1 ILE A 536      24.575 -24.510  -7.123  1.00 19.66           C
ATOM   1072  CG2 ILE A 536      26.485 -23.256  -8.226  1.00 13.61           C
ATOM   1073  CD1 ILE A 536      23.540 -23.474  -7.495  1.00 22.46           C
ATOM   1074  H   ILE A 536      24.967 -27.017  -8.716  1.00 20.87           H
ATOM   1075  HA  ILE A 536      24.858 -24.555  -9.884  1.00 20.13           H
ATOM   1076  HB  ILE A 536      26.419 -25.202  -7.634  1.00 20.20           H
ATOM   1077 HG12 ILE A 536      24.133 -25.373  -7.116  1.00 23.59           H
ATOM   1078 HG13 ILE A 536      24.888 -24.299  -6.230  1.00 23.59           H
ATOM   1079 HG21 ILE A 536      26.721 -22.905  -7.353  1.00 16.33           H
ATOM   1080 HG22 ILE A 536      27.286 -23.388  -8.757  1.00 16.33           H
ATOM   1081 HG23 ILE A 536      25.885 -22.643  -8.678  1.00 16.33           H
ATOM   1082 HD11 ILE A 536      22.819 -23.502  -6.847  1.00 26.95           H
ATOM   1083 HD12 ILE A 536      23.955 -22.598  -7.491  1.00 26.95           H
ATOM   1084 HD13 ILE A 536      23.197 -23.675  -8.380  1.00 26.95           H
ATOM   1085  N   PRO A 537      26.873 -24.849 -11.329  1.00 16.89           N
ATOM   1086  CA  PRO A 537      28.111 -25.087 -12.080  1.00 17.10           C
ATOM   1087  C   PRO A 537      29.364 -24.951 -11.215  1.00 17.36           C
ATOM   1088  O   PRO A 537      29.457 -24.081 -10.356  1.00 18.32           O
ATOM   1089  CB  PRO A 537      28.069 -24.030 -13.195  1.00 18.33           C
ATOM   1090  CG  PRO A 537      26.658 -23.594 -13.275  1.00 16.11           C
ATOM   1091  CD  PRO A 537      26.083 -23.740 -11.895  1.00 22.78           C
ATOM   1092  HA  PRO A 537      28.095 -25.970 -12.480  1.00 20.52           H
ATOM   1093  HB2 PRO A 537      28.644 -23.285 -12.959  1.00 21.99           H
ATOM   1094  HB3 PRO A 537      28.352 -24.428 -14.033  1.00 21.99           H
ATOM   1095  HG2 PRO A 537      26.623 -22.668 -13.560  1.00 19.34           H
ATOM   1096  HG3 PRO A 537      26.181 -24.160 -13.902  1.00 19.34           H
ATOM   1097  HD2 PRO A 537      26.221 -22.928 -11.381  1.00 27.34           H
ATOM   1098  HD3 PRO A 537      25.145 -23.980 -11.941  1.00 27.34           H
ATOM   1099  N   VAL A 538      30.343 -25.828 -11.464  1.00 19.63           N
ATOM   1100  CA  VAL A 538      31.639 -25.826 -10.785  1.00 17.18           C
ATOM   1101  C   VAL A 538      32.728 -25.614 -11.823  1.00 24.43           C
ATOM   1102  O   VAL A 538      32.788 -26.329 -12.833  1.00 23.15           O
ATOM   1103  CB  VAL A 538      31.935 -27.137 -10.030  1.00 12.76           C
ATOM   1104  CG1 VAL A 538      33.313 -27.081  -9.406  1.00 19.95           C
ATOM   1105  CG2 VAL A 538      30.977 -27.378  -8.931  1.00 17.00           C
ATOM   1106  H   VAL A 538      30.272 -26.458 -12.045  1.00 23.56           H
ATOM   1107  HA  VAL A 538      31.670 -25.092 -10.151  1.00 20.61           H
ATOM   1108  HB  VAL A 538      31.900 -27.886 -10.645  1.00 15.31           H
ATOM   1109 HG11 VAL A 538      33.480 -27.913  -8.936  1.00 23.95           H
ATOM   1110 HG12 VAL A 538      33.972 -26.958 -10.107  1.00 23.95           H
ATOM   1111 HG13 VAL A 538      33.348 -26.337  -8.784  1.00 23.95           H
ATOM   1112 HG21 VAL A 538      31.206 -28.211  -8.490  1.00 20.40           H
ATOM   1113 HG22 VAL A 538      31.030 -26.643  -8.300  1.00 20.40           H
ATOM   1114 HG23 VAL A 538      30.082 -27.433  -9.300  1.00 20.40           H
ATOM   1115  N   GLY A 539      33.612 -24.662 -11.543  1.00 16.25           N
ATOM   1116  CA  GLY A 539      34.817 -24.449 -12.314  1.00 17.29           C
ATOM   1117  C   GLY A 539      36.040 -24.658 -11.439  1.00 18.96           C
ATOM   1118  O   GLY A 539      35.943 -24.832 -10.223  1.00 25.25           O
ATOM   1119  H   GLY A 539      33.527 -24.112 -10.887  1.00 19.50           H
ATOM   1120  HA2 GLY A 539      34.850 -25.073 -13.055  1.00 20.74           H
ATOM   1121  HA3 GLY A 539      34.831 -23.544 -12.663  1.00 20.74           H
ATOM   1122  N   VAL A 540      37.202 -24.589 -12.065  1.00 24.74           N
ATOM   1123  CA  VAL A 540      38.440 -24.751 -11.323  1.00 23.19           C
ATOM   1124  C   VAL A 540      39.333 -23.557 -11.618  1.00 26.41           C
ATOM   1125  O   VAL A 540      39.387 -23.054 -12.743  1.00 23.09           O
ATOM   1126  CB  VAL A 540      39.113 -26.110 -11.650  1.00 27.01           C
ATOM   1127  CG1 VAL A 540      39.417 -26.227 -13.149  1.00 32.25           C
ATOM   1128  CG2 VAL A 540      40.370 -26.317 -10.814  1.00 26.95           C
ATOM   1129  H   VAL A 540      37.302 -24.451 -12.908  1.00 29.68           H
ATOM   1130  HA  VAL A 540      38.238 -24.742 -10.374  1.00 27.83           H
ATOM   1131  HB  VAL A 540      38.494 -26.821 -11.424  1.00 32.42           H
ATOM   1132 HG11 VAL A 540      39.836 -27.085 -13.320  1.00 38.70           H
ATOM   1133 HG12 VAL A 540      38.587 -26.159 -13.646  1.00 38.70           H
ATOM   1134 HG13 VAL A 540      40.016 -25.508 -13.406  1.00 38.70           H
ATOM   1135 HG21 VAL A 540      40.764 -27.173 -11.044  1.00 32.35           H
ATOM   1136 HG22 VAL A 540      40.997 -25.602 -11.005  1.00 32.35           H
ATOM   1137 HG23 VAL A 540      40.129 -26.304  -9.875  1.00 32.35           H
ATOM   1138  N   ALA A 541      39.993 -23.070 -10.583  1.00 20.21           N
ATOM   1139  CA  ALA A 541      40.954 -21.999 -10.714  1.00 26.96           C
ATOM   1140  C   ALA A 541      42.289 -22.527 -10.205  1.00 22.17           C
ATOM   1141  O   ALA A 541      42.351 -23.145  -9.140  1.00 21.55           O
ATOM   1142  CB  ALA A 541      40.494 -20.771  -9.934  1.00 21.00           C
ATOM   1143  H   ALA A 541      39.897 -23.352  -9.776  1.00 24.25           H
ATOM   1144  HA  ALA A 541      41.050 -21.757 -11.648  1.00 32.35           H
ATOM   1145  HB1 ALA A 541      41.154 -20.067 -10.036  1.00 25.20           H
ATOM   1146  HB2 ALA A 541      39.639 -20.477 -10.284  1.00 25.20           H
ATOM   1147  HB3 ALA A 541      40.405 -21.007  -8.997  1.00 25.20           H
ATOM   1148  N   GLY A 542      43.343 -22.329 -10.978  1.00 23.69           N
ATOM   1149  CA  GLY A 542      44.649 -22.783 -10.557  1.00 24.83           C
ATOM   1150  C   GLY A 542      45.615 -23.043 -11.701  1.00 23.89           C
ATOM   1151  O   GLY A 542      45.296 -22.862 -12.875  1.00 29.76           O
ATOM   1152  H   GLY A 542      43.328 -21.938 -11.744  1.00 28.43           H
ATOM   1153  HA2 GLY A 542      45.044 -22.115  -9.975  1.00 29.80           H
ATOM   1154  HA3 GLY A 542      44.551 -23.605 -10.052  1.00 29.80           H
ATOM   1155  N   PRO A 543      46.831 -23.485 -11.368  1.00 24.86           N
ATOM   1156  CA  PRO A 543      47.220 -23.813  -9.992  1.00 21.75           C
ATOM   1157  C   PRO A 543      47.494 -22.614  -9.091  1.00 19.61           C
ATOM   1158  O   PRO A 543      48.050 -21.619  -9.538  1.00 30.29           O
ATOM   1159  CB  PRO A 543      48.508 -24.615 -10.190  1.00 38.28           C
ATOM   1160  CG  PRO A 543      49.085 -24.082 -11.480  1.00 23.30           C
ATOM   1161  CD  PRO A 543      47.905 -23.778 -12.340  1.00 24.21           C
ATOM   1162  HA  PRO A 543      46.551 -24.380  -9.579  1.00 26.10           H
ATOM   1163  HB2 PRO A 543      49.113 -24.455  -9.449  1.00 45.94           H
ATOM   1164  HB3 PRO A 543      48.299 -25.559 -10.269  1.00 45.94           H
ATOM   1165  HG2 PRO A 543      49.596 -23.277 -11.302  1.00 27.96           H
ATOM   1166  HG3 PRO A 543      49.644 -24.759 -11.892  1.00 27.96           H
ATOM   1167  HD2 PRO A 543      48.081 -23.000 -12.892  1.00 29.06           H
ATOM   1168  HD3 PRO A 543      47.671 -24.550 -12.879  1.00 29.06           H
ATOM   1169  N   LEU A 544      47.043 -22.718  -7.847  1.00 27.45           N
ATOM   1170  CA  LEU A 544      47.391 -21.784  -6.790  1.00 21.56           C
ATOM   1171  C   LEU A 544      48.611 -22.305  -6.049  1.00 20.14           C
ATOM   1172  O   LEU A 544      48.562 -23.362  -5.415  1.00 23.12           O
ATOM   1173  CB  LEU A 544      46.219 -21.622  -5.826  1.00 21.77           C
ATOM   1174  CG  LEU A 544      46.411 -20.694  -4.644  1.00 23.22           C
ATOM   1175  CD1 LEU A 544      46.420 -19.273  -5.174  1.00 28.30           C
ATOM   1176  CD2 LEU A 544      45.312 -20.928  -3.567  1.00 30.88           C
ATOM   1177  H   LEU A 544      46.516 -23.345  -7.585  1.00 32.94           H
ATOM   1178  HA  LEU A 544      47.603 -20.919  -7.173  1.00 25.88           H
ATOM   1179  HB2 LEU A 544      45.461 -21.288  -6.329  1.00 26.13           H
ATOM   1180  HB3 LEU A 544      46.003 -22.497  -5.467  1.00 26.13           H
ATOM   1181  HG  LEU A 544      47.275 -20.870  -4.239  1.00 27.86           H
ATOM   1182 HD11 LEU A 544      46.542 -18.661  -4.431  1.00 33.96           H
ATOM   1183 HD12 LEU A 544      47.149 -19.176  -5.806  1.00 33.96           H
ATOM   1184 HD13 LEU A 544      45.574 -19.096  -5.614  1.00 33.96           H
ATOM   1185 HD21 LEU A 544      45.463 -20.320  -2.826  1.00 37.06           H
ATOM   1186 HD22 LEU A 544      44.442 -20.759  -3.962  1.00 37.06           H
ATOM   1187 HD23 LEU A 544      45.364 -21.846  -3.258  1.00 37.06           H
ATOM   1188  N   CYS A 545      49.685 -21.545  -6.109  1.00 19.79           N
ATOM   1189  CA  CYS A 545      50.969 -21.924  -5.553  1.00 21.09           C
ATOM   1190  C   CYS A 545      51.048 -21.324  -4.163  1.00 16.36           C
ATOM   1191  O   CYS A 545      51.256 -20.123  -3.997  1.00 23.28           O
ATOM   1192  CB  CYS A 545      52.091 -21.438  -6.466  1.00 30.76           C
ATOM   1193  SG  CYS A 545      52.060 -22.295  -8.077  1.00 45.04           S
ATOM   1194  H   CYS A 545      49.696 -20.771  -6.483  1.00 23.75           H
ATOM   1195  HA  CYS A 545      51.023 -22.890  -5.480  1.00 25.31           H
ATOM   1196  HB2 CYS A 545      51.984 -20.487  -6.626  1.00 36.92           H
ATOM   1197  HB3 CYS A 545      52.946 -21.614  -6.044  1.00 36.92           H
ATOM   1198  HG  CYS A 545      51.008 -22.082  -8.613  1.00 54.05           H
ATOM   1199  N   LEU A 546      50.830 -22.159  -3.163  1.00 25.72           N
ATOM   1200  CA  LEU A 546      50.661 -21.681  -1.802  1.00 31.62           C
ATOM   1201  C   LEU A 546      51.500 -22.555  -0.886  1.00 22.59           C
ATOM   1202  O   LEU A 546      51.312 -23.774  -0.835  1.00 27.66           O
ATOM   1203  CB  LEU A 546      49.180 -21.709  -1.422  1.00 25.30           C
ATOM   1204  CG  LEU A 546      48.786 -21.321  -0.002  1.00 26.70           C
ATOM   1205  CD1 LEU A 546      49.146 -19.857   0.353  1.00 29.39           C
ATOM   1206  CD2 LEU A 546      47.270 -21.559   0.073  1.00 31.21           C
ATOM   1207  H   LEU A 546      50.775 -23.013  -3.245  1.00 30.86           H
ATOM   1208  HA  LEU A 546      50.980 -20.767  -1.736  1.00 37.94           H
ATOM   1209  HB2 LEU A 546      48.710 -21.104  -2.017  1.00 30.37           H
ATOM   1210  HB3 LEU A 546      48.854 -22.611  -1.567  1.00 30.37           H
ATOM   1211  HG  LEU A 546      49.224 -21.912   0.631  1.00 32.04           H
ATOM   1212 HD11 LEU A 546      48.870 -19.677   1.265  1.00 35.26           H
ATOM   1213 HD12 LEU A 546      50.105 -19.738   0.267  1.00 35.26           H
ATOM   1214 HD13 LEU A 546      48.683 -19.262  -0.257  1.00 35.26           H
ATOM   1215 HD21 LEU A 546      46.958 -21.328   0.962  1.00 37.46           H
ATOM   1216 HD22 LEU A 546      46.830 -21.001  -0.588  1.00 37.46           H
ATOM   1217 HD23 LEU A 546      47.088 -22.494  -0.109  1.00 37.46           H
ATOM   1218  N   ASP A 547      52.472 -21.934  -0.226  1.00 23.29           N
ATOM   1219  CA  ASP A 547      53.330 -22.623   0.727  1.00 32.67           C
ATOM   1220  C   ASP A 547      54.081 -23.799   0.078  1.00 28.56           C
ATOM   1221  O   ASP A 547      54.203 -24.865   0.659  1.00 25.99           O
ATOM   1222  CB  ASP A 547      52.485 -23.067   1.918  1.00 30.03           C
ATOM   1223  CG  ASP A 547      51.884 -21.858   2.685  1.00 36.61           C
ATOM   1224  OD1 ASP A 547      52.662 -20.985   3.170  1.00 28.53           O
ATOM   1225  OD2 ASP A 547      50.634 -21.758   2.765  1.00 34.23           O1-
ATOM   1226  H   ASP A 547      52.656 -21.099  -0.315  1.00 27.95           H
ATOM   1227  HA  ASP A 547      53.994 -21.997   1.055  1.00 39.20           H
ATOM   1228  HB2 ASP A 547      51.753 -23.619   1.601  1.00 36.04           H
ATOM   1229  HB3 ASP A 547      53.041 -23.570   2.533  1.00 36.04           H
ATOM   1230  N   GLU A 548      54.593 -23.597  -1.140  1.00 28.66           N
ATOM   1231  CA  GLU A 548      55.339 -24.618  -1.896  1.00 42.54           C
ATOM   1232  C   GLU A 548      54.476 -25.803  -2.329  1.00 35.80           C
ATOM   1233  O   GLU A 548      54.998 -26.885  -2.608  1.00 34.10           O
ATOM   1234  CB  GLU A 548      56.558 -25.128  -1.096  1.00 43.92           C
ATOM   1235  CG  GLU A 548      57.633 -24.063  -0.889  1.00 40.24           C
ATOM   1236  CD  GLU A 548      58.689 -24.471   0.108  1.00 57.74           C
ATOM   1237  OE1 GLU A 548      58.821 -25.685   0.380  1.00 60.33           O
ATOM   1238  OE2 GLU A 548      59.389 -23.565   0.617  1.00 59.99           O1-
ATOM   1239  H   GLU A 548      54.519 -22.853  -1.565  1.00 34.39           H
ATOM   1240  HA  GLU A 548      55.680 -24.204  -2.704  1.00 51.05           H
ATOM   1241  HB2 GLU A 548      56.259 -25.425  -0.223  1.00 52.70           H
ATOM   1242  HB3 GLU A 548      56.960 -25.869  -1.576  1.00 52.70           H
ATOM   1243  HG2 GLU A 548      58.073 -23.891  -1.736  1.00 48.29           H
ATOM   1244  HG3 GLU A 548      57.213 -23.252  -0.563  1.00 48.29           H
ATOM   1245  N   LYS A 549      53.164 -25.636  -2.378  1.00 38.24           N
ATOM   1246  CA  LYS A 549      52.267 -26.651  -2.905  1.00 29.79           C
ATOM   1247  C   LYS A 549      51.424 -26.033  -4.008  1.00 25.69           C
ATOM   1248  O   LYS A 549      51.371 -24.812  -4.175  1.00 29.68           O
ATOM   1249  CB  LYS A 549      51.373 -27.233  -1.811  1.00 36.89           C
ATOM   1250  CG  LYS A 549      52.146 -27.740  -0.603  1.00 34.01           C
ATOM   1251  CD  LYS A 549      51.205 -28.256   0.472  1.00 42.91           C
ATOM   1252  CE  LYS A 549      50.504 -29.560   0.032  1.00 56.39           C
ATOM   1253  NZ  LYS A 549      49.554 -30.135   1.063  1.00 59.04           N1+
ATOM   1254  H   LYS A 549      52.759 -24.928  -2.105  1.00 45.89           H
ATOM   1255  HA  LYS A 549      52.789 -27.373  -3.289  1.00 35.75           H
ATOM   1256  HB2 LYS A 549      50.762 -26.544  -1.506  1.00 44.27           H
ATOM   1257  HB3 LYS A 549      50.872 -27.978  -2.179  1.00 44.27           H
ATOM   1258  HG2 LYS A 549      52.727 -28.468  -0.875  1.00 40.81           H
ATOM   1259  HG3 LYS A 549      52.669 -27.014  -0.228  1.00 40.81           H
ATOM   1260  HD2 LYS A 549      51.712 -28.441   1.279  1.00 51.49           H
ATOM   1261  HD3 LYS A 549      50.524 -27.589   0.648  1.00 51.49           H
ATOM   1262  HE2 LYS A 549      49.993 -29.382  -0.773  1.00 67.67           H
ATOM   1263  HE3 LYS A 549      51.181 -30.231  -0.152  1.00 67.67           H
ATOM   1264  HZ1 LYS A 549      49.184 -30.882   0.752  1.00 70.85           H
ATOM   1265  HZ2 LYS A 549      49.996 -30.321   1.813  1.00 70.85           H
ATOM   1266  HZ3 LYS A 549      48.912 -29.547   1.245  1.00 70.85           H
ATOM   1267  N   GLU A 550      50.771 -26.873  -4.785  1.00 27.88           N
ATOM   1268  CA  GLU A 550      49.963 -26.380  -5.889  1.00 33.85           C
ATOM   1269  C   GLU A 550      48.570 -26.941  -5.730  1.00 31.25           C
ATOM   1270  O   GLU A 550      48.391 -28.157  -5.638  1.00 32.46           O
ATOM   1271  CB  GLU A 550      50.563 -26.754  -7.236  1.00 32.75           C
ATOM   1272  CG  GLU A 550      51.817 -25.998  -7.510  1.00 39.98           C
ATOM   1273  CD  GLU A 550      52.310 -26.176  -8.947  1.00 56.52           C
ATOM   1274  OE1 GLU A 550      51.703 -26.974  -9.709  1.00 50.70           O
ATOM   1275  OE2 GLU A 550      53.311 -25.509  -9.300  1.00 53.72           O1-
ATOM   1276  H   GLU A 550      50.775 -27.728  -4.699  1.00 33.46           H
ATOM   1277  HA  GLU A 550      49.909 -25.413  -5.839  1.00 40.62           H
ATOM   1278  HB2 GLU A 550      50.772 -27.701  -7.240  1.00 39.30           H
ATOM   1279  HB3 GLU A 550      49.925 -26.549  -7.937  1.00 39.30           H
ATOM   1280  HG2 GLU A 550      51.655 -25.053  -7.363  1.00 47.98           H
ATOM   1281  HG3 GLU A 550      52.513 -26.312  -6.912  1.00 47.98           H
ATOM   1282  N   PHE A 551      47.595 -26.056  -5.682  1.00 28.52           N
ATOM   1283  CA  PHE A 551      46.213 -26.443  -5.512  1.00 22.05           C
ATOM   1284  C   PHE A 551      45.389 -26.128  -6.755  1.00 17.27           C
ATOM   1285  O   PHE A 551      45.627 -25.130  -7.441  1.00 23.27           O
ATOM   1286  CB  PHE A 551      45.639 -25.738  -4.287  1.00 25.80           C
ATOM   1287  CG  PHE A 551      46.331 -26.106  -3.010  1.00 26.24           C
ATOM   1288  CD1 PHE A 551      47.305 -25.279  -2.450  1.00 26.55           C
ATOM   1289  CD2 PHE A 551      46.017 -27.292  -2.376  1.00 29.69           C
ATOM   1290  CE1 PHE A 551      47.938 -25.634  -1.255  1.00 31.84           C
ATOM   1291  CE2 PHE A 551      46.639 -27.650  -1.192  1.00 27.44           C
ATOM   1292  CZ  PHE A 551      47.602 -26.808  -0.621  1.00 25.85           C
ATOM   1293  H   PHE A 551      47.711 -25.206  -5.748  1.00 34.22           H
ATOM   1294  HA  PHE A 551      46.169 -27.400  -5.357  1.00 26.47           H
ATOM   1295  HB2 PHE A 551      45.727 -24.780  -4.407  1.00 30.97           H
ATOM   1296  HB3 PHE A 551      44.703 -25.976  -4.198  1.00 30.97           H
ATOM   1297  HD1 PHE A 551      47.525 -24.478  -2.868  1.00 31.87           H
ATOM   1298  HD2 PHE A 551      45.369 -27.850  -2.741  1.00 35.63           H
ATOM   1299  HE1 PHE A 551      48.580 -25.073  -0.885  1.00 38.21           H
ATOM   1300  HE2 PHE A 551      46.412 -28.448  -0.771  1.00 32.92           H
ATOM   1301  HZ  PHE A 551      48.029 -27.053   0.168  1.00 31.02           H
ATOM   1302  N   GLN A 552      44.441 -27.012  -7.039  1.00 18.36           N
ATOM   1303  CA  GLN A 552      43.415 -26.833  -8.053  1.00 22.95           C
ATOM   1304  C   GLN A 552      42.105 -26.601  -7.307  1.00 24.62           C
ATOM   1305  O   GLN A 552      41.575 -27.525  -6.677  1.00 22.39           O
ATOM   1306  CB  GLN A 552      43.338 -28.064  -8.955  1.00 23.99           C
ATOM   1307  CG  GLN A 552      44.616 -28.337  -9.733  1.00 34.61           C
ATOM   1308  CD  GLN A 552      44.920 -27.241 -10.768  1.00 29.74           C
ATOM   1309  OE1 GLN A 552      44.017 -26.579 -11.293  1.00 36.77           O
ATOM   1310  NE2 GLN A 552      46.186 -27.048 -11.051  1.00 35.96           N
ATOM   1311  H   GLN A 552      44.371 -27.766  -6.631  1.00 22.03           H
ATOM   1312  HA  GLN A 552      43.614 -26.054  -8.595  1.00 27.54           H
ATOM   1313  HB2 GLN A 552      43.153 -28.842  -8.406  1.00 28.78           H
ATOM   1314  HB3 GLN A 552      42.622 -27.937  -9.596  1.00 28.78           H
ATOM   1315  HG2 GLN A 552      45.361 -28.381  -9.114  1.00 41.54           H
ATOM   1316  HG3 GLN A 552      44.525 -29.180 -10.205  1.00 41.54           H
ATOM   1317 HE21 GLN A 552      46.791 -27.522 -10.664  1.00 43.15           H
ATOM   1318 HE22 GLN A 552      46.412 -26.447 -11.623  1.00 43.15           H
ATOM   1319  N   VAL A 553      41.614 -25.370  -7.339  1.00 21.80           N
ATOM   1320  CA  VAL A 553      40.550 -24.910  -6.434  1.00 22.04           C
ATOM   1321  C   VAL A 553      39.212 -25.023  -7.137  1.00 18.71           C
ATOM   1322  O   VAL A 553      39.005 -24.380  -8.174  1.00 22.82           O
ATOM   1323  CB  VAL A 553      40.803 -23.468  -5.978  1.00 21.08           C
ATOM   1324  CG1 VAL A 553      39.723 -22.998  -4.976  1.00 25.84           C
ATOM   1325  CG2 VAL A 553      42.189 -23.347  -5.307  1.00 24.40           C
ATOM   1326  H   VAL A 553      41.883 -24.763  -7.886  1.00 26.16           H
ATOM   1327  HA  VAL A 553      40.530 -25.479  -5.649  1.00 26.44           H
ATOM   1328  HB  VAL A 553      40.783 -22.879  -6.748  1.00 25.30           H
ATOM   1329 HG11 VAL A 553      39.916 -22.085  -4.711  1.00 31.00           H
ATOM   1330 HG12 VAL A 553      38.854 -23.042  -5.405  1.00 31.00           H
ATOM   1331 HG13 VAL A 553      39.739 -23.579  -4.200  1.00 31.00           H
ATOM   1332 HG21 VAL A 553      42.325 -22.429  -5.027  1.00 29.28           H
ATOM   1333 HG22 VAL A 553      42.218 -23.936  -4.536  1.00 29.28           H
ATOM   1334 HG23 VAL A 553      42.872 -23.604  -5.946  1.00 29.28           H
ATOM   1335  N   PRO A 554      38.260 -25.783  -6.623  1.00 18.67           N
ATOM   1336  CA  PRO A 554      36.921 -25.776  -7.209  1.00 25.51           C
ATOM   1337  C   PRO A 554      36.118 -24.584  -6.730  1.00 17.68           C
ATOM   1338  O   PRO A 554      36.211 -24.180  -5.568  1.00 15.83           O
ATOM   1339  CB  PRO A 554      36.295 -27.078  -6.685  1.00 22.72           C
ATOM   1340  CG  PRO A 554      36.897 -27.227  -5.331  1.00 20.07           C
ATOM   1341  CD  PRO A 554      38.357 -26.730  -5.508  1.00 25.49           C
ATOM   1342  HA  PRO A 554      36.960 -25.788  -8.178  1.00 30.61           H
ATOM   1343  HB2 PRO A 554      35.331 -26.984  -6.629  1.00 27.26           H
ATOM   1344  HB3 PRO A 554      36.541 -27.820  -7.259  1.00 27.26           H
ATOM   1345  HG2 PRO A 554      36.418 -26.673  -4.694  1.00 24.08           H
ATOM   1346  HG3 PRO A 554      36.878 -28.159  -5.062  1.00 24.08           H
ATOM   1347  HD2 PRO A 554      38.660 -26.278  -4.705  1.00 30.59           H
ATOM   1348  HD3 PRO A 554      38.940 -27.470  -5.742  1.00 30.59           H
ATOM   1349  N   MET A 555      35.275 -24.064  -7.629  1.00 17.77           N
ATOM   1350  CA  MET A 555      34.499 -22.855  -7.375  1.00 18.83           C
ATOM   1351  C   MET A 555      33.128 -23.043  -7.988  1.00 21.86           C
ATOM   1352  O   MET A 555      33.016 -23.237  -9.203  1.00 17.54           O
ATOM   1353  CB  MET A 555      35.184 -21.620  -7.954  1.00 22.03           C
ATOM   1354  CG  MET A 555      36.375 -21.223  -7.172  1.00 19.35           C
ATOM   1355  SD  MET A 555      37.256 -19.821  -7.955  1.00 25.15           S
ATOM   1356  CE  MET A 555      36.378 -18.340  -7.462  1.00 18.04           C
ATOM   1357  H   MET A 555      35.137 -24.403  -8.407  1.00 21.33           H
ATOM   1358  HA  MET A 555      34.407 -22.730  -6.418  1.00 22.59           H
ATOM   1359  HB2 MET A 555      35.468 -21.810  -8.861  1.00 26.44           H
ATOM   1360  HB3 MET A 555      34.558 -20.878  -7.948  1.00 26.44           H
ATOM   1361  HG2 MET A 555      36.098 -20.950  -6.283  1.00 23.23           H
ATOM   1362  HG3 MET A 555      36.986 -21.974  -7.117  1.00 23.23           H
ATOM   1363  HE1 MET A 555      36.814 -17.569  -7.858  1.00 21.65           H
ATOM   1364  HE2 MET A 555      35.461 -18.398  -7.774  1.00 21.65           H
ATOM   1365  HE3 MET A 555      36.395 -18.270  -6.495  1.00 21.65           H
ATOM   1366  N   ALA A 556      32.111 -23.103  -7.130  1.00 19.25           N
ATOM   1367  CA  ALA A 556      30.731 -23.254  -7.561  1.00 16.17           C
ATOM   1368  C   ALA A 556      30.079 -21.870  -7.669  1.00 20.87           C
ATOM   1369  O   ALA A 556      29.963 -21.158  -6.669  1.00 19.79           O
ATOM   1370  CB  ALA A 556      29.964 -24.130  -6.576  1.00 13.50           C
ATOM   1371  H   ALA A 556      32.202 -23.058  -6.276  1.00 23.10           H
ATOM   1372  HA  ALA A 556      30.707 -23.676  -8.434  1.00 19.41           H
ATOM   1373  HB1 ALA A 556      29.047 -24.219  -6.880  1.00 16.19           H
ATOM   1374  HB2 ALA A 556      30.385 -25.003  -6.537  1.00 16.19           H
ATOM   1375  HB3 ALA A 556      29.984 -23.713  -5.701  1.00 16.19           H
ATOM   1376  N   THR A 557      29.657 -21.487  -8.874  1.00 23.98           N
ATOM   1377  CA  THR A 557      29.200 -20.123  -9.105  1.00 22.01           C
ATOM   1378  C   THR A 557      28.319 -20.041 -10.329  1.00 21.13           C
ATOM   1379  O   THR A 557      28.505 -20.792 -11.292  1.00 21.93           O
ATOM   1380  CB  THR A 557      30.365 -19.141  -9.307  1.00 36.87           C
ATOM   1381  OG1 THR A 557      29.845 -17.820  -9.521  1.00 32.31           O
ATOM   1382  CG2 THR A 557      31.173 -19.498 -10.525  1.00 28.60           C
ATOM   1383  H   THR A 557      29.627 -21.995  -9.567  1.00 28.78           H
ATOM   1384  HA  THR A 557      28.683 -19.826  -8.339  1.00 26.41           H
ATOM   1385  HB  THR A 557      30.945 -19.148  -8.530  1.00 44.24           H
ATOM   1386  HG1 THR A 557      29.393 -17.578  -8.856  1.00 38.77           H
ATOM   1387 HG21 THR A 557      31.902 -18.868 -10.635  1.00 34.32           H
ATOM   1388 HG22 THR A 557      31.540 -20.391 -10.429  1.00 34.32           H
ATOM   1389 HG23 THR A 557      30.611 -19.471 -11.315  1.00 34.32           H
ATOM   1390  N   THR A 558      27.381 -19.075 -10.293  1.00 21.12           N
ATOM   1391  CA  THR A 558      26.645 -18.652 -11.477  1.00 34.62           C
ATOM   1392  C   THR A 558      27.060 -17.255 -11.918  1.00 24.57           C
ATOM   1393  O   THR A 558      26.369 -16.659 -12.752  1.00 26.14           O
ATOM   1394  CB  THR A 558      25.113 -18.697 -11.257  1.00 25.09           C
ATOM   1395  OG1 THR A 558      24.760 -17.873 -10.134  1.00 26.23           O
ATOM   1396  CG2 THR A 558      24.613 -20.121 -11.023  1.00 24.99           C
ATOM   1397  H   THR A 558      27.158 -18.650  -9.579  1.00 25.35           H
ATOM   1398  HA  THR A 558      26.853 -19.262 -12.202  1.00 41.55           H
ATOM   1399  HB  THR A 558      24.672 -18.353 -12.049  1.00 30.11           H
ATOM   1400  HG1 THR A 558      25.146 -18.152  -9.442  1.00 31.47           H
ATOM   1401 HG21 THR A 558      23.652 -20.117 -10.889  1.00 29.99           H
ATOM   1402 HG22 THR A 558      24.821 -20.675 -11.791  1.00 29.99           H
ATOM   1403 HG23 THR A 558      25.040 -20.497 -10.238  1.00 29.99           H
ATOM   1404  N   GLU A 559      28.174 -16.719 -11.413  1.00 22.48           N
ATOM   1405  CA  GLU A 559      28.605 -15.369 -11.791  1.00 20.72           C
ATOM   1406  C   GLU A 559      29.663 -15.439 -12.889  1.00 21.51           C
ATOM   1407  O   GLU A 559      30.788 -15.922 -12.679  1.00 19.25           O
ATOM   1408  CB  GLU A 559      29.130 -14.536 -10.609  1.00 27.24           C
ATOM   1409  CG  GLU A 559      29.445 -13.055 -11.073  1.00 30.73           C
ATOM   1410  CD  GLU A 559      29.903 -12.091  -9.952  1.00 38.54           C
ATOM   1411  OE1 GLU A 559      30.002 -12.540  -8.789  1.00 32.27           O
ATOM   1412  OE2 GLU A 559      30.168 -10.884 -10.255  1.00 29.71           O1-
ATOM   1413  H   GLU A 559      28.696 -17.113 -10.854  1.00 26.98           H
ATOM   1414  HA  GLU A 559      27.840 -14.898 -12.157  1.00 24.87           H
ATOM   1415  HB2 GLU A 559      28.456 -14.504  -9.912  1.00 32.69           H
ATOM   1416  HB3 GLU A 559      29.948 -14.934 -10.272  1.00 32.69           H
ATOM   1417  HG2 GLU A 559      30.152 -13.085 -11.737  1.00 36.88           H
ATOM   1418  HG3 GLU A 559      28.644 -12.680 -11.469  1.00 36.88           H
ATOM   1419  N   GLY A 560      29.297 -14.935 -14.057  1.00 21.86           N
ATOM   1420  CA  GLY A 560      30.208 -14.963 -15.179  1.00 28.19           C
ATOM   1421  C   GLY A 560      31.470 -14.176 -14.881  1.00 23.71           C
ATOM   1422  O   GLY A 560      31.446 -13.130 -14.224  1.00 21.09           O
ATOM   1423  H   GLY A 560      28.533 -14.575 -14.221  1.00 26.23           H
ATOM   1424  HA2 GLY A 560      30.453 -15.880 -15.380  1.00 33.83           H
ATOM   1425  HA3 GLY A 560      29.778 -14.578 -15.959  1.00 33.83           H
ATOM   1426  N   CYS A 561      32.582 -14.717 -15.344  1.00 18.04           N
ATOM   1427  CA  CYS A 561      33.920 -14.170 -15.309  1.00 23.23           C
ATOM   1428  C   CYS A 561      34.568 -14.360 -13.954  1.00 17.23           C
ATOM   1429  O   CYS A 561      35.776 -14.122 -13.828  1.00 18.54           O
ATOM   1430  CB  CYS A 561      33.977 -12.690 -15.730  1.00 23.58           C
ATOM   1431  SG  CYS A 561      33.503 -12.540 -17.476  1.00 40.70           S
ATOM   1432  H   CYS A 561      32.577 -15.488 -15.725  1.00 21.64           H
ATOM   1433  HA  CYS A 561      34.457 -14.663 -15.948  1.00 27.88           H
ATOM   1434  HB2 CYS A 561      33.355 -12.174 -15.194  1.00 28.29           H
ATOM   1435  HB3 CYS A 561      34.881 -12.355 -15.624  1.00 28.29           H
ATOM   1436  HG  CYS A 561      33.550 -11.385 -17.795  1.00 48.83           H
ATOM   1437  N   LEU A 562      33.850 -14.854 -12.948  1.00 19.41           N
ATOM   1438  CA  LEU A 562      34.450 -14.971 -11.623  1.00 16.82           C
ATOM   1439  C   LEU A 562      35.610 -15.976 -11.621  1.00 15.15           C
ATOM   1440  O   LEU A 562      36.718 -15.646 -11.195  1.00 19.61           O
ATOM   1441  CB  LEU A 562      33.378 -15.328 -10.590  1.00 20.11           C
ATOM   1442  CG  LEU A 562      33.881 -15.696  -9.176  1.00 22.35           C
ATOM   1443  CD1 LEU A 562      34.734 -14.551  -8.534  1.00 19.45           C
ATOM   1444  CD2 LEU A 562      32.716 -16.072  -8.269  1.00 22.76           C
ATOM   1445  H   LEU A 562      33.034 -15.123 -13.003  1.00 23.30           H
ATOM   1446  HA  LEU A 562      34.815 -14.107 -11.375  1.00 20.19           H
ATOM   1447  HB2 LEU A 562      32.782 -14.569 -10.495  1.00 24.13           H
ATOM   1448  HB3 LEU A 562      32.877 -16.089 -10.924  1.00 24.13           H
ATOM   1449  HG  LEU A 562      34.453 -16.475  -9.249  1.00 26.82           H
ATOM   1450 HD11 LEU A 562      35.023 -14.831  -7.651  1.00 23.34           H
ATOM   1451 HD12 LEU A 562      35.505 -14.379  -9.097  1.00 23.34           H
ATOM   1452 HD13 LEU A 562      34.188 -13.752  -8.466  1.00 23.34           H
ATOM   1453 HD21 LEU A 562      33.060 -16.297  -7.391  1.00 27.31           H
ATOM   1454 HD22 LEU A 562      32.110 -15.318  -8.204  1.00 27.31           H
ATOM   1455 HD23 LEU A 562      32.254 -16.836  -8.650  1.00 27.31           H
ATOM   1456  N   VAL A 563      35.379 -17.205 -12.097  1.00 16.88           N
ATOM   1457  CA  VAL A 563      36.459 -18.196 -12.168  1.00 19.76           C
ATOM   1458  C   VAL A 563      37.598 -17.715 -13.066  1.00 21.49           C
ATOM   1459  O   VAL A 563      38.772 -17.912 -12.747  1.00 18.62           O
ATOM   1460  CB  VAL A 563      35.923 -19.575 -12.632  1.00 21.52           C
ATOM   1461  CG1 VAL A 563      37.046 -20.558 -12.901  1.00 23.61           C
ATOM   1462  CG2 VAL A 563      35.051 -20.186 -11.595  1.00 15.60           C
ATOM   1463  H   VAL A 563      34.618 -17.486 -12.380  1.00 20.26           H
ATOM   1464  HA  VAL A 563      36.824 -18.313 -11.277  1.00 23.71           H
ATOM   1465  HB  VAL A 563      35.406 -19.467 -13.446  1.00 25.83           H
ATOM   1466 HG11 VAL A 563      36.663 -21.403 -13.187  1.00 28.34           H
ATOM   1467 HG12 VAL A 563      37.618 -20.201 -13.598  1.00 28.34           H
ATOM   1468 HG13 VAL A 563      37.556 -20.685 -12.086  1.00 28.34           H
ATOM   1469 HG21 VAL A 563      34.734 -21.045 -11.916  1.00 18.72           H
ATOM   1470 HG22 VAL A 563      35.565 -20.305 -10.781  1.00 18.72           H
ATOM   1471 HG23 VAL A 563      34.299 -19.596 -11.429  1.00 18.72           H
ATOM   1472  N   ALA A 564      37.285 -17.130 -14.226  1.00 23.44           N
ATOM   1473  CA  ALA A 564      38.352 -16.705 -15.139  1.00 27.62           C
ATOM   1474  C   ALA A 564      39.246 -15.650 -14.492  1.00 15.09           C
ATOM   1475  O   ALA A 564      40.479 -15.692 -14.591  1.00 22.05           O
ATOM   1476  CB  ALA A 564      37.740 -16.150 -16.432  1.00 18.96           C
ATOM   1477  H   ALA A 564      36.487 -16.971 -14.502  1.00 28.13           H
ATOM   1478  HA  ALA A 564      38.902 -17.471 -15.367  1.00 33.15           H
ATOM   1479  HB1 ALA A 564      38.455 -15.873 -17.025  1.00 22.75           H
ATOM   1480  HB2 ALA A 564      37.210 -16.844 -16.853  1.00 22.75           H
ATOM   1481  HB3 ALA A 564      37.178 -15.390 -16.214  1.00 22.75           H
ATOM   1482  N   SER A 565      38.620 -14.668 -13.863  1.00 17.54           N
ATOM   1483  CA  SER A 565      39.337 -13.624 -13.146  1.00 16.79           C
ATOM   1484  C   SER A 565      40.191 -14.219 -12.019  1.00 16.37           C
ATOM   1485  O   SER A 565      41.380 -13.889 -11.876  1.00 12.87           O
ATOM   1486  CB  SER A 565      38.302 -12.608 -12.644  1.00 20.93           C
ATOM   1487  OG  SER A 565      38.897 -11.639 -11.810  1.00 36.31           O
ATOM   1488  H   SER A 565      37.764 -14.582 -13.836  1.00 21.04           H
ATOM   1489  HA  SER A 565      39.931 -13.168 -13.763  1.00 20.15           H
ATOM   1490  HB2 SER A 565      37.902 -12.162 -13.407  1.00 25.12           H
ATOM   1491  HB3 SER A 565      37.619 -13.078 -12.141  1.00 25.12           H
ATOM   1492  HG  SER A 565      39.247 -12.010 -11.143  1.00 43.57           H
ATOM   1493  N   THR A 566      39.629 -15.150 -11.238  1.00 15.72           N
ATOM   1494  CA  THR A 566      40.417 -15.735 -10.151  1.00 14.56           C
ATOM   1495  C   THR A 566      41.616 -16.479 -10.705  1.00 20.18           C
ATOM   1496  O   THR A 566      42.708 -16.444 -10.120  1.00 16.95           O
ATOM   1497  CB  THR A 566      39.547 -16.659  -9.309  1.00 20.12           C
ATOM   1498  OG1 THR A 566      38.398 -15.928  -8.880  1.00 23.26           O
ATOM   1499  CG2 THR A 566      40.320 -17.213  -8.078  1.00 16.16           C
ATOM   1500  H   THR A 566      38.826 -15.448 -11.312  1.00 18.86           H
ATOM   1501  HA  THR A 566      40.744 -15.024  -9.577  1.00 17.47           H
ATOM   1502  HB  THR A 566      39.262 -17.411  -9.851  1.00 24.15           H
ATOM   1503  HG1 THR A 566      37.964 -15.658  -9.547  1.00 27.91           H
ATOM   1504 HG21 THR A 566      39.744 -17.797  -7.560  1.00 19.40           H
ATOM   1505 HG22 THR A 566      41.095 -17.716  -8.373  1.00 19.40           H
ATOM   1506 HG23 THR A 566      40.615 -16.480  -7.515  1.00 19.40           H
ATOM   1507  N   ASN A 567      41.424 -17.134 -11.857  1.00 26.32           N
ATOM   1508  CA  ASN A 567      42.467 -17.915 -12.527  1.00 17.59           C
ATOM   1509  C   ASN A 567      43.589 -17.007 -13.014  1.00 22.81           C
ATOM   1510  O   ASN A 567      44.773 -17.380 -13.006  1.00 24.63           O
ATOM   1511  CB  ASN A 567      41.818 -18.673 -13.697  1.00 19.55           C
ATOM   1512  CG  ASN A 567      42.621 -19.870 -14.178  1.00 31.55           C
ATOM   1513  OD1 ASN A 567      43.062 -20.718 -13.400  1.00 28.30           O
ATOM   1514  ND2 ASN A 567      42.746 -19.978 -15.498  1.00 35.91           N
ATOM   1515  H   ASN A 567      40.675 -17.139 -12.280  1.00 31.58           H
ATOM   1516  HA  ASN A 567      42.838 -18.562 -11.907  1.00 21.11           H
ATOM   1517  HB2 ASN A 567      40.947 -18.994 -13.416  1.00 23.46           H
ATOM   1518  HB3 ASN A 567      41.718 -18.064 -14.445  1.00 23.46           H
ATOM   1519 HD21 ASN A 567      43.189 -20.634 -15.836  1.00 43.10           H
ATOM   1520 HD22 ASN A 567      42.384 -19.393 -16.013  1.00 43.10           H
ATOM   1521  N   ARG A 568      43.229 -15.819 -13.468  1.00 18.16           N
ATOM   1522  CA  ARG A 568      44.246 -14.850 -13.831  1.00 18.41           C
ATOM   1523  C   ARG A 568      45.057 -14.444 -12.611  1.00 20.13           C
ATOM   1524  O   ARG A 568      46.285 -14.348 -12.681  1.00 14.29           O
ATOM   1525  CB  ARG A 568      43.602 -13.632 -14.501  1.00 21.78           C
ATOM   1526  CG  ARG A 568      44.641 -12.690 -15.118  1.00 21.98           C
ATOM   1527  CD  ARG A 568      44.078 -11.503 -15.877  1.00 21.26           C
ATOM   1528  NE  ARG A 568      43.427 -10.554 -14.980  1.00 27.48           N
ATOM   1529  CZ  ARG A 568      43.311  -9.247 -15.205  1.00 36.87           C
ATOM   1530  NH1 ARG A 568      43.812  -8.699 -16.323  1.00 29.42           N
ATOM   1531  NH2 ARG A 568      42.687  -8.482 -14.301  1.00 18.87           N1+
ATOM   1532  H   ARG A 568      42.418 -15.552 -13.574  1.00 21.79           H
ATOM   1533  HA  ARG A 568      44.852 -15.255 -14.470  1.00 22.09           H
ATOM   1534  HB2 ARG A 568      43.012 -13.935 -15.209  1.00 26.13           H
ATOM   1535  HB3 ARG A 568      43.099 -13.134 -13.838  1.00 26.13           H
ATOM   1536  HG2 ARG A 568      45.200 -12.341 -14.406  1.00 26.38           H
ATOM   1537  HG3 ARG A 568      45.187 -13.199 -15.737  1.00 26.38           H
ATOM   1538  HD2 ARG A 568      44.800 -11.044 -16.334  1.00 25.51           H
ATOM   1539  HD3 ARG A 568      43.420 -11.816 -16.518  1.00 25.51           H
ATOM   1540  HE  ARG A 568      43.092 -10.863 -14.251  1.00 32.97           H
ATOM   1541 HH11 ARG A 568      44.212  -9.193 -16.902  1.00 35.30           H
ATOM   1542 HH12 ARG A 568      43.733  -7.853 -16.460  1.00 35.30           H
ATOM   1543 HH21 ARG A 568      42.368  -8.836 -13.585  1.00 22.65           H
ATOM   1544 HH22 ARG A 568      42.607  -7.636 -14.435  1.00 22.65           H
ATOM   1545  N   GLY A 569      44.388 -14.216 -11.474  1.00 26.53           N
ATOM   1546  CA  GLY A 569      45.124 -13.891 -10.255  1.00 18.44           C
ATOM   1547  C   GLY A 569      46.085 -14.991  -9.831  1.00 20.29           C
ATOM   1548  O   GLY A 569      47.182 -14.719  -9.352  1.00 21.57           O
ATOM   1549  H   GLY A 569      43.533 -14.243 -11.387  1.00 31.84           H
ATOM   1550  HA2 GLY A 569      45.634 -13.077 -10.395  1.00 22.13           H
ATOM   1551  HA3 GLY A 569      44.496 -13.738  -9.532  1.00 22.13           H
ATOM   1552  N   CYS A 570      45.670 -16.250  -9.967  1.00 20.33           N
ATOM   1553  CA  CYS A 570      46.539 -17.356  -9.589  1.00 26.16           C
ATOM   1554  C   CYS A 570      47.786 -17.383 -10.448  1.00 21.61           C
ATOM   1555  O   CYS A 570      48.888 -17.674  -9.965  1.00 25.06           O
ATOM   1556  CB  CYS A 570      45.807 -18.680  -9.757  1.00 22.11           C
ATOM   1557  SG  CYS A 570      44.490 -18.985  -8.560  1.00 29.99           S
ATOM   1558  H   CYS A 570      44.901 -16.485 -10.271  1.00 24.39           H
ATOM   1559  HA  CYS A 570      46.803 -17.262  -8.661  1.00 31.39           H
ATOM   1560  HB2 CYS A 570      45.409 -18.701 -10.641  1.00 26.53           H
ATOM   1561  HB3 CYS A 570      46.450 -19.401  -9.673  1.00 26.53           H
ATOM   1562  HG  CYS A 570      43.666 -18.117  -8.656  1.00 35.99           H
ATOM   1563  N   ARG A 571      47.606 -17.146 -11.742  1.00 22.56           N
ATOM   1564  CA  ARG A 571      48.720 -17.129 -12.657  1.00 22.33           C
ATOM   1565  C   ARG A 571      49.734 -16.071 -12.250  1.00 30.40           C
ATOM   1566  O   ARG A 571      50.945 -16.330 -12.249  1.00 22.65           O
ATOM   1567  CB  ARG A 571      48.191 -16.900 -14.072  1.00 24.26           C
ATOM   1568  CG  ARG A 571      49.270 -16.574 -15.141  1.00 36.30           C
ATOM   1569  CD  ARG A 571      49.192 -17.492 -16.365  1.00 47.48           C
ATOM   1570  NE  ARG A 571      50.183 -17.188 -17.416  1.00 52.12           N
ATOM   1571  CZ  ARG A 571      51.294 -17.904 -17.652  1.00 54.22           C
ATOM   1572  NH1 ARG A 571      51.602 -18.978 -16.920  1.00 51.06           N
ATOM   1573  NH2 ARG A 571      52.121 -17.544 -18.631  1.00 53.95           N1+
ATOM   1574  H   ARG A 571      46.843 -16.993 -12.109  1.00 27.08           H
ATOM   1575  HA  ARG A 571      49.161 -17.992 -12.637  1.00 26.79           H
ATOM   1576  HB2 ARG A 571      47.729 -17.702 -14.360  1.00 29.11           H
ATOM   1577  HB3 ARG A 571      47.569 -16.156 -14.050  1.00 29.11           H
ATOM   1578  HG2 ARG A 571      49.149 -15.660 -15.444  1.00 43.57           H
ATOM   1579  HG3 ARG A 571      50.149 -16.677 -14.744  1.00 43.57           H
ATOM   1580  HD2 ARG A 571      49.339 -18.406 -16.078  1.00 56.98           H
ATOM   1581  HD3 ARG A 571      48.310 -17.410 -16.760  1.00 56.98           H
ATOM   1582  HE  ARG A 571      50.038 -16.502 -17.915  1.00 62.54           H
ATOM   1583 HH11 ARG A 571      51.081 -19.228 -16.283  1.00 61.27           H
ATOM   1584 HH12 ARG A 571      52.320 -19.421 -17.087  1.00 61.27           H
ATOM   1585 HH21 ARG A 571      51.943 -16.854 -19.113  1.00 64.74           H
ATOM   1586 HH22 ARG A 571      52.835 -18.000 -18.781  1.00 64.74           H
ATOM   1587  N   ALA A 572      49.254 -14.877 -11.884  1.00 23.18           N
ATOM   1588  CA  ALA A 572      50.143 -13.808 -11.453  1.00 18.95           C
ATOM   1589  C   ALA A 572      50.932 -14.221 -10.223  1.00 25.02           C
ATOM   1590  O   ALA A 572      52.163 -14.050 -10.159  1.00 23.16           O
ATOM   1591  CB  ALA A 572      49.316 -12.533 -11.196  1.00 23.66           C
ATOM   1592  H   ALA A 572      48.420 -14.667 -11.879  1.00 27.82           H
ATOM   1593  HA  ALA A 572      50.775 -13.618 -12.164  1.00 22.74           H
ATOM   1594  HB1 ALA A 572      49.912 -11.823 -10.909  1.00 28.39           H
ATOM   1595  HB2 ALA A 572      48.868 -12.277 -12.017  1.00 28.39           H
ATOM   1596  HB3 ALA A 572      48.661 -12.716 -10.504  1.00 28.39           H
ATOM   1597  N   ILE A 573      50.242 -14.785  -9.236  1.00 20.32           N
ATOM   1598  CA  ILE A 573      50.928 -15.262  -8.045  1.00 15.59           C
ATOM   1599  C   ILE A 573      51.977 -16.296  -8.414  1.00 16.94           C
ATOM   1600  O   ILE A 573      53.093 -16.280  -7.893  1.00 24.50           O
ATOM   1601  CB  ILE A 573      49.909 -15.820  -7.044  1.00 21.41           C
ATOM   1602  CG1 ILE A 573      49.095 -14.653  -6.503  1.00 32.58           C
ATOM   1603  CG2 ILE A 573      50.624 -16.581  -5.900  1.00 24.39           C
ATOM   1604  CD1 ILE A 573      47.883 -15.046  -5.770  1.00 15.53           C
ATOM   1605  H   ILE A 573      49.390 -14.901  -9.232  1.00 24.39           H
ATOM   1606  HA  ILE A 573      51.381 -14.515  -7.623  1.00 18.71           H
ATOM   1607  HB  ILE A 573      49.315 -16.432  -7.507  1.00 25.69           H
ATOM   1608 HG12 ILE A 573      49.652 -14.140  -5.897  1.00 39.09           H
ATOM   1609 HG13 ILE A 573      48.820 -14.094  -7.247  1.00 39.09           H
ATOM   1610 HG21 ILE A 573      49.957 -16.922  -5.283  1.00 29.27           H
ATOM   1611 HG22 ILE A 573      51.132 -17.315  -6.278  1.00 29.27           H
ATOM   1612 HG23 ILE A 573      51.219 -15.969  -5.439  1.00 29.27           H
ATOM   1613 HD11 ILE A 573      47.428 -14.246  -5.462  1.00 18.64           H
ATOM   1614 HD12 ILE A 573      47.304 -15.549  -6.364  1.00 18.64           H
ATOM   1615 HD13 ILE A 573      48.137 -15.595  -5.011  1.00 18.64           H
ATOM   1616  N   GLY A 574      51.608 -17.260  -9.254  1.00 25.24           N
ATOM   1617  CA  GLY A 574      52.539 -18.339  -9.589  1.00 26.65           C
ATOM   1618  C   GLY A 574      53.766 -17.873 -10.372  1.00 27.85           C
ATOM   1619  O   GLY A 574      54.877 -18.368 -10.167  1.00 28.59           O
ATOM   1620  H   GLY A 574      50.840 -17.314  -9.638  1.00 30.29           H
ATOM   1621  HA2 GLY A 574      52.844 -18.761  -8.771  1.00 31.98           H
ATOM   1622  HA3 GLY A 574      52.076 -19.005 -10.121  1.00 31.98           H
ATOM   1623  N   LEU A 575      53.596 -16.895 -11.251  1.00 25.76           N
ATOM   1624  CA  LEU A 575      54.756 -16.277 -11.896  1.00 23.98           C
ATOM   1625  C   LEU A 575      55.636 -15.502 -10.927  1.00 33.64           C
ATOM   1626  O   LEU A 575      56.797 -15.234 -11.256  1.00 29.76           O
ATOM   1627  CB  LEU A 575      54.289 -15.373 -13.032  1.00 29.36           C
ATOM   1628  CG  LEU A 575      53.606 -16.206 -14.125  1.00 21.81           C
ATOM   1629  CD1 LEU A 575      52.929 -15.328 -15.189  1.00 25.81           C
ATOM   1630  CD2 LEU A 575      54.598 -17.134 -14.776  1.00 27.27           C
ATOM   1631  H   LEU A 575      52.835 -16.573 -11.492  1.00 30.91           H
ATOM   1632  HA  LEU A 575      55.300 -16.979 -12.286  1.00 28.77           H
ATOM   1633  HB2 LEU A 575      53.649 -14.728 -12.691  1.00 35.24           H
ATOM   1634  HB3 LEU A 575      55.053 -14.920 -13.421  1.00 35.24           H
ATOM   1635  HG  LEU A 575      52.918 -16.752 -13.714  1.00 26.17           H
ATOM   1636 HD11 LEU A 575      52.515 -15.901 -15.853  1.00 30.98           H
ATOM   1637 HD12 LEU A 575      52.256 -14.777 -14.761  1.00 30.98           H
ATOM   1638 HD13 LEU A 575      53.600 -14.767 -15.608  1.00 30.98           H
ATOM   1639 HD21 LEU A 575      54.145 -17.649 -15.462  1.00 32.72           H
ATOM   1640 HD22 LEU A 575      55.310 -16.608 -15.173  1.00 32.72           H
ATOM   1641 HD23 LEU A 575      54.963 -17.729 -14.103  1.00 32.72           H
ATOM   1642  N   GLY A 576      55.134 -15.155  -9.744  1.00 26.51           N
ATOM   1643  CA  GLY A 576      55.930 -14.477  -8.735  1.00 21.15           C
ATOM   1644  C   GLY A 576      56.529 -15.386  -7.681  1.00 29.16           C
ATOM   1645  O   GLY A 576      57.008 -14.897  -6.650  1.00 29.81           O
ATOM   1646  H   GLY A 576      54.323 -15.305  -9.501  1.00 31.81           H
ATOM   1647  HA2 GLY A 576      56.657 -14.006  -9.172  1.00 25.38           H
ATOM   1648  HA3 GLY A 576      55.375 -13.822  -8.285  1.00 25.38           H
ATOM   1649  N   GLY A 577      56.508 -16.693  -7.878  1.00 34.25           N
ATOM   1650  CA  GLY A 577      57.124 -17.533  -6.878  1.00 34.83           C
ATOM   1651  C   GLY A 577      56.230 -17.942  -5.736  1.00 24.09           C
ATOM   1652  O   GLY A 577      56.724 -18.532  -4.774  1.00 29.74           O
ATOM   1653  H   GLY A 577      56.160 -17.101  -8.550  1.00 41.10           H
ATOM   1654  HA2 GLY A 577      57.449 -18.341  -7.305  1.00 41.79           H
ATOM   1655  HA3 GLY A 577      57.888 -17.065  -6.505  1.00 41.79           H
ATOM   1656  N   GLY A 578      54.933 -17.672  -5.821  1.00 28.98           N
ATOM   1657  CA  GLY A 578      53.964 -18.291  -4.947  1.00 27.06           C
ATOM   1658  C   GLY A 578      53.647 -17.428  -3.750  1.00 27.92           C
ATOM   1659  O   GLY A 578      54.283 -16.407  -3.471  1.00 24.55           O
ATOM   1660  H   GLY A 578      54.590 -17.124  -6.388  1.00 34.77           H
ATOM   1661  HA2 GLY A 578      53.142 -18.453  -5.437  1.00 32.47           H
ATOM   1662  HA3 GLY A 578      54.308 -19.141  -4.632  1.00 32.47           H
ATOM   1663  N   ALA A 579      52.612 -17.849  -3.060  1.00 27.40           N
ATOM   1664  CA  ALA A 579      52.151 -17.172  -1.871  1.00 24.19           C
ATOM   1665  C   ALA A 579      52.547 -17.950  -0.617  1.00 17.44           C
ATOM   1666  O   ALA A 579      52.817 -19.150  -0.654  1.00 19.16           O
ATOM   1667  CB  ALA A 579      50.631 -16.982  -1.959  1.00 20.90           C
ATOM   1668  H   ALA A 579      52.148 -18.543  -3.265  1.00 32.88           H
ATOM   1669  HA  ALA A 579      52.562 -16.295  -1.824  1.00 29.03           H
ATOM   1670  HB1 ALA A 579      50.323 -16.528  -1.160  1.00 25.08           H
ATOM   1671  HB2 ALA A 579      50.425 -16.450  -2.743  1.00 25.08           H
ATOM   1672  HB3 ALA A 579      50.208 -17.853  -2.030  1.00 25.08           H
ATOM   1673  N   SER A 580      52.599 -17.229   0.496  1.00 21.84           N
ATOM   1674  CA  SER A 580      52.830 -17.793   1.822  1.00 22.21           C
ATOM   1675  C   SER A 580      51.671 -17.436   2.738  1.00 16.83           C
ATOM   1676  O   SER A 580      51.135 -16.334   2.656  1.00 18.73           O
ATOM   1677  CB  SER A 580      54.105 -17.256   2.445  1.00 23.09           C
ATOM   1678  OG  SER A 580      55.181 -17.519   1.567  1.00 36.30           O
ATOM   1679  H   SER A 580      52.498 -16.375   0.509  1.00 26.21           H
ATOM   1680  HA  SER A 580      52.895 -18.759   1.762  1.00 26.66           H
ATOM   1681  HB2 SER A 580      54.022 -16.298   2.576  1.00 27.71           H
ATOM   1682  HB3 SER A 580      54.264 -17.701   3.292  1.00 27.71           H
ATOM   1683  HG  SER A 580      55.898 -17.228   1.895  1.00 43.56           H
ATOM   1684  N   SER A 581      51.281 -18.373   3.600  1.00 24.53           N
ATOM   1685  CA  SER A 581      50.176 -18.154   4.524  1.00 26.55           C
ATOM   1686  C   SER A 581      50.501 -18.701   5.902  1.00 19.00           C
ATOM   1687  O   SER A 581      51.278 -19.643   6.047  1.00 29.22           O
ATOM   1688  CB  SER A 581      48.905 -18.827   4.024  1.00 27.49           C
ATOM   1689  OG  SER A 581      49.072 -20.231   4.052  1.00 24.47           O
ATOM   1690  H   SER A 581      51.645 -19.149   3.668  1.00 29.44           H
ATOM   1691  HA  SER A 581      50.008 -17.202   4.604  1.00 31.86           H
ATOM   1692  HB2 SER A 581      48.164 -18.581   4.600  1.00 32.99           H
ATOM   1693  HB3 SER A 581      48.729 -18.544   3.113  1.00 32.99           H
ATOM   1694  HG  SER A 581      49.715 -20.454   3.559  1.00 29.37           H
ATOM   1695  N   ARG A 582      49.897 -18.085   6.919  1.00 20.85           N
ATOM   1696  CA  ARG A 582      49.959 -18.564   8.283  1.00 17.62           C
ATOM   1697  C   ARG A 582      48.569 -18.552   8.902  1.00 16.96           C
ATOM   1698  O   ARG A 582      47.757 -17.657   8.630  1.00 13.66           O
ATOM   1699  CB  ARG A 582      50.908 -17.715   9.115  1.00 19.60           C
ATOM   1700  CG  ARG A 582      52.370 -17.756   8.657  1.00 22.17           C
ATOM   1701  CD  ARG A 582      52.995 -19.107   8.864  1.00 23.59           C
ATOM   1702  NE  ARG A 582      54.436 -19.101   8.619  1.00 23.77           N
ATOM   1703  CZ  ARG A 582      55.023 -19.430   7.454  1.00 24.34           C
ATOM   1704  NH1 ARG A 582      54.330 -19.771   6.358  1.00 23.83           N
ATOM   1705  NH2 ARG A 582      56.332 -19.384   7.378  1.00 30.25           N1+
ATOM   1706  H   ARG A 582      49.432 -17.366   6.832  1.00 25.02           H
ATOM   1707  HA  ARG A 582      50.286 -19.477   8.287  1.00 21.14           H
ATOM   1708  HB2 ARG A 582      50.613 -16.791   9.074  1.00 23.51           H
ATOM   1709  HB3 ARG A 582      50.879 -18.026  10.033  1.00 23.51           H
ATOM   1710  HG2 ARG A 582      52.413 -17.546   7.711  1.00 26.60           H
ATOM   1711  HG3 ARG A 582      52.880 -17.107   9.166  1.00 26.60           H
ATOM   1712  HD2 ARG A 582      52.847 -19.387   9.781  1.00 28.31           H
ATOM   1713  HD3 ARG A 582      52.588 -19.741   8.252  1.00 28.31           H
ATOM   1714  HE  ARG A 582      54.948 -18.869   9.269  1.00 28.52           H
ATOM   1715 HH11 ARG A 582      53.471 -19.807   6.386  1.00 28.59           H
ATOM   1716 HH12 ARG A 582      54.745 -19.969   5.631  1.00 28.59           H
ATOM   1717 HH21 ARG A 582      56.796 -19.161   8.067  1.00 36.30           H
ATOM   1718 HH22 ARG A 582      56.727 -19.582   6.640  1.00 36.30           H
ATOM   1719  N   VAL A 583      48.301 -19.567   9.712  1.00 16.29           N
ATOM   1720  CA  VAL A 583      47.150 -19.588  10.622  1.00 22.40           C
ATOM   1721  C   VAL A 583      47.569 -18.959  11.944  1.00 20.36           C
ATOM   1722  O   VAL A 583      48.504 -19.436  12.579  1.00 18.67           O
ATOM   1723  CB  VAL A 583      46.654 -21.016  10.860  1.00 17.18           C
ATOM   1724  CG1 VAL A 583      45.436 -21.002  11.788  1.00 10.97           C
ATOM   1725  CG2 VAL A 583      46.346 -21.664   9.587  1.00 19.34           C
ATOM   1726  H   VAL A 583      48.782 -20.279   9.757  1.00 19.55           H
ATOM   1727  HA  VAL A 583      46.425 -19.066  10.245  1.00 26.88           H
ATOM   1728  HB  VAL A 583      47.356 -21.526  11.294  1.00 20.62           H
ATOM   1729 HG11 VAL A 583      45.136 -21.914  11.928  1.00 13.16           H
ATOM   1730 HG12 VAL A 583      45.691 -20.604  12.636  1.00 13.16           H
ATOM   1731 HG13 VAL A 583      44.731 -20.480  11.375  1.00 13.16           H
ATOM   1732 HG21 VAL A 583      46.034 -22.566   9.760  1.00 23.20           H
ATOM   1733 HG22 VAL A 583      45.656 -21.157   9.133  1.00 23.20           H
ATOM   1734 HG23 VAL A 583      47.150 -21.690   9.044  1.00 23.20           H
ATOM   1735  N   LEU A 584      46.885 -17.890  12.356  1.00 17.87           N
ATOM   1736  CA  LEU A 584      47.201 -17.165  13.586  1.00 18.88           C
ATOM   1737  C   LEU A 584      46.400 -17.608  14.808  1.00 22.35           C
ATOM   1738  O   LEU A 584      46.840 -17.356  15.938  1.00 20.38           O
ATOM   1739  CB  LEU A 584      46.952 -15.684  13.375  1.00 24.58           C
ATOM   1740  CG  LEU A 584      47.487 -15.181  12.020  1.00 21.06           C
ATOM   1741  CD1 LEU A 584      46.856 -13.886  11.664  1.00 24.38           C
ATOM   1742  CD2 LEU A 584      49.010 -15.030  12.106  1.00 18.78           C
ATOM   1743  H   LEU A 584      46.216 -17.559  11.927  1.00 21.45           H
ATOM   1744  HA  LEU A 584      48.143 -17.284  13.788  1.00 22.66           H
ATOM   1745  HB2 LEU A 584      45.996 -15.517  13.401  1.00 29.50           H
ATOM   1746  HB3 LEU A 584      47.396 -15.184  14.078  1.00 29.50           H
ATOM   1747  HG  LEU A 584      47.279 -15.827  11.327  1.00 25.28           H
ATOM   1748 HD11 LEU A 584      47.206 -13.589  10.810  1.00 29.26           H
ATOM   1749 HD12 LEU A 584      45.896 -14.010  11.604  1.00 29.26           H
ATOM   1750 HD13 LEU A 584      47.063 -13.235  12.353  1.00 29.26           H
ATOM   1751 HD21 LEU A 584      49.345 -14.714  11.253  1.00 22.54           H
ATOM   1752 HD22 LEU A 584      49.225 -14.391  12.804  1.00 22.54           H
ATOM   1753 HD23 LEU A 584      49.401 -15.893  12.316  1.00 22.54           H
ATOM   1754  N   ALA A 585      45.247 -18.251  14.612  1.00 15.66           N
ATOM   1755  CA  ALA A 585      44.331 -18.634  15.677  1.00 18.91           C
ATOM   1756  C   ALA A 585      43.312 -19.613  15.107  1.00 19.25           C
ATOM   1757  O   ALA A 585      43.074 -19.635  13.895  1.00 17.88           O
ATOM   1758  CB  ALA A 585      43.627 -17.414  16.288  1.00 19.10           C
ATOM   1759  H   ALA A 585      44.966 -18.483  13.834  1.00 18.79           H
ATOM   1760  HA  ALA A 585      44.826 -19.083  16.380  1.00 22.70           H
ATOM   1761  HB1 ALA A 585      43.029 -17.714  16.991  1.00 22.91           H
ATOM   1762  HB2 ALA A 585      44.295 -16.815  16.656  1.00 22.91           H
ATOM   1763  HB3 ALA A 585      43.122 -16.961  15.595  1.00 22.91           H
ATOM   1764  N   ASP A 586      42.743 -20.442  15.984  1.00 15.78           N
ATOM   1765  CA  ASP A 586      41.808 -21.490  15.582  1.00 20.11           C
ATOM   1766  C   ASP A 586      40.851 -21.711  16.747  1.00 28.35           C
ATOM   1767  O   ASP A 586      41.257 -22.232  17.780  1.00 26.02           O
ATOM   1768  CB  ASP A 586      42.566 -22.768  15.221  1.00 24.27           C
ATOM   1769  CG  ASP A 586      41.639 -23.963  14.770  1.00 40.92           C
ATOM   1770  OD1 ASP A 586      40.377 -23.846  14.855  1.00 38.83           O
ATOM   1771  OD2 ASP A 586      42.198 -25.022  14.320  1.00 37.48           O1-
ATOM   1772  H   ASP A 586      42.886 -20.416  16.831  1.00 18.93           H
ATOM   1773  HA  ASP A 586      41.299 -21.198  14.810  1.00 24.13           H
ATOM   1774  HB2 ASP A 586      43.174 -22.574  14.490  1.00 29.12           H
ATOM   1775  HB3 ASP A 586      43.070 -23.062  15.997  1.00 29.12           H
ATOM   1776  N   GLY A 587      39.604 -21.290  16.600  1.00 27.08           N
ATOM   1777  CA  GLY A 587      38.652 -21.468  17.665  1.00 26.79           C
ATOM   1778  C   GLY A 587      37.260 -21.005  17.305  1.00 20.12           C
ATOM   1779  O   GLY A 587      36.984 -19.800  17.228  1.00 17.59           O
ATOM   1780  H   GLY A 587      39.293 -20.902  15.898  1.00 32.50           H
ATOM   1781  HA2 GLY A 587      38.608 -22.408  17.901  1.00 32.15           H
ATOM   1782  HA3 GLY A 587      38.946 -20.971  18.444  1.00 32.15           H
ATOM   1783  N   MET A 588      36.364 -21.970  17.142  1.00 22.87           N
ATOM   1784  CA  MET A 588      34.953 -21.686  16.998  1.00 19.68           C
ATOM   1785  C   MET A 588      34.377 -21.161  18.320  1.00 19.02           C
ATOM   1786  O   MET A 588      34.897 -21.445  19.396  1.00 15.99           O
ATOM   1787  CB  MET A 588      34.244 -22.951  16.542  1.00 20.90           C
ATOM   1788  CG  MET A 588      32.754 -22.812  16.323  1.00 28.72           C
ATOM   1789  SD  MET A 588      32.328 -21.361  15.274  1.00 33.22           S
ATOM   1790  CE  MET A 588      33.312 -21.587  13.805  1.00 19.90           C
ATOM   1791  H   MET A 588      36.555 -22.808  17.112  1.00 27.44           H
ATOM   1792  HA  MET A 588      34.834 -21.011  16.312  1.00 23.62           H
ATOM   1793  HB2 MET A 588      34.637 -23.238  15.703  1.00 25.08           H
ATOM   1794  HB3 MET A 588      34.377 -23.638  17.214  1.00 25.08           H
ATOM   1795  HG2 MET A 588      32.422 -23.610  15.882  1.00 34.46           H
ATOM   1796  HG3 MET A 588      32.317 -22.700  17.182  1.00 34.46           H
ATOM   1797  HE1 MET A 588      33.140 -20.853  13.195  1.00 23.88           H
ATOM   1798  HE2 MET A 588      34.250 -21.600  14.053  1.00 23.88           H
ATOM   1799  HE3 MET A 588      33.068 -22.428  13.388  1.00 23.88           H
ATOM   1800  N   THR A 589      33.314 -20.346  18.238  1.00 21.03           N
ATOM   1801  CA  THR A 589      32.747 -19.707  19.429  1.00 16.32           C
ATOM   1802  C   THR A 589      31.236 -19.916  19.538  1.00 17.40           C
ATOM   1803  O   THR A 589      30.542 -20.174  18.563  1.00 15.96           O
ATOM   1804  CB  THR A 589      32.972 -18.189  19.499  1.00 16.00           C
ATOM   1805  OG1 THR A 589      32.196 -17.532  18.467  1.00 18.46           O
ATOM   1806  CG2 THR A 589      34.502 -17.811  19.411  1.00 19.95           C
ATOM   1807  H   THR A 589      32.907 -20.149  17.506  1.00 25.23           H
ATOM   1808  HA  THR A 589      33.156 -20.101  20.215  1.00 19.59           H
ATOM   1809  HB  THR A 589      32.652 -17.877  20.360  1.00 19.20           H
ATOM   1810  HG1 THR A 589      32.317 -16.702  18.502  1.00 22.15           H
ATOM   1811 HG21 THR A 589      34.609 -16.848  19.458  1.00 23.94           H
ATOM   1812 HG22 THR A 589      34.987 -18.218  20.146  1.00 23.94           H
ATOM   1813 HG23 THR A 589      34.875 -18.129  18.573  1.00 23.94           H
ATOM   1814  N   ARG A 590      30.744 -19.716  20.761  1.00 15.63           N
ATOM   1815  CA  ARG A 590      29.329 -19.724  21.084  1.00 13.47           C
ATOM   1816  C   ARG A 590      29.183 -18.735  22.228  1.00 19.75           C
ATOM   1817  O   ARG A 590      29.994 -18.759  23.173  1.00 19.61           O
ATOM   1818  CB  ARG A 590      28.829 -21.135  21.479  1.00 20.33           C
ATOM   1819  CG  ARG A 590      27.297 -21.296  21.703  1.00 25.76           C
ATOM   1820  CD  ARG A 590      26.406 -20.640  20.598  1.00 22.40           C
ATOM   1821  NE  ARG A 590      25.940 -21.585  19.624  1.00 29.00           N
ATOM   1822  CZ  ARG A 590      25.529 -21.282  18.394  1.00 30.37           C
ATOM   1823  NH1 ARG A 590      25.542 -20.030  17.919  1.00 22.08           N
ATOM   1824  NH2 ARG A 590      25.130 -22.264  17.618  1.00 24.95           N1+
ATOM   1825  H   ARG A 590      31.240 -19.566  21.447  1.00 18.75           H
ATOM   1826  HA  ARG A 590      28.814 -19.407  20.326  1.00 16.16           H
ATOM   1827  HB2 ARG A 590      29.082 -21.754  20.776  1.00 24.39           H
ATOM   1828  HB3 ARG A 590      29.268 -21.391  22.305  1.00 24.39           H
ATOM   1829  HG2 ARG A 590      27.085 -22.242  21.728  1.00 30.91           H
ATOM   1830  HG3 ARG A 590      27.063 -20.886  22.550  1.00 30.91           H
ATOM   1831  HD2 ARG A 590      25.631 -20.235  21.017  1.00 26.88           H
ATOM   1832  HD3 ARG A 590      26.925 -19.964  20.135  1.00 26.88           H
ATOM   1833  HE  ARG A 590      25.925 -22.414  19.853  1.00 34.80           H
ATOM   1834 HH11 ARG A 590      25.804 -19.383  18.420  1.00 26.50           H
ATOM   1835 HH12 ARG A 590      25.274 -19.872  17.117  1.00 26.50           H
ATOM   1836 HH21 ARG A 590      25.125 -23.071  17.915  1.00 29.94           H
ATOM   1837 HH22 ARG A 590      24.866 -22.099  16.817  1.00 29.94           H
ATOM   1838  N   GLY A 591      28.173 -17.866  22.140  1.00 12.73           N
ATOM   1839  CA  GLY A 591      28.034 -16.762  23.066  1.00 13.27           C
ATOM   1840  C   GLY A 591      26.670 -16.685  23.716  1.00 18.87           C
ATOM   1841  O   GLY A 591      25.828 -15.881  23.313  1.00 15.38           O
ATOM   1842  H   GLY A 591      27.555 -17.903  21.544  1.00 15.28           H
ATOM   1843  HA2 GLY A 591      28.699 -16.847  23.766  1.00 15.92           H
ATOM   1844  HA3 GLY A 591      28.193 -15.929  22.595  1.00 15.92           H
ATOM   1845  N   PRO A 592      26.433 -17.511  24.741  1.00 17.69           N
ATOM   1846  CA  PRO A 592      25.154 -17.471  25.474  1.00 15.84           C
ATOM   1847  C   PRO A 592      24.953 -16.203  26.273  1.00 14.98           C
ATOM   1848  O   PRO A 592      25.886 -15.488  26.611  1.00 13.53           O
ATOM   1849  CB  PRO A 592      25.244 -18.666  26.428  1.00 15.48           C
ATOM   1850  CG  PRO A 592      26.716 -18.981  26.511  1.00 17.79           C
ATOM   1851  CD  PRO A 592      27.217 -18.692  25.107  1.00 18.07           C
ATOM   1852  HA  PRO A 592      24.408 -17.595  24.866  1.00 19.01           H
ATOM   1853  HB2 PRO A 592      24.896 -18.418  27.299  1.00 18.57           H
ATOM   1854  HB3 PRO A 592      24.752 -19.417  26.061  1.00 18.57           H
ATOM   1855  HG2 PRO A 592      27.144 -18.400  27.159  1.00 21.35           H
ATOM   1856  HG3 PRO A 592      26.843 -19.915  26.740  1.00 21.35           H
ATOM   1857  HD2 PRO A 592      28.164 -18.484  25.118  1.00 21.69           H
ATOM   1858  HD3 PRO A 592      27.017 -19.433  24.513  1.00 21.69           H
ATOM   1859  N   VAL A 593      23.690 -15.959  26.612  1.00 16.42           N
ATOM   1860  CA  VAL A 593      23.300 -14.916  27.535  1.00 15.16           C
ATOM   1861  C   VAL A 593      22.617 -15.556  28.739  1.00 20.83           C
ATOM   1862  O   VAL A 593      21.677 -16.351  28.582  1.00 17.47           O
ATOM   1863  CB  VAL A 593      22.379 -13.892  26.856  1.00 19.17           C
ATOM   1864  CG1 VAL A 593      21.180 -14.575  26.158  1.00 15.22           C
ATOM   1865  CG2 VAL A 593      21.967 -12.847  27.856  1.00 16.28           C
ATOM   1866  H   VAL A 593      23.022 -16.405  26.305  1.00 19.70           H
ATOM   1867  HA  VAL A 593      24.093 -14.452  27.847  1.00 18.19           H
ATOM   1868  HB  VAL A 593      22.889 -13.440  26.166  1.00 23.01           H
ATOM   1869 HG11 VAL A 593      20.626 -13.894  25.744  1.00 18.26           H
ATOM   1870 HG12 VAL A 593      21.514 -15.186  25.483  1.00 18.26           H
ATOM   1871 HG13 VAL A 593      20.665 -15.063  26.820  1.00 18.26           H
ATOM   1872 HG21 VAL A 593      21.386 -12.205  27.419  1.00 19.53           H
ATOM   1873 HG22 VAL A 593      21.496 -13.277  28.586  1.00 19.53           H
ATOM   1874 HG23 VAL A 593      22.761 -12.401  28.191  1.00 19.53           H
ATOM   1875  N   VAL A 594      23.105 -15.225  29.937  1.00 16.83           N
ATOM   1876  CA  VAL A 594      22.439 -15.596  31.180  1.00 17.72           C
ATOM   1877  C   VAL A 594      22.132 -14.334  31.973  1.00 19.08           C
ATOM   1878  O   VAL A 594      22.741 -13.281  31.780  1.00 19.48           O
ATOM   1879  CB  VAL A 594      23.271 -16.557  32.063  1.00 15.49           C
ATOM   1880  CG1 VAL A 594      23.749 -17.721  31.283  1.00 15.46           C
ATOM   1881  CG2 VAL A 594      24.398 -15.817  32.691  1.00 14.69           C
ATOM   1882  H   VAL A 594      23.831 -14.779  30.053  1.00 20.20           H
ATOM   1883  HA  VAL A 594      21.598 -16.032  30.971  1.00 21.27           H
ATOM   1884  HB  VAL A 594      22.705 -16.892  32.776  1.00 18.59           H
ATOM   1885 HG11 VAL A 594      24.265 -18.301  31.865  1.00 18.55           H
ATOM   1886 HG12 VAL A 594      22.983 -18.202  30.932  1.00 18.55           H
ATOM   1887 HG13 VAL A 594      24.305 -17.406  30.553  1.00 18.55           H
ATOM   1888 HG21 VAL A 594      24.910 -16.431  33.240  1.00 17.63           H
ATOM   1889 HG22 VAL A 594      24.961 -15.449  31.992  1.00 17.63           H
ATOM   1890 HG23 VAL A 594      24.039 -15.102  33.238  1.00 17.63           H
ATOM   1891  N   ARG A 595      21.201 -14.471  32.918  1.00 16.55           N
ATOM   1892  CA  ARG A 595      20.755 -13.370  33.765  1.00 15.21           C
ATOM   1893  C   ARG A 595      20.808 -13.768  35.229  1.00 16.66           C
ATOM   1894  O   ARG A 595      20.454 -14.897  35.582  1.00 21.70           O
ATOM   1895  CB  ARG A 595      19.310 -12.942  33.466  1.00 21.97           C
ATOM   1896  CG  ARG A 595      19.054 -12.353  32.163  1.00 32.22           C
ATOM   1897  CD  ARG A 595      17.773 -11.497  32.246  1.00 33.74           C
ATOM   1898  NE  ARG A 595      16.565 -12.297  32.398  1.00 34.41           N
ATOM   1899  CZ  ARG A 595      15.357 -11.885  32.033  1.00 36.18           C
ATOM   1900  NH1 ARG A 595      15.192 -10.673  31.503  1.00 35.08           N
ATOM   1901  NH2 ARG A 595      14.313 -12.685  32.199  1.00 34.25           N1+
ATOM   1902  H   ARG A 595      20.803 -15.214  33.089  1.00 19.85           H
ATOM   1903  HA  ARG A 595      21.336 -12.605  33.634  1.00 18.25           H
ATOM   1904  HB2 ARG A 595      18.741 -13.724  33.543  1.00 26.37           H
ATOM   1905  HB3 ARG A 595      19.045 -12.289  34.132  1.00 26.37           H
ATOM   1906  HG2 ARG A 595      19.795 -11.781  31.909  1.00 38.67           H
ATOM   1907  HG3 ARG A 595      18.919 -13.054  31.506  1.00 38.67           H
ATOM   1908  HD2 ARG A 595      17.838 -10.905  33.012  1.00 40.49           H
ATOM   1909  HD3 ARG A 595      17.687 -10.977  31.432  1.00 40.49           H
ATOM   1910  HE  ARG A 595      16.623 -13.034  32.838  1.00 41.29           H
ATOM   1911 HH11 ARG A 595      15.870 -10.155  31.393  1.00 42.10           H
ATOM   1912 HH12 ARG A 595      14.407 -10.409  31.269  1.00 42.10           H
ATOM   1913 HH21 ARG A 595      14.420 -13.466  32.543  1.00 41.10           H
ATOM   1914 HH22 ARG A 595      13.528 -12.420  31.969  1.00 41.10           H
ATOM   1915  N   LEU A 596      21.236 -12.837  36.066  1.00 19.67           N
ATOM   1916  CA  LEU A 596      21.175 -12.940  37.522  1.00 17.45           C
ATOM   1917  C   LEU A 596      20.137 -11.962  38.054  1.00 19.78           C
ATOM   1918  O   LEU A 596      19.674 -11.085  37.321  1.00 18.78           O
ATOM   1919  CB  LEU A 596      22.531 -12.607  38.158  1.00 20.94           C
ATOM   1920  CG  LEU A 596      23.661 -13.615  37.993  1.00 19.63           C
ATOM   1921  CD1 LEU A 596      23.300 -14.828  38.751  1.00 23.28           C
ATOM   1922  CD2 LEU A 596      23.929 -14.008  36.559  1.00 21.82           C
ATOM   1923  H   LEU A 596      21.585 -12.097  35.802  1.00 23.60           H
ATOM   1924  HA  LEU A 596      20.919 -13.840  37.779  1.00 20.94           H
ATOM   1925  HB2 LEU A 596      22.842 -11.770  37.778  1.00 25.12           H
ATOM   1926  HB3 LEU A 596      22.394 -12.491  39.111  1.00 25.12           H
ATOM   1927  HG  LEU A 596      24.477 -13.249  38.369  1.00 23.55           H
ATOM   1928 HD11 LEU A 596      24.010 -15.482  38.657  1.00 27.94           H
ATOM   1929 HD12 LEU A 596      23.187 -14.595  39.686  1.00 27.94           H
ATOM   1930 HD13 LEU A 596      22.471 -15.187  38.397  1.00 27.94           H
ATOM   1931 HD21 LEU A 596      24.658 -14.648  36.539  1.00 26.19           H
ATOM   1932 HD22 LEU A 596      23.127 -14.407  36.187  1.00 26.19           H
ATOM   1933 HD23 LEU A 596      24.170 -13.215  36.055  1.00 26.19           H
ATOM   1934  N   PRO A 597      19.734 -12.083  39.321  1.00 23.27           N
ATOM   1935  CA  PRO A 597      18.726 -11.148  39.839  1.00 23.63           C
ATOM   1936  C   PRO A 597      19.209  -9.702  39.834  1.00 21.36           C
ATOM   1937  O   PRO A 597      18.401  -8.792  39.659  1.00 16.23           O
ATOM   1938  CB  PRO A 597      18.460 -11.668  41.276  1.00 19.20           C
ATOM   1939  CG  PRO A 597      18.967 -13.075  41.279  1.00 26.12           C
ATOM   1940  CD  PRO A 597      20.150 -13.056  40.343  1.00 24.15           C
ATOM   1941  HA  PRO A 597      17.910 -11.214  39.320  1.00 28.36           H
ATOM   1942  HB2 PRO A 597      18.948 -11.126  41.915  1.00 23.04           H
ATOM   1943  HB3 PRO A 597      17.508 -11.645  41.461  1.00 23.04           H
ATOM   1944  HG2 PRO A 597      19.241 -13.323  42.175  1.00 31.34           H
ATOM   1945  HG3 PRO A 597      18.277 -13.673  40.950  1.00 31.34           H
ATOM   1946  HD2 PRO A 597      20.945 -12.746  40.804  1.00 28.98           H
ATOM   1947  HD3 PRO A 597      20.284 -13.931  39.945  1.00 28.98           H
ATOM   1948  N   ARG A 598      20.503  -9.456  40.036  1.00 24.20           N
ATOM   1949  CA  ARG A 598      21.000  -8.099  40.001  1.00 16.42           C
ATOM   1950  C   ARG A 598      22.325  -8.041  39.255  1.00 15.46           C
ATOM   1951  O   ARG A 598      22.976  -9.061  39.003  1.00 20.93           O
ATOM   1952  CB  ARG A 598      21.158  -7.516  41.413  1.00 27.12           C
ATOM   1953  CG  ARG A 598      19.848  -7.393  42.215  1.00 39.39           C
ATOM   1954  CD  ARG A 598      19.058  -6.128  41.880  1.00 26.19           C
ATOM   1955  NE  ARG A 598      17.719  -6.101  42.479  1.00 38.30           N
ATOM   1956  CZ  ARG A 598      17.371  -5.357  43.529  1.00 41.74           C
ATOM   1957  NH1 ARG A 598      18.256  -4.581  44.126  1.00 43.08           N
ATOM   1958  NH2 ARG A 598      16.126  -5.388  43.990  1.00 35.10           N1+
ATOM   1959  H   ARG A 598      21.100 -10.054  40.193  1.00 29.04           H
ATOM   1960  HA  ARG A 598      20.365  -7.545  39.521  1.00 19.71           H
ATOM   1961  HB2 ARG A 598      21.758  -8.087  41.918  1.00 32.54           H
ATOM   1962  HB3 ARG A 598      21.540  -6.627  41.339  1.00 32.54           H
ATOM   1963  HG2 ARG A 598      19.285  -8.158  42.018  1.00 47.27           H
ATOM   1964  HG3 ARG A 598      20.059  -7.372  43.161  1.00 47.27           H
ATOM   1965  HD2 ARG A 598      19.546  -5.357  42.207  1.00 31.43           H
ATOM   1966  HD3 ARG A 598      18.954  -6.069  40.917  1.00 31.43           H
ATOM   1967  HE  ARG A 598      17.114  -6.601  42.127  1.00 45.96           H
ATOM   1968 HH11 ARG A 598      19.064  -4.548  43.835  1.00 51.70           H
ATOM   1969 HH12 ARG A 598      18.023  -4.107  44.804  1.00 51.70           H
ATOM   1970 HH21 ARG A 598      15.540  -5.893  43.613  1.00 42.13           H
ATOM   1971 HH22 ARG A 598      15.908  -4.913  44.672  1.00 42.13           H
ATOM   1972  N   ALA A 599      22.714  -6.814  38.886  1.00 23.16           N
ATOM   1973  CA  ALA A 599      24.002  -6.598  38.230  1.00 22.05           C
ATOM   1974  C   ALA A 599      25.160  -6.859  39.175  1.00 25.98           C
ATOM   1975  O   ALA A 599      26.207  -7.348  38.745  1.00 26.49           O
ATOM   1976  CB  ALA A 599      24.086  -5.173  37.681  1.00 20.31           C
ATOM   1977  H   ALA A 599      22.252  -6.098  39.004  1.00 27.79           H
ATOM   1978  HA  ALA A 599      24.082  -7.211  37.483  1.00 26.46           H
ATOM   1979  HB1 ALA A 599      24.947  -5.050  37.251  1.00 24.37           H
ATOM   1980  HB2 ALA A 599      23.372  -5.040  37.038  1.00 24.37           H
ATOM   1981  HB3 ALA A 599      23.991  -4.546  38.416  1.00 24.37           H
ATOM   1982  N   CYS A 600      24.998  -6.539  40.458  1.00 19.97           N
ATOM   1983  CA  CYS A 600      26.007  -6.928  41.441  1.00 26.44           C
ATOM   1984  C   CYS A 600      26.203  -8.436  41.486  1.00 21.88           C
ATOM   1985  O   CYS A 600      27.335  -8.913  41.652  1.00 32.05           O
ATOM   1986  CB  CYS A 600      25.616  -6.360  42.804  1.00 34.10           C
ATOM   1987  SG  CYS A 600      25.568  -4.539  42.680  1.00 48.33           S
ATOM   1988  H   CYS A 600      24.328  -6.106  40.780  1.00 23.96           H
ATOM   1989  HA  CYS A 600      26.855  -6.530  41.189  1.00 31.72           H
ATOM   1990  HB2 CYS A 600      24.735  -6.680  43.054  1.00 40.92           H
ATOM   1991  HB3 CYS A 600      26.277  -6.611  43.468  1.00 40.92           H
ATOM   1992  HG  CYS A 600      24.758  -4.225  41.852  1.00 58.00           H
ATOM   1993  N   ASP A 601      25.147  -9.206  41.256  1.00 23.96           N
ATOM   1994  CA  ASP A 601      25.302 -10.655  41.182  1.00 27.97           C
ATOM   1995  C   ASP A 601      26.028 -11.064  39.906  1.00 19.28           C
ATOM   1996  O   ASP A 601      26.926 -11.901  39.933  1.00 25.68           O
ATOM   1997  CB  ASP A 601      23.934 -11.338  41.256  1.00 25.17           C
ATOM   1998  CG  ASP A 601      23.158 -10.972  42.529  1.00 35.03           C
ATOM   1999  OD1 ASP A 601      23.818 -10.750  43.574  1.00 40.55           O
ATOM   2000  OD2 ASP A 601      21.894 -10.940  42.485  1.00 43.14           O1-
ATOM   2001  H   ASP A 601      24.343  -8.922  41.141  1.00 28.75           H
ATOM   2002  HA  ASP A 601      25.830 -10.956  41.938  1.00 33.57           H
ATOM   2003  HB2 ASP A 601      23.402 -11.066  40.491  1.00 30.21           H
ATOM   2004  HB3 ASP A 601      24.060 -12.300  41.247  1.00 30.21           H
ATOM   2005  N   SER A 602      25.626 -10.524  38.763  1.00 20.07           N
ATOM   2006  CA  SER A 602      26.292 -10.938  37.522  1.00 26.94           C
ATOM   2007  C   SER A 602      27.754 -10.492  37.500  1.00 12.39           C
ATOM   2008  O   SER A 602      28.607 -11.198  36.953  1.00 22.75           O
ATOM   2009  CB  SER A 602      25.528 -10.405  36.298  1.00 21.90           C
ATOM   2010  OG  SER A 602      25.583  -8.994  36.314  1.00 28.88           O
ATOM   2011  H   SER A 602      25.000  -9.941  38.673  1.00 24.09           H
ATOM   2012  HA  SER A 602      26.281 -11.907  37.474  1.00 32.33           H
ATOM   2013  HB2 SER A 602      25.946 -10.735  35.487  1.00 26.28           H
ATOM   2014  HB3 SER A 602      24.603 -10.693  36.344  1.00 26.28           H
ATOM   2015  HG  SER A 602      25.230  -8.701  37.017  1.00 34.65           H
ATOM   2016  N   ALA A 603      28.071  -9.344  38.105  1.00 14.30           N
ATOM   2017  CA  ALA A 603      29.464  -8.984  38.363  1.00 16.77           C
ATOM   2018  C   ALA A 603      30.204 -10.050  39.181  1.00 23.85           C
ATOM   2019  O   ALA A 603      31.385 -10.317  38.929  1.00 21.33           O
ATOM   2020  CB  ALA A 603      29.554  -7.648  39.067  1.00 21.69           C
ATOM   2021  H   ALA A 603      27.499  -8.761  38.374  1.00 17.16           H
ATOM   2022  HA  ALA A 603      29.923  -8.898  37.513  1.00 20.12           H
ATOM   2023  HB1 ALA A 603      30.488  -7.437  39.224  1.00 26.03           H
ATOM   2024  HB2 ALA A 603      29.151  -6.968  38.506  1.00 26.03           H
ATOM   2025  HB3 ALA A 603      29.081  -7.705  39.912  1.00 26.03           H
ATOM   2026  N   GLU A 604      29.550 -10.652  40.174  1.00 20.99           N
ATOM   2027  CA  GLU A 604      30.211 -11.707  40.947  1.00 26.85           C
ATOM   2028  C   GLU A 604      30.514 -12.922  40.081  1.00 23.57           C
ATOM   2029  O   GLU A 604      31.615 -13.486  40.152  1.00 19.83           O
ATOM   2030  CB  GLU A 604      29.361 -12.128  42.157  1.00 25.22           C
ATOM   2031  CG  GLU A 604      29.981 -13.253  42.995  1.00 35.23           C
ATOM   2032  CD  GLU A 604      28.984 -13.926  43.928  1.00 54.40           C
ATOM   2033  OE1 GLU A 604      27.836 -14.179  43.481  1.00 59.19           O
ATOM   2034  OE2 GLU A 604      29.355 -14.220  45.097  1.00 62.75           O1-
ATOM   2035  H   GLU A 604      28.744 -10.475  40.416  1.00 25.19           H
ATOM   2036  HA  GLU A 604      31.055 -11.365  41.283  1.00 32.22           H
ATOM   2037  HB2 GLU A 604      29.241 -11.360  42.737  1.00 30.26           H
ATOM   2038  HB3 GLU A 604      28.499 -12.438  41.840  1.00 30.26           H
ATOM   2039  HG2 GLU A 604      30.336 -13.931  42.399  1.00 42.28           H
ATOM   2040  HG3 GLU A 604      30.695 -12.884  43.538  1.00 42.28           H
ATOM   2041  N   VAL A 605      29.535 -13.365  39.280  1.00 20.11           N
ATOM   2042  CA  VAL A 605      29.758 -14.483  38.357  1.00 18.08           C
ATOM   2043  C   VAL A 605      30.902 -14.190  37.393  1.00 22.57           C
ATOM   2044  O   VAL A 605      31.713 -15.080  37.065  1.00 19.70           O
ATOM   2045  CB  VAL A 605      28.473 -14.813  37.587  1.00 20.38           C
ATOM   2046  CG1 VAL A 605      28.719 -15.999  36.654  1.00 19.58           C
ATOM   2047  CG2 VAL A 605      27.302 -15.124  38.563  1.00 19.96           C
ATOM   2048  H   VAL A 605      28.741 -13.036  39.252  1.00 24.14           H
ATOM   2049  HA  VAL A 605      30.002 -15.267  38.874  1.00 21.69           H
ATOM   2050  HB  VAL A 605      28.221 -14.049  37.045  1.00 24.46           H
ATOM   2051 HG11 VAL A 605      27.901 -16.198  36.174  1.00 23.49           H
ATOM   2052 HG12 VAL A 605      29.423 -15.767  36.028  1.00 23.49           H
ATOM   2053 HG13 VAL A 605      28.987 -16.766  37.184  1.00 23.49           H
ATOM   2054 HG21 VAL A 605      26.507 -15.328  38.046  1.00 23.96           H
ATOM   2055 HG22 VAL A 605      27.544 -15.885  39.113  1.00 23.96           H
ATOM   2056 HG23 VAL A 605      27.143 -14.347  39.122  1.00 23.96           H
ATOM   2057  N   LYS A 606      30.942 -12.966  36.868  1.00 22.07           N
ATOM   2058  CA  LYS A 606      32.038 -12.535  36.011  1.00 22.26           C
ATOM   2059  C   LYS A 606      33.387 -12.760  36.693  1.00 22.72           C
ATOM   2060  O   LYS A 606      34.296 -13.366  36.117  1.00 19.72           O
ATOM   2061  CB  LYS A 606      31.878 -11.052  35.641  1.00 17.48           C
ATOM   2062  CG  LYS A 606      32.816 -10.613  34.486  1.00 18.20           C
ATOM   2063  CD  LYS A 606      32.789  -9.101  34.208  1.00 28.46           C
ATOM   2064  CE  LYS A 606      33.417  -8.725  32.855  1.00 31.19           C
ATOM   2065  NZ  LYS A 606      34.796  -9.201  32.657  1.00 37.39           N1+
ATOM   2066  H   LYS A 606      30.341 -12.364  36.995  1.00 26.48           H
ATOM   2067  HA  LYS A 606      32.024 -13.054  35.192  1.00 26.71           H
ATOM   2068  HB2 LYS A 606      30.963 -10.894  35.360  1.00 20.97           H
ATOM   2069  HB3 LYS A 606      32.085 -10.509  36.417  1.00 20.97           H
ATOM   2070  HG2 LYS A 606      33.727 -10.856  34.713  1.00 21.84           H
ATOM   2071  HG3 LYS A 606      32.546 -11.068  33.673  1.00 21.84           H
ATOM   2072  HD2 LYS A 606      31.868  -8.798  34.204  1.00 34.16           H
ATOM   2073  HD3 LYS A 606      33.285  -8.643  34.905  1.00 34.16           H
ATOM   2074  HE2 LYS A 606      32.873  -9.102  32.147  1.00 37.43           H
ATOM   2075  HE3 LYS A 606      33.428  -7.758  32.778  1.00 37.43           H
ATOM   2076  HZ1 LYS A 606      35.329  -8.862  33.284  1.00 44.87           H
ATOM   2077  HZ2 LYS A 606      34.821 -10.090  32.707  1.00 44.87           H
ATOM   2078  HZ3 LYS A 606      35.093  -8.948  31.857  1.00 44.87           H
ATOM   2079  N   ALA A 607      33.532 -12.256  37.915  1.00 23.47           N
ATOM   2080  CA  ALA A 607      34.796 -12.368  38.636  1.00 25.99           C
ATOM   2081  C   ALA A 607      35.115 -13.820  38.907  1.00 22.34           C
ATOM   2082  O   ALA A 607      36.257 -14.255  38.741  1.00 33.26           O
ATOM   2083  CB  ALA A 607      34.722 -11.570  39.938  1.00 22.04           C
ATOM   2084  H   ALA A 607      32.914 -11.844  38.348  1.00 28.17           H
ATOM   2085  HA  ALA A 607      35.508 -11.997  38.092  1.00 31.18           H
ATOM   2086  HB1 ALA A 607      35.567 -11.653  40.407  1.00 26.45           H
ATOM   2087  HB2 ALA A 607      34.550 -10.639  39.728  1.00 26.45           H
ATOM   2088  HB3 ALA A 607      34.003 -11.925  40.485  1.00 26.45           H
ATOM   2089  N   TRP A 608      34.093 -14.614  39.206  1.00 20.80           N
ATOM   2090  CA  TRP A 608      34.304 -16.032  39.453  1.00 21.40           C
ATOM   2091  C   TRP A 608      34.802 -16.743  38.208  1.00 30.37           C
ATOM   2092  O   TRP A 608      35.727 -17.559  38.290  1.00 31.07           O
ATOM   2093  CB  TRP A 608      33.003 -16.661  39.959  1.00 27.27           C
ATOM   2094  CG  TRP A 608      33.081 -18.083  40.383  1.00 27.64           C
ATOM   2095  CD1 TRP A 608      33.253 -18.534  41.651  1.00 30.30           C
ATOM   2096  CD2 TRP A 608      32.934 -19.248  39.560  1.00 32.37           C
ATOM   2097  NE1 TRP A 608      33.225 -19.888  41.674  1.00 29.43           N
ATOM   2098  CE2 TRP A 608      33.036 -20.361  40.405  1.00 33.59           C
ATOM   2099  CE3 TRP A 608      32.711 -19.455  38.197  1.00 31.45           C
ATOM   2100  CZ2 TRP A 608      32.950 -21.661  39.936  1.00 24.55           C
ATOM   2101  CZ3 TRP A 608      32.620 -20.739  37.733  1.00 27.69           C
ATOM   2102  CH2 TRP A 608      32.740 -21.835  38.601  1.00 38.61           C
ATOM   2103  H   TRP A 608      33.274 -14.358  39.272  1.00 24.96           H
ATOM   2104  HA  TRP A 608      34.976 -16.135  40.145  1.00 25.68           H
ATOM   2105  HB2 TRP A 608      32.694 -16.149  40.723  1.00 32.72           H
ATOM   2106  HB3 TRP A 608      32.343 -16.608  39.249  1.00 32.72           H
ATOM   2107  HD1 TRP A 608      33.368 -17.992  42.397  1.00 36.36           H
ATOM   2108  HE1 TRP A 608      33.333 -20.374  42.375  1.00 35.31           H
ATOM   2109  HE3 TRP A 608      32.632 -18.735  37.614  1.00 37.74           H
ATOM   2110  HZ2 TRP A 608      33.025 -22.388  40.511  1.00 29.46           H
ATOM   2111  HZ3 TRP A 608      32.483 -20.888  36.825  1.00 33.23           H
ATOM   2112  HH2 TRP A 608      32.678 -22.697  38.258  1.00 46.33           H
ATOM   2113  N   LEU A 609      34.215 -16.451  37.036  1.00 28.94           N
ATOM   2114  CA  LEU A 609      34.701 -17.099  35.820  1.00 20.94           C
ATOM   2115  C   LEU A 609      36.102 -16.646  35.453  1.00 29.99           C
ATOM   2116  O   LEU A 609      36.778 -17.322  34.670  1.00 28.06           O
ATOM   2117  CB  LEU A 609      33.792 -16.828  34.640  1.00 21.02           C
ATOM   2118  CG  LEU A 609      32.385 -17.377  34.813  1.00 26.63           C
ATOM   2119  CD1 LEU A 609      31.483 -16.639  33.879  1.00 16.61           C
ATOM   2120  CD2 LEU A 609      32.412 -18.826  34.501  1.00 28.21           C
ATOM   2121  H   LEU A 609      33.561 -15.903  36.926  1.00 34.72           H
ATOM   2122  HA  LEU A 609      34.725 -18.057  35.964  1.00 25.13           H
ATOM   2123  HB2 LEU A 609      33.723 -15.869  34.512  1.00 25.23           H
ATOM   2124  HB3 LEU A 609      34.176 -17.238  33.849  1.00 25.23           H
ATOM   2125  HG  LEU A 609      32.081 -17.248  35.725  1.00 31.96           H
ATOM   2126 HD11 LEU A 609      30.580 -16.980  33.978  1.00 19.93           H
ATOM   2127 HD12 LEU A 609      31.507 -15.695  34.098  1.00 19.93           H
ATOM   2128 HD13 LEU A 609      31.791 -16.777  32.969  1.00 19.93           H
ATOM   2129 HD21 LEU A 609      31.518 -19.188  34.608  1.00 33.85           H
ATOM   2130 HD22 LEU A 609      32.710 -18.946  33.586  1.00 33.85           H
ATOM   2131 HD23 LEU A 609      33.024 -19.268  35.110  1.00 33.85           H
ATOM   2132  N   GLU A 610      36.558 -15.541  36.018  1.00 28.05           N
ATOM   2133  CA  GLU A 610      37.885 -15.023  35.740  1.00 31.40           C
ATOM   2134  C   GLU A 610      38.944 -15.566  36.676  1.00 36.22           C
ATOM   2135  O   GLU A 610      40.099 -15.178  36.552  1.00 37.32           O
ATOM   2136  CB  GLU A 610      37.884 -13.508  35.851  1.00 32.75           C
ATOM   2137  CG  GLU A 610      37.168 -12.831  34.689  1.00 40.06           C
ATOM   2138  CD  GLU A 610      37.062 -11.323  34.867  1.00 48.93           C
ATOM   2139  OE1 GLU A 610      37.329 -10.816  36.003  1.00 40.93           O
ATOM   2140  OE2 GLU A 610      36.717 -10.662  33.853  1.00 39.03           O1-
ATOM   2141  H   GLU A 610      36.109 -15.065  36.576  1.00 33.65           H
ATOM   2142  HA  GLU A 610      38.134 -15.259  34.833  1.00 37.68           H
ATOM   2143  HB2 GLU A 610      37.434 -13.251  36.671  1.00 39.30           H
ATOM   2144  HB3 GLU A 610      38.801 -13.191  35.863  1.00 39.30           H
ATOM   2145  HG2 GLU A 610      37.659 -13.004  33.871  1.00 48.08           H
ATOM   2146  HG3 GLU A 610      36.269 -13.190  34.620  1.00 48.08           H
ATOM   2147  N   THR A 611      38.578 -16.418  37.618  1.00 37.77           N
ATOM   2148  CA  THR A 611      39.564 -17.061  38.466  1.00 44.94           C
ATOM   2149  C   THR A 611      40.050 -18.328  37.778  1.00 40.35           C
ATOM   2150  O   THR A 611      39.343 -18.951  36.981  1.00 36.09           O
ATOM   2151  CB  THR A 611      39.014 -17.412  39.858  1.00 38.22           C
ATOM   2152  OG1 THR A 611      38.033 -18.452  39.758  1.00 34.90           O
ATOM   2153  CG2 THR A 611      38.399 -16.190  40.574  1.00 35.00           C
ATOM   2154  H   THR A 611      37.764 -16.641  37.788  1.00 45.32           H
ATOM   2155  HA  THR A 611      40.322 -16.467  38.580  1.00 53.93           H
ATOM   2156  HB  THR A 611      39.748 -17.732  40.407  1.00 45.87           H
ATOM   2157  HG1 THR A 611      37.397 -18.200  39.271  1.00 41.87           H
ATOM   2158 HG21 THR A 611      38.065 -16.451  41.447  1.00 42.00           H
ATOM   2159 HG22 THR A 611      39.070 -15.499  40.688  1.00 42.00           H
ATOM   2160 HG23 THR A 611      37.665 -15.833  40.050  1.00 42.00           H
ATOM   2161  N   SER A 612      41.280 -18.715  38.102  1.00 36.02           N
ATOM   2162  CA  SER A 612      41.810 -19.933  37.514  1.00 42.57           C
ATOM   2163  C   SER A 612      40.984 -21.119  37.967  1.00 33.90           C
ATOM   2164  O   SER A 612      40.749 -22.050  37.197  1.00 39.26           O
ATOM   2165  CB  SER A 612      43.267 -20.118  37.912  1.00 41.81           C
ATOM   2166  OG  SER A 612      43.316 -20.234  39.335  1.00 47.25           O
ATOM   2167  H   SER A 612      41.811 -18.304  38.640  1.00 43.23           H
ATOM   2168  HA  SER A 612      41.760 -19.874  36.547  1.00 51.08           H
ATOM   2169  HB2 SER A 612      43.614 -20.928  37.508  1.00 50.17           H
ATOM   2170  HB3 SER A 612      43.782 -19.347  37.630  1.00 50.17           H
ATOM   2171  HG  SER A 612      44.111 -20.338  39.587  1.00 56.70           H
ATOM   2172  N   GLU A 613      40.514 -21.098  39.213  1.00 33.25           N
ATOM   2173  CA  GLU A 613      39.672 -22.197  39.686  1.00 37.01           C
ATOM   2174  C   GLU A 613      38.325 -22.186  38.979  1.00 37.54           C
ATOM   2175  O   GLU A 613      37.882 -23.216  38.447  1.00 28.79           O
ATOM   2176  CB  GLU A 613      39.485 -22.141  41.212  1.00 44.25           C
ATOM   2177  CG  GLU A 613      39.534 -20.738  41.864  1.00 55.58           C
ATOM   2178  CD  GLU A 613      40.970 -20.244  42.182  1.00 61.09           C
ATOM   2179  OE1 GLU A 613      41.744 -20.988  42.840  1.00 64.17           O
ATOM   2180  OE2 GLU A 613      41.325 -19.111  41.766  1.00 59.76           O1-
ATOM   2181  H   GLU A 613      40.661 -20.478  39.790  1.00 39.90           H
ATOM   2182  HA  GLU A 613      40.109 -23.036  39.474  1.00 44.41           H
ATOM   2183  HB2 GLU A 613      38.621 -22.527  41.425  1.00 53.09           H
ATOM   2184  HB3 GLU A 613      40.184 -22.673  41.622  1.00 53.09           H
ATOM   2185  HG2 GLU A 613      39.127 -20.098  41.259  1.00 66.70           H
ATOM   2186  HG3 GLU A 613      39.038 -20.764  42.697  1.00 66.70           H
ATOM   2187  N   GLY A 614      37.674 -21.017  38.924  1.00 41.82           N
ATOM   2188  CA  GLY A 614      36.415 -20.922  38.207  1.00 31.27           C
ATOM   2189  C   GLY A 614      36.535 -21.441  36.788  1.00 27.97           C
ATOM   2190  O   GLY A 614      35.778 -22.321  36.370  1.00 23.16           O
ATOM   2191  H   GLY A 614      37.940 -20.284  39.287  1.00 50.19           H
ATOM   2192  HA2 GLY A 614      35.738 -21.440  38.669  1.00 37.52           H
ATOM   2193  HA3 GLY A 614      36.128 -19.996  38.174  1.00 37.52           H
ATOM   2194  N   PHE A 615      37.531 -20.951  36.047  1.00 25.92           N
ATOM   2195  CA  PHE A 615      37.703 -21.425  34.665  1.00 27.04           C
ATOM   2196  C   PHE A 615      37.963 -22.925  34.607  1.00 30.68           C
ATOM   2197  O   PHE A 615      37.511 -23.610  33.673  1.00 36.50           O
ATOM   2198  CB  PHE A 615      38.841 -20.655  33.983  1.00 26.86           C
ATOM   2199  CG  PHE A 615      39.114 -21.094  32.568  1.00 31.40           C
ATOM   2200  CD1 PHE A 615      38.290 -20.694  31.530  1.00 30.14           C
ATOM   2201  CD2 PHE A 615      40.218 -21.880  32.279  1.00 27.43           C
ATOM   2202  CE1 PHE A 615      38.561 -21.094  30.218  1.00 38.45           C
ATOM   2203  CE2 PHE A 615      40.503 -22.286  30.990  1.00 36.15           C
ATOM   2204  CZ  PHE A 615      39.684 -21.904  29.950  1.00 35.32           C
ATOM   2205  H   PHE A 615      38.103 -20.364  36.305  1.00 31.11           H
ATOM   2206  HA  PHE A 615      36.887 -21.248  34.171  1.00 32.45           H
ATOM   2207  HB2 PHE A 615      38.610 -19.713  33.961  1.00 32.23           H
ATOM   2208  HB3 PHE A 615      39.655 -20.783  34.495  1.00 32.23           H
ATOM   2209  HD1 PHE A 615      37.548 -20.161  31.707  1.00 36.17           H
ATOM   2210  HD2 PHE A 615      40.777 -22.147  32.972  1.00 32.91           H
ATOM   2211  HE1 PHE A 615      38.001 -20.829  29.525  1.00 46.14           H
ATOM   2212  HE2 PHE A 615      41.246 -22.820  30.824  1.00 43.38           H
ATOM   2213  HZ  PHE A 615      39.872 -22.175  29.081  1.00 42.38           H
ATOM   2214  N   ALA A 616      38.669 -23.455  35.602  1.00 33.09           N
ATOM   2215  CA  ALA A 616      39.025 -24.865  35.599  1.00 32.58           C
ATOM   2216  C   ALA A 616      37.784 -25.738  35.629  1.00 24.59           C
ATOM   2217  O   ALA A 616      37.645 -26.671  34.830  1.00 27.72           O
ATOM   2218  CB  ALA A 616      39.920 -25.168  36.797  1.00 30.25           C
ATOM   2219  H   ALA A 616      38.952 -23.019  36.287  1.00 39.71           H
ATOM   2220  HA  ALA A 616      39.520 -25.069  34.790  1.00 39.10           H
ATOM   2221  HB1 ALA A 616      40.153 -26.110  36.787  1.00 36.30           H
ATOM   2222  HB2 ALA A 616      40.724 -24.628  36.735  1.00 36.30           H
ATOM   2223  HB3 ALA A 616      39.440 -24.954  37.612  1.00 36.30           H
ATOM   2224  N   VAL A 617      36.859 -25.453  36.541  1.00 27.92           N
ATOM   2225  CA  VAL A 617      35.666 -26.291  36.633  1.00 30.70           C
ATOM   2226  C   VAL A 617      34.869 -26.199  35.339  1.00 25.88           C
ATOM   2227  O   VAL A 617      34.408 -27.208  34.809  1.00 27.46           O
ATOM   2228  CB  VAL A 617      34.820 -25.910  37.867  1.00 31.72           C
ATOM   2229  CG1 VAL A 617      35.615 -26.085  39.099  1.00 34.04           C
ATOM   2230  CG2 VAL A 617      34.374 -24.518  37.808  1.00 42.39           C
ATOM   2231  H   VAL A 617      36.895 -24.802  37.102  1.00 33.50           H
ATOM   2232  HA  VAL A 617      35.943 -27.215  36.741  1.00 36.84           H
ATOM   2233  HB  VAL A 617      34.040 -26.484  37.918  1.00 38.06           H
ATOM   2234 HG11 VAL A 617      35.070 -25.842  39.863  1.00 40.85           H
ATOM   2235 HG12 VAL A 617      35.888 -27.013  39.169  1.00 40.85           H
ATOM   2236 HG13 VAL A 617      36.397 -25.513  39.054  1.00 40.85           H
ATOM   2237 HG21 VAL A 617      33.849 -24.322  38.599  1.00 50.87           H
ATOM   2238 HG22 VAL A 617      35.151 -23.939  37.774  1.00 50.87           H
ATOM   2239 HG23 VAL A 617      33.833 -24.394  37.012  1.00 50.87           H
ATOM   2240  N   ILE A 618      34.769 -24.994  34.763  1.00 30.89           N
ATOM   2241  CA  ILE A 618      34.024 -24.835  33.520  1.00 25.26           C
ATOM   2242  C   ILE A 618      34.665 -25.641  32.401  1.00 22.28           C
ATOM   2243  O   ILE A 618      33.970 -26.304  31.615  1.00 24.89           O
ATOM   2244  CB  ILE A 618      33.923 -23.341  33.128  1.00 32.37           C
ATOM   2245  CG1 ILE A 618      33.179 -22.526  34.183  1.00 25.47           C
ATOM   2246  CG2 ILE A 618      33.281 -23.194  31.745  1.00 34.50           C
ATOM   2247  CD1 ILE A 618      31.715 -22.970  34.469  1.00 30.15           C
ATOM   2248  H   ILE A 618      35.118 -24.270  35.068  1.00 37.07           H
ATOM   2249  HA  ILE A 618      33.123 -25.170  33.649  1.00 30.31           H
ATOM   2250  HB  ILE A 618      34.826 -22.991  33.071  1.00 38.85           H
ATOM   2251 HG12 ILE A 618      33.668 -22.586  35.018  1.00 30.56           H
ATOM   2252 HG13 ILE A 618      33.150 -21.601  33.892  1.00 30.56           H
ATOM   2253 HG21 ILE A 618      33.228 -22.251  31.520  1.00 41.40           H
ATOM   2254 HG22 ILE A 618      33.827 -23.660  31.092  1.00 41.40           H
ATOM   2255 HG23 ILE A 618      32.391 -23.579  31.768  1.00 41.40           H
ATOM   2256 HD11 ILE A 618      31.337 -22.391  35.149  1.00 36.18           H
ATOM   2257 HD12 ILE A 618      31.199 -22.901  33.651  1.00 36.18           H
ATOM   2258 HD13 ILE A 618      31.720 -23.889  34.781  1.00 36.18           H
ATOM   2259  N   LYS A 619      35.989 -25.548  32.271  1.00 24.53           N
ATOM   2260  CA  LYS A 619      36.678 -26.253  31.194  1.00 24.02           C
ATOM   2261  C   LYS A 619      36.536 -27.764  31.354  1.00 27.12           C
ATOM   2262  O   LYS A 619      36.370 -28.492  30.367  1.00 29.91           O
ATOM   2263  CB  LYS A 619      38.145 -25.837  31.198  1.00 26.79           C
ATOM   2264  CG  LYS A 619      39.068 -26.626  30.259  1.00 32.08           C
ATOM   2265  CD  LYS A 619      40.345 -25.843  30.031  1.00 28.83           C
ATOM   2266  CE  LYS A 619      41.395 -26.641  29.288  1.00 31.30           C
ATOM   2267  NZ  LYS A 619      40.821 -27.310  28.082  1.00 36.17           N1+
ATOM   2268  H   LYS A 619      36.504 -25.090  32.786  1.00 29.43           H
ATOM   2269  HA  LYS A 619      36.290 -25.998  30.343  1.00 28.82           H
ATOM   2270  HB2 LYS A 619      38.198 -24.904  30.939  1.00 32.15           H
ATOM   2271  HB3 LYS A 619      38.490 -25.942  32.098  1.00 32.15           H
ATOM   2272  HG2 LYS A 619      39.294 -27.478  30.663  1.00 38.50           H
ATOM   2273  HG3 LYS A 619      38.628 -26.758  29.404  1.00 38.50           H
ATOM   2274  HD2 LYS A 619      40.143 -25.053  29.507  1.00 34.60           H
ATOM   2275  HD3 LYS A 619      40.716 -25.586  30.890  1.00 34.60           H
ATOM   2276  HE2 LYS A 619      42.103 -26.045  28.997  1.00 37.56           H
ATOM   2277  HE3 LYS A 619      41.752 -27.326  29.875  1.00 37.56           H
ATOM   2278  HZ1 LYS A 619      41.454 -27.773  27.661  1.00 43.40           H
ATOM   2279  HZ2 LYS A 619      40.169 -27.866  28.325  1.00 43.40           H
ATOM   2280  HZ3 LYS A 619      40.489 -26.700  27.525  1.00 43.40           H
ATOM   2281  N   GLU A 620      36.569 -28.246  32.599  1.00 29.28           N
ATOM   2282  CA  GLU A 620      36.316 -29.658  32.870  1.00 30.24           C
ATOM   2283  C   GLU A 620      34.983 -30.085  32.287  1.00 23.22           C
ATOM   2284  O   GLU A 620      34.908 -31.047  31.517  1.00 30.37           O
ATOM   2285  CB  GLU A 620      36.382 -29.908  34.388  1.00 40.35           C
ATOM   2286  CG  GLU A 620      36.297 -31.387  34.833  1.00 49.05           C
ATOM   2287  CD  GLU A 620      36.734 -31.599  36.309  1.00 59.45           C
ATOM   2288  OE1 GLU A 620      36.083 -31.068  37.244  1.00 56.70           O
ATOM   2289  OE2 GLU A 620      37.752 -32.297  36.537  1.00 69.34           O1-
ATOM   2290  H   GLU A 620      36.735 -27.776  33.300  1.00 35.14           H
ATOM   2291  HA  GLU A 620      37.010 -30.189  32.449  1.00 36.29           H
ATOM   2292  HB2 GLU A 620      37.223 -29.554  34.720  1.00 48.42           H
ATOM   2293  HB3 GLU A 620      35.646 -29.437  34.808  1.00 48.42           H
ATOM   2294  HG2 GLU A 620      35.380 -31.690  34.745  1.00 58.85           H
ATOM   2295  HG3 GLU A 620      36.878 -31.920  34.268  1.00 58.85           H
ATOM   2296  N   ALA A 621      33.917 -29.342  32.585  1.00 26.89           N
ATOM   2297  CA  ALA A 621      32.597 -29.752  32.109  1.00 21.81           C
ATOM   2298  C   ALA A 621      32.496 -29.624  30.589  1.00 34.19           C
ATOM   2299  O   ALA A 621      32.022 -30.542  29.890  1.00 24.79           O
ATOM   2300  CB  ALA A 621      31.517 -28.914  32.796  1.00 30.46           C
ATOM   2301  H   ALA A 621      33.929 -28.617  33.047  1.00 32.27           H
ATOM   2302  HA  ALA A 621      32.451 -30.682  32.343  1.00 26.17           H
ATOM   2303  HB1 ALA A 621      30.647 -29.196  32.473  1.00 36.55           H
ATOM   2304  HB2 ALA A 621      31.574 -29.051  33.755  1.00 36.55           H
ATOM   2305  HB3 ALA A 621      31.662 -27.979  32.586  1.00 36.55           H
ATOM   2306  N   PHE A 622      32.919 -28.473  30.064  1.00 26.80           N
ATOM   2307  CA  PHE A 622      32.931 -28.254  28.620  1.00 24.93           C
ATOM   2308  C   PHE A 622      33.618 -29.408  27.900  1.00 21.25           C
ATOM   2309  O   PHE A 622      33.079 -29.990  26.949  1.00 22.87           O
ATOM   2310  CB  PHE A 622      33.659 -26.932  28.312  1.00 23.03           C
ATOM   2311  CG  PHE A 622      33.504 -26.488  26.885  1.00 27.80           C
ATOM   2312  CD1 PHE A 622      32.511 -25.566  26.542  1.00 24.97           C
ATOM   2313  CD2 PHE A 622      34.317 -26.999  25.896  1.00 26.32           C
ATOM   2314  CE1 PHE A 622      32.348 -25.177  25.276  1.00 26.87           C
ATOM   2315  CE2 PHE A 622      34.145 -26.624  24.600  1.00 22.98           C
ATOM   2316  CZ  PHE A 622      33.149 -25.722  24.273  1.00 18.08           C
ATOM   2317  H   PHE A 622      33.203 -27.804  30.523  1.00 32.16           H
ATOM   2318  HA  PHE A 622      32.019 -28.187  28.294  1.00 29.91           H
ATOM   2319  HB2 PHE A 622      33.298 -26.234  28.882  1.00 27.63           H
ATOM   2320  HB3 PHE A 622      34.606 -27.046  28.488  1.00 27.63           H
ATOM   2321  HD1 PHE A 622      31.958 -25.219  27.204  1.00 29.96           H
ATOM   2322  HD2 PHE A 622      34.969 -27.625  26.113  1.00 31.59           H
ATOM   2323  HE1 PHE A 622      31.679 -24.568  25.059  1.00 32.24           H
ATOM   2324  HE2 PHE A 622      34.695 -26.973  23.936  1.00 27.57           H
ATOM   2325  HZ  PHE A 622      33.047 -25.440  23.392  1.00 21.70           H
ATOM   2326  N   ASP A 623      34.844 -29.712  28.323  1.00 26.72           N
ATOM   2327  CA  ASP A 623      35.700 -30.650  27.614  1.00 30.69           C
ATOM   2328  C   ASP A 623      35.199 -32.076  27.719  1.00 29.03           C
ATOM   2329  O   ASP A 623      35.424 -32.874  26.808  1.00 31.25           O
ATOM   2330  CB  ASP A 623      37.109 -30.524  28.156  1.00 28.48           C
ATOM   2331  CG  ASP A 623      37.760 -29.204  27.759  1.00 45.07           C
ATOM   2332  OD1 ASP A 623      37.066 -28.358  27.143  1.00 41.02           O
ATOM   2333  OD2 ASP A 623      38.959 -28.991  28.046  1.00 50.22           O1-
ATOM   2334  H   ASP A 623      35.205 -29.381  29.030  1.00 32.06           H
ATOM   2335  HA  ASP A 623      35.719 -30.409  26.674  1.00 36.82           H
ATOM   2336  HB2 ASP A 623      37.083 -30.568  29.125  1.00 34.17           H
ATOM   2337  HB3 ASP A 623      37.652 -31.246  27.804  1.00 34.17           H
ATOM   2338  N   SER A 624      34.462 -32.400  28.778  1.00 28.87           N
ATOM   2339  CA  SER A 624      33.937 -33.747  28.916  1.00 28.90           C
ATOM   2340  C   SER A 624      32.967 -34.147  27.818  1.00 38.64           C
ATOM   2341  O   SER A 624      32.595 -35.320  27.769  1.00 36.24           O
ATOM   2342  CB  SER A 624      33.231 -33.917  30.252  1.00 37.05           C
ATOM   2343  OG  SER A 624      32.007 -33.205  30.280  1.00 32.25           O
ATOM   2344  H   SER A 624      34.255 -31.865  29.418  1.00 34.64           H
ATOM   2345  HA  SER A 624      34.679 -34.371  28.894  1.00 34.68           H
ATOM   2346  HB2 SER A 624      33.050 -34.859  30.395  1.00 44.46           H
ATOM   2347  HB3 SER A 624      33.807 -33.580  30.957  1.00 44.46           H
ATOM   2348  HG  SER A 624      32.148 -32.386  30.158  1.00 38.69           H
ATOM   2349  N   THR A 625      32.530 -33.238  26.941  1.00 32.78           N
ATOM   2350  CA  THR A 625      31.524 -33.633  25.952  1.00 24.90           C
ATOM   2351  C   THR A 625      32.093 -34.199  24.661  1.00 26.30           C
ATOM   2352  O   THR A 625      31.314 -34.715  23.848  1.00 28.93           O
ATOM   2353  CB  THR A 625      30.591 -32.452  25.612  1.00 42.59           C
ATOM   2354  OG1 THR A 625      31.356 -31.297  25.231  1.00 36.82           O
ATOM   2355  CG2 THR A 625      29.682 -32.102  26.812  1.00 39.42           C
ATOM   2356  H   THR A 625      32.788 -32.419  26.897  1.00 39.34           H
ATOM   2357  HA  THR A 625      30.973 -34.327  26.347  1.00 29.88           H
ATOM   2358  HB  THR A 625      30.019 -32.707  24.871  1.00 51.10           H
ATOM   2359  HG1 THR A 625      31.862 -31.067  25.860  1.00 44.19           H
ATOM   2360 HG21 THR A 625      29.103 -31.359  26.583  1.00 47.30           H
ATOM   2361 HG22 THR A 625      29.135 -32.867  27.047  1.00 47.30           H
ATOM   2362 HG23 THR A 625      30.225 -31.855  27.577  1.00 47.30           H
ATOM   2363  N   SER A 626      33.408 -34.161  24.451  1.00 31.94           N
ATOM   2364  CA  SER A 626      33.962 -34.652  23.193  1.00 36.99           C
ATOM   2365  C   SER A 626      35.481 -34.722  23.297  1.00 36.96           C
ATOM   2366  O   SER A 626      36.106 -33.961  24.039  1.00 38.37           O
ATOM   2367  CB  SER A 626      33.546 -33.753  22.011  1.00 43.41           C
ATOM   2368  OG  SER A 626      34.283 -34.056  20.840  1.00 47.15           O
ATOM   2369  H   SER A 626      33.990 -33.862  25.009  1.00 38.33           H
ATOM   2370  HA  SER A 626      33.627 -35.547  23.025  1.00 44.39           H
ATOM   2371  HB2 SER A 626      32.603 -33.888  21.831  1.00 52.09           H
ATOM   2372  HB3 SER A 626      33.706 -32.827  22.250  1.00 52.09           H
ATOM   2373  HG  SER A 626      34.040 -33.555  20.210  1.00 56.57           H
ATOM   2374  N   ARG A 627      36.067 -35.630  22.519  1.00 45.89           N
ATOM   2375  CA  ARG A 627      37.518 -35.781  22.531  1.00 47.71           C
ATOM   2376  C   ARG A 627      38.196 -34.536  21.975  1.00 49.64           C
ATOM   2377  O   ARG A 627      39.278 -34.154  22.436  1.00 43.93           O
ATOM   2378  CB  ARG A 627      37.935 -37.023  21.722  1.00 45.61           C
ATOM   2379  CG  ARG A 627      37.432 -38.388  22.280  1.00 63.62           C
ATOM   2380  CD  ARG A 627      35.899 -38.601  22.096  1.00 68.99           C
ATOM   2381  NE  ARG A 627      35.471 -38.312  20.719  1.00 74.62           N
ATOM   2382  CZ  ARG A 627      34.230 -37.993  20.344  1.00 69.81           C
ATOM   2383  NH1 ARG A 627      33.260 -37.918  21.242  1.00 68.38           N
ATOM   2384  NH2 ARG A 627      33.963 -37.741  19.061  1.00 73.29           N1+
ATOM   2385  H   ARG A 627      35.654 -36.163  21.984  1.00 55.07           H
ATOM   2386  HA  ARG A 627      37.816 -35.904  23.446  1.00 57.25           H
ATOM   2387  HB2 ARG A 627      37.589 -36.933  20.821  1.00 54.73           H
ATOM   2388  HB3 ARG A 627      38.904 -37.060  21.695  1.00 54.73           H
ATOM   2389  HG2 ARG A 627      37.891 -39.105  21.817  1.00 76.35           H
ATOM   2390  HG3 ARG A 627      37.627 -38.430  23.230  1.00 76.35           H
ATOM   2391  HD2 ARG A 627      35.679 -39.525  22.294  1.00 82.79           H
ATOM   2392  HD3 ARG A 627      35.419 -38.006  22.694  1.00 82.79           H
ATOM   2393  HE  ARG A 627      36.070 -38.352  20.104  1.00 89.54           H
ATOM   2394 HH11 ARG A 627      33.428 -38.076  22.070  1.00 82.06           H
ATOM   2395 HH12 ARG A 627      32.462 -37.713  20.996  1.00 82.06           H
ATOM   2396 HH21 ARG A 627      34.590 -37.790  18.473  1.00 87.95           H
ATOM   2397 HH22 ARG A 627      33.163 -37.539  18.820  1.00 87.95           H
ATOM   2398  N   PHE A 628      37.557 -33.878  21.008  1.00 50.05           N
ATOM   2399  CA  PHE A 628      38.146 -32.753  20.289  1.00 50.57           C
ATOM   2400  C   PHE A 628      37.764 -31.393  20.862  1.00 41.24           C
ATOM   2401  O   PHE A 628      38.282 -30.372  20.398  1.00 43.43           O
ATOM   2402  CB  PHE A 628      37.723 -32.815  18.822  1.00 39.57           C
ATOM   2403  CG  PHE A 628      37.931 -34.143  18.202  1.00 38.97           C
ATOM   2404  CD1 PHE A 628      36.890 -35.059  18.133  1.00 49.21           C
ATOM   2405  CD2 PHE A 628      39.167 -34.491  17.689  1.00 42.37           C
ATOM   2406  CE1 PHE A 628      37.080 -36.296  17.571  1.00 47.12           C
ATOM   2407  CE2 PHE A 628      39.362 -35.729  17.119  1.00 46.56           C
ATOM   2408  CZ  PHE A 628      38.318 -36.630  17.050  1.00 45.50           C
ATOM   2409  H   PHE A 628      36.762 -34.071  20.745  1.00 60.06           H
ATOM   2410  HA  PHE A 628      39.112 -32.829  20.324  1.00 60.68           H
ATOM   2411  HB2 PHE A 628      36.778 -32.602  18.759  1.00 47.49           H
ATOM   2412  HB3 PHE A 628      38.241 -32.167  18.319  1.00 47.49           H
ATOM   2413  HD1 PHE A 628      36.056 -34.835  18.480  1.00 59.05           H
ATOM   2414  HD2 PHE A 628      39.871 -33.885  17.730  1.00 50.85           H
ATOM   2415  HE1 PHE A 628      36.376 -36.902  17.525  1.00 56.54           H
ATOM   2416  HE2 PHE A 628      40.195 -35.955  16.772  1.00 55.88           H
ATOM   2417  HZ  PHE A 628      38.450 -37.467  16.667  1.00 54.60           H
ATOM   2418  N   ALA A 629      36.878 -31.356  21.845  1.00 42.13           N
ATOM   2419  CA  ALA A 629      36.411 -30.111  22.444  1.00 44.20           C
ATOM   2420  C   ALA A 629      37.341 -29.718  23.578  1.00 44.10           C
ATOM   2421  O   ALA A 629      37.288 -30.299  24.666  1.00 43.08           O
ATOM   2422  CB  ALA A 629      34.986 -30.281  22.950  1.00 47.34           C
ATOM   2423  H   ALA A 629      36.523 -32.058  22.193  1.00 50.56           H
ATOM   2424  HA  ALA A 629      36.420 -29.406  21.777  1.00 53.04           H
ATOM   2425  HB1 ALA A 629      34.690 -29.446  23.345  1.00 56.81           H
ATOM   2426  HB2 ALA A 629      34.412 -30.517  22.204  1.00 56.81           H
ATOM   2427  HB3 ALA A 629      34.970 -30.986  23.616  1.00 56.81           H
ATOM   2428  N   ARG A 630      38.190 -28.718  23.331  1.00 38.90           N
ATOM   2429  CA  ARG A 630      39.120 -28.199  24.328  1.00 35.70           C
ATOM   2430  C   ARG A 630      38.943 -26.690  24.471  1.00 39.27           C
ATOM   2431  O   ARG A 630      39.359 -25.927  23.591  1.00 35.33           O
ATOM   2432  CB  ARG A 630      40.562 -28.522  23.942  1.00 43.39           C
ATOM   2433  CG  ARG A 630      41.056 -29.865  24.433  1.00 51.88           C
ATOM   2434  CD  ARG A 630      40.501 -30.991  23.601  1.00 59.88           C
ATOM   2435  NE  ARG A 630      40.862 -32.303  24.145  1.00 65.64           N
ATOM   2436  CZ  ARG A 630      40.161 -32.956  25.068  1.00 58.09           C
ATOM   2437  NH1 ARG A 630      39.050 -32.424  25.564  1.00 55.73           N
ATOM   2438  NH2 ARG A 630      40.572 -34.146  25.493  1.00 59.33           N1+
ATOM   2439  H   ARG A 630      38.245 -28.316  22.573  1.00 46.68           H
ATOM   2440  HA  ARG A 630      38.934 -28.611  25.187  1.00 42.84           H
ATOM   2441  HB2 ARG A 630      40.632 -28.518  22.974  1.00 52.07           H
ATOM   2442  HB3 ARG A 630      41.143 -27.840  24.314  1.00 52.07           H
ATOM   2443  HG2 ARG A 630      42.024 -29.891  24.375  1.00 62.25           H
ATOM   2444  HG3 ARG A 630      40.771 -29.995  25.351  1.00 62.25           H
ATOM   2445  HD2 ARG A 630      39.534 -30.926  23.583  1.00 71.86           H
ATOM   2446  HD3 ARG A 630      40.858 -30.928  22.701  1.00 71.86           H
ATOM   2447  HE  ARG A 630      41.577 -32.677  23.847  1.00 78.77           H
ATOM   2448 HH11 ARG A 630      38.782 -31.654  25.289  1.00 66.88           H
ATOM   2449 HH12 ARG A 630      38.599 -32.848  26.160  1.00 66.88           H
ATOM   2450 HH21 ARG A 630      41.291 -34.491  25.173  1.00 71.19           H
ATOM   2451 HH22 ARG A 630      40.120 -34.568  26.090  1.00 71.19           H
ATOM   2452  N   LEU A 631      38.393 -26.264  25.606  1.00 32.43           N
ATOM   2453  CA  LEU A 631      38.078 -24.868  25.851  1.00 27.65           C
ATOM   2454  C   LEU A 631      39.363 -24.084  26.068  1.00 40.48           C
ATOM   2455  O   LEU A 631      40.111 -24.360  27.020  1.00 30.11           O
ATOM   2456  CB  LEU A 631      37.162 -24.737  27.069  1.00 30.47           C
ATOM   2457  CG  LEU A 631      36.600 -23.344  27.334  1.00 30.60           C
ATOM   2458  CD1 LEU A 631      35.681 -22.872  26.248  1.00 23.09           C
ATOM   2459  CD2 LEU A 631      35.868 -23.358  28.593  1.00 31.23           C
ATOM   2460  H   LEU A 631      38.190 -26.781  26.263  1.00 38.92           H
ATOM   2461  HA  LEU A 631      37.619 -24.499  25.079  1.00 33.18           H
ATOM   2462  HB2 LEU A 631      36.408 -25.335  26.950  1.00 36.57           H
ATOM   2463  HB3 LEU A 631      37.663 -25.001  27.857  1.00 36.57           H
ATOM   2464  HG  LEU A 631      37.331 -22.712  27.413  1.00 36.72           H
ATOM   2465 HD11 LEU A 631      35.358 -21.985  26.472  1.00 27.71           H
ATOM   2466 HD12 LEU A 631      36.171 -22.844  25.411  1.00 27.71           H
ATOM   2467 HD13 LEU A 631      34.936 -23.488  26.175  1.00 27.71           H
ATOM   2468 HD21 LEU A 631      35.511 -22.472  28.760  1.00 37.48           H
ATOM   2469 HD22 LEU A 631      35.143 -24.001  28.529  1.00 37.48           H
ATOM   2470 HD23 LEU A 631      36.473 -23.612  29.307  1.00 37.48           H
ATOM   2471  N   GLN A 632      39.590 -23.086  25.195  1.00 30.05           N
ATOM   2472  CA  GLN A 632      40.786 -22.244  25.167  1.00 29.30           C
ATOM   2473  C   GLN A 632      40.602 -20.971  25.973  1.00 34.04           C
ATOM   2474  O   GLN A 632      41.515 -20.552  26.681  1.00 41.55           O
ATOM   2475  CB  GLN A 632      41.167 -21.878  23.724  1.00 27.80           C
ATOM   2476  CG  GLN A 632      41.572 -23.085  22.835  1.00 36.86           C
ATOM   2477  CD  GLN A 632      42.612 -23.968  23.527  1.00 48.66           C
ATOM   2478  OE1 GLN A 632      43.692 -23.499  23.907  1.00 48.85           O
ATOM   2479  NE2 GLN A 632      42.262 -25.233  23.749  1.00 46.01           N
ATOM   2480  H   GLN A 632      39.029 -22.874  24.578  1.00 36.06           H
ATOM   2481  HA  GLN A 632      41.526 -22.737  25.555  1.00 35.17           H
ATOM   2482  HB2 GLN A 632      40.407 -21.446  23.303  1.00 33.36           H
ATOM   2483  HB3 GLN A 632      41.918 -21.266  23.747  1.00 33.36           H
ATOM   2484  HG2 GLN A 632      40.787 -23.626  22.653  1.00 44.23           H
ATOM   2485  HG3 GLN A 632      41.954 -22.758  22.006  1.00 44.23           H
ATOM   2486 HE21 GLN A 632      41.486 -25.513  23.507  1.00 55.21           H
ATOM   2487 HE22 GLN A 632      42.812 -25.770  24.135  1.00 55.21           H
ATOM   2488  N   LYS A 633      39.448 -20.333  25.903  1.00 32.23           N
ATOM   2489  CA  LYS A 633      39.274 -19.140  26.713  1.00 32.46           C
ATOM   2490  C   LYS A 633      37.812 -18.752  26.775  1.00 27.08           C
ATOM   2491  O   LYS A 633      36.934 -19.340  26.123  1.00 31.37           O
ATOM   2492  CB  LYS A 633      40.096 -17.948  26.188  1.00 41.64           C
ATOM   2493  CG  LYS A 633      39.957 -17.696  24.686  1.00 44.43           C
ATOM   2494  CD  LYS A 633      40.316 -16.232  24.273  1.00 57.04           C
ATOM   2495  CE  LYS A 633      39.167 -15.236  24.569  1.00 57.53           C
ATOM   2496  NZ  LYS A 633      37.849 -15.548  23.853  1.00 56.32           N1+
ATOM   2497  H   LYS A 633      38.775 -20.556  25.416  1.00 38.67           H
ATOM   2498  HA  LYS A 633      39.570 -19.329  27.617  1.00 38.96           H
ATOM   2499  HB2 LYS A 633      39.808 -17.144  26.649  1.00 49.97           H
ATOM   2500  HB3 LYS A 633      41.034 -18.112  26.373  1.00 49.97           H
ATOM   2501  HG2 LYS A 633      40.553 -18.295  24.210  1.00 53.31           H
ATOM   2502  HG3 LYS A 633      39.039 -17.864  24.423  1.00 53.31           H
ATOM   2503  HD2 LYS A 633      41.098 -15.945  24.769  1.00 68.45           H
ATOM   2504  HD3 LYS A 633      40.498 -16.207  23.320  1.00 68.45           H
ATOM   2505  HE2 LYS A 633      38.992 -15.240  25.523  1.00 69.04           H
ATOM   2506  HE3 LYS A 633      39.448 -14.349  24.293  1.00 69.04           H
ATOM   2507  HZ1 LYS A 633      37.236 -14.940  24.067  1.00 67.58           H
ATOM   2508  HZ2 LYS A 633      37.972 -15.538  22.972  1.00 67.58           H
ATOM   2509  HZ3 LYS A 633      37.555 -16.353  24.095  1.00 67.58           H
ATOM   2510  N   LEU A 634      37.591 -17.736  27.593  1.00 28.62           N
ATOM   2511  CA  LEU A 634      36.301 -17.166  27.921  1.00 28.33           C
ATOM   2512  C   LEU A 634      36.431 -15.665  27.809  1.00 29.14           C
ATOM   2513  O   LEU A 634      37.407 -15.070  28.270  1.00 29.48           O
ATOM   2514  CB  LEU A 634      35.870 -17.520  29.340  1.00 30.48           C
ATOM   2515  CG  LEU A 634      34.665 -18.406  29.606  1.00 29.87           C
ATOM   2516  CD1 LEU A 634      34.530 -19.542  28.647  1.00 32.72           C
ATOM   2517  CD2 LEU A 634      34.773 -18.900  31.023  1.00 31.00           C
ATOM   2518  H   LEU A 634      38.231 -17.332  28.001  1.00 34.34           H
ATOM   2519  HA  LEU A 634      35.627 -17.476  27.296  1.00 33.99           H
ATOM   2520  HB2 LEU A 634      36.624 -17.955  29.767  1.00 36.58           H
ATOM   2521  HB3 LEU A 634      35.696 -16.684  29.802  1.00 36.58           H
ATOM   2522  HG  LEU A 634      33.860 -17.868  29.541  1.00 35.84           H
ATOM   2523 HD11 LEU A 634      33.743 -20.059  28.879  1.00 39.27           H
ATOM   2524 HD12 LEU A 634      34.440 -19.187  27.749  1.00 39.27           H
ATOM   2525 HD13 LEU A 634      35.322 -20.099  28.705  1.00 39.27           H
ATOM   2526 HD21 LEU A 634      34.013 -19.471  31.217  1.00 37.21           H
ATOM   2527 HD22 LEU A 634      35.597 -19.403  31.119  1.00 37.21           H
ATOM   2528 HD23 LEU A 634      34.778 -18.138  31.623  1.00 37.21           H
ATOM   2529  N   HIS A 635      35.460 -15.058  27.173  1.00 21.65           N
ATOM   2530  CA  HIS A 635      35.350 -13.619  27.198  1.00 25.53           C
ATOM   2531  C   HIS A 635      33.927 -13.300  27.642  1.00 20.58           C
ATOM   2532  O   HIS A 635      32.948 -13.731  27.005  1.00 19.25           O
ATOM   2533  CB  HIS A 635      35.696 -13.030  25.822  1.00 33.17           C
ATOM   2534  CG  HIS A 635      35.590 -11.548  25.781  1.00 31.50           C
ATOM   2535  ND1 HIS A 635      36.277 -10.730  26.650  1.00 47.62           N
ATOM   2536  CD2 HIS A 635      34.830 -10.735  25.017  1.00 37.39           C
ATOM   2537  CE1 HIS A 635      35.958  -9.470  26.410  1.00 43.10           C
ATOM   2538  NE2 HIS A 635      35.075  -9.448  25.429  1.00 45.69           N
ATOM   2539  H   HIS A 635      34.848 -15.455  26.718  1.00 25.98           H
ATOM   2540  HA  HIS A 635      35.967 -13.257  27.853  1.00 30.64           H
ATOM   2541  HB2 HIS A 635      35.085 -13.393  25.162  1.00 39.81           H
ATOM   2542  HB3 HIS A 635      36.608 -13.271  25.596  1.00 39.81           H
ATOM   2543  HD2 HIS A 635      34.245 -10.997  24.343  1.00 44.87           H
ATOM   2544  HE1 HIS A 635      36.297  -8.727  26.855  1.00 51.72           H
ATOM   2545  HE2 HIS A 635      34.726  -8.740  25.087  1.00 54.83           H
ATOM   2546  N   THR A 636      33.811 -12.596  28.756  1.00 24.39           N
ATOM   2547  CA  THR A 636      32.524 -12.269  29.337  1.00 22.41           C
ATOM   2548  C   THR A 636      32.290 -10.777  29.279  1.00 26.42           C
ATOM   2549  O   THR A 636      33.205  -9.977  29.431  1.00 33.25           O
ATOM   2550  CB  THR A 636      32.390 -12.732  30.791  1.00 36.41           C
ATOM   2551  OG1 THR A 636      33.187 -11.901  31.629  1.00 40.82           O
ATOM   2552  CG2 THR A 636      32.802 -14.215  30.977  1.00 30.65           C
ATOM   2553  H   THR A 636      34.480 -12.290  29.202  1.00 29.27           H
ATOM   2554  HA  THR A 636      31.826 -12.702  28.820  1.00 26.89           H
ATOM   2555  HB  THR A 636      31.462 -12.647  31.061  1.00 43.69           H
ATOM   2556  HG1 THR A 636      33.119 -12.149  32.428  1.00 48.99           H
ATOM   2557 HG21 THR A 636      32.705 -14.471  31.908  1.00 36.78           H
ATOM   2558 HG22 THR A 636      32.239 -14.786  30.432  1.00 36.78           H
ATOM   2559 HG23 THR A 636      33.727 -14.337  30.712  1.00 36.78           H
ATOM   2560  N   SER A 637      31.033 -10.425  29.086  1.00 28.90           N
ATOM   2561  CA  SER A 637      30.613  -9.038  29.091  1.00 28.80           C
ATOM   2562  C   SER A 637      29.249  -8.894  29.761  1.00 19.87           C
ATOM   2563  O   SER A 637      28.326  -9.688  29.533  1.00 17.51           O
ATOM   2564  CB  SER A 637      30.561  -8.483  27.688  1.00 25.87           C
ATOM   2565  OG  SER A 637      29.961  -7.213  27.767  1.00 39.38           O
ATOM   2566  H   SER A 637      30.392 -10.981  28.946  1.00 34.68           H
ATOM   2567  HA  SER A 637      31.254  -8.515  29.598  1.00 34.56           H
ATOM   2568  HB2 SER A 637      31.461  -8.399  27.336  1.00 31.05           H
ATOM   2569  HB3 SER A 637      30.025  -9.064  27.126  1.00 31.05           H
ATOM   2570  HG  SER A 637      29.914  -6.870  27.001  1.00 47.25           H
ATOM   2571  N   ILE A 638      29.132  -7.852  30.540  1.00 15.21           N
ATOM   2572  CA  ILE A 638      27.947  -7.561  31.314  1.00 22.12           C
ATOM   2573  C   ILE A 638      27.143  -6.467  30.632  1.00 26.22           C
ATOM   2574  O   ILE A 638      27.696  -5.503  30.117  1.00 15.82           O
ATOM   2575  CB  ILE A 638      28.332  -7.143  32.743  1.00 22.21           C
ATOM   2576  CG1 ILE A 638      28.419  -8.397  33.606  1.00 26.71           C
ATOM   2577  CG2 ILE A 638      27.305  -6.170  33.324  1.00 21.78           C
ATOM   2578  CD1 ILE A 638      28.681  -8.106  35.073  1.00 30.93           C
ATOM   2579  H   ILE A 638      29.755  -7.267  30.644  1.00 18.26           H
ATOM   2580  HA  ILE A 638      27.395  -8.357  31.367  1.00 26.55           H
ATOM   2581  HB  ILE A 638      29.200  -6.712  32.723  1.00 26.65           H
ATOM   2582 HG12 ILE A 638      27.580  -8.880  33.543  1.00 32.05           H
ATOM   2583 HG13 ILE A 638      29.144  -8.953  33.278  1.00 32.05           H
ATOM   2584 HG21 ILE A 638      27.575  -5.926  34.223  1.00 26.14           H
ATOM   2585 HG22 ILE A 638      27.267  -5.380  32.764  1.00 26.14           H
ATOM   2586 HG23 ILE A 638      26.437  -6.603  33.345  1.00 26.14           H
ATOM   2587 HD11 ILE A 638      28.724  -8.945  35.558  1.00 37.11           H
ATOM   2588 HD12 ILE A 638      29.523  -7.633  35.155  1.00 37.11           H
ATOM   2589 HD13 ILE A 638      27.958  -7.560  35.420  1.00 37.11           H
ATOM   2590  N   ALA A 639      25.820  -6.592  30.678  1.00 15.94           N
ATOM   2591  CA  ALA A 639      24.946  -5.492  30.327  1.00 18.07           C
ATOM   2592  C   ALA A 639      23.887  -5.523  31.423  1.00 19.52           C
ATOM   2593  O   ALA A 639      22.899  -6.260  31.339  1.00 18.23           O
ATOM   2594  CB  ALA A 639      24.371  -5.618  28.919  1.00 25.68           C
ATOM   2595  H   ALA A 639      25.407  -7.309  30.912  1.00 19.13           H
ATOM   2596  HA  ALA A 639      25.433  -4.656  30.389  1.00 21.68           H
ATOM   2597  HB1 ALA A 639      23.796  -4.856  28.744  1.00 30.81           H
ATOM   2598  HB2 ALA A 639      25.101  -5.637  28.281  1.00 30.81           H
ATOM   2599  HB3 ALA A 639      23.858  -6.440  28.860  1.00 30.81           H
ATOM   2600  N   GLY A 640      24.145  -4.765  32.486  1.00 18.39           N
ATOM   2601  CA  GLY A 640      23.230  -4.769  33.598  1.00 17.47           C
ATOM   2602  C   GLY A 640      23.254  -6.137  34.229  1.00 19.06           C
ATOM   2603  O   GLY A 640      24.327  -6.675  34.491  1.00 18.44           O
ATOM   2604  H   GLY A 640      24.830  -4.253  32.579  1.00 22.07           H
ATOM   2605  HA2 GLY A 640      23.498  -4.108  34.256  1.00 20.96           H
ATOM   2606  HA3 GLY A 640      22.331  -4.572  33.294  1.00 20.96           H
ATOM   2607  N   ARG A 641      22.080  -6.710  34.521  1.00 20.04           N
ATOM   2608  CA  ARG A 641      22.054  -8.056  35.107  1.00 18.68           C
ATOM   2609  C   ARG A 641      22.246  -9.173  34.078  1.00 16.22           C
ATOM   2610  O   ARG A 641      22.324 -10.336  34.482  1.00 16.14           O
ATOM   2611  CB  ARG A 641      20.758  -8.280  35.901  1.00 27.36           C
ATOM   2612  CG  ARG A 641      19.503  -8.350  35.096  1.00 18.57           C
ATOM   2613  CD  ARG A 641      18.295  -8.117  36.063  1.00 22.97           C
ATOM   2614  NE  ARG A 641      17.030  -8.511  35.440  1.00 22.28           N
ATOM   2615  CZ  ARG A 641      16.535  -9.751  35.467  1.00 23.15           C
ATOM   2616  NH1 ARG A 641      17.169 -10.742  36.096  1.00 26.88           N
ATOM   2617  NH2 ARG A 641      15.400 -10.012  34.863  1.00 31.93           N1+
ATOM   2618  H   ARG A 641      21.308  -6.353  34.394  1.00 24.05           H
ATOM   2619  HA  ARG A 641      22.788  -8.123  35.737  1.00 22.41           H
ATOM   2620  HB2 ARG A 641      20.838  -9.117  36.385  1.00 32.83           H
ATOM   2621  HB3 ARG A 641      20.657  -7.551  36.532  1.00 32.83           H
ATOM   2622  HG2 ARG A 641      19.504  -7.654  34.420  1.00 22.29           H
ATOM   2623  HG3 ARG A 641      19.418  -9.227  34.691  1.00 22.29           H
ATOM   2624  HD2 ARG A 641      18.419  -8.650  36.864  1.00 27.56           H
ATOM   2625  HD3 ARG A 641      18.243  -7.176  36.290  1.00 27.56           H
ATOM   2626  HE  ARG A 641      16.598  -7.915  34.994  1.00 26.73           H
ATOM   2627 HH11 ARG A 641      17.917 -10.590  36.493  1.00 32.26           H
ATOM   2628 HH12 ARG A 641      16.831 -11.533  36.103  1.00 32.26           H
ATOM   2629 HH21 ARG A 641      14.975  -9.385  34.456  1.00 38.31           H
ATOM   2630 HH22 ARG A 641      15.075 -10.808  34.886  1.00 38.31           H
ATOM   2631  N   ASN A 642      22.370  -8.853  32.781  1.00 18.74           N
ATOM   2632  CA  ASN A 642      22.700  -9.845  31.759  1.00 16.58           C
ATOM   2633  C   ASN A 642      24.189 -10.094  31.756  1.00 15.31           C
ATOM   2634  O   ASN A 642      24.971  -9.180  31.944  1.00 15.71           O
ATOM   2635  CB  ASN A 642      22.316  -9.393  30.356  1.00 19.19           C
ATOM   2636  CG  ASN A 642      20.822  -9.303  30.152  1.00 23.55           C
ATOM   2637  OD1 ASN A 642      20.051  -9.569  31.056  1.00 24.54           O
ATOM   2638  ND2 ASN A 642      20.408  -8.902  28.963  1.00 23.99           N
ATOM   2639  H   ASN A 642      22.266  -8.058  32.470  1.00 22.49           H
ATOM   2640  HA  ASN A 642      22.245 -10.679  31.954  1.00 19.89           H
ATOM   2641  HB2 ASN A 642      22.694  -8.515  30.193  1.00 23.03           H
ATOM   2642  HB3 ASN A 642      22.668 -10.029  29.713  1.00 23.03           H
ATOM   2643 HD21 ASN A 642      19.566  -8.835  28.800  1.00 28.78           H
ATOM   2644 HD22 ASN A 642      20.980  -8.707  28.351  1.00 28.78           H
ATOM   2645  N   LEU A 643      24.585 -11.332  31.503  1.00 21.81           N
ATOM   2646  CA  LEU A 643      25.995 -11.664  31.346  1.00 22.39           C
ATOM   2647  C   LEU A 643      26.133 -12.413  30.034  1.00 14.94           C
ATOM   2648  O   LEU A 643      25.451 -13.413  29.824  1.00 11.61           O
ATOM   2649  CB  LEU A 643      26.493 -12.498  32.536  1.00 21.84           C
ATOM   2650  CG  LEU A 643      27.918 -13.067  32.537  1.00 26.73           C
ATOM   2651  CD1 LEU A 643      28.937 -11.971  32.415  1.00 21.46           C
ATOM   2652  CD2 LEU A 643      28.163 -13.851  33.837  1.00 23.23           C
ATOM   2653  H   LEU A 643      24.055 -12.003  31.417  1.00 26.17           H
ATOM   2654  HA  LEU A 643      26.520 -10.849  31.296  1.00 26.87           H
ATOM   2655  HB2 LEU A 643      26.418 -11.945  33.330  1.00 26.21           H
ATOM   2656  HB3 LEU A 643      25.895 -13.257  32.629  1.00 26.21           H
ATOM   2657  HG  LEU A 643      28.026 -13.673  31.787  1.00 32.07           H
ATOM   2658 HD11 LEU A 643      29.824 -12.364  32.419  1.00 25.75           H
ATOM   2659 HD12 LEU A 643      28.789 -11.494  31.584  1.00 25.75           H
ATOM   2660 HD13 LEU A 643      28.840 -11.366  33.166  1.00 25.75           H
ATOM   2661 HD21 LEU A 643      29.066 -14.205  33.827  1.00 27.88           H
ATOM   2662 HD22 LEU A 643      28.050 -13.252  34.592  1.00 27.88           H
ATOM   2663 HD23 LEU A 643      27.522 -14.577  33.893  1.00 27.88           H
ATOM   2664  N   TYR A 644      26.968 -11.913  29.132  1.00 13.39           N
ATOM   2665  CA  TYR A 644      27.235 -12.630  27.892  1.00 15.82           C
ATOM   2666  C   TYR A 644      28.596 -13.330  28.006  1.00 19.42           C
ATOM   2667  O   TYR A 644      29.587 -12.725  28.428  1.00 18.40           O
ATOM   2668  CB  TYR A 644      27.148 -11.687  26.679  1.00 10.44           C
ATOM   2669  CG  TYR A 644      25.792 -11.016  26.529  1.00 12.39           C
ATOM   2670  CD1 TYR A 644      25.475  -9.923  27.317  1.00 12.72           C
ATOM   2671  CD2 TYR A 644      24.820 -11.498  25.644  1.00  8.37           C
ATOM   2672  CE1 TYR A 644      24.241  -9.330  27.251  1.00 16.07           C
ATOM   2673  CE2 TYR A 644      23.546 -10.901  25.576  1.00 11.22           C
ATOM   2674  CZ  TYR A 644      23.284  -9.816  26.350  1.00  9.99           C
ATOM   2675  OH  TYR A 644      22.060  -9.230  26.308  1.00 13.94           O
ATOM   2676  H   TYR A 644      27.390 -11.167  29.212  1.00 16.07           H
ATOM   2677  HA  TYR A 644      26.559 -13.317  27.779  1.00 18.99           H
ATOM   2678  HB2 TYR A 644      27.816 -10.991  26.774  1.00 12.53           H
ATOM   2679  HB3 TYR A 644      27.318 -12.198  25.872  1.00 12.53           H
ATOM   2680  HD1 TYR A 644      26.105  -9.597  27.919  1.00 15.27           H
ATOM   2681  HD2 TYR A 644      25.007 -12.242  25.119  1.00 10.05           H
ATOM   2682  HE1 TYR A 644      24.048  -8.594  27.786  1.00 19.28           H
ATOM   2683  HE2 TYR A 644      22.907 -11.221  24.981  1.00 13.46           H
ATOM   2684  HH  TYR A 644      21.580  -9.609  25.732  1.00 16.73           H
ATOM   2685  N   ILE A 645      28.636 -14.608  27.649  1.00 19.12           N
ATOM   2686  CA  ILE A 645      29.813 -15.441  27.858  1.00 11.76           C
ATOM   2687  C   ILE A 645      30.234 -16.025  26.523  1.00 15.22           C
ATOM   2688  O   ILE A 645      29.517 -16.851  25.942  1.00 13.94           O
ATOM   2689  CB  ILE A 645      29.561 -16.572  28.858  1.00 14.19           C
ATOM   2690  CG1 ILE A 645      28.950 -16.048  30.134  1.00 12.52           C
ATOM   2691  CG2 ILE A 645      30.887 -17.288  29.111  1.00 18.85           C
ATOM   2692  CD1 ILE A 645      28.756 -17.158  31.242  1.00 25.45           C
ATOM   2693  H   ILE A 645      27.981 -15.024  27.277  1.00 22.94           H
ATOM   2694  HA  ILE A 645      30.540 -14.893  28.194  1.00 14.12           H
ATOM   2695  HB  ILE A 645      28.943 -17.204  28.458  1.00 17.03           H
ATOM   2696 HG12 ILE A 645      29.529 -15.360  30.499  1.00 15.02           H
ATOM   2697 HG13 ILE A 645      28.078 -15.672  29.933  1.00 15.02           H
ATOM   2698 HG21 ILE A 645      30.741 -18.008  29.744  1.00 22.62           H
ATOM   2699 HG22 ILE A 645      31.217 -17.646  28.272  1.00 22.62           H
ATOM   2700 HG23 ILE A 645      31.524 -16.652  29.473  1.00 22.62           H
ATOM   2701 HD11 ILE A 645      28.361 -16.752  32.030  1.00 30.54           H
ATOM   2702 HD12 ILE A 645      28.170 -17.850  30.897  1.00 30.54           H
ATOM   2703 HD13 ILE A 645      29.621 -17.537  31.464  1.00 30.54           H
ATOM   2704  N   ARG A 646      31.409 -15.640  26.058  1.00 15.35           N
ATOM   2705  CA  ARG A 646      31.901 -16.115  24.776  1.00 15.73           C
ATOM   2706  C   ARG A 646      32.866 -17.275  25.040  1.00 15.76           C
ATOM   2707  O   ARG A 646      34.000 -17.059  25.473  1.00 17.22           O
ATOM   2708  CB  ARG A 646      32.568 -14.975  24.015  1.00 13.86           C
ATOM   2709  CG  ARG A 646      32.788 -15.247  22.544  1.00 16.02           C
ATOM   2710  CD  ARG A 646      33.304 -14.013  21.839  1.00 20.18           C
ATOM   2711  NE  ARG A 646      33.258 -14.065  20.370  1.00 19.94           N
ATOM   2712  CZ  ARG A 646      34.311 -14.228  19.582  1.00 18.53           C
ATOM   2713  NH1 ARG A 646      35.524 -14.440  20.086  1.00 19.29           N
ATOM   2714  NH2 ARG A 646      34.138 -14.219  18.267  1.00 14.63           N1+
ATOM   2715  H   ARG A 646      31.943 -15.103  26.465  1.00 18.42           H
ATOM   2716  HA  ARG A 646      31.159 -16.446  24.247  1.00 18.88           H
ATOM   2717  HB2 ARG A 646      32.010 -14.185  24.088  1.00 16.64           H
ATOM   2718  HB3 ARG A 646      33.435 -14.800  24.415  1.00 16.64           H
ATOM   2719  HG2 ARG A 646      33.443 -15.955  22.442  1.00 19.22           H
ATOM   2720  HG3 ARG A 646      31.946 -15.504  22.135  1.00 19.22           H
ATOM   2721  HD2 ARG A 646      32.773 -13.252  22.121  1.00 24.22           H
ATOM   2722  HD3 ARG A 646      34.230 -13.876  22.097  1.00 24.22           H
ATOM   2723  HE  ARG A 646      32.488 -13.984  19.993  1.00 23.93           H
ATOM   2724 HH11 ARG A 646      35.642 -14.439  20.937  1.00 23.15           H
ATOM   2725 HH12 ARG A 646      36.194 -14.555  19.559  1.00 23.15           H
ATOM   2726 HH21 ARG A 646      33.353 -14.099  17.937  1.00 17.56           H
ATOM   2727 HH22 ARG A 646      34.808 -14.349  17.744  1.00 17.56           H
ATOM   2728  N   PHE A 647      32.399 -18.501  24.773  1.00 16.19           N
ATOM   2729  CA  PHE A 647      33.225 -19.694  24.800  1.00 17.82           C
ATOM   2730  C   PHE A 647      33.964 -19.851  23.493  1.00 18.48           C
ATOM   2731  O   PHE A 647      33.358 -19.778  22.416  1.00 18.81           O
ATOM   2732  CB  PHE A 647      32.383 -20.956  25.016  1.00 19.40           C
ATOM   2733  CG  PHE A 647      31.692 -21.010  26.337  1.00 18.67           C
ATOM   2734  CD1 PHE A 647      30.586 -20.223  26.609  1.00 14.28           C
ATOM   2735  CD2 PHE A 647      32.162 -21.847  27.318  1.00 22.02           C
ATOM   2736  CE1 PHE A 647      29.981 -20.270  27.866  1.00 20.44           C
ATOM   2737  CE2 PHE A 647      31.580 -21.893  28.566  1.00 27.35           C
ATOM   2738  CZ  PHE A 647      30.482 -21.116  28.841  1.00 22.34           C
ATOM   2739  H   PHE A 647      31.580 -18.662  24.568  1.00 19.43           H
ATOM   2740  HA  PHE A 647      33.874 -19.626  25.517  1.00 21.39           H
ATOM   2741  HB2 PHE A 647      31.704 -20.999  24.325  1.00 23.28           H
ATOM   2742  HB3 PHE A 647      32.963 -21.731  24.955  1.00 23.28           H
ATOM   2743  HD1 PHE A 647      30.256 -19.647  25.957  1.00 17.13           H
ATOM   2744  HD2 PHE A 647      32.913 -22.369  27.148  1.00 26.43           H
ATOM   2745  HE1 PHE A 647      29.237 -19.741  28.045  1.00 24.53           H
ATOM   2746  HE2 PHE A 647      31.915 -22.470  29.213  1.00 32.82           H
ATOM   2747  HZ  PHE A 647      30.075 -21.160  29.676  1.00 26.81           H
ATOM   2748  N   GLN A 648      35.257 -20.130  23.584  1.00 15.01           N
ATOM   2749  CA  GLN A 648      36.053 -20.398  22.407  1.00 16.96           C
ATOM   2750  C   GLN A 648      36.780 -21.724  22.546  1.00 16.85           C
ATOM   2751  O   GLN A 648      37.496 -21.937  23.522  1.00 23.84           O
ATOM   2752  CB  GLN A 648      37.061 -19.299  22.165  1.00 16.94           C
ATOM   2753  CG  GLN A 648      37.739 -19.487  20.780  1.00 18.72           C
ATOM   2754  CD  GLN A 648      38.427 -18.228  20.302  1.00 23.47           C
ATOM   2755  OE1 GLN A 648      38.897 -17.424  21.113  1.00 32.99           O
ATOM   2756  NE2 GLN A 648      38.444 -18.022  18.982  1.00 25.80           N
ATOM   2757  H   GLN A 648      35.695 -20.170  24.323  1.00 18.02           H
ATOM   2758  HA  GLN A 648      35.471 -20.452  21.633  1.00 20.35           H
ATOM   2759  HB2 GLN A 648      36.612 -18.439  22.173  1.00 20.33           H
ATOM   2760  HB3 GLN A 648      37.747 -19.331  22.850  1.00 20.33           H
ATOM   2761  HG2 GLN A 648      38.406 -20.188  20.846  1.00 22.46           H
ATOM   2762  HG3 GLN A 648      37.064 -19.728  20.127  1.00 22.46           H
ATOM   2763 HE21 GLN A 648      38.075 -18.591  18.453  1.00 30.96           H
ATOM   2764 HE22 GLN A 648      38.823 -17.320  18.661  1.00 30.96           H
ATOM   2765  N   SER A 649      36.657 -22.578  21.535  1.00 22.42           N
ATOM   2766  CA  SER A 649      37.269 -23.883  21.600  1.00 20.62           C
ATOM   2767  C   SER A 649      37.643 -24.390  20.225  1.00 25.58           C
ATOM   2768  O   SER A 649      36.963 -24.121  19.221  1.00 24.84           O
ATOM   2769  CB  SER A 649      36.299 -24.873  22.276  1.00 29.65           C
ATOM   2770  OG  SER A 649      36.606 -26.225  21.980  1.00 26.29           O
ATOM   2771  H   SER A 649      36.226 -22.420  20.807  1.00 26.90           H
ATOM   2772  HA  SER A 649      38.076 -23.832  22.136  1.00 24.75           H
ATOM   2773  HB2 SER A 649      36.348 -24.747  23.237  1.00 35.58           H
ATOM   2774  HB3 SER A 649      35.399 -24.685  21.967  1.00 35.58           H
ATOM   2775  HG  SER A 649      36.564 -26.354  21.151  1.00 31.55           H
ATOM   2776  N   ARG A 650      38.707 -25.193  20.219  1.00 24.25           N
ATOM   2777  CA  ARG A 650      39.082 -26.033  19.091  1.00 21.77           C
ATOM   2778  C   ARG A 650      38.042 -27.107  18.875  1.00 24.06           C
ATOM   2779  O   ARG A 650      37.248 -27.413  19.762  1.00 26.14           O
ATOM   2780  CB  ARG A 650      40.439 -26.697  19.330  1.00 32.25           C
ATOM   2781  CG  ARG A 650      41.564 -25.719  19.535  1.00 42.91           C
ATOM   2782  CD  ARG A 650      42.192 -25.391  18.216  1.00 43.65           C
ATOM   2783  NE  ARG A 650      43.089 -24.242  18.318  1.00 56.32           N
ATOM   2784  CZ  ARG A 650      44.387 -24.316  18.593  1.00 56.66           C
ATOM   2785  NH1 ARG A 650      44.963 -25.491  18.813  1.00 60.02           N
ATOM   2786  NH2 ARG A 650      45.110 -23.201  18.646  1.00 56.31           N1+
ATOM   2787  H   ARG A 650      39.245 -25.267  20.885  1.00 29.09           H
ATOM   2788  HA  ARG A 650      39.140 -25.492  18.288  1.00 26.12           H
ATOM   2789  HB2 ARG A 650      40.380 -27.252  20.124  1.00 38.70           H
ATOM   2790  HB3 ARG A 650      40.658 -27.245  18.561  1.00 38.70           H
ATOM   2791  HG2 ARG A 650      41.219 -24.901  19.926  1.00 51.49           H
ATOM   2792  HG3 ARG A 650      42.239 -26.114  20.110  1.00 51.49           H
ATOM   2793  HD2 ARG A 650      42.708 -26.153  17.909  1.00 52.38           H
ATOM   2794  HD3 ARG A 650      41.496 -25.177  17.576  1.00 52.38           H
ATOM   2795  HE  ARG A 650      42.753 -23.461  18.190  1.00 67.58           H
ATOM   2796 HH11 ARG A 650      44.497 -26.212  18.775  1.00 72.03           H
ATOM   2797 HH12 ARG A 650      45.804 -25.531  18.992  1.00 72.03           H
ATOM   2798 HH21 ARG A 650      44.736 -22.439  18.506  1.00 67.57           H
ATOM   2799 HH22 ARG A 650      45.949 -23.241  18.829  1.00 67.57           H
ATOM   2800  N   SER A 651      38.060 -27.698  17.669  1.00 22.62           N
ATOM   2801  CA  SER A 651      37.011 -28.629  17.296  1.00 24.02           C
ATOM   2802  C   SER A 651      37.518 -29.633  16.273  1.00 20.15           C
ATOM   2803  O   SER A 651      36.765 -30.095  15.410  1.00 25.56           O
ATOM   2804  CB  SER A 651      35.793 -27.877  16.745  1.00 23.95           C
ATOM   2805  OG  SER A 651      36.152 -27.115  15.602  1.00 25.52           O
ATOM   2806  H   SER A 651      38.662 -27.573  17.067  1.00 27.14           H
ATOM   2807  HA  SER A 651      36.729 -29.119  18.084  1.00 28.83           H
ATOM   2808  HB2 SER A 651      35.110 -28.519  16.495  1.00 28.74           H
ATOM   2809  HB3 SER A 651      35.453 -27.280  17.429  1.00 28.74           H
ATOM   2810  HG  SER A 651      36.450 -27.621  15.002  1.00 30.62           H
ATOM   2811  N   GLY A 652      38.785 -29.991  16.352  1.00 21.37           N
ATOM   2812  CA  GLY A 652      39.277 -30.962  15.393  1.00 23.33           C
ATOM   2813  C   GLY A 652      39.204 -30.362  14.002  1.00 25.43           C
ATOM   2814  O   GLY A 652      39.498 -29.190  13.805  1.00 25.23           O
ATOM   2815  H   GLY A 652      39.360 -29.703  16.923  1.00 25.64           H
ATOM   2816  HA2 GLY A 652      40.197 -31.193  15.593  1.00 28.00           H
ATOM   2817  HA3 GLY A 652      38.733 -31.766  15.422  1.00 28.00           H
ATOM   2818  N   ASP A 653      38.767 -31.163  13.033  1.00 17.67           N
ATOM   2819  CA  ASP A 653      38.589 -30.740  11.654  1.00 25.41           C
ATOM   2820  C   ASP A 653      37.150 -30.344  11.353  1.00 21.44           C
ATOM   2821  O   ASP A 653      36.795 -30.157  10.187  1.00 22.48           O
ATOM   2822  CB  ASP A 653      39.021 -31.860  10.712  1.00 22.98           C
ATOM   2823  CG  ASP A 653      40.519 -32.064  10.729  1.00 26.03           C
ATOM   2824  OD1 ASP A 653      41.246 -31.237  10.134  1.00 26.28           O
ATOM   2825  OD2 ASP A 653      40.956 -33.011  11.407  1.00 31.53           O1-
ATOM   2826  H   ASP A 653      38.561 -31.988  13.161  1.00 21.20           H
ATOM   2827  HA  ASP A 653      39.153 -29.970  11.484  1.00 30.49           H
ATOM   2828  HB2 ASP A 653      38.600 -32.689  10.988  1.00 27.57           H
ATOM   2829  HB3 ASP A 653      38.756 -31.636   9.807  1.00 27.57           H
ATOM   2830  N   ALA A 654      36.309 -30.273  12.365  1.00 27.24           N
ATOM   2831  CA  ALA A 654      34.920 -29.896  12.171  1.00 25.15           C
ATOM   2832  C   ALA A 654      34.789 -28.397  12.344  1.00 23.31           C
ATOM   2833  O   ALA A 654      35.560 -27.759  13.079  1.00 20.83           O
ATOM   2834  CB  ALA A 654      34.009 -30.603  13.159  1.00 20.25           C
ATOM   2835  H   ALA A 654      36.517 -30.438  13.183  1.00 32.69           H
ATOM   2836  HA  ALA A 654      34.643 -30.130  11.272  1.00 30.18           H
ATOM   2837  HB1 ALA A 654      33.093 -30.326  12.997  1.00 24.30           H
ATOM   2838  HB2 ALA A 654      34.092 -31.562  13.034  1.00 24.30           H
ATOM   2839  HB3 ALA A 654      34.273 -30.362  14.060  1.00 24.30           H
ATOM   2840  N   MET A 655      33.825 -27.824  11.629  1.00 19.90           N
ATOM   2841  CA  MET A 655      33.512 -26.420  11.847  1.00 18.53           C
ATOM   2842  C   MET A 655      33.217 -26.182  13.321  1.00 21.18           C
ATOM   2843  O   MET A 655      33.705 -25.206  13.910  1.00 19.08           O
ATOM   2844  CB  MET A 655      32.358 -26.007  10.924  1.00 26.65           C
ATOM   2845  CG  MET A 655      32.116 -24.486  10.828  1.00 29.53           C
ATOM   2846  SD  MET A 655      30.795 -24.110  11.997  1.00 35.93           S
ATOM   2847  CE  MET A 655      29.412 -24.647  10.977  1.00 27.84           C
ATOM   2848  H   MET A 655      33.351 -28.215  11.028  1.00 23.88           H
ATOM   2849  HA  MET A 655      34.286 -25.890  11.600  1.00 22.24           H
ATOM   2850  HB2 MET A 655      32.547 -26.331  10.029  1.00 31.98           H
ATOM   2851  HB3 MET A 655      31.540 -26.414  11.251  1.00 31.98           H
ATOM   2852  HG2 MET A 655      32.917 -24.002  11.083  1.00 35.44           H
ATOM   2853  HG3 MET A 655      31.829 -24.247   9.933  1.00 35.44           H
ATOM   2854  HE1 MET A 655      28.587 -24.511  11.468  1.00 33.41           H
ATOM   2855  HE2 MET A 655      29.402 -24.124  10.160  1.00 33.41           H
ATOM   2856  HE3 MET A 655      29.522 -25.588  10.767  1.00 33.41           H
ATOM   2857  N   GLY A 656      32.462 -27.094  13.949  1.00 22.54           N
ATOM   2858  CA  GLY A 656      32.403 -27.178  15.390  1.00 21.13           C
ATOM   2859  C   GLY A 656      31.176 -26.580  16.060  1.00 27.25           C
ATOM   2860  O   GLY A 656      31.080 -26.637  17.282  1.00 24.32           O
ATOM   2861  H   GLY A 656      31.973 -27.677  13.546  1.00 27.05           H
ATOM   2862  HA2 GLY A 656      32.449 -28.113  15.647  1.00 25.35           H
ATOM   2863  HA3 GLY A 656      33.182 -26.733  15.757  1.00 25.35           H
ATOM   2864  N   MET A 657      30.228 -26.020  15.318  1.00 28.22           N
ATOM   2865  CA  MET A 657      29.117 -25.341  15.982  1.00 27.00           C
ATOM   2866  C   MET A 657      28.329 -26.285  16.882  1.00 24.69           C
ATOM   2867  O   MET A 657      27.985 -25.936  18.021  1.00 22.21           O
ATOM   2868  CB  MET A 657      28.195 -24.707  14.955  1.00 24.59           C
ATOM   2869  CG  MET A 657      28.767 -23.411  14.456  1.00 45.10           C
ATOM   2870  SD  MET A 657      28.797 -22.257  15.823  1.00 62.83           S
ATOM   2871  CE  MET A 657      27.139 -21.686  15.650  1.00 35.10           C
ATOM   2872  H   MET A 657      30.201 -26.016  14.458  1.00 33.87           H
ATOM   2873  HA  MET A 657      29.478 -24.626  16.529  1.00 32.40           H
ATOM   2874  HB2 MET A 657      28.091 -25.307  14.200  1.00 29.51           H
ATOM   2875  HB3 MET A 657      27.334 -24.525  15.364  1.00 29.51           H
ATOM   2876  HG2 MET A 657      29.673 -23.549  14.140  1.00 54.12           H
ATOM   2877  HG3 MET A 657      28.205 -23.050  13.752  1.00 54.12           H
ATOM   2878  HE1 MET A 657      26.960 -21.024  16.336  1.00 42.12           H
ATOM   2879  HE2 MET A 657      27.032 -21.290  14.771  1.00 42.12           H
ATOM   2880  HE3 MET A 657      26.534 -22.438  15.751  1.00 42.12           H
ATOM   2881  N   ASN A 658      28.040 -27.490  16.401  1.00 25.88           N
ATOM   2882  CA  ASN A 658      27.287 -28.447  17.223  1.00 29.86           C
ATOM   2883  C   ASN A 658      28.065 -28.839  18.469  1.00 26.99           C
ATOM   2884  O   ASN A 658      27.573 -28.731  19.599  1.00 24.64           O
ATOM   2885  CB  ASN A 658      26.947 -29.679  16.404  1.00 32.85           C
ATOM   2886  CG  ASN A 658      25.708 -29.476  15.588  1.00 50.58           C
ATOM   2887  OD1 ASN A 658      24.655 -29.118  16.125  1.00 50.39           O
ATOM   2888  ND2 ASN A 658      25.825 -29.652  14.273  1.00 54.42           N
ATOM   2889  H   ASN A 658      28.261 -27.778  15.621  1.00 31.06           H
ATOM   2890  HA  ASN A 658      26.455 -28.035  17.506  1.00 35.83           H
ATOM   2891  HB2 ASN A 658      27.681 -29.873  15.799  1.00 39.42           H
ATOM   2892  HB3 ASN A 658      26.798 -30.429  17.001  1.00 39.42           H
ATOM   2893 HD21 ASN A 658      25.141 -29.546  13.762  1.00 65.30           H
ATOM   2894 HD22 ASN A 658      26.585 -29.871  13.934  1.00 65.30           H
ATOM   2895  N   MET A 659      29.313 -29.237  18.281  1.00 27.89           N
ATOM   2896  CA  MET A 659      30.154 -29.621  19.405  1.00 27.31           C
ATOM   2897  C   MET A 659      30.296 -28.476  20.406  1.00 29.52           C
ATOM   2898  O   MET A 659      30.189 -28.673  21.622  1.00 25.29           O
ATOM   2899  CB  MET A 659      31.511 -30.047  18.847  1.00 27.91           C
ATOM   2900  CG  MET A 659      32.516 -30.657  19.819  1.00 41.34           C
ATOM   2901  SD  MET A 659      34.189 -30.533  19.099  1.00 57.56           S
ATOM   2902  CE  MET A 659      33.933 -31.344  17.490  1.00 33.48           C
ATOM   2903  H   MET A 659      29.698 -29.295  17.514  1.00 33.46           H
ATOM   2904  HA  MET A 659      29.758 -30.386  19.851  1.00 32.77           H
ATOM   2905  HB2 MET A 659      31.356 -30.703  18.151  1.00 33.50           H
ATOM   2906  HB3 MET A 659      31.933 -29.265  18.458  1.00 33.50           H
ATOM   2907  HG2 MET A 659      32.500 -30.169  20.657  1.00 49.61           H
ATOM   2908  HG3 MET A 659      32.307 -31.594  19.963  1.00 49.61           H
ATOM   2909  HE1 MET A 659      34.770 -31.342  16.999  1.00 40.18           H
ATOM   2910  HE2 MET A 659      33.639 -32.256  17.640  1.00 40.18           H
ATOM   2911  HE3 MET A 659      33.257 -30.856  16.995  1.00 40.18           H
ATOM   2912  N   ILE A 660      30.555 -27.265  19.918  1.00 25.61           N
ATOM   2913  CA  ILE A 660      30.730 -26.158  20.838  1.00 22.32           C
ATOM   2914  C   ILE A 660      29.407 -25.833  21.546  1.00 21.31           C
ATOM   2915  O   ILE A 660      29.403 -25.380  22.695  1.00 24.99           O
ATOM   2916  CB  ILE A 660      31.286 -24.923  20.090  1.00 29.67           C
ATOM   2917  CG1 ILE A 660      32.578 -25.214  19.316  1.00 39.25           C
ATOM   2918  CG2 ILE A 660      31.514 -23.818  21.049  1.00 25.44           C
ATOM   2919  CD1 ILE A 660      33.668 -25.704  20.098  1.00 44.61           C
ATOM   2920  H   ILE A 660      30.631 -27.067  19.085  1.00 30.73           H
ATOM   2921  HA  ILE A 660      31.376 -26.412  21.515  1.00 26.79           H
ATOM   2922  HB  ILE A 660      30.615 -24.633  19.452  1.00 35.60           H
ATOM   2923 HG12 ILE A 660      32.386 -25.879  18.637  1.00 47.11           H
ATOM   2924 HG13 ILE A 660      32.872 -24.393  18.891  1.00 47.11           H
ATOM   2925 HG21 ILE A 660      31.861 -23.050  20.569  1.00 30.53           H
ATOM   2926 HG22 ILE A 660      30.671 -23.590  21.473  1.00 30.53           H
ATOM   2927 HG23 ILE A 660      32.153 -24.108  21.718  1.00 30.53           H
ATOM   2928 HD11 ILE A 660      34.430 -25.854  19.518  1.00 53.53           H
ATOM   2929 HD12 ILE A 660      33.892 -25.046  20.775  1.00 53.53           H
ATOM   2930 HD13 ILE A 660      33.404 -26.537  20.520  1.00 53.53           H
ATOM   2931  N   SER A 661      28.278 -26.002  20.866  1.00 26.93           N
ATOM   2932  CA  SER A 661      26.981 -25.733  21.486  1.00 27.23           C
ATOM   2933  C   SER A 661      26.685 -26.733  22.597  1.00 27.39           C
ATOM   2934  O   SER A 661      26.169 -26.357  23.659  1.00 27.00           O
ATOM   2935  CB  SER A 661      25.874 -25.787  20.424  1.00 20.31           C
ATOM   2936  OG  SER A 661      25.978 -24.704  19.519  1.00 21.86           O
ATOM   2937  H   SER A 661      28.234 -26.270  20.050  1.00 32.32           H
ATOM   2938  HA  SER A 661      26.989 -24.843  21.872  1.00 32.68           H
ATOM   2939  HB2 SER A 661      25.952 -26.618  19.931  1.00 24.38           H
ATOM   2940  HB3 SER A 661      25.012 -25.745  20.867  1.00 24.38           H
ATOM   2941  HG  SER A 661      26.721 -24.727  19.127  1.00 26.23           H
ATOM   2942  N   LYS A 662      26.995 -28.009  22.368  1.00 24.69           N
ATOM   2943  CA  LYS A 662      26.790 -29.027  23.401  1.00 26.76           C
ATOM   2944  C   LYS A 662      27.743 -28.825  24.567  1.00 28.58           C
ATOM   2945  O   LYS A 662      27.332 -28.890  25.729  1.00 30.58           O
ATOM   2946  CB  LYS A 662      26.971 -30.427  22.808  1.00 36.08           C
ATOM   2947  CG  LYS A 662      26.322 -31.529  23.636  1.00 48.67           C
ATOM   2948  CD  LYS A 662      26.738 -32.950  23.174  1.00 53.01           C
ATOM   2949  CE  LYS A 662      25.935 -34.050  23.902  1.00 60.25           C
ATOM   2950  NZ  LYS A 662      26.013 -33.936  25.407  1.00 62.86           N1+
ATOM   2951  H   LYS A 662      27.323 -28.309  21.632  1.00 29.63           H
ATOM   2952  HA  LYS A 662      25.883 -28.958  23.738  1.00 32.12           H
ATOM   2953  HB2 LYS A 662      26.574 -30.447  21.924  1.00 43.29           H
ATOM   2954  HB3 LYS A 662      27.920 -30.621  22.748  1.00 43.29           H
ATOM   2955  HG2 LYS A 662      26.586 -31.425  24.563  1.00 58.40           H
ATOM   2956  HG3 LYS A 662      25.358 -31.457  23.556  1.00 58.40           H
ATOM   2957  HD2 LYS A 662      26.575 -33.037  22.222  1.00 63.61           H
ATOM   2958  HD3 LYS A 662      27.679 -33.085  23.366  1.00 63.61           H
ATOM   2959  HE2 LYS A 662      25.002 -33.982  23.645  1.00 72.30           H
ATOM   2960  HE3 LYS A 662      26.287 -34.917  23.649  1.00 72.30           H
ATOM   2961  HZ1 LYS A 662      25.539 -34.587  25.786  1.00 75.44           H
ATOM   2962  HZ2 LYS A 662      26.860 -34.003  25.674  1.00 75.44           H
ATOM   2963  HZ3 LYS A 662      25.689 -33.150  25.670  1.00 75.44           H
ATOM   2964  N   GLY A 663      29.017 -28.541  24.287  1.00 23.86           N
ATOM   2965  CA  GLY A 663      29.904 -28.139  25.358  1.00 24.46           C
ATOM   2966  C   GLY A 663      29.393 -26.946  26.155  1.00 27.96           C
ATOM   2967  O   GLY A 663      29.565 -26.887  27.381  1.00 23.25           O
ATOM   2968  H   GLY A 663      29.376 -28.574  23.506  1.00 28.63           H
ATOM   2969  HA2 GLY A 663      30.026 -28.882  25.968  1.00 29.36           H
ATOM   2970  HA3 GLY A 663      30.769 -27.906  24.985  1.00 29.36           H
ATOM   2971  N   THR A 664      28.828 -25.936  25.465  1.00 22.53           N
ATOM   2972  CA  THR A 664      28.340 -24.744  26.169  1.00 21.25           C
ATOM   2973  C   THR A 664      27.231 -25.120  27.149  1.00 22.15           C
ATOM   2974  O   THR A 664      27.208 -24.666  28.299  1.00 18.78           O
ATOM   2975  CB  THR A 664      27.827 -23.688  25.169  1.00 19.06           C
ATOM   2976  OG1 THR A 664      28.865 -23.312  24.246  1.00 24.60           O
ATOM   2977  CG2 THR A 664      27.380 -22.465  25.895  1.00 18.23           C
ATOM   2978  H   THR A 664      28.720 -25.920  24.612  1.00 27.03           H
ATOM   2979  HA  THR A 664      29.069 -24.352  26.674  1.00 25.50           H
ATOM   2980  HB  THR A 664      27.071 -24.047  24.677  1.00 22.87           H
ATOM   2981  HG1 THR A 664      29.124 -23.985  23.815  1.00 29.52           H
ATOM   2982 HG21 THR A 664      27.058 -21.804  25.263  1.00 21.88           H
ATOM   2983 HG22 THR A 664      26.664 -22.688  26.510  1.00 21.88           H
ATOM   2984 HG23 THR A 664      28.120 -22.088  26.396  1.00 21.88           H
ATOM   2985  N   GLU A 665      26.302 -25.953  26.694  1.00 23.43           N
ATOM   2986  CA  GLU A 665      25.192 -26.386  27.532  1.00 27.96           C
ATOM   2987  C   GLU A 665      25.705 -27.054  28.807  1.00 27.15           C
ATOM   2988  O   GLU A 665      25.280 -26.720  29.915  1.00 27.63           O
ATOM   2989  CB  GLU A 665      24.294 -27.327  26.714  1.00 39.34           C
ATOM   2990  CG  GLU A 665      23.649 -26.663  25.456  1.00 40.62           C
ATOM   2991  CD  GLU A 665      23.326 -27.647  24.303  1.00 56.66           C
ATOM   2992  OE1 GLU A 665      23.136 -28.867  24.569  1.00 51.39           O
ATOM   2993  OE2 GLU A 665      23.269 -27.188  23.120  1.00 56.78           O1-
ATOM   2994  H   GLU A 665      26.293 -26.284  25.900  1.00 28.11           H
ATOM   2995  HA  GLU A 665      24.665 -25.612  27.788  1.00 33.55           H
ATOM   2996  HB2 GLU A 665      24.826 -28.079  26.410  1.00 47.21           H
ATOM   2997  HB3 GLU A 665      23.575 -27.644  27.282  1.00 47.21           H
ATOM   2998  HG2 GLU A 665      22.818 -26.238  25.722  1.00 48.75           H
ATOM   2999  HG3 GLU A 665      24.261 -25.995  25.110  1.00 48.75           H
ATOM   3000  N   LYS A 666      26.669 -27.959  28.674  1.00 26.75           N
ATOM   3001  CA  LYS A 666      27.228 -28.619  29.848  1.00 32.65           C
ATOM   3002  C   LYS A 666      27.907 -27.623  30.782  1.00 26.56           C
ATOM   3003  O   LYS A 666      27.764 -27.705  32.003  1.00 23.39           O
ATOM   3004  CB  LYS A 666      28.209 -29.692  29.394  1.00 32.37           C
ATOM   3005  CG  LYS A 666      27.593 -31.037  29.245  1.00 43.09           C
ATOM   3006  CD  LYS A 666      27.141 -31.626  30.583  1.00 50.34           C
ATOM   3007  CE  LYS A 666      28.283 -31.742  31.606  1.00 54.72           C
ATOM   3008  NZ  LYS A 666      29.347 -32.759  31.227  1.00 53.12           N1+
ATOM   3009  H   LYS A 666      27.014 -28.206  27.926  1.00 32.10           H
ATOM   3010  HA  LYS A 666      26.513 -29.052  30.339  1.00 39.18           H
ATOM   3011  HB2 LYS A 666      28.578 -29.436  28.534  1.00 38.84           H
ATOM   3012  HB3 LYS A 666      28.921 -29.763  30.049  1.00 38.84           H
ATOM   3013  HG2 LYS A 666      26.815 -30.967  28.669  1.00 51.70           H
ATOM   3014  HG3 LYS A 666      28.242 -31.642  28.854  1.00 51.70           H
ATOM   3015  HD2 LYS A 666      26.456 -31.055  30.964  1.00 60.41           H
ATOM   3016  HD3 LYS A 666      26.784 -32.515  30.432  1.00 60.41           H
ATOM   3017  HE2 LYS A 666      28.715 -30.878  31.690  1.00 65.66           H
ATOM   3018  HE3 LYS A 666      27.910 -32.008  32.461  1.00 65.66           H
ATOM   3019  HZ1 LYS A 666      29.980 -32.783  31.852  1.00 63.74           H
ATOM   3020  HZ2 LYS A 666      28.982 -33.567  31.152  1.00 63.74           H
ATOM   3021  HZ3 LYS A 666      29.717 -32.536  30.449  1.00 63.74           H
ATOM   3022  N   ALA A 667      28.657 -26.678  30.235  1.00 26.42           N
ATOM   3023  CA  ALA A 667      29.335 -25.717  31.099  1.00 24.68           C
ATOM   3024  C   ALA A 667      28.342 -24.833  31.850  1.00 21.25           C
ATOM   3025  O   ALA A 667      28.582 -24.461  33.003  1.00 24.60           O
ATOM   3026  CB  ALA A 667      30.286 -24.870  30.276  1.00 27.20           C
ATOM   3027  H   ALA A 667      28.789 -26.569  29.392  1.00 31.70           H
ATOM   3028  HA  ALA A 667      29.859 -26.201  31.757  1.00 29.62           H
ATOM   3029  HB1 ALA A 667      30.731 -24.236  30.860  1.00 32.64           H
ATOM   3030  HB2 ALA A 667      30.942 -25.450  29.857  1.00 32.64           H
ATOM   3031  HB3 ALA A 667      29.780 -24.397  29.597  1.00 32.64           H
ATOM   3032  N   LEU A 668      27.211 -24.496  31.230  1.00 24.62           N
ATOM   3033  CA  LEU A 668      26.249 -23.616  31.899  1.00 22.77           C
ATOM   3034  C   LEU A 668      25.431 -24.355  32.974  1.00 27.23           C
ATOM   3035  O   LEU A 668      24.943 -23.731  33.930  1.00 21.17           O
ATOM   3036  CB  LEU A 668      25.310 -23.002  30.868  1.00 23.75           C
ATOM   3037  CG  LEU A 668      25.929 -21.964  29.916  1.00 30.50           C
ATOM   3038  CD1 LEU A 668      24.923 -21.549  28.834  1.00 30.20           C
ATOM   3039  CD2 LEU A 668      26.389 -20.737  30.673  1.00 29.02           C
ATOM   3040  H   LEU A 668      26.980 -24.755  30.443  1.00 29.54           H
ATOM   3041  HA  LEU A 668      26.731 -22.895  32.333  1.00 27.32           H
ATOM   3042  HB2 LEU A 668      24.951 -23.718  30.320  1.00 28.50           H
ATOM   3043  HB3 LEU A 668      24.584 -22.564  31.340  1.00 28.50           H
ATOM   3044  HG  LEU A 668      26.700 -22.355  29.477  1.00 36.60           H
ATOM   3045 HD11 LEU A 668      25.340 -20.896  28.250  1.00 36.24           H
ATOM   3046 HD12 LEU A 668      24.667 -22.333  28.324  1.00 36.24           H
ATOM   3047 HD13 LEU A 668      24.143 -21.162  29.260  1.00 36.24           H
ATOM   3048 HD21 LEU A 668      26.773 -20.105  30.045  1.00 34.82           H
ATOM   3049 HD22 LEU A 668      25.626 -20.338  31.120  1.00 34.82           H
ATOM   3050 HD23 LEU A 668      27.055 -21.001  31.326  1.00 34.82           H
ATOM   3051  N   SER A 669      25.190 -25.651  32.786  1.00 19.06           N
ATOM   3052  CA  SER A 669      24.698 -26.488  33.887  1.00 25.82           C
ATOM   3053  C   SER A 669      25.671 -26.493  35.041  1.00 21.14           C
ATOM   3054  O   SER A 669      25.290 -26.253  36.192  1.00 29.05           O
ATOM   3055  CB  SER A 669      24.456 -27.906  33.414  1.00 30.76           C
ATOM   3056  OG  SER A 669      23.372 -27.893  32.523  1.00 36.09           O
ATOM   3057  H   SER A 669      25.301 -26.069  32.042  1.00 22.87           H
ATOM   3058  HA  SER A 669      23.855 -26.129  34.205  1.00 30.98           H
ATOM   3059  HB2 SER A 669      25.246 -28.235  32.958  1.00 36.91           H
ATOM   3060  HB3 SER A 669      24.243 -28.470  34.174  1.00 36.91           H
ATOM   3061  HG  SER A 669      23.218 -28.671  32.246  1.00 43.31           H
ATOM   3062  N   LYS A 670      26.943 -26.759  34.761  1.00 22.86           N
ATOM   3063  CA  LYS A 670      27.913 -26.731  35.828  1.00 19.08           C
ATOM   3064  C   LYS A 670      27.892 -25.391  36.522  1.00 33.55           C
ATOM   3065  O   LYS A 670      27.907 -25.318  37.762  1.00 29.06           O
ATOM   3066  CB  LYS A 670      29.292 -27.028  35.273  1.00 29.44           C
ATOM   3067  CG  LYS A 670      30.411 -26.996  36.337  1.00 37.13           C
ATOM   3068  CD  LYS A 670      30.123 -27.929  37.533  1.00 40.45           C
ATOM   3069  CE  LYS A 670      30.046 -29.386  37.108  1.00 38.02           C
ATOM   3070  NZ  LYS A 670      29.921 -30.274  38.290  1.00 46.98           N1+
ATOM   3071  H   LYS A 670      27.255 -26.952  33.984  1.00 27.43           H
ATOM   3072  HA  LYS A 670      27.693 -27.415  36.479  1.00 22.90           H
ATOM   3073  HB2 LYS A 670      29.285 -27.913  34.876  1.00 35.32           H
ATOM   3074  HB3 LYS A 670      29.506 -26.366  34.597  1.00 35.32           H
ATOM   3075  HG2 LYS A 670      31.244 -27.280  35.928  1.00 44.56           H
ATOM   3076  HG3 LYS A 670      30.499 -26.091  36.676  1.00 44.56           H
ATOM   3077  HD2 LYS A 670      30.836 -27.840  38.185  1.00 48.54           H
ATOM   3078  HD3 LYS A 670      29.273 -27.684  37.931  1.00 48.54           H
ATOM   3079  HE2 LYS A 670      29.268 -29.517  36.544  1.00 45.62           H
ATOM   3080  HE3 LYS A 670      30.855 -29.625  36.629  1.00 45.62           H
ATOM   3081  HZ1 LYS A 670      29.877 -31.123  38.029  1.00 56.38           H
ATOM   3082  HZ2 LYS A 670      30.627 -30.171  38.823  1.00 56.38           H
ATOM   3083  HZ3 LYS A 670      29.184 -30.072  38.745  1.00 56.38           H
ATOM   3084  N   LEU A 671      27.831 -24.315  35.733  1.00 24.61           N
ATOM   3085  CA  LEU A 671      27.794 -22.986  36.303  1.00 31.02           C
ATOM   3086  C   LEU A 671      26.572 -22.821  37.195  1.00 23.35           C
ATOM   3087  O   LEU A 671      26.646 -22.213  38.255  1.00 20.07           O
ATOM   3088  CB  LEU A 671      27.814 -21.953  35.172  1.00 27.72           C
ATOM   3089  CG  LEU A 671      27.933 -20.501  35.605  1.00 27.54           C
ATOM   3090  CD1 LEU A 671      29.241 -20.246  36.298  1.00 24.50           C
ATOM   3091  CD2 LEU A 671      27.834 -19.578  34.376  1.00 32.59           C
ATOM   3092  H   LEU A 671      27.812 -24.336  34.874  1.00 29.53           H
ATOM   3093  HA  LEU A 671      28.585 -22.851  36.848  1.00 37.23           H
ATOM   3094  HB2 LEU A 671      28.569 -22.146  34.595  1.00 33.26           H
ATOM   3095  HB3 LEU A 671      26.990 -22.038  34.666  1.00 33.26           H
ATOM   3096  HG  LEU A 671      27.211 -20.282  36.216  1.00 33.05           H
ATOM   3097 HD11 LEU A 671      29.283 -19.312  36.560  1.00 29.40           H
ATOM   3098 HD12 LEU A 671      29.298 -20.813  37.083  1.00 29.40           H
ATOM   3099 HD13 LEU A 671      29.967 -20.451  35.688  1.00 29.40           H
ATOM   3100 HD21 LEU A 671      27.911 -18.656  34.666  1.00 39.11           H
ATOM   3101 HD22 LEU A 671      28.553 -19.793  33.761  1.00 39.11           H
ATOM   3102 HD23 LEU A 671      26.976 -19.719  33.945  1.00 39.11           H
ATOM   3103  N   HIS A 672      25.442 -23.352  36.775  1.00 27.38           N
ATOM   3104  CA  HIS A 672      24.224 -23.214  37.545  1.00 24.75           C
ATOM   3105  C   HIS A 672      24.263 -23.924  38.915  1.00 33.44           C
ATOM   3106  O   HIS A 672      23.517 -23.529  39.821  1.00 31.14           O
ATOM   3107  CB  HIS A 672      23.102 -23.732  36.675  1.00 22.10           C
ATOM   3108  CG  HIS A 672      21.754 -23.500  37.248  1.00 30.43           C
ATOM   3109  ND1 HIS A 672      20.910 -24.529  37.608  1.00 44.49           N
ATOM   3110  CD2 HIS A 672      21.110 -22.353  37.558  1.00 39.67           C
ATOM   3111  CE1 HIS A 672      19.795 -24.019  38.104  1.00 46.17           C
ATOM   3112  NE2 HIS A 672      19.896 -22.701  38.087  1.00 41.79           N
ATOM   3113  H   HIS A 672      25.353 -23.798  36.045  1.00 32.86           H
ATOM   3114  HA  HIS A 672      24.063 -22.271  37.706  1.00 29.69           H
ATOM   3115  HB2 HIS A 672      23.214 -24.688  36.555  1.00 26.52           H
ATOM   3116  HB3 HIS A 672      23.140 -23.284  35.815  1.00 26.52           H
ATOM   3117  HD2 HIS A 672      21.432 -21.489  37.435  1.00 47.60           H
ATOM   3118  HE1 HIS A 672      19.065 -24.505  38.413  1.00 55.41           H
ATOM   3119  HE2 HIS A 672      19.293 -22.151  38.357  1.00 50.15           H
ATOM   3120  N   GLU A 673      25.111 -24.946  39.097  1.00 32.11           N
ATOM   3121  CA  GLU A 673      25.304 -25.550  40.421  1.00 30.53           C
ATOM   3122  C   GLU A 673      25.960 -24.584  41.387  1.00 36.49           C
ATOM   3123  O   GLU A 673      25.705 -24.634  42.598  1.00 44.80           O
ATOM   3124  CB  GLU A 673      26.173 -26.789  40.314  1.00 36.01           C
ATOM   3125  CG  GLU A 673      25.629 -27.891  39.392  1.00 36.28           C
ATOM   3126  CD  GLU A 673      26.570 -29.094  39.303  1.00 45.43           C
ATOM   3127  OE1 GLU A 673      27.530 -29.171  40.108  1.00 48.46           O
ATOM   3128  OE2 GLU A 673      26.352 -29.956  38.421  1.00 51.94           O1-
ATOM   3129  H   GLU A 673      25.582 -25.304  38.474  1.00 38.53           H
ATOM   3130  HA  GLU A 673      24.443 -25.810  40.785  1.00 36.63           H
ATOM   3131  HB2 GLU A 673      27.042 -26.527  39.974  1.00 43.22           H
ATOM   3132  HB3 GLU A 673      26.272 -27.172  41.200  1.00 43.22           H
ATOM   3133  HG2 GLU A 673      24.776 -28.201  39.737  1.00 43.53           H
ATOM   3134  HG3 GLU A 673      25.516 -27.530  38.499  1.00 43.53           H
ATOM   3135  N   TYR A 674      26.821 -23.713  40.880  1.00 32.14           N
ATOM   3136  CA  TYR A 674      27.478 -22.735  41.732  1.00 29.98           C
ATOM   3137  C   TYR A 674      26.614 -21.498  41.953  1.00 28.27           C
ATOM   3138  O   TYR A 674      26.748 -20.829  42.986  1.00 30.08           O
ATOM   3139  CB  TYR A 674      28.833 -22.365  41.109  1.00 27.33           C
ATOM   3140  CG  TYR A 674      29.853 -23.487  41.167  1.00 32.63           C
ATOM   3141  CD1 TYR A 674      29.869 -24.494  40.207  1.00 36.33           C
ATOM   3142  CD2 TYR A 674      30.770 -23.558  42.209  1.00 35.00           C
ATOM   3143  CE1 TYR A 674      30.780 -25.537  40.283  1.00 37.73           C
ATOM   3144  CE2 TYR A 674      31.677 -24.581  42.295  1.00 41.70           C
ATOM   3145  CZ  TYR A 674      31.687 -25.572  41.337  1.00 43.74           C
ATOM   3146  OH  TYR A 674      32.619 -26.590  41.433  1.00 39.31           O
ATOM   3147  H   TYR A 674      27.040 -23.667  40.049  1.00 38.57           H
ATOM   3148  HA  TYR A 674      27.649 -23.137  42.598  1.00 35.98           H
ATOM   3149  HB2 TYR A 674      28.696 -22.135  40.176  1.00 32.79           H
ATOM   3150  HB3 TYR A 674      29.200 -21.604  41.586  1.00 32.79           H
ATOM   3151  HD1 TYR A 674      29.256 -24.471  39.508  1.00 43.59           H
ATOM   3152  HD2 TYR A 674      30.767 -22.897  42.864  1.00 42.00           H
ATOM   3153  HE1 TYR A 674      30.789 -26.202  39.633  1.00 45.28           H
ATOM   3154  HE2 TYR A 674      32.287 -24.606  42.997  1.00 50.03           H
ATOM   3155  HH  TYR A 674      33.095 -26.480  42.116  1.00 47.17           H
ATOM   3156  N   PHE A 675      25.722 -21.180  41.016  1.00 26.56           N
ATOM   3157  CA  PHE A 675      24.893 -19.972  41.093  1.00 23.67           C
ATOM   3158  C   PHE A 675      23.483 -20.361  40.697  1.00 28.29           C
ATOM   3159  O   PHE A 675      23.048 -20.121  39.563  1.00 27.11           O
ATOM   3160  CB  PHE A 675      25.419 -18.869  40.177  1.00 23.69           C
ATOM   3161  CG  PHE A 675      26.807 -18.415  40.491  1.00 18.08           C
ATOM   3162  CD1 PHE A 675      27.886 -18.959  39.812  1.00 19.74           C
ATOM   3163  CD2 PHE A 675      27.036 -17.458  41.443  1.00 23.24           C
ATOM   3164  CE1 PHE A 675      29.173 -18.547  40.085  1.00 22.27           C
ATOM   3165  CE2 PHE A 675      28.362 -17.023  41.740  1.00 24.05           C
ATOM   3166  CZ  PHE A 675      29.416 -17.568  41.046  1.00 21.43           C
ATOM   3167  H   PHE A 675      25.575 -21.654  40.314  1.00 31.87           H
ATOM   3168  HA  PHE A 675      24.881 -19.641  42.004  1.00 28.40           H
ATOM   3169  HB2 PHE A 675      25.416 -19.196  39.264  1.00 28.43           H
ATOM   3170  HB3 PHE A 675      24.834 -18.099  40.250  1.00 28.43           H
ATOM   3171  HD1 PHE A 675      27.739 -19.607  39.162  1.00 23.68           H
ATOM   3172  HD2 PHE A 675      26.317 -17.087  41.903  1.00 27.89           H
ATOM   3173  HE1 PHE A 675      29.886 -18.921  39.618  1.00 26.72           H
ATOM   3174  HE2 PHE A 675      28.510 -16.370  42.385  1.00 28.86           H
ATOM   3175  HZ  PHE A 675      30.287 -17.299  41.230  1.00 25.72           H
ATOM   3176  N   PRO A 676      22.730 -20.981  41.610  1.00 34.11           N
ATOM   3177  CA  PRO A 676      21.402 -21.500  41.221  1.00 34.29           C
ATOM   3178  C   PRO A 676      20.371 -20.410  40.958  1.00 20.89           C
ATOM   3179  O   PRO A 676      19.356 -20.670  40.296  1.00 22.75           O
ATOM   3180  CB  PRO A 676      21.015 -22.399  42.404  1.00 33.60           C
ATOM   3181  CG  PRO A 676      21.852 -21.855  43.583  1.00 35.31           C
ATOM   3182  CD  PRO A 676      23.141 -21.398  42.964  1.00 23.35           C
ATOM   3183  HA  PRO A 676      21.485 -22.049  40.426  1.00 41.14           H
ATOM   3184  HB2 PRO A 676      20.066 -22.315  42.586  1.00 40.32           H
ATOM   3185  HB3 PRO A 676      21.250 -23.320  42.209  1.00 40.32           H
ATOM   3186  HG2 PRO A 676      21.388 -21.112  43.999  1.00 42.37           H
ATOM   3187  HG3 PRO A 676      22.012 -22.564  44.226  1.00 42.37           H
ATOM   3188  HD2 PRO A 676      23.505 -20.645  43.455  1.00 28.02           H
ATOM   3189  HD3 PRO A 676      23.773 -22.133  42.916  1.00 28.02           H
ATOM   3190  N   GLU A 677      20.612 -19.194  41.385  1.00 27.69           N
ATOM   3191  CA  GLU A 677      19.726 -18.097  41.016  1.00 29.43           C
ATOM   3192  C   GLU A 677      19.912 -17.610  39.577  1.00 23.14           C
ATOM   3193  O   GLU A 677      19.304 -16.612  39.193  1.00 29.12           O
ATOM   3194  CB  GLU A 677      19.948 -16.929  41.966  1.00 31.56           C
ATOM   3195  CG  GLU A 677      19.403 -17.144  43.367  1.00 43.77           C
ATOM   3196  CD  GLU A 677      19.262 -15.824  44.125  1.00 58.25           C
ATOM   3197  OE1 GLU A 677      20.305 -15.261  44.542  1.00 62.21           O
ATOM   3198  OE2 GLU A 677      18.107 -15.333  44.277  1.00 68.21           O1-
ATOM   3199  H   GLU A 677      21.274 -18.968  41.885  1.00 33.23           H
ATOM   3200  HA  GLU A 677      18.806 -18.391  41.113  1.00 35.32           H
ATOM   3201  HB2 GLU A 677      20.902 -16.769  42.043  1.00 37.87           H
ATOM   3202  HB3 GLU A 677      19.514 -16.143  41.598  1.00 37.87           H
ATOM   3203  HG2 GLU A 677      18.527 -17.556  43.309  1.00 52.52           H
ATOM   3204  HG3 GLU A 677      20.010 -17.715  43.862  1.00 52.52           H
ATOM   3205  N   MET A 678      20.775 -18.234  38.796  1.00 27.53           N
ATOM   3206  CA  MET A 678      21.079 -17.775  37.448  1.00 26.67           C
ATOM   3207  C   MET A 678      20.124 -18.403  36.461  1.00 24.15           C
ATOM   3208  O   MET A 678      20.025 -19.633  36.389  1.00 32.03           O
ATOM   3209  CB  MET A 678      22.495 -18.167  37.053  1.00 21.68           C
ATOM   3210  CG  MET A 678      22.804 -18.027  35.552  1.00 34.77           C
ATOM   3211  SD  MET A 678      24.462 -18.609  35.227  1.00 33.10           S
ATOM   3212  CE  MET A 678      24.080 -20.380  35.039  1.00 39.31           C
ATOM   3213  H   MET A 678      21.208 -18.940  39.027  1.00 33.03           H
ATOM   3214  HA  MET A 678      21.002 -16.809  37.407  1.00 32.00           H
ATOM   3215  HB2 MET A 678      23.119 -17.602  37.535  1.00 26.02           H
ATOM   3216  HB3 MET A 678      22.640 -19.095  37.297  1.00 26.02           H
ATOM   3217  HG2 MET A 678      22.181 -18.565  35.039  1.00 41.72           H
ATOM   3218  HG3 MET A 678      22.746 -17.095  35.292  1.00 41.72           H
ATOM   3219  HE1 MET A 678      24.901 -20.861  34.852  1.00 47.18           H
ATOM   3220  HE2 MET A 678      23.685 -20.706  35.863  1.00 47.18           H
ATOM   3221  HE3 MET A 678      23.455 -20.492  34.306  1.00 47.18           H
ATOM   3222  N   GLN A 679      19.489 -17.567  35.654  1.00 28.01           N
ATOM   3223  CA  GLN A 679      18.632 -18.023  34.573  1.00 19.36           C
ATOM   3224  C   GLN A 679      19.416 -18.078  33.269  1.00 26.22           C
ATOM   3225  O   GLN A 679      20.087 -17.105  32.891  1.00 26.30           O
ATOM   3226  CB  GLN A 679      17.416 -17.098  34.435  1.00 23.10           C
ATOM   3227  CG  GLN A 679      16.656 -17.302  33.130  1.00 28.10           C
ATOM   3228  CD  GLN A 679      15.474 -16.347  32.954  1.00 32.48           C
ATOM   3229  OE1 GLN A 679      15.548 -15.164  33.287  1.00 36.26           O
ATOM   3230  NE2 GLN A 679      14.383 -16.865  32.409  1.00 35.98           N
ATOM   3231  H   GLN A 679      19.540 -16.711  35.715  1.00 33.62           H
ATOM   3232  HA  GLN A 679      18.312 -18.917  34.773  1.00 23.23           H
ATOM   3233  HB2 GLN A 679      16.804 -17.270  35.167  1.00 27.72           H
ATOM   3234  HB3 GLN A 679      17.716 -16.176  34.464  1.00 27.72           H
ATOM   3235  HG2 GLN A 679      17.264 -17.162  32.388  1.00 33.72           H
ATOM   3236  HG3 GLN A 679      16.311 -18.209  33.107  1.00 33.72           H
ATOM   3237 HE21 GLN A 679      14.369 -17.693  32.177  1.00 43.17           H
ATOM   3238 HE22 GLN A 679      13.689 -16.372  32.287  1.00 43.17           H
ATOM   3239  N   ILE A 680      19.295 -19.199  32.565  1.00 20.27           N
ATOM   3240  CA  ILE A 680      19.894 -19.382  31.254  1.00 28.39           C
ATOM   3241  C   ILE A 680      18.880 -18.887  30.236  1.00 29.59           C
ATOM   3242  O   ILE A 680      17.854 -19.526  30.019  1.00 23.94           O
ATOM   3243  CB  ILE A 680      20.266 -20.848  31.021  1.00 28.94           C
ATOM   3244  CG1 ILE A 680      21.287 -21.266  32.096  1.00 33.53           C
ATOM   3245  CG2 ILE A 680      20.810 -21.048  29.595  1.00 27.42           C
ATOM   3246  CD1 ILE A 680      21.640 -22.775  32.122  1.00 35.57           C
ATOM   3247  H   ILE A 680      18.856 -19.887  32.838  1.00 24.33           H
ATOM   3248  HA  ILE A 680      20.697 -18.842  31.183  1.00 34.06           H
ATOM   3249  HB  ILE A 680      19.467 -21.389  31.125  1.00 34.73           H
ATOM   3250 HG12 ILE A 680      22.110 -20.777  31.945  1.00 40.23           H
ATOM   3251 HG13 ILE A 680      20.928 -21.036  32.968  1.00 40.23           H
ATOM   3252 HG21 ILE A 680      21.037 -21.983  29.473  1.00 32.90           H
ATOM   3253 HG22 ILE A 680      20.127 -20.787  28.958  1.00 32.90           H
ATOM   3254 HG23 ILE A 680      21.600 -20.497  29.479  1.00 32.90           H
ATOM   3255 HD11 ILE A 680      22.285 -22.936  32.828  1.00 42.69           H
ATOM   3256 HD12 ILE A 680      20.832 -23.286  32.289  1.00 42.69           H
ATOM   3257 HD13 ILE A 680      22.018 -23.025  31.264  1.00 42.69           H
ATOM   3258  N   LEU A 681      19.124 -17.712  29.656  1.00 25.26           N
ATOM   3259  CA  LEU A 681      18.105 -17.156  28.777  1.00 21.64           C
ATOM   3260  C   LEU A 681      18.196 -17.770  27.395  1.00 18.87           C
ATOM   3261  O   LEU A 681      17.178 -18.111  26.794  1.00 23.19           O
ATOM   3262  CB  LEU A 681      18.237 -15.640  28.672  1.00 27.51           C
ATOM   3263  CG  LEU A 681      17.187 -14.676  29.226  1.00 33.25           C
ATOM   3264  CD1 LEU A 681      17.526 -13.275  28.722  1.00 35.29           C
ATOM   3265  CD2 LEU A 681      15.756 -15.051  28.823  1.00 40.45           C
ATOM   3266  H   LEU A 681      19.836 -17.240  29.750  1.00 30.32           H
ATOM   3267  HA  LEU A 681      17.228 -17.358  29.140  1.00 25.97           H
ATOM   3268  HB2 LEU A 681      19.070 -15.401  29.107  1.00 33.02           H
ATOM   3269  HB3 LEU A 681      18.316 -15.430  27.729  1.00 33.02           H
ATOM   3270  HG  LEU A 681      17.238 -14.671  30.195  1.00 39.90           H
ATOM   3271 HD11 LEU A 681      16.869 -12.649  29.065  1.00 42.35           H
ATOM   3272 HD12 LEU A 681      18.411 -13.032  29.038  1.00 42.35           H
ATOM   3273 HD13 LEU A 681      17.509 -13.275  27.753  1.00 42.35           H
ATOM   3274 HD21 LEU A 681      15.142 -14.404  29.204  1.00 48.54           H
ATOM   3275 HD22 LEU A 681      15.688 -15.042  27.856  1.00 48.54           H
ATOM   3276 HD23 LEU A 681      15.555 -15.938  29.161  1.00 48.54           H
ATOM   3277  N   ALA A 682      19.395 -17.927  26.866  1.00 19.58           N
ATOM   3278  CA  ALA A 682      19.480 -18.520  25.539  1.00 19.89           C
ATOM   3279  C   ALA A 682      20.898 -18.978  25.318  1.00 17.67           C
ATOM   3280  O   ALA A 682      21.841 -18.232  25.578  1.00 23.21           O
ATOM   3281  CB  ALA A 682      19.045 -17.522  24.439  1.00 25.79           C
ATOM   3282  H   ALA A 682      20.144 -17.711  27.231  1.00 23.49           H
ATOM   3283  HA  ALA A 682      18.899 -19.295  25.495  1.00 23.87           H
ATOM   3284  HB1 ALA A 682      19.116 -17.956  23.574  1.00 30.95           H
ATOM   3285  HB2 ALA A 682      18.126 -17.256  24.601  1.00 30.95           H
ATOM   3286  HB3 ALA A 682      19.626 -16.746  24.470  1.00 30.95           H
ATOM   3287  N   VAL A 683      21.034 -20.189  24.776  1.00 18.42           N
ATOM   3288  CA  VAL A 683      22.339 -20.760  24.510  1.00 17.04           C
ATOM   3289  C   VAL A 683      23.091 -19.946  23.463  1.00 26.42           C
ATOM   3290  O   VAL A 683      24.328 -19.986  23.451  1.00 22.12           O
ATOM   3291  CB  VAL A 683      22.200 -22.251  24.113  1.00 24.14           C
ATOM   3292  CG1 VAL A 683      21.257 -22.395  22.977  1.00 30.85           C
ATOM   3293  CG2 VAL A 683      23.539 -22.860  23.716  1.00 28.49           C
ATOM   3294  H   VAL A 683      20.377 -20.698  24.555  1.00 22.10           H
ATOM   3295  HA  VAL A 683      22.859 -20.727  25.328  1.00 20.44           H
ATOM   3296  HB  VAL A 683      21.849 -22.752  24.866  1.00 28.97           H
ATOM   3297 HG11 VAL A 683      21.184 -23.334  22.745  1.00 37.03           H
ATOM   3298 HG12 VAL A 683      20.390 -22.051  23.242  1.00 37.03           H
ATOM   3299 HG13 VAL A 683      21.596 -21.892  22.220  1.00 37.03           H
ATOM   3300 HG21 VAL A 683      23.403 -23.790  23.477  1.00 34.19           H
ATOM   3301 HG22 VAL A 683      23.894 -22.371  22.957  1.00 34.19           H
ATOM   3302 HG23 VAL A 683      24.149 -22.797  24.467  1.00 34.19           H
ATOM   3303  N   SER A 684      22.398 -19.188  22.598  1.00 17.91           N
ATOM   3304  CA  SER A 684      23.038 -18.127  21.829  1.00 14.67           C
ATOM   3305  C   SER A 684      22.380 -16.797  22.161  1.00 18.71           C
ATOM   3306  O   SER A 684      21.189 -16.607  21.903  1.00 16.55           O
ATOM   3307  CB  SER A 684      22.971 -18.379  20.318  1.00 22.42           C
ATOM   3308  OG  SER A 684      23.538 -17.250  19.611  1.00 23.64           O
ATOM   3309  H   SER A 684      21.556 -19.274  22.444  1.00 21.49           H
ATOM   3310  HA  SER A 684      23.972 -18.072  22.082  1.00 17.61           H
ATOM   3311  HB2 SER A 684      23.478 -19.177  20.104  1.00 26.90           H
ATOM   3312  HB3 SER A 684      22.044 -18.489  20.053  1.00 26.90           H
ATOM   3313  HG  SER A 684      24.340 -17.143  19.836  1.00 28.37           H
ATOM   3314  N   GLY A 685      23.170 -15.870  22.688  1.00 15.54           N
ATOM   3315  CA  GLY A 685      22.743 -14.516  22.944  1.00 19.74           C
ATOM   3316  C   GLY A 685      23.315 -13.567  21.906  1.00 13.86           C
ATOM   3317  O   GLY A 685      23.414 -12.345  22.110  1.00 12.17           O
ATOM   3318  H   GLY A 685      23.988 -16.015  22.912  1.00 18.65           H
ATOM   3319  HA2 GLY A 685      21.774 -14.466  22.914  1.00 23.69           H
ATOM   3320  HA3 GLY A 685      23.043 -14.236  23.823  1.00 23.69           H
ATOM   3321  N   ASN A 686      23.699 -14.120  20.769  1.00 13.93           N
ATOM   3322  CA  ASN A 686      24.247 -13.336  19.656  1.00 18.30           C
ATOM   3323  C   ASN A 686      25.629 -12.762  19.977  1.00 18.29           C
ATOM   3324  O   ASN A 686      26.134 -11.908  19.247  1.00 11.57           O
ATOM   3325  CB  ASN A 686      23.290 -12.188  19.216  1.00 13.68           C
ATOM   3326  CG  ASN A 686      22.271 -12.648  18.163  1.00 18.67           C
ATOM   3327  OD1 ASN A 686      22.192 -13.838  17.832  1.00 16.29           O
ATOM   3328  ND2 ASN A 686      21.508 -11.689  17.598  1.00 15.85           N
ATOM   3329  H   ASN A 686      23.654 -14.963  20.607  1.00 16.71           H
ATOM   3330  HA  ASN A 686      24.353 -13.927  18.894  1.00 21.96           H
ATOM   3331  HB2 ASN A 686      22.799 -11.870  19.990  1.00 16.42           H
ATOM   3332  HB3 ASN A 686      23.813 -11.467  18.834  1.00 16.42           H
ATOM   3333 HD21 ASN A 686      20.923 -11.899  17.003  1.00 19.02           H
ATOM   3334 HD22 ASN A 686      21.606 -10.868  17.833  1.00 19.02           H
ATOM   3335  N   TYR A 687      26.262 -13.207  21.049  1.00 18.83           N
ATOM   3336  CA  TYR A 687      27.619 -12.781  21.340  1.00 18.50           C
ATOM   3337  C   TYR A 687      28.688 -13.675  20.674  1.00 17.99           C
ATOM   3338  O   TYR A 687      29.881 -13.466  20.896  1.00 25.27           O
ATOM   3339  CB  TYR A 687      27.753 -12.718  22.865  1.00 13.54           C
ATOM   3340  CG  TYR A 687      28.834 -11.849  23.385  1.00 12.98           C
ATOM   3341  CD1 TYR A 687      28.842 -10.473  23.123  1.00 17.14           C
ATOM   3342  CD2 TYR A 687      29.843 -12.383  24.173  1.00 18.58           C
ATOM   3343  CE1 TYR A 687      29.832  -9.673  23.612  1.00 17.52           C
ATOM   3344  CE2 TYR A 687      30.849 -11.594  24.658  1.00 21.64           C
ATOM   3345  CZ  TYR A 687      30.849 -10.237  24.380  1.00 24.97           C
ATOM   3346  OH  TYR A 687      31.862  -9.451  24.873  1.00 28.27           O
ATOM   3347  H   TYR A 687      25.930 -13.754  21.623  1.00 22.59           H
ATOM   3348  HA  TYR A 687      27.740 -11.881  20.999  1.00 22.20           H
ATOM   3349  HB2 TYR A 687      26.917 -12.391  23.232  1.00 16.25           H
ATOM   3350  HB3 TYR A 687      27.920 -13.616  23.194  1.00 16.25           H
ATOM   3351  HD1 TYR A 687      28.167 -10.101  22.603  1.00 20.57           H
ATOM   3352  HD2 TYR A 687      29.849 -13.295  24.353  1.00 22.30           H
ATOM   3353  HE1 TYR A 687      29.837  -8.763  23.422  1.00 21.03           H
ATOM   3354  HE2 TYR A 687      31.526 -11.965  25.177  1.00 25.97           H
ATOM   3355  HH  TYR A 687      32.401  -9.920  25.314  1.00 33.93           H
ATOM   3356  N   CYS A 688      28.300 -14.615  19.809  1.00 14.55           N
ATOM   3357  CA  CYS A 688      29.263 -15.573  19.250  1.00 16.31           C
ATOM   3358  C   CYS A 688      30.266 -14.900  18.283  1.00 17.58           C
ATOM   3359  O   CYS A 688      31.482 -15.002  18.483  1.00 14.54           O
ATOM   3360  CB  CYS A 688      28.528 -16.747  18.583  1.00 17.92           C
ATOM   3361  SG  CYS A 688      26.896 -17.234  19.316  1.00 24.14           S1-
ATOM   3362  H   CYS A 688      27.493 -14.720  19.530  1.00 17.45           H
ATOM   3363  HA  CYS A 688      29.780 -15.941  19.984  1.00 19.57           H
ATOM   3364  HB2 CYS A 688      29.104 -17.527  18.623  1.00 21.50           H
ATOM   3365  HB3 CYS A 688      28.368 -16.515  17.655  1.00 21.50           H
ATOM   3366  N   THR A 689      29.814 -14.176  17.240  1.00 15.98           N
ATOM   3367  CA  THR A 689      28.468 -14.034  16.723  1.00 17.34           C
ATOM   3368  C   THR A 689      28.360 -14.890  15.486  1.00 14.57           C
ATOM   3369  O   THR A 689      29.276 -14.897  14.726  1.00 11.01           O
ATOM   3370  CB  THR A 689      28.196 -12.587  16.336  1.00 15.40           C
ATOM   3371  OG1 THR A 689      28.382 -11.773  17.469  1.00 13.40           O
ATOM   3372  CG2 THR A 689      26.789 -12.388  15.824  1.00 13.12           C
ATOM   3373  H   THR A 689      30.360 -13.706  16.770  1.00 19.18           H
ATOM   3374  HA  THR A 689      27.816 -14.326  17.380  1.00 20.80           H
ATOM   3375  HB  THR A 689      28.816 -12.317  15.640  1.00 18.48           H
ATOM   3376  HG1 THR A 689      27.853 -12.005  18.079  1.00 16.08           H
ATOM   3377 HG21 THR A 689      26.651 -11.458  15.588  1.00 15.74           H
ATOM   3378 HG22 THR A 689      26.641 -12.938  15.039  1.00 15.74           H
ATOM   3379 HG23 THR A 689      26.149 -12.638  16.509  1.00 15.74           H
ATOM   3380  N   ASP A 690      27.265 -15.626  15.299  1.00 15.01           N
ATOM   3381  CA  ASP A 690      27.121 -16.563  14.195  1.00 13.22           C
ATOM   3382  C   ASP A 690      26.182 -15.977  13.152  1.00 15.34           C
ATOM   3383  O   ASP A 690      25.048 -15.595  13.476  1.00 16.54           O
ATOM   3384  CB  ASP A 690      26.594 -17.920  14.690  1.00 21.89           C
ATOM   3385  CG  ASP A 690      26.653 -18.995  13.598  1.00 19.66           C
ATOM   3386  OD1 ASP A 690      27.726 -19.148  12.934  1.00 19.15           O
ATOM   3387  OD2 ASP A 690      25.625 -19.677  13.365  1.00 26.01           O1-
ATOM   3388  H   ASP A 690      26.577 -15.597  15.814  1.00 18.01           H
ATOM   3389  HA  ASP A 690      27.986 -16.706  13.781  1.00 15.86           H
ATOM   3390  HB2 ASP A 690      27.135 -18.218  15.438  1.00 26.26           H
ATOM   3391  HB3 ASP A 690      25.669 -17.820  14.966  1.00 26.26           H
ATOM   3392  N   LYS A 691      26.674 -15.876  11.912  1.00 15.85           N
ATOM   3393  CA  LYS A 691      25.909 -15.472  10.731  1.00 16.28           C
ATOM   3394  C   LYS A 691      25.296 -14.070  10.800  1.00 15.56           C
ATOM   3395  O   LYS A 691      24.298 -13.802  10.135  1.00 14.19           O
ATOM   3396  CB  LYS A 691      24.808 -16.491  10.458  1.00 16.35           C
ATOM   3397  CG  LYS A 691      25.367 -17.804   9.952  1.00 13.21           C
ATOM   3398  CD  LYS A 691      24.428 -18.977  10.162  1.00 16.63           C
ATOM   3399  CE  LYS A 691      25.047 -20.265   9.586  1.00 24.01           C
ATOM   3400  NZ  LYS A 691      24.177 -21.444   9.753  1.00 25.82           N
ATOM   3401  H   LYS A 691      27.496 -16.046  11.725  1.00 19.02           H
ATOM   3402  HA  LYS A 691      26.507 -15.484   9.968  1.00 19.54           H
ATOM   3403  HB2 LYS A 691      24.207 -16.138   9.783  1.00 19.62           H
ATOM   3404  HB3 LYS A 691      24.323 -16.665  11.280  1.00 19.62           H
ATOM   3405  HG2 LYS A 691      26.193 -17.996  10.422  1.00 15.85           H
ATOM   3406  HG3 LYS A 691      25.539 -17.727   9.000  1.00 15.85           H
ATOM   3407  HD2 LYS A 691      23.590 -18.807   9.704  1.00 19.96           H
ATOM   3408  HD3 LYS A 691      24.277 -19.105  11.111  1.00 19.96           H
ATOM   3409  HE2 LYS A 691      25.885 -20.444  10.043  1.00 28.82           H
ATOM   3410  HE3 LYS A 691      25.207 -20.142   8.637  1.00 28.82           H
ATOM   3411  HZ1 LYS A 691      24.027 -21.592  10.618  1.00 30.99           H
ATOM   3412  HZ2 LYS A 691      24.566 -22.162   9.399  1.00 30.99           H
ATOM   3413  N   LYS A 692      25.849 -13.166  11.579  1.00 16.88           N
ATOM   3414  CA  LYS A 692      25.503 -11.755  11.552  1.00 14.44           C
ATOM   3415  C   LYS A 692      26.801 -10.966  11.544  1.00 16.82           C
ATOM   3416  O   LYS A 692      27.787 -11.430  12.114  1.00 19.95           O
ATOM   3417  CB  LYS A 692      24.675 -11.346  12.791  1.00 16.10           C
ATOM   3418  CG  LYS A 692      23.185 -11.663  12.732  1.00 15.06           C
ATOM   3419  CD  LYS A 692      22.825 -13.105  13.195  1.00 17.08           C
ATOM   3420  CE  LYS A 692      23.022 -13.269  14.672  1.00 11.91           C
ATOM   3421  NZ  LYS A 692      22.794 -14.696  15.110  1.00 16.54           N1+
ATOM   3422  H   LYS A 692      26.456 -13.352  12.160  1.00 20.26           H
ATOM   3423  HA  LYS A 692      25.000 -11.549  10.749  1.00 17.33           H
ATOM   3424  HB2 LYS A 692      25.038 -11.804  13.566  1.00 19.32           H
ATOM   3425  HB3 LYS A 692      24.762 -10.387  12.914  1.00 19.32           H
ATOM   3426  HG2 LYS A 692      22.711 -11.041  13.307  1.00 18.07           H
ATOM   3427  HG3 LYS A 692      22.880 -11.561  11.817  1.00 18.07           H
ATOM   3428  HD2 LYS A 692      21.894 -13.284  12.990  1.00 20.49           H
ATOM   3429  HD3 LYS A 692      23.398 -13.741  12.739  1.00 20.49           H
ATOM   3430  HE2 LYS A 692      23.931 -13.022  14.902  1.00 14.29           H
ATOM   3431  HE3 LYS A 692      22.391 -12.703  15.143  1.00 14.29           H
ATOM   3432  HZ1 LYS A 692      22.917 -14.767  15.989  1.00 19.85           H
ATOM   3433  HZ2 LYS A 692      21.963 -14.946  14.914  1.00 19.85           H
ATOM   3434  HZ3 LYS A 692      23.365 -15.237  14.694  1.00 19.85           H
ATOM   3435  N   PRO A 693      26.858  -9.809  10.877  1.00 17.62           N
ATOM   3436  CA  PRO A 693      28.067  -8.973  10.987  1.00 21.22           C
ATOM   3437  C   PRO A 693      28.236  -8.451  12.403  1.00 19.37           C
ATOM   3438  O   PRO A 693      27.296  -7.963  13.045  1.00 19.88           O
ATOM   3439  CB  PRO A 693      27.812  -7.829  10.011  1.00 16.86           C
ATOM   3440  CG  PRO A 693      26.319  -7.696   9.993  1.00 22.13           C
ATOM   3441  CD  PRO A 693      25.813  -9.144  10.079  1.00 18.90           C
ATOM   3442  HA  PRO A 693      28.857  -9.468  10.719  1.00 25.46           H
ATOM   3443  HB2 PRO A 693      28.228  -7.016  10.338  1.00 20.23           H
ATOM   3444  HB3 PRO A 693      28.150  -8.063   9.132  1.00 20.23           H
ATOM   3445  HG2 PRO A 693      26.025  -7.180  10.760  1.00 26.56           H
ATOM   3446  HG3 PRO A 693      26.035  -7.279   9.164  1.00 26.56           H
ATOM   3447  HD2 PRO A 693      24.960  -9.178  10.539  1.00 22.69           H
ATOM   3448  HD3 PRO A 693      25.758  -9.538   9.194  1.00 22.69           H
ATOM   3449  N   ALA A 694      29.443  -8.557  12.897  1.00 10.91           N
ATOM   3450  CA  ALA A 694      29.648  -8.222  14.291  1.00 16.11           C
ATOM   3451  C   ALA A 694      31.091  -7.802  14.440  1.00 14.95           C
ATOM   3452  O   ALA A 694      31.991  -8.533  14.032  1.00 14.64           O
ATOM   3453  CB  ALA A 694      29.316  -9.418  15.220  1.00 17.84           C
ATOM   3454  H   ALA A 694      30.144  -8.811  12.468  1.00 13.09           H
ATOM   3455  HA  ALA A 694      29.081  -7.473  14.534  1.00 19.33           H
ATOM   3456  HB1 ALA A 694      29.466  -9.153  16.141  1.00 21.41           H
ATOM   3457  HB2 ALA A 694      28.387  -9.666  15.094  1.00 21.41           H
ATOM   3458  HB3 ALA A 694      29.893 -10.164  14.992  1.00 21.41           H
ATOM   3459  N   ALA A 695      31.291  -6.650  15.068  1.00 11.66           N
ATOM   3460  CA  ALA A 695      32.647  -6.212  15.368  1.00 16.99           C
ATOM   3461  C   ALA A 695      33.418  -7.244  16.203  1.00 12.27           C
ATOM   3462  O   ALA A 695      34.633  -7.354  16.073  1.00 12.04           O
ATOM   3463  CB  ALA A 695      32.613  -4.877  16.113  1.00 14.56           C
ATOM   3464  H   ALA A 695      30.672  -6.113  15.327  1.00 13.99           H
ATOM   3465  HA  ALA A 695      33.127  -6.079  14.536  1.00 20.39           H
ATOM   3466  HB1 ALA A 695      33.523  -4.600  16.305  1.00 17.48           H
ATOM   3467  HB2 ALA A 695      32.176  -4.215  15.555  1.00 17.48           H
ATOM   3468  HB3 ALA A 695      32.120  -4.990  16.941  1.00 17.48           H
ATOM   3469  N   ILE A 696      32.737  -8.035  17.044  1.00 15.40           N
ATOM   3470  CA  ILE A 696      33.481  -8.918  17.922  1.00 13.70           C
ATOM   3471  C   ILE A 696      34.241  -9.975  17.138  1.00 12.10           C
ATOM   3472  O   ILE A 696      35.325 -10.397  17.560  1.00 12.27           O
ATOM   3473  CB  ILE A 696      32.558  -9.531  18.998  1.00 19.77           C
ATOM   3474  CG1 ILE A 696      33.418 -10.170  20.082  1.00 15.00           C
ATOM   3475  CG2 ILE A 696      31.618 -10.551  18.413  1.00 15.64           C
ATOM   3476  CD1 ILE A 696      32.761 -10.342  21.457  1.00 19.71           C
ATOM   3477  H   ILE A 696      31.881  -8.073  17.118  1.00 18.48           H
ATOM   3478  HA  ILE A 696      34.143  -8.384  18.389  1.00 16.44           H
ATOM   3479  HB  ILE A 696      32.033  -8.820  19.398  1.00 23.73           H
ATOM   3480 HG12 ILE A 696      33.685 -11.052  19.778  1.00 18.00           H
ATOM   3481 HG13 ILE A 696      34.208  -9.621  20.207  1.00 18.00           H
ATOM   3482 HG21 ILE A 696      31.060 -10.909  19.121  1.00 18.76           H
ATOM   3483 HG22 ILE A 696      31.066 -10.122  17.741  1.00 18.76           H
ATOM   3484 HG23 ILE A 696      32.138 -11.264  18.009  1.00 18.76           H
ATOM   3485 HD11 ILE A 696      33.398 -10.755  22.061  1.00 23.66           H
ATOM   3486 HD12 ILE A 696      32.503  -9.470  21.794  1.00 23.66           H
ATOM   3487 HD13 ILE A 696      31.978 -10.906  21.363  1.00 23.66           H
ATOM   3488  N   ASN A 697      33.725 -10.397  15.973  1.00 11.01           N
ATOM   3489  CA  ASN A 697      34.430 -11.382  15.162  1.00 11.48           C
ATOM   3490  C   ASN A 697      35.616 -10.772  14.437  1.00 18.66           C
ATOM   3491  O   ASN A 697      36.624 -11.454  14.193  1.00 13.89           O
ATOM   3492  CB  ASN A 697      33.494 -11.993  14.123  1.00 13.11           C
ATOM   3493  CG  ASN A 697      32.349 -12.783  14.747  1.00 16.88           C
ATOM   3494  OD1 ASN A 697      32.407 -13.211  15.901  1.00 16.11           O
ATOM   3495  ND2 ASN A 697      31.314 -12.997  13.966  1.00 17.35           N
ATOM   3496  H   ASN A 697      32.979 -10.128  15.641  1.00 13.21           H
ATOM   3497  HA  ASN A 697      34.757 -12.094  15.734  1.00 13.78           H
ATOM   3498  HB2 ASN A 697      33.110 -11.282  13.587  1.00 15.73           H
ATOM   3499  HB3 ASN A 697      34.001 -12.597  13.558  1.00 15.73           H
ATOM   3500 HD21 ASN A 697      30.637 -13.437  14.261  1.00 20.82           H
ATOM   3501 HD22 ASN A 697      31.315 -12.697  13.160  1.00 20.82           H
ATOM   3502  N   TRP A 698      35.456  -9.524  14.004  1.00 15.80           N
ATOM   3503  CA  TRP A 698      36.529  -8.805  13.356  1.00 10.66           C
ATOM   3504  C   TRP A 698      37.702  -8.596  14.315  1.00 17.40           C
ATOM   3505  O   TRP A 698      38.848  -8.798  13.933  1.00 14.62           O
ATOM   3506  CB  TRP A 698      36.012  -7.467  12.849  1.00 15.60           C
ATOM   3507  CG  TRP A 698      37.054  -6.565  12.277  1.00 14.70           C
ATOM   3508  CD1 TRP A 698      37.432  -5.367  12.771  1.00 15.52           C
ATOM   3509  CD2 TRP A 698      37.793  -6.760  11.059  1.00 13.21           C
ATOM   3510  NE1 TRP A 698      38.384  -4.785  11.943  1.00 16.10           N
ATOM   3511  CE2 TRP A 698      38.623  -5.635  10.891  1.00 12.76           C
ATOM   3512  CE3 TRP A 698      37.851  -7.782  10.108  1.00  9.66           C
ATOM   3513  CZ2 TRP A 698      39.504  -5.520   9.826  1.00 10.72           C
ATOM   3514  CZ3 TRP A 698      38.691  -7.646   9.040  1.00 12.11           C
ATOM   3515  CH2 TRP A 698      39.530  -6.526   8.921  1.00 12.19           C
ATOM   3516  H   TRP A 698      34.726  -9.074  14.077  1.00 18.96           H
ATOM   3517  HA  TRP A 698      36.845  -9.317  12.596  1.00 12.80           H
ATOM   3518  HB2 TRP A 698      35.355  -7.633  12.155  1.00 18.72           H
ATOM   3519  HB3 TRP A 698      35.593  -6.998  13.588  1.00 18.72           H
ATOM   3520  HD1 TRP A 698      37.094  -4.981  13.546  1.00 18.63           H
ATOM   3521  HE1 TRP A 698      38.776  -4.032  12.080  1.00 19.33           H
ATOM   3522  HE3 TRP A 698      37.308  -8.533  10.189  1.00 11.59           H
ATOM   3523  HZ2 TRP A 698      40.043  -4.769   9.727  1.00 12.87           H
ATOM   3524  HZ3 TRP A 698      38.744  -8.327   8.410  1.00 14.53           H
ATOM   3525  HH2 TRP A 698      40.097  -6.460   8.187  1.00 14.63           H
ATOM   3526  N   ILE A 699      37.430  -8.217  15.557  1.00 14.56           N
ATOM   3527  CA  ILE A 699      38.476  -7.823  16.501  1.00 17.58           C
ATOM   3528  C   ILE A 699      39.057  -9.003  17.260  1.00 20.05           C
ATOM   3529  O   ILE A 699      40.254  -9.017  17.553  1.00 17.68           O
ATOM   3530  CB  ILE A 699      37.914  -6.784  17.468  1.00 18.70           C
ATOM   3531  CG1 ILE A 699      37.790  -5.483  16.737  1.00 21.22           C
ATOM   3532  CG2 ILE A 699      38.792  -6.618  18.712  1.00 26.87           C
ATOM   3533  CD1 ILE A 699      36.869  -4.564  17.417  1.00 17.75           C
ATOM   3534  H   ILE A 699      36.636  -8.179  15.886  1.00 17.48           H
ATOM   3535  HA  ILE A 699      39.200  -7.406  16.007  1.00 21.10           H
ATOM   3536  HB  ILE A 699      37.030  -7.067  17.748  1.00 22.45           H
ATOM   3537 HG12 ILE A 699      38.661  -5.059  16.689  1.00 25.47           H
ATOM   3538 HG13 ILE A 699      37.449  -5.649  15.844  1.00 25.47           H
ATOM   3539 HG21 ILE A 699      38.394  -5.950  19.292  1.00 32.24           H
ATOM   3540 HG22 ILE A 699      38.846  -7.469  19.174  1.00 32.24           H
ATOM   3541 HG23 ILE A 699      39.677  -6.333  18.437  1.00 32.24           H
ATOM   3542 HD11 ILE A 699      36.818  -3.737  16.912  1.00 21.30           H
ATOM   3543 HD12 ILE A 699      35.992  -4.976  17.466  1.00 21.30           H
ATOM   3544 HD13 ILE A 699      37.203  -4.386  18.310  1.00 21.30           H
ATOM   3545  N   GLU A 700      38.241 -10.006  17.619  1.00 20.50           N
ATOM   3546  CA  GLU A 700      38.735 -11.150  18.372  1.00 15.83           C
ATOM   3547  C   GLU A 700      38.853 -12.429  17.562  1.00 17.47           C
ATOM   3548  O   GLU A 700      39.396 -13.400  18.069  1.00 13.84           O
ATOM   3549  CB  GLU A 700      37.849 -11.416  19.596  1.00 22.42           C
ATOM   3550  CG  GLU A 700      37.867 -10.264  20.567  1.00 26.63           C
ATOM   3551  CD  GLU A 700      37.180 -10.557  21.872  1.00 49.78           C
ATOM   3552  OE1 GLU A 700      36.501 -11.608  21.993  1.00 50.40           O
ATOM   3553  OE2 GLU A 700      37.320  -9.706  22.785  1.00 62.90           O1-
ATOM   3554  H   GLU A 700      37.401 -10.040  17.435  1.00 24.60           H
ATOM   3555  HA  GLU A 700      39.622 -10.936  18.699  1.00 19.00           H
ATOM   3556  HB2 GLU A 700      36.934 -11.551  19.304  1.00 26.90           H
ATOM   3557  HB3 GLU A 700      38.172 -12.205  20.058  1.00 26.90           H
ATOM   3558  HG2 GLU A 700      38.789 -10.035  20.762  1.00 31.95           H
ATOM   3559  HG3 GLU A 700      37.418  -9.506  20.160  1.00 31.95           H
ATOM   3560  N   GLY A 701      38.397 -12.460  16.322  1.00 19.30           N
ATOM   3561  CA  GLY A 701      38.459 -13.678  15.547  1.00 18.16           C
ATOM   3562  C   GLY A 701      37.324 -14.645  15.860  1.00 12.79           C
ATOM   3563  O   GLY A 701      36.677 -14.579  16.895  1.00 15.15           O
ATOM   3564  H   GLY A 701      38.048 -11.791  15.910  1.00 23.16           H
ATOM   3565  HA2 GLY A 701      38.421 -13.459  14.603  1.00 21.79           H
ATOM   3566  HA3 GLY A 701      39.300 -14.127  15.723  1.00 21.79           H
ATOM   3567  N   ARG A 702      37.139 -15.603  14.952  1.00 17.25           N
ATOM   3568  CA  ARG A 702      36.177 -16.692  15.098  1.00 18.57           C
ATOM   3569  C   ARG A 702      36.534 -17.776  14.102  1.00 13.75           C
ATOM   3570  O   ARG A 702      36.637 -17.503  12.906  1.00 15.28           O
ATOM   3571  CB  ARG A 702      34.721 -16.223  14.850  1.00 16.66           C
ATOM   3572  CG  ARG A 702      33.693 -17.256  15.234  1.00 19.62           C
ATOM   3573  CD  ARG A 702      32.284 -16.699  15.299  1.00 20.35           C
ATOM   3574  NE  ARG A 702      31.350 -17.667  15.894  1.00 15.47           N
ATOM   3575  CZ  ARG A 702      30.469 -18.417  15.218  1.00 17.66           C
ATOM   3576  NH1 ARG A 702      30.382 -18.386  13.892  1.00 17.55           N
ATOM   3577  NH2 ARG A 702      29.650 -19.208  15.883  1.00 14.43           N1+
ATOM   3578  H   ARG A 702      37.579 -15.642  14.214  1.00 20.69           H
ATOM   3579  HA  ARG A 702      36.236 -17.061  15.993  1.00 22.28           H
ATOM   3580  HB2 ARG A 702      34.553 -15.425  15.375  1.00 19.99           H
ATOM   3581  HB3 ARG A 702      34.609 -16.027  13.906  1.00 19.99           H
ATOM   3582  HG2 ARG A 702      33.702 -17.969  14.577  1.00 23.54           H
ATOM   3583  HG3 ARG A 702      33.915 -17.610  16.110  1.00 23.54           H
ATOM   3584  HD2 ARG A 702      32.281 -15.898  15.847  1.00 24.42           H
ATOM   3585  HD3 ARG A 702      31.979 -16.494  14.402  1.00 24.42           H
ATOM   3586  HE  ARG A 702      31.371 -17.759  16.748  1.00 18.57           H
ATOM   3587 HH11 ARG A 702      30.897 -17.867  13.440  1.00 21.06           H
ATOM   3588 HH12 ARG A 702      29.810 -18.885  13.487  1.00 21.06           H
ATOM   3589 HH21 ARG A 702      29.697 -19.251  16.741  1.00 17.32           H
ATOM   3590 HH22 ARG A 702      29.096 -19.709  15.457  1.00 17.32           H
ATOM   3591  N   GLY A 703      36.669 -19.008  14.571  1.00 17.08           N
ATOM   3592  CA  GLY A 703      37.155 -20.047  13.669  1.00 12.53           C
ATOM   3593  C   GLY A 703      38.636 -19.843  13.430  1.00 20.18           C
ATOM   3594  O   GLY A 703      39.395 -19.540  14.361  1.00 18.43           O
ATOM   3595  H   GLY A 703      36.495 -19.264  15.374  1.00 20.50           H
ATOM   3596  HA2 GLY A 703      37.014 -20.923  14.061  1.00 15.03           H
ATOM   3597  HA3 GLY A 703      36.686 -19.999  12.821  1.00 15.03           H
ATOM   3598  N   LYS A 704      39.039 -19.893  12.161  1.00 14.96           N
ATOM   3599  CA  LYS A 704      40.434 -19.729  11.777  1.00 20.03           C
ATOM   3600  C   LYS A 704      40.746 -18.289  11.369  1.00 13.26           C
ATOM   3601  O   LYS A 704      39.991 -17.658  10.621  1.00 15.54           O
ATOM   3602  CB  LYS A 704      40.779 -20.714  10.653  1.00 14.48           C
ATOM   3603  CG  LYS A 704      40.916 -22.104  11.226  1.00 21.87           C
ATOM   3604  CD  LYS A 704      40.021 -23.056  10.561  1.00 31.25           C
ATOM   3605  CE  LYS A 704      40.184 -24.406  11.201  1.00 30.95           C
ATOM   3606  NZ  LYS A 704      39.379 -24.445  12.424  1.00 28.50           N1+
ATOM   3607  H   LYS A 704      38.512 -20.024  11.494  1.00 17.96           H
ATOM   3608  HA  LYS A 704      40.992 -19.946  12.539  1.00 24.03           H
ATOM   3609  HB2 LYS A 704      40.068 -20.719   9.993  1.00 17.38           H
ATOM   3610  HB3 LYS A 704      41.623 -20.462  10.245  1.00 17.38           H
ATOM   3611  HG2 LYS A 704      41.828 -22.411  11.105  1.00 26.25           H
ATOM   3612  HG3 LYS A 704      40.691 -22.084  12.169  1.00 26.25           H
ATOM   3613  HD2 LYS A 704      39.101 -22.770  10.666  1.00 37.50           H
ATOM   3614  HD3 LYS A 704      40.255 -23.126   9.622  1.00 37.50           H
ATOM   3615  HE2 LYS A 704      39.869 -25.097  10.597  1.00 37.14           H
ATOM   3616  HE3 LYS A 704      41.114 -24.550  11.434  1.00 37.14           H
ATOM   3617  HZ1 LYS A 704      39.463 -25.239  12.818  1.00 34.20           H
ATOM   3618  HZ2 LYS A 704      39.652 -23.813  12.987  1.00 34.20           H
ATOM   3619  HZ3 LYS A 704      38.522 -24.309  12.228  1.00 34.20           H
ATOM   3620  N   SER A 705      41.811 -17.744  11.940  1.00 10.52           N
ATOM   3621  CA  SER A 705      42.360 -16.457  11.536  1.00 10.17           C
ATOM   3622  C   SER A 705      43.620 -16.721  10.707  1.00 13.57           C
ATOM   3623  O   SER A 705      44.489 -17.484  11.133  1.00 17.15           O
ATOM   3624  CB  SER A 705      42.670 -15.583  12.738  1.00 14.29           C
ATOM   3625  OG  SER A 705      41.548 -15.468  13.595  1.00 21.97           O
ATOM   3626  H   SER A 705      42.247 -18.113  12.584  1.00 12.62           H
ATOM   3627  HA  SER A 705      41.717 -15.993  10.977  1.00 12.20           H
ATOM   3628  HB2 SER A 705      43.404 -15.978  13.233  1.00 17.15           H
ATOM   3629  HB3 SER A 705      42.920 -14.698  12.427  1.00 17.15           H
ATOM   3630  HG  SER A 705      40.903 -15.125  13.180  1.00 26.37           H
ATOM   3631  N   VAL A 706      43.675 -16.131   9.517  1.00 14.66           N
ATOM   3632  CA  VAL A 706      44.637 -16.459   8.465  1.00 16.96           C
ATOM   3633  C   VAL A 706      45.172 -15.180   7.807  1.00 14.44           C
ATOM   3634  O   VAL A 706      44.441 -14.201   7.597  1.00 15.02           O
ATOM   3635  CB  VAL A 706      43.985 -17.367   7.412  1.00 16.94           C
ATOM   3636  CG1 VAL A 706      45.006 -17.866   6.406  1.00 17.74           C
ATOM   3637  CG2 VAL A 706      43.359 -18.540   8.095  1.00 19.05           C
ATOM   3638  H   VAL A 706      43.136 -15.503   9.284  1.00 17.59           H
ATOM   3639  HA  VAL A 706      45.387 -16.936   8.854  1.00 20.36           H
ATOM   3640  HB  VAL A 706      43.294 -16.877   6.939  1.00 20.33           H
ATOM   3641 HG11 VAL A 706      44.560 -18.434   5.759  1.00 21.29           H
ATOM   3642 HG12 VAL A 706      45.406 -17.104   5.958  1.00 21.29           H
ATOM   3643 HG13 VAL A 706      45.690 -18.371   6.874  1.00 21.29           H
ATOM   3644 HG21 VAL A 706      42.948 -19.111   7.427  1.00 22.86           H
ATOM   3645 HG22 VAL A 706      44.047 -19.031   8.572  1.00 22.86           H
ATOM   3646 HG23 VAL A 706      42.687 -18.222   8.717  1.00 22.86           H
ATOM   3647  N   VAL A 707      46.466 -15.168   7.554  1.00 12.37           N
ATOM   3648  CA  VAL A 707      47.126 -14.154   6.749  1.00 12.56           C
ATOM   3649  C   VAL A 707      47.849 -14.865   5.602  1.00 18.73           C
ATOM   3650  O   VAL A 707      48.384 -15.967   5.777  1.00 17.65           O
ATOM   3651  CB  VAL A 707      48.095 -13.303   7.574  1.00 23.25           C
ATOM   3652  CG1 VAL A 707      49.160 -14.203   8.212  1.00 18.23           C
ATOM   3653  CG2 VAL A 707      48.665 -12.194   6.704  1.00 19.78           C
ATOM   3654  H   VAL A 707      47.010 -15.764   7.852  1.00 14.85           H
ATOM   3655  HA  VAL A 707      46.457 -13.565   6.366  1.00 15.07           H
ATOM   3656  HB  VAL A 707      47.599 -12.882   8.294  1.00 27.90           H
ATOM   3657 HG11 VAL A 707      49.767 -13.653   8.732  1.00 21.88           H
ATOM   3658 HG12 VAL A 707      48.723 -14.849   8.788  1.00 21.88           H
ATOM   3659 HG13 VAL A 707      49.647 -14.661   7.509  1.00 21.88           H
ATOM   3660 HG21 VAL A 707      49.277 -11.660   7.234  1.00 23.74           H
ATOM   3661 HG22 VAL A 707      49.135 -12.592   5.955  1.00 23.74           H
ATOM   3662 HG23 VAL A 707      47.937 -11.641   6.381  1.00 23.74           H
ATOM   3663  N   CYS A 708      47.827 -14.254   4.417  1.00 13.90           N
ATOM   3664  CA  CYS A 708      48.674 -14.683   3.309  1.00 21.18           C
ATOM   3665  C   CYS A 708      49.234 -13.471   2.565  1.00 17.47           C
ATOM   3666  O   CYS A 708      48.714 -12.348   2.644  1.00 14.30           O
ATOM   3667  CB  CYS A 708      47.928 -15.617   2.337  1.00 27.77           C
ATOM   3668  SG  CYS A 708      46.545 -14.864   1.632  1.00 57.26           S
ATOM   3669  H   CYS A 708      47.325 -13.581   4.230  1.00 16.68           H
ATOM   3670  HA  CYS A 708      49.426 -15.178   3.670  1.00 25.42           H
ATOM   3671  HB2 CYS A 708      48.529 -15.875   1.620  1.00 33.32           H
ATOM   3672  HB3 CYS A 708      47.629 -16.404   2.820  1.00 33.32           H
ATOM   3673  HG  CYS A 708      46.897 -13.892   1.023  1.00 68.71           H
ATOM   3674  N   GLU A 709      50.343 -13.712   1.866  1.00 18.27           N
ATOM   3675  CA  GLU A 709      51.066 -12.642   1.186  1.00 19.61           C
ATOM   3676  C   GLU A 709      51.739 -13.192  -0.062  1.00 20.16           C
ATOM   3677  O   GLU A 709      51.944 -14.402  -0.210  1.00 19.49           O
ATOM   3678  CB  GLU A 709      52.107 -11.985   2.108  1.00 15.57           C
ATOM   3679  CG  GLU A 709      53.138 -12.990   2.617  1.00 17.07           C
ATOM   3680  CD  GLU A 709      54.104 -12.429   3.690  1.00 23.82           C
ATOM   3681  OE1 GLU A 709      54.247 -11.205   3.807  1.00 24.33           O
ATOM   3682  OE2 GLU A 709      54.726 -13.230   4.439  1.00 29.30           O1-
ATOM   3683  H   GLU A 709      50.697 -14.490   1.771  1.00 21.92           H
ATOM   3684  HA  GLU A 709      50.435 -11.959   0.910  1.00 23.53           H
ATOM   3685  HB2 GLU A 709      52.576 -11.293   1.617  1.00 18.69           H
ATOM   3686  HB3 GLU A 709      51.654 -11.602   2.876  1.00 18.69           H
ATOM   3687  HG2 GLU A 709      52.670 -13.744   3.007  1.00 20.48           H
ATOM   3688  HG3 GLU A 709      53.674 -13.291   1.867  1.00 20.48           H
ATOM   3689  N   ALA A 710      52.057 -12.267  -0.970  1.00 18.73           N
ATOM   3690  CA  ALA A 710      52.786 -12.563  -2.198  1.00 21.36           C
ATOM   3691  C   ALA A 710      53.459 -11.293  -2.673  1.00 19.45           C
ATOM   3692  O   ALA A 710      53.064 -10.181  -2.311  1.00 18.97           O
ATOM   3693  CB  ALA A 710      51.868 -13.100  -3.303  1.00 19.97           C
ATOM   3694  H   ALA A 710      51.852 -11.436  -0.891  1.00 22.48           H
ATOM   3695  HA  ALA A 710      53.471 -13.226  -2.017  1.00 25.63           H
ATOM   3696  HB1 ALA A 710      52.398 -13.280  -4.095  1.00 23.96           H
ATOM   3697  HB2 ALA A 710      51.447 -13.917  -2.994  1.00 23.96           H
ATOM   3698  HB3 ALA A 710      51.191 -12.434  -3.502  1.00 23.96           H
ATOM   3699  N   VAL A 711      54.497 -11.478  -3.482  1.00 20.56           N
ATOM   3700  CA  VAL A 711      55.142 -10.391  -4.198  1.00 19.18           C
ATOM   3701  C   VAL A 711      55.004 -10.701  -5.686  1.00 20.29           C
ATOM   3702  O   VAL A 711      55.344 -11.802  -6.122  1.00 24.68           O
ATOM   3703  CB  VAL A 711      56.608 -10.193  -3.779  1.00 22.68           C
ATOM   3704  CG1 VAL A 711      57.316  -9.184  -4.692  1.00 19.22           C
ATOM   3705  CG2 VAL A 711      56.663  -9.641  -2.377  1.00 22.60           C
ATOM   3706  H   VAL A 711      54.852 -12.246  -3.633  1.00 24.67           H
ATOM   3707  HA  VAL A 711      54.665  -9.566  -4.018  1.00 23.02           H
ATOM   3708  HB  VAL A 711      57.083 -11.038  -3.808  1.00 27.22           H
ATOM   3709 HG11 VAL A 711      58.235  -9.085  -4.399  1.00 23.07           H
ATOM   3710 HG12 VAL A 711      57.293  -9.514  -5.604  1.00 23.07           H
ATOM   3711 HG13 VAL A 711      56.856  -8.332  -4.636  1.00 23.07           H
ATOM   3712 HG21 VAL A 711      57.591  -9.520  -2.122  1.00 27.12           H
ATOM   3713 HG22 VAL A 711      56.199  -8.790  -2.355  1.00 27.12           H
ATOM   3714 HG23 VAL A 711      56.233 -10.268  -1.774  1.00 27.12           H
ATOM   3715  N   ILE A 712      54.436  -9.767  -6.425  1.00 16.08           N
ATOM   3716  CA  ILE A 712      54.235  -9.918  -7.874  1.00 24.75           C
ATOM   3717  C   ILE A 712      55.278  -9.061  -8.578  1.00 18.33           C
ATOM   3718  O   ILE A 712      55.295  -7.838  -8.389  1.00 21.50           O
ATOM   3719  CB  ILE A 712      52.813  -9.490  -8.281  1.00 15.79           C
ATOM   3720  CG1 ILE A 712      51.728 -10.001  -7.310  1.00 18.04           C
ATOM   3721  CG2 ILE A 712      52.510  -9.918  -9.762  1.00 26.61           C
ATOM   3722  CD1 ILE A 712      51.684 -11.470  -7.138  1.00 21.13           C
ATOM   3723  H   ILE A 712      54.150  -9.018  -6.114  1.00 19.30           H
ATOM   3724  HA  ILE A 712      54.367 -10.844  -8.129  1.00 29.70           H
ATOM   3725  HB  ILE A 712      52.788  -8.521  -8.252  1.00 18.95           H
ATOM   3726 HG12 ILE A 712      51.885  -9.609  -6.437  1.00 21.65           H
ATOM   3727 HG13 ILE A 712      50.861  -9.720  -7.641  1.00 21.65           H
ATOM   3728 HG21 ILE A 712      51.611  -9.638  -9.993  1.00 31.93           H
ATOM   3729 HG22 ILE A 712      53.152  -9.492 -10.351  1.00 31.93           H
ATOM   3730 HG23 ILE A 712      52.585 -10.883  -9.832  1.00 31.93           H
ATOM   3731 HD11 ILE A 712      50.975 -11.693  -6.515  1.00 25.36           H
ATOM   3732 HD12 ILE A 712      51.511 -11.883  -7.999  1.00 25.36           H
ATOM   3733 HD13 ILE A 712      52.538 -11.772  -6.791  1.00 25.36           H
ATOM   3734  N   PRO A 713      56.180  -9.647  -9.376  1.00 20.16           N
ATOM   3735  CA  PRO A 713      57.132  -8.838 -10.157  1.00 24.24           C
ATOM   3736  C   PRO A 713      56.462  -7.787 -11.035  1.00 21.93           C
ATOM   3737  O   PRO A 713      55.362  -7.985 -11.563  1.00 21.18           O
ATOM   3738  CB  PRO A 713      57.855  -9.885 -11.027  1.00 26.27           C
ATOM   3739  CG  PRO A 713      57.654 -11.197 -10.334  1.00 23.20           C
ATOM   3740  CD  PRO A 713      56.358 -11.095  -9.592  1.00 16.88           C
ATOM   3741  HA  PRO A 713      57.773  -8.408  -9.570  1.00 29.09           H
ATOM   3742  HB2 PRO A 713      57.459  -9.902 -11.913  1.00 31.52           H
ATOM   3743  HB3 PRO A 713      58.799  -9.668 -11.080  1.00 31.52           H
ATOM   3744  HG2 PRO A 713      57.611 -11.907 -10.994  1.00 27.84           H
ATOM   3745  HG3 PRO A 713      58.386 -11.351  -9.717  1.00 27.84           H
ATOM   3746  HD2 PRO A 713      55.632 -11.446 -10.133  1.00 20.26           H
ATOM   3747  HD3 PRO A 713      56.420 -11.557  -8.742  1.00 20.26           H
ATOM   3748  N   ALA A 714      57.182  -6.678 -11.253  1.00 24.11           N
ATOM   3749  CA  ALA A 714      56.678  -5.597 -12.105  1.00 17.20           C
ATOM   3750  C   ALA A 714      56.282  -6.101 -13.481  1.00 21.54           C
ATOM   3751  O   ALA A 714      55.276  -5.658 -14.042  1.00 24.63           O
ATOM   3752  CB  ALA A 714      57.727  -4.490 -12.259  1.00 27.71           C
ATOM   3753  H   ALA A 714      57.960  -6.529 -10.920  1.00 28.94           H
ATOM   3754  HA  ALA A 714      55.891  -5.209 -11.690  1.00 20.64           H
ATOM   3755  HB1 ALA A 714      57.367  -3.791 -12.826  1.00 33.25           H
ATOM   3756  HB2 ALA A 714      57.938  -4.131 -11.383  1.00 33.25           H
ATOM   3757  HB3 ALA A 714      58.525  -4.866 -12.663  1.00 33.25           H
ATOM   3758  N   LYS A 715      57.095  -6.987 -14.057  1.00 22.06           N
ATOM   3759  CA  LYS A 715      56.830  -7.513 -15.387  1.00 22.76           C
ATOM   3760  C   LYS A 715      55.511  -8.261 -15.431  1.00 25.27           C
ATOM   3761  O   LYS A 715      54.783  -8.210 -16.434  1.00 21.37           O
ATOM   3762  CB  LYS A 715      57.962  -8.453 -15.805  1.00 23.57           C
ATOM   3763  CG  LYS A 715      57.719  -9.115 -17.168  1.00 33.71           C
ATOM   3764  CD  LYS A 715      58.764 -10.164 -17.470  1.00 39.05           C
ATOM   3765  CE  LYS A 715      58.636 -10.640 -18.910  1.00 38.86           C
ATOM   3766  NZ  LYS A 715      59.463 -11.870 -19.150  1.00 55.47           N1+
ATOM   3767  H   LYS A 715      57.809  -7.299 -13.693  1.00 26.47           H
ATOM   3768  HA  LYS A 715      56.789  -6.780 -16.022  1.00 27.31           H
ATOM   3769  HB2 LYS A 715      58.788  -7.946 -15.862  1.00 28.29           H
ATOM   3770  HB3 LYS A 715      58.050  -9.155 -15.142  1.00 28.29           H
ATOM   3771  HG2 LYS A 715      56.849  -9.546 -17.163  1.00 40.45           H
ATOM   3772  HG3 LYS A 715      57.756  -8.440 -17.863  1.00 40.45           H
ATOM   3773  HD2 LYS A 715      59.649  -9.784 -17.349  1.00 46.86           H
ATOM   3774  HD3 LYS A 715      58.639 -10.925 -16.882  1.00 46.86           H
ATOM   3775  HE2 LYS A 715      57.709 -10.855 -19.095  1.00 46.64           H
ATOM   3776  HE3 LYS A 715      58.947  -9.942 -19.507  1.00 46.64           H
ATOM   3777  HZ1 LYS A 715      59.377 -12.134 -19.995  1.00 66.56           H
ATOM   3778  HZ2 LYS A 715      60.321 -11.696 -18.988  1.00 66.56           H
ATOM   3779  HZ3 LYS A 715      59.194 -12.527 -18.613  1.00 66.56           H
ATOM   3780  N   VAL A 716      55.225  -9.024 -14.378  1.00 24.98           N
ATOM   3781  CA  VAL A 716      53.945  -9.717 -14.264  1.00 22.77           C
ATOM   3782  C   VAL A 716      52.782  -8.720 -14.094  1.00 18.36           C
ATOM   3783  O   VAL A 716      51.726  -8.849 -14.734  1.00 20.36           O
ATOM   3784  CB  VAL A 716      54.014 -10.730 -13.108  1.00 20.83           C
ATOM   3785  CG1 VAL A 716      52.666 -11.476 -12.975  1.00 22.82           C
ATOM   3786  CG2 VAL A 716      55.135 -11.712 -13.359  1.00 22.29           C
ATOM   3787  H   VAL A 716      55.756  -9.157 -13.715  1.00 29.97           H
ATOM   3788  HA  VAL A 716      53.787 -10.214 -15.081  1.00 27.32           H
ATOM   3789  HB  VAL A 716      54.192 -10.263 -12.277  1.00 25.00           H
ATOM   3790 HG11 VAL A 716      52.728 -12.110 -12.243  1.00 27.39           H
ATOM   3791 HG12 VAL A 716      51.965 -10.831 -12.796  1.00 27.39           H
ATOM   3792 HG13 VAL A 716      52.482 -11.944 -13.804  1.00 27.39           H
ATOM   3793 HG21 VAL A 716      55.170 -12.345 -12.625  1.00 26.75           H
ATOM   3794 HG22 VAL A 716      54.965 -12.179 -14.192  1.00 26.75           H
ATOM   3795 HG23 VAL A 716      55.973 -11.226 -13.417  1.00 26.75           H
ATOM   3796  N   VAL A 717      52.922  -7.748 -13.194  1.00 15.29           N
ATOM   3797  CA  VAL A 717      51.888  -6.721 -13.087  1.00 19.71           C
ATOM   3798  C   VAL A 717      51.551  -6.173 -14.465  1.00 21.29           C
ATOM   3799  O   VAL A 717      50.380  -6.001 -14.823  1.00 20.38           O
ATOM   3800  CB  VAL A 717      52.324  -5.588 -12.149  1.00 17.10           C
ATOM   3801  CG1 VAL A 717      51.196  -4.552 -12.091  1.00 24.29           C
ATOM   3802  CG2 VAL A 717      52.708  -6.135 -10.749  1.00 21.77           C
ATOM   3803  H   VAL A 717      53.583  -7.661 -12.650  1.00 18.35           H
ATOM   3804  HA  VAL A 717      51.084  -7.120 -12.720  1.00 23.65           H
ATOM   3805  HB  VAL A 717      53.106  -5.154 -12.524  1.00 20.52           H
ATOM   3806 HG11 VAL A 717      51.462  -3.830 -11.500  1.00 29.15           H
ATOM   3807 HG12 VAL A 717      51.038  -4.208 -12.984  1.00 29.15           H
ATOM   3808 HG13 VAL A 717      50.394  -4.979 -11.753  1.00 29.15           H
ATOM   3809 HG21 VAL A 717      52.977  -5.395 -10.184  1.00 26.13           H
ATOM   3810 HG22 VAL A 717      51.938  -6.583 -10.364  1.00 26.13           H
ATOM   3811 HG23 VAL A 717      53.442  -6.762 -10.846  1.00 26.13           H
ATOM   3812  N   ARG A 718      52.573  -5.891 -15.262  1.00 26.25           N
ATOM   3813  CA  ARG A 718      52.321  -5.217 -16.540  1.00 30.89           C
ATOM   3814  C   ARG A 718      51.731  -6.179 -17.562  1.00 22.67           C
ATOM   3815  O   ARG A 718      50.758  -5.838 -18.241  1.00 28.82           O
ATOM   3816  CB  ARG A 718      53.607  -4.577 -17.089  1.00 27.84           C
ATOM   3817  CG  ARG A 718      54.304  -3.581 -16.150  1.00 33.85           C
ATOM   3818  CD  ARG A 718      55.635  -3.075 -16.733  1.00 47.71           C
ATOM   3819  NE  ARG A 718      55.344  -2.177 -17.838  1.00 59.05           N
ATOM   3820  CZ  ARG A 718      54.996  -0.901 -17.681  1.00 61.15           C
ATOM   3821  NH1 ARG A 718      54.932  -0.373 -16.459  1.00 55.03           N
ATOM   3822  NH2 ARG A 718      54.709  -0.154 -18.745  1.00 55.51           N1+
ATOM   3823  H   ARG A 718      53.398  -6.071 -15.099  1.00 31.50           H
ATOM   3824  HA  ARG A 718      51.676  -4.507 -16.396  1.00 37.07           H
ATOM   3825  HB2 ARG A 718      54.242  -5.284 -17.285  1.00 33.40           H
ATOM   3826  HB3 ARG A 718      53.389  -4.102 -17.906  1.00 33.40           H
ATOM   3827  HG2 ARG A 718      53.725  -2.815 -16.011  1.00 40.62           H
ATOM   3828  HG3 ARG A 718      54.491  -4.017 -15.304  1.00 40.62           H
ATOM   3829  HD2 ARG A 718      56.128  -2.587 -16.054  1.00 57.26           H
ATOM   3830  HD3 ARG A 718      56.154  -3.823 -17.066  1.00 57.26           H
ATOM   3831  HE  ARG A 718      55.292  -2.514 -18.628  1.00 70.85           H
ATOM   3832 HH11 ARG A 718      55.107  -0.859 -15.771  1.00 66.04           H
ATOM   3833 HH12 ARG A 718      54.711   0.452 -16.357  1.00 66.04           H
ATOM   3834 HH21 ARG A 718      54.759  -0.493 -19.534  1.00 66.61           H
ATOM   3835 HH22 ARG A 718      54.500   0.674 -18.645  1.00 66.61           H
ATOM   3836  N   GLU A 719      52.294  -7.399 -17.675  1.00 19.51           N
ATOM   3837  CA  GLU A 719      51.953  -8.323 -18.760  1.00 24.67           C
ATOM   3838  C   GLU A 719      50.809  -9.275 -18.427  1.00 30.87           C
ATOM   3839  O   GLU A 719      50.064  -9.668 -19.330  1.00 32.34           O
ATOM   3840  CB  GLU A 719      53.160  -9.185 -19.149  1.00 27.51           C
ATOM   3841  CG  GLU A 719      54.393  -8.404 -19.585  1.00 33.23           C
ATOM   3842  CD  GLU A 719      55.451  -9.244 -20.360  1.00 46.50           C
ATOM   3843  OE1 GLU A 719      55.188 -10.421 -20.771  1.00 39.78           O
ATOM   3844  OE2 GLU A 719      56.558  -8.680 -20.573  1.00 46.26           O1-
ATOM   3845  H   GLU A 719      52.880  -7.710 -17.128  1.00 23.42           H
ATOM   3846  HA  GLU A 719      51.693  -7.807 -19.540  1.00 29.60           H
ATOM   3847  HB2 GLU A 719      53.412  -9.726 -18.384  1.00 33.01           H
ATOM   3848  HB3 GLU A 719      52.904  -9.762 -19.885  1.00 33.01           H
ATOM   3849  HG2 GLU A 719      54.111  -7.679 -20.165  1.00 39.88           H
ATOM   3850  HG3 GLU A 719      54.825  -8.042 -18.796  1.00 39.88           H
ATOM   3851  N   VAL A 720      50.692  -9.722 -17.182  1.00 22.13           N
ATOM   3852  CA  VAL A 720      49.567 -10.570 -16.791  1.00 25.50           C
ATOM   3853  C   VAL A 720      48.371  -9.745 -16.317  1.00 27.84           C
ATOM   3854  O   VAL A 720      47.229  -9.999 -16.706  1.00 29.94           O
ATOM   3855  CB  VAL A 720      50.028 -11.559 -15.716  1.00 25.30           C
ATOM   3856  CG1 VAL A 720      48.871 -12.428 -15.255  1.00 29.41           C
ATOM   3857  CG2 VAL A 720      51.158 -12.401 -16.275  1.00 28.99           C
ATOM   3858  H   VAL A 720      51.246  -9.552 -16.547  1.00 26.55           H
ATOM   3859  HA  VAL A 720      49.282 -11.084 -17.563  1.00 30.59           H
ATOM   3860  HB  VAL A 720      50.364 -11.067 -14.951  1.00 30.36           H
ATOM   3861 HG11 VAL A 720      49.190 -13.043 -14.577  1.00 35.29           H
ATOM   3862 HG12 VAL A 720      48.177 -11.859 -14.887  1.00 35.29           H
ATOM   3863 HG13 VAL A 720      48.526 -12.922 -16.015  1.00 35.29           H
ATOM   3864 HG21 VAL A 720      51.451 -13.027 -15.594  1.00 34.79           H
ATOM   3865 HG22 VAL A 720      50.838 -12.883 -17.053  1.00 34.79           H
ATOM   3866 HG23 VAL A 720      51.892 -11.818 -16.525  1.00 34.79           H
ATOM   3867  N   LEU A 721      48.595  -8.762 -15.450  1.00 27.28           N
ATOM   3868  CA  LEU A 721      47.505  -7.975 -14.895  1.00 24.24           C
ATOM   3869  C   LEU A 721      47.181  -6.735 -15.700  1.00 24.83           C
ATOM   3870  O   LEU A 721      46.142  -6.114 -15.453  1.00 19.04           O
ATOM   3871  CB  LEU A 721      47.826  -7.564 -13.455  1.00 21.10           C
ATOM   3872  CG  LEU A 721      48.031  -8.806 -12.586  1.00 29.25           C
ATOM   3873  CD1 LEU A 721      48.526  -8.388 -11.240  1.00 21.04           C
ATOM   3874  CD2 LEU A 721      46.746  -9.649 -12.448  1.00 25.34           C
ATOM   3875  H   LEU A 721      49.374  -8.532 -15.168  1.00 32.73           H
ATOM   3876  HA  LEU A 721      46.707  -8.526 -14.873  1.00 29.08           H
ATOM   3877  HB2 LEU A 721      48.641  -7.040 -13.441  1.00 25.32           H
ATOM   3878  HB3 LEU A 721      47.086  -7.053 -13.091  1.00 25.32           H
ATOM   3879  HG  LEU A 721      48.711  -9.364 -12.994  1.00 35.10           H
ATOM   3880 HD11 LEU A 721      48.655  -9.178 -10.692  1.00 25.25           H
ATOM   3881 HD12 LEU A 721      49.367  -7.917 -11.345  1.00 25.25           H
ATOM   3882 HD13 LEU A 721      47.869  -7.804 -10.830  1.00 25.25           H
ATOM   3883 HD21 LEU A 721      46.933 -10.420 -11.890  1.00 30.41           H
ATOM   3884 HD22 LEU A 721      46.054  -9.105 -12.040  1.00 30.41           H
ATOM   3885 HD23 LEU A 721      46.463  -9.939 -13.329  1.00 30.41           H
ATOM   3886  N   LYS A 722      48.040  -6.343 -16.632  1.00 25.30           N
ATOM   3887  CA  LYS A 722      47.725  -5.271 -17.572  1.00 25.92           C
ATOM   3888  C   LYS A 722      47.597  -3.912 -16.880  1.00 23.24           C
ATOM   3889  O   LYS A 722      46.761  -3.100 -17.263  1.00 23.25           O
ATOM   3890  CB  LYS A 722      46.436  -5.577 -18.341  1.00 36.14           C
ATOM   3891  CG  LYS A 722      46.385  -6.935 -19.035  1.00 33.52           C
ATOM   3892  CD  LYS A 722      47.451  -6.997 -20.096  1.00 31.86           C
ATOM   3893  CE  LYS A 722      47.266  -8.180 -20.978  1.00 44.33           C
ATOM   3894  NZ  LYS A 722      47.470  -9.407 -20.186  1.00 46.46           N1+
ATOM   3895  H   LYS A 722      48.821  -6.685 -16.743  1.00 30.36           H
ATOM   3896  HA  LYS A 722      48.445  -5.205 -18.219  1.00 31.11           H
ATOM   3897  HB2 LYS A 722      45.692  -5.540 -17.719  1.00 43.37           H
ATOM   3898  HB3 LYS A 722      46.319  -4.898 -19.024  1.00 43.37           H
ATOM   3899  HG2 LYS A 722      46.550  -7.639 -18.388  1.00 40.22           H
ATOM   3900  HG3 LYS A 722      45.520  -7.055 -19.457  1.00 40.22           H
ATOM   3901  HD2 LYS A 722      47.405  -6.198 -20.644  1.00 38.24           H
ATOM   3902  HD3 LYS A 722      48.321  -7.065 -19.673  1.00 38.24           H
ATOM   3903  HE2 LYS A 722      46.364  -8.185 -21.334  1.00 53.19           H
ATOM   3904  HE3 LYS A 722      47.919  -8.160 -21.695  1.00 53.19           H
ATOM   3905  HZ1 LYS A 722      47.362 -10.124 -20.702  1.00 55.75           H
ATOM   3906  HZ2 LYS A 722      48.292  -9.417 -19.846  1.00 55.75           H
ATOM   3907  HZ3 LYS A 722      46.881  -9.440 -19.519  1.00 55.75           H
ATOM   3908  N   THR A 723      48.437  -3.637 -15.888  1.00 20.41           N
ATOM   3909  CA  THR A 723      48.362  -2.360 -15.154  1.00 24.19           C
ATOM   3910  C   THR A 723      49.759  -2.080 -14.597  1.00 23.10           C
ATOM   3911  O   THR A 723      50.745  -2.668 -15.050  1.00 21.13           O
ATOM   3912  CB  THR A 723      47.244  -2.416 -14.076  1.00 29.96           C
ATOM   3913  OG1 THR A 723      47.093  -1.148 -13.404  1.00 24.01           O
ATOM   3914  CG2 THR A 723      47.529  -3.477 -13.003  1.00 21.14           C
ATOM   3915  H   THR A 723      49.058  -4.165 -15.615  1.00 24.49           H
ATOM   3916  HA  THR A 723      48.141  -1.650 -15.777  1.00 29.03           H
ATOM   3917  HB  THR A 723      46.405  -2.645 -14.506  1.00 35.95           H
ATOM   3918  HG1 THR A 723      46.485  -1.200 -12.827  1.00 28.81           H
ATOM   3919 HG21 THR A 723      46.814  -3.486 -12.347  1.00 25.37           H
ATOM   3920 HG22 THR A 723      47.592  -4.354 -13.412  1.00 25.37           H
ATOM   3921 HG23 THR A 723      48.366  -3.278 -12.554  1.00 25.37           H
ATOM   3922  N   THR A 724      49.857  -1.160 -13.638  1.00 22.48           N
ATOM   3923  CA  THR A 724      51.109  -0.856 -12.978  1.00 23.95           C
ATOM   3924  C   THR A 724      50.942  -0.987 -11.475  1.00 22.27           C
ATOM   3925  O   THR A 724      49.834  -0.940 -10.935  1.00 17.08           O
ATOM   3926  CB  THR A 724      51.619   0.572 -13.271  1.00 23.82           C
ATOM   3927  OG1 THR A 724      50.716   1.533 -12.703  1.00 22.03           O
ATOM   3928  CG2 THR A 724      51.752   0.798 -14.746  1.00 20.20           C
ATOM   3929  H   THR A 724      49.194  -0.692 -13.352  1.00 26.98           H
ATOM   3930  HA  THR A 724      51.786  -1.488 -13.267  1.00 28.73           H
ATOM   3931  HB  THR A 724      52.495   0.685 -12.870  1.00 28.58           H
ATOM   3932  HG1 THR A 724      50.989   2.312 -12.859  1.00 26.44           H
ATOM   3933 HG21 THR A 724      52.073   1.697 -14.917  1.00 24.24           H
ATOM   3934 HG22 THR A 724      52.381   0.162 -15.123  1.00 24.24           H
ATOM   3935 HG23 THR A 724      50.891   0.683 -15.178  1.00 24.24           H
ATOM   3936  N   THR A 725      52.082  -1.148 -10.823  1.00 14.83           N
ATOM   3937  CA  THR A 725      52.117  -1.273  -9.378  1.00 24.71           C
ATOM   3938  C   THR A 725      51.523  -0.040  -8.727  1.00 26.34           C
ATOM   3939  O   THR A 725      50.680  -0.136  -7.827  1.00 21.91           O
ATOM   3940  CB  THR A 725      53.558  -1.523  -8.930  1.00 17.05           C
ATOM   3941  OG1 THR A 725      53.943  -2.828  -9.379  1.00 27.67           O
ATOM   3942  CG2 THR A 725      53.723  -1.450  -7.397  1.00 21.81           C
ATOM   3943  H   THR A 725      52.855  -1.187 -11.197  1.00 17.79           H
ATOM   3944  HA  THR A 725      51.583  -2.039  -9.114  1.00 29.65           H
ATOM   3945  HB  THR A 725      54.140  -0.860  -9.333  1.00 20.47           H
ATOM   3946  HG1 THR A 725      54.734  -2.990  -9.145  1.00 33.20           H
ATOM   3947 HG21 THR A 725      54.648  -1.614  -7.155  1.00 26.17           H
ATOM   3948 HG22 THR A 725      53.465  -0.571  -7.078  1.00 26.17           H
ATOM   3949 HG23 THR A 725      53.163  -2.117  -6.971  1.00 26.17           H
ATOM   3950  N   GLU A 726      51.890   1.124  -9.237  1.00 20.73           N
ATOM   3951  CA  GLU A 726      51.419   2.377  -8.678  1.00 22.60           C
ATOM   3952  C   GLU A 726      49.895   2.507  -8.783  1.00 24.22           C
ATOM   3953  O   GLU A 726      49.248   3.020  -7.865  1.00 20.36           O
ATOM   3954  CB  GLU A 726      52.114   3.532  -9.396  1.00 32.47           C
ATOM   3955  CG  GLU A 726      51.547   4.908  -9.087  1.00 41.44           C
ATOM   3956  CD  GLU A 726      52.258   6.021  -9.871  1.00 50.59           C
ATOM   3957  OE1 GLU A 726      52.636   5.784 -11.048  1.00 45.70           O
ATOM   3958  OE2 GLU A 726      52.435   7.127  -9.305  1.00 57.21           O1-
ATOM   3959  H   GLU A 726      52.415   1.215  -9.912  1.00 24.88           H
ATOM   3960  HA  GLU A 726      51.660   2.416  -7.739  1.00 27.12           H
ATOM   3961  HB2 GLU A 726      53.050   3.537  -9.140  1.00 38.96           H
ATOM   3962  HB3 GLU A 726      52.038   3.392 -10.353  1.00 38.96           H
ATOM   3963  HG2 GLU A 726      50.607   4.924  -9.324  1.00 49.73           H
ATOM   3964  HG3 GLU A 726      51.655   5.090  -8.140  1.00 49.73           H
ATOM   3965  N   ALA A 727      49.306   2.092  -9.905  1.00 18.10           N
ATOM   3966  CA  ALA A 727      47.849   2.155 -10.046  1.00 20.49           C
ATOM   3967  C   ALA A 727      47.136   1.185  -9.093  1.00 14.35           C
ATOM   3968  O   ALA A 727      46.092   1.511  -8.538  1.00 16.90           O
ATOM   3969  CB  ALA A 727      47.483   1.872 -11.503  1.00 13.32           C
ATOM   3970  H   ALA A 727      49.719   1.774 -10.590  1.00 21.72           H
ATOM   3971  HA  ALA A 727      47.552   3.053  -9.833  1.00 24.59           H
ATOM   3972  HB1 ALA A 727      46.518   1.913 -11.599  1.00 15.99           H
ATOM   3973  HB2 ALA A 727      47.901   2.539 -12.068  1.00 15.99           H
ATOM   3974  HB3 ALA A 727      47.802   0.987 -11.742  1.00 15.99           H
ATOM   3975  N   MET A 728      47.663  -0.017  -8.917  1.00 10.70           N
ATOM   3976  CA  MET A 728      47.070  -0.966  -7.983  1.00 17.81           C
ATOM   3977  C   MET A 728      47.042  -0.397  -6.561  1.00 18.55           C
ATOM   3978  O   MET A 728      46.020  -0.460  -5.870  1.00 16.51           O
ATOM   3979  CB  MET A 728      47.851  -2.283  -8.006  1.00 15.69           C
ATOM   3980  CG  MET A 728      47.741  -3.082  -9.292  1.00 19.18           C
ATOM   3981  SD  MET A 728      46.165  -3.907  -9.342  1.00 34.09           S
ATOM   3982  CE  MET A 728      46.480  -5.354  -8.320  1.00 24.90           C
ATOM   3983  H   MET A 728      48.362  -0.309  -9.323  1.00 12.84           H
ATOM   3984  HA  MET A 728      46.160  -1.154  -8.263  1.00 21.37           H
ATOM   3985  HB2 MET A 728      48.790  -2.086  -7.866  1.00 18.83           H
ATOM   3986  HB3 MET A 728      47.527  -2.845  -7.286  1.00 18.83           H
ATOM   3987  HG2 MET A 728      47.803  -2.485 -10.054  1.00 23.02           H
ATOM   3988  HG3 MET A 728      48.443  -3.751  -9.322  1.00 23.02           H
ATOM   3989  HE1 MET A 728      45.672  -5.890  -8.276  1.00 29.89           H
ATOM   3990  HE2 MET A 728      47.198  -5.871  -8.718  1.00 29.89           H
ATOM   3991  HE3 MET A 728      46.734  -5.063  -7.431  1.00 29.89           H
ATOM   3992  N   ILE A 729      48.158   0.177  -6.116  1.00 15.31           N
ATOM   3993  CA  ILE A 729      48.214   0.756  -4.782  1.00 17.73           C
ATOM   3994  C   ILE A 729      47.197   1.881  -4.625  1.00 18.64           C
ATOM   3995  O   ILE A 729      46.540   1.997  -3.579  1.00 16.11           O
ATOM   3996  CB  ILE A 729      49.637   1.243  -4.480  1.00 21.71           C
ATOM   3997  CG1 ILE A 729      50.592   0.047  -4.486  1.00 16.10           C
ATOM   3998  CG2 ILE A 729      49.664   1.929  -3.160  1.00 18.75           C
ATOM   3999  CD1 ILE A 729      52.056   0.422  -4.413  1.00 20.04           C
ATOM   4000  H   ILE A 729      48.889   0.242  -6.564  1.00 18.38           H
ATOM   4001  HA  ILE A 729      47.995   0.068  -4.134  1.00 21.27           H
ATOM   4002  HB  ILE A 729      49.910   1.870  -5.168  1.00 26.06           H
ATOM   4003 HG12 ILE A 729      50.393  -0.514  -3.719  1.00 19.32           H
ATOM   4004 HG13 ILE A 729      50.457  -0.456  -5.304  1.00 19.32           H
ATOM   4005 HG21 ILE A 729      50.568   2.232  -2.980  1.00 22.50           H
ATOM   4006 HG22 ILE A 729      49.059   2.687  -3.186  1.00 22.50           H
ATOM   4007 HG23 ILE A 729      49.382   1.304  -2.474  1.00 22.50           H
ATOM   4008 HD11 ILE A 729      52.590  -0.387  -4.421  1.00 24.05           H
ATOM   4009 HD12 ILE A 729      52.278   0.974  -5.180  1.00 24.05           H
ATOM   4010 HD13 ILE A 729      52.214   0.916  -3.593  1.00 24.05           H
ATOM   4011  N   GLU A 730      47.075   2.751  -5.627  1.00 15.77           N
ATOM   4012  CA  GLU A 730      46.188   3.910  -5.481  1.00 22.11           C
ATOM   4013  C   GLU A 730      44.731   3.480  -5.432  1.00 15.37           C
ATOM   4014  O   GLU A 730      43.916   4.091  -4.728  1.00 17.38           O
ATOM   4015  CB  GLU A 730      46.347   4.924  -6.638  1.00 24.15           C
ATOM   4016  CG  GLU A 730      47.704   5.621  -6.746  1.00 37.41           C
ATOM   4017  CD  GLU A 730      47.996   6.573  -5.585  1.00 52.69           C
ATOM   4018  OE1 GLU A 730      47.219   7.553  -5.391  1.00 48.02           O
ATOM   4019  OE2 GLU A 730      49.010   6.333  -4.870  1.00 60.92           O1-
ATOM   4020  H   GLU A 730      47.481   2.698  -6.383  1.00 18.93           H
ATOM   4021  HA  GLU A 730      46.395   4.366  -4.650  1.00 26.53           H
ATOM   4022  HB2 GLU A 730      46.196   4.457  -7.474  1.00 28.98           H
ATOM   4023  HB3 GLU A 730      45.676   5.616  -6.531  1.00 28.98           H
ATOM   4024  HG2 GLU A 730      48.402   4.948  -6.762  1.00 44.89           H
ATOM   4025  HG3 GLU A 730      47.726   6.138  -7.567  1.00 44.89           H
ATOM   4026  N   VAL A 731      44.370   2.490  -6.238  1.00 18.43           N
ATOM   4027  CA  VAL A 731      43.025   1.930  -6.140  1.00 20.77           C
ATOM   4028  C   VAL A 731      42.830   1.245  -4.793  1.00 20.54           C
ATOM   4029  O   VAL A 731      41.800   1.425  -4.142  1.00 13.30           O
ATOM   4030  CB  VAL A 731      42.756   0.984  -7.317  1.00 19.41           C
ATOM   4031  CG1 VAL A 731      41.457   0.236  -7.155  1.00 20.93           C
ATOM   4032  CG2 VAL A 731      42.689   1.810  -8.614  1.00 23.91           C
ATOM   4033  H   VAL A 731      44.870   2.129  -6.837  1.00 22.11           H
ATOM   4034  HA  VAL A 731      42.383   2.655  -6.195  1.00 24.92           H
ATOM   4035  HB  VAL A 731      43.478   0.342  -7.394  1.00 23.29           H
ATOM   4036 HG11 VAL A 731      41.331  -0.346  -7.920  1.00 25.11           H
ATOM   4037 HG12 VAL A 731      41.496  -0.290  -6.341  1.00 25.11           H
ATOM   4038 HG13 VAL A 731      40.729   0.876  -7.102  1.00 25.11           H
ATOM   4039 HG21 VAL A 731      42.519   1.213  -9.360  1.00 28.69           H
ATOM   4040 HG22 VAL A 731      41.972   2.459  -8.539  1.00 28.69           H
ATOM   4041 HG23 VAL A 731      43.536   2.266  -8.742  1.00 28.69           H
ATOM   4042  N   ASN A 732      43.816   0.478  -4.336  1.00 17.44           N
ATOM   4043  CA  ASN A 732      43.643  -0.239  -3.074  1.00 17.76           C
ATOM   4044  C   ASN A 732      43.408   0.719  -1.911  1.00 13.19           C
ATOM   4045  O   ASN A 732      42.437   0.580  -1.173  1.00 19.50           O
ATOM   4046  CB  ASN A 732      44.834  -1.157  -2.775  1.00 15.27           C
ATOM   4047  CG  ASN A 732      44.522  -2.115  -1.641  1.00 17.24           C
ATOM   4048  OD1 ASN A 732      43.716  -3.034  -1.790  1.00 19.67           O
ATOM   4049  ND2 ASN A 732      45.063  -1.838  -0.494  1.00 19.88           N
ATOM   4050  H   ASN A 732      44.575   0.358  -4.724  1.00 20.93           H
ATOM   4051  HA  ASN A 732      42.856  -0.802  -3.149  1.00 21.31           H
ATOM   4052  HB2 ASN A 732      45.043  -1.679  -3.565  1.00 18.32           H
ATOM   4053  HB3 ASN A 732      45.598  -0.618  -2.516  1.00 18.32           H
ATOM   4054 HD21 ASN A 732      44.919  -2.348   0.184  1.00 23.85           H
ATOM   4055 HD22 ASN A 732      45.565  -1.145  -0.411  1.00 23.85           H
ATOM   4056  N   ILE A 733      44.242   1.735  -1.770  1.00 16.24           N
ATOM   4057  CA  ILE A 733      44.044   2.711  -0.706  1.00 18.54           C
ATOM   4058  C   ILE A 733      42.700   3.428  -0.856  1.00 20.25           C
ATOM   4059  O   ILE A 733      41.957   3.585   0.117  1.00 13.15           O
ATOM   4060  CB  ILE A 733      45.214   3.709  -0.683  1.00 16.67           C
ATOM   4061  CG1 ILE A 733      46.433   3.000  -0.113  1.00 22.07           C
ATOM   4062  CG2 ILE A 733      44.849   4.955   0.127  1.00 17.91           C
ATOM   4063  CD1 ILE A 733      47.703   3.644  -0.441  1.00 26.15           C
ATOM   4064  H   ILE A 733      44.924   1.885  -2.271  1.00 19.49           H
ATOM   4065  HA  ILE A 733      44.037   2.245   0.145  1.00 22.25           H
ATOM   4066  HB  ILE A 733      45.410   3.979  -1.594  1.00 20.01           H
ATOM   4067 HG12 ILE A 733      46.356   2.975   0.854  1.00 26.48           H
ATOM   4068 HG13 ILE A 733      46.460   2.096  -0.463  1.00 26.48           H
ATOM   4069 HG21 ILE A 733      45.603   5.565   0.125  1.00 21.49           H
ATOM   4070 HG22 ILE A 733      44.077   5.380  -0.279  1.00 21.49           H
ATOM   4071 HG23 ILE A 733      44.640   4.690   1.037  1.00 21.49           H
ATOM   4072 HD11 ILE A 733      48.426   3.135  -0.044  1.00 31.38           H
ATOM   4073 HD12 ILE A 733      47.804   3.667  -1.406  1.00 31.38           H
ATOM   4074 HD13 ILE A 733      47.699   4.547  -0.087  1.00 31.38           H
ATOM   4075  N   ASN A 734      42.339   3.841  -2.072  1.00 12.65           N
ATOM   4076  CA  ASN A 734      41.193   4.726  -2.196  1.00  9.21           C
ATOM   4077  C   ASN A 734      39.863   3.991  -2.308  1.00 12.87           C
ATOM   4078  O   ASN A 734      38.822   4.600  -2.018  1.00 12.70           O
ATOM   4079  CB  ASN A 734      41.398   5.681  -3.376  1.00 12.42           C
ATOM   4080  CG  ASN A 734      42.431   6.733  -3.058  1.00 20.61           C
ATOM   4081  OD1 ASN A 734      42.232   7.568  -2.176  1.00 17.82           O
ATOM   4082  ND2 ASN A 734      43.561   6.652  -3.712  1.00 18.55           N
ATOM   4083  H   ASN A 734      42.726   3.630  -2.811  1.00 15.18           H
ATOM   4084  HA  ASN A 734      41.149   5.270  -1.395  1.00 11.05           H
ATOM   4085  HB2 ASN A 734      41.703   5.177  -4.147  1.00 14.91           H
ATOM   4086  HB3 ASN A 734      40.560   6.127  -3.576  1.00 14.91           H
ATOM   4087 HD21 ASN A 734      44.183   7.228  -3.568  1.00 22.26           H
ATOM   4088 HD22 ASN A 734      43.682   6.023  -4.287  1.00 22.26           H
ATOM   4089  N   LYS A 735      39.891   2.716  -2.722  1.00 16.35           N
ATOM   4090  CA  LYS A 735      38.748   1.816  -2.692  1.00 13.38           C
ATOM   4091  C   LYS A 735      38.674   1.025  -1.378  1.00 16.77           C
ATOM   4092  O   LYS A 735      37.681   1.106  -0.658  1.00 13.84           O
ATOM   4093  CB  LYS A 735      38.795   0.839  -3.877  1.00 16.66           C
ATOM   4094  CG  LYS A 735      37.691  -0.225  -3.852  1.00 17.38           C
ATOM   4095  CD  LYS A 735      37.923  -1.162  -5.033  1.00 11.69           C
ATOM   4096  CE  LYS A 735      36.934  -2.350  -5.082  1.00 13.86           C
ATOM   4097  NZ  LYS A 735      35.553  -1.864  -5.292  1.00 20.09           N1+
ATOM   4098  H   LYS A 735      40.598   2.342  -3.038  1.00 19.62           H
ATOM   4099  HA  LYS A 735      37.935   2.339  -2.770  1.00 16.05           H
ATOM   4100  HB2 LYS A 735      38.702   1.343  -4.700  1.00 20.00           H
ATOM   4101  HB3 LYS A 735      39.649   0.379  -3.868  1.00 20.00           H
ATOM   4102  HG2 LYS A 735      37.742  -0.736  -3.029  1.00 20.86           H
ATOM   4103  HG3 LYS A 735      36.823   0.195  -3.948  1.00 20.86           H
ATOM   4104  HD2 LYS A 735      37.824  -0.658  -5.857  1.00 14.03           H
ATOM   4105  HD3 LYS A 735      38.821  -1.524  -4.975  1.00 14.03           H
ATOM   4106  HE2 LYS A 735      37.168  -2.937  -5.817  1.00 16.64           H
ATOM   4107  HE3 LYS A 735      36.965  -2.831  -4.240  1.00 16.64           H
ATOM   4108  HZ1 LYS A 735      34.989  -2.552  -5.319  1.00 24.11           H
ATOM   4109  HZ2 LYS A 735      35.316  -1.322  -4.626  1.00 24.11           H
ATOM   4110  HZ3 LYS A 735      35.501  -1.418  -6.060  1.00 24.11           H
ATOM   4111  N   ASN A 736      39.688   0.206  -1.082  1.00 16.50           N
ATOM   4112  CA  ASN A 736      39.531  -0.776  -0.006  1.00 17.91           C
ATOM   4113  C   ASN A 736      39.737  -0.202   1.376  1.00 17.86           C
ATOM   4114  O   ASN A 736      39.216  -0.774   2.348  1.00 16.15           O
ATOM   4115  CB  ASN A 736      40.464  -1.963  -0.201  1.00 15.58           C
ATOM   4116  CG  ASN A 736      40.031  -2.813  -1.366  1.00 20.42           C
ATOM   4117  OD1 ASN A 736      38.879  -2.747  -1.755  1.00 17.24           O
ATOM   4118  ND2 ASN A 736      40.951  -3.575  -1.969  1.00 26.49           N
ATOM   4119  H   ASN A 736      40.453   0.198  -1.475  1.00 19.80           H
ATOM   4120  HA  ASN A 736      38.623  -1.117  -0.041  1.00 21.50           H
ATOM   4121  HB2 ASN A 736      41.361  -1.639  -0.377  1.00 18.69           H
ATOM   4122  HB3 ASN A 736      40.455  -2.513   0.598  1.00 18.69           H
ATOM   4123 HD21 ASN A 736      40.729  -4.070  -2.637  1.00 31.79           H
ATOM   4124 HD22 ASN A 736      41.764  -3.569  -1.689  1.00 31.79           H
ATOM   4125  N   LEU A 737      40.410   0.942   1.484  1.00 18.21           N
ATOM   4126  CA  LEU A 737      40.528   1.642   2.757  1.00 17.18           C
ATOM   4127  C   LEU A 737      39.608   2.856   2.821  1.00 16.18           C
ATOM   4128  O   LEU A 737      38.676   2.849   3.614  1.00 13.34           O
ATOM   4129  CB  LEU A 737      41.983   2.074   3.029  1.00 17.04           C
ATOM   4130  CG  LEU A 737      42.934   0.871   3.009  1.00 24.18           C
ATOM   4131  CD1 LEU A 737      44.392   1.301   3.158  1.00 22.53           C
ATOM   4132  CD2 LEU A 737      42.544  -0.112   4.143  1.00 24.69           C
ATOM   4133  H   LEU A 737      40.809   1.334   0.831  1.00 21.85           H
ATOM   4134  HA  LEU A 737      40.264   1.036   3.467  1.00 20.62           H
ATOM   4135  HB2 LEU A 737      42.266   2.698   2.342  1.00 20.45           H
ATOM   4136  HB3 LEU A 737      42.035   2.490   3.904  1.00 20.45           H
ATOM   4137  HG  LEU A 737      42.841   0.407   2.162  1.00 29.01           H
ATOM   4138 HD11 LEU A 737      44.956   0.512   3.140  1.00 27.03           H
ATOM   4139 HD12 LEU A 737      44.624   1.891   2.424  1.00 27.03           H
ATOM   4140 HD13 LEU A 737      44.499   1.765   4.003  1.00 27.03           H
ATOM   4141 HD21 LEU A 737      43.149  -0.870   4.125  1.00 29.63           H
ATOM   4142 HD22 LEU A 737      42.613   0.346   4.995  1.00 29.63           H
ATOM   4143 HD23 LEU A 737      41.633  -0.412   4.001  1.00 29.63           H
ATOM   4144  N   VAL A 738      39.847   3.904   2.022  1.00 15.70           N
ATOM   4145  CA  VAL A 738      39.094   5.146   2.202  1.00  9.22           C
ATOM   4146  C   VAL A 738      37.623   4.947   1.878  1.00 13.98           C
ATOM   4147  O   VAL A 738      36.753   5.409   2.627  1.00 13.03           O
ATOM   4148  CB  VAL A 738      39.706   6.279   1.376  1.00 12.20           C
ATOM   4149  CG1 VAL A 738      38.915   7.568   1.531  1.00 11.90           C
ATOM   4150  CG2 VAL A 738      41.131   6.478   1.785  1.00 17.18           C
ATOM   4151  H   VAL A 738      40.425   3.920   1.385  1.00 18.84           H
ATOM   4152  HA  VAL A 738      39.151   5.405   3.135  1.00 11.07           H
ATOM   4153  HB  VAL A 738      39.694   6.030   0.439  1.00 14.64           H
ATOM   4154 HG11 VAL A 738      39.332   8.260   0.995  1.00 14.28           H
ATOM   4155 HG12 VAL A 738      38.005   7.418   1.229  1.00 14.28           H
ATOM   4156 HG13 VAL A 738      38.915   7.828   2.466  1.00 14.28           H
ATOM   4157 HG21 VAL A 738      41.513   7.198   1.258  1.00 20.61           H
ATOM   4158 HG22 VAL A 738      41.160   6.707   2.728  1.00 20.61           H
ATOM   4159 HG23 VAL A 738      41.622   5.657   1.629  1.00 20.61           H
ATOM   4160  N   GLY A 739      37.319   4.236   0.795  1.00  8.85           N
ATOM   4161  CA  GLY A 739      35.914   4.018   0.415  1.00 12.32           C
ATOM   4162  C   GLY A 739      35.120   3.173   1.402  1.00 12.79           C
ATOM   4163  O   GLY A 739      33.975   3.495   1.729  1.00 10.41           O
ATOM   4164  H   GLY A 739      37.893   3.872   0.268  1.00 10.62           H
ATOM   4165  HA2 GLY A 739      35.472   4.878   0.331  1.00 14.78           H
ATOM   4166  HA3 GLY A 739      35.885   3.579  -0.449  1.00 14.78           H
ATOM   4167  N   SER A 740      35.707   2.075   1.876  1.00 12.26           N
ATOM   4168  CA  SER A 740      35.066   1.280   2.924  1.00 12.26           C
ATOM   4169  C   SER A 740      34.849   2.100   4.201  1.00 12.00           C
ATOM   4170  O   SER A 740      33.804   1.982   4.853  1.00 12.62           O
ATOM   4171  CB  SER A 740      35.917   0.052   3.215  1.00 14.95           C
ATOM   4172  OG  SER A 740      36.044  -0.754   2.053  1.00 19.02           O
ATOM   4173  H   SER A 740      36.467   1.771   1.612  1.00 14.72           H
ATOM   4174  HA  SER A 740      34.200   0.978   2.609  1.00 14.71           H
ATOM   4175  HB2 SER A 740      36.799   0.338   3.500  1.00 17.94           H
ATOM   4176  HB3 SER A 740      35.494  -0.468   3.916  1.00 17.94           H
ATOM   4177  HG  SER A 740      35.286  -1.008   1.796  1.00 22.82           H
ATOM   4178  N   ALA A 741      35.814   2.946   4.566  1.00 10.60           N
ATOM   4179  CA  ALA A 741      35.627   3.836   5.721  1.00 12.48           C
ATOM   4180  C   ALA A 741      34.505   4.852   5.503  1.00 14.45           C
ATOM   4181  O   ALA A 741      33.700   5.108   6.407  1.00 11.39           O
ATOM   4182  CB  ALA A 741      36.923   4.563   6.042  1.00 12.90           C
ATOM   4183  H   ALA A 741      36.574   3.025   4.172  1.00 12.72           H
ATOM   4184  HA  ALA A 741      35.391   3.298   6.493  1.00 14.97           H
ATOM   4185  HB1 ALA A 741      36.777   5.144   6.805  1.00 15.47           H
ATOM   4186  HB2 ALA A 741      37.608   3.910   6.249  1.00 15.47           H
ATOM   4187  HB3 ALA A 741      37.188   5.089   5.271  1.00 15.47           H
ATOM   4188  N   MET A 742      34.449   5.475   4.330  1.00 15.88           N
ATOM   4189  CA  MET A 742      33.355   6.408   4.059  1.00 14.58           C
ATOM   4190  C   MET A 742      32.008   5.690   4.117  1.00 17.18           C
ATOM   4191  O   MET A 742      30.980   6.317   4.412  1.00 14.47           O
ATOM   4192  CB  MET A 742      33.516   7.066   2.679  1.00 17.00           C
ATOM   4193  CG  MET A 742      34.824   7.843   2.497  1.00 25.20           C
ATOM   4194  SD  MET A 742      35.041   9.137   3.726  1.00 26.56           S
ATOM   4195  CE  MET A 742      33.758  10.180   3.011  1.00 29.73           C
ATOM   4196  H   MET A 742      35.014   5.379   3.689  1.00 19.06           H
ATOM   4197  HA  MET A 742      33.367   7.110   4.728  1.00 17.50           H
ATOM   4198  HB2 MET A 742      33.487   6.374   1.999  1.00 20.41           H
ATOM   4199  HB3 MET A 742      32.783   7.688   2.543  1.00 20.41           H
ATOM   4200  HG2 MET A 742      35.570   7.228   2.575  1.00 30.23           H
ATOM   4201  HG3 MET A 742      34.826   8.258   1.620  1.00 30.23           H
ATOM   4202  HE1 MET A 742      33.683  10.992   3.536  1.00 35.68           H
ATOM   4203  HE2 MET A 742      34.001  10.397   2.097  1.00 35.68           H
ATOM   4204  HE3 MET A 742      32.916   9.698   3.024  1.00 35.68           H
ATOM   4205  N   ALA A 743      31.994   4.393   3.789  1.00 15.13           N
ATOM   4206  CA  ALA A 743      30.784   3.568   3.788  1.00 15.03           C
ATOM   4207  C   ALA A 743      30.363   3.101   5.184  1.00 17.92           C
ATOM   4208  O   ALA A 743      29.265   2.564   5.330  1.00 13.15           O
ATOM   4209  CB  ALA A 743      31.008   2.335   2.894  1.00 15.88           C
ATOM   4210  H   ALA A 743      32.698   3.958   3.556  1.00 18.16           H
ATOM   4211  HA  ALA A 743      30.052   4.082   3.412  1.00 18.04           H
ATOM   4212  HB1 ALA A 743      30.204   1.793   2.898  1.00 19.06           H
ATOM   4213  HB2 ALA A 743      31.204   2.632   1.992  1.00 19.06           H
ATOM   4214  HB3 ALA A 743      31.754   1.824   3.244  1.00 19.06           H
ATOM   4215  N   GLY A 744      31.195   3.289   6.204  1.00 13.21           N
ATOM   4216  CA  GLY A 744      30.875   2.740   7.513  1.00 12.11           C
ATOM   4217  C   GLY A 744      31.003   1.243   7.585  1.00 15.18           C
ATOM   4218  O   GLY A 744      30.110   0.578   8.100  1.00 18.87           O
ATOM   4219  H   GLY A 744      31.937   3.722   6.165  1.00 15.85           H
ATOM   4220  HA2 GLY A 744      31.469   3.128   8.175  1.00 14.53           H
ATOM   4221  HA3 GLY A 744      29.964   2.979   7.745  1.00 14.53           H
ATOM   4222  N   SER A 745      32.045   0.691   7.003  1.00 19.54           N
ATOM   4223  CA  SER A 745      32.245  -0.741   7.013  1.00 19.25           C
ATOM   4224  C   SER A 745      33.033  -1.172   8.250  1.00 21.93           C
ATOM   4225  O   SER A 745      33.981  -0.504   8.664  1.00 24.43           O
ATOM   4226  CB  SER A 745      32.978  -1.174   5.747  1.00 20.03           C
ATOM   4227  OG  SER A 745      33.135  -2.569   5.793  1.00 27.26           O
ATOM   4228  H   SER A 745      32.659   1.129   6.590  1.00 23.44           H
ATOM   4229  HA  SER A 745      31.382  -1.184   7.032  1.00 23.10           H
ATOM   4230  HB2 SER A 745      32.453  -0.932   4.968  1.00 24.03           H
ATOM   4231  HB3 SER A 745      33.850  -0.750   5.715  1.00 24.03           H
ATOM   4232  HG  SER A 745      32.383  -2.941   5.831  1.00 32.71           H
ATOM   4233  N   ILE A 746      32.598  -2.269   8.865  1.00 23.32           N
ATOM   4234  CA  ILE A 746      33.385  -3.028   9.840  1.00 18.85           C
ATOM   4235  C   ILE A 746      33.768  -4.326   9.152  1.00 16.25           C
ATOM   4236  O   ILE A 746      32.905  -5.138   8.815  1.00 22.20           O
ATOM   4237  CB  ILE A 746      32.617  -3.321  11.141  1.00 27.52           C
ATOM   4238  CG1 ILE A 746      32.030  -2.044  11.761  1.00 34.88           C
ATOM   4239  CG2 ILE A 746      33.523  -4.046  12.132  1.00 24.45           C
ATOM   4240  CD1 ILE A 746      33.071  -1.005  12.178  1.00 42.76           C
ATOM   4241  H   ILE A 746      31.819  -2.607   8.728  1.00 27.98           H
ATOM   4242  HA  ILE A 746      34.194  -2.540  10.059  1.00 22.62           H
ATOM   4243  HB  ILE A 746      31.879  -3.913  10.924  1.00 33.02           H
ATOM   4244 HG12 ILE A 746      31.441  -1.627  11.113  1.00 41.86           H
ATOM   4245 HG13 ILE A 746      31.524  -2.287  12.552  1.00 41.86           H
ATOM   4246 HG21 ILE A 746      33.024  -4.223  12.945  1.00 29.35           H
ATOM   4247 HG22 ILE A 746      33.819  -4.881  11.736  1.00 29.35           H
ATOM   4248 HG23 ILE A 746      34.289  -3.484  12.329  1.00 29.35           H
ATOM   4249 HD11 ILE A 746      32.616  -0.237  12.557  1.00 51.31           H
ATOM   4250 HD12 ILE A 746      33.663  -1.398  12.838  1.00 51.31           H
ATOM   4251 HD13 ILE A 746      33.579  -0.736  11.396  1.00 51.31           H
ATOM   4252  N   GLY A 747      35.056  -4.537   8.895  1.00 14.47           N
ATOM   4253  CA  GLY A 747      35.447  -5.819   8.358  1.00 16.15           C
ATOM   4254  C   GLY A 747      35.450  -5.924   6.859  1.00 16.33           C
ATOM   4255  O   GLY A 747      35.889  -6.948   6.336  1.00 18.25           O
ATOM   4256  H   GLY A 747      35.695  -3.974   9.018  1.00 17.36           H
ATOM   4257  HA2 GLY A 747      36.341  -6.029   8.671  1.00 19.38           H
ATOM   4258  HA3 GLY A 747      34.845  -6.497   8.701  1.00 19.38           H
ATOM   4259  N   GLY A 748      35.024  -4.887   6.150  1.00 17.68           N
ATOM   4260  CA  GLY A 748      34.892  -4.980   4.706  1.00 13.29           C
ATOM   4261  C   GLY A 748      35.891  -4.133   3.920  1.00 14.85           C
ATOM   4262  O   GLY A 748      35.490  -3.429   2.994  1.00 18.43           O
ATOM   4263  H   GLY A 748      34.807  -4.123   6.479  1.00 21.21           H
ATOM   4264  HA2 GLY A 748      35.006  -5.905   4.438  1.00 15.95           H
ATOM   4265  HA3 GLY A 748      33.998  -4.701   4.453  1.00 15.95           H
ATOM   4266  N   TYR A 749      37.181  -4.284   4.221  1.00 10.17           N
ATOM   4267  CA  TYR A 749      38.295  -3.521   3.647  1.00 16.26           C
ATOM   4268  C   TYR A 749      38.961  -4.297   2.516  1.00 12.81           C
ATOM   4269  O   TYR A 749      40.174  -4.556   2.511  1.00 14.13           O
ATOM   4270  CB  TYR A 749      39.291  -3.169   4.759  1.00 11.05           C
ATOM   4271  CG  TYR A 749      38.605  -2.299   5.767  1.00 18.14           C
ATOM   4272  CD1 TYR A 749      37.950  -2.837   6.883  1.00 15.68           C
ATOM   4273  CD2 TYR A 749      38.532  -0.940   5.569  1.00 23.52           C
ATOM   4274  CE1 TYR A 749      37.262  -2.008   7.771  1.00 12.97           C
ATOM   4275  CE2 TYR A 749      37.847  -0.116   6.469  1.00 27.74           C
ATOM   4276  CZ  TYR A 749      37.211  -0.672   7.545  1.00 22.80           C
ATOM   4277  OH  TYR A 749      36.548   0.145   8.429  1.00 41.20           O
ATOM   4278  H   TYR A 749      37.452  -4.862   4.797  1.00 12.21           H
ATOM   4279  HA  TYR A 749      37.952  -2.692   3.278  1.00 19.51           H
ATOM   4280  HB2 TYR A 749      39.591  -3.980   5.199  1.00 13.26           H
ATOM   4281  HB3 TYR A 749      40.041  -2.682   4.385  1.00 13.26           H
ATOM   4282  HD1 TYR A 749      37.966  -3.756   7.027  1.00 18.82           H
ATOM   4283  HD2 TYR A 749      38.946  -0.563   4.827  1.00 28.23           H
ATOM   4284  HE1 TYR A 749      36.835  -2.372   8.513  1.00 15.57           H
ATOM   4285  HE2 TYR A 749      37.810   0.803   6.326  1.00 33.29           H
ATOM   4286  HH  TYR A 749      36.226  -0.312   9.056  1.00 49.44           H
ATOM   4287  N   ASN A 750      38.124  -4.717   1.574  1.00 12.67           N
ATOM   4288  CA  ASN A 750      38.511  -5.610   0.478  1.00 17.94           C
ATOM   4289  C   ASN A 750      37.588  -5.372  -0.717  1.00 13.50           C
ATOM   4290  O   ASN A 750      36.513  -4.762  -0.597  1.00 13.05           O
ATOM   4291  CB  ASN A 750      38.438  -7.091   0.934  1.00 15.22           C
ATOM   4292  CG  ASN A 750      36.996  -7.543   1.281  1.00 12.46           C
ATOM   4293  OD1 ASN A 750      36.219  -7.949   0.405  1.00 12.32           O
ATOM   4294  ND2 ASN A 750      36.647  -7.455   2.551  1.00 10.30           N
ATOM   4295  H   ASN A 750      37.294  -4.492   1.546  1.00 15.21           H
ATOM   4296  HA  ASN A 750      39.422  -5.415   0.207  1.00 21.53           H
ATOM   4297  HB2 ASN A 750      38.766  -7.658   0.219  1.00 18.26           H
ATOM   4298  HB3 ASN A 750      38.986  -7.205   1.726  1.00 18.26           H
ATOM   4299 HD21 ASN A 750      35.859  -7.692   2.798  1.00 12.37           H
ATOM   4300 HD22 ASN A 750      37.209  -7.159   3.132  1.00 12.37           H
ATOM   4301  N   ALA A 751      37.978  -5.910  -1.863  1.00  9.52           N
ATOM   4302  CA  ALA A 751      37.159  -5.744  -3.071  1.00 13.04           C
ATOM   4303  C   ALA A 751      36.036  -6.791  -3.184  1.00 14.00           C
ATOM   4304  O   ALA A 751      34.856  -6.426  -3.338  1.00 12.51           O
ATOM   4305  CB  ALA A 751      38.046  -5.757  -4.329  1.00 12.65           C
ATOM   4306  H   ALA A 751      38.697  -6.369  -1.974  1.00 11.42           H
ATOM   4307  HA  ALA A 751      36.734  -4.873  -3.029  1.00 15.65           H
ATOM   4308  HB1 ALA A 751      37.485  -5.646  -5.112  1.00 15.18           H
ATOM   4309  HB2 ALA A 751      38.684  -5.029  -4.272  1.00 15.18           H
ATOM   4310  HB3 ALA A 751      38.515  -6.605  -4.375  1.00 15.18           H
ATOM   4311  N   HIS A 752      36.344  -8.085  -3.075  1.00 15.60           N
ATOM   4312  CA  HIS A 752      35.250  -9.067  -3.181  1.00 15.96           C
ATOM   4313  C   HIS A 752      35.586 -10.462  -2.632  1.00 12.91           C
ATOM   4314  O   HIS A 752      35.285 -11.509  -3.244  1.00 12.61           O
ATOM   4315  CB  HIS A 752      34.779  -9.147  -4.643  1.00 17.47           C
ATOM   4316  CG  HIS A 752      35.760  -9.794  -5.558  1.00 14.43           C
ATOM   4317  ND1 HIS A 752      35.391 -10.733  -6.503  1.00 13.40           N
ATOM   4318  CD2 HIS A 752      37.093  -9.633  -5.681  1.00 10.54           C
ATOM   4319  CE1 HIS A 752      36.467 -11.121  -7.167  1.00 13.69           C
ATOM   4320  NE2 HIS A 752      37.503 -10.440  -6.719  1.00 13.74           N
ATOM   4321  H   HIS A 752      37.129  -8.411  -2.946  1.00 18.72           H
ATOM   4322  HA  HIS A 752      34.501  -8.735  -2.661  1.00 19.15           H
ATOM   4323  HB2 HIS A 752      34.619  -8.247  -4.969  1.00 20.97           H
ATOM   4324  HB3 HIS A 752      33.957  -9.660  -4.679  1.00 20.97           H
ATOM   4325  HD2 HIS A 752      37.626  -9.048  -5.193  1.00 12.64           H
ATOM   4326  HE1 HIS A 752      36.483 -11.740  -7.860  1.00 16.43           H
ATOM   4327  HE2 HIS A 752      38.315 -10.536  -6.986  1.00 16.49           H
ATOM   4328  N   ALA A 753      36.189 -10.481  -1.448  1.00 12.11           N
ATOM   4329  CA  ALA A 753      36.374 -11.732  -0.720  1.00 12.70           C
ATOM   4330  C   ALA A 753      35.106 -12.572  -0.679  1.00 14.47           C
ATOM   4331  O   ALA A 753      35.170 -13.794  -0.790  1.00 14.24           O
ATOM   4332  CB  ALA A 753      36.848 -11.436   0.695  1.00 12.23           C
ATOM   4333  H   ALA A 753      36.498  -9.787  -1.045  1.00 14.53           H
ATOM   4334  HA  ALA A 753      37.062 -12.253  -1.163  1.00 15.24           H
ATOM   4335  HB1 ALA A 753      36.968 -12.273   1.169  1.00 14.67           H
ATOM   4336  HB2 ALA A 753      37.690 -10.956   0.651  1.00 14.67           H
ATOM   4337  HB3 ALA A 753      36.181 -10.893   1.144  1.00 14.67           H
ATOM   4338  N   ALA A 754      33.950 -11.948  -0.468  1.00 12.94           N
ATOM   4339  CA  ALA A 754      32.715 -12.717  -0.373  1.00 12.86           C
ATOM   4340  C   ALA A 754      32.474 -13.595  -1.598  1.00 16.08           C
ATOM   4341  O   ALA A 754      31.915 -14.690  -1.473  1.00 12.01           O
ATOM   4342  CB  ALA A 754      31.523 -11.802  -0.164  1.00 14.51           C
ATOM   4343  H   ALA A 754      33.855 -11.098  -0.377  1.00 15.53           H
ATOM   4344  HA  ALA A 754      32.775 -13.301   0.399  1.00 15.43           H
ATOM   4345  HB1 ALA A 754      30.718 -12.341  -0.105  1.00 17.41           H
ATOM   4346  HB2 ALA A 754      31.648 -11.304   0.659  1.00 17.41           H
ATOM   4347  HB3 ALA A 754      31.458 -11.192  -0.915  1.00 17.41           H
ATOM   4348  N   ASN A 755      32.862 -13.148  -2.782  1.00 12.26           N
ATOM   4349  CA  ASN A 755      32.628 -13.981  -3.961  1.00 13.58           C
ATOM   4350  C   ASN A 755      33.433 -15.259  -3.918  1.00 14.82           C
ATOM   4351  O   ASN A 755      32.964 -16.303  -4.383  1.00 12.57           O
ATOM   4352  CB  ASN A 755      33.003 -13.251  -5.238  1.00 16.94           C
ATOM   4353  CG  ASN A 755      31.909 -12.390  -5.749  1.00 19.42           C
ATOM   4354  OD1 ASN A 755      30.744 -12.669  -5.559  1.00 17.89           O
ATOM   4355  ND2 ASN A 755      32.285 -11.329  -6.436  1.00 17.16           N
ATOM   4356  H   ASN A 755      33.249 -12.395  -2.932  1.00 14.71           H
ATOM   4357  HA  ASN A 755      31.687 -14.214  -4.008  1.00 16.29           H
ATOM   4358  HB2 ASN A 755      33.773 -12.686  -5.064  1.00 20.33           H
ATOM   4359  HB3 ASN A 755      33.218 -13.902  -5.923  1.00 20.33           H
ATOM   4360 HD21 ASN A 755      31.694 -10.794  -6.757  1.00 20.59           H
ATOM   4361 HD22 ASN A 755      33.121 -11.173  -6.563  1.00 20.59           H
ATOM   4362  N   ILE A 756      34.687 -15.178  -3.460  1.00 15.92           N
ATOM   4363  CA  ILE A 756      35.541 -16.347  -3.490  1.00 11.43           C
ATOM   4364  C   ILE A 756      35.147 -17.290  -2.386  1.00 15.33           C
ATOM   4365  O   ILE A 756      35.023 -18.511  -2.599  1.00 18.20           O
ATOM   4366  CB  ILE A 756      37.025 -15.946  -3.366  1.00 16.02           C
ATOM   4367  CG1 ILE A 756      37.628 -15.539  -4.706  1.00 18.01           C
ATOM   4368  CG2 ILE A 756      37.843 -17.105  -2.780  1.00 13.85           C
ATOM   4369  CD1 ILE A 756      37.104 -14.340  -5.262  1.00 24.51           C
ATOM   4370  H   ILE A 756      35.053 -14.470  -3.136  1.00 19.10           H
ATOM   4371  HA  ILE A 756      35.422 -16.806  -4.336  1.00 13.71           H
ATOM   4372  HB  ILE A 756      37.088 -15.191  -2.760  1.00 19.23           H
ATOM   4373 HG12 ILE A 756      38.583 -15.414  -4.589  1.00 21.61           H
ATOM   4374 HG13 ILE A 756      37.469 -16.252  -5.344  1.00 21.61           H
ATOM   4375 HG21 ILE A 756      38.771 -16.833  -2.710  1.00 16.62           H
ATOM   4376 HG22 ILE A 756      37.495 -17.324  -1.901  1.00 16.62           H
ATOM   4377 HG23 ILE A 756      37.766 -17.873  -3.367  1.00 16.62           H
ATOM   4378 HD11 ILE A 756      37.546 -14.165  -6.108  1.00 29.42           H
ATOM   4379 HD12 ILE A 756      36.151 -14.448  -5.403  1.00 29.42           H
ATOM   4380 HD13 ILE A 756      37.267 -13.609  -4.646  1.00 29.42           H
ATOM   4381  N   VAL A 757      34.983 -16.731  -1.177  1.00 11.88           N
ATOM   4382  CA  VAL A 757      34.506 -17.518  -0.057  1.00 13.78           C
ATOM   4383  C   VAL A 757      33.244 -18.257  -0.437  1.00 13.57           C
ATOM   4384  O   VAL A 757      33.128 -19.468  -0.225  1.00 16.24           O
ATOM   4385  CB  VAL A 757      34.285 -16.631   1.172  1.00 15.68           C
ATOM   4386  CG1 VAL A 757      33.513 -17.359   2.203  1.00 20.24           C
ATOM   4387  CG2 VAL A 757      35.620 -16.205   1.729  1.00 14.49           C
ATOM   4388  H   VAL A 757      35.142 -15.907  -0.991  1.00 14.26           H
ATOM   4389  HA  VAL A 757      35.179 -18.178   0.171  1.00 16.54           H
ATOM   4390  HB  VAL A 757      33.789 -15.838   0.916  1.00 18.82           H
ATOM   4391 HG11 VAL A 757      33.386 -16.778   2.969  1.00 24.29           H
ATOM   4392 HG12 VAL A 757      32.653 -17.612   1.833  1.00 24.29           H
ATOM   4393 HG13 VAL A 757      34.007 -18.151   2.466  1.00 24.29           H
ATOM   4394 HG21 VAL A 757      35.472 -15.644   2.506  1.00 17.38           H
ATOM   4395 HG22 VAL A 757      36.123 -16.996   1.981  1.00 17.38           H
ATOM   4396 HG23 VAL A 757      36.101 -15.709   1.048  1.00 17.38           H
ATOM   4397  N   THR A 758      32.282 -17.557  -1.016  1.00 12.13           N
ATOM   4398  CA  THR A 758      31.003 -18.211  -1.293  1.00 15.21           C
ATOM   4399  C   THR A 758      31.168 -19.346  -2.300  1.00 13.27           C
ATOM   4400  O   THR A 758      30.661 -20.463  -2.084  1.00 16.71           O
ATOM   4401  CB  THR A 758      29.953 -17.191  -1.763  1.00 14.44           C
ATOM   4402  OG1 THR A 758      29.799 -16.212  -0.742  1.00 14.48           O
ATOM   4403  CG2 THR A 758      28.604 -17.833  -1.936  1.00 17.97           C
ATOM   4404  H   THR A 758      32.335 -16.733  -1.255  1.00 14.56           H
ATOM   4405  HA  THR A 758      30.676 -18.603  -0.467  1.00 18.25           H
ATOM   4406  HB  THR A 758      30.226 -16.776  -2.596  1.00 17.33           H
ATOM   4407  HG1 THR A 758      30.531 -15.824  -0.603  1.00 17.38           H
ATOM   4408 HG21 THR A 758      27.958 -17.172  -2.233  1.00 21.56           H
ATOM   4409 HG22 THR A 758      28.656 -18.541  -2.597  1.00 21.56           H
ATOM   4410 HG23 THR A 758      28.305 -18.209  -1.093  1.00 21.56           H
ATOM   4411  N   ALA A 759      31.941 -19.113  -3.357  1.00 14.75           N
ATOM   4412  CA  ALA A 759      32.125 -20.143  -4.386  1.00 14.70           C
ATOM   4413  C   ALA A 759      32.849 -21.375  -3.858  1.00 15.39           C
ATOM   4414  O   ALA A 759      32.459 -22.509  -4.175  1.00 14.28           O
ATOM   4415  CB  ALA A 759      32.878 -19.550  -5.570  1.00 14.67           C
ATOM   4416  H   ALA A 759      32.365 -18.379  -3.504  1.00 17.70           H
ATOM   4417  HA  ALA A 759      31.253 -20.426  -4.702  1.00 17.64           H
ATOM   4418  HB1 ALA A 759      32.995 -20.236  -6.245  1.00 17.60           H
ATOM   4419  HB2 ALA A 759      32.363 -18.813  -5.934  1.00 17.60           H
ATOM   4420  HB3 ALA A 759      33.742 -19.232  -5.267  1.00 17.60           H
ATOM   4421  N   ILE A 760      33.887 -21.185  -3.031  1.00 14.70           N
ATOM   4422  CA  ILE A 760      34.533 -22.332  -2.419  1.00 14.91           C
ATOM   4423  C   ILE A 760      33.591 -23.029  -1.476  1.00 17.91           C
ATOM   4424  O   ILE A 760      33.590 -24.261  -1.387  1.00 21.88           O
ATOM   4425  CB  ILE A 760      35.831 -21.958  -1.703  1.00 12.20           C
ATOM   4426  CG1 ILE A 760      36.874 -21.520  -2.720  1.00 16.17           C
ATOM   4427  CG2 ILE A 760      36.355 -23.197  -0.987  1.00 20.19           C
ATOM   4428  CD1 ILE A 760      38.147 -20.872  -2.102  1.00 17.27           C
ATOM   4429  H   ILE A 760      34.221 -20.421  -2.819  1.00 17.64           H
ATOM   4430  HA  ILE A 760      34.761 -22.963  -3.119  1.00 17.89           H
ATOM   4431  HB  ILE A 760      35.668 -21.247  -1.064  1.00 14.64           H
ATOM   4432 HG12 ILE A 760      37.157 -22.297  -3.228  1.00 19.40           H
ATOM   4433 HG13 ILE A 760      36.472 -20.869  -3.316  1.00 19.40           H
ATOM   4434 HG21 ILE A 760      37.180 -22.971  -0.528  1.00 24.23           H
ATOM   4435 HG22 ILE A 760      35.691 -23.496  -0.346  1.00 24.23           H
ATOM   4436 HG23 ILE A 760      36.521 -23.894  -1.641  1.00 24.23           H
ATOM   4437 HD11 ILE A 760      38.754 -20.624  -2.818  1.00 20.73           H
ATOM   4438 HD12 ILE A 760      37.887 -20.083  -1.601  1.00 20.73           H
ATOM   4439 HD13 ILE A 760      38.574 -21.513  -1.513  1.00 20.73           H
ATOM   4440  N   TYR A 761      32.785 -22.270  -0.759  1.00 17.60           N
ATOM   4441  CA  TYR A 761      32.001 -22.858   0.308  1.00 15.76           C
ATOM   4442  C   TYR A 761      30.953 -23.783  -0.251  1.00 12.40           C
ATOM   4443  O   TYR A 761      30.732 -24.872   0.292  1.00 14.82           O
ATOM   4444  CB  TYR A 761      31.340 -21.776   1.159  1.00 11.60           C
ATOM   4445  CG  TYR A 761      32.173 -21.303   2.314  1.00 12.54           C
ATOM   4446  CD1 TYR A 761      33.562 -21.326   2.264  1.00 19.83           C
ATOM   4447  CD2 TYR A 761      31.579 -20.841   3.460  1.00 17.05           C
ATOM   4448  CE1 TYR A 761      34.331 -20.893   3.351  1.00 12.49           C
ATOM   4449  CE2 TYR A 761      32.334 -20.429   4.555  1.00 16.40           C
ATOM   4450  CZ  TYR A 761      33.696 -20.455   4.484  1.00 18.14           C
ATOM   4451  OH  TYR A 761      34.448 -20.029   5.554  1.00 18.58           O
ATOM   4452  H   TYR A 761      32.673 -21.424  -0.867  1.00 21.12           H
ATOM   4453  HA  TYR A 761      32.585 -23.378   0.882  1.00 18.92           H
ATOM   4454  HB2 TYR A 761      31.154 -21.009   0.596  1.00 13.92           H
ATOM   4455  HB3 TYR A 761      30.511 -22.127   1.519  1.00 13.92           H
ATOM   4456  HD1 TYR A 761      33.987 -21.633   1.495  1.00 23.80           H
ATOM   4457  HD2 TYR A 761      30.650 -20.830   3.517  1.00 20.46           H
ATOM   4458  HE1 TYR A 761      35.260 -20.915   3.310  1.00 14.99           H
ATOM   4459  HE2 TYR A 761      31.912 -20.117   5.323  1.00 19.69           H
ATOM   4460  HH  TYR A 761      33.943 -19.788   6.181  1.00 22.30           H
ATOM   4461  N   ILE A 762      30.318 -23.378  -1.347  1.00 19.29           N
ATOM   4462  CA  ILE A 762      29.239 -24.167  -1.933  1.00 15.21           C
ATOM   4463  C   ILE A 762      29.796 -25.439  -2.545  1.00 18.59           C
ATOM   4464  O   ILE A 762      29.206 -26.521  -2.411  1.00 23.08           O
ATOM   4465  CB  ILE A 762      28.456 -23.329  -2.963  1.00 16.39           C
ATOM   4466  CG1 ILE A 762      27.680 -22.194  -2.276  1.00 15.10           C
ATOM   4467  CG2 ILE A 762      27.438 -24.170  -3.640  1.00 15.43           C
ATOM   4468  CD1 ILE A 762      27.070 -21.198  -3.288  1.00 17.13           C
ATOM   4469  H   ILE A 762      30.492 -22.649  -1.770  1.00 23.15           H
ATOM   4470  HA  ILE A 762      28.622 -24.423  -1.230  1.00 18.26           H
ATOM   4471  HB  ILE A 762      29.067 -22.959  -3.620  1.00 19.67           H
ATOM   4472 HG12 ILE A 762      26.956 -22.575  -1.756  1.00 18.11           H
ATOM   4473 HG13 ILE A 762      28.284 -21.703  -1.697  1.00 18.11           H
ATOM   4474 HG21 ILE A 762      26.956 -23.627  -4.284  1.00 18.51           H
ATOM   4475 HG22 ILE A 762      27.885 -24.902  -4.094  1.00 18.51           H
ATOM   4476 HG23 ILE A 762      26.824 -24.519  -2.975  1.00 18.51           H
ATOM   4477 HD11 ILE A 762      26.594 -20.506  -2.802  1.00 20.56           H
ATOM   4478 HD12 ILE A 762      27.785 -20.803  -3.811  1.00 20.56           H
ATOM   4479 HD13 ILE A 762      26.458 -21.675  -3.870  1.00 20.56           H
ATOM   4480  N   ALA A 763      30.979 -25.348  -3.152  1.00 17.67           N
ATOM   4481  CA  ALA A 763      31.570 -26.525  -3.784  1.00 23.56           C
ATOM   4482  C   ALA A 763      32.057 -27.546  -2.762  1.00 25.63           C
ATOM   4483  O   ALA A 763      32.025 -28.746  -3.056  1.00 27.30           O
ATOM   4484  CB  ALA A 763      32.731 -26.138  -4.702  1.00 14.81           C
ATOM   4485  H   ALA A 763      31.452 -24.631  -3.211  1.00 21.21           H
ATOM   4486  HA  ALA A 763      30.893 -26.955  -4.330  1.00 28.27           H
ATOM   4487  HB1 ALA A 763      33.098 -26.942  -5.103  1.00 17.77           H
ATOM   4488  HB2 ALA A 763      32.402 -25.543  -5.393  1.00 17.77           H
ATOM   4489  HB3 ALA A 763      33.413 -25.690  -4.176  1.00 17.77           H
ATOM   4490  N   CYS A 764      32.504 -27.106  -1.577  1.00 20.57           N
ATOM   4491  CA  CYS A 764      33.173 -27.979  -0.601  1.00 21.18           C
ATOM   4492  C   CYS A 764      32.284 -28.367   0.547  1.00 15.89           C
ATOM   4493  O   CYS A 764      32.772 -28.922   1.527  1.00 22.67           O
ATOM   4494  CB  CYS A 764      34.426 -27.332  -0.026  1.00 16.84           C
ATOM   4495  SG  CYS A 764      35.691 -27.180  -1.298  1.00 28.04           S
ATOM   4496  H   CYS A 764      32.430 -26.291  -1.312  1.00 24.68           H
ATOM   4497  HA  CYS A 764      33.443 -28.794  -1.052  1.00 25.42           H
ATOM   4498  HB2 CYS A 764      34.210 -26.444   0.301  1.00 20.21           H
ATOM   4499  HB3 CYS A 764      34.775 -27.883   0.691  1.00 20.21           H
ATOM   4500  HG  CYS A 764      36.666 -26.668  -0.819  1.00 33.65           H
ATOM   4501  N   GLY A 765      30.999 -28.094   0.435  1.00 16.34           N
ATOM   4502  CA  GLY A 765      30.017 -28.454   1.426  1.00 11.74           C
ATOM   4503  C   GLY A 765      30.054 -27.677   2.725  1.00 20.54           C
ATOM   4504  O   GLY A 765      29.688 -28.229   3.763  1.00 22.69           O
ATOM   4505  H   GLY A 765      30.661 -27.681  -0.239  1.00 19.61           H
ATOM   4506  HA2 GLY A 765      29.134 -28.341   1.041  1.00 14.09           H
ATOM   4507  HA3 GLY A 765      30.127 -29.393   1.643  1.00 14.09           H
ATOM   4508  N   GLN A 766      30.466 -26.416   2.696  1.00 15.92           N
ATOM   4509  CA  GLN A 766      30.473 -25.567   3.869  1.00 19.91           C
ATOM   4510  C   GLN A 766      29.083 -24.965   4.058  1.00 23.10           C
ATOM   4511  O   GLN A 766      28.150 -25.191   3.282  1.00 24.35           O
ATOM   4512  CB  GLN A 766      31.545 -24.486   3.729  1.00 21.81           C
ATOM   4513  CG  GLN A 766      32.934 -25.036   3.409  1.00 20.20           C
ATOM   4514  CD  GLN A 766      33.492 -25.996   4.474  1.00 21.35           C
ATOM   4515  OE1 GLN A 766      33.572 -25.675   5.663  1.00 23.92           O
ATOM   4516  NE2 GLN A 766      33.827 -27.195   4.042  1.00 23.56           N
ATOM   4517  H   GLN A 766      30.754 -26.023   1.987  1.00 19.11           H
ATOM   4518  HA  GLN A 766      30.682 -26.102   4.651  1.00 23.89           H
ATOM   4519  HB2 GLN A 766      31.292 -23.885   3.011  1.00 26.18           H
ATOM   4520  HB3 GLN A 766      31.606 -23.995   4.563  1.00 26.18           H
ATOM   4521  HG2 GLN A 766      32.892 -25.519   2.569  1.00 24.24           H
ATOM   4522  HG3 GLN A 766      33.552 -24.293   3.328  1.00 24.24           H
ATOM   4523 HE21 GLN A 766      33.727 -27.396   3.212  1.00 28.27           H
ATOM   4524 HE22 GLN A 766      34.145 -27.776   4.590  1.00 28.27           H
ATOM   4525  N   ASP A 767      28.943 -24.192   5.105  1.00 24.59           N
ATOM   4526  CA  ASP A 767      27.709 -23.461   5.375  1.00 25.59           C
ATOM   4527  C   ASP A 767      27.835 -22.094   4.696  1.00 21.59           C
ATOM   4528  O   ASP A 767      28.524 -21.191   5.196  1.00 17.97           O
ATOM   4529  CB  ASP A 767      27.517 -23.381   6.887  1.00 19.24           C
ATOM   4530  CG  ASP A 767      26.125 -22.945   7.293  1.00 35.18           C
ATOM   4531  OD1 ASP A 767      25.434 -22.311   6.444  1.00 35.62           O
ATOM   4532  OD2 ASP A 767      25.759 -23.208   8.489  1.00 33.10           O1-
ATOM   4533  H   ASP A 767      29.556 -24.065   5.695  1.00 29.51           H
ATOM   4534  HA  ASP A 767      26.956 -23.934   4.988  1.00 30.71           H
ATOM   4535  HB2 ASP A 767      27.678 -24.258   7.270  1.00 23.09           H
ATOM   4536  HB3 ASP A 767      28.148 -22.741   7.250  1.00 23.09           H
ATOM   4537  N   ALA A 768      27.198 -21.940   3.524  1.00 18.80           N
ATOM   4538  CA  ALA A 768      27.378 -20.704   2.771  1.00 19.52           C
ATOM   4539  C   ALA A 768      26.812 -19.485   3.500  1.00 15.59           C
ATOM   4540  O   ALA A 768      27.284 -18.368   3.278  1.00 14.11           O
ATOM   4541  CB  ALA A 768      26.770 -20.835   1.392  1.00 13.51           C
ATOM   4542  H   ALA A 768      26.675 -22.518   3.160  1.00 22.56           H
ATOM   4543  HA  ALA A 768      28.329 -20.555   2.655  1.00 23.42           H
ATOM   4544  HB1 ALA A 768      26.900 -20.004   0.910  1.00 16.21           H
ATOM   4545  HB2 ALA A 768      27.207 -21.563   0.923  1.00 16.21           H
ATOM   4546  HB3 ALA A 768      25.822 -21.021   1.482  1.00 16.21           H
ATOM   4547  N   ALA A 769      25.871 -19.678   4.410  1.00 15.29           N
ATOM   4548  CA  ALA A 769      25.383 -18.580   5.229  1.00 18.39           C
ATOM   4549  C   ALA A 769      26.486 -17.991   6.118  1.00 22.68           C
ATOM   4550  O   ALA A 769      26.379 -16.825   6.541  1.00 16.12           O
ATOM   4551  CB  ALA A 769      24.185 -19.062   6.071  1.00 15.98           C
ATOM   4552  H   ALA A 769      25.497 -20.435   4.573  1.00 18.35           H
ATOM   4553  HA  ALA A 769      25.068 -17.873   4.645  1.00 22.06           H
ATOM   4554  HB1 ALA A 769      23.865 -18.325   6.615  1.00 19.18           H
ATOM   4555  HB2 ALA A 769      23.482 -19.363   5.475  1.00 19.18           H
ATOM   4556  HB3 ALA A 769      24.473 -19.793   6.640  1.00 19.18           H
ATOM   4557  N   GLN A 770      27.565 -18.740   6.376  1.00 16.64           N
ATOM   4558  CA  GLN A 770      28.669 -18.182   7.154  1.00 17.85           C
ATOM   4559  C   GLN A 770      29.566 -17.268   6.352  1.00 14.23           C
ATOM   4560  O   GLN A 770      30.555 -16.777   6.893  1.00 15.05           O
ATOM   4561  CB  GLN A 770      29.487 -19.301   7.806  1.00 19.33           C
ATOM   4562  CG  GLN A 770      28.736 -19.773   9.063  1.00 28.51           C
ATOM   4563  CD  GLN A 770      29.360 -20.943   9.734  1.00 40.24           C
ATOM   4564  OE1 GLN A 770      29.995 -21.808   9.090  1.00 36.37           O
ATOM   4565  NE2 GLN A 770      29.178 -21.001  11.053  1.00 27.36           N
ATOM   4566  H   GLN A 770      27.677 -19.553   6.117  1.00 19.97           H
ATOM   4567  HA  GLN A 770      28.291 -17.651   7.872  1.00 21.43           H
ATOM   4568  HB2 GLN A 770      29.573 -20.048   7.192  1.00 23.20           H
ATOM   4569  HB3 GLN A 770      30.358 -18.965   8.067  1.00 23.20           H
ATOM   4570  HG2 GLN A 770      28.710 -19.044   9.702  1.00 34.22           H
ATOM   4571  HG3 GLN A 770      27.833 -20.022   8.812  1.00 34.22           H
ATOM   4572 HE21 GLN A 770      28.727 -20.388  11.452  1.00 32.83           H
ATOM   4573 HE22 GLN A 770      29.513 -21.652  11.505  1.00 32.83           H
ATOM   4574  N   ASN A 771      29.246 -17.046   5.087  1.00 11.45           N
ATOM   4575  CA  ASN A 771      29.908 -16.011   4.311  1.00 16.42           C
ATOM   4576  C   ASN A 771      29.827 -14.637   4.988  1.00 20.00           C
ATOM   4577  O   ASN A 771      30.717 -13.796   4.832  1.00 16.47           O
ATOM   4578  CB  ASN A 771      29.236 -15.940   2.942  1.00 23.84           C
ATOM   4579  CG  ASN A 771      29.905 -14.958   2.061  1.00 35.71           C
ATOM   4580  OD1 ASN A 771      31.143 -14.975   1.941  1.00 34.19           O
ATOM   4581  ND2 ASN A 771      29.120 -14.044   1.467  1.00 34.04           N
ATOM   4582  H   ASN A 771      28.647 -17.483   4.652  1.00 13.74           H
ATOM   4583  HA  ASN A 771      30.842 -16.242   4.187  1.00 19.71           H
ATOM   4584  HB2 ASN A 771      29.283 -16.810   2.516  1.00 28.61           H
ATOM   4585  HB3 ASN A 771      28.312 -15.669   3.052  1.00 28.61           H
ATOM   4586 HD21 ASN A 771      29.465 -13.453   0.946  1.00 40.85           H
ATOM   4587 HD22 ASN A 771      28.271 -14.050   1.607  1.00 40.85           H
ATOM   4588  N   VAL A 772      28.760 -14.390   5.740  1.00 20.18           N
ATOM   4589  CA  VAL A 772      28.584 -13.104   6.398  1.00 19.68           C
ATOM   4590  C   VAL A 772      29.846 -12.715   7.166  1.00 24.78           C
ATOM   4591  O   VAL A 772      30.495 -11.704   6.860  1.00 36.18           O
ATOM   4592  CB  VAL A 772      27.320 -13.166   7.271  1.00 26.89           C
ATOM   4593  CG1 VAL A 772      27.114 -11.930   8.133  1.00 25.95           C
ATOM   4594  CG2 VAL A 772      26.146 -13.338   6.312  1.00 18.70           C
ATOM   4595  H   VAL A 772      28.124 -14.950   5.885  1.00 24.22           H
ATOM   4596  HA  VAL A 772      28.436 -12.427   5.719  1.00 23.62           H
ATOM   4597  HB  VAL A 772      27.362 -13.944   7.849  1.00 32.27           H
ATOM   4598 HG11 VAL A 772      26.302 -12.040   8.653  1.00 31.13           H
ATOM   4599 HG12 VAL A 772      27.875 -11.828   8.725  1.00 31.13           H
ATOM   4600 HG13 VAL A 772      27.035 -11.153   7.558  1.00 31.13           H
ATOM   4601 HG21 VAL A 772      25.324 -13.383   6.825  1.00 22.44           H
ATOM   4602 HG22 VAL A 772      26.119 -12.580   5.708  1.00 22.44           H
ATOM   4603 HG23 VAL A 772      26.268 -14.159   5.809  1.00 22.44           H
ATOM   4604  N   GLY A 773      30.257 -13.541   8.114  1.00 18.25           N
ATOM   4605  CA  GLY A 773      31.492 -13.274   8.835  1.00 19.28           C
ATOM   4606  C   GLY A 773      32.778 -13.866   8.253  1.00 15.17           C
ATOM   4607  O   GLY A 773      33.848 -13.282   8.402  1.00 13.84           O
ATOM   4608  H   GLY A 773      29.846 -14.255   8.358  1.00 21.89           H
ATOM   4609  HA2 GLY A 773      31.613 -12.313   8.892  1.00 23.13           H
ATOM   4610  HA3 GLY A 773      31.399 -13.612   9.740  1.00 23.13           H
ATOM   4611  N   SER A 774      32.700 -14.989   7.548  1.00 11.93           N
ATOM   4612  CA  SER A 774      33.899 -15.590   6.975  1.00 13.19           C
ATOM   4613  C   SER A 774      34.534 -14.703   5.916  1.00 20.18           C
ATOM   4614  O   SER A 774      35.737 -14.839   5.650  1.00 17.81           O
ATOM   4615  CB  SER A 774      33.571 -16.980   6.389  1.00 13.53           C
ATOM   4616  OG  SER A 774      33.360 -17.969   7.405  1.00 12.74           O
ATOM   4617  H   SER A 774      31.973 -15.420   7.389  1.00 14.32           H
ATOM   4618  HA  SER A 774      34.551 -15.715   7.682  1.00 15.83           H
ATOM   4619  HB2 SER A 774      32.765 -16.909   5.854  1.00 16.24           H
ATOM   4620  HB3 SER A 774      34.310 -17.263   5.829  1.00 16.24           H
ATOM   4621  HG  SER A 774      32.719 -17.743   7.898  1.00 15.29           H
ATOM   4622  N   SER A 775      33.760 -13.780   5.332  1.00 15.84           N
ATOM   4623  CA  SER A 775      34.247 -12.868   4.300  1.00 18.30           C
ATOM   4624  C   SER A 775      35.071 -11.711   4.851  1.00 12.26           C
ATOM   4625  O   SER A 775      35.595 -10.936   4.047  1.00 13.23           O
ATOM   4626  CB  SER A 775      33.060 -12.244   3.535  1.00 17.42           C
ATOM   4627  OG  SER A 775      32.444 -13.230   2.775  1.00 29.20           O
ATOM   4628  H   SER A 775      32.930 -13.664   5.524  1.00 19.00           H
ATOM   4629  HA  SER A 775      34.794 -13.360   3.669  1.00 21.96           H
ATOM   4630  HB2 SER A 775      32.422 -11.882   4.170  1.00 20.91           H
ATOM   4631  HB3 SER A 775      33.387 -11.544   2.949  1.00 20.91           H
ATOM   4632  HG  SER A 775      32.164 -13.844   3.275  1.00 35.04           H
ATOM   4633  N   ASN A 776      35.109 -11.515   6.169  1.00 13.72           N
ATOM   4634  CA  ASN A 776      35.816 -10.371   6.733  1.00 15.36           C
ATOM   4635  C   ASN A 776      37.243 -10.414   6.236  1.00 13.92           C
ATOM   4636  O   ASN A 776      37.878 -11.471   6.260  1.00 12.43           O
ATOM   4637  CB  ASN A 776      35.818 -10.393   8.261  1.00 11.33           C
ATOM   4638  CG  ASN A 776      34.525  -9.935   8.870  1.00 25.43           C
ATOM   4639  OD1 ASN A 776      33.685  -9.332   8.190  1.00 19.85           O
ATOM   4640  ND2 ASN A 776      34.323 -10.284  10.176  1.00 18.97           N
ATOM   4641  H   ASN A 776      34.737 -12.027   6.751  1.00 16.46           H
ATOM   4642  HA  ASN A 776      35.403  -9.547   6.431  1.00 18.43           H
ATOM   4643  HB2 ASN A 776      35.984 -11.300   8.562  1.00 13.60           H
ATOM   4644  HB3 ASN A 776      36.521  -9.806   8.582  1.00 13.60           H
ATOM   4645 HD21 ASN A 776      33.600 -10.050  10.577  1.00 22.76           H
ATOM   4646 HD22 ASN A 776      34.920 -10.739  10.596  1.00 22.76           H
ATOM   4647  N   CYS A 777      37.717  -9.290   5.707  1.00 12.09           N
ATOM   4648  CA  CYS A 777      39.021  -9.295   5.066  1.00 11.01           C
ATOM   4649  C   CYS A 777      39.566  -7.875   4.923  1.00 10.04           C
ATOM   4650  O   CYS A 777      38.843  -6.971   4.527  1.00 14.98           O
ATOM   4651  CB  CYS A 777      38.919  -9.993   3.698  1.00 11.09           C
ATOM   4652  SG  CYS A 777      40.503  -9.988   2.786  1.00 19.69           S
ATOM   4653  H   CYS A 777      37.314  -8.531   5.706  1.00 14.51           H
ATOM   4654  HA  CYS A 777      39.641  -9.800   5.615  1.00 13.21           H
ATOM   4655  HB2 CYS A 777      38.653 -10.915   3.832  1.00 13.31           H
ATOM   4656  HB3 CYS A 777      38.260  -9.532   3.156  1.00 13.31           H
ATOM   4657  HG  CYS A 777      40.350 -10.546   1.735  1.00 23.63           H
ATOM   4658  N   ILE A 778      40.861  -7.693   5.203  1.00 12.75           N
ATOM   4659  CA  ILE A 778      41.561  -6.461   4.832  1.00 11.47           C
ATOM   4660  C   ILE A 778      42.663  -6.802   3.816  1.00 12.98           C
ATOM   4661  O   ILE A 778      43.530  -7.653   4.058  1.00 13.16           O
ATOM   4662  CB  ILE A 778      42.099  -5.671   6.042  1.00 14.00           C
ATOM   4663  CG1 ILE A 778      42.694  -4.342   5.536  1.00 16.49           C
ATOM   4664  CG2 ILE A 778      43.050  -6.481   6.874  1.00 10.90           C
ATOM   4665  CD1 ILE A 778      42.891  -3.349   6.565  1.00 16.80           C
ATOM   4666  H   ILE A 778      41.356  -8.269   5.606  1.00 15.30           H
ATOM   4667  HA  ILE A 778      40.927  -5.883   4.378  1.00 13.76           H
ATOM   4668  HB  ILE A 778      41.340  -5.452   6.605  1.00 16.80           H
ATOM   4669 HG12 ILE A 778      43.556  -4.522   5.130  1.00 19.79           H
ATOM   4670 HG13 ILE A 778      42.093  -3.965   4.874  1.00 19.79           H
ATOM   4671 HG21 ILE A 778      43.358  -5.940   7.618  1.00 13.08           H
ATOM   4672 HG22 ILE A 778      42.589  -7.268   7.204  1.00 13.08           H
ATOM   4673 HG23 ILE A 778      43.804  -6.746   6.323  1.00 13.08           H
ATOM   4674 HD11 ILE A 778      43.266  -2.549   6.164  1.00 20.16           H
ATOM   4675 HD12 ILE A 778      42.036  -3.145   6.975  1.00 20.16           H
ATOM   4676 HD13 ILE A 778      43.502  -3.702   7.231  1.00 20.16           H
ATOM   4677  N   THR A 779      42.590  -6.150   2.669  1.00 17.73           N
ATOM   4678  CA  THR A 779      43.556  -6.281   1.586  1.00 19.27           C
ATOM   4679  C   THR A 779      44.477  -5.069   1.616  1.00 13.03           C
ATOM   4680  O   THR A 779      43.996  -3.929   1.587  1.00 17.45           O
ATOM   4681  CB  THR A 779      42.805  -6.375   0.256  1.00 21.40           C
ATOM   4682  OG1 THR A 779      41.919  -7.507   0.309  1.00 20.04           O
ATOM   4683  CG2 THR A 779      43.781  -6.577  -0.915  1.00 21.40           C
ATOM   4684  H   THR A 779      41.958  -5.598   2.484  1.00 21.28           H
ATOM   4685  HA  THR A 779      44.086  -7.084   1.708  1.00 23.13           H
ATOM   4686  HB  THR A 779      42.296  -5.564   0.105  1.00 25.68           H
ATOM   4687  HG1 THR A 779      41.497  -7.576  -0.414  1.00 24.04           H
ATOM   4688 HG21 THR A 779      43.290  -6.634  -1.750  1.00 25.68           H
ATOM   4689 HG22 THR A 779      44.399  -5.830  -0.964  1.00 25.68           H
ATOM   4690 HG23 THR A 779      44.286  -7.395  -0.789  1.00 25.68           H
ATOM   4691  N   LEU A 780      45.782  -5.308   1.701  1.00  9.58           N
ATOM   4692  CA  LEU A 780      46.785  -4.248   1.714  1.00 18.03           C
ATOM   4693  C   LEU A 780      47.810  -4.447   0.601  1.00 17.69           C
ATOM   4694  O   LEU A 780      48.185  -5.569   0.266  1.00 14.07           O
ATOM   4695  CB  LEU A 780      47.523  -4.157   3.059  1.00 18.54           C
ATOM   4696  CG  LEU A 780      46.615  -3.866   4.241  1.00 16.56           C
ATOM   4697  CD1 LEU A 780      47.480  -3.924   5.507  1.00 26.26           C
ATOM   4698  CD2 LEU A 780      45.936  -2.520   4.107  1.00 15.30           C
ATOM   4699  H   LEU A 780      46.119  -6.097   1.753  1.00 11.50           H
ATOM   4700  HA  LEU A 780      46.342  -3.398   1.561  1.00 21.63           H
ATOM   4701  HB2 LEU A 780      47.968  -5.002   3.229  1.00 22.25           H
ATOM   4702  HB3 LEU A 780      48.180  -3.445   3.007  1.00 22.25           H
ATOM   4703  HG  LEU A 780      45.932  -4.551   4.302  1.00 19.87           H
ATOM   4704 HD11 LEU A 780      46.921  -3.741   6.279  1.00 31.51           H
ATOM   4705 HD12 LEU A 780      47.869  -4.810   5.582  1.00 31.51           H
ATOM   4706 HD13 LEU A 780      48.182  -3.259   5.440  1.00 31.51           H
ATOM   4707 HD21 LEU A 780      45.368  -2.375   4.880  1.00 18.35           H
ATOM   4708 HD22 LEU A 780      46.614  -1.828   4.060  1.00 18.35           H
ATOM   4709 HD23 LEU A 780      45.402  -2.515   3.298  1.00 18.35           H
ATOM   4710  N   MET A 781      48.254  -3.342   0.017  1.00 17.27           N
ATOM   4711  CA  MET A 781      49.144  -3.409  -1.135  1.00 16.51           C
ATOM   4712  C   MET A 781      50.219  -2.360  -0.974  1.00 14.95           C
ATOM   4713  O   MET A 781      49.923  -1.246  -0.538  1.00 14.70           O
ATOM   4714  CB  MET A 781      48.426  -3.165  -2.439  1.00 13.90           C
ATOM   4715  CG  MET A 781      47.653  -4.364  -2.937  1.00 27.14           C
ATOM   4716  SD  MET A 781      46.867  -3.998  -4.521  1.00 24.99           S
ATOM   4717  CE  MET A 781      45.385  -4.969  -4.391  1.00 22.06           C
ATOM   4718  H   MET A 781      48.056  -2.543   0.266  1.00 20.72           H
ATOM   4719  HA  MET A 781      49.555  -4.287  -1.173  1.00 19.81           H
ATOM   4720  HB2 MET A 781      47.798  -2.436  -2.318  1.00 16.68           H
ATOM   4721  HB3 MET A 781      49.079  -2.929  -3.116  1.00 16.68           H
ATOM   4722  HG2 MET A 781      48.260  -5.111  -3.061  1.00 32.57           H
ATOM   4723  HG3 MET A 781      46.961  -4.592  -2.296  1.00 32.57           H
ATOM   4724  HE1 MET A 781      44.862  -4.856  -5.200  1.00 26.47           H
ATOM   4725  HE2 MET A 781      45.628  -5.901  -4.281  1.00 26.47           H
ATOM   4726  HE3 MET A 781      44.876  -4.666  -3.623  1.00 26.47           H
ATOM   4727  N   GLU A 782      51.465  -2.730  -1.293  1.00 19.11           N
ATOM   4728  CA  GLU A 782      52.519  -1.735  -1.332  1.00 25.45           C
ATOM   4729  C   GLU A 782      53.576  -2.093  -2.373  1.00 15.79           C
ATOM   4730  O   GLU A 782      53.698  -3.240  -2.813  1.00 22.54           O
ATOM   4731  CB  GLU A 782      53.142  -1.526   0.067  1.00 27.26           C
ATOM   4732  CG  GLU A 782      53.926  -2.660   0.636  1.00 26.62           C
ATOM   4733  CD  GLU A 782      54.237  -2.453   2.146  1.00 41.67           C
ATOM   4734  OE1 GLU A 782      55.032  -1.531   2.485  1.00 39.30           O
ATOM   4735  OE2 GLU A 782      53.656  -3.199   2.995  1.00 36.61           O1-
ATOM   4736  H   GLU A 782      51.712  -3.531  -1.484  1.00 22.93           H
ATOM   4737  HA  GLU A 782      52.127  -0.889  -1.600  1.00 30.54           H
ATOM   4738  HB2 GLU A 782      53.739  -0.762   0.020  1.00 32.71           H
ATOM   4739  HB3 GLU A 782      52.425  -1.333   0.691  1.00 32.71           H
ATOM   4740  HG2 GLU A 782      53.415  -3.479   0.542  1.00 31.95           H
ATOM   4741  HG3 GLU A 782      54.768  -2.735   0.162  1.00 31.95           H
ATOM   4742  N   ALA A 783      54.354  -1.068  -2.731  1.00 22.63           N
ATOM   4743  CA  ALA A 783      55.518  -1.193  -3.612  1.00 26.04           C
ATOM   4744  C   ALA A 783      56.638  -1.963  -2.916  1.00 29.18           C
ATOM   4745  O   ALA A 783      56.793  -1.917  -1.690  1.00 30.44           O
ATOM   4746  CB  ALA A 783      55.999   0.202  -4.009  1.00 26.08           C
ATOM   4747  H   ALA A 783      54.220  -0.261  -2.466  1.00 27.16           H
ATOM   4748  HA  ALA A 783      55.266  -1.674  -4.416  1.00 31.25           H
ATOM   4749  HB1 ALA A 783      56.770   0.116  -4.591  1.00 31.30           H
ATOM   4750  HB2 ALA A 783      55.282   0.663  -4.473  1.00 31.30           H
ATOM   4751  HB3 ALA A 783      56.243   0.692  -3.207  1.00 31.30           H
ATOM   4752  N   SER A 784      57.392  -2.721  -3.705  1.00 28.64           N
ATOM   4753  CA  SER A 784      58.445  -3.571  -3.177  1.00 33.23           C
ATOM   4754  C   SER A 784      59.574  -3.719  -4.195  1.00 29.46           C
ATOM   4755  O   SER A 784      59.458  -3.319  -5.352  1.00 23.83           O
ATOM   4756  CB  SER A 784      57.895  -4.949  -2.823  1.00 31.58           C
ATOM   4757  OG  SER A 784      58.894  -5.760  -2.254  1.00 35.18           O
ATOM   4758  H   SER A 784      57.310  -2.759  -4.560  1.00 34.37           H
ATOM   4759  HA  SER A 784      58.809  -3.171  -2.372  1.00 39.88           H
ATOM   4760  HB2 SER A 784      57.172  -4.845  -2.185  1.00 37.90           H
ATOM   4761  HB3 SER A 784      57.565  -5.374  -3.630  1.00 37.90           H
ATOM   4762  HG  SER A 784      58.578  -6.514  -2.064  1.00 42.21           H
ATOM   4763  N   GLY A 785      60.656  -4.348  -3.752  1.00 27.86           N
ATOM   4764  CA  GLY A 785      61.766  -4.647  -4.617  1.00 40.99           C
ATOM   4765  C   GLY A 785      62.770  -3.514  -4.695  1.00 43.11           C
ATOM   4766  O   GLY A 785      62.489  -2.364  -4.332  1.00 39.34           O
ATOM   4767  H   GLY A 785      60.764  -4.613  -2.941  1.00 33.43           H
ATOM   4768  HA2 GLY A 785      62.223  -5.439  -4.293  1.00 49.19           H
ATOM   4769  HA3 GLY A 785      61.438  -4.827  -5.512  1.00 49.19           H
ATOM   4770  N   PRO A 786      63.970  -3.820  -5.204  1.00 52.02           N
ATOM   4771  CA  PRO A 786      65.038  -2.804  -5.227  1.00 49.68           C
ATOM   4772  C   PRO A 786      64.605  -1.480  -5.835  1.00 47.69           C
ATOM   4773  O   PRO A 786      64.999  -0.420  -5.332  1.00 53.09           O
ATOM   4774  CB  PRO A 786      66.138  -3.492  -6.048  1.00 52.62           C
ATOM   4775  CG  PRO A 786      65.906  -4.937  -5.850  1.00 47.58           C
ATOM   4776  CD  PRO A 786      64.419  -5.097  -5.787  1.00 53.50           C
ATOM   4777  HA  PRO A 786      65.366  -2.646  -4.328  1.00 59.62           H
ATOM   4778  HB2 PRO A 786      66.047  -3.253  -6.984  1.00 63.15           H
ATOM   4779  HB3 PRO A 786      67.010  -3.234  -5.710  1.00 63.15           H
ATOM   4780  HG2 PRO A 786      66.271  -5.432  -6.601  1.00 57.10           H
ATOM   4781  HG3 PRO A 786      66.316  -5.223  -5.019  1.00 57.10           H
ATOM   4782  HD2 PRO A 786      64.052  -5.211  -6.677  1.00 64.20           H
ATOM   4783  HD3 PRO A 786      64.183  -5.837  -5.205  1.00 64.20           H
ATOM   4784  N   THR A 787      63.768  -1.511  -6.874  1.00 48.02           N
ATOM   4785  CA  THR A 787      63.331  -0.307  -7.571  1.00 48.52           C
ATOM   4786  C   THR A 787      61.955   0.174  -7.155  1.00 46.25           C
ATOM   4787  O   THR A 787      61.473   1.145  -7.741  1.00 39.56           O
ATOM   4788  CB  THR A 787      63.303  -0.534  -9.086  1.00 51.56           C
ATOM   4789  OG1 THR A 787      64.436  -1.326  -9.466  1.00 61.23           O
ATOM   4790  CG2 THR A 787      63.321   0.805  -9.853  1.00 56.09           C
ATOM   4791  H   THR A 787      63.434  -2.234  -7.198  1.00 57.62           H
ATOM   4792  HA  THR A 787      63.963   0.407  -7.389  1.00 58.22           H
ATOM   4793  HB  THR A 787      62.490  -1.008  -9.322  1.00 61.88           H
ATOM   4794  HG1 THR A 787      64.430  -1.456 -10.296  1.00 73.47           H
ATOM   4795 HG21 THR A 787      63.302   0.639 -10.809  1.00 67.31           H
ATOM   4796 HG22 THR A 787      62.546   1.336  -9.610  1.00 67.31           H
ATOM   4797 HG23 THR A 787      64.125   1.301  -9.635  1.00 67.31           H
ATOM   4798  N   ASN A 788      61.300  -0.483  -6.181  1.00 42.86           N
ATOM   4799  CA  ASN A 788      59.955  -0.094  -5.757  1.00 37.17           C
ATOM   4800  C   ASN A 788      58.952  -0.280  -6.887  1.00 30.94           C
ATOM   4801  O   ASN A 788      57.957   0.430  -6.991  1.00 27.59           O
ATOM   4802  CB  ASN A 788      59.920   1.351  -5.241  1.00 36.03           C
ATOM   4803  CG  ASN A 788      59.664   1.431  -3.758  1.00 43.35           C
ATOM   4804  OD1 ASN A 788      59.963   0.502  -2.994  1.00 41.94           O
ATOM   4805  ND2 ASN A 788      59.105   2.551  -3.336  1.00 53.02           N
ATOM   4806  H   ASN A 788      61.619  -1.157  -5.754  1.00 51.43           H
ATOM   4807  HA  ASN A 788      59.683  -0.672  -5.026  1.00 44.61           H
ATOM   4808  HB2 ASN A 788      60.776   1.772  -5.422  1.00 43.24           H
ATOM   4809  HB3 ASN A 788      59.211   1.833  -5.695  1.00 43.24           H
ATOM   4810 HD21 ASN A 788      58.933   2.657  -2.500  1.00 63.63           H
ATOM   4811 HD22 ASN A 788      58.912   3.174  -3.896  1.00 63.63           H
ATOM   4812  N   GLU A 789      59.212  -1.276  -7.707  1.00 35.79           N
ATOM   4813  CA  GLU A 789      58.470  -1.563  -8.919  1.00 28.84           C
ATOM   4814  C   GLU A 789      57.574  -2.780  -8.766  1.00 23.09           C
ATOM   4815  O   GLU A 789      56.604  -2.929  -9.518  1.00 23.02           O
ATOM   4816  CB  GLU A 789      59.476  -1.832 -10.065  1.00 46.23           C
ATOM   4817  CG  GLU A 789      60.598  -2.906  -9.591  1.00 53.81           C
ATOM   4818  CD  GLU A 789      61.470  -3.578 -10.696  1.00 65.38           C
ATOM   4819  OE1 GLU A 789      61.913  -2.882 -11.661  1.00 59.32           O
ATOM   4820  OE2 GLU A 789      61.733  -4.821 -10.550  1.00 57.48           O1-
ATOM   4821  H   GLU A 789      59.853  -1.833  -7.574  1.00 42.94           H
ATOM   4822  HA  GLU A 789      57.922  -0.800  -9.157  1.00 34.60           H
[truncated: 1,505,880 more chars]
