# Supplementary material for: High-throughput quantum-mechanics/molecular-mechanics (ONIOM) macromolecular crystallographic refinement with PHENIX/DivCon: the impact of mixed Hamiltonian methods on ligand and protein structure
Source: Acta Crystallogr D Struct Biol. 2018 Oct 29;74(Pt 11):1063–77. doi: 10.1107/S2059798318012913 (PMC6213575; doi:10.1107/S2059798318012913)
Supplement: Supplementary file 4 [file d-74-01063-sup4.gz › results_PHENIX/1HWW-H_refine_001.pdb]

REMARK Date 2017-01-10 Time 18:02:45 EST -0500 (1484089365.88 s)
REMARK PHENIX refinement
REMARK 
REMARK ****************** INPUT FILES AND LABELS ******************************
REMARK Reflections:
REMARK   file name      : 1HWW.sf
REMARK   labels         : ['r1hwwsf,wavelength_id=1,_refln.F_meas_au,_refln.F_meas_sigma_au']
REMARK R-free flags:
REMARK   file name      : 1HWW.sf
REMARK   label          : r1hwwsf,wavelength_id=1,_refln.status
REMARK   test_flag_value: 0
REMARK Model file name(s): 
REMARK   /scratch/oleg/2711052.gondor.quantumbioinc.com/1HWW-H.pdb
REMARK 
REMARK ******************** REFINEMENT SUMMARY: QUICK FACTS *******************
REMARK Start: r_work = 0.1725 r_free = 0.1982 bonds = 0.011 angles = 1.439
REMARK Final: r_work = 0.1430 r_free = 0.1832 bonds = 0.011 angles = 1.061
REMARK ************************************************************************
REMARK 
REMARK ****************** REFINEMENT STATISTICS STEP BY STEP ******************
REMARK leading digit, like 1_, means number of macro-cycle                     
REMARK 0    : statistics at the very beginning when nothing is done yet        
REMARK 1_bss: bulk solvent correction and/or (anisotropic) scaling             
REMARK 1_xyz: refinement of coordinates                                        
REMARK 1_adp: refinement of ADPs (Atomic Displacement Parameters)              
REMARK 1_occ: refinement of occupancies                                        
REMARK ------------------------------------------------------------------------
REMARK  stage       r-work r-free bonds angles b_min b_max b_ave n_water shift
REMARK       0    : 0.2108 0.2394 0.011  1.44   8.2  64.5  19.4 2955      0.000
REMARK       1_bss: 0.1725 0.1982 0.011  1.44   8.2  64.5  19.4 2955      0.000
REMARK 1_settarget: 0.1725 0.1982 0.011  1.44   8.2  64.5  19.4 2955      0.000
REMARK       1_nqh: 0.1726 0.1982 0.011  1.44   8.2  64.5  19.4 2955      0.004
REMARK    1_weight: 0.1726 0.1982 0.011  1.44   8.2  64.5  19.4 2955      0.004
REMARK    1_checkH: 0.1729 0.1985 0.011  1.44   8.2  64.5  19.4 2955      0.401
REMARK    1_xyzrec: 0.1620 0.1978 0.012  1.04   8.2  64.5  19.4 2955      0.471
REMARK    1_checkH: 0.1621 0.1979 0.012  1.04   8.2  64.5  19.4 2955      0.471
REMARK   1_regHxyz: 0.1624 0.1978 0.012  1.04   8.2  64.5  19.4 2955      0.480
REMARK       1_adp: 0.1531 0.1941 0.012  1.04   6.8  62.4  19.6 2955      0.480
REMARK   1_regHadp: 0.1523 0.1936 0.012  1.04   6.8  62.4  19.6 2955      0.480
REMARK       2_bss: 0.1523 0.1938 0.012  1.04   6.8  62.4  19.6 2955      0.480
REMARK 2_settarget: 0.1523 0.1938 0.012  1.04   6.8  62.4  19.6 2955      0.480
REMARK 2_updatecdl: 0.1523 0.1938 0.012  1.04   6.8  62.4  19.6 2955      0.480
REMARK       2_nqh: 0.1523 0.1938 0.012  1.04   6.8  62.4  19.6 2955      0.481
REMARK    2_weight: 0.1523 0.1938 0.012  1.04   6.8  62.4  19.6 2955      0.481
REMARK    2_checkH: 0.1523 0.1938 0.012  1.04   6.8  62.4  19.6 2955      0.481
REMARK    2_xyzrec: 0.1485 0.1879 0.010  1.04   6.8  62.4  19.6 2955      0.492
REMARK    2_checkH: 0.1486 0.1879 0.010  1.04   6.8  62.4  19.6 2955      0.492
REMARK   2_regHxyz: 0.1489 0.1878 0.010  1.04   6.8  62.4  19.6 2955      0.493
REMARK       2_adp: 0.1454 0.1848 0.010  1.04   6.5  64.5  19.7 2955      0.493
REMARK   2_regHadp: 0.1456 0.1847 0.010  1.04   6.5  64.5  19.7 2955      0.493
REMARK       3_bss: 0.1455 0.1845 0.010  1.04   6.5  64.5  19.7 2955      0.493
REMARK 3_settarget: 0.1455 0.1845 0.010  1.04   6.5  64.5  19.7 2955      0.493
REMARK 3_updatecdl: 0.1455 0.1845 0.010  1.04   6.5  64.5  19.7 2955      0.493
REMARK       3_nqh: 0.1455 0.1845 0.010  1.04   6.5  64.5  19.7 2955      0.493
REMARK    3_weight: 0.1455 0.1845 0.010  1.04   6.5  64.5  19.7 2955      0.493
REMARK    3_checkH: 0.1455 0.1845 0.010  1.04   6.5  64.5  19.7 2955      0.493
REMARK    3_xyzrec: 0.1427 0.1833 0.011  1.06   6.5  64.5  19.7 2955      0.502
REMARK    3_checkH: 0.1427 0.1834 0.011  1.06   6.5  64.5  19.7 2955      0.502
REMARK   3_regHxyz: 0.1431 0.1833 0.011  1.06   6.5  64.5  19.7 2955      0.503
REMARK       3_adp: 0.1430 0.1833 0.011  1.06   6.4  64.6  19.6 2955      0.503
REMARK   3_regHadp: 0.1430 0.1833 0.011  1.06   6.4  64.6  19.6 2955      0.503
REMARK         end: 0.1430 0.1832 0.011  1.06   7.2  65.5  20.5 2955      0.503
REMARK ------------------------------------------------------------------------
REMARK MODEL CONTENT.
REMARK  ELEMENT        ATOM RECORD COUNT   OCCUPANCY SUM
REMARK        C                     5224         5224.00
REMARK        H                     9990         9990.00
REMARK        O                     2386         2386.00
REMARK        N                     1436         1436.00
REMARK        S                       39           39.00
REMARK     Zn2+                        1            1.00
REMARK      O1-                      115          115.00
REMARK    TOTAL                    19191        19191.00
REMARK -----------------------------------------------------------------------
REMARK r_free_flags.md5.hexdigest cb8a6345e97ec7f10b36fe5ab1a1a6a3
REMARK 
REMARK IF THIS FILE IS FOR PDB DEPOSITION: REMOVE ALL FROM THIS LINE UP.
REMARK   3
REMARK   3 REFINEMENT.
REMARK   3   PROGRAM     : PHENIX (1.11.1_2575: ???)
REMARK   3   AUTHORS     : Adams,Afonine,Bunkoczi,Burnley,Chen,Dar,Davis,
REMARK   3               : Draizen,Echols,Gildea,Gros,Grosse-Kunstleve,Headd,
REMARK   3               : Hintze,Hung,Ioerger,Liebschner,McCoy,McKee,Moriarty,
REMARK   3               : Oeffner,Poon,Read,Richardson,Richardson,Sacchettini,
REMARK   3               : Sauter,Sobolev,Storoni,Terwilliger,Williams,Zwart
REMARK   3
REMARK   3  REFINEMENT TARGET : ML
REMARK   3  
REMARK   3  DATA USED IN REFINEMENT.
REMARK   3   RESOLUTION RANGE HIGH (ANGSTROMS) : 1.870   
REMARK   3   RESOLUTION RANGE LOW  (ANGSTROMS) : 17.166  
REMARK   3   MIN(FOBS/SIGMA_FOBS)              : 1.00  
REMARK   3   COMPLETENESS FOR RANGE        (%) : 96.95 
REMARK   3   NUMBER OF REFLECTIONS             : 84828     
REMARK   3   NUMBER OF REFLECTIONS (NON-ANOMALOUS) : 84828     
REMARK   3  
REMARK   3  FIT TO DATA USED IN REFINEMENT.
REMARK   3   R VALUE     (WORKING + TEST SET) : 0.1451
REMARK   3   R VALUE            (WORKING SET) : 0.1430
REMARK   3   FREE R VALUE                     : 0.1832
REMARK   3   FREE R VALUE TEST SET SIZE   (%) : 5.05  
REMARK   3   FREE R VALUE TEST SET COUNT      : 4286      
REMARK   3  
REMARK   3  FIT TO DATA USED IN REFINEMENT (IN BINS).
REMARK   3   BIN  RESOLUTION RANGE  COMPL.    NWORK NFREE   RWORK  RFREE  CCWORK CCFREE
REMARK   3     1 17.1666 -  5.7397    0.99     2956   149  0.1514 0.1879   0.946  0.922
REMARK   3     2  5.7397 -  4.5843    1.00     2870   141  0.1332 0.1592   0.956  0.948
REMARK   3     3  4.5843 -  4.0133    0.99     2793   168  0.1239 0.1474   0.959  0.938
REMARK   3     4  4.0133 -  3.6502    0.99     2770   174  0.1410 0.1724   0.946  0.917
REMARK   3     5  3.6502 -  3.3907    0.99     2776   155  0.1459 0.1809   0.944  0.915
REMARK   3     6  3.3907 -  3.1922    0.99     2767   162  0.1533 0.1840   0.937  0.917
REMARK   3     7  3.1922 -  3.0332    0.99     2739   131  0.1563 0.2006   0.936  0.910
REMARK   3     8  3.0332 -  2.9018    0.99     2760   127  0.1522 0.1622   0.940  0.935
REMARK   3     9  2.9018 -  2.7906    0.98     2738   134  0.1455 0.1827   0.939  0.928
REMARK   3    10  2.7906 -  2.6947    0.98     2734   142  0.1407 0.1926   0.946  0.894
REMARK   3    11  2.6947 -  2.6107    0.99     2692   160  0.1433 0.1978   0.942  0.886
REMARK   3    12  2.6107 -  2.5363    0.98     2699   132  0.1402 0.2069   0.944  0.888
REMARK   3    13  2.5363 -  2.4698    0.98     2708   140  0.1382 0.1739   0.945  0.911
REMARK   3    14  2.4698 -  2.4097    0.98     2661   171  0.1372 0.1944   0.948  0.896
REMARK   3    15  2.4097 -  2.3550    0.97     2669   147  0.1311 0.1913   0.949  0.900
REMARK   3    16  2.3550 -  2.3050    0.97     2672   141  0.1356 0.1883   0.949  0.883
REMARK   3    17  2.3050 -  2.2590    0.97     2690   148  0.1310 0.1822   0.950  0.856
REMARK   3    18  2.2590 -  2.2165    0.97     2653   145  0.1310 0.1765   0.951  0.878
REMARK   3    19  2.2165 -  2.1770    0.97     2659   131  0.1413 0.2009   0.943  0.867
REMARK   3    20  2.1770 -  2.1402    0.96     2668   136  0.1400 0.1848   0.941  0.887
REMARK   3    21  2.1402 -  2.1057    0.97     2645   149  0.1410 0.2032   0.942  0.872
REMARK   3    22  2.1057 -  2.0734    0.96     2630   140  0.1436 0.1943   0.937  0.897
REMARK   3    23  2.0734 -  2.0429    0.96     2673   121  0.1476 0.2220   0.932  0.863
REMARK   3    24  2.0429 -  2.0142    0.96     2627   139  0.1398 0.1560   0.939  0.924
REMARK   3    25  2.0142 -  1.9870    0.96     2615   144  0.1446 0.1877   0.936  0.887
REMARK   3    26  1.9870 -  1.9612    0.95     2622   123  0.1445 0.1987   0.932  0.891
REMARK   3    27  1.9612 -  1.9368    0.95     2590   139  0.1567 0.1803   0.922  0.901
REMARK   3    28  1.9368 -  1.9134    0.94     2585   141  0.1627 0.2177   0.914  0.866
REMARK   3    29  1.9134 -  1.8912    0.94     2624   118  0.1670 0.2364   0.902  0.809
REMARK   3    30  1.8912 -  1.8700    0.84     2257   138  0.1995 0.2422   0.881  0.823
REMARK   3  
REMARK   3  BULK SOLVENT MODELLING.
REMARK   3   METHOD USED        : FLAT BULK SOLVENT MODEL
REMARK   3   SOLVENT RADIUS     : 1.11    
REMARK   3   SHRINKAGE RADIUS   : 0.90    
REMARK   3   GRID STEP FACTOR   : 4.00    
REMARK   3  
REMARK   3  ERROR ESTIMATES.
REMARK   3   COORDINATE ERROR (MAXIMUM-LIKELIHOOD BASED)     : 0.16    
REMARK   3   PHASE ERROR (DEGREES, MAXIMUM-LIKELIHOOD BASED) : 16.30   
REMARK   3  
REMARK   3  STRUCTURE FACTORS CALCULATION ALGORITHM : FFT
REMARK   3  
REMARK   3  RESTRAINTS LIBRARY
REMARK   3    GEOSTD + MON.LIB. + CDL v1.2
REMARK   3  
REMARK   3  DEVIATIONS FROM IDEAL VALUES.
REMARK   3                 RMSD     MAX  COUNT
REMARK   3   BOND      :  0.011   0.083   8446
REMARK   3   ANGLE     :  1.061  12.096  11477
REMARK   3   CHIRALITY :  0.057   0.185   1232
REMARK   3   PLANARITY :  0.008   0.066   1484
REMARK   3   DIHEDRAL  : 13.875 177.040   5023
REMARK   3   MIN NONBONDED DISTANCE : 1.789 
REMARK   3  
REMARK   3  MOLPROBITY STATISTICS.
REMARK   3   ALL-ATOM CLASHSCORE : 4.81
REMARK   3   RAMACHANDRAN PLOT:
REMARK   3     OUTLIERS : 0.40  %
REMARK   3     ALLOWED  : 2.17  %
REMARK   3     FAVORED  : 97.43 %
REMARK   3   ROTAMER OUTLIERS : 0.55 %
REMARK   3   CBETA DEVIATIONS : 0
REMARK   3   PEPTIDE PLANE:
REMARK   3     CIS-PROLINE     : 1
REMARK   3     CIS-GENERAL     : 1
REMARK   3     TWISTED PROLINE : 0
REMARK   3     TWISTED GENERAL : 0
REMARK   3  
REMARK   3  ATOMIC DISPLACEMENT PARAMETERS.
REMARK   3   WILSON B : 17.42
REMARK   3   RMS(B_ISO_OR_EQUIVALENT_BONDED) : 3.91
REMARK   3   ATOMS          NUMBER OF ATOMS
REMARK   3                    ISO.  ANISO. 
REMARK   3    ALL         :  19191       0
REMARK   3    ALL (NO H)  :   9201       0
REMARK   3    SOLVENT     :    985       0
REMARK   3    NON-SOLVENT :   8216       0
REMARK   3    HYDROGENS   :   9990       0
REMARK   3
HELIX    1   1 MET A   45  ARG A   51  1               Generated by MOE    7
HELIX    2   2 PRO A   72  LYS A   74  5               Generated by MOE    3
HELIX    3   3 PHE A   99  HIS A  105  1               Generated by MOE    7
HELIX    4   4 THR A  107  ASP A  120  1               Generated by MOE   14
HELIX    5   5 ILE A  131  TYR A  138  1               Generated by MOE    8
HELIX    6   6 GLU A  143  LYS A  154  1               Generated by MOE   12
HELIX    7   7 TRP A  175  MET A  193  1               Generated by MOE   19
HELIX    8   8 THR A  211  GLN A  217  1               Generated by MOE    7
HELIX    9   9 TYR A  231  GLN A  239  1               Generated by MOE    9
HELIX   10  10 ILE A  271  HIS A  273  5               Generated by MOE    3
HELIX   11  11 PRO A  279  CYS A  282  1               Generated by MOE    4
HELIX   12  12 CYS A  283  PHE A  285  5               Generated by MOE    3
HELIX   13  13 VAL A  311  ALA A  326  1               Generated by MOE   16
HELIX   14  14 ASN A  347  SER A  366  1               Generated by MOE   20
HELIX   15  15 ALA A  368  PHE A  370  5               Generated by MOE    3
HELIX   16  16 LEU A  379  ARG A  391  1               Generated by MOE   13
HELIX   17  17 GLY A  417  TYR A  419  5               Generated by MOE    3
HELIX   18  18 PRO A  423  ALA A  444  1               Generated by MOE   22
HELIX   19  19 GLY A  450  ALA A  452  5               Generated by MOE    3
HELIX   20  20 ILE A  454  PHE A  468  1               Generated by MOE   15
HELIX   21  21 THR A  480  LEU A  508  1               Generated by MOE   29
HELIX   22  22 LEU A  824  ASN A  827  5               Generated by MOE    4
HELIX   23  23 SER A  916  LEU A  926  1               Generated by MOE   11
HELIX   24  24 VAL A  999  HIS A 1001  5               Generated by MOE    3
HELIX   25  25 ASP A 1024  MET A 1026  5               Generated by MOE    3
SHEET    1       VAL A  43  GLN A  44                  Generated by MOE
SHEET    2       LEU A  81  HIS A  90                  Generated by MOE
SHEET    3       PHE A 126  TRP A 128                  Generated by MOE
SHEET    4       LEU A 158  PHE A 160                  Generated by MOE
SHEET    5       ALA A 199  ALA A 202                  Generated by MOE
SHEET    6       ASN A 223  ILE A 226                  Generated by MOE
SHEET    7       GLU A 244  PHE A 245                  Generated by MOE
SHEET    8       LEU A 246  TRP A 247                  Generated by MOE
SHEET    9       LEU A 259  LEU A 259                  Generated by MOE
SHEET   10       PHE A 260  MET A 263                  Generated by MOE
SHEET   11       VAL A 333  ASP A 341                  Generated by MOE
SHEET   12       VAL A 372  PHE A 376                  Generated by MOE
SHEET   13       THR A 399  SER A 401                  Generated by MOE
SHEET   14       ALA A 408  ARG A 410                  Generated by MOE
SHEET   15       ASN A 413  TYR A 414                  Generated by MOE
SHEET   16       PHE A 524  LEU A 526                  Generated by MOE
SHEET   17       THR A 542  ILE A 543                  Generated by MOE
SHEET   18       SER A 552  ASN A 559                  Generated by MOE
SHEET   19       ARG A 565  PHE A 571                  Generated by MOE
SHEET   20       TYR A 572  VAL A 573                  Generated by MOE
SHEET   21       VAL A 578  ASP A 582                  Generated by MOE
SHEET   22       PRO A 587  VAL A 588                  Generated by MOE
SHEET   23       ALA A 590  VAL A 592                  Generated by MOE
SHEET   24       SER A 593  ASP A 601                  Generated by MOE
SHEET   25       THR A 606  VAL A 624                  Generated by MOE
SHEET   26       GLY A 628  ILE A 636                  Generated by MOE
SHEET   27       THR A 644  TYR A 646                  Generated by MOE
SHEET   28       SER A 648  ASN A 649                  Generated by MOE
SHEET   29       LEU A 650  LEU A 652                  Generated by MOE
SHEET   30       LYS A 669  GLY A 671                  Generated by MOE
SHEET   31       ILE A 676  ARG A 679                  Generated by MOE
SHEET   32       THR A 685  PHE A 688                  Generated by MOE
SHEET   33       LEU A 694  GLN A 698                  Generated by MOE
SHEET   34       VAL A 706  TYR A 715                  Generated by MOE
SHEET   35       SER A 736  PRO A 737                  Generated by MOE
SHEET   36       VAL A 745  LYS A 749                  Generated by MOE
SHEET   37       SER A 754  LEU A 760                  Generated by MOE
SHEET   38       VAL A 763  MET A 769                  Generated by MOE
SHEET   39       GLU A 775  VAL A 780                  Generated by MOE
SHEET   40       THR A 788  THR A 796                  Generated by MOE
SHEET   41       ILE A 803  LEU A 808                  Generated by MOE
SHEET   42       GLN A 812  ARG A 817                  Generated by MOE
SHEET   43       TYR A 829  ILE A 831                  Generated by MOE
SHEET   44       GLY A 834  GLU A 838                  Generated by MOE
SHEET   45       THR A 842  THR A 848                  Generated by MOE
SHEET   46       LEU A 852  SER A 855                  Generated by MOE
SHEET   47       GLU A 861  ARG A 869                  Generated by MOE
SHEET   48       VAL A 888  LYS A 898                  Generated by MOE
SHEET   49       ALA A 911  GLY A 912                  Generated by MOE
SHEET   50       ASP A 930  PHE A 934                  Generated by MOE
SHEET   51       GLN A 945  PHE A 946                  Generated by MOE
SHEET   52       LEU A 957  ARG A 964                  Generated by MOE
SHEET   53       GLN A 973  ARG A 981                  Generated by MOE
SHEET   54       VAL A1006  THR A1012                  Generated by MOE
SHEET   55       ASN A1019  HIS A1022                  Generated by MOE
SHEET   56       GLU A1035  HIS A1043                  Generated by MOE
LINK         C1  NAG A1101                 ND2 ASN A 194 
SSBOND   1 CYS A   31    CYS A 1032 
SSBOND   2 CYS A  275    CYS A  282 
SSBOND   3 CYS A  283    CYS A  297 
SSBOND   4 CYS A  902    CYS A  987 
SSBOND   5 CYS A 1000    CYS A 1009 
CRYST1   68.902  110.015  138.472  90.00  90.00  90.00 P 21 21 21
SCALE1      0.014513  0.000000  0.000000        0.00000
SCALE2      0.000000  0.009090  0.000000        0.00000
SCALE3      0.000000  0.000000  0.007222        0.00000
ATOM      1  N   CYS A  31      44.159  36.194 -18.892  1.00 36.74           N
ATOM      2  CA  CYS A  31      43.426  37.437 -18.607  1.00 27.06           C
ATOM      3  C   CYS A  31      41.923  37.228 -18.721  1.00 26.11           C
ATOM      4  O   CYS A  31      41.444  36.739 -19.735  1.00 23.72           O
ATOM      5  CB  CYS A  31      43.833  38.570 -19.554  1.00 22.95           C
ATOM      6  SG  CYS A  31      45.507  39.226 -19.400  1.00 23.80           S
ATOM      7  H1  CYS A  31      45.098  36.337 -18.753  1.00 43.91           H
ATOM      8  H2  CYS A  31      44.007  35.934 -19.804  1.00 43.91           H
ATOM      9  HA  CYS A  31      43.622  37.718 -17.700  1.00 32.29           H
ATOM     10  HB2 CYS A  31      43.224  39.312 -19.413  1.00 27.37           H
ATOM     11  HB3 CYS A  31      43.737  38.249 -20.464  1.00 27.37           H
ATOM     12  N   GLN A  32      41.201  37.583 -17.658  1.00 25.15           N
ATOM     13  CA  GLN A  32      39.743  37.652 -17.688  1.00 27.12           C
ATOM     14  C   GLN A  32      39.246  38.555 -18.810  1.00 24.02           C
ATOM     15  O   GLN A  32      39.841  39.583 -19.135  1.00 19.23           O
ATOM     16  CB  GLN A  32      39.199  38.196 -16.365  1.00 27.45           C
ATOM     17  CG  GLN A  32      39.185  37.203 -15.236  1.00 36.06           C
ATOM     18  CD  GLN A  32      38.228  37.622 -14.135  1.00 36.96           C
ATOM     19  OE1 GLN A  32      37.008  37.583 -14.313  1.00 36.77           O
ATOM     20  NE2 GLN A  32      38.775  38.023 -12.990  1.00 44.22           N
ATOM     21  H   GLN A  32      41.540  37.792 -16.895  1.00 30.01           H
ATOM     22  HA  GLN A  32      39.381  36.763 -17.826  1.00 32.37           H
ATOM     23  HB2 GLN A  32      39.750  38.946 -16.090  1.00 32.76           H
ATOM     24  HB3 GLN A  32      38.287  38.495 -16.505  1.00 32.76           H
ATOM     25  HG2 GLN A  32      38.901  36.339 -15.574  1.00 43.09           H
ATOM     26  HG3 GLN A  32      40.075  37.138 -14.856  1.00 43.09           H
ATOM     27 HE21 GLN A  32      39.631  38.035 -12.904  1.00 52.89           H
ATOM     28 HE22 GLN A  32      38.274  38.270 -12.337  1.00 52.89           H
ATOM     29  N   ASP A  33      38.111  38.186 -19.367  1.00 20.56           N
ATOM     30  CA  ASP A  33      37.452  38.993 -20.377  1.00 25.77           C
ATOM     31  C   ASP A  33      36.555  39.987 -19.641  1.00 24.32           C
ATOM     32  O   ASP A  33      35.658  39.576 -18.904  1.00 28.07           O
ATOM     33  CB  ASP A  33      36.662  38.070 -21.301  1.00 22.64           C
ATOM     34  CG  ASP A  33      36.042  38.787 -22.474  1.00 26.47           C
ATOM     35  OD1 ASP A  33      35.929  38.155 -23.542  1.00 24.81           O
ATOM     36  OD2 ASP A  33      35.643  39.962 -22.330  1.00 26.80           O1-
ATOM     37  H   ASP A  33      37.693  37.459 -19.175  1.00 24.49           H
ATOM     38  HA  ASP A  33      38.109  39.481 -20.898  1.00 30.74           H
ATOM     39  HB2 ASP A  33      37.258  37.388 -21.649  1.00 26.99           H
ATOM     40  HB3 ASP A  33      35.947  37.655 -20.794  1.00 26.99           H
ATOM     41  N   VAL A  34      36.805  41.293 -19.806  1.00 19.33           N
ATOM     42  CA  VAL A  34      36.055  42.285 -19.047  1.00 11.98           C
ATOM     43  C   VAL A  34      34.872  42.829 -19.825  1.00 17.99           C
ATOM     44  O   VAL A  34      34.183  43.723 -19.328  1.00 14.65           O
ATOM     45  CB  VAL A  34      36.967  43.442 -18.572  1.00 15.09           C
ATOM     46  CG1 VAL A  34      38.146  42.903 -17.797  1.00 19.78           C
ATOM     47  CG2 VAL A  34      37.490  44.293 -19.744  1.00 16.37           C
ATOM     48  H   VAL A  34      37.394  41.620 -20.341  1.00 23.02           H
ATOM     49  HA  VAL A  34      35.702  41.854 -18.253  1.00 14.20           H
ATOM     50  HB  VAL A  34      36.461  44.023 -17.982  1.00 17.93           H
ATOM     51 HG11 VAL A  34      38.702  43.645 -17.511  1.00 23.56           H
ATOM     52 HG12 VAL A  34      37.820  42.416 -17.024  1.00 23.56           H
ATOM     53 HG13 VAL A  34      38.656  42.310 -18.371  1.00 23.56           H
ATOM     54 HG21 VAL A  34      38.054  45.001 -19.393  1.00 19.47           H
ATOM     55 HG22 VAL A  34      38.003  43.726 -20.341  1.00 19.47           H
ATOM     56 HG23 VAL A  34      36.735  44.675 -20.217  1.00 19.47           H
ATOM     57  N   VAL A  35      34.599  42.306 -21.015  1.00 12.97           N
ATOM     58  CA  VAL A  35      33.542  42.817 -21.873  1.00 13.17           C
ATOM     59  C   VAL A  35      32.377  41.840 -21.989  1.00 15.60           C
ATOM     60  O   VAL A  35      31.219  42.234 -21.893  1.00 13.73           O
ATOM     61  CB  VAL A  35      34.099  43.158 -23.269  1.00 16.83           C
ATOM     62  CG1 VAL A  35      32.983  43.638 -24.202  1.00 19.49           C
ATOM     63  CG2 VAL A  35      35.198  44.188 -23.161  1.00 16.65           C
ATOM     64  H   VAL A  35      35.023  41.639 -21.354  1.00 15.39           H
ATOM     65  HA  VAL A  35      33.199  43.638 -21.485  1.00 15.62           H
ATOM     66  HB  VAL A  35      34.484  42.355 -23.656  1.00 20.02           H
ATOM     67 HG11 VAL A  35      33.364  43.844 -25.070  1.00 23.22           H
ATOM     68 HG12 VAL A  35      32.321  42.935 -24.289  1.00 23.22           H
ATOM     69 HG13 VAL A  35      32.575  44.432 -23.823  1.00 23.22           H
ATOM     70 HG21 VAL A  35      35.533  44.386 -24.050  1.00 19.80           H
ATOM     71 HG22 VAL A  35      34.837  44.992 -22.756  1.00 19.80           H
ATOM     72 HG23 VAL A  35      35.912  43.832 -22.610  1.00 19.80           H
ATOM     73  N   GLN A  36      32.669  40.564 -22.217  1.00 19.87           N
ATOM     74  CA  GLN A  36      31.687  39.631 -22.773  1.00 17.43           C
ATOM     75  C   GLN A  36      31.051  38.692 -21.767  1.00 22.16           C
ATOM     76  O   GLN A  36      30.116  37.980 -22.135  1.00 23.47           O
ATOM     77  CB  GLN A  36      32.338  38.792 -23.863  1.00 16.35           C
ATOM     78  CG  GLN A  36      32.934  39.624 -24.979  1.00 18.81           C
ATOM     79  CD  GLN A  36      33.419  38.766 -26.109  1.00 20.99           C
ATOM     80  OE1 GLN A  36      32.715  38.577 -27.093  1.00 28.12           O
ATOM     81  NE2 GLN A  36      34.629  38.249 -25.979  1.00 22.66           N
ATOM     82  H   GLN A  36      33.436  40.209 -22.058  1.00 23.67           H
ATOM     83  HA  GLN A  36      30.974  40.144 -23.185  1.00 20.74           H
ATOM     84  HB2 GLN A  36      33.051  38.264 -23.471  1.00 19.44           H
ATOM     85  HB3 GLN A  36      31.669  38.207 -24.252  1.00 19.44           H
ATOM     86  HG2 GLN A  36      32.258  40.227 -25.324  1.00 22.40           H
ATOM     87  HG3 GLN A  36      33.688  40.127 -24.634  1.00 22.40           H
ATOM     88 HE21 GLN A  36      35.092  38.413 -25.273  1.00 27.01           H
ATOM     89 HE22 GLN A  36      34.952  37.750 -26.600  1.00 27.01           H
ATOM     90  N   ASP A  37      31.521  38.654 -20.529  1.00 22.60           N
ATOM     91  CA  ASP A  37      30.993  37.760 -19.502  1.00 25.61           C
ATOM     92  C   ASP A  37      30.386  38.622 -18.403  1.00 23.31           C
ATOM     93  O   ASP A  37      31.124  39.242 -17.630  1.00 26.28           O
ATOM     94  CB  ASP A  37      32.096  36.871 -18.897  1.00 25.77           C
ATOM     95  CG  ASP A  37      32.710  35.888 -19.894  1.00 25.42           C
ATOM     96  OD1 ASP A  37      31.973  35.300 -20.699  1.00 31.84           O
ATOM     97  OD2 ASP A  37      33.953  35.717 -19.852  1.00 28.08           O1-
ATOM     98  H   ASP A  37      32.165  39.151 -20.250  1.00 26.94           H
ATOM     99  HA  ASP A  37      30.301  37.194 -19.878  1.00 30.55           H
ATOM    100  HB2 ASP A  37      32.808  37.439 -18.564  1.00 30.75           H
ATOM    101  HB3 ASP A  37      31.717  36.356 -18.168  1.00 30.75           H
ATOM    102  N   VAL A  38      29.064  38.618 -18.296  1.00 19.12           N
ATOM    103  CA  VAL A  38      28.361  39.345 -17.238  1.00 21.23           C
ATOM    104  C   VAL A  38      28.569  38.649 -15.895  1.00 24.98           C
ATOM    105  O   VAL A  38      28.106  37.510 -15.710  1.00 18.68           O
ATOM    106  CB  VAL A  38      26.868  39.462 -17.552  1.00 27.63           C
ATOM    107  CG1 VAL A  38      26.117  40.212 -16.432  1.00 23.26           C
ATOM    108  CG2 VAL A  38      26.679  40.175 -18.899  1.00 22.22           C
ATOM    109  H   VAL A  38      28.540  38.194 -18.830  1.00 22.77           H
ATOM    110  HA  VAL A  38      28.726  40.242 -17.173  1.00 25.30           H
ATOM    111  HB  VAL A  38      26.489  38.572 -17.626  1.00 32.98           H
ATOM    112 HG11 VAL A  38      25.177  40.266 -16.665  1.00 27.74           H
ATOM    113 HG12 VAL A  38      26.225  39.726 -15.600  1.00 27.74           H
ATOM    114 HG13 VAL A  38      26.489  41.104 -16.346  1.00 27.74           H
ATOM    115 HG21 VAL A  38      25.730  40.244 -19.089  1.00 26.49           H
ATOM    116 HG22 VAL A  38      27.071  41.060 -18.844  1.00 26.49           H
ATOM    117 HG23 VAL A  38      27.119  39.660 -19.593  1.00 26.49           H
ATOM    118  N   PRO A  39      29.220  39.282 -14.922  1.00 18.81           N
ATOM    119  CA  PRO A  39      29.378  38.629 -13.615  1.00 19.00           C
ATOM    120  C   PRO A  39      28.049  38.225 -12.996  1.00 18.39           C
ATOM    121  O   PRO A  39      27.040  38.925 -13.107  1.00 17.64           O
ATOM    122  CB  PRO A  39      30.092  39.699 -12.777  1.00 19.62           C
ATOM    123  CG  PRO A  39      30.898  40.456 -13.790  1.00 14.82           C
ATOM    124  CD  PRO A  39      29.941  40.570 -14.960  1.00 21.94           C
ATOM    125  HA  PRO A  39      29.948  37.848 -13.695  1.00 22.62           H
ATOM    126  HB2 PRO A  39      29.440  40.275 -12.349  1.00 23.36           H
ATOM    127  HB3 PRO A  39      30.667  39.276 -12.120  1.00 23.36           H
ATOM    128  HG2 PRO A  39      31.133  41.331 -13.443  1.00 17.61           H
ATOM    129  HG3 PRO A  39      31.689  39.950 -14.033  1.00 17.61           H
ATOM    130  HD2 PRO A  39      29.325  41.308 -14.824  1.00 26.15           H
ATOM    131  HD3 PRO A  39      30.430  40.661 -15.792  1.00 26.15           H
ATOM    132  N   ASN A  40      28.048  37.068 -12.325  1.00 23.42           N
ATOM    133  CA  ASN A  40      26.888  36.636 -11.553  1.00 20.14           C
ATOM    134  C   ASN A  40      27.109  37.024 -10.092  1.00 20.46           C
ATOM    135  O   ASN A  40      27.954  36.433  -9.405  1.00 18.95           O
ATOM    136  CB  ASN A  40      26.662  35.134 -11.683  1.00 27.81           C
ATOM    137  CG  ASN A  40      25.526  34.651 -10.805  1.00 32.37           C
ATOM    138  OD1 ASN A  40      24.453  35.263 -10.756  1.00 40.45           O
ATOM    139  ND2 ASN A  40      25.764  33.569 -10.076  1.00 45.43           N
ATOM    140  H   ASN A  40      28.709  36.519 -12.303  1.00 27.93           H
ATOM    141  HA  ASN A  40      26.096  37.094 -11.875  1.00 23.99           H
ATOM    142  HB2 ASN A  40      26.442  34.924 -12.605  1.00 33.20           H
ATOM    143  HB3 ASN A  40      27.469  34.666 -11.418  1.00 33.20           H
ATOM    144 HD21 ASN A  40      25.151  33.255  -9.560  1.00 54.34           H
ATOM    145 HD22 ASN A  40      26.530  33.182 -10.119  1.00 54.34           H
ATOM    146  N   VAL A  41      26.358  38.008  -9.608  1.00 20.20           N
ATOM    147  CA  VAL A  41      26.517  38.457  -8.227  1.00 17.16           C
ATOM    148  C   VAL A  41      25.150  38.451  -7.559  1.00 16.05           C
ATOM    149  O   VAL A  41      24.103  38.510  -8.214  1.00 16.34           O
ATOM    150  CB  VAL A  41      27.180  39.854  -8.120  1.00 16.66           C
ATOM    151  CG1 VAL A  41      28.616  39.790  -8.568  1.00 16.70           C
ATOM    152  CG2 VAL A  41      26.424  40.860  -8.955  1.00 18.46           C
ATOM    153  H   VAL A  41      25.754  38.429 -10.053  1.00 24.07           H
ATOM    154  HA  VAL A  41      27.081  37.825  -7.755  1.00 20.41           H
ATOM    155  HB  VAL A  41      27.161  40.149  -7.196  1.00 19.81           H
ATOM    156 HG11 VAL A  41      29.010  40.673  -8.493  1.00 19.87           H
ATOM    157 HG12 VAL A  41      29.095  39.164  -8.002  1.00 19.87           H
ATOM    158 HG13 VAL A  41      28.645  39.491  -9.490  1.00 19.87           H
ATOM    159 HG21 VAL A  41      26.855  41.725  -8.873  1.00 21.97           H
ATOM    160 HG22 VAL A  41      26.433  40.571  -9.881  1.00 21.97           H
ATOM    161 HG23 VAL A  41      25.510  40.913  -8.633  1.00 21.97           H
ATOM    162  N   ASP A  42      25.171  38.344  -6.234  1.00 16.14           N
ATOM    163  CA  ASP A  42      23.926  38.361  -5.472  1.00 16.62           C
ATOM    164  C   ASP A  42      23.256  39.726  -5.521  1.00 18.32           C
ATOM    165  O   ASP A  42      22.028  39.813  -5.610  1.00 15.90           O
ATOM    166  CB  ASP A  42      24.215  37.956  -4.021  1.00 19.68           C
ATOM    167  CG  ASP A  42      24.730  36.520  -3.900  1.00 19.98           C
ATOM    168  OD1 ASP A  42      24.068  35.608  -4.429  1.00 21.55           O
ATOM    169  OD2 ASP A  42      25.790  36.303  -3.284  1.00 16.07           O1-
ATOM    170  H   ASP A  42      25.882  38.261  -5.758  1.00 19.20           H
ATOM    171  HA  ASP A  42      23.314  37.711  -5.851  1.00 19.76           H
ATOM    172  HB2 ASP A  42      24.890  38.549  -3.656  1.00 23.44           H
ATOM    173  HB3 ASP A  42      23.396  38.026  -3.505  1.00 23.44           H
ATOM    174  N   VAL A  43      24.039  40.805  -5.433  1.00 15.42           N
ATOM    175  CA  VAL A  43      23.534  42.171  -5.433  1.00 15.63           C
ATOM    176  C   VAL A  43      24.286  42.941  -6.504  1.00 15.32           C
ATOM    177  O   VAL A  43      25.517  43.027  -6.458  1.00 15.77           O
ATOM    178  CB  VAL A  43      23.712  42.868  -4.080  1.00 18.72           C
ATOM    179  CG1 VAL A  43      23.143  44.293  -4.126  1.00 15.51           C
ATOM    180  CG2 VAL A  43      23.074  42.043  -2.966  1.00 19.70           C
ATOM    181  H   VAL A  43      24.896  40.762  -5.369  1.00 18.32           H
ATOM    182  HA  VAL A  43      22.591  42.169  -5.659  1.00 18.58           H
ATOM    183  HB  VAL A  43      24.661  42.937  -3.889  1.00 22.28           H
ATOM    184 HG11 VAL A  43      23.268  44.711  -3.260  1.00 18.43           H
ATOM    185 HG12 VAL A  43      23.612  44.799  -4.808  1.00 18.43           H
ATOM    186 HG13 VAL A  43      22.198  44.248  -4.339  1.00 18.43           H
ATOM    187 HG21 VAL A  43      23.199  42.504  -2.121  1.00 23.47           H
ATOM    188 HG22 VAL A  43      22.127  41.942  -3.150  1.00 23.47           H
ATOM    189 HG23 VAL A  43      23.500  41.172  -2.934  1.00 23.47           H
ATOM    190  N   GLN A  44      23.564  43.449  -7.488  1.00 11.23           N
ATOM    191  CA  GLN A  44      24.148  44.309  -8.513  1.00 15.14           C
ATOM    192  C   GLN A  44      23.433  45.651  -8.403  1.00 13.03           C
ATOM    193  O   GLN A  44      22.212  45.723  -8.578  1.00 13.77           O
ATOM    194  CB  GLN A  44      24.011  43.672  -9.907  1.00 15.99           C
ATOM    195  CG  GLN A  44      25.113  44.096 -10.898  1.00 13.40           C
ATOM    196  CD  GLN A  44      25.165  45.620 -11.010  1.00 15.89           C
ATOM    197  OE1 GLN A  44      24.154  46.257 -11.271  1.00 13.75           O
ATOM    198  NE2 GLN A  44      26.325  46.201 -10.769  1.00 12.50           N
ATOM    199  H   GLN A  44      22.721  43.310  -7.589  1.00 13.29           H
ATOM    200  HA  GLN A  44      25.090  44.444  -8.327  1.00 17.99           H
ATOM    201  HB2 GLN A  44      24.050  42.708  -9.815  1.00 19.01           H
ATOM    202  HB3 GLN A  44      23.156  43.932 -10.286  1.00 19.01           H
ATOM    203  HG2 GLN A  44      25.974  43.781 -10.580  1.00 15.90           H
ATOM    204  HG3 GLN A  44      24.920  43.729 -11.775  1.00 15.90           H
ATOM    205 HE21 GLN A  44      27.009  45.724 -10.560  1.00 14.82           H
ATOM    206 HE22 GLN A  44      26.396  47.056 -10.821  1.00 14.82           H
ATOM    207  N   MET A  45      24.175  46.720  -8.079  1.00 13.21           N
ATOM    208  CA  MET A  45      23.491  47.907  -7.576  1.00 14.75           C
ATOM    209  C   MET A  45      22.601  48.565  -8.629  1.00 10.51           C
ATOM    210  O   MET A  45      21.616  49.226  -8.266  1.00 13.33           O
ATOM    211  CB  MET A  45      24.486  48.914  -7.018  1.00 13.31           C
ATOM    212  CG  MET A  45      25.103  48.481  -5.686  1.00 12.76           C
ATOM    213  SD  MET A  45      23.879  48.148  -4.433  1.00 15.19           S
ATOM    214  CE  MET A  45      23.235  49.800  -4.139  1.00 17.36           C
ATOM    215  H   MET A  45      25.031  46.779  -8.139  1.00 15.68           H
ATOM    216  HA  MET A  45      22.925  47.633  -6.838  1.00 17.53           H
ATOM    217  HB2 MET A  45      25.207  49.030  -7.656  1.00 15.80           H
ATOM    218  HB3 MET A  45      24.032  49.759  -6.875  1.00 15.80           H
ATOM    219  HG2 MET A  45      25.618  47.671  -5.825  1.00 15.14           H
ATOM    220  HG3 MET A  45      25.680  49.190  -5.360  1.00 15.14           H
ATOM    221  HE1 MET A  45      22.544  49.752  -3.460  1.00 20.65           H
ATOM    222  HE2 MET A  45      23.958  50.371  -3.836  1.00 20.65           H
ATOM    223  HE3 MET A  45      22.864  50.145  -4.966  1.00 20.65           H
ATOM    224  N   LEU A  46      22.937  48.449  -9.914  1.00 12.63           N
ATOM    225  CA  LEU A  46      22.068  49.037 -10.939  1.00 12.17           C
ATOM    226  C   LEU A  46      20.752  48.271 -11.017  1.00 16.83           C
ATOM    227  O   LEU A  46      19.670  48.874 -11.117  1.00 14.86           O
ATOM    228  CB  LEU A  46      22.768  49.050 -12.307  1.00 13.99           C
ATOM    229  CG  LEU A  46      22.010  49.778 -13.438  1.00  9.30           C
ATOM    230  CD1 LEU A  46      21.985  51.295 -13.225  1.00 14.92           C
ATOM    231  CD2 LEU A  46      22.580  49.424 -14.833  1.00 13.47           C
ATOM    232  H   LEU A  46      23.637  48.049 -10.213  1.00 14.98           H
ATOM    233  HA  LEU A  46      21.868  49.954 -10.696  1.00 14.43           H
ATOM    234  HB2 LEU A  46      23.628  49.487 -12.206  1.00 16.62           H
ATOM    235  HB3 LEU A  46      22.903  48.133 -12.591  1.00 16.62           H
ATOM    236  HG  LEU A  46      21.089  49.475 -13.424  1.00 10.98           H
ATOM    237 HD11 LEU A  46      21.501  51.708 -13.957  1.00 17.72           H
ATOM    238 HD12 LEU A  46      21.543  51.488 -12.384  1.00 17.72           H
ATOM    239 HD13 LEU A  46      22.897  51.625 -13.204  1.00 17.72           H
ATOM    240 HD21 LEU A  46      22.076  49.902 -15.510  1.00 15.99           H
ATOM    241 HD22 LEU A  46      23.513  49.687 -14.868  1.00 15.99           H
ATOM    242 HD23 LEU A  46      22.500  48.468 -14.973  1.00 15.99           H
ATOM    243  N   GLU A  47      20.831  46.938 -10.910  1.00 15.47           N
ATOM    244  CA  GLU A  47      19.628  46.112 -10.915  1.00 16.41           C
ATOM    245  C   GLU A  47      18.796  46.397  -9.684  1.00 16.33           C
ATOM    246  O   GLU A  47      17.580  46.588  -9.773  1.00 17.68           O
ATOM    247  CB  GLU A  47      20.003  44.627 -10.982  1.00 18.00           C
ATOM    248  CG  GLU A  47      18.815  43.661 -11.186  1.00 23.48           C
ATOM    249  CD  GLU A  47      18.063  43.325  -9.929  1.00 28.88           C
ATOM    250  OE1 GLU A  47      16.885  42.892 -10.046  1.00 29.57           O
ATOM    251  OE2 GLU A  47      18.615  43.482  -8.817  1.00 26.08           O1-
ATOM    252  H   GLU A  47      21.565  46.496 -10.834  1.00 18.39           H
ATOM    253  HA  GLU A  47      19.096  46.326 -11.697  1.00 19.52           H
ATOM    254  HB2 GLU A  47      20.615  44.497 -11.723  1.00 21.43           H
ATOM    255  HB3 GLU A  47      20.440  44.382 -10.152  1.00 21.43           H
ATOM    256  HG2 GLU A  47      18.188  44.067 -11.805  1.00 27.99           H
ATOM    257  HG3 GLU A  47      19.151  42.831 -11.558  1.00 27.99           H
ATOM    258  N   LEU A  48      19.453  46.485  -8.528  1.00 15.71           N
ATOM    259  CA  LEU A  48      18.774  46.849  -7.288  1.00 17.40           C
ATOM    260  C   LEU A  48      18.062  48.186  -7.415  1.00 16.86           C
ATOM    261  O   LEU A  48      16.888  48.301  -7.057  1.00 18.11           O
ATOM    262  CB  LEU A  48      19.774  46.890  -6.136  1.00 15.59           C
ATOM    263  CG  LEU A  48      19.175  47.124  -4.750  1.00 18.11           C
ATOM    264  CD1 LEU A  48      18.115  46.086  -4.440  1.00 27.04           C
ATOM    265  CD2 LEU A  48      20.220  47.169  -3.654  1.00 21.06           C
ATOM    266  H   LEU A  48      20.295  46.337  -8.436  1.00 18.68           H
ATOM    267  HA  LEU A  48      18.109  46.174  -7.082  1.00 20.70           H
ATOM    268  HB2 LEU A  48      20.246  46.042  -6.109  1.00 18.53           H
ATOM    269  HB3 LEU A  48      20.406  47.606  -6.304  1.00 18.53           H
ATOM    270  HG  LEU A  48      18.733  47.988  -4.757  1.00 21.56           H
ATOM    271 HD11 LEU A  48      17.753  46.259  -3.557  1.00 32.27           H
ATOM    272 HD12 LEU A  48      17.411  46.146  -5.105  1.00 32.27           H
ATOM    273 HD13 LEU A  48      18.520  45.205  -4.466  1.00 32.27           H
ATOM    274 HD21 LEU A  48      19.778  47.320  -2.803  1.00 25.09           H
ATOM    275 HD22 LEU A  48      20.695  46.323  -3.635  1.00 25.09           H
ATOM    276 HD23 LEU A  48      20.839  47.893  -3.838  1.00 25.09           H
ATOM    277  N   TYR A  49      18.729  49.188  -7.990  1.00 15.37           N
ATOM    278  CA  TYR A  49      18.115  50.506  -8.144  1.00 14.18           C
ATOM    279  C   TYR A  49      16.859  50.423  -9.016  1.00 16.17           C
ATOM    280  O   TYR A  49      15.861  51.108  -8.760  1.00 14.77           O
ATOM    281  CB  TYR A  49      19.135  51.499  -8.738  1.00 16.68           C
ATOM    282  CG  TYR A  49      19.667  52.445  -7.686  1.00 15.31           C
ATOM    283  CD1 TYR A  49      20.106  51.956  -6.463  1.00 13.34           C
ATOM    284  CD2 TYR A  49      19.694  53.823  -7.901  1.00 14.75           C
ATOM    285  CE1 TYR A  49      20.544  52.806  -5.467  1.00 16.27           C
ATOM    286  CE2 TYR A  49      20.133  54.680  -6.911  1.00 15.85           C
ATOM    287  CZ  TYR A  49      20.554  54.178  -5.707  1.00 14.77           C
ATOM    288  OH  TYR A  49      20.965  55.032  -4.727  1.00 15.14           O
ATOM    289  H   TYR A  49      19.530  49.131  -8.296  1.00 18.27           H
ATOM    290  HA  TYR A  49      17.851  50.835  -7.271  1.00 16.83           H
ATOM    291  HB2 TYR A  49      19.883  51.006  -9.109  1.00 19.85           H
ATOM    292  HB3 TYR A  49      18.704  52.026  -9.429  1.00 19.85           H
ATOM    293  HD1 TYR A  49      20.080  51.041  -6.302  1.00 15.83           H
ATOM    294  HD2 TYR A  49      19.392  54.169  -8.710  1.00 17.53           H
ATOM    295  HE1 TYR A  49      20.828  52.468  -4.649  1.00 19.35           H
ATOM    296  HE2 TYR A  49      20.139  55.598  -7.060  1.00 18.84           H
ATOM    297  HH  TYR A  49      20.923  55.825  -5.001  1.00 18.00           H
ATOM    298  N   ASP A  50      16.898  49.573 -10.034  1.00 16.41           N
ATOM    299  CA  ASP A  50      15.774  49.451 -10.959  1.00 19.51           C
ATOM    300  C   ASP A  50      14.529  48.935 -10.238  1.00 26.89           C
ATOM    301  O   ASP A  50      13.402  49.354 -10.544  1.00 16.64           O
ATOM    302  CB  ASP A  50      16.179  48.522 -12.102  1.00 17.98           C
ATOM    303  CG  ASP A  50      15.339  48.689 -13.338  1.00 32.30           C
ATOM    304  OD1 ASP A  50      15.399  47.784 -14.191  1.00 32.00           O
ATOM    305  OD2 ASP A  50      14.674  49.729 -13.471  1.00 26.04           O1-
ATOM    306  H   ASP A  50      17.561  49.056 -10.214  1.00 19.52           H
ATOM    307  HA  ASP A  50      15.570  50.322 -11.332  1.00 23.24           H
ATOM    308  HB2 ASP A  50      17.101  48.704 -12.343  1.00 21.40           H
ATOM    309  HB3 ASP A  50      16.092  47.602 -11.806  1.00 21.40           H
ATOM    310  N   ARG A  51      14.724  48.031  -9.271  1.00 23.35           N
ATOM    311  CA  ARG A  51      13.649  47.363  -8.535  1.00 23.18           C
ATOM    312  C   ARG A  51      13.184  48.108  -7.293  1.00 21.91           C
ATOM    313  O   ARG A  51      12.018  47.972  -6.918  1.00 22.75           O
ATOM    314  CB  ARG A  51      14.089  45.964  -8.085  1.00 30.04           C
ATOM    315  CG  ARG A  51      14.201  44.969  -9.177  1.00 36.07           C
ATOM    316  CD  ARG A  51      14.290  43.559  -8.597  1.00 43.79           C
ATOM    317  NE  ARG A  51      15.591  43.291  -7.985  1.00 42.73           N
ATOM    318  CZ  ARG A  51      15.887  43.435  -6.694  1.00 38.49           C
ATOM    319  NH1 ARG A  51      14.979  43.858  -5.821  1.00 48.08           N
ATOM    320  NH2 ARG A  51      17.113  43.152  -6.279  1.00 36.04           N1+
ATOM    321  H   ARG A  51      15.506  47.781  -9.016  1.00 27.84           H
ATOM    322  HA  ARG A  51      12.885  47.260  -9.123  1.00 27.64           H
ATOM    323  HB2 ARG A  51      14.959  46.034  -7.661  1.00 35.88           H
ATOM    324  HB3 ARG A  51      13.442  45.627  -7.446  1.00 35.88           H
ATOM    325  HG2 ARG A  51      13.416  45.020  -9.745  1.00 43.11           H
ATOM    326  HG3 ARG A  51      15.005  45.141  -9.692  1.00 43.11           H
ATOM    327  HD2 ARG A  51      13.608  43.453  -7.915  1.00 52.37           H
ATOM    328  HD3 ARG A  51      14.153  42.914  -9.309  1.00 52.37           H
ATOM    329  HE  ARG A  51      16.220  43.017  -8.504  1.00 51.10           H
ATOM    330 HH11 ARG A  51      14.181  44.043  -6.085  1.00 57.51           H
ATOM    331 HH12 ARG A  51      15.188  43.945  -4.991  1.00 57.51           H
ATOM    332 HH21 ARG A  51      17.705  42.879  -6.840  1.00 43.07           H
ATOM    333 HH22 ARG A  51      17.317  43.242  -5.448  1.00 43.07           H
ATOM    334  N   MET A  52      14.050  48.873  -6.628  1.00 19.16           N
ATOM    335  CA  MET A  52      13.674  49.503  -5.365  1.00 25.56           C
ATOM    336  C   MET A  52      12.662  50.611  -5.594  1.00 22.25           C
ATOM    337  O   MET A  52      12.653  51.265  -6.643  1.00 20.16           O
ATOM    338  CB  MET A  52      14.894  50.111  -4.662  1.00 19.81           C
ATOM    339  CG  MET A  52      15.865  49.124  -4.116  1.00 29.55           C
ATOM    340  SD  MET A  52      17.399  49.983  -3.606  1.00 27.45           S
ATOM    341  CE  MET A  52      16.753  50.967  -2.277  1.00 31.91           C
ATOM    342  H   MET A  52      14.854  49.040  -6.884  1.00 22.82           H
ATOM    343  HA  MET A  52      13.288  48.834  -4.777  1.00 30.49           H
ATOM    344  HB2 MET A  52      15.370  50.668  -5.298  1.00 23.60           H
ATOM    345  HB3 MET A  52      14.584  50.656  -3.922  1.00 23.60           H
ATOM    346  HG2 MET A  52      15.483  48.687  -3.339  1.00 35.28           H
ATOM    347  HG3 MET A  52      16.088  48.473  -4.799  1.00 35.28           H
ATOM    348  HE1 MET A  52      17.473  51.494  -1.896  1.00 38.12           H
ATOM    349  HE2 MET A  52      16.063  51.552  -2.625  1.00 38.12           H
ATOM    350  HE3 MET A  52      16.380  50.379  -1.602  1.00 38.12           H
ATOM    351  N   SER A  53      11.833  50.860  -4.573  1.00 19.46           N
ATOM    352  CA  SER A  53      10.805  51.896  -4.681  1.00 24.77           C
ATOM    353  C   SER A  53      11.196  53.223  -4.048  1.00 20.30           C
ATOM    354  O   SER A  53      10.571  54.250  -4.361  1.00 18.89           O
ATOM    355  CB  SER A  53       9.502  51.413  -4.037  1.00 26.52           C
ATOM    356  OG  SER A  53       8.983  50.330  -4.780  1.00 30.00           O
ATOM    357  H   SER A  53      11.846  50.448  -3.819  1.00 23.18           H
ATOM    358  HA  SER A  53      10.627  52.060  -5.620  1.00 29.55           H
ATOM    359  HB2 SER A  53       9.682  51.122  -3.129  1.00 31.64           H
ATOM    360  HB3 SER A  53       8.858  52.138  -4.035  1.00 31.64           H
ATOM    361  HG  SER A  53       8.268  50.060  -4.432  1.00 35.82           H
ATOM    362  N   PHE A  54      12.172  53.214  -3.141  1.00 20.14           N
ATOM    363  CA  PHE A  54      12.712  54.430  -2.532  1.00 17.98           C
ATOM    364  C   PHE A  54      11.655  55.207  -1.748  1.00 21.46           C
ATOM    365  O   PHE A  54      11.734  56.435  -1.603  1.00 14.28           O
ATOM    366  CB  PHE A  54      13.366  55.336  -3.583  1.00 18.56           C
ATOM    367  CG  PHE A  54      14.621  54.768  -4.200  1.00 18.64           C
ATOM    368  CD1 PHE A  54      14.545  53.960  -5.329  1.00 17.17           C
ATOM    369  CD2 PHE A  54      15.854  55.085  -3.694  1.00 15.35           C
ATOM    370  CE1 PHE A  54      15.676  53.441  -5.910  1.00 17.73           C
ATOM    371  CE2 PHE A  54      17.008  54.575  -4.256  1.00 18.97           C
ATOM    372  CZ  PHE A  54      16.930  53.754  -5.381  1.00 19.17           C
ATOM    373  H   PHE A  54      12.548  52.496  -2.855  1.00 24.00           H
ATOM    374  HA  PHE A  54      13.404  54.173  -1.903  1.00 21.40           H
ATOM    375  HB2 PHE A  54      12.730  55.492  -4.298  1.00 22.10           H
ATOM    376  HB3 PHE A  54      13.599  56.180  -3.164  1.00 22.10           H
ATOM    377  HD1 PHE A  54      13.712  53.748  -5.683  1.00 20.43           H
ATOM    378  HD2 PHE A  54      15.913  55.629  -2.942  1.00 18.25           H
ATOM    379  HE1 PHE A  54      15.608  52.894  -6.659  1.00 21.11           H
ATOM    380  HE2 PHE A  54      17.837  54.792  -3.894  1.00 22.59           H
ATOM    381  HZ  PHE A  54      17.703  53.410  -5.767  1.00 22.82           H
ATOM    382  N   LYS A  55      10.663  54.527  -1.182  1.00 20.62           N
ATOM    383  CA  LYS A  55       9.690  55.251  -0.371  1.00 25.17           C
ATOM    384  C   LYS A  55      10.316  55.660   0.952  1.00 21.64           C
ATOM    385  O   LYS A  55      10.993  54.865   1.604  1.00 22.87           O
ATOM    386  CB  LYS A  55       8.444  54.399  -0.128  1.00 26.18           C
ATOM    387  CG  LYS A  55       7.754  53.973  -1.387  1.00 20.96           C
ATOM    388  CD  LYS A  55       7.410  55.129  -2.312  1.00 24.58           C
ATOM    389  CE  LYS A  55       6.741  54.591  -3.555  1.00 29.07           C
ATOM    390  NZ  LYS A  55       6.170  55.676  -4.401  1.00 25.24           N1+
ATOM    391  H   LYS A  55      10.533  53.679  -1.246  1.00 24.57           H
ATOM    392  HA  LYS A  55       9.420  56.056  -0.840  1.00 30.02           H
ATOM    393  HB2 LYS A  55       8.702  53.598   0.355  1.00 31.24           H
ATOM    394  HB3 LYS A  55       7.811  54.912   0.398  1.00 31.24           H
ATOM    395  HG2 LYS A  55       8.335  53.367  -1.873  1.00 24.97           H
ATOM    396  HG3 LYS A  55       6.928  53.522  -1.154  1.00 24.97           H
ATOM    397  HD2 LYS A  55       6.796  55.733  -1.865  1.00 29.32           H
ATOM    398  HD3 LYS A  55       8.221  55.594  -2.571  1.00 29.32           H
ATOM    399  HE2 LYS A  55       7.395  54.108  -4.084  1.00 34.71           H
ATOM    400  HE3 LYS A  55       6.018  53.998  -3.296  1.00 34.71           H
ATOM    401  HZ1 LYS A  55       5.785  55.328  -5.123  1.00 30.11           H
ATOM    402  HZ2 LYS A  55       5.561  56.133  -3.940  1.00 30.11           H
ATOM    403  HZ3 LYS A  55       6.816  56.233  -4.657  1.00 30.11           H
ATOM    404  N   ASP A  56      10.065  56.903   1.353  1.00 16.55           N
ATOM    405  CA  ASP A  56      10.609  57.492   2.562  1.00 18.95           C
ATOM    406  C   ASP A  56       9.538  57.459   3.657  1.00 22.00           C
ATOM    407  O   ASP A  56       8.933  58.468   3.997  1.00 26.51           O
ATOM    408  CB  ASP A  56      11.076  58.921   2.238  1.00 20.20           C
ATOM    409  CG  ASP A  56      11.732  59.604   3.390  1.00 17.90           C
ATOM    410  OD1 ASP A  56      12.173  58.922   4.336  1.00 20.37           O
ATOM    411  OD2 ASP A  56      11.779  60.848   3.378  1.00 20.29           O1-
ATOM    412  H   ASP A  56       9.559  57.444   0.916  1.00 19.69           H
ATOM    413  HA  ASP A  56      11.374  56.976   2.861  1.00 22.57           H
ATOM    414  HB2 ASP A  56      11.715  58.884   1.510  1.00 24.06           H
ATOM    415  HB3 ASP A  56      10.306  59.450   1.977  1.00 24.06           H
ATOM    416  N   ILE A  57       9.306  56.287   4.230  1.00 19.38           N
ATOM    417  CA  ILE A  57       8.252  56.168   5.230  1.00 26.53           C
ATOM    418  C   ILE A  57       8.897  56.190   6.601  1.00 22.65           C
ATOM    419  O   ILE A  57      10.050  55.771   6.774  1.00 23.12           O
ATOM    420  CB  ILE A  57       7.366  54.914   5.051  1.00 33.47           C
ATOM    421  CG1 ILE A  57       8.099  53.650   5.432  1.00 30.76           C
ATOM    422  CG2 ILE A  57       6.864  54.785   3.602  1.00 28.28           C
ATOM    423  CD1 ILE A  57       7.187  52.493   5.588  1.00 34.53           C
ATOM    424  H   ILE A  57       9.733  55.560   4.064  1.00 23.08           H
ATOM    425  HA  ILE A  57       7.675  56.945   5.164  1.00 31.66           H
ATOM    426  HB  ILE A  57       6.595  55.003   5.632  1.00 39.99           H
ATOM    427 HG12 ILE A  57       8.742  53.436   4.739  1.00 36.73           H
ATOM    428 HG13 ILE A  57       8.555  53.791   6.277  1.00 36.73           H
ATOM    429 HG21 ILE A  57       6.314  53.990   3.528  1.00 33.76           H
ATOM    430 HG22 ILE A  57       6.342  55.571   3.378  1.00 33.76           H
ATOM    431 HG23 ILE A  57       7.628  54.716   3.008  1.00 33.76           H
ATOM    432 HD11 ILE A  57       7.707  51.711   5.832  1.00 41.26           H
ATOM    433 HD12 ILE A  57       6.541  52.691   6.284  1.00 41.26           H
ATOM    434 HD13 ILE A  57       6.729  52.337   4.747  1.00 41.26           H
ATOM    435  N   ASP A  58       8.148  56.727   7.568  1.00 22.09           N
ATOM    436  CA  ASP A  58       8.519  56.767   8.987  1.00 25.55           C
ATOM    437  C   ASP A  58       8.538  55.364   9.569  1.00 26.56           C
ATOM    438  O   ASP A  58       7.480  54.774   9.809  1.00 22.68           O
ATOM    439  CB  ASP A  58       7.520  57.627   9.752  1.00 25.62           C
ATOM    440  CG  ASP A  58       7.949  57.897  11.201  1.00 31.05           C
ATOM    441  OD1 ASP A  58       7.427  58.849  11.817  1.00 35.57           O
ATOM    442  OD2 ASP A  58       8.815  57.186  11.734  1.00 22.30           O1-
ATOM    443  H   ASP A  58       7.383  57.090   7.418  1.00 26.34           H
ATOM    444  HA  ASP A  58       9.402  57.156   9.083  1.00 30.49           H
ATOM    445  HB2 ASP A  58       7.430  58.482   9.302  1.00 30.57           H
ATOM    446  HB3 ASP A  58       6.664  57.172   9.774  1.00 30.57           H
ATOM    447  N   GLY A  59       9.732  54.826   9.811  1.00 19.01           N
ATOM    448  CA  GLY A  59       9.869  53.495  10.354  1.00 20.73           C
ATOM    449  C   GLY A  59       9.833  53.395  11.865  1.00 18.36           C
ATOM    450  O   GLY A  59      10.038  52.305  12.405  1.00 20.21           O
ATOM    451  H   GLY A  59      10.481  55.223   9.665  1.00 22.63           H
ATOM    452  HA2 GLY A  59       9.155  52.941  10.003  1.00 24.70           H
ATOM    453  HA3 GLY A  59      10.712  53.121  10.053  1.00 24.70           H
ATOM    454  N   GLY A  60       9.596  54.502  12.561  1.00 17.23           N
ATOM    455  CA  GLY A  60       9.531  54.536  14.011  1.00 22.27           C
ATOM    456  C   GLY A  60      10.790  55.130  14.609  1.00 19.79           C
ATOM    457  O   GLY A  60      11.359  56.072  14.048  1.00 20.60           O
ATOM    458  H   GLY A  60       9.467  55.271  12.198  1.00 20.50           H
ATOM    459  HA2 GLY A  60       8.772  55.071  14.290  1.00 26.55           H
ATOM    460  HA3 GLY A  60       9.419  53.636  14.354  1.00 26.55           H
ATOM    461  N   VAL A  61      11.261  54.574  15.722  1.00 21.79           N
ATOM    462  CA  VAL A  61      12.476  55.106  16.329  1.00 15.73           C
ATOM    463  C   VAL A  61      13.647  55.006  15.348  1.00 16.54           C
ATOM    464  O   VAL A  61      14.457  55.933  15.241  1.00 17.09           O
ATOM    465  CB  VAL A  61      12.786  54.424  17.683  1.00 16.37           C
ATOM    466  CG1 VAL A  61      11.683  54.755  18.713  1.00 23.65           C
ATOM    467  CG2 VAL A  61      12.981  52.911  17.578  1.00 19.46           C
ATOM    468  H   VAL A  61      10.908  53.907  16.134  1.00 25.97           H
ATOM    469  HA  VAL A  61      12.335  56.049  16.510  1.00 18.70           H
ATOM    470  HB  VAL A  61      13.615  54.795  18.024  1.00 19.47           H
ATOM    471 HG11 VAL A  61      11.894  54.319  19.553  1.00 28.20           H
ATOM    472 HG12 VAL A  61      11.647  55.716  18.838  1.00 28.20           H
ATOM    473 HG13 VAL A  61      10.831  54.433  18.378  1.00 28.20           H
ATOM    474 HG21 VAL A  61      13.170  52.555  18.460  1.00 23.17           H
ATOM    475 HG22 VAL A  61      12.170  52.512  17.226  1.00 23.17           H
ATOM    476 HG23 VAL A  61      13.724  52.730  16.981  1.00 23.17           H
ATOM    477  N   TRP A  62      13.724  53.921  14.583  1.00 15.42           N
ATOM    478  CA  TRP A  62      14.639  53.868  13.442  1.00 17.41           C
ATOM    479  C   TRP A  62      13.883  54.492  12.281  1.00 17.97           C
ATOM    480  O   TRP A  62      13.127  53.822  11.563  1.00 19.55           O
ATOM    481  CB  TRP A  62      15.088  52.445  13.157  1.00 18.86           C
ATOM    482  CG  TRP A  62      16.042  52.333  11.979  1.00 17.33           C
ATOM    483  CD1 TRP A  62      16.706  53.354  11.364  1.00 16.44           C
ATOM    484  CD2 TRP A  62      16.389  51.142  11.265  1.00 18.58           C
ATOM    485  NE1 TRP A  62      17.441  52.878  10.302  1.00 17.73           N
ATOM    486  CE2 TRP A  62      17.271  51.516  10.229  1.00 17.36           C
ATOM    487  CE3 TRP A  62      16.033  49.790  11.399  1.00 17.70           C
ATOM    488  CZ2 TRP A  62      17.797  50.591   9.329  1.00 15.52           C
ATOM    489  CZ3 TRP A  62      16.548  48.883  10.533  1.00 15.59           C
ATOM    490  CH2 TRP A  62      17.429  49.276   9.494  1.00 18.21           C
ATOM    491  H   TRP A  62      13.261  53.206  14.700  1.00 18.32           H
ATOM    492  HA  TRP A  62      15.423  54.409  13.627  1.00 20.72           H
ATOM    493  HB2 TRP A  62      15.541  52.097  13.941  1.00 22.46           H
ATOM    494  HB3 TRP A  62      14.307  51.904  12.960  1.00 22.46           H
ATOM    495  HD1 TRP A  62      16.655  54.248  11.617  1.00 19.55           H
ATOM    496  HE1 TRP A  62      17.941  53.350   9.785  1.00 21.10           H
ATOM    497  HE3 TRP A  62      15.447  49.522  12.070  1.00 21.06           H
ATOM    498  HZ2 TRP A  62      18.384  50.849   8.655  1.00 18.45           H
ATOM    499  HZ3 TRP A  62      16.316  47.986  10.620  1.00 18.53           H
ATOM    500  HH2 TRP A  62      17.774  48.631   8.920  1.00 21.67           H
ATOM    501  N   LYS A  63      14.072  55.807  12.112  1.00 17.13           N
ATOM    502  CA  LYS A  63      13.185  56.580  11.241  1.00 20.11           C
ATOM    503  C   LYS A  63      13.182  56.066   9.805  1.00 22.69           C
ATOM    504  O   LYS A  63      12.175  56.214   9.090  1.00 19.23           O
ATOM    505  CB  LYS A  63      13.578  58.063  11.274  1.00 19.42           C
ATOM    506  CG  LYS A  63      13.099  58.841  12.545  1.00 26.79           C
ATOM    507  CD  LYS A  63      11.560  59.086  12.536  1.00 35.23           C
ATOM    508  CE  LYS A  63      11.029  59.799  13.789  1.00 38.64           C
ATOM    509  NZ  LYS A  63      11.389  59.224  15.186  1.00 36.44           N1+
ATOM    510  H   LYS A  63      14.697  56.266  12.485  1.00 20.38           H
ATOM    511  HA  LYS A  63      12.280  56.508  11.580  1.00 23.95           H
ATOM    512  HB2 LYS A  63      14.545  58.127  11.239  1.00 23.13           H
ATOM    513  HB3 LYS A  63      13.194  58.502  10.499  1.00 23.13           H
ATOM    514  HG2 LYS A  63      13.318  58.325  13.336  1.00 31.97           H
ATOM    515  HG3 LYS A  63      13.542  59.704  12.576  1.00 31.97           H
ATOM    516  HD2 LYS A  63      11.337  59.635  11.768  1.00 42.10           H
ATOM    517  HD3 LYS A  63      11.109  58.230  12.470  1.00 42.10           H
ATOM    518  HE2 LYS A  63      11.357  60.711  13.771  1.00 46.19           H
ATOM    519  HE3 LYS A  63      10.061  59.811  13.733  1.00 46.19           H
ATOM    520  HZ1 LYS A  63      11.022  59.725  15.824  1.00 43.55           H
ATOM    521  HZ2 LYS A  63      11.082  58.392  15.260  1.00 43.55           H
ATOM    522  HZ3 LYS A  63      12.272  59.218  15.294  1.00 43.55           H
ATOM    523  N   GLN A  64      14.290  55.494   9.348  1.00 19.59           N
ATOM    524  CA  GLN A  64      14.420  55.078   7.955  1.00 20.15           C
ATOM    525  C   GLN A  64      14.479  53.563   7.805  1.00 15.64           C
ATOM    526  O   GLN A  64      14.808  53.054   6.718  1.00 16.15           O
ATOM    527  CB  GLN A  64      15.641  55.747   7.333  1.00 17.42           C
ATOM    528  CG  GLN A  64      15.471  57.231   7.265  1.00 16.32           C
ATOM    529  CD  GLN A  64      16.810  57.958   7.137  1.00 17.67           C
ATOM    530  OE1 GLN A  64      17.780  57.623   7.826  1.00 16.28           O
ATOM    531  NE2 GLN A  64      16.869  58.936   6.240  1.00 14.79           N
ATOM    532  H   GLN A  64      14.987  55.335   9.827  1.00 23.33           H
ATOM    533  HA  GLN A  64      13.640  55.388   7.469  1.00 24.00           H
ATOM    534  HB2 GLN A  64      16.423  55.554   7.874  1.00 20.72           H
ATOM    535  HB3 GLN A  64      15.765  55.412   6.431  1.00 20.72           H
ATOM    536  HG2 GLN A  64      14.931  57.453   6.490  1.00 19.41           H
ATOM    537  HG3 GLN A  64      15.036  57.539   8.075  1.00 19.41           H
ATOM    538 HE21 GLN A  64      16.176  59.129   5.768  1.00 17.58           H
ATOM    539 HE22 GLN A  64      17.600  59.375   6.130  1.00 17.58           H
ATOM    540  N   GLY A  65      14.122  52.836   8.860  1.00 17.01           N
ATOM    541  CA  GLY A  65      14.038  51.394   8.799  1.00 14.60           C
ATOM    542  C   GLY A  65      12.686  50.873   9.274  1.00 20.16           C
ATOM    543  O   GLY A  65      11.647  51.206   8.695  1.00 17.38           O
ATOM    544  H   GLY A  65      13.923  53.165   9.630  1.00 20.24           H
ATOM    545  HA2 GLY A  65      14.177  51.100   7.885  1.00 17.34           H
ATOM    546  HA3 GLY A  65      14.730  51.005   9.357  1.00 17.34           H
ATOM    547  N   TRP A  66      12.695  50.034  10.303  1.00 20.13           N
ATOM    548  CA  TRP A  66      11.482  49.407  10.828  1.00 23.69           C
ATOM    549  C   TRP A  66      11.779  49.017  12.265  1.00 24.37           C
ATOM    550  O   TRP A  66      12.924  49.112  12.717  1.00 21.47           O
ATOM    551  CB  TRP A  66      11.064  48.175   9.997  1.00 22.92           C
ATOM    552  CG  TRP A  66      12.020  46.998  10.164  1.00 18.92           C
ATOM    553  CD1 TRP A  66      11.907  45.992  11.058  1.00 18.10           C
ATOM    554  CD2 TRP A  66      13.220  46.744   9.425  1.00 18.85           C
ATOM    555  NE1 TRP A  66      12.950  45.105  10.929  1.00 20.60           N
ATOM    556  CE2 TRP A  66      13.779  45.552   9.935  1.00 14.05           C
ATOM    557  CE3 TRP A  66      13.885  47.413   8.383  1.00 20.10           C
ATOM    558  CZ2 TRP A  66      14.972  45.006   9.441  1.00 18.85           C
ATOM    559  CZ3 TRP A  66      15.050  46.875   7.891  1.00 18.64           C
ATOM    560  CH2 TRP A  66      15.592  45.680   8.417  1.00 21.75           C
ATOM    561  H   TRP A  66      13.408  49.806  10.726  1.00 23.98           H
ATOM    562  HA  TRP A  66      10.753  50.047  10.823  1.00 28.25           H
ATOM    563  HB2 TRP A  66      10.182  47.887  10.281  1.00 27.33           H
ATOM    564  HB3 TRP A  66      11.048  48.417   9.058  1.00 27.33           H
ATOM    565  HD1 TRP A  66      11.211  45.904  11.669  1.00 21.54           H
ATOM    566  HE1 TRP A  66      13.069  44.397  11.402  1.00 24.54           H
ATOM    567  HE3 TRP A  66      13.541  48.202   8.030  1.00 23.95           H
ATOM    568  HZ2 TRP A  66      15.322  44.215   9.784  1.00 22.44           H
ATOM    569  HZ3 TRP A  66      15.497  47.312   7.201  1.00 22.19           H
ATOM    570  HH2 TRP A  66      16.383  45.342   8.063  1.00 25.93           H
ATOM    571  N   ASN A  67      10.733  48.590  12.985  1.00 20.81           N
ATOM    572  CA  ASN A  67      10.871  48.124  14.372  1.00 20.32           C
ATOM    573  C   ASN A  67      11.506  46.738  14.385  1.00 21.38           C
ATOM    574  O   ASN A  67      10.847  45.736  14.081  1.00 19.21           O
ATOM    575  CB  ASN A  67       9.517  48.079  15.090  1.00 27.19           C
ATOM    576  CG  ASN A  67       8.946  49.461  15.378  1.00 31.74           C
ATOM    577  OD1 ASN A  67       9.680  50.433  15.538  1.00 29.65           O
ATOM    578  ND2 ASN A  67       7.616  49.542  15.487  1.00 31.99           N
ATOM    579  H   ASN A  67       9.926  48.560  12.690  1.00 24.80           H
ATOM    580  HA  ASN A  67      11.453  48.731  14.857  1.00 24.20           H
ATOM    581  HB2 ASN A  67       8.881  47.603  14.534  1.00 32.45           H
ATOM    582  HB3 ASN A  67       9.625  47.618  15.937  1.00 32.45           H
ATOM    583 HD21 ASN A  67       7.243  50.300  15.649  1.00 38.21           H
ATOM    584 HD22 ASN A  67       7.133  48.837  15.394  1.00 38.21           H
ATOM    585  N   ILE A  68      12.782  46.665  14.751  1.00 19.11           N
ATOM    586  CA  ILE A  68      13.489  45.395  14.665  1.00 17.46           C
ATOM    587  C   ILE A  68      13.025  44.492  15.795  1.00 25.74           C
ATOM    588  O   ILE A  68      12.930  44.920  16.950  1.00 19.87           O
ATOM    589  CB  ILE A  68      15.009  45.605  14.749  1.00 19.12           C
ATOM    590  CG1 ILE A  68      15.513  46.475  13.572  1.00 16.10           C
ATOM    591  CG2 ILE A  68      15.728  44.266  14.808  1.00 19.78           C
ATOM    592  CD1 ILE A  68      16.976  46.959  13.742  1.00 16.60           C
ATOM    593  H   ILE A  68      13.252  47.322  15.047  1.00 22.76           H
ATOM    594  HA  ILE A  68      13.282  44.965  13.820  1.00 20.78           H
ATOM    595  HB  ILE A  68      15.199  46.081  15.573  1.00 22.77           H
ATOM    596 HG12 ILE A  68      15.465  45.955  12.754  1.00 19.15           H
ATOM    597 HG13 ILE A  68      14.947  47.259  13.497  1.00 19.15           H
ATOM    598 HG21 ILE A  68      16.683  44.424  14.860  1.00 23.56           H
ATOM    599 HG22 ILE A  68      15.428  43.782  15.593  1.00 23.56           H
ATOM    600 HG23 ILE A  68      15.519  43.761  14.007  1.00 23.56           H
ATOM    601 HD11 ILE A  68      17.223  47.494  12.973  1.00 19.74           H
ATOM    602 HD12 ILE A  68      17.039  47.491  14.551  1.00 19.74           H
ATOM    603 HD13 ILE A  68      17.558  46.185  13.808  1.00 19.74           H
ATOM    604  N   LYS A  69      12.779  43.228  15.472  1.00 24.41           N
ATOM    605  CA  LYS A  69      12.396  42.232  16.464  1.00 31.06           C
ATOM    606  C   LYS A  69      13.433  41.121  16.465  1.00 21.32           C
ATOM    607  O   LYS A  69      14.054  40.835  15.444  1.00 18.74           O
ATOM    608  CB  LYS A  69      10.990  41.681  16.171  1.00 28.53           C
ATOM    609  CG  LYS A  69       9.887  42.738  16.368  1.00 34.70           C
ATOM    610  CD  LYS A  69       8.503  42.239  15.943  1.00 44.02           C
ATOM    611  CE  LYS A  69       8.444  41.882  14.448  1.00 50.60           C
ATOM    612  NZ  LYS A  69       7.032  41.722  13.942  1.00 54.22           N1+
ATOM    613  H   LYS A  69      12.828  42.918  14.672  1.00 29.12           H
ATOM    614  HA  LYS A  69      12.386  42.641  17.343  1.00 37.09           H
ATOM    615  HB2 LYS A  69      10.955  41.378  15.250  1.00 34.06           H
ATOM    616  HB3 LYS A  69      10.808  40.941  16.771  1.00 34.06           H
ATOM    617  HG2 LYS A  69       9.845  42.978  17.307  1.00 41.46           H
ATOM    618  HG3 LYS A  69      10.101  43.520  15.835  1.00 41.46           H
ATOM    619  HD2 LYS A  69       8.283  41.443  16.452  1.00 52.64           H
ATOM    620  HD3 LYS A  69       7.849  42.935  16.113  1.00 52.64           H
ATOM    621  HE2 LYS A  69       8.867  42.590  13.937  1.00 60.54           H
ATOM    622  HE3 LYS A  69       8.911  41.044  14.304  1.00 60.54           H
ATOM    623  HZ1 LYS A  69       7.041  41.516  13.076  1.00 64.89           H
ATOM    624  HZ2 LYS A  69       6.621  41.072  14.390  1.00 64.89           H
ATOM    625  HZ3 LYS A  69       6.581  42.481  14.055  1.00 64.89           H
ATOM    626  N   TYR A  70      13.637  40.498  17.620  1.00 20.93           N
ATOM    627  CA  TYR A  70      14.573  39.386  17.697  1.00 23.44           C
ATOM    628  C   TYR A  70      14.016  38.323  18.637  1.00 26.75           C
ATOM    629  O   TYR A  70      13.183  38.598  19.503  1.00 24.75           O
ATOM    630  CB  TYR A  70      15.980  39.815  18.168  1.00 19.09           C
ATOM    631  CG  TYR A  70      16.036  40.426  19.546  1.00 17.46           C
ATOM    632  CD1 TYR A  70      16.302  39.651  20.666  1.00 20.58           C
ATOM    633  CD2 TYR A  70      15.814  41.773  19.732  1.00 18.81           C
ATOM    634  CE1 TYR A  70      16.354  40.211  21.911  1.00 23.60           C
ATOM    635  CE2 TYR A  70      15.857  42.328  20.970  1.00 18.72           C
ATOM    636  CZ  TYR A  70      16.123  41.550  22.053  1.00 22.67           C
ATOM    637  OH  TYR A  70      16.144  42.153  23.279  1.00 22.38           O
ATOM    638  H   TYR A  70      13.252  40.696  18.363  1.00 24.94           H
ATOM    639  HA  TYR A  70      14.661  38.989  16.816  1.00 27.95           H
ATOM    640  HB2 TYR A  70      16.555  39.033  18.172  1.00 22.74           H
ATOM    641  HB3 TYR A  70      16.328  40.470  17.543  1.00 22.74           H
ATOM    642  HD1 TYR A  70      16.458  38.740  20.566  1.00 24.52           H
ATOM    643  HD2 TYR A  70      15.630  42.312  18.997  1.00 22.39           H
ATOM    644  HE1 TYR A  70      16.529  39.683  22.656  1.00 28.14           H
ATOM    645  HE2 TYR A  70      15.702  43.239  21.078  1.00 22.29           H
ATOM    646  HH  TYR A  70      15.984  42.973  23.198  1.00 26.68           H
ATOM    647  N   ASP A  71      14.505  37.107  18.443  1.00 24.23           N
ATOM    648  CA  ASP A  71      14.143  35.979  19.288  1.00 21.31           C
ATOM    649  C   ASP A  71      15.117  35.934  20.454  1.00 22.62           C
ATOM    650  O   ASP A  71      16.305  35.680  20.235  1.00 23.42           O
ATOM    651  CB  ASP A  71      14.208  34.693  18.489  1.00 27.20           C
ATOM    652  CG  ASP A  71      13.834  33.467  19.307  1.00 33.52           C
ATOM    653  OD1 ASP A  71      13.446  33.605  20.493  1.00 33.94           O
ATOM    654  OD2 ASP A  71      13.942  32.363  18.744  1.00 37.07           O1-
ATOM    655  H   ASP A  71      15.058  36.905  17.817  1.00 28.90           H
ATOM    656  HA  ASP A  71      13.243  36.094  19.631  1.00 25.40           H
ATOM    657  HB2 ASP A  71      13.591  34.754  17.743  1.00 32.46           H
ATOM    658  HB3 ASP A  71      15.112  34.571  18.162  1.00 32.46           H
ATOM    659  N   PRO A  72      14.686  36.203  21.689  1.00 26.40           N
ATOM    660  CA  PRO A  72      15.653  36.175  22.798  1.00 31.72           C
ATOM    661  C   PRO A  72      16.405  34.857  22.913  1.00 31.53           C
ATOM    662  O   PRO A  72      17.548  34.838  23.395  1.00 29.76           O
ATOM    663  CB  PRO A  72      14.777  36.467  24.029  1.00 28.15           C
ATOM    664  CG  PRO A  72      13.403  36.112  23.632  1.00 41.91           C
ATOM    665  CD  PRO A  72      13.319  36.463  22.168  1.00 30.06           C
ATOM    666  HA  PRO A  72      16.296  36.894  22.693  1.00 37.89           H
ATOM    667  HB2 PRO A  72      15.070  35.919  24.774  1.00 33.61           H
ATOM    668  HB3 PRO A  72      14.835  37.409  24.254  1.00 33.61           H
ATOM    669  HG2 PRO A  72      13.258  35.163  23.767  1.00 50.12           H
ATOM    670  HG3 PRO A  72      12.768  36.634  24.148  1.00 50.12           H
ATOM    671  HD2 PRO A  72      12.685  35.884  21.717  1.00 35.90           H
ATOM    672  HD3 PRO A  72      13.092  37.399  22.056  1.00 35.90           H
ATOM    673  N   LEU A  73      15.832  33.755  22.432  1.00 25.63           N
ATOM    674  CA  LEU A  73      16.492  32.463  22.560  1.00 31.84           C
ATOM    675  C   LEU A  73      17.556  32.225  21.497  1.00 28.22           C
ATOM    676  O   LEU A  73      18.223  31.196  21.539  1.00 23.92           O
ATOM    677  CB  LEU A  73      15.456  31.342  22.510  1.00 29.10           C
ATOM    678  CG  LEU A  73      14.486  31.341  23.691  1.00 29.72           C
ATOM    679  CD1 LEU A  73      13.435  30.256  23.502  1.00 40.87           C
ATOM    680  CD2 LEU A  73      15.216  31.160  25.031  1.00 37.86           C
ATOM    681  H   LEU A  73      15.071  33.730  22.032  1.00 30.58           H
ATOM    682  HA  LEU A  73      16.928  32.423  23.426  1.00 38.03           H
ATOM    683  HB2 LEU A  73      14.934  31.436  21.698  1.00 34.75           H
ATOM    684  HB3 LEU A  73      15.919  30.490  22.506  1.00 34.75           H
ATOM    685  HG  LEU A  73      14.027  32.196  23.718  1.00 35.49           H
ATOM    686 HD11 LEU A  73      12.829  30.269  24.259  1.00 48.86           H
ATOM    687 HD12 LEU A  73      12.946  30.430  22.682  1.00 48.86           H
ATOM    688 HD13 LEU A  73      13.878  29.394  23.447  1.00 48.86           H
ATOM    689 HD21 LEU A  73      14.564  31.166  25.748  1.00 45.26           H
ATOM    690 HD22 LEU A  73      15.690  30.314  25.020  1.00 45.26           H
ATOM    691 HD23 LEU A  73      15.845  31.890  25.148  1.00 45.26           H
ATOM    692  N   LYS A  74      17.760  33.158  20.570  1.00 27.31           N
ATOM    693  CA  LYS A  74      18.815  32.990  19.574  1.00 24.28           C
ATOM    694  C   LYS A  74      20.186  32.818  20.221  1.00 23.02           C
ATOM    695  O   LYS A  74      21.014  32.029  19.752  1.00 24.00           O
ATOM    696  CB  LYS A  74      18.823  34.199  18.646  1.00 23.92           C
ATOM    697  CG  LYS A  74      19.808  34.115  17.508  1.00 29.64           C
ATOM    698  CD  LYS A  74      19.559  35.252  16.539  1.00 30.79           C
ATOM    699  CE  LYS A  74      20.410  35.097  15.319  1.00 35.45           C
ATOM    700  NZ  LYS A  74      20.176  36.211  14.353  1.00 35.98           N1+
ATOM    701  H   LYS A  74      17.309  33.887  20.496  1.00 32.59           H
ATOM    702  HA  LYS A  74      18.629  32.200  19.043  1.00 28.96           H
ATOM    703  HB2 LYS A  74      17.938  34.299  18.261  1.00 28.52           H
ATOM    704  HB3 LYS A  74      19.043  34.987  19.166  1.00 28.52           H
ATOM    705  HG2 LYS A  74      20.712  34.192  17.852  1.00 35.40           H
ATOM    706  HG3 LYS A  74      19.692  33.275  17.037  1.00 35.40           H
ATOM    707  HD2 LYS A  74      18.628  35.247  16.267  1.00 36.77           H
ATOM    708  HD3 LYS A  74      19.784  36.094  16.965  1.00 36.77           H
ATOM    709  HE2 LYS A  74      21.346  35.108  15.576  1.00 42.36           H
ATOM    710  HE3 LYS A  74      20.192  34.260  14.879  1.00 42.36           H
ATOM    711  HZ1 LYS A  74      19.323  36.220  14.100  1.00 43.00           H
ATOM    712  HZ2 LYS A  74      20.373  36.991  14.734  1.00 43.00           H
ATOM    713  HZ3 LYS A  74      20.689  36.103  13.634  1.00 43.00           H
ATOM    714  N   TYR A  75      20.461  33.578  21.268  1.00 30.36           N
ATOM    715  CA  TYR A  75      21.742  33.534  21.947  1.00 30.64           C
ATOM    716  C   TYR A  75      21.560  32.771  23.252  1.00 22.78           C
ATOM    717  O   TYR A  75      20.519  32.881  23.894  1.00 23.24           O
ATOM    718  CB  TYR A  75      22.267  34.957  22.173  1.00 27.58           C
ATOM    719  CG  TYR A  75      22.535  35.640  20.859  1.00 22.54           C
ATOM    720  CD1 TYR A  75      21.710  36.660  20.373  1.00 37.86           C
ATOM    721  CD2 TYR A  75      23.571  35.212  20.064  1.00 26.04           C
ATOM    722  CE1 TYR A  75      21.970  37.272  19.126  1.00 24.75           C
ATOM    723  CE2 TYR A  75      23.828  35.802  18.833  1.00 35.97           C
ATOM    724  CZ  TYR A  75      23.021  36.818  18.368  1.00 30.96           C
ATOM    725  OH  TYR A  75      23.302  37.374  17.125  1.00 46.56           O
ATOM    726  H   TYR A  75      19.908  34.141  21.612  1.00 36.26           H
ATOM    727  HA  TYR A  75      22.382  33.054  21.397  1.00 36.59           H
ATOM    728  HB2 TYR A  75      21.603  35.473  22.657  1.00 32.93           H
ATOM    729  HB3 TYR A  75      23.097  34.919  22.673  1.00 32.93           H
ATOM    730  HD1 TYR A  75      20.998  36.961  20.891  1.00 45.26           H
ATOM    731  HD2 TYR A  75      24.121  34.525  20.364  1.00 31.07           H
ATOM    732  HE1 TYR A  75      21.422  37.954  18.811  1.00 29.52           H
ATOM    733  HE2 TYR A  75      24.539  35.501  18.315  1.00 42.98           H
ATOM    734  HH  TYR A  75      23.969  36.995  16.785  1.00 55.70           H
ATOM    735  N   ASN A  76      22.557  31.968  23.610  1.00 21.44           N
ATOM    736  CA  ASN A  76      22.485  31.125  24.800  1.00 26.01           C
ATOM    737  C   ASN A  76      23.908  30.760  25.204  1.00 29.91           C
ATOM    738  O   ASN A  76      24.876  31.173  24.563  1.00 27.05           O
ATOM    739  CB  ASN A  76      21.651  29.868  24.548  1.00 27.39           C
ATOM    740  CG  ASN A  76      22.375  28.870  23.685  1.00 27.56           C
ATOM    741  OD1 ASN A  76      22.817  27.827  24.159  1.00 58.51           O
ATOM    742  ND2 ASN A  76      22.506  29.177  22.421  1.00 40.63           N
ATOM    743  H   ASN A  76      23.296  31.893  23.176  1.00 25.55           H
ATOM    744  HA  ASN A  76      22.078  31.623  25.525  1.00 31.04           H
ATOM    745  HB2 ASN A  76      21.450  29.444  25.396  1.00 32.69           H
ATOM    746  HB3 ASN A  76      20.829  30.117  24.096  1.00 32.69           H
ATOM    747 HD21 ASN A  76      22.913  28.638  21.888  1.00 48.58           H
ATOM    748 HD22 ASN A  76      22.186  29.917  22.123  1.00 48.58           H
ATOM    749  N   ALA A  77      24.036  29.958  26.273  1.00 32.32           N
ATOM    750  CA  ALA A  77      25.362  29.646  26.806  1.00 29.17           C
ATOM    751  C   ALA A  77      26.283  29.046  25.749  1.00 33.09           C
ATOM    752  O   ALA A  77      27.512  29.174  25.839  1.00 35.71           O
ATOM    753  CB  ALA A  77      25.235  28.684  27.986  1.00 39.48           C
ATOM    754  H   ALA A  77      23.383  29.591  26.695  1.00 38.60           H
ATOM    755  HA  ALA A  77      25.772  30.464  27.130  1.00 34.83           H
ATOM    756  HB1 ALA A  77      26.121  28.487  28.329  1.00 47.20           H
ATOM    757  HB2 ALA A  77      24.698  29.102  28.677  1.00 47.20           H
ATOM    758  HB3 ALA A  77      24.808  27.868  27.683  1.00 47.20           H
ATOM    759  N   HIS A  78      25.719  28.389  24.749  1.00 29.79           N
ATOM    760  CA  HIS A  78      26.529  27.752  23.722  1.00 40.12           C
ATOM    761  C   HIS A  78      26.688  28.615  22.481  1.00 39.43           C
ATOM    762  O   HIS A  78      27.455  28.251  21.581  1.00 32.72           O
ATOM    763  CB  HIS A  78      25.910  26.394  23.370  1.00 41.96           C
ATOM    764  CG  HIS A  78      25.811  25.475  24.551  1.00 42.08           C
ATOM    765  ND1 HIS A  78      24.612  24.960  24.998  1.00 44.04           N
ATOM    766  CD2 HIS A  78      26.761  25.011  25.400  1.00 44.72           C
ATOM    767  CE1 HIS A  78      24.828  24.202  26.059  1.00 49.28           C
ATOM    768  NE2 HIS A  78      26.124  24.215  26.323  1.00 55.33           N
ATOM    769  H   HIS A  78      24.871  28.297  24.641  1.00 35.58           H
ATOM    770  HA  HIS A  78      27.415  27.589  24.082  1.00 47.96           H
ATOM    771  HB2 HIS A  78      26.461  25.961  22.699  1.00 50.17           H
ATOM    772  HB3 HIS A  78      25.015  26.534  23.024  1.00 50.17           H
ATOM    773  HD2 HIS A  78      27.673  25.188  25.358  1.00 53.49           H
ATOM    774  HE1 HIS A  78      24.180  23.738  26.538  1.00 58.96           H
ATOM    775  HE2 HIS A  78      26.507  23.795  26.969  1.00 66.22           H
ATOM    776  N   HIS A  79      26.025  29.773  22.444  1.00 36.31           N
ATOM    777  CA  HIS A  79      26.060  30.661  21.282  1.00 32.29           C
ATOM    778  C   HIS A  79      25.852  32.096  21.777  1.00 21.26           C
ATOM    779  O   HIS A  79      24.730  32.605  21.787  1.00 26.25           O
ATOM    780  CB  HIS A  79      24.996  30.246  20.282  1.00 30.56           C
ATOM    781  CG  HIS A  79      25.026  31.040  19.019  1.00 34.61           C
ATOM    782  ND1 HIS A  79      26.023  30.895  18.079  1.00 37.64           N
ATOM    783  CD2 HIS A  79      24.191  31.990  18.543  1.00 29.99           C
ATOM    784  CE1 HIS A  79      25.799  31.719  17.074  1.00 26.55           C
ATOM    785  NE2 HIS A  79      24.699  32.403  17.336  1.00 32.16           N
ATOM    786  H   HIS A  79      25.541  30.070  23.090  1.00 43.40           H
ATOM    787  HA  HIS A  79      26.928  30.603  20.854  1.00 38.57           H
ATOM    788  HB2 HIS A  79      24.122  30.363  20.686  1.00 36.49           H
ATOM    789  HB3 HIS A  79      25.130  29.313  20.050  1.00 36.49           H
ATOM    790  HD1 HIS A  79      26.685  30.349  18.137  1.00 44.99           H
ATOM    791  HD2 HIS A  79      23.424  32.311  18.959  1.00 35.81           H
ATOM    792  HE1 HIS A  79      26.330  31.811  16.316  1.00 31.69           H
ATOM    793  N   LYS A  80      26.938  32.722  22.207  1.00 21.74           N
ATOM    794  CA  LYS A  80      26.888  34.075  22.741  1.00 20.31           C
ATOM    795  C   LYS A  80      27.098  35.120  21.644  1.00 23.53           C
ATOM    796  O   LYS A  80      27.729  34.863  20.619  1.00 20.40           O
ATOM    797  CB  LYS A  80      27.961  34.273  23.801  1.00 22.23           C
ATOM    798  CG  LYS A  80      27.816  33.358  25.038  1.00 29.95           C
ATOM    799  CD  LYS A  80      28.868  33.745  26.057  1.00 29.91           C
ATOM    800  CE  LYS A  80      28.870  32.789  27.238  1.00 46.39           C
ATOM    801  NZ  LYS A  80      29.925  33.153  28.243  1.00 51.61           N1+
ATOM    802  H   LYS A  80      27.726  32.379  22.200  1.00 25.91           H
ATOM    803  HA  LYS A  80      26.022  34.229  23.149  1.00 24.20           H
ATOM    804  HB2 LYS A  80      28.827  34.095  23.403  1.00 26.50           H
ATOM    805  HB3 LYS A  80      27.926  35.192  24.110  1.00 26.50           H
ATOM    806  HG2 LYS A  80      26.939  33.478  25.434  1.00 35.76           H
ATOM    807  HG3 LYS A  80      27.955  32.434  24.781  1.00 35.76           H
ATOM    808  HD2 LYS A  80      29.744  33.716  25.641  1.00 35.72           H
ATOM    809  HD3 LYS A  80      28.681  34.638  26.388  1.00 35.72           H
ATOM    810  HE2 LYS A  80      28.006  32.824  27.679  1.00 55.49           H
ATOM    811  HE3 LYS A  80      29.048  31.890  26.922  1.00 55.49           H
ATOM    812  HZ1 LYS A  80      29.907  32.580  28.924  1.00 61.75           H
ATOM    813  HZ2 LYS A  80      30.729  33.124  27.862  1.00 61.75           H
ATOM    814  HZ3 LYS A  80      29.781  33.974  28.552  1.00 61.75           H
ATOM    815  N   LEU A  81      26.573  36.318  21.902  1.00 16.71           N
ATOM    816  CA  LEU A  81      26.823  37.504  21.082  1.00 18.05           C
ATOM    817  C   LEU A  81      28.100  38.178  21.571  1.00 19.85           C
ATOM    818  O   LEU A  81      28.183  38.607  22.726  1.00 17.93           O
ATOM    819  CB  LEU A  81      25.636  38.462  21.159  1.00 17.57           C
ATOM    820  CG  LEU A  81      25.704  39.729  20.287  1.00 16.94           C
ATOM    821  CD1 LEU A  81      25.707  39.350  18.804  1.00 18.67           C
ATOM    822  CD2 LEU A  81      24.564  40.673  20.585  1.00 20.63           C
ATOM    823  H   LEU A  81      26.052  36.472  22.568  1.00 19.87           H
ATOM    824  HA  LEU A  81      26.947  37.240  20.157  1.00 21.49           H
ATOM    825  HB2 LEU A  81      24.839  37.976  20.896  1.00 20.91           H
ATOM    826  HB3 LEU A  81      25.543  38.753  22.080  1.00 20.91           H
ATOM    827  HG  LEU A  81      26.533  40.195  20.476  1.00 20.15           H
ATOM    828 HD11 LEU A  81      25.750  40.159  18.272  1.00 22.22           H
ATOM    829 HD12 LEU A  81      26.479  38.792  18.622  1.00 22.22           H
ATOM    830 HD13 LEU A  81      24.892  38.863  18.601  1.00 22.22           H
ATOM    831 HD21 LEU A  81      24.645  41.454  20.015  1.00 24.58           H
ATOM    832 HD22 LEU A  81      23.725  40.220  20.408  1.00 24.58           H
ATOM    833 HD23 LEU A  81      24.609  40.937  21.517  1.00 24.58           H
ATOM    834  N   LYS A  82      29.110  38.214  20.709  1.00 15.92           N
ATOM    835  CA  LYS A  82      30.386  38.856  21.009  1.00 14.43           C
ATOM    836  C   LYS A  82      30.313  40.290  20.515  1.00 18.25           C
ATOM    837  O   LYS A  82      30.113  40.515  19.319  1.00 17.10           O
ATOM    838  CB  LYS A  82      31.537  38.115  20.313  1.00 19.46           C
ATOM    839  CG  LYS A  82      31.735  36.673  20.760  1.00 31.45           C
ATOM    840  CD  LYS A  82      32.637  35.866  19.791  1.00 40.74           C
ATOM    841  CE  LYS A  82      34.069  36.411  19.745  1.00 43.69           C
ATOM    842  NZ  LYS A  82      34.917  35.691  18.737  1.00 53.85           N1+
ATOM    843  H   LYS A  82      29.079  37.864  19.924  1.00 18.93           H
ATOM    844  HA  LYS A  82      30.542  38.857  21.966  1.00 17.13           H
ATOM    845  HB2 LYS A  82      31.365  38.104  19.359  1.00 23.18           H
ATOM    846  HB3 LYS A  82      32.362  38.592  20.490  1.00 23.18           H
ATOM    847  HG2 LYS A  82      32.154  36.667  21.635  1.00 37.56           H
ATOM    848  HG3 LYS A  82      30.872  36.233  20.803  1.00 37.56           H
ATOM    849  HD2 LYS A  82      32.675  34.943  20.086  1.00 48.71           H
ATOM    850  HD3 LYS A  82      32.267  35.915  18.896  1.00 48.71           H
ATOM    851  HE2 LYS A  82      34.044  37.350  19.503  1.00 52.25           H
ATOM    852  HE3 LYS A  82      34.479  36.301  20.617  1.00 52.25           H
ATOM    853  HZ1 LYS A  82      35.740  36.030  18.734  1.00 64.44           H
ATOM    854  HZ2 LYS A  82      34.961  34.826  18.939  1.00 64.44           H
ATOM    855  HZ3 LYS A  82      34.565  35.781  17.924  1.00 64.44           H
ATOM    856  N   VAL A  83      30.469  41.260  21.419  1.00 18.27           N
ATOM    857  CA  VAL A  83      30.300  42.665  21.081  1.00 15.77           C
ATOM    858  C   VAL A  83      31.649  43.363  21.191  1.00 14.95           C
ATOM    859  O   VAL A  83      32.291  43.321  22.250  1.00 16.55           O
ATOM    860  CB  VAL A  83      29.273  43.348  21.996  1.00 15.19           C
ATOM    861  CG1 VAL A  83      29.173  44.795  21.661  1.00 12.94           C
ATOM    862  CG2 VAL A  83      27.892  42.687  21.871  1.00 20.11           C
ATOM    863  H   VAL A  83      30.675  41.124  22.243  1.00 21.74           H
ATOM    864  HA  VAL A  83      29.991  42.740  20.165  1.00 18.74           H
ATOM    865  HB  VAL A  83      29.564  43.269  22.918  1.00 18.05           H
ATOM    866 HG11 VAL A  83      28.521  45.211  22.247  1.00 15.36           H
ATOM    867 HG12 VAL A  83      30.042  45.209  21.786  1.00 15.36           H
ATOM    868 HG13 VAL A  83      28.893  44.887  20.737  1.00 15.36           H
ATOM    869 HG21 VAL A  83      27.271  43.142  22.460  1.00 23.96           H
ATOM    870 HG22 VAL A  83      27.591  42.759  20.951  1.00 23.96           H
ATOM    871 HG23 VAL A  83      27.965  41.754  22.123  1.00 23.96           H
ATOM    872  N   PHE A  84      32.045  44.062  20.123  1.00 18.68           N
ATOM    873  CA  PHE A  84      33.253  44.897  20.111  1.00 12.30           C
ATOM    874  C   PHE A  84      32.846  46.368  20.050  1.00 13.79           C
ATOM    875  O   PHE A  84      32.282  46.819  19.050  1.00 14.32           O
ATOM    876  CB  PHE A  84      34.143  44.528  18.935  1.00 14.14           C
ATOM    877  CG  PHE A  84      34.798  43.194  19.079  1.00 14.94           C
ATOM    878  CD1 PHE A  84      34.330  42.098  18.368  1.00 17.97           C
ATOM    879  CD2 PHE A  84      35.877  43.026  19.939  1.00 24.52           C
ATOM    880  CE1 PHE A  84      34.933  40.862  18.511  1.00 22.58           C
ATOM    881  CE2 PHE A  84      36.497  41.798  20.079  1.00 22.16           C
ATOM    882  CZ  PHE A  84      36.028  40.709  19.378  1.00 22.52           C
ATOM    883  H   PHE A  84      31.620  44.069  19.376  1.00 22.24           H
ATOM    884  HA  PHE A  84      33.752  44.751  20.930  1.00 14.59           H
ATOM    885  HB2 PHE A  84      33.604  44.510  18.128  1.00 16.80           H
ATOM    886  HB3 PHE A  84      34.842  45.195  18.850  1.00 16.80           H
ATOM    887  HD1 PHE A  84      33.605  42.195  17.795  1.00 21.39           H
ATOM    888  HD2 PHE A  84      36.198  43.757  20.416  1.00 29.25           H
ATOM    889  HE1 PHE A  84      34.617  40.132  18.029  1.00 26.92           H
ATOM    890  HE2 PHE A  84      37.218  41.703  20.659  1.00 26.41           H
ATOM    891  HZ  PHE A  84      36.438  39.880  19.472  1.00 26.85           H
ATOM    892  N   VAL A  85      33.134  47.098  21.131  1.00 12.20           N
ATOM    893  CA  VAL A  85      32.954  48.544  21.213  1.00 15.32           C
ATOM    894  C   VAL A  85      34.272  49.191  20.800  1.00 11.73           C
ATOM    895  O   VAL A  85      35.298  49.004  21.469  1.00 11.60           O
ATOM    896  CB  VAL A  85      32.534  48.968  22.633  1.00 14.26           C
ATOM    897  CG1 VAL A  85      32.403  50.496  22.749  1.00 16.67           C
ATOM    898  CG2 VAL A  85      31.198  48.285  22.976  1.00 18.87           C
ATOM    899  H   VAL A  85      33.448  46.759  21.857  1.00 14.47           H
ATOM    900  HA  VAL A  85      32.265  48.822  20.590  1.00 18.21           H
ATOM    901  HB  VAL A  85      33.203  48.669  23.269  1.00 16.94           H
ATOM    902 HG11 VAL A  85      32.138  50.721  23.655  1.00 19.83           H
ATOM    903 HG12 VAL A  85      33.259  50.902  22.544  1.00 19.83           H
ATOM    904 HG13 VAL A  85      31.731  50.803  22.121  1.00 19.83           H
ATOM    905 HG21 VAL A  85      30.929  48.549  23.870  1.00 22.47           H
ATOM    906 HG22 VAL A  85      30.528  48.563  22.332  1.00 22.47           H
ATOM    907 HG23 VAL A  85      31.317  47.323  22.936  1.00 22.47           H
ATOM    908  N   VAL A  86      34.239  49.946  19.701  1.00 12.43           N
ATOM    909  CA  VAL A  86      35.458  50.439  19.053  1.00 13.77           C
ATOM    910  C   VAL A  86      35.521  51.959  19.186  1.00 12.13           C
ATOM    911  O   VAL A  86      34.872  52.689  18.418  1.00 11.04           O
ATOM    912  CB  VAL A  86      35.519  49.986  17.586  1.00 16.09           C
ATOM    913  CG1 VAL A  86      36.821  50.483  16.927  1.00 15.01           C
ATOM    914  CG2 VAL A  86      35.425  48.460  17.486  1.00 14.53           C
ATOM    915  H   VAL A  86      33.515  50.190  19.307  1.00 14.74           H
ATOM    916  HA  VAL A  86      36.228  50.068  19.510  1.00 16.34           H
ATOM    917  HB  VAL A  86      34.770  50.368  17.103  1.00 19.13           H
ATOM    918 HG11 VAL A  86      36.839  50.186  16.003  1.00 17.83           H
ATOM    919 HG12 VAL A  86      36.844  51.452  16.965  1.00 17.83           H
ATOM    920 HG13 VAL A  86      37.578  50.114  17.408  1.00 17.83           H
ATOM    921 HG21 VAL A  86      35.466  48.202  16.552  1.00 17.26           H
ATOM    922 HG22 VAL A  86      36.167  48.066  17.972  1.00 17.26           H
ATOM    923 HG23 VAL A  86      34.584  48.170  17.874  1.00 17.26           H
ATOM    924  N   PRO A  87      36.299  52.470  20.137  1.00 10.38           N
ATOM    925  CA  PRO A  87      36.414  53.925  20.306  1.00 10.86           C
ATOM    926  C   PRO A  87      37.153  54.564  19.139  1.00 13.00           C
ATOM    927  O   PRO A  87      38.144  54.007  18.642  1.00 12.01           O
ATOM    928  CB  PRO A  87      37.214  54.067  21.610  1.00 12.82           C
ATOM    929  CG  PRO A  87      36.950  52.745  22.326  1.00 14.17           C
ATOM    930  CD  PRO A  87      36.997  51.751  21.212  1.00 12.98           C
ATOM    931  HA  PRO A  87      35.539  54.332  20.409  1.00 12.86           H
ATOM    932  HB2 PRO A  87      38.158  54.174  21.411  1.00 15.21           H
ATOM    933  HB3 PRO A  87      36.878  54.817  22.126  1.00 15.21           H
ATOM    934  HG2 PRO A  87      37.647  52.574  22.978  1.00 16.83           H
ATOM    935  HG3 PRO A  87      36.074  52.761  22.743  1.00 16.83           H
ATOM    936  HD2 PRO A  87      37.914  51.564  20.959  1.00 15.40           H
ATOM    937  HD3 PRO A  87      36.516  50.944  21.453  1.00 15.40           H
ATOM    938  N   HIS A  88      36.683  55.744  18.727  1.00 10.73           N
ATOM    939  CA  HIS A  88      37.234  56.431  17.557  1.00 12.67           C
ATOM    940  C   HIS A  88      36.984  57.935  17.639  1.00 16.33           C
ATOM    941  O   HIS A  88      36.183  58.418  18.435  1.00 12.63           O
ATOM    942  CB  HIS A  88      36.650  55.867  16.245  1.00 11.46           C
ATOM    943  CG  HIS A  88      35.214  56.213  16.020  1.00 13.68           C
ATOM    944  ND1 HIS A  88      34.815  57.313  15.288  1.00 11.05           N
ATOM    945  CD2 HIS A  88      34.082  55.589  16.411  1.00 14.21           C
ATOM    946  CE1 HIS A  88      33.497  57.358  15.251  1.00 14.33           C
ATOM    947  NE2 HIS A  88      33.027  56.327  15.932  1.00 13.19           N
ATOM    948  H   HIS A  88      36.041  56.169  19.111  1.00 12.70           H
ATOM    949  HA  HIS A  88      38.194  56.292  17.537  1.00 15.03           H
ATOM    950  HB2 HIS A  88      36.722  54.900  16.263  1.00 13.57           H
ATOM    951  HB3 HIS A  88      37.160  56.221  15.500  1.00 13.57           H
ATOM    952  HD2 HIS A  88      34.027  54.815  16.924  1.00 16.87           H
ATOM    953  HE1 HIS A  88      32.986  58.007  14.824  1.00 17.02           H
ATOM    954  HE2 HIS A  88      32.195  56.141  16.045  1.00 15.65           H
ATOM    955  N   SER A  89      37.709  58.681  16.803  1.00 13.38           N
ATOM    956  CA  SER A  89      37.663  60.139  16.824  1.00 11.93           C
ATOM    957  C   SER A  89      37.842  60.592  15.379  1.00 13.90           C
ATOM    958  O   SER A  89      38.910  60.381  14.795  1.00 13.15           O
ATOM    959  CB  SER A  89      38.749  60.702  17.756  1.00 10.32           C
ATOM    960  OG  SER A  89      38.717  62.113  17.770  1.00 11.09           O
ATOM    961  H   SER A  89      38.240  58.359  16.208  1.00 15.88           H
ATOM    962  HA  SER A  89      36.795  60.437  17.141  1.00 14.14           H
ATOM    963  HB2 SER A  89      38.595  60.373  18.655  1.00 12.20           H
ATOM    964  HB3 SER A  89      39.619  60.409  17.440  1.00 12.20           H
ATOM    965  HG  SER A  89      39.314  62.409  18.281  1.00 13.13           H
ATOM    966  N   HIS A  90      36.787  61.157  14.793  1.00 12.34           N
ATOM    967  CA  HIS A  90      36.812  61.605  13.392  1.00 13.76           C
ATOM    968  C   HIS A  90      37.473  62.984  13.325  1.00 13.66           C
ATOM    969  O   HIS A  90      36.922  63.977  13.827  1.00 12.04           O
ATOM    970  CB  HIS A  90      35.396  61.617  12.812  1.00 10.83           C
ATOM    971  CG  HIS A  90      35.339  61.942  11.350  1.00  8.29           C
ATOM    972  ND1 HIS A  90      35.963  61.172  10.390  1.00 12.04           N
ATOM    973  CD2 HIS A  90      34.775  62.982  10.690  1.00  9.63           C
ATOM    974  CE1 HIS A  90      35.757  61.708   9.200  1.00 12.55           C
ATOM    975  NE2 HIS A  90      35.040  62.814   9.352  1.00  9.45           N1-
ATOM    976  H   HIS A  90      36.034  61.294  15.186  1.00 14.63           H
ATOM    977  HA  HIS A  90      37.348  60.987  12.870  1.00 16.34           H
ATOM    978  HB2 HIS A  90      35.000  60.740  12.936  1.00 12.82           H
ATOM    979  HB3 HIS A  90      34.871  62.284  13.284  1.00 12.82           H
ATOM    980  HD2 HIS A  90      34.285  63.674  11.071  1.00 11.38           H
ATOM    981  HE1 HIS A  90      36.070  61.371   8.392  1.00 14.88           H
ATOM    982  N   ASN A  91      38.675  63.044  12.738  1.00 11.53           N
ATOM    983  CA  ASN A  91      39.494  64.261  12.678  1.00 12.53           C
ATOM    984  C   ASN A  91      39.640  64.706  11.227  1.00 13.97           C
ATOM    985  O   ASN A  91      40.397  64.098  10.462  1.00 15.86           O
ATOM    986  CB  ASN A  91      40.880  64.045  13.294  1.00 13.41           C
ATOM    987  CG  ASN A  91      40.850  64.011  14.799  1.00 12.98           C
ATOM    988  OD1 ASN A  91      41.421  64.867  15.473  1.00 13.86           O
ATOM    989  ND2 ASN A  91      40.191  63.025  15.332  1.00 13.10           N
ATOM    990  H   ASN A  91      39.047  62.369  12.356  1.00 13.67           H
ATOM    991  HA  ASN A  91      39.050  64.970  13.170  1.00 14.86           H
ATOM    992  HB2 ASN A  91      41.236  63.198  12.982  1.00 15.92           H
ATOM    993  HB3 ASN A  91      41.464  64.770  13.021  1.00 15.92           H
ATOM    994 HD21 ASN A  91      40.140  62.954  16.187  1.00 15.54           H
ATOM    995 HD22 ASN A  91      39.807  62.443  14.828  1.00 15.54           H
ATOM    996  N   ASP A  92      38.956  65.776  10.867  1.00 10.87           N
ATOM    997  CA  ASP A  92      39.033  66.315   9.512  1.00 14.06           C
ATOM    998  C   ASP A  92      40.306  67.131   9.323  1.00 12.03           C
ATOM    999  O   ASP A  92      40.511  68.109  10.047  1.00 12.80           O
ATOM   1000  CB  ASP A  92      37.821  67.189   9.237  1.00 13.03           C
ATOM   1001  CG  ASP A  92      36.540  66.392   9.340  1.00 11.91           C
ATOM   1002  OD1 ASP A  92      36.365  65.470   8.533  1.00 12.00           O
ATOM   1003  OD2 ASP A  92      35.783  66.618  10.292  1.00 15.16           O1-
ATOM   1004  H   ASP A  92      38.435  66.217  11.390  1.00 12.87           H
ATOM   1005  HA  ASP A  92      39.038  65.585   8.874  1.00 16.70           H
ATOM   1006  HB2 ASP A  92      37.788  67.907   9.888  1.00 15.45           H
ATOM   1007  HB3 ASP A  92      37.884  67.551   8.339  1.00 15.45           H
ATOM   1008  N   PRO A  93      41.163  66.785   8.349  1.00 13.21           N
ATOM   1009  CA  PRO A  93      42.295  67.654   7.975  1.00 12.84           C
ATOM   1010  C   PRO A  93      41.841  68.907   7.237  1.00 15.64           C
ATOM   1011  O   PRO A  93      42.164  69.115   6.059  1.00 13.92           O
ATOM   1012  CB  PRO A  93      43.144  66.744   7.078  1.00 13.80           C
ATOM   1013  CG  PRO A  93      42.669  65.355   7.361  1.00 19.30           C
ATOM   1014  CD  PRO A  93      41.207  65.514   7.620  1.00 12.42           C
ATOM   1015  HA  PRO A  93      42.806  67.905   8.760  1.00 15.23           H
ATOM   1016  HB2 PRO A  93      42.996  66.974   6.148  1.00 16.38           H
ATOM   1017  HB3 PRO A  93      44.081  66.839   7.311  1.00 16.38           H
ATOM   1018  HG2 PRO A  93      42.824  64.791   6.587  1.00 22.99           H
ATOM   1019  HG3 PRO A  93      43.123  65.004   8.143  1.00 22.99           H
ATOM   1020  HD2 PRO A  93      40.717  65.580   6.786  1.00 14.73           H
ATOM   1021  HD3 PRO A  93      40.878  64.790   8.176  1.00 14.73           H
ATOM   1022  N   GLY A  94      41.097  69.749   7.945  1.00 11.55           N
ATOM   1023  CA  GLY A  94      40.435  70.903   7.369  1.00 11.20           C
ATOM   1024  C   GLY A  94      38.949  70.697   7.161  1.00 14.60           C
ATOM   1025  O   GLY A  94      38.522  69.650   6.667  1.00 10.68           O
ATOM   1026  H   GLY A  94      40.959  69.666   8.790  1.00 13.69           H
ATOM   1027  HA2 GLY A  94      40.557  71.668   7.953  1.00 13.27           H
ATOM   1028  HA3 GLY A  94      40.837  71.107   6.510  1.00 13.27           H
ATOM   1029  N   TRP A  95      38.158  71.693   7.544  1.00 12.23           N
ATOM   1030  CA  TRP A  95      36.739  71.756   7.229  1.00 12.15           C
ATOM   1031  C   TRP A  95      36.211  73.138   7.608  1.00 14.36           C
ATOM   1032  O   TRP A  95      36.121  74.033   6.770  1.00 11.49           O
ATOM   1033  CB  TRP A  95      35.945  70.686   7.978  1.00 11.52           C
ATOM   1034  CG  TRP A  95      34.464  70.786   7.655  1.00 12.18           C
ATOM   1035  CD1 TRP A  95      33.933  71.174   6.472  1.00 13.28           C
ATOM   1036  CD2 TRP A  95      33.350  70.508   8.529  1.00 13.85           C
ATOM   1037  NE1 TRP A  95      32.556  71.149   6.541  1.00 14.90           N
ATOM   1038  CE2 TRP A  95      32.182  70.742   7.795  1.00 11.35           C
ATOM   1039  CE3 TRP A  95      33.235  70.056   9.856  1.00 12.75           C
ATOM   1040  CZ2 TRP A  95      30.904  70.527   8.327  1.00 12.61           C
ATOM   1041  CZ3 TRP A  95      31.944  69.866  10.393  1.00 14.74           C
ATOM   1042  CH2 TRP A  95      30.815  70.089   9.627  1.00 14.45           C
ATOM   1043  H   TRP A  95      38.433  72.366   8.004  1.00 14.50           H
ATOM   1044  HA  TRP A  95      36.611  71.627   6.276  1.00 14.41           H
ATOM   1045  HB2 TRP A  95      36.258  69.807   7.711  1.00 13.65           H
ATOM   1046  HB3 TRP A  95      36.059  70.810   8.933  1.00 13.65           H
ATOM   1047  HD1 TRP A  95      34.425  71.430   5.725  1.00 15.76           H
ATOM   1048  HE1 TRP A  95      32.020  71.353   5.900  1.00 17.70           H
ATOM   1049  HE3 TRP A  95      33.993  69.885  10.368  1.00 15.12           H
ATOM   1050  HZ2 TRP A  95      30.140  70.696   7.824  1.00 14.95           H
ATOM   1051  HZ3 TRP A  95      31.851  69.569  11.269  1.00 17.52           H
ATOM   1052  HH2 TRP A  95      29.976  69.969  10.010  1.00 17.17           H
ATOM   1053  N   ILE A  96      35.874  73.332   8.884  1.00 16.39           N
ATOM   1054  CA  ILE A  96      35.495  74.664   9.357  1.00 15.09           C
ATOM   1055  C   ILE A  96      36.657  75.381  10.027  1.00 15.65           C
ATOM   1056  O   ILE A  96      36.550  76.589  10.302  1.00 17.31           O
ATOM   1057  CB  ILE A  96      34.277  74.605  10.297  1.00 22.29           C
ATOM   1058  CG1 ILE A  96      34.575  73.683  11.466  1.00 29.82           C
ATOM   1059  CG2 ILE A  96      33.041  74.119   9.509  1.00 17.72           C
ATOM   1060  CD1 ILE A  96      33.624  73.813  12.614  1.00 42.07           C
ATOM   1061  H   ILE A  96      35.858  72.719   9.487  1.00 19.49           H
ATOM   1062  HA  ILE A  96      35.237  75.195   8.588  1.00 17.93           H
ATOM   1063  HB  ILE A  96      34.101  75.496  10.638  1.00 26.57           H
ATOM   1064 HG12 ILE A  96      34.537  72.765  11.155  1.00 35.60           H
ATOM   1065 HG13 ILE A  96      35.465  73.879  11.798  1.00 35.60           H
ATOM   1066 HG21 ILE A  96      32.279  74.085  10.108  1.00 21.09           H
ATOM   1067 HG22 ILE A  96      32.865  74.740   8.785  1.00 21.09           H
ATOM   1068 HG23 ILE A  96      33.221  73.236   9.152  1.00 21.09           H
ATOM   1069 HD11 ILE A  96      33.886  73.192  13.312  1.00 50.30           H
ATOM   1070 HD12 ILE A  96      33.658  74.723  12.950  1.00 50.30           H
ATOM   1071 HD13 ILE A  96      32.728  73.607  12.306  1.00 50.30           H
ATOM   1072  N   GLN A  97      37.770  74.688  10.259  1.00 15.13           N
ATOM   1073  CA  GLN A  97      39.058  75.265  10.588  1.00 15.47           C
ATOM   1074  C   GLN A  97      40.071  74.666   9.617  1.00 12.79           C
ATOM   1075  O   GLN A  97      39.804  73.655   8.970  1.00 12.58           O
ATOM   1076  CB  GLN A  97      39.456  74.945  12.030  1.00 15.18           C
ATOM   1077  CG  GLN A  97      38.463  75.485  13.091  1.00 18.91           C
ATOM   1078  CD  GLN A  97      38.977  75.243  14.525  1.00 33.62           C
ATOM   1079  OE1 GLN A  97      40.117  75.599  14.858  1.00 42.69           O
ATOM   1080  NE2 GLN A  97      38.153  74.602  15.364  1.00 46.50           N
ATOM   1081  H   GLN A  97      37.795  73.829  10.227  1.00 17.98           H
ATOM   1082  HA  GLN A  97      39.034  76.227  10.470  1.00 18.38           H
ATOM   1083  HB2 GLN A  97      39.505  73.981  12.134  1.00 18.04           H
ATOM   1084  HB3 GLN A  97      40.324  75.339  12.209  1.00 18.04           H
ATOM   1085  HG2 GLN A  97      38.350  76.440  12.966  1.00 22.51           H
ATOM   1086  HG3 GLN A  97      37.612  75.030  12.993  1.00 22.51           H
ATOM   1087 HE21 GLN A  97      37.378  74.346  15.093  1.00 55.62           H
ATOM   1088 HE22 GLN A  97      38.399  74.446  16.173  1.00 55.62           H
ATOM   1089  N   THR A  98      41.221  75.301   9.506  1.00 14.52           N
ATOM   1090  CA  THR A  98      42.290  74.716   8.718  1.00 11.94           C
ATOM   1091  C   THR A  98      42.890  73.507   9.431  1.00 13.00           C
ATOM   1092  O   THR A  98      42.720  73.293  10.644  1.00 15.41           O
ATOM   1093  CB  THR A  98      43.410  75.716   8.485  1.00 11.36           C
ATOM   1094  OG1 THR A  98      43.994  76.023   9.747  1.00 14.93           O
ATOM   1095  CG2 THR A  98      42.926  77.009   7.789  1.00 11.79           C
ATOM   1096  H   THR A  98      41.408  76.058   9.868  1.00 17.24           H
ATOM   1097  HA  THR A  98      41.944  74.430   7.858  1.00 14.16           H
ATOM   1098  HB  THR A  98      44.083  75.307   7.919  1.00 13.46           H
ATOM   1099  HG1 THR A  98      44.619  76.576   9.647  1.00 17.74           H
ATOM   1100 HG21 THR A  98      43.672  77.615   7.662  1.00 13.97           H
ATOM   1101 HG22 THR A  98      42.541  76.796   6.925  1.00 13.97           H
ATOM   1102 HG23 THR A  98      42.254  77.447   8.335  1.00 13.97           H
ATOM   1103  N   PHE A  99      43.669  72.752   8.667  1.00 11.05           N
ATOM   1104  CA  PHE A  99      44.455  71.672   9.242  1.00 12.13           C
ATOM   1105  C   PHE A  99      45.212  72.135  10.486  1.00 13.54           C
ATOM   1106  O   PHE A  99      45.106  71.520  11.546  1.00 14.62           O
ATOM   1107  CB  PHE A  99      45.443  71.118   8.213  1.00 12.91           C
ATOM   1108  CG  PHE A  99      46.334  70.025   8.757  1.00 12.18           C
ATOM   1109  CD1 PHE A  99      45.936  68.699   8.692  1.00 12.25           C
ATOM   1110  CD2 PHE A  99      47.575  70.318   9.337  1.00 13.61           C
ATOM   1111  CE1 PHE A  99      46.735  67.688   9.180  1.00 14.56           C
ATOM   1112  CE2 PHE A  99      48.377  69.318   9.820  1.00 16.42           C
ATOM   1113  CZ  PHE A  99      47.954  67.985   9.739  1.00 14.78           C
ATOM   1114  H   PHE A  99      43.760  72.845   7.817  1.00 13.09           H
ATOM   1115  HA  PHE A  99      43.859  70.953   9.504  1.00 14.38           H
ATOM   1116  HB2 PHE A  99      44.944  70.751   7.466  1.00 15.32           H
ATOM   1117  HB3 PHE A  99      46.012  71.840   7.905  1.00 15.32           H
ATOM   1118  HD1 PHE A  99      45.114  68.487   8.311  1.00 14.53           H
ATOM   1119  HD2 PHE A  99      47.861  71.202   9.388  1.00 16.15           H
ATOM   1120  HE1 PHE A  99      46.452  66.804   9.125  1.00 17.29           H
ATOM   1121  HE2 PHE A  99      49.200  69.523  10.202  1.00 19.52           H
ATOM   1122  HZ  PHE A  99      48.492  67.303  10.071  1.00 17.56           H
ATOM   1123  N   GLU A 100      45.998  73.213  10.368  1.00 14.18           N
ATOM   1124  CA  GLU A 100      46.819  73.641  11.507  1.00 15.96           C
ATOM   1125  C   GLU A 100      45.972  74.172  12.665  1.00 16.75           C
ATOM   1126  O   GLU A 100      46.315  73.949  13.829  1.00 14.70           O
ATOM   1127  CB  GLU A 100      47.840  74.696  11.083  1.00 14.42           C
ATOM   1128  CG  GLU A 100      48.826  75.045  12.196  1.00 20.70           C
ATOM   1129  CD  GLU A 100      49.792  73.923  12.527  1.00 19.69           C
ATOM   1130  OE1 GLU A 100      49.950  72.970  11.725  1.00 16.06           O
ATOM   1131  OE2 GLU A 100      50.422  74.009  13.600  1.00 21.33           O1-
ATOM   1132  H   GLU A 100      46.073  73.699   9.663  1.00 16.83           H
ATOM   1133  HA  GLU A 100      47.312  72.873  11.836  1.00 18.98           H
ATOM   1134  HB2 GLU A 100      48.347  74.359  10.328  1.00 17.13           H
ATOM   1135  HB3 GLU A 100      47.371  75.507  10.833  1.00 17.13           H
ATOM   1136  HG2 GLU A 100      49.348  75.815  11.921  1.00 24.66           H
ATOM   1137  HG3 GLU A 100      48.328  75.256  13.001  1.00 24.66           H
ATOM   1138  N   GLU A 101      44.869  74.868  12.374  1.00 14.26           N
ATOM   1139  CA  GLU A 101      43.994  75.349  13.443  1.00 15.65           C
ATOM   1140  C   GLU A 101      43.416  74.180  14.240  1.00 16.88           C
ATOM   1141  O   GLU A 101      43.440  74.167  15.480  1.00 14.98           O
ATOM   1142  CB  GLU A 101      42.881  76.204  12.836  1.00 16.73           C
ATOM   1143  CG  GLU A 101      43.347  77.588  12.329  1.00 20.55           C
ATOM   1144  CD  GLU A 101      42.233  78.366  11.609  1.00 25.67           C
ATOM   1145  OE1 GLU A 101      41.292  77.750  11.052  1.00 13.83           O
ATOM   1146  OE2 GLU A 101      42.294  79.607  11.605  1.00 23.80           O1-
ATOM   1147  H   GLU A 101      44.610  75.071  11.580  1.00 16.93           H
ATOM   1148  HA  GLU A 101      44.507  75.905  14.050  1.00 18.61           H
ATOM   1149  HB2 GLU A 101      42.499  75.728  12.082  1.00 19.90           H
ATOM   1150  HB3 GLU A 101      42.199  76.352  13.510  1.00 19.90           H
ATOM   1151  HG2 GLU A 101      43.642  78.119  13.086  1.00 24.48           H
ATOM   1152  HG3 GLU A 101      44.079  77.466  11.704  1.00 24.48           H
ATOM   1153  N   TYR A 102      42.886  73.183  13.541  1.00 13.52           N
ATOM   1154  CA  TYR A 102      42.395  71.996  14.236  1.00 14.10           C
ATOM   1155  C   TYR A 102      43.509  71.300  14.998  1.00 14.51           C
ATOM   1156  O   TYR A 102      43.281  70.747  16.088  1.00 12.72           O
ATOM   1157  CB  TYR A 102      41.805  71.002  13.253  1.00 13.05           C
ATOM   1158  CG  TYR A 102      40.378  71.183  12.804  1.00 12.16           C
ATOM   1159  CD1 TYR A 102      39.328  71.415  13.699  1.00 16.84           C
ATOM   1160  CD2 TYR A 102      40.077  71.062  11.455  1.00 15.96           C
ATOM   1161  CE1 TYR A 102      38.014  71.516  13.231  1.00 17.68           C
ATOM   1162  CE2 TYR A 102      38.809  71.142  10.996  1.00 13.98           C
ATOM   1163  CZ  TYR A 102      37.771  71.380  11.870  1.00 13.04           C
ATOM   1164  OH  TYR A 102      36.515  71.475  11.320  1.00 13.07           O
ATOM   1165  H   TYR A 102      42.799  73.166  12.686  1.00 16.05           H
ATOM   1166  HA  TYR A 102      41.704  72.252  14.867  1.00 16.75           H
ATOM   1167  HB2 TYR A 102      42.353  71.017  12.453  1.00 15.48           H
ATOM   1168  HB3 TYR A 102      41.861  70.121  13.655  1.00 15.48           H
ATOM   1169  HD1 TYR A 102      39.503  71.489  14.609  1.00 20.03           H
ATOM   1170  HD2 TYR A 102      40.764  70.885  10.854  1.00 18.97           H
ATOM   1171  HE1 TYR A 102      37.314  71.676  13.822  1.00 21.04           H
ATOM   1172  HE2 TYR A 102      38.640  71.063  10.085  1.00 16.60           H
ATOM   1173  HH  TYR A 102      35.948  71.623  11.922  1.00 15.51           H
ATOM   1174  N   TYR A 103      44.686  71.203  14.386  1.00 12.98           N
ATOM   1175  CA  TYR A 103      45.767  70.506  15.054  1.00 15.86           C
ATOM   1176  C   TYR A 103      46.076  71.180  16.381  1.00 15.08           C
ATOM   1177  O   TYR A 103      46.208  70.513  17.409  1.00 14.56           O
ATOM   1178  CB  TYR A 103      47.011  70.456  14.183  1.00  9.55           C
ATOM   1179  CG  TYR A 103      48.134  69.817  14.926  1.00 14.28           C
ATOM   1180  CD1 TYR A 103      48.137  68.452  15.125  1.00 14.30           C
ATOM   1181  CD2 TYR A 103      49.184  70.576  15.457  1.00 17.51           C
ATOM   1182  CE1 TYR A 103      49.155  67.843  15.812  1.00 12.07           C
ATOM   1183  CE2 TYR A 103      50.216  69.978  16.144  1.00 16.93           C
ATOM   1184  CZ  TYR A 103      50.190  68.607  16.343  1.00 17.34           C
ATOM   1185  OH  TYR A 103      51.197  67.984  17.035  1.00 18.01           O
ATOM   1186  H   TYR A 103      44.876  71.521  13.610  1.00 15.40           H
ATOM   1187  HA  TYR A 103      45.491  69.594  15.237  1.00 18.85           H
ATOM   1188  HB2 TYR A 103      46.829  69.931  13.388  1.00 11.28           H
ATOM   1189  HB3 TYR A 103      47.274  71.358  13.942  1.00 11.28           H
ATOM   1190  HD1 TYR A 103      47.443  67.937  14.783  1.00 16.99           H
ATOM   1191  HD2 TYR A 103      49.191  71.497  15.330  1.00 20.84           H
ATOM   1192  HE1 TYR A 103      49.141  66.922  15.943  1.00 14.31           H
ATOM   1193  HE2 TYR A 103      50.906  70.492  16.497  1.00 20.14           H
ATOM   1194  HH  TYR A 103      51.756  68.552  17.302  1.00 21.44           H
ATOM   1195  N   GLN A 104      46.171  72.510  16.374  1.00 17.90           N
ATOM   1196  CA  GLN A 104      46.522  73.250  17.587  1.00 18.73           C
ATOM   1197  C   GLN A 104      45.396  73.240  18.603  1.00 17.81           C
ATOM   1198  O   GLN A 104      45.654  73.143  19.808  1.00 18.10           O
ATOM   1199  CB  GLN A 104      46.897  74.699  17.246  1.00 19.85           C
ATOM   1200  CG  GLN A 104      48.175  74.824  16.448  1.00 15.02           C
ATOM   1201  CD  GLN A 104      49.394  74.321  17.196  1.00 20.11           C
ATOM   1202  OE1 GLN A 104      49.428  74.350  18.432  1.00 18.21           O
ATOM   1203  NE2 GLN A 104      50.391  73.821  16.458  1.00 19.04           N
ATOM   1204  H   GLN A 104      46.038  73.005  15.683  1.00 21.30           H
ATOM   1205  HA  GLN A 104      47.295  72.832  17.996  1.00 22.30           H
ATOM   1206  HB2 GLN A 104      46.181  75.093  16.722  1.00 23.64           H
ATOM   1207  HB3 GLN A 104      47.012  75.195  18.071  1.00 23.64           H
ATOM   1208  HG2 GLN A 104      48.090  74.306  15.633  1.00 17.85           H
ATOM   1209  HG3 GLN A 104      48.322  75.758  16.233  1.00 17.85           H
ATOM   1210 HE21 GLN A 104      50.321  73.796  15.601  1.00 22.67           H
ATOM   1211 HE22 GLN A 104      51.101  73.524  16.840  1.00 22.67           H
ATOM   1212  N   HIS A 105      44.145  73.341  18.157  1.00 16.96           N
ATOM   1213  CA  HIS A 105      43.034  73.479  19.092  1.00 21.58           C
ATOM   1214  C   HIS A 105      42.496  72.139  19.586  1.00 21.11           C
ATOM   1215  O   HIS A 105      41.988  72.077  20.707  1.00 18.66           O
ATOM   1216  CB  HIS A 105      41.884  74.284  18.448  1.00 21.52           C
ATOM   1217  CG  HIS A 105      42.311  75.599  17.862  1.00 30.44           C
ATOM   1218  ND1 HIS A 105      41.469  76.382  17.097  1.00 44.56           N
ATOM   1219  CD2 HIS A 105      43.486  76.272  17.929  1.00 41.47           C
ATOM   1220  CE1 HIS A 105      42.109  77.475  16.717  1.00 40.48           C
ATOM   1221  NE2 HIS A 105      43.335  77.430  17.204  1.00 36.91           N
ATOM   1222  H   HIS A 105      43.917  73.332  17.328  1.00 20.18           H
ATOM   1223  HA  HIS A 105      43.341  73.975  19.867  1.00 25.72           H
ATOM   1224  HB2 HIS A 105      41.214  74.465  19.125  1.00 25.64           H
ATOM   1225  HB3 HIS A 105      41.495  73.754  17.734  1.00 25.64           H
ATOM   1226  HD1 HIS A 105      40.655  76.187  16.897  1.00 53.30           H
ATOM   1227  HD2 HIS A 105      44.255  75.997  18.375  1.00 49.59           H
ATOM   1228  HE1 HIS A 105      41.756  78.157  16.193  1.00 48.40           H
ATOM   1229  N   ASP A 106      42.602  71.065  18.791  1.00 16.08           N
ATOM   1230  CA  ASP A 106      41.927  69.807  19.109  1.00 15.67           C
ATOM   1231  C   ASP A 106      42.814  68.576  18.963  1.00 15.64           C
ATOM   1232  O   ASP A 106      43.032  67.856  19.941  1.00 16.11           O
ATOM   1233  CB  ASP A 106      40.691  69.653  18.218  1.00 14.98           C
ATOM   1234  CG  ASP A 106      39.673  70.759  18.444  1.00 22.37           C
ATOM   1235  OD1 ASP A 106      38.946  70.680  19.435  1.00 20.65           O
ATOM   1236  OD2 ASP A 106      39.629  71.712  17.653  1.00 23.03           O1-
ATOM   1237  H   ASP A 106      43.059  71.043  18.064  1.00 19.12           H
ATOM   1238  HA  ASP A 106      41.624  69.843  20.030  1.00 18.63           H
ATOM   1239  HB2 ASP A 106      40.965  69.680  17.288  1.00 17.79           H
ATOM   1240  HB3 ASP A 106      40.262  68.805  18.414  1.00 17.79           H
ATOM   1241  N   THR A 107      43.372  68.336  17.766  1.00 12.99           N
ATOM   1242  CA  THR A 107      43.931  67.025  17.463  1.00 12.88           C
ATOM   1243  C   THR A 107      45.175  66.721  18.288  1.00 13.89           C
ATOM   1244  O   THR A 107      45.392  65.570  18.667  1.00 11.19           O
ATOM   1245  CB  THR A 107      44.260  66.915  15.977  1.00 14.23           C
ATOM   1246  OG1 THR A 107      43.074  67.163  15.216  1.00 12.69           O
ATOM   1247  CG2 THR A 107      44.822  65.497  15.657  1.00 12.34           C
ATOM   1248  H   THR A 107      43.434  68.909  17.127  1.00 15.41           H
ATOM   1249  HA  THR A 107      43.268  66.349  17.669  1.00 15.27           H
ATOM   1250  HB  THR A 107      44.936  67.572  15.746  1.00 16.90           H
ATOM   1251  HG1 THR A 107      42.483  66.599  15.413  1.00 15.06           H
ATOM   1252 HG21 THR A 107      45.030  65.428  14.713  1.00 14.63           H
ATOM   1253 HG22 THR A 107      45.629  65.336  16.171  1.00 14.63           H
ATOM   1254 HG23 THR A 107      44.164  64.821  15.885  1.00 14.63           H
ATOM   1255  N   LYS A 108      46.041  67.703  18.517  1.00 12.05           N
ATOM   1256  CA  LYS A 108      47.229  67.365  19.295  1.00 16.40           C
ATOM   1257  C   LYS A 108      46.849  66.990  20.721  1.00 12.59           C
ATOM   1258  O   LYS A 108      47.540  66.188  21.354  1.00 14.17           O
ATOM   1259  CB  LYS A 108      48.252  68.505  19.281  1.00 14.70           C
ATOM   1260  CG  LYS A 108      47.904  69.733  20.071  1.00 17.14           C
ATOM   1261  CD  LYS A 108      48.981  70.813  19.914  1.00 19.57           C
ATOM   1262  CE  LYS A 108      48.805  71.943  20.908  1.00 21.24           C
ATOM   1263  NZ  LYS A 108      49.906  72.950  20.842  1.00 20.31           N1+
ATOM   1264  H   LYS A 108      45.975  68.519  18.254  1.00 14.28           H
ATOM   1265  HA  LYS A 108      47.650  66.590  18.892  1.00 19.50           H
ATOM   1266  HB2 LYS A 108      49.089  68.165  19.634  1.00 17.46           H
ATOM   1267  HB3 LYS A 108      48.382  68.783  18.361  1.00 17.46           H
ATOM   1268  HG2 LYS A 108      47.062  70.093  19.751  1.00 20.40           H
ATOM   1269  HG3 LYS A 108      47.837  69.503  21.011  1.00 20.40           H
ATOM   1270  HD2 LYS A 108      49.853  70.416  20.060  1.00 23.31           H
ATOM   1271  HD3 LYS A 108      48.929  71.186  19.020  1.00 23.31           H
ATOM   1272  HE2 LYS A 108      47.969  72.400  20.722  1.00 25.31           H
ATOM   1273  HE3 LYS A 108      48.788  71.575  21.806  1.00 25.31           H
ATOM   1274  HZ1 LYS A 108      49.765  73.594  21.440  1.00 24.20           H
ATOM   1275  HZ2 LYS A 108      50.686  72.559  21.017  1.00 24.20           H
ATOM   1276  HZ3 LYS A 108      49.940  73.311  20.030  1.00 24.20           H
ATOM   1277  N   HIS A 109      45.751  67.537  21.227  1.00 15.34           N
ATOM   1278  CA  HIS A 109      45.305  67.160  22.565  1.00 16.50           C
ATOM   1279  C   HIS A 109      44.667  65.787  22.561  1.00 16.15           C
ATOM   1280  O   HIS A 109      44.870  64.998  23.489  1.00 12.84           O
ATOM   1281  CB  HIS A 109      44.336  68.201  23.092  1.00 17.89           C
ATOM   1282  CG  HIS A 109      44.923  69.566  23.107  1.00 19.96           C
ATOM   1283  ND1 HIS A 109      45.957  69.911  23.958  1.00 21.79           N
ATOM   1284  CD2 HIS A 109      44.674  70.656  22.344  1.00 22.53           C
ATOM   1285  CE1 HIS A 109      46.296  71.168  23.733  1.00 26.97           C
ATOM   1286  NE2 HIS A 109      45.535  71.640  22.760  1.00 26.76           N
ATOM   1287  H   HIS A 109      45.256  68.116  20.828  1.00 18.24           H
ATOM   1288  HA  HIS A 109      46.072  67.134  23.159  1.00 19.62           H
ATOM   1289  HB2 HIS A 109      44.088  67.971  24.001  1.00 21.29           H
ATOM   1290  HB3 HIS A 109      43.549  68.218  22.526  1.00 21.29           H
ATOM   1291  HD2 HIS A 109      44.033  70.728  21.674  1.00 26.86           H
ATOM   1292  HE1 HIS A 109      46.958  71.641  24.183  1.00 32.18           H
ATOM   1293  HE2 HIS A 109      45.571  72.438  22.442  1.00 31.94           H
ATOM   1294  N   ILE A 110      43.891  65.490  21.521  1.00 14.39           N
ATOM   1295  CA  ILE A 110      43.313  64.156  21.379  1.00 15.35           C
ATOM   1296  C   ILE A 110      44.411  63.107  21.374  1.00 16.44           C
ATOM   1297  O   ILE A 110      44.326  62.077  22.056  1.00 13.95           O
ATOM   1298  CB  ILE A 110      42.468  64.080  20.096  1.00 16.20           C
ATOM   1299  CG1 ILE A 110      41.251  65.006  20.228  1.00 15.67           C
ATOM   1300  CG2 ILE A 110      42.031  62.624  19.831  1.00 12.72           C
ATOM   1301  CD1 ILE A 110      40.520  65.274  18.891  1.00 16.33           C
ATOM   1302  H   ILE A 110      43.686  66.037  20.890  1.00 17.09           H
ATOM   1303  HA  ILE A 110      42.731  63.980  22.135  1.00 18.24           H
ATOM   1304  HB  ILE A 110      43.009  64.382  19.350  1.00 19.26           H
ATOM   1305 HG12 ILE A 110      40.614  64.600  20.837  1.00 18.62           H
ATOM   1306 HG13 ILE A 110      41.545  65.860  20.581  1.00 18.62           H
ATOM   1307 HG21 ILE A 110      41.501  62.597  19.019  1.00 15.09           H
ATOM   1308 HG22 ILE A 110      42.822  62.072  19.729  1.00 15.09           H
ATOM   1309 HG23 ILE A 110      41.503  62.312  20.582  1.00 15.09           H
ATOM   1310 HD11 ILE A 110      39.767  65.863  19.056  1.00 19.42           H
ATOM   1311 HD12 ILE A 110      41.138  65.692  18.272  1.00 19.42           H
ATOM   1312 HD13 ILE A 110      40.207  64.430  18.528  1.00 19.42           H
ATOM   1313  N   LEU A 111      45.465  63.343  20.603  1.00 12.61           N
ATOM   1314  CA  LEU A 111      46.488  62.314  20.489  1.00 12.02           C
ATOM   1315  C   LEU A 111      47.339  62.244  21.745  1.00 13.65           C
ATOM   1316  O   LEU A 111      47.776  61.156  22.148  1.00 15.79           O
ATOM   1317  CB  LEU A 111      47.360  62.561  19.254  1.00 14.99           C
ATOM   1318  CG  LEU A 111      46.614  62.159  17.966  1.00 11.05           C
ATOM   1319  CD1 LEU A 111      47.372  62.673  16.752  1.00 11.85           C
ATOM   1320  CD2 LEU A 111      46.336  60.649  17.883  1.00 15.43           C
ATOM   1321  H   LEU A 111      45.608  64.061  20.151  1.00 14.95           H
ATOM   1322  HA  LEU A 111      46.054  61.454  20.378  1.00 14.25           H
ATOM   1323  HB2 LEU A 111      47.580  63.504  19.198  1.00 17.81           H
ATOM   1324  HB3 LEU A 111      48.168  62.029  19.318  1.00 17.81           H
ATOM   1325  HG  LEU A 111      45.752  62.604  17.969  1.00 13.09           H
ATOM   1326 HD11 LEU A 111      46.894  62.415  15.949  1.00 14.04           H
ATOM   1327 HD12 LEU A 111      47.433  63.640  16.805  1.00 14.04           H
ATOM   1328 HD13 LEU A 111      48.261  62.285  16.748  1.00 14.04           H
ATOM   1329 HD21 LEU A 111      45.867  60.460  17.055  1.00 18.33           H
ATOM   1330 HD22 LEU A 111      47.180  60.172  17.902  1.00 18.33           H
ATOM   1331 HD23 LEU A 111      45.789  60.387  18.640  1.00 18.33           H
ATOM   1332  N   SER A 112      47.600  63.388  22.367  1.00 15.02           N
ATOM   1333  CA  SER A 112      48.368  63.374  23.606  1.00 14.91           C
ATOM   1334  C   SER A 112      47.604  62.648  24.710  1.00 15.85           C
ATOM   1335  O   SER A 112      48.168  61.810  25.435  1.00 15.15           O
ATOM   1336  CB  SER A 112      48.710  64.810  24.001  1.00 17.69           C
ATOM   1337  OG  SER A 112      49.543  64.814  25.143  1.00 25.53           O
ATOM   1338  H   SER A 112      47.351  64.167  22.101  1.00 17.85           H
ATOM   1339  HA  SER A 112      49.201  62.898  23.456  1.00 17.72           H
ATOM   1340  HB2 SER A 112      49.174  65.240  23.266  1.00 21.05           H
ATOM   1341  HB3 SER A 112      47.890  65.287  24.204  1.00 21.05           H
ATOM   1342  HG  SER A 112      49.152  64.440  25.786  1.00 30.46           H
ATOM   1343  N   ASN A 113      46.312  62.939  24.845  1.00 16.44           N
ATOM   1344  CA  ASN A 113      45.535  62.260  25.871  1.00 17.01           C
ATOM   1345  C   ASN A 113      45.259  60.800  25.512  1.00 18.33           C
ATOM   1346  O   ASN A 113      45.185  59.960  26.417  1.00 14.13           O
ATOM   1347  CB  ASN A 113      44.275  63.067  26.154  1.00 17.34           C
ATOM   1348  CG  ASN A 113      44.625  64.373  26.862  1.00 21.06           C
ATOM   1349  OD1 ASN A 113      45.669  64.455  27.498  1.00 26.69           O
ATOM   1350  ND2 ASN A 113      43.838  65.395  26.676  1.00 20.00           N
ATOM   1351  H   ASN A 113      45.875  63.509  24.371  1.00 19.55           H
ATOM   1352  HA  ASN A 113      46.057  62.256  26.689  1.00 20.23           H
ATOM   1353  HB2 ASN A 113      43.833  63.280  25.317  1.00 20.63           H
ATOM   1354  HB3 ASN A 113      43.685  62.555  26.728  1.00 20.63           H
ATOM   1355 HD21 ASN A 113      44.009  66.145  27.061  1.00 23.83           H
ATOM   1356 HD22 ASN A 113      43.148  65.320  26.168  1.00 23.83           H
ATOM   1357  N   ALA A 114      45.188  60.449  24.222  1.00 14.02           N
ATOM   1358  CA  ALA A 114      45.100  59.035  23.854  1.00 14.85           C
ATOM   1359  C   ALA A 114      46.334  58.284  24.296  1.00 16.34           C
ATOM   1360  O   ALA A 114      46.233  57.178  24.837  1.00 16.56           O
ATOM   1361  CB  ALA A 114      44.899  58.853  22.340  1.00 15.05           C
ATOM   1362  H   ALA A 114      45.189  60.997  23.559  1.00 16.65           H
ATOM   1363  HA  ALA A 114      44.336  58.642  24.304  1.00 17.64           H
ATOM   1364  HB1 ALA A 114      44.846  57.905  22.141  1.00 17.88           H
ATOM   1365  HB2 ALA A 114      44.077  59.293  22.075  1.00 17.88           H
ATOM   1366  HB3 ALA A 114      45.652  59.248  21.873  1.00 17.88           H
ATOM   1367  N   LEU A 115      47.519  58.853  24.047  1.00 14.16           N
ATOM   1368  CA  LEU A 115      48.750  58.196  24.469  1.00 15.25           C
ATOM   1369  C   LEU A 115      48.740  57.946  25.978  1.00 18.46           C
ATOM   1370  O   LEU A 115      49.032  56.836  26.442  1.00 14.12           O
ATOM   1371  CB  LEU A 115      49.965  59.043  24.055  1.00 17.62           C
ATOM   1372  CG  LEU A 115      51.346  58.532  24.465  1.00 19.02           C
ATOM   1373  CD1 LEU A 115      51.588  57.145  23.912  1.00 19.48           C
ATOM   1374  CD2 LEU A 115      52.433  59.455  23.998  1.00 19.09           C
ATOM   1375  H   LEU A 115      47.632  59.604  23.644  1.00 16.82           H
ATOM   1376  HA  LEU A 115      48.818  57.337  24.024  1.00 18.12           H
ATOM   1377  HB2 LEU A 115      49.965  59.117  23.087  1.00 20.97           H
ATOM   1378  HB3 LEU A 115      49.862  59.927  24.441  1.00 20.97           H
ATOM   1379  HG  LEU A 115      51.390  58.481  25.433  1.00 22.65           H
ATOM   1380 HD11 LEU A 115      52.469  56.846  24.187  1.00 23.20           H
ATOM   1381 HD12 LEU A 115      50.911  56.544  24.261  1.00 23.20           H
ATOM   1382 HD13 LEU A 115      51.536  57.178  22.944  1.00 23.20           H
ATOM   1383 HD21 LEU A 115      53.291  59.099  24.277  1.00 22.73           H
ATOM   1384 HD22 LEU A 115      52.399  59.519  23.031  1.00 22.73           H
ATOM   1385 HD23 LEU A 115      52.294  60.330  24.393  1.00 22.73           H
ATOM   1386  N   ARG A 116      48.354  58.952  26.753  1.00 18.83           N
ATOM   1387  CA  ARG A 116      48.371  58.805  28.208  1.00 18.57           C
ATOM   1388  C   ARG A 116      47.352  57.775  28.668  1.00 15.09           C
ATOM   1389  O   ARG A 116      47.669  56.863  29.445  1.00 17.52           O
ATOM   1390  CB  ARG A 116      48.102  60.157  28.881  1.00 28.94           C
ATOM   1391  CG  ARG A 116      49.220  61.151  28.661  1.00 43.73           C
ATOM   1392  CD  ARG A 116      48.894  62.588  29.114  1.00 51.95           C
ATOM   1393  NE  ARG A 116      50.018  63.511  28.880  1.00 52.36           N
ATOM   1394  CZ  ARG A 116      49.963  64.830  29.079  1.00 58.90           C
ATOM   1395  NH1 ARG A 116      48.833  65.388  29.513  1.00 61.06           N
ATOM   1396  NH2 ARG A 116      51.035  65.596  28.848  1.00 62.96           N1+
ATOM   1397  H   ARG A 116      48.081  59.717  26.471  1.00 22.43           H
ATOM   1398  HA  ARG A 116      49.250  58.502  28.484  1.00 22.11           H
ATOM   1399  HB2 ARG A 116      47.287  60.536  28.515  1.00 34.55           H
ATOM   1400  HB3 ARG A 116      48.005  60.021  29.836  1.00 34.55           H
ATOM   1401  HG2 ARG A 116      50.000  60.856  29.157  1.00 52.29           H
ATOM   1402  HG3 ARG A 116      49.428  61.181  27.714  1.00 52.29           H
ATOM   1403  HD2 ARG A 116      48.128  62.913  28.615  1.00 62.17           H
ATOM   1404  HD3 ARG A 116      48.698  62.586  30.063  1.00 62.17           H
ATOM   1405  HE  ARG A 116      50.759  63.179  28.597  1.00 62.66           H
ATOM   1406 HH11 ARG A 116      48.143  64.898  29.664  1.00 73.09           H
ATOM   1407 HH12 ARG A 116      48.795  66.237  29.641  1.00 73.09           H
ATOM   1408 HH21 ARG A 116      51.765  65.240  28.567  1.00 75.38           H
ATOM   1409 HH22 ARG A 116      50.992  66.445  28.976  1.00 75.38           H
ATOM   1410  N   HIS A 117      46.107  57.914  28.210  1.00 17.98           N
ATOM   1411  CA  HIS A 117      45.042  57.062  28.713  1.00 18.39           C
ATOM   1412  C   HIS A 117      45.191  55.622  28.279  1.00 16.29           C
ATOM   1413  O   HIS A 117      44.922  54.717  29.073  1.00 17.50           O
ATOM   1414  CB  HIS A 117      43.698  57.616  28.303  1.00 16.64           C
ATOM   1415  CG  HIS A 117      43.255  58.693  29.222  1.00 29.61           C
ATOM   1416  ND1 HIS A 117      42.541  58.416  30.366  1.00 24.74           N
ATOM   1417  CD2 HIS A 117      43.534  60.021  29.254  1.00 30.20           C
ATOM   1418  CE1 HIS A 117      42.348  59.541  31.040  1.00 31.85           C
ATOM   1419  NE2 HIS A 117      42.950  60.527  30.396  1.00 28.74           N
ATOM   1420  H   HIS A 117      45.861  58.487  27.618  1.00 21.40           H
ATOM   1421  HA  HIS A 117      45.075  57.074  29.683  1.00 21.90           H
ATOM   1422  HB2 HIS A 117      43.038  56.906  28.326  1.00 19.79           H
ATOM   1423  HB3 HIS A 117      43.764  57.986  27.409  1.00 19.79           H
ATOM   1424  HD1 HIS A 117      42.251  57.640  30.598  1.00 29.52           H
ATOM   1425  HD2 HIS A 117      44.019  60.500  28.622  1.00 36.07           H
ATOM   1426  HE1 HIS A 117      41.872  59.623  31.835  1.00 38.05           H
ATOM   1427  N   LEU A 118      45.604  55.375  27.034  1.00 17.05           N
ATOM   1428  CA  LEU A 118      45.856  53.995  26.633  1.00 14.90           C
ATOM   1429  C   LEU A 118      47.045  53.410  27.394  1.00 16.82           C
ATOM   1430  O   LEU A 118      47.005  52.258  27.835  1.00 22.54           O
ATOM   1431  CB  LEU A 118      46.087  53.896  25.119  1.00 14.06           C
ATOM   1432  CG  LEU A 118      44.869  54.335  24.256  1.00 16.51           C
ATOM   1433  CD1 LEU A 118      45.218  54.357  22.780  1.00 17.24           C
ATOM   1434  CD2 LEU A 118      43.661  53.435  24.481  1.00 19.63           C
ATOM   1435  H   LEU A 118      45.741  55.966  26.425  1.00 20.29           H
ATOM   1436  HA  LEU A 118      45.075  53.461  26.848  1.00 17.70           H
ATOM   1437  HB2 LEU A 118      46.837  54.463  24.882  1.00 16.70           H
ATOM   1438  HB3 LEU A 118      46.290  52.974  24.896  1.00 16.70           H
ATOM   1439  HG  LEU A 118      44.616  55.236  24.512  1.00 19.64           H
ATOM   1440 HD11 LEU A 118      44.437  54.634  22.275  1.00 20.51           H
ATOM   1441 HD12 LEU A 118      45.945  54.983  22.637  1.00 20.51           H
ATOM   1442 HD13 LEU A 118      45.490  53.466  22.507  1.00 20.51           H
ATOM   1443 HD21 LEU A 118      42.929  53.745  23.925  1.00 23.39           H
ATOM   1444 HD22 LEU A 118      43.897  52.525  24.241  1.00 23.39           H
ATOM   1445 HD23 LEU A 118      43.408  53.476  25.416  1.00 23.39           H
ATOM   1446  N   HIS A 119      48.128  54.168  27.526  1.00 14.58           N
ATOM   1447  CA  HIS A 119      49.248  53.687  28.321  1.00 14.98           C
ATOM   1448  C   HIS A 119      48.760  53.207  29.684  1.00 21.56           C
ATOM   1449  O   HIS A 119      49.071  52.094  30.111  1.00 19.67           O
ATOM   1450  CB  HIS A 119      50.303  54.800  28.464  1.00 19.69           C
ATOM   1451  CG  HIS A 119      51.459  54.417  29.327  1.00 26.03           C
ATOM   1452  ND1 HIS A 119      51.513  54.724  30.671  1.00 36.00           N
ATOM   1453  CD2 HIS A 119      52.586  53.716  29.053  1.00 32.77           C
ATOM   1454  CE1 HIS A 119      52.635  54.248  31.182  1.00 32.00           C
ATOM   1455  NE2 HIS A 119      53.305  53.634  30.222  1.00 34.74           N
ATOM   1456  H   HIS A 119      48.237  54.946  27.175  1.00 17.32           H
ATOM   1457  HA  HIS A 119      49.661  52.936  27.867  1.00 17.80           H
ATOM   1458  HB2 HIS A 119      49.884  55.581  28.857  1.00 23.45           H
ATOM   1459  HB3 HIS A 119      50.648  55.019  27.584  1.00 23.45           H
ATOM   1460  HD1 HIS A 119      50.916  55.165  31.105  1.00 43.02           H
ATOM   1461  HD2 HIS A 119      52.834  53.369  28.226  1.00 39.14           H
ATOM   1462  HE1 HIS A 119      52.907  54.332  32.067  1.00 38.22           H
ATOM   1463  N   ASP A 120      47.941  54.022  30.349  1.00 17.22           N
ATOM   1464  CA  ASP A 120      47.531  53.783  31.732  1.00 19.31           C
ATOM   1465  C   ASP A 120      46.384  52.785  31.885  1.00 22.63           C
ATOM   1466  O   ASP A 120      46.113  52.354  33.014  1.00 20.83           O
ATOM   1467  CB  ASP A 120      47.123  55.110  32.374  1.00 17.25           C
ATOM   1468  CG  ASP A 120      48.303  56.005  32.664  1.00 17.20           C
ATOM   1469  OD1 ASP A 120      49.451  55.520  32.651  1.00 19.16           O
ATOM   1470  OD2 ASP A 120      48.073  57.209  32.912  1.00 27.98           O1-
ATOM   1471  H   ASP A 120      47.603  54.737  30.012  1.00 20.48           H
ATOM   1472  HA  ASP A 120      48.290  53.437  32.226  1.00 22.99           H
ATOM   1473  HB2 ASP A 120      46.529  55.584  31.770  1.00 20.53           H
ATOM   1474  HB3 ASP A 120      46.670  54.930  33.212  1.00 20.53           H
ATOM   1475  N   ASN A 121      45.702  52.406  30.800  1.00 17.54           N
ATOM   1476  CA  ASN A 121      44.482  51.593  30.856  1.00 15.11           C
ATOM   1477  C   ASN A 121      44.594  50.470  29.827  1.00 22.53           C
ATOM   1478  O   ASN A 121      44.064  50.578  28.710  1.00 19.24           O
ATOM   1479  CB  ASN A 121      43.237  52.449  30.614  1.00 17.51           C
ATOM   1480  CG  ASN A 121      42.976  53.457  31.749  1.00 22.96           C
ATOM   1481  OD1 ASN A 121      42.452  53.099  32.810  1.00 17.92           O
ATOM   1482  ND2 ASN A 121      43.305  54.725  31.510  1.00 19.60           N
ATOM   1483  H   ASN A 121      45.934  52.613  29.998  1.00 20.87           H
ATOM   1484  HA  ASN A 121      44.407  51.192  31.736  1.00 17.96           H
ATOM   1485  HB2 ASN A 121      43.351  52.948  29.790  1.00 20.84           H
ATOM   1486  HB3 ASN A 121      42.463  51.868  30.546  1.00 20.84           H
ATOM   1487 HD21 ASN A 121      43.178  55.324  32.114  1.00 23.35           H
ATOM   1488 HD22 ASN A 121      43.645  54.945  30.751  1.00 23.35           H
ATOM   1489  N   PRO A 122      45.274  49.371  30.178  1.00 21.86           N
ATOM   1490  CA  PRO A 122      45.705  48.401  29.152  1.00 18.18           C
ATOM   1491  C   PRO A 122      44.586  47.760  28.344  1.00 20.75           C
ATOM   1492  O   PRO A 122      44.867  47.271  27.246  1.00 18.62           O
ATOM   1493  CB  PRO A 122      46.471  47.351  29.976  1.00 27.98           C
ATOM   1494  CG  PRO A 122      46.155  47.646  31.408  1.00 31.57           C
ATOM   1495  CD  PRO A 122      45.935  49.091  31.469  1.00 26.21           C
ATOM   1496  HA  PRO A 122      46.324  48.828  28.539  1.00 21.64           H
ATOM   1497  HB2 PRO A 122      46.165  46.462  29.735  1.00 33.40           H
ATOM   1498  HB3 PRO A 122      47.423  47.440  29.811  1.00 33.40           H
ATOM   1499  HG2 PRO A 122      45.353  47.167  31.671  1.00 37.70           H
ATOM   1500  HG3 PRO A 122      46.905  47.390  31.967  1.00 37.70           H
ATOM   1501  HD2 PRO A 122      45.348  49.315  32.208  1.00 31.28           H
ATOM   1502  HD3 PRO A 122      46.781  49.561  31.528  1.00 31.28           H
ATOM   1503  N   GLU A 123      43.341  47.731  28.834  1.00 16.29           N
ATOM   1504  CA  GLU A 123      42.240  47.133  28.082  1.00 15.72           C
ATOM   1505  C   GLU A 123      41.500  48.122  27.205  1.00 15.46           C
ATOM   1506  O   GLU A 123      40.646  47.697  26.420  1.00 17.45           O
ATOM   1507  CB  GLU A 123      41.206  46.492  29.014  1.00 18.15           C
ATOM   1508  CG  GLU A 123      41.539  45.073  29.371  1.00 32.20           C
ATOM   1509  CD  GLU A 123      42.723  44.983  30.279  1.00 36.03           C
ATOM   1510  OE1 GLU A 123      42.717  45.694  31.310  1.00 49.27           O
ATOM   1511  OE2 GLU A 123      43.667  44.216  29.956  1.00 54.69           O1-
ATOM   1512  H   GLU A 123      43.112  48.052  29.598  1.00 19.37           H
ATOM   1513  HA  GLU A 123      42.596  46.437  27.509  1.00 18.68           H
ATOM   1514  HB2 GLU A 123      41.161  47.005  29.836  1.00 21.60           H
ATOM   1515  HB3 GLU A 123      40.341  46.494  28.575  1.00 21.60           H
ATOM   1516  HG2 GLU A 123      40.781  44.672  29.824  1.00 38.46           H
ATOM   1517  HG3 GLU A 123      41.743  44.581  28.561  1.00 38.46           H
ATOM   1518  N   MET A 124      41.756  49.414  27.361  1.00 17.20           N
ATOM   1519  CA  MET A 124      41.149  50.419  26.508  1.00 18.50           C
ATOM   1520  C   MET A 124      41.775  50.348  25.108  1.00 18.86           C
ATOM   1521  O   MET A 124      42.962  50.043  24.955  1.00 15.46           O
ATOM   1522  CB  MET A 124      41.361  51.804  27.115  1.00 21.70           C
ATOM   1523  CG  MET A 124      40.610  52.949  26.425  1.00 20.93           C
ATOM   1524  SD  MET A 124      38.855  52.612  26.325  1.00 17.85           S
ATOM   1525  CE  MET A 124      38.271  54.117  25.534  1.00 20.44           C
ATOM   1526  H   MET A 124      42.283  49.735  27.960  1.00 20.46           H
ATOM   1527  HA  MET A 124      40.195  50.254  26.444  1.00 22.02           H
ATOM   1528  HB2 MET A 124      41.070  51.781  28.040  1.00 25.86           H
ATOM   1529  HB3 MET A 124      42.307  52.014  27.078  1.00 25.86           H
ATOM   1530  HG2 MET A 124      40.735  53.766  26.933  1.00 24.94           H
ATOM   1531  HG3 MET A 124      40.951  53.058  25.524  1.00 24.94           H
ATOM   1532  HE1 MET A 124      37.309  54.060  25.419  1.00 24.36           H
ATOM   1533  HE2 MET A 124      38.493  54.876  26.096  1.00 24.36           H
ATOM   1534  HE3 MET A 124      38.702  54.207  24.670  1.00 24.36           H
ATOM   1535  N   LYS A 125      40.956  50.624  24.090  1.00 14.28           N
ATOM   1536  CA  LYS A 125      41.358  50.564  22.691  1.00 14.13           C
ATOM   1537  C   LYS A 125      40.999  51.857  21.953  1.00 16.41           C
ATOM   1538  O   LYS A 125      40.178  52.653  22.410  1.00 15.99           O
ATOM   1539  CB  LYS A 125      40.675  49.374  22.016  1.00 16.75           C
ATOM   1540  CG  LYS A 125      40.953  48.000  22.670  1.00 18.81           C
ATOM   1541  CD  LYS A 125      42.281  47.465  22.274  1.00 24.69           C
ATOM   1542  CE  LYS A 125      42.699  46.208  23.031  1.00 30.13           C
ATOM   1543  NZ  LYS A 125      41.793  45.096  22.777  1.00 30.69           N1+
ATOM   1544  H   LYS A 125      40.135  50.855  24.194  1.00 16.96           H
ATOM   1545  HA  LYS A 125      42.318  50.437  22.637  1.00 16.78           H
ATOM   1546  HB2 LYS A 125      39.716  49.517  22.034  1.00 19.92           H
ATOM   1547  HB3 LYS A 125      40.979  49.326  21.096  1.00 19.92           H
ATOM   1548  HG2 LYS A 125      40.940  48.097  23.635  1.00 22.39           H
ATOM   1549  HG3 LYS A 125      40.275  47.367  22.387  1.00 22.39           H
ATOM   1550  HD2 LYS A 125      42.261  47.248  21.329  1.00 29.45           H
ATOM   1551  HD3 LYS A 125      42.953  48.146  22.439  1.00 29.45           H
ATOM   1552  HE2 LYS A 125      43.588  45.944  22.746  1.00 35.99           H
ATOM   1553  HE3 LYS A 125      42.694  46.392  23.983  1.00 35.99           H
ATOM   1554  HZ1 LYS A 125      42.059  44.378  23.229  1.00 36.65           H
ATOM   1555  HZ2 LYS A 125      40.969  45.312  23.035  1.00 36.65           H
ATOM   1556  HZ3 LYS A 125      41.783  44.904  21.908  1.00 36.65           H
ATOM   1557  N   PHE A 126      41.602  52.067  20.778  1.00 14.83           N
ATOM   1558  CA  PHE A 126      41.350  53.293  20.016  1.00 13.06           C
ATOM   1559  C   PHE A 126      41.808  53.046  18.578  1.00 13.14           C
ATOM   1560  O   PHE A 126      42.862  52.440  18.374  1.00 13.17           O
ATOM   1561  CB  PHE A 126      42.124  54.453  20.659  1.00 14.92           C
ATOM   1562  CG  PHE A 126      41.735  55.855  20.200  1.00 12.59           C
ATOM   1563  CD1 PHE A 126      40.429  56.290  20.198  1.00 12.80           C
ATOM   1564  CD2 PHE A 126      42.732  56.758  19.855  1.00 13.81           C
ATOM   1565  CE1 PHE A 126      40.111  57.612  19.836  1.00 13.28           C
ATOM   1566  CE2 PHE A 126      42.431  58.070  19.491  1.00 16.24           C
ATOM   1567  CZ  PHE A 126      41.111  58.494  19.473  1.00 14.02           C
ATOM   1568  H   PHE A 126      42.153  51.522  20.405  1.00 17.62           H
ATOM   1569  HA  PHE A 126      40.403  53.501  20.019  1.00 15.49           H
ATOM   1570  HB2 PHE A 126      41.988  54.416  21.619  1.00 17.72           H
ATOM   1571  HB3 PHE A 126      43.067  54.337  20.462  1.00 17.72           H
ATOM   1572  HD1 PHE A 126      39.750  55.705  20.446  1.00 15.18           H
ATOM   1573  HD2 PHE A 126      43.621  56.482  19.871  1.00 16.39           H
ATOM   1574  HE1 PHE A 126      39.222  57.887  19.820  1.00 15.76           H
ATOM   1575  HE2 PHE A 126      43.112  58.654  19.247  1.00 19.32           H
ATOM   1576  HZ  PHE A 126      40.901  59.364  19.218  1.00 16.65           H
ATOM   1577  N   ILE A 127      41.015  53.489  17.590  1.00 13.07           N
ATOM   1578  CA  ILE A 127      41.419  53.401  16.185  1.00 12.90           C
ATOM   1579  C   ILE A 127      41.687  54.807  15.644  1.00 12.18           C
ATOM   1580  O   ILE A 127      41.077  55.792  16.088  1.00 13.53           O
ATOM   1581  CB  ILE A 127      40.389  52.649  15.324  1.00 14.20           C
ATOM   1582  CG1 ILE A 127      38.998  53.316  15.376  1.00 12.94           C
ATOM   1583  CG2 ILE A 127      40.316  51.214  15.790  1.00 16.48           C
ATOM   1584  CD1 ILE A 127      38.080  52.831  14.284  1.00 12.35           C
ATOM   1585  H   ILE A 127      40.241  53.843  17.711  1.00 15.50           H
ATOM   1586  HA  ILE A 127      42.252  52.907  16.136  1.00 15.30           H
ATOM   1587  HB  ILE A 127      40.696  52.656  14.404  1.00 16.87           H
ATOM   1588 HG12 ILE A 127      38.582  53.114  16.229  1.00 15.35           H
ATOM   1589 HG13 ILE A 127      39.103  54.275  15.277  1.00 15.35           H
ATOM   1590 HG21 ILE A 127      39.667  50.739  15.248  1.00 19.60           H
ATOM   1591 HG22 ILE A 127      41.190  50.806  15.693  1.00 19.60           H
ATOM   1592 HG23 ILE A 127      40.044  51.199  16.721  1.00 19.60           H
ATOM   1593 HD11 ILE A 127      37.226  53.283  14.366  1.00 14.64           H
ATOM   1594 HD12 ILE A 127      38.480  53.034  13.423  1.00 14.64           H
ATOM   1595 HD13 ILE A 127      37.959  51.873  14.375  1.00 14.64           H
ATOM   1596  N   TRP A 128      42.665  54.909  14.729  1.00 11.07           N
ATOM   1597  CA  TRP A 128      43.064  56.198  14.160  1.00  9.43           C
ATOM   1598  C   TRP A 128      43.170  56.085  12.636  1.00  9.84           C
ATOM   1599  O   TRP A 128      43.808  55.163  12.117  1.00 10.45           O
ATOM   1600  CB  TRP A 128      44.393  56.691  14.732  1.00 11.27           C
ATOM   1601  CG  TRP A 128      44.616  58.108  14.379  1.00 12.58           C
ATOM   1602  CD1 TRP A 128      45.353  58.590  13.331  1.00 13.71           C
ATOM   1603  CD2 TRP A 128      44.045  59.246  15.024  1.00 12.58           C
ATOM   1604  NE1 TRP A 128      45.294  59.953  13.298  1.00 14.47           N
ATOM   1605  CE2 TRP A 128      44.507  60.385  14.337  1.00  9.40           C
ATOM   1606  CE3 TRP A 128      43.205  59.418  16.134  1.00 13.81           C
ATOM   1607  CZ2 TRP A 128      44.137  61.673  14.693  1.00 11.88           C
ATOM   1608  CZ3 TRP A 128      42.858  60.707  16.498  1.00 12.13           C
ATOM   1609  CH2 TRP A 128      43.320  61.819  15.772  1.00 11.09           C
ATOM   1610  H   TRP A 128      43.111  54.240  14.423  1.00 13.10           H
ATOM   1611  HA  TRP A 128      42.385  56.859  14.366  1.00 11.14           H
ATOM   1612  HB2 TRP A 128      44.377  56.615  15.699  1.00 13.35           H
ATOM   1613  HB3 TRP A 128      45.119  56.165  14.362  1.00 13.35           H
ATOM   1614  HD1 TRP A 128      45.830  58.064  12.730  1.00 16.28           H
ATOM   1615  HE1 TRP A 128      45.692  60.458  12.727  1.00 17.18           H
ATOM   1616  HE3 TRP A 128      42.889  58.685  16.612  1.00 16.40           H
ATOM   1617  HZ2 TRP A 128      44.454  62.412  14.226  1.00 14.08           H
ATOM   1618  HZ3 TRP A 128      42.298  60.840  17.228  1.00 14.38           H
ATOM   1619  HH2 TRP A 128      43.075  62.673  16.045  1.00 13.13           H
ATOM   1620  N   ALA A 129      42.575  57.037  11.919  1.00 12.07           N
ATOM   1621  CA  ALA A 129      42.535  56.971  10.450  1.00 11.20           C
ATOM   1622  C   ALA A 129      43.462  57.938   9.731  1.00 11.41           C
ATOM   1623  O   ALA A 129      44.038  57.571   8.716  1.00 12.59           O
ATOM   1624  CB  ALA A 129      41.116  57.239   9.952  1.00 10.33           C
ATOM   1625  H   ALA A 129      42.189  57.730  12.252  1.00 14.31           H
ATOM   1626  HA  ALA A 129      42.779  56.073  10.176  1.00 13.26           H
ATOM   1627  HB1 ALA A 129      41.107  57.191   8.984  1.00 12.22           H
ATOM   1628  HB2 ALA A 129      40.520  56.568  10.322  1.00 12.22           H
ATOM   1629  HB3 ALA A 129      40.841  58.122  10.243  1.00 12.22           H
ATOM   1630  N   GLU A 130      43.612  59.170  10.203  1.00 11.60           N
ATOM   1631  CA  GLU A 130      44.182  60.260   9.396  1.00 11.34           C
ATOM   1632  C   GLU A 130      45.671  60.423   9.701  1.00 15.28           C
ATOM   1633  O   GLU A 130      46.065  61.067  10.686  1.00 11.17           O
ATOM   1634  CB  GLU A 130      43.434  61.566   9.641  1.00 14.30           C
ATOM   1635  CG  GLU A 130      41.949  61.508   9.326  1.00 10.73           C
ATOM   1636  CD  GLU A 130      41.109  61.022  10.494  1.00 15.12           C
ATOM   1637  OE1 GLU A 130      41.678  60.765  11.567  1.00 11.80           O
ATOM   1638  OE2 GLU A 130      39.880  60.882  10.325  1.00 16.80           O1-
ATOM   1639  H   GLU A 130      43.391  59.410  10.998  1.00 13.74           H
ATOM   1640  HA  GLU A 130      44.092  60.036   8.456  1.00 13.43           H
ATOM   1641  HB2 GLU A 130      43.527  61.807  10.576  1.00 16.98           H
ATOM   1642  HB3 GLU A 130      43.826  62.258   9.085  1.00 16.98           H
ATOM   1643  HG2 GLU A 130      41.642  62.397   9.088  1.00 12.70           H
ATOM   1644  HG3 GLU A 130      41.808  60.899   8.584  1.00 12.70           H
ATOM   1645  N   ILE A 131      46.518  59.914   8.805  1.00 12.50           N
ATOM   1646  CA  ILE A 131      47.945  59.912   9.123  1.00 11.03           C
ATOM   1647  C   ILE A 131      48.579  61.295   8.973  1.00 14.16           C
ATOM   1648  O   ILE A 131      49.604  61.562   9.628  1.00 13.53           O
ATOM   1649  CB  ILE A 131      48.663  58.842   8.288  1.00 15.14           C
ATOM   1650  CG1 ILE A 131      48.027  57.474   8.561  1.00 10.83           C
ATOM   1651  CG2 ILE A 131      50.169  58.782   8.613  1.00 18.69           C
ATOM   1652  CD1 ILE A 131      47.951  57.076  10.023  1.00 15.18           C
ATOM   1653  H   ILE A 131      46.305  59.579   8.042  1.00 14.83           H
ATOM   1654  HA  ILE A 131      48.043  59.657  10.054  1.00 13.06           H
ATOM   1655  HB  ILE A 131      48.555  59.055   7.348  1.00 17.99           H
ATOM   1656 HG12 ILE A 131      47.121  57.481   8.214  1.00 12.82           H
ATOM   1657 HG13 ILE A 131      48.545  56.796   8.101  1.00 12.82           H
ATOM   1658 HG21 ILE A 131      50.583  58.096   8.067  1.00 22.25           H
ATOM   1659 HG22 ILE A 131      50.568  59.645   8.420  1.00 22.25           H
ATOM   1660 HG23 ILE A 131      50.281  58.569   9.553  1.00 22.25           H
ATOM   1661 HD11 ILE A 131      47.536  56.202  10.091  1.00 18.04           H
ATOM   1662 HD12 ILE A 131      48.850  57.045  10.388  1.00 18.04           H
ATOM   1663 HD13 ILE A 131      47.422  57.733  10.502  1.00 18.04           H
ATOM   1664  N   SER A 132      47.991  62.194   8.174  1.00 11.89           N
ATOM   1665  CA  SER A 132      48.481  63.565   8.103  1.00 11.90           C
ATOM   1666  C   SER A 132      48.602  64.178   9.499  1.00 14.51           C
ATOM   1667  O   SER A 132      49.623  64.786   9.843  1.00 13.61           O
ATOM   1668  CB  SER A 132      47.563  64.422   7.220  1.00 14.11           C
ATOM   1669  OG  SER A 132      46.207  64.393   7.646  1.00 12.09           O
ATOM   1670  H   SER A 132      47.313  62.033   7.670  1.00 14.09           H
ATOM   1671  HA  SER A 132      49.364  63.562   7.701  1.00 14.10           H
ATOM   1672  HB2 SER A 132      47.876  65.339   7.247  1.00 16.76           H
ATOM   1673  HB3 SER A 132      47.609  64.088   6.310  1.00 16.76           H
ATOM   1674  HG  SER A 132      45.915  63.606   7.624  1.00 14.33           H
ATOM   1675  N   TYR A 133      47.554  64.034  10.315  1.00 12.15           N
ATOM   1676  CA  TYR A 133      47.610  64.497  11.700  1.00 14.39           C
ATOM   1677  C   TYR A 133      48.571  63.668  12.548  1.00 14.64           C
ATOM   1678  O   TYR A 133      49.286  64.225  13.392  1.00 15.69           O
ATOM   1679  CB  TYR A 133      46.239  64.430  12.348  1.00 12.64           C
ATOM   1680  CG  TYR A 133      45.308  65.582  12.052  1.00 12.44           C
ATOM   1681  CD1 TYR A 133      44.051  65.352  11.520  1.00 11.32           C
ATOM   1682  CD2 TYR A 133      45.698  66.879  12.307  1.00 12.99           C
ATOM   1683  CE1 TYR A 133      43.204  66.390  11.232  1.00  9.78           C
ATOM   1684  CE2 TYR A 133      44.880  67.925  12.036  1.00 13.14           C
ATOM   1685  CZ  TYR A 133      43.622  67.686  11.501  1.00 16.34           C
ATOM   1686  OH  TYR A 133      42.812  68.768  11.252  1.00 15.79           O
ATOM   1687  H   TYR A 133      46.805  63.675  10.091  1.00 14.40           H
ATOM   1688  HA  TYR A 133      47.909  65.420  11.716  1.00 17.09           H
ATOM   1689  HB2 TYR A 133      45.799  63.619  12.048  1.00 14.99           H
ATOM   1690  HB3 TYR A 133      46.358  64.394  13.310  1.00 14.99           H
ATOM   1691  HD1 TYR A 133      43.782  64.479  11.341  1.00 13.40           H
ATOM   1692  HD2 TYR A 133      46.542  67.039  12.663  1.00 15.42           H
ATOM   1693  HE1 TYR A 133      42.359  66.228  10.878  1.00 11.56           H
ATOM   1694  HE2 TYR A 133      45.156  68.795  12.216  1.00 15.59           H
ATOM   1695  HH  TYR A 133      42.079  68.510  10.932  1.00 18.77           H
ATOM   1696  N   PHE A 134      48.563  62.338  12.391  1.00 10.82           N
ATOM   1697  CA  PHE A 134      49.381  61.510  13.273  1.00 13.00           C
ATOM   1698  C   PHE A 134      50.853  61.802  13.055  1.00 17.39           C
ATOM   1699  O   PHE A 134      51.626  61.897  14.016  1.00 14.45           O
ATOM   1700  CB  PHE A 134      49.112  60.026  13.072  1.00 12.67           C
ATOM   1701  CG  PHE A 134      49.664  59.182  14.188  1.00 10.15           C
ATOM   1702  CD1 PHE A 134      48.918  58.985  15.340  1.00 13.27           C
ATOM   1703  CD2 PHE A 134      50.940  58.634  14.121  1.00 12.51           C
ATOM   1704  CE1 PHE A 134      49.419  58.252  16.396  1.00 13.56           C
ATOM   1705  CE2 PHE A 134      51.444  57.902  15.169  1.00 15.55           C
ATOM   1706  CZ  PHE A 134      50.674  57.713  16.322  1.00 16.44           C
ATOM   1707  H   PHE A 134      48.108  61.908  11.802  1.00 12.81           H
ATOM   1708  HA  PHE A 134      49.168  61.728  14.193  1.00 15.43           H
ATOM   1709  HB2 PHE A 134      48.154  59.881  13.031  1.00 15.03           H
ATOM   1710  HB3 PHE A 134      49.528  59.738  12.244  1.00 15.03           H
ATOM   1711  HD1 PHE A 134      48.069  59.358  15.404  1.00 15.74           H
ATOM   1712  HD2 PHE A 134      51.459  58.767  13.361  1.00 14.83           H
ATOM   1713  HE1 PHE A 134      48.902  58.122  17.158  1.00 16.09           H
ATOM   1714  HE2 PHE A 134      52.296  57.532  15.112  1.00 18.49           H
ATOM   1715  HZ  PHE A 134      51.006  57.206  17.028  1.00 19.55           H
ATOM   1716  N   ALA A 135      51.260  61.948  11.790  1.00 15.27           N
ATOM   1717  CA  ALA A 135      52.649  62.244  11.496  1.00 17.20           C
ATOM   1718  C   ALA A 135      53.061  63.602  12.065  1.00 16.57           C
ATOM   1719  O   ALA A 135      54.158  63.743  12.615  1.00 19.37           O
ATOM   1720  CB  ALA A 135      52.859  62.180   9.989  1.00 15.48           C
ATOM   1721  H   ALA A 135      50.753  61.880  11.098  1.00 18.14           H
ATOM   1722  HA  ALA A 135      53.209  61.566  11.905  1.00 20.46           H
ATOM   1723  HB1 ALA A 135      53.788  62.377   9.792  1.00 18.40           H
ATOM   1724  HB2 ALA A 135      52.636  61.288   9.678  1.00 18.40           H
ATOM   1725  HB3 ALA A 135      52.283  62.833   9.563  1.00 18.40           H
ATOM   1726  N   ARG A 136      52.201  64.605  11.932  1.00 12.24           N
ATOM   1727  CA  ARG A 136      52.441  65.924  12.520  1.00 19.87           C
ATOM   1728  C   ARG A 136      52.658  65.830  14.029  1.00 26.77           C
ATOM   1729  O   ARG A 136      53.543  66.492  14.591  1.00 21.96           O
ATOM   1730  CB  ARG A 136      51.249  66.828  12.212  1.00 20.73           C
ATOM   1731  CG  ARG A 136      51.280  68.235  12.867  1.00 22.28           C
ATOM   1732  CD  ARG A 136      51.995  69.286  12.009  1.00 29.51           C
ATOM   1733  NE  ARG A 136      51.840  70.632  12.586  1.00 20.74           N
ATOM   1734  CZ  ARG A 136      52.508  70.994  13.666  1.00 23.17           C
ATOM   1735  NH1 ARG A 136      53.344  70.127  14.213  1.00 24.09           N
ATOM   1736  NH2 ARG A 136      52.361  72.195  14.197  1.00 18.65           N1+
ATOM   1737  H   ARG A 136      51.460  64.549  11.501  1.00 14.51           H
ATOM   1738  HA  ARG A 136      53.233  66.315  12.120  1.00 23.67           H
ATOM   1739  HB2 ARG A 136      51.203  66.956  11.252  1.00 24.69           H
ATOM   1740  HB3 ARG A 136      50.443  66.384  12.517  1.00 24.69           H
ATOM   1741  HG2 ARG A 136      50.368  68.536  13.009  1.00 26.56           H
ATOM   1742  HG3 ARG A 136      51.745  68.177  13.717  1.00 26.56           H
ATOM   1743  HD2 ARG A 136      52.941  69.078  11.968  1.00 35.23           H
ATOM   1744  HD3 ARG A 136      51.611  69.289  11.118  1.00 35.23           H
ATOM   1745  HE  ARG A 136      51.525  71.253  12.080  1.00 24.71           H
ATOM   1746 HH11 ARG A 136      53.436  69.344  13.870  1.00 28.73           H
ATOM   1747 HH12 ARG A 136      53.791  70.345  14.915  1.00 28.73           H
ATOM   1748 HH21 ARG A 136      51.822  72.761  13.838  1.00 22.21           H
ATOM   1749 HH22 ARG A 136      52.813  72.415  14.896  1.00 22.21           H
ATOM   1750  N   PHE A 137      51.849  65.017  14.702  1.00 17.09           N
ATOM   1751  CA  PHE A 137      51.957  64.866  16.149  1.00 13.15           C
ATOM   1752  C   PHE A 137      53.235  64.143  16.541  1.00 15.93           C
ATOM   1753  O   PHE A 137      54.023  64.630  17.365  1.00 15.92           O
ATOM   1754  CB  PHE A 137      50.738  64.101  16.635  1.00 14.54           C
ATOM   1755  CG  PHE A 137      50.729  63.838  18.093  1.00 14.41           C
ATOM   1756  CD1 PHE A 137      50.408  64.862  18.974  1.00 16.41           C
ATOM   1757  CD2 PHE A 137      50.986  62.574  18.588  1.00 17.87           C
ATOM   1758  CE1 PHE A 137      50.393  64.644  20.301  1.00 19.97           C
ATOM   1759  CE2 PHE A 137      50.955  62.360  19.957  1.00 19.02           C
ATOM   1760  CZ  PHE A 137      50.628  63.405  20.793  1.00 18.68           C
ATOM   1761  H   PHE A 137      51.229  64.541  14.343  1.00 20.34           H
ATOM   1762  HA  PHE A 137      51.958  65.742  16.567  1.00 15.60           H
ATOM   1763  HB2 PHE A 137      49.943  64.614  16.422  1.00 17.27           H
ATOM   1764  HB3 PHE A 137      50.706  63.244  16.180  1.00 17.27           H
ATOM   1765  HD1 PHE A 137      50.232  65.713  18.645  1.00 19.52           H
ATOM   1766  HD2 PHE A 137      51.192  61.876  18.009  1.00 21.27           H
ATOM   1767  HE1 PHE A 137      50.177  65.338  20.881  1.00 23.78           H
ATOM   1768  HE2 PHE A 137      51.128  61.516  20.306  1.00 22.65           H
ATOM   1769  HZ  PHE A 137      50.618  63.269  21.713  1.00 22.24           H
ATOM   1770  N   TYR A 138      53.445  62.970  15.951  1.00 14.29           N
ATOM   1771  CA  TYR A 138      54.566  62.110  16.292  1.00 22.22           C
ATOM   1772  C   TYR A 138      55.898  62.825  16.134  1.00 23.16           C
ATOM   1773  O   TYR A 138      56.794  62.679  16.982  1.00 18.93           O
ATOM   1774  CB  TYR A 138      54.535  60.867  15.413  1.00 19.77           C
ATOM   1775  CG  TYR A 138      55.587  59.844  15.743  1.00 21.97           C
ATOM   1776  CD1 TYR A 138      55.350  58.902  16.711  1.00 22.07           C
ATOM   1777  CD2 TYR A 138      56.814  59.809  15.063  1.00 20.49           C
ATOM   1778  CE1 TYR A 138      56.292  57.949  17.024  1.00 28.20           C
ATOM   1779  CE2 TYR A 138      57.765  58.838  15.367  1.00 21.32           C
ATOM   1780  CZ  TYR A 138      57.486  57.913  16.343  1.00 21.27           C
ATOM   1781  OH  TYR A 138      58.401  56.938  16.680  1.00 28.50           O
ATOM   1782  H   TYR A 138      52.939  62.645  15.336  1.00 16.97           H
ATOM   1783  HA  TYR A 138      54.481  61.829  17.216  1.00 26.49           H
ATOM   1784  HB2 TYR A 138      53.669  60.440  15.509  1.00 23.54           H
ATOM   1785  HB3 TYR A 138      54.665  61.136  14.490  1.00 23.54           H
ATOM   1786  HD1 TYR A 138      54.541  58.912  17.170  1.00 26.31           H
ATOM   1787  HD2 TYR A 138      56.989  60.433  14.396  1.00 24.41           H
ATOM   1788  HE1 TYR A 138      56.112  57.316  17.681  1.00 33.67           H
ATOM   1789  HE2 TYR A 138      58.578  58.816  14.915  1.00 25.41           H
ATOM   1790  HH  TYR A 138      59.088  57.012  16.203  1.00 34.02           H
ATOM   1791  N   HIS A 139      56.073  63.578  15.053  1.00 19.90           N
ATOM   1792  CA  HIS A 139      57.375  64.216  14.878  1.00 29.45           C
ATOM   1793  C   HIS A 139      57.609  65.336  15.893  1.00 25.87           C
ATOM   1794  O   HIS A 139      58.761  65.720  16.110  1.00 26.84           O
ATOM   1795  CB  HIS A 139      57.545  64.746  13.453  1.00 23.80           C
ATOM   1796  CG  HIS A 139      57.724  63.666  12.414  1.00 31.41           C
ATOM   1797  ND1 HIS A 139      58.840  62.852  12.365  1.00 33.51           N
ATOM   1798  CD2 HIS A 139      56.935  63.277  11.380  1.00 25.20           C
ATOM   1799  CE1 HIS A 139      58.731  62.014  11.347  1.00 35.50           C
ATOM   1800  NE2 HIS A 139      57.589  62.257  10.726  1.00 24.27           N
ATOM   1801  H   HIS A 139      55.491  63.732  14.439  1.00 23.70           H
ATOM   1802  HA  HIS A 139      58.063  63.548  15.022  1.00 35.16           H
ATOM   1803  HB2 HIS A 139      58.328  65.317  13.424  1.00 28.39           H
ATOM   1804  HB3 HIS A 139      56.756  65.258  13.214  1.00 28.39           H
ATOM   1805  HD1 HIS A 139      59.505  62.888  12.909  1.00 40.04           H
ATOM   1806  HD2 HIS A 139      56.113  63.644  11.146  1.00 30.06           H
ATOM   1807  HE1 HIS A 139      59.353  61.366  11.107  1.00 42.42           H
ATOM   1808  N   ASP A 140      56.558  65.856  16.520  1.00 20.30           N
ATOM   1809  CA  ASP A 140      56.687  66.817  17.612  1.00 23.97           C
ATOM   1810  C   ASP A 140      56.901  66.160  18.982  1.00 22.30           C
ATOM   1811  O   ASP A 140      57.235  66.854  19.947  1.00 20.77           O
ATOM   1812  CB  ASP A 140      55.445  67.698  17.655  1.00 25.91           C
ATOM   1813  CG  ASP A 140      55.538  68.896  16.727  1.00 34.66           C
ATOM   1814  OD1 ASP A 140      56.480  68.964  15.909  1.00 30.26           O
ATOM   1815  OD2 ASP A 140      54.671  69.784  16.838  1.00 33.72           O1-
ATOM   1816  H   ASP A 140      55.742  65.664  16.326  1.00 24.18           H
ATOM   1817  HA  ASP A 140      57.451  67.389  17.435  1.00 28.59           H
ATOM   1818  HB2 ASP A 140      54.675  67.171  17.388  1.00 30.91           H
ATOM   1819  HB3 ASP A 140      55.323  68.027  18.559  1.00 30.91           H
ATOM   1820  N   LEU A 141      56.729  64.848  19.095  1.00 17.51           N
ATOM   1821  CA  LEU A 141      56.892  64.157  20.369  1.00 22.55           C
ATOM   1822  C   LEU A 141      58.355  63.981  20.733  1.00 19.83           C
ATOM   1823  O   LEU A 141      59.198  63.748  19.878  1.00 20.59           O
ATOM   1824  CB  LEU A 141      56.269  62.766  20.333  1.00 20.24           C
ATOM   1825  CG  LEU A 141      54.768  62.589  20.430  1.00 21.52           C
ATOM   1826  CD1 LEU A 141      54.488  61.061  20.360  1.00 18.51           C
ATOM   1827  CD2 LEU A 141      54.176  63.174  21.701  1.00 22.88           C
ATOM   1828  H   LEU A 141      56.516  64.331  18.442  1.00 20.83           H
ATOM   1829  HA  LEU A 141      56.461  64.669  21.071  1.00 26.89           H
ATOM   1830  HB2 LEU A 141      56.538  62.351  19.498  1.00 24.11           H
ATOM   1831  HB3 LEU A 141      56.651  62.259  21.066  1.00 24.11           H
ATOM   1832  HG  LEU A 141      54.342  63.014  19.669  1.00 25.65           H
ATOM   1833 HD11 LEU A 141      53.532  60.912  20.420  1.00 22.04           H
ATOM   1834 HD12 LEU A 141      54.825  60.718  19.518  1.00 22.04           H
ATOM   1835 HD13 LEU A 141      54.939  60.624  21.100  1.00 22.04           H
ATOM   1836 HD21 LEU A 141      53.217  63.026  21.699  1.00 27.28           H
ATOM   1837 HD22 LEU A 141      54.577  62.734  22.467  1.00 27.28           H
ATOM   1838 HD23 LEU A 141      54.365  64.125  21.729  1.00 27.28           H
ATOM   1839  N   GLY A 142      58.645  64.080  22.028  1.00 22.91           N
ATOM   1840  CA  GLY A 142      59.939  63.671  22.515  1.00 24.97           C
ATOM   1841  C   GLY A 142      60.141  62.174  22.399  1.00 23.97           C
ATOM   1842  O   GLY A 142      59.202  61.385  22.302  1.00 22.87           O
ATOM   1843  H   GLY A 142      58.110  64.377  22.633  1.00 27.32           H
ATOM   1844  HA2 GLY A 142      60.633  64.117  22.004  1.00 29.79           H
ATOM   1845  HA3 GLY A 142      60.030  63.924  23.447  1.00 29.79           H
ATOM   1846  N   GLU A 143      61.408  61.780  22.439  1.00 24.34           N
ATOM   1847  CA  GLU A 143      61.774  60.387  22.211  1.00 25.34           C
ATOM   1848  C   GLU A 143      61.118  59.451  23.216  1.00 24.29           C
ATOM   1849  O   GLU A 143      60.679  58.352  22.853  1.00 26.39           O
ATOM   1850  CB  GLU A 143      63.294  60.251  22.258  1.00 30.31           C
ATOM   1851  CG  GLU A 143      63.835  58.915  21.772  1.00 35.14           C
ATOM   1852  CD  GLU A 143      63.514  58.622  20.305  1.00 39.00           C
ATOM   1853  OE1 GLU A 143      63.412  59.565  19.487  1.00 40.06           O
ATOM   1854  OE2 GLU A 143      63.362  57.435  19.972  1.00 41.03           O1-
ATOM   1855  H   GLU A 143      62.075  62.300  22.595  1.00 29.03           H
ATOM   1856  HA  GLU A 143      61.479  60.126  21.325  1.00 30.23           H
ATOM   1857  HB2 GLU A 143      63.683  60.944  21.701  1.00 36.20           H
ATOM   1858  HB3 GLU A 143      63.587  60.369  23.175  1.00 36.20           H
ATOM   1859  HG2 GLU A 143      64.800  58.913  21.872  1.00 42.00           H
ATOM   1860  HG3 GLU A 143      63.447  58.206  22.309  1.00 42.00           H
ATOM   1861  N   ASN A 144      61.041  59.852  24.481  1.00 24.49           N
ATOM   1862  CA  ASN A 144      60.395  58.995  25.471  1.00 32.09           C
ATOM   1863  C   ASN A 144      58.953  58.701  25.060  1.00 22.61           C
ATOM   1864  O   ASN A 144      58.522  57.540  25.068  1.00 23.55           O
ATOM   1865  CB  ASN A 144      60.475  59.659  26.853  1.00 26.01           C
ATOM   1866  CG  ASN A 144      59.641  58.947  27.912  1.00 46.60           C
ATOM   1867  OD1 ASN A 144      58.412  59.115  27.978  1.00 43.81           O
ATOM   1868  ND2 ASN A 144      60.315  58.180  28.783  1.00 41.35           N
ATOM   1869  H   ASN A 144      61.346  60.595  24.786  1.00 29.22           H
ATOM   1870  HA  ASN A 144      60.871  58.151  25.517  1.00 38.34           H
ATOM   1871  HB2 ASN A 144      61.399  59.657  27.150  1.00 31.04           H
ATOM   1872  HB3 ASN A 144      60.153  60.571  26.783  1.00 31.04           H
ATOM   1873 HD21 ASN A 144      59.892  57.757  29.400  1.00 49.44           H
ATOM   1874 HD22 ASN A 144      61.170  58.112  28.724  1.00 49.44           H
ATOM   1875  N   LYS A 145      58.227  59.728  24.600  1.00 24.27           N
ATOM   1876  CA  LYS A 145      56.826  59.555  24.214  1.00 22.31           C
ATOM   1877  C   LYS A 145      56.688  58.804  22.891  1.00 20.80           C
ATOM   1878  O   LYS A 145      55.760  57.997  22.735  1.00 19.76           O
ATOM   1879  CB  LYS A 145      56.129  60.917  24.125  1.00 18.64           C
ATOM   1880  CG  LYS A 145      55.894  61.640  25.465  1.00 26.42           C
ATOM   1881  CD  LYS A 145      54.967  60.823  26.330  1.00 34.93           C
ATOM   1882  CE  LYS A 145      54.691  61.495  27.673  1.00 42.25           C
ATOM   1883  NZ  LYS A 145      55.903  61.503  28.523  1.00 48.02           N1+
ATOM   1884  H   LYS A 145      58.523  60.529  24.504  1.00 28.95           H
ATOM   1885  HA  LYS A 145      56.375  59.035  24.898  1.00 26.60           H
ATOM   1886  HB2 LYS A 145      56.671  61.501  23.572  1.00 22.20           H
ATOM   1887  HB3 LYS A 145      55.263  60.790  23.708  1.00 22.20           H
ATOM   1888  HG2 LYS A 145      56.738  61.747  25.930  1.00 31.52           H
ATOM   1889  HG3 LYS A 145      55.483  62.504  25.301  1.00 31.52           H
ATOM   1890  HD2 LYS A 145      54.121  60.708  25.870  1.00 41.73           H
ATOM   1891  HD3 LYS A 145      55.373  59.959  26.503  1.00 41.73           H
ATOM   1892  HE2 LYS A 145      54.417  62.413  27.523  1.00 50.52           H
ATOM   1893  HE3 LYS A 145      53.994  61.007  28.139  1.00 50.52           H
ATOM   1894  HZ1 LYS A 145      55.725  61.897  29.301  1.00 57.45           H
ATOM   1895  HZ2 LYS A 145      56.172  60.668  28.677  1.00 57.45           H
ATOM   1896  HZ3 LYS A 145      56.557  61.947  28.116  1.00 57.45           H
ATOM   1897  N   LYS A 146      57.588  59.050  21.922  1.00 20.67           N
ATOM   1898  CA  LYS A 146      57.590  58.235  20.705  1.00 20.32           C
ATOM   1899  C   LYS A 146      57.645  56.755  21.047  1.00 23.51           C
ATOM   1900  O   LYS A 146      56.944  55.947  20.439  1.00 19.14           O
ATOM   1901  CB  LYS A 146      58.766  58.571  19.770  1.00 16.00           C
ATOM   1902  CG  LYS A 146      58.672  59.919  19.056  1.00 18.05           C
ATOM   1903  CD  LYS A 146      59.809  60.171  18.079  1.00 21.05           C
ATOM   1904  CE  LYS A 146      59.623  61.542  17.404  1.00 28.61           C
ATOM   1905  NZ  LYS A 146      60.719  61.856  16.507  1.00 42.52           N1+
ATOM   1906  H   LYS A 146      58.188  59.665  21.947  1.00 24.63           H
ATOM   1907  HA  LYS A 146      56.767  58.397  20.218  1.00 24.21           H
ATOM   1908  HB2 LYS A 146      59.583  58.574  20.293  1.00 19.03           H
ATOM   1909  HB3 LYS A 146      58.822  57.883  19.087  1.00 19.03           H
ATOM   1910  HG2 LYS A 146      57.840  59.952  18.558  1.00 21.48           H
ATOM   1911  HG3 LYS A 146      58.688  60.626  19.719  1.00 21.48           H
ATOM   1912  HD2 LYS A 146      60.653  60.173  18.557  1.00 25.08           H
ATOM   1913  HD3 LYS A 146      59.806  59.486  17.393  1.00 25.08           H
ATOM   1914  HE2 LYS A 146      58.802  61.535  16.888  1.00 34.16           H
ATOM   1915  HE3 LYS A 146      59.584  62.231  18.086  1.00 34.16           H
ATOM   1916  HZ1 LYS A 146      60.585  62.652  16.132  1.00 50.85           H
ATOM   1917  HZ2 LYS A 146      61.486  61.874  16.959  1.00 50.85           H
ATOM   1918  HZ3 LYS A 146      60.774  61.240  15.867  1.00 50.85           H
ATOM   1919  N   LEU A 147      58.485  56.385  22.015  1.00 21.24           N
ATOM   1920  CA  LEU A 147      58.612  54.994  22.424  1.00 16.52           C
ATOM   1921  C   LEU A 147      57.330  54.481  23.085  1.00 18.04           C
ATOM   1922  O   LEU A 147      56.897  53.352  22.823  1.00 17.26           O
ATOM   1923  CB  LEU A 147      59.799  54.834  23.388  1.00 20.07           C
ATOM   1924  CG  LEU A 147      61.179  55.003  22.741  1.00 24.73           C
ATOM   1925  CD1 LEU A 147      62.331  54.926  23.772  1.00 30.00           C
ATOM   1926  CD2 LEU A 147      61.427  54.005  21.625  1.00 31.67           C
ATOM   1927  H   LEU A 147      58.993  56.925  22.449  1.00 25.31           H
ATOM   1928  HA  LEU A 147      58.785  54.448  21.641  1.00 19.65           H
ATOM   1929  HB2 LEU A 147      59.720  55.501  24.089  1.00 23.91           H
ATOM   1930  HB3 LEU A 147      59.764  53.947  23.777  1.00 23.91           H
ATOM   1931  HG  LEU A 147      61.216  55.887  22.343  1.00 29.49           H
ATOM   1932 HD11 LEU A 147      63.176  55.038  23.310  1.00 35.83           H
ATOM   1933 HD12 LEU A 147      62.215  55.631  24.428  1.00 35.83           H
ATOM   1934 HD13 LEU A 147      62.305  54.060  24.209  1.00 35.83           H
ATOM   1935 HD21 LEU A 147      62.310  54.158  21.255  1.00 37.83           H
ATOM   1936 HD22 LEU A 147      61.370  53.107  21.987  1.00 37.83           H
ATOM   1937 HD23 LEU A 147      60.754  54.128  20.938  1.00 37.83           H
ATOM   1938  N   GLN A 148      56.727  55.269  23.971  1.00 21.97           N
ATOM   1939  CA  GLN A 148      55.446  54.849  24.534  1.00 20.04           C
ATOM   1940  C   GLN A 148      54.412  54.645  23.436  1.00 18.86           C
ATOM   1941  O   GLN A 148      53.601  53.716  23.502  1.00 20.25           O
ATOM   1942  CB  GLN A 148      54.910  55.872  25.529  1.00 18.77           C
ATOM   1943  CG  GLN A 148      55.597  55.923  26.850  1.00 34.58           C
ATOM   1944  CD  GLN A 148      54.873  56.844  27.830  1.00 42.07           C
ATOM   1945  OE1 GLN A 148      53.921  57.557  27.468  1.00 35.57           O
ATOM   1946  NE2 GLN A 148      55.324  56.829  29.081  1.00 46.71           N
ATOM   1947  H   GLN A 148      57.025  56.024  24.254  1.00 26.19           H
ATOM   1948  HA  GLN A 148      55.563  54.006  25.000  1.00 23.87           H
ATOM   1949  HB2 GLN A 148      54.984  56.753  25.130  1.00 22.35           H
ATOM   1950  HB3 GLN A 148      53.975  55.672  25.697  1.00 22.35           H
ATOM   1951  HG2 GLN A 148      55.621  55.032  27.233  1.00 41.32           H
ATOM   1952  HG3 GLN A 148      56.499  56.259  26.728  1.00 41.32           H
ATOM   1953 HE21 GLN A 148      55.985  56.322  29.294  1.00 55.87           H
ATOM   1954 HE22 GLN A 148      54.955  57.327  29.677  1.00 55.87           H
ATOM   1955  N   MET A 149      54.390  55.546  22.457  1.00 16.99           N
ATOM   1956  CA  MET A 149      53.429  55.449  21.359  1.00 15.78           C
ATOM   1957  C   MET A 149      53.664  54.186  20.549  1.00 17.46           C
ATOM   1958  O   MET A 149      52.716  53.471  20.218  1.00 13.89           O
ATOM   1959  CB  MET A 149      53.523  56.681  20.459  1.00 17.60           C
ATOM   1960  CG  MET A 149      52.506  56.684  19.304  1.00 19.48           C
ATOM   1961  SD  MET A 149      50.793  56.820  19.880  1.00 19.59           S
ATOM   1962  CE  MET A 149      50.582  58.564  20.158  1.00 22.86           C
ATOM   1963  H   MET A 149      54.919  56.222  22.404  1.00 20.21           H
ATOM   1964  HA  MET A 149      52.533  55.420  21.730  1.00 18.76           H
ATOM   1965  HB2 MET A 149      53.365  57.473  20.996  1.00 20.94           H
ATOM   1966  HB3 MET A 149      54.412  56.718  20.072  1.00 20.94           H
ATOM   1967  HG2 MET A 149      52.688  57.439  18.724  1.00 23.20           H
ATOM   1968  HG3 MET A 149      52.590  55.855  18.807  1.00 23.20           H
ATOM   1969  HE1 MET A 149      49.678  58.726  20.472  1.00 27.25           H
ATOM   1970  HE2 MET A 149      51.222  58.857  20.825  1.00 27.25           H
ATOM   1971  HE3 MET A 149      50.732  59.037  19.324  1.00 27.25           H
ATOM   1972  N   LYS A 150      54.926  53.880  20.233  1.00 18.96           N
ATOM   1973  CA  LYS A 150      55.191  52.663  19.479  1.00 18.35           C
ATOM   1974  C   LYS A 150      54.759  51.438  20.260  1.00 18.25           C
ATOM   1975  O   LYS A 150      54.310  50.462  19.657  1.00 18.22           O
ATOM   1976  CB  LYS A 150      56.671  52.543  19.089  1.00 16.18           C
ATOM   1977  CG  LYS A 150      57.128  53.597  18.101  1.00 25.38           C
ATOM   1978  CD  LYS A 150      58.651  53.670  17.986  1.00 33.88           C
ATOM   1979  CE  LYS A 150      59.163  52.505  17.205  1.00 44.02           C
ATOM   1980  NZ  LYS A 150      60.629  52.620  16.964  1.00 51.59           N1+
ATOM   1981  H   LYS A 150      55.620  54.345  20.437  1.00 22.57           H
ATOM   1982  HA  LYS A 150      54.672  52.687  18.660  1.00 21.84           H
ATOM   1983  HB2 LYS A 150      57.213  52.631  19.889  1.00 19.24           H
ATOM   1984  HB3 LYS A 150      56.819  51.674  18.685  1.00 19.24           H
ATOM   1985  HG2 LYS A 150      56.770  53.385  17.224  1.00 30.28           H
ATOM   1986  HG3 LYS A 150      56.807  54.464  18.391  1.00 30.28           H
ATOM   1987  HD2 LYS A 150      58.904  54.485  17.525  1.00 40.48           H
ATOM   1988  HD3 LYS A 150      59.045  53.644  18.872  1.00 40.48           H
ATOM   1989  HE2 LYS A 150      58.999  51.688  17.701  1.00 52.65           H
ATOM   1990  HE3 LYS A 150      58.714  52.473  16.345  1.00 52.65           H
ATOM   1991  HZ1 LYS A 150      60.917  51.919  16.497  1.00 61.73           H
ATOM   1992  HZ2 LYS A 150      60.805  53.363  16.506  1.00 61.73           H
ATOM   1993  HZ3 LYS A 150      61.064  52.649  17.740  1.00 61.73           H
ATOM   1994  N   SER A 151      54.844  51.475  21.599  1.00 17.90           N
ATOM   1995  CA  SER A 151      54.498  50.286  22.371  1.00 19.79           C
ATOM   1996  C   SER A 151      52.986  50.055  22.412  1.00 22.46           C
ATOM   1997  O   SER A 151      52.537  48.901  22.378  1.00 16.95           O
ATOM   1998  CB  SER A 151      55.057  50.369  23.799  1.00 29.47           C
ATOM   1999  OG  SER A 151      54.307  51.281  24.566  1.00 37.14           O
ATOM   2000  H   SER A 151      55.092  52.154  22.065  1.00 21.31           H
ATOM   2001  HA  SER A 151      54.900  49.514  21.944  1.00 23.57           H
ATOM   2002  HB2 SER A 151      55.008  49.492  24.210  1.00 35.19           H
ATOM   2003  HB3 SER A 151      55.979  50.668  23.762  1.00 35.19           H
ATOM   2004  HG  SER A 151      54.341  52.044  24.218  1.00 44.39           H
ATOM   2005  N   ILE A 152      52.179  51.121  22.462  1.00 19.40           N
ATOM   2006  CA  ILE A 152      50.740  50.899  22.458  1.00 16.46           C
ATOM   2007  C   ILE A 152      50.213  50.551  21.068  1.00 17.88           C
ATOM   2008  O   ILE A 152      49.119  49.991  20.960  1.00 18.63           O
ATOM   2009  CB  ILE A 152      49.939  52.081  23.030  1.00 16.96           C
ATOM   2010  CG1 ILE A 152      50.203  53.387  22.302  1.00 17.15           C
ATOM   2011  CG2 ILE A 152      50.254  52.270  24.527  1.00 23.74           C
ATOM   2012  CD1 ILE A 152      49.250  54.500  22.736  1.00 22.57           C
ATOM   2013  H   ILE A 152      52.430  51.943  22.496  1.00 23.10           H
ATOM   2014  HA  ILE A 152      50.558  50.135  23.027  1.00 19.57           H
ATOM   2015  HB  ILE A 152      48.995  51.874  22.944  1.00 20.18           H
ATOM   2016 HG12 ILE A 152      51.109  53.677  22.490  1.00 20.41           H
ATOM   2017 HG13 ILE A 152      50.089  53.248  21.349  1.00 20.41           H
ATOM   2018 HG21 ILE A 152      49.739  53.019  24.866  1.00 28.31           H
ATOM   2019 HG22 ILE A 152      50.014  51.460  25.004  1.00 28.31           H
ATOM   2020 HG23 ILE A 152      51.202  52.447  24.630  1.00 28.31           H
ATOM   2021 HD11 ILE A 152      49.462  55.308  22.242  1.00 26.91           H
ATOM   2022 HD12 ILE A 152      48.339  54.226  22.547  1.00 26.91           H
ATOM   2023 HD13 ILE A 152      49.358  54.656  23.687  1.00 26.91           H
ATOM   2024  N   VAL A 153      50.949  50.855  20.005  1.00 17.58           N
ATOM   2025  CA  VAL A 153      50.591  50.334  18.685  1.00 17.50           C
ATOM   2026  C   VAL A 153      50.996  48.870  18.577  1.00 20.93           C
ATOM   2027  O   VAL A 153      50.210  48.013  18.171  1.00 15.59           O
ATOM   2028  CB  VAL A 153      51.261  51.195  17.598  1.00 16.60           C
ATOM   2029  CG1 VAL A 153      51.076  50.595  16.198  1.00 16.04           C
ATOM   2030  CG2 VAL A 153      50.724  52.588  17.669  1.00 17.67           C
ATOM   2031  H   VAL A 153      51.649  51.353  20.017  1.00 20.91           H
ATOM   2032  HA  VAL A 153      49.630  50.392  18.568  1.00 20.82           H
ATOM   2033  HB  VAL A 153      52.213  51.237  17.778  1.00 19.74           H
ATOM   2034 HG11 VAL A 153      51.513  51.169  15.549  1.00 19.07           H
ATOM   2035 HG12 VAL A 153      51.475  49.711  16.179  1.00 19.07           H
ATOM   2036 HG13 VAL A 153      50.128  50.536  16.003  1.00 19.07           H
ATOM   2037 HG21 VAL A 153      51.150  53.125  16.982  1.00 21.02           H
ATOM   2038 HG22 VAL A 153      49.766  52.564  17.524  1.00 21.02           H
ATOM   2039 HG23 VAL A 153      50.918  52.956  18.545  1.00 21.02           H
ATOM   2040  N   LYS A 154      52.226  48.563  18.982  1.00 18.17           N
ATOM   2041  CA  LYS A 154      52.738  47.202  18.893  1.00 24.92           C
ATOM   2042  C   LYS A 154      51.864  46.210  19.661  1.00 23.59           C
ATOM   2043  O   LYS A 154      51.621  45.093  19.180  1.00 26.37           O
ATOM   2044  CB  LYS A 154      54.174  47.172  19.413  1.00 23.45           C
ATOM   2045  CG  LYS A 154      54.930  45.876  19.081  1.00 29.12           C
ATOM   2046  CD  LYS A 154      56.449  45.977  19.355  1.00 31.92           C
ATOM   2047  CE  LYS A 154      56.810  45.708  20.831  1.00 50.37           C
ATOM   2048  NZ  LYS A 154      56.166  46.640  21.845  1.00 51.63           N1+
ATOM   2049  H   LYS A 154      52.785  49.128  19.311  1.00 21.63           H
ATOM   2050  HA  LYS A 154      52.750  46.930  17.962  1.00 29.73           H
ATOM   2051  HB2 LYS A 154      54.664  47.910  19.018  1.00 27.97           H
ATOM   2052  HB3 LYS A 154      54.158  47.267  20.378  1.00 27.97           H
ATOM   2053  HG2 LYS A 154      54.575  45.156  19.626  1.00 34.76           H
ATOM   2054  HG3 LYS A 154      54.809  45.672  18.141  1.00 34.76           H
ATOM   2055  HD2 LYS A 154      56.912  45.323  18.809  1.00 38.13           H
ATOM   2056  HD3 LYS A 154      56.752  46.871  19.130  1.00 38.13           H
ATOM   2057  HE2 LYS A 154      56.537  44.804  21.054  1.00 60.26           H
ATOM   2058  HE3 LYS A 154      57.771  45.790  20.931  1.00 60.26           H
ATOM   2059  HZ1 LYS A 154      56.424  46.420  22.667  1.00 61.78           H
ATOM   2060  HZ2 LYS A 154      56.408  47.481  21.681  1.00 61.78           H
ATOM   2061  HZ3 LYS A 154      55.279  46.579  21.793  1.00 61.78           H
ATOM   2062  N   ASN A 155      51.371  46.597  20.840  1.00 19.20           N
ATOM   2063  CA  ASN A 155      50.546  45.737  21.698  1.00 21.83           C
ATOM   2064  C   ASN A 155      49.064  45.753  21.327  1.00 20.50           C
ATOM   2065  O   ASN A 155      48.271  45.087  21.983  1.00 20.53           O
ATOM   2066  CB  ASN A 155      50.679  46.126  23.188  1.00 28.52           C
ATOM   2067  CG  ASN A 155      49.820  47.383  23.594  1.00 30.30           C
ATOM   2068  OD1 ASN A 155      49.094  47.942  22.781  1.00 29.89           O
ATOM   2069  ND2 ASN A 155      49.917  47.808  24.869  1.00 23.05           N
ATOM   2070  H   ASN A 155      51.504  47.378  21.175  1.00 22.86           H
ATOM   2071  HA  ASN A 155      50.858  44.823  21.606  1.00 26.03           H
ATOM   2072  HB2 ASN A 155      50.389  45.378  23.733  1.00 34.04           H
ATOM   2073  HB3 ASN A 155      51.609  46.328  23.376  1.00 34.04           H
ATOM   2074 HD21 ASN A 155      49.464  48.491  25.130  1.00 27.48           H
ATOM   2075 HD22 ASN A 155      50.432  47.397  25.421  1.00 27.48           H
ATOM   2076  N   GLY A 156      48.662  46.500  20.314  1.00 21.65           N
ATOM   2077  CA  GLY A 156      47.314  46.367  19.798  1.00 19.92           C
ATOM   2078  C   GLY A 156      46.287  47.318  20.371  1.00 23.16           C
ATOM   2079  O   GLY A 156      45.110  47.233  19.977  1.00 19.50           O
ATOM   2080  H   GLY A 156      49.146  47.085  19.911  1.00 25.81           H
ATOM   2081  HA2 GLY A 156      47.335  46.500  18.838  1.00 23.73           H
ATOM   2082  HA3 GLY A 156      47.005  45.463  19.966  1.00 23.73           H
ATOM   2083  N   GLN A 157      46.680  48.242  21.262  1.00 15.53           N
ATOM   2084  CA  GLN A 157      45.695  49.143  21.862  1.00 14.03           C
ATOM   2085  C   GLN A 157      45.302  50.296  20.934  1.00 13.87           C
ATOM   2086  O   GLN A 157      44.140  50.700  20.906  1.00 15.33           O
ATOM   2087  CB  GLN A 157      46.237  49.726  23.146  1.00 16.84           C
ATOM   2088  CG  GLN A 157      46.217  48.792  24.338  1.00 16.84           C
ATOM   2089  CD  GLN A 157      46.618  49.581  25.566  1.00 18.54           C
ATOM   2090  OE1 GLN A 157      47.787  49.672  25.910  1.00 17.35           O
ATOM   2091  NE2 GLN A 157      45.660  50.243  26.152  1.00 17.65           N
ATOM   2092  H   GLN A 157      47.489  48.363  21.526  1.00 18.46           H
ATOM   2093  HA  GLN A 157      44.893  48.640  22.074  1.00 16.66           H
ATOM   2094  HB2 GLN A 157      47.159  49.990  22.998  1.00 20.03           H
ATOM   2095  HB3 GLN A 157      45.709  50.505  23.377  1.00 20.03           H
ATOM   2096  HG2 GLN A 157      45.322  48.442  24.468  1.00 20.04           H
ATOM   2097  HG3 GLN A 157      46.854  48.072  24.204  1.00 20.04           H
ATOM   2098 HE21 GLN A 157      44.860  50.212  25.836  1.00 21.00           H
ATOM   2099 HE22 GLN A 157      45.827  50.710  26.855  1.00 21.00           H
ATOM   2100  N   LEU A 158      46.274  50.895  20.247  1.00 14.87           N
ATOM   2101  CA  LEU A 158      46.028  51.924  19.250  1.00 14.86           C
ATOM   2102  C   LEU A 158      46.242  51.282  17.883  1.00 17.02           C
ATOM   2103  O   LEU A 158      47.332  50.785  17.582  1.00 14.99           O
ATOM   2104  CB  LEU A 158      46.945  53.134  19.463  1.00 15.92           C
ATOM   2105  CG  LEU A 158      46.842  54.338  18.517  1.00 24.12           C
ATOM   2106  CD1 LEU A 158      47.360  54.091  17.110  1.00 33.44           C
ATOM   2107  CD2 LEU A 158      45.451  54.809  18.417  1.00 27.98           C
ATOM   2108  H   LEU A 158      47.109  50.713  20.347  1.00 17.66           H
ATOM   2109  HA  LEU A 158      45.107  52.221  19.311  1.00 17.66           H
ATOM   2110  HB2 LEU A 158      46.782  53.471  20.358  1.00 18.93           H
ATOM   2111  HB3 LEU A 158      47.861  52.819  19.410  1.00 18.93           H
ATOM   2112  HG  LEU A 158      47.365  55.064  18.892  1.00 28.77           H
ATOM   2113 HD11 LEU A 158      47.256  54.902  16.588  1.00 39.95           H
ATOM   2114 HD12 LEU A 158      48.298  53.847  17.158  1.00 39.95           H
ATOM   2115 HD13 LEU A 158      46.850  53.371  16.708  1.00 39.95           H
ATOM   2116 HD21 LEU A 158      45.417  55.568  17.814  1.00 33.40           H
ATOM   2117 HD22 LEU A 158      44.898  54.089  18.073  1.00 33.40           H
ATOM   2118 HD23 LEU A 158      45.142  55.071  19.298  1.00 33.40           H
ATOM   2119  N   GLU A 159      45.208  51.314  17.053  1.00 13.33           N
ATOM   2120  CA  GLU A 159      45.238  50.626  15.769  1.00 13.11           C
ATOM   2121  C   GLU A 159      44.908  51.607  14.657  1.00 12.89           C
ATOM   2122  O   GLU A 159      43.927  52.346  14.742  1.00 12.95           O
ATOM   2123  CB  GLU A 159      44.264  49.455  15.747  1.00 16.47           C
ATOM   2124  CG  GLU A 159      44.223  48.699  14.426  1.00 12.17           C
ATOM   2125  CD  GLU A 159      43.235  47.556  14.466  1.00 15.36           C
ATOM   2126  OE1 GLU A 159      43.563  46.540  15.111  1.00 12.91           O
ATOM   2127  OE2 GLU A 159      42.150  47.688  13.854  1.00 13.76           O1-
ATOM   2128  H   GLU A 159      44.472  51.730  17.211  1.00 15.82           H
ATOM   2129  HA  GLU A 159      46.131  50.281  15.613  1.00 15.55           H
ATOM   2130  HB2 GLU A 159      44.520  48.825  16.439  1.00 19.58           H
ATOM   2131  HB3 GLU A 159      43.371  49.790  15.923  1.00 19.58           H
ATOM   2132  HG2 GLU A 159      43.956  49.307  13.719  1.00 14.43           H
ATOM   2133  HG3 GLU A 159      45.102  48.334  14.240  1.00 14.43           H
ATOM   2134  N   PHE A 160      45.737  51.607  13.636  1.00 13.06           N
ATOM   2135  CA  PHE A 160      45.509  52.437  12.468  1.00 12.74           C
ATOM   2136  C   PHE A 160      44.575  51.721  11.525  1.00 14.01           C
ATOM   2137  O   PHE A 160      44.721  50.519  11.262  1.00 11.36           O
ATOM   2138  CB  PHE A 160      46.831  52.773  11.809  1.00 11.17           C
ATOM   2139  CG  PHE A 160      47.715  53.577  12.697  1.00 11.93           C
ATOM   2140  CD1 PHE A 160      48.790  52.993  13.363  1.00 14.46           C
ATOM   2141  CD2 PHE A 160      47.459  54.915  12.893  1.00 13.04           C
ATOM   2142  CE1 PHE A 160      49.578  53.750  14.203  1.00 14.58           C
ATOM   2143  CE2 PHE A 160      48.268  55.669  13.753  1.00 14.77           C
ATOM   2144  CZ  PHE A 160      49.288  55.085  14.396  1.00 13.81           C
ATOM   2145  H   PHE A 160      46.450  51.129  13.591  1.00 15.50           H
ATOM   2146  HA  PHE A 160      45.087  53.266  12.742  1.00 15.12           H
ATOM   2147  HB2 PHE A 160      47.294  51.949  11.589  1.00 13.22           H
ATOM   2148  HB3 PHE A 160      46.663  53.287  11.004  1.00 13.22           H
ATOM   2149  HD1 PHE A 160      48.971  52.089  13.247  1.00 17.17           H
ATOM   2150  HD2 PHE A 160      46.739  55.317  12.463  1.00 15.47           H
ATOM   2151  HE1 PHE A 160      50.294  53.359  14.649  1.00 17.32           H
ATOM   2152  HE2 PHE A 160      48.092  56.573  13.885  1.00 17.55           H
ATOM   2153  HZ  PHE A 160      49.832  55.596  14.951  1.00 16.40           H
ATOM   2154  N   VAL A 161      43.589  52.462  11.050  1.00 11.49           N
ATOM   2155  CA  VAL A 161      42.619  51.962  10.107  1.00 12.30           C
ATOM   2156  C   VAL A 161      42.804  52.743   8.813  1.00 12.24           C
ATOM   2157  O   VAL A 161      42.897  53.979   8.829  1.00 13.02           O
ATOM   2158  CB  VAL A 161      41.182  52.061  10.666  1.00 12.33           C
ATOM   2159  CG1 VAL A 161      40.990  51.055  11.837  1.00 13.89           C
ATOM   2160  CG2 VAL A 161      40.861  53.471  11.142  1.00 12.83           C
ATOM   2161  H   VAL A 161      43.461  53.284  11.268  1.00 13.61           H
ATOM   2162  HA  VAL A 161      42.806  51.028   9.924  1.00 14.59           H
ATOM   2163  HB  VAL A 161      40.553  51.829   9.965  1.00 14.63           H
ATOM   2164 HG11 VAL A 161      40.083  51.133  12.174  1.00 16.49           H
ATOM   2165 HG12 VAL A 161      41.145  50.155  11.509  1.00 16.49           H
ATOM   2166 HG13 VAL A 161      41.623  51.265  12.541  1.00 16.49           H
ATOM   2167 HG21 VAL A 161      39.953  53.489  11.484  1.00 15.22           H
ATOM   2168 HG22 VAL A 161      41.484  53.717  11.843  1.00 15.22           H
ATOM   2169 HG23 VAL A 161      40.945  54.083  10.394  1.00 15.22           H
ATOM   2170  N   THR A 162      42.874  52.009   7.702  1.00 13.95           N
ATOM   2171  CA  THR A 162      43.217  52.517   6.377  1.00 11.24           C
ATOM   2172  C   THR A 162      44.676  52.969   6.332  1.00 13.53           C
ATOM   2173  O   THR A 162      45.497  52.410   5.594  1.00 13.58           O
ATOM   2174  CB  THR A 162      42.298  53.675   5.928  1.00 11.44           C
ATOM   2175  OG1 THR A 162      40.931  53.274   6.002  1.00 12.35           O
ATOM   2176  CG2 THR A 162      42.606  54.074   4.463  1.00 13.70           C
ATOM   2177  H   THR A 162      42.717  51.164   7.695  1.00 16.56           H
ATOM   2178  HA  THR A 162      43.114  51.797   5.735  1.00 13.31           H
ATOM   2179  HB  THR A 162      42.443  54.447   6.497  1.00 13.55           H
ATOM   2180  HG1 THR A 162      40.433  53.905   5.757  1.00 14.64           H
ATOM   2181 HG21 THR A 162      42.025  54.801   4.189  1.00 16.26           H
ATOM   2182 HG22 THR A 162      43.529  54.362   4.385  1.00 16.26           H
ATOM   2183 HG23 THR A 162      42.461  53.316   3.876  1.00 16.26           H
ATOM   2184  N   GLY A 163      45.017  53.976   7.114  1.00 11.54           N
ATOM   2185  CA  GLY A 163      46.387  54.444   7.122  1.00 11.99           C
ATOM   2186  C   GLY A 163      46.729  55.377   5.983  1.00 13.14           C
ATOM   2187  O   GLY A 163      47.904  55.562   5.688  1.00 13.10           O
ATOM   2188  H   GLY A 163      44.485  54.398   7.641  1.00 13.67           H
ATOM   2189  HA2 GLY A 163      46.557  54.911   7.955  1.00 14.21           H
ATOM   2190  HA3 GLY A 163      46.983  53.681   7.076  1.00 14.21           H
ATOM   2191  N   GLY A 164      45.746  55.960   5.331  1.00 12.88           N
ATOM   2192  CA  GLY A 164      46.006  57.039   4.383  1.00 12.01           C
ATOM   2193  C   GLY A 164      46.317  58.382   5.033  1.00 12.44           C
ATOM   2194  O   GLY A 164      46.006  58.650   6.195  1.00 11.00           O
ATOM   2195  H   GLY A 164      44.915  55.754   5.414  1.00 15.28           H
ATOM   2196  HA2 GLY A 164      46.759  56.794   3.823  1.00 14.24           H
ATOM   2197  HA3 GLY A 164      45.229  57.153   3.813  1.00 14.24           H
ATOM   2198  N   TRP A 165      46.907  59.269   4.221  1.00 11.48           N
ATOM   2199  CA  TRP A 165      47.144  60.634   4.671  1.00 11.48           C
ATOM   2200  C   TRP A 165      45.839  61.265   5.140  1.00 11.57           C
ATOM   2201  O   TRP A 165      45.807  61.981   6.148  1.00 11.45           O
ATOM   2202  CB  TRP A 165      47.761  61.451   3.542  1.00  9.99           C
ATOM   2203  CG  TRP A 165      48.577  62.633   3.974  1.00 12.77           C
ATOM   2204  CD1 TRP A 165      48.357  63.944   3.649  1.00 13.76           C
ATOM   2205  CD2 TRP A 165      49.771  62.617   4.769  1.00 11.11           C
ATOM   2206  NE1 TRP A 165      49.317  64.740   4.215  1.00 13.60           N
ATOM   2207  CE2 TRP A 165      50.211  63.961   4.883  1.00 13.82           C
ATOM   2208  CE3 TRP A 165      50.518  61.613   5.375  1.00 11.84           C
ATOM   2209  CZ2 TRP A 165      51.344  64.323   5.613  1.00 13.06           C
ATOM   2210  CZ3 TRP A 165      51.654  61.984   6.097  1.00 17.27           C
ATOM   2211  CH2 TRP A 165      52.050  63.318   6.196  1.00 14.32           C
ATOM   2212  H   TRP A 165      47.174  59.104   3.420  1.00 13.60           H
ATOM   2213  HA  TRP A 165      47.765  60.624   5.416  1.00 13.60           H
ATOM   2214  HB2 TRP A 165      48.341  60.871   3.024  1.00 11.81           H
ATOM   2215  HB3 TRP A 165      47.046  61.783   2.976  1.00 11.81           H
ATOM   2216  HD1 TRP A 165      47.643  64.253   3.139  1.00 16.34           H
ATOM   2217  HE1 TRP A 165      49.364  65.595   4.136  1.00 16.14           H
ATOM   2218  HE3 TRP A 165      50.262  60.721   5.310  1.00 14.03           H
ATOM   2219  HZ2 TRP A 165      51.613  65.211   5.685  1.00 15.49           H
ATOM   2220  HZ3 TRP A 165      52.164  61.327   6.512  1.00 20.55           H
ATOM   2221  HH2 TRP A 165      52.811  63.527   6.686  1.00 17.01           H
ATOM   2222  N   VAL A 166      44.744  60.930   4.466  1.00 10.90           N
ATOM   2223  CA  VAL A 166      43.409  61.448   4.751  1.00 10.43           C
ATOM   2224  C   VAL A 166      42.420  60.293   4.630  1.00  9.02           C
ATOM   2225  O   VAL A 166      42.789  59.153   4.329  1.00 10.01           O
ATOM   2226  CB  VAL A 166      42.999  62.601   3.802  1.00 10.38           C
ATOM   2227  CG1 VAL A 166      43.974  63.781   3.912  1.00 11.29           C
ATOM   2228  CG2 VAL A 166      42.920  62.118   2.346  1.00 10.72           C
ATOM   2229  H   VAL A 166      44.751  60.378   3.807  1.00 12.90           H
ATOM   2230  HA  VAL A 166      43.382  61.779   5.662  1.00 12.34           H
ATOM   2231  HB  VAL A 166      42.119  62.918   4.058  1.00 12.28           H
ATOM   2232 HG11 VAL A 166      43.689  64.483   3.307  1.00 13.37           H
ATOM   2233 HG12 VAL A 166      43.971  64.108   4.825  1.00 13.37           H
ATOM   2234 HG13 VAL A 166      44.864  63.478   3.672  1.00 13.37           H
ATOM   2235 HG21 VAL A 166      42.661  62.863   1.781  1.00 12.69           H
ATOM   2236 HG22 VAL A 166      43.790  61.785   2.077  1.00 12.69           H
ATOM   2237 HG23 VAL A 166      42.259  61.410   2.284  1.00 12.69           H
ATOM   2238  N   MET A 167      41.145  60.595   4.900  1.00  9.69           N
ATOM   2239  CA  MET A 167      39.995  59.783   4.502  1.00 11.11           C
ATOM   2240  C   MET A 167      39.385  60.437   3.268  1.00 12.27           C
ATOM   2241  O   MET A 167      38.618  61.411   3.398  1.00 12.04           O
ATOM   2242  CB  MET A 167      38.971  59.683   5.638  1.00 10.68           C
ATOM   2243  CG  MET A 167      37.674  58.937   5.313  1.00 10.91           C
ATOM   2244  SD  MET A 167      36.547  59.012   6.723  1.00 11.53           S
ATOM   2245  CE  MET A 167      37.574  58.214   7.993  1.00 12.95           C
ATOM   2246  H   MET A 167      40.915  61.301   5.335  1.00 11.45           H
ATOM   2247  HA  MET A 167      40.294  58.888   4.278  1.00 13.16           H
ATOM   2248  HB2 MET A 167      39.389  59.224   6.384  1.00 12.64           H
ATOM   2249  HB3 MET A 167      38.727  60.582   5.909  1.00 12.64           H
ATOM   2250  HG2 MET A 167      37.243  59.353   4.550  1.00 12.91           H
ATOM   2251  HG3 MET A 167      37.873  58.006   5.126  1.00 12.91           H
ATOM   2252  HE1 MET A 167      37.078  58.186   8.827  1.00 15.36           H
ATOM   2253  HE2 MET A 167      37.789  57.314   7.705  1.00 15.36           H
ATOM   2254  HE3 MET A 167      38.388  58.729   8.109  1.00 15.36           H
ATOM   2255  N   PRO A 168      39.717  59.991   2.052  1.00 10.24           N
ATOM   2256  CA  PRO A 168      39.434  60.822   0.881  1.00  9.98           C
ATOM   2257  C   PRO A 168      37.970  60.821   0.489  1.00 13.62           C
ATOM   2258  O   PRO A 168      37.226  59.871   0.736  1.00  9.36           O
ATOM   2259  CB  PRO A 168      40.292  60.192  -0.225  1.00  9.67           C
ATOM   2260  CG  PRO A 168      40.416  58.759   0.170  1.00 10.24           C
ATOM   2261  CD  PRO A 168      40.483  58.776   1.696  1.00 10.20           C
ATOM   2262  HA  PRO A 168      39.727  61.734   1.036  1.00 11.80           H
ATOM   2263  HB2 PRO A 168      39.841  60.276  -1.080  1.00 11.42           H
ATOM   2264  HB3 PRO A 168      41.163  60.619  -0.250  1.00 11.42           H
ATOM   2265  HG2 PRO A 168      39.637  58.267  -0.134  1.00 12.12           H
ATOM   2266  HG3 PRO A 168      41.228  58.384  -0.206  1.00 12.12           H
ATOM   2267  HD2 PRO A 168      40.057  57.986   2.063  1.00 12.06           H
ATOM   2268  HD3 PRO A 168      41.403  58.856   1.993  1.00 12.06           H
ATOM   2269  N   ASP A 169      37.591  61.902  -0.165  1.00 11.71           N
ATOM   2270  CA  ASP A 169      36.441  61.891  -1.040  1.00 11.95           C
ATOM   2271  C   ASP A 169      36.547  60.714  -1.994  1.00 13.85           C
ATOM   2272  O   ASP A 169      37.640  60.358  -2.440  1.00  9.82           O
ATOM   2273  CB  ASP A 169      36.361  63.196  -1.834  1.00  9.52           C
ATOM   2274  CG  ASP A 169      35.217  63.216  -2.813  1.00 10.88           C
ATOM   2275  OD1 ASP A 169      34.115  62.702  -2.484  1.00  8.63           O
ATOM   2276  OD2 ASP A 169      35.388  63.826  -3.880  1.00 10.77           O1-
ATOM   2277  H   ASP A 169      37.989  62.663  -0.118  1.00 13.87           H
ATOM   2278  HA  ASP A 169      35.631  61.795  -0.515  1.00 14.16           H
ATOM   2279  HB2 ASP A 169      36.239  63.935  -1.217  1.00 11.24           H
ATOM   2280  HB3 ASP A 169      37.184  63.314  -2.333  1.00 11.24           H
ATOM   2281  N   GLU A 170      35.399  60.104  -2.304  1.00 12.67           N
ATOM   2282  CA  GLU A 170      35.367  59.003  -3.262  1.00 13.19           C
ATOM   2283  C   GLU A 170      34.646  59.356  -4.555  1.00 10.01           C
ATOM   2284  O   GLU A 170      34.655  58.550  -5.496  1.00 10.26           O
ATOM   2285  CB  GLU A 170      34.747  57.753  -2.602  1.00 11.59           C
ATOM   2286  CG  GLU A 170      35.554  57.304  -1.399  1.00 13.08           C
ATOM   2287  CD  GLU A 170      35.000  56.070  -0.692  1.00 12.54           C
ATOM   2288  OE1 GLU A 170      34.225  55.304  -1.311  1.00 10.48           O
ATOM   2289  OE2 GLU A 170      35.399  55.845   0.483  1.00 13.45           O1-
ATOM   2290  H   GLU A 170      34.632  60.309  -1.975  1.00 15.03           H
ATOM   2291  HA  GLU A 170      36.281  58.780  -3.496  1.00 15.65           H
ATOM   2292  HB2 GLU A 170      33.847  57.961  -2.305  1.00 13.74           H
ATOM   2293  HB3 GLU A 170      34.729  57.027  -3.245  1.00 13.74           H
ATOM   2294  HG2 GLU A 170      36.456  57.097  -1.689  1.00 15.51           H
ATOM   2295  HG3 GLU A 170      35.577  58.028  -0.753  1.00 15.51           H
ATOM   2296  N   ALA A 171      34.079  60.552  -4.656  1.00 11.82           N
ATOM   2297  CA  ALA A 171      33.361  60.938  -5.869  1.00  8.09           C
ATOM   2298  C   ALA A 171      34.247  61.663  -6.882  1.00 11.54           C
ATOM   2299  O   ALA A 171      34.244  61.329  -8.071  1.00 10.85           O
ATOM   2300  CB  ALA A 171      32.172  61.834  -5.531  1.00 12.46           C
ATOM   2301  H   ALA A 171      34.094  61.155  -4.043  1.00 14.00           H
ATOM   2302  HA  ALA A 171      33.018  60.138  -6.296  1.00  9.54           H
ATOM   2303  HB1 ALA A 171      31.716  62.075  -6.353  1.00 14.77           H
ATOM   2304  HB2 ALA A 171      31.569  61.350  -4.946  1.00 14.77           H
ATOM   2305  HB3 ALA A 171      32.496  62.633  -5.086  1.00 14.77           H
ATOM   2306  N   ASN A 172      34.923  62.720  -6.438  1.00 11.62           N
ATOM   2307  CA  ASN A 172      35.666  63.608  -7.313  1.00  9.05           C
ATOM   2308  C   ASN A 172      37.120  63.182  -7.478  1.00  9.20           C
ATOM   2309  O   ASN A 172      37.799  63.613  -8.411  1.00 10.64           O
ATOM   2310  CB  ASN A 172      35.641  65.019  -6.716  1.00  8.46           C
ATOM   2311  CG  ASN A 172      34.234  65.590  -6.601  1.00 11.62           C
ATOM   2312  OD1 ASN A 172      33.571  65.841  -7.612  1.00 11.62           O
ATOM   2313  ND2 ASN A 172      33.785  65.810  -5.368  1.00 10.85           N
ATOM   2314  H   ASN A 172      34.964  62.946  -5.609  1.00 13.77           H
ATOM   2315  HA  ASN A 172      35.248  63.631  -8.187  1.00 10.69           H
ATOM   2316  HB2 ASN A 172      36.027  64.993  -5.827  1.00  9.98           H
ATOM   2317  HB3 ASN A 172      36.158  65.611  -7.284  1.00  9.98           H
ATOM   2318 HD21 ASN A 172      32.996  66.132  -5.248  1.00 12.84           H
ATOM   2319 HD22 ASN A 172      34.283  65.631  -4.690  1.00 12.84           H
ATOM   2320  N   SER A 173      37.589  62.373  -6.549  1.00 10.25           N
ATOM   2321  CA  SER A 173      38.984  61.951  -6.461  1.00 11.84           C
ATOM   2322  C   SER A 173      39.390  61.114  -7.657  1.00  9.57           C
ATOM   2323  O   SER A 173      38.655  60.218  -8.053  1.00  8.69           O
ATOM   2324  CB  SER A 173      39.141  61.113  -5.190  1.00 10.37           C
ATOM   2325  OG  SER A 173      39.069  61.999  -4.100  1.00 47.73           O
ATOM   2326  H   SER A 173      37.099  62.036  -5.928  1.00 12.13           H
ATOM   2327  HA  SER A 173      39.564  62.727  -6.404  1.00 14.03           H
ATOM   2328  HB2 SER A 173      38.422  60.465  -5.134  1.00 12.26           H
ATOM   2329  HB3 SER A 173      40.004  60.670  -5.195  1.00 12.26           H
ATOM   2330  HG  SER A 173      39.152  61.575  -3.380  1.00 57.10           H
ATOM   2331  N   HIS A 174      40.570  61.402  -8.228  1.00 10.15           N
ATOM   2332  CA  HIS A 174      41.164  60.514  -9.216  1.00 12.87           C
ATOM   2333  C   HIS A 174      41.829  59.322  -8.521  1.00 10.04           C
ATOM   2334  O   HIS A 174      42.453  59.468  -7.467  1.00  9.05           O
ATOM   2335  CB  HIS A 174      42.176  61.265 -10.072  1.00 16.82           C
ATOM   2336  CG  HIS A 174      42.398  60.616 -11.394  1.00 11.95           C
ATOM   2337  ND1 HIS A 174      43.062  59.412 -11.519  1.00 11.79           N
ATOM   2338  CD2 HIS A 174      41.954  60.941 -12.630  1.00 10.47           C
ATOM   2339  CE1 HIS A 174      43.043  59.043 -12.790  1.00 13.50           C
ATOM   2340  NE2 HIS A 174      42.374  59.950 -13.480  1.00 11.52           N
ATOM   2341  H   HIS A 174      41.037  62.103  -8.056  1.00 12.01           H
ATOM   2342  HA  HIS A 174      40.467  60.175  -9.799  1.00 15.27           H
ATOM   2343  HB2 HIS A 174      43.026  61.294  -9.605  1.00 20.01           H
ATOM   2344  HB3 HIS A 174      41.852  62.166 -10.229  1.00 20.01           H
ATOM   2345  HD2 HIS A 174      41.460  61.694 -12.860  1.00 12.39           H
ATOM   2346  HE1 HIS A 174      43.440  58.278 -13.140  1.00 16.02           H
ATOM   2347  HE2 HIS A 174      42.243  59.934 -14.330  1.00 13.65           H
ATOM   2348  N   TRP A 175      41.676  58.129  -9.103  1.00 10.23           N
ATOM   2349  CA  TRP A 175      42.246  56.944  -8.470  1.00 10.84           C
ATOM   2350  C   TRP A 175      43.732  57.101  -8.262  1.00 10.80           C
ATOM   2351  O   TRP A 175      44.269  56.616  -7.259  1.00 10.92           O
ATOM   2352  CB  TRP A 175      41.960  55.663  -9.272  1.00 10.78           C
ATOM   2353  CG  TRP A 175      42.795  55.460 -10.528  1.00 11.98           C
ATOM   2354  CD1 TRP A 175      42.482  55.825 -11.814  1.00 11.49           C
ATOM   2355  CD2 TRP A 175      44.079  54.826 -10.594  1.00 10.52           C
ATOM   2356  NE1 TRP A 175      43.496  55.452 -12.672  1.00 11.28           N
ATOM   2357  CE2 TRP A 175      44.489  54.844 -11.947  1.00 10.98           C
ATOM   2358  CE3 TRP A 175      44.925  54.260  -9.632  1.00  9.87           C
ATOM   2359  CZ2 TRP A 175      45.701  54.314 -12.365  1.00 10.52           C
ATOM   2360  CZ3 TRP A 175      46.137  53.719 -10.060  1.00  9.37           C
ATOM   2361  CH2 TRP A 175      46.509  53.756 -11.419  1.00 11.10           C
ATOM   2362  H   TRP A 175      41.260  57.984  -9.842  1.00 12.10           H
ATOM   2363  HA  TRP A 175      41.839  56.838  -7.596  1.00 12.83           H
ATOM   2364  HB2 TRP A 175      42.119  54.900  -8.694  1.00 12.75           H
ATOM   2365  HB3 TRP A 175      41.029  55.674  -9.542  1.00 12.75           H
ATOM   2366  HD1 TRP A 175      41.696  56.252 -12.071  1.00 13.62           H
ATOM   2367  HE1 TRP A 175      43.508  55.587 -13.521  1.00 13.36           H
ATOM   2368  HE3 TRP A 175      44.679  54.233  -8.735  1.00 11.67           H
ATOM   2369  HZ2 TRP A 175      45.950  54.333 -13.261  1.00 12.44           H
ATOM   2370  HZ3 TRP A 175      46.712  53.336  -9.438  1.00 11.06           H
ATOM   2371  HH2 TRP A 175      47.326  53.393 -11.676  1.00 13.14           H
ATOM   2372  N   ARG A 176      44.415  57.796  -9.170  1.00  9.91           N
ATOM   2373  CA  ARG A 176      45.840  58.021  -8.986  1.00  8.50           C
ATOM   2374  C   ARG A 176      46.134  58.767  -7.682  1.00 10.20           C
ATOM   2375  O   ARG A 176      47.097  58.434  -6.973  1.00 11.55           O
ATOM   2376  CB  ARG A 176      46.389  58.777 -10.203  1.00 12.69           C
ATOM   2377  CG  ARG A 176      46.440  57.895 -11.453  1.00 12.56           C
ATOM   2378  CD  ARG A 176      46.430  58.711 -12.725  1.00 11.61           C
ATOM   2379  NE  ARG A 176      47.522  59.679 -12.820  1.00 12.27           N
ATOM   2380  CZ  ARG A 176      47.655  60.522 -13.854  1.00 12.24           C
ATOM   2381  NH1 ARG A 176      46.770  60.505 -14.859  1.00 12.86           N
ATOM   2382  NH2 ARG A 176      48.642  61.394 -13.871  1.00 13.36           N1+
ATOM   2383  H   ARG A 176      44.082  58.139  -9.885  1.00 11.71           H
ATOM   2384  HA  ARG A 176      46.289  57.163  -8.943  1.00 10.02           H
ATOM   2385  HB2 ARG A 176      45.815  59.536 -10.392  1.00 15.05           H
ATOM   2386  HB3 ARG A 176      47.290  59.079 -10.010  1.00 15.05           H
ATOM   2387  HG2 ARG A 176      47.255  57.369 -11.438  1.00 14.89           H
ATOM   2388  HG3 ARG A 176      45.666  57.312 -11.462  1.00 14.89           H
ATOM   2389  HD2 ARG A 176      46.503  58.108 -13.482  1.00 13.76           H
ATOM   2390  HD3 ARG A 176      45.595  59.201 -12.775  1.00 13.76           H
ATOM   2391  HE  ARG A 176      47.984  59.834 -12.111  1.00 14.55           H
ATOM   2392 HH11 ARG A 176      46.118  59.945 -14.848  1.00 15.26           H
ATOM   2393 HH12 ARG A 176      46.859  61.048 -15.520  1.00 15.26           H
ATOM   2394 HH21 ARG A 176      49.214  61.409 -13.229  1.00 15.85           H
ATOM   2395 HH22 ARG A 176      48.730  61.930 -14.537  1.00 15.85           H
ATOM   2396  N   ASN A 177      45.311  59.760  -7.330  1.00 10.92           N
ATOM   2397  CA  ASN A 177      45.544  60.512  -6.091  1.00  8.98           C
ATOM   2398  C   ASN A 177      45.030  59.788  -4.858  1.00 10.34           C
ATOM   2399  O   ASN A 177      45.576  59.972  -3.747  1.00  9.59           O
ATOM   2400  CB  ASN A 177      44.911  61.890  -6.183  1.00  7.90           C
ATOM   2401  CG  ASN A 177      45.598  62.757  -7.186  1.00 12.23           C
ATOM   2402  OD1 ASN A 177      46.768  62.560  -7.482  1.00 10.73           O
ATOM   2403  ND2 ASN A 177      44.865  63.712  -7.734  1.00 13.81           N
ATOM   2404  H   ASN A 177      44.624  60.013  -7.780  1.00 12.93           H
ATOM   2405  HA  ASN A 177      46.500  60.635  -5.980  1.00 10.60           H
ATOM   2406  HB2 ASN A 177      43.983  61.796  -6.450  1.00  9.30           H
ATOM   2407  HB3 ASN A 177      44.968  62.325  -5.318  1.00  9.30           H
ATOM   2408 HD21 ASN A 177      45.212  64.240  -8.318  1.00 16.39           H
ATOM   2409 HD22 ASN A 177      44.040  63.806  -7.507  1.00 16.39           H
ATOM   2410  N   VAL A 178      44.026  58.937  -5.031  1.00  9.88           N
ATOM   2411  CA  VAL A 178      43.628  58.079  -3.931  1.00 10.77           C
ATOM   2412  C   VAL A 178      44.799  57.167  -3.565  1.00  9.83           C
ATOM   2413  O   VAL A 178      45.118  56.970  -2.386  1.00  9.53           O
ATOM   2414  CB  VAL A 178      42.359  57.276  -4.298  1.00 12.54           C
ATOM   2415  CG1 VAL A 178      42.048  56.232  -3.207  1.00 12.31           C
ATOM   2416  CG2 VAL A 178      41.140  58.208  -4.579  1.00 14.21           C
ATOM   2417  H   VAL A 178      43.573  58.839  -5.755  1.00 11.68           H
ATOM   2418  HA  VAL A 178      43.422  58.629  -3.159  1.00 12.75           H
ATOM   2419  HB  VAL A 178      42.539  56.787  -5.116  1.00 14.87           H
ATOM   2420 HG11 VAL A 178      41.250  55.741  -3.458  1.00 14.59           H
ATOM   2421 HG12 VAL A 178      42.800  55.624  -3.128  1.00 14.59           H
ATOM   2422 HG13 VAL A 178      41.904  56.690  -2.364  1.00 14.59           H
ATOM   2423 HG21 VAL A 178      40.371  57.661  -4.804  1.00 16.88           H
ATOM   2424 HG22 VAL A 178      40.953  58.731  -3.785  1.00 16.88           H
ATOM   2425 HG23 VAL A 178      41.356  58.796  -5.320  1.00 16.88           H
ATOM   2426  N   LEU A 179      45.459  56.599  -4.583  1.00  9.80           N
ATOM   2427  CA  LEU A 179      46.636  55.777  -4.349  1.00  8.89           C
ATOM   2428  C   LEU A 179      47.782  56.591  -3.757  1.00 10.21           C
ATOM   2429  O   LEU A 179      48.466  56.125  -2.831  1.00 12.00           O
ATOM   2430  CB  LEU A 179      47.092  55.117  -5.647  1.00 10.22           C
ATOM   2431  CG  LEU A 179      48.388  54.268  -5.502  1.00 11.96           C
ATOM   2432  CD1 LEU A 179      48.218  53.170  -4.425  1.00 10.96           C
ATOM   2433  CD2 LEU A 179      48.741  53.675  -6.832  1.00 13.59           C
ATOM   2434  H   LEU A 179      45.241  56.679  -5.411  1.00 11.58           H
ATOM   2435  HA  LEU A 179      46.411  55.075  -3.718  1.00 10.49           H
ATOM   2436  HB2 LEU A 179      46.388  54.530  -5.963  1.00 12.08           H
ATOM   2437  HB3 LEU A 179      47.264  55.809  -6.305  1.00 12.08           H
ATOM   2438  HG  LEU A 179      49.116  54.847  -5.228  1.00 14.18           H
ATOM   2439 HD11 LEU A 179      49.042  52.661  -4.361  1.00 12.98           H
ATOM   2440 HD12 LEU A 179      48.022  53.590  -3.573  1.00 12.98           H
ATOM   2441 HD13 LEU A 179      47.488  52.586  -4.682  1.00 12.98           H
ATOM   2442 HD21 LEU A 179      49.549  53.147  -6.737  1.00 16.13           H
ATOM   2443 HD22 LEU A 179      48.010  53.111  -7.131  1.00 16.13           H
ATOM   2444 HD23 LEU A 179      48.888  54.392  -7.469  1.00 16.13           H
ATOM   2445  N   LEU A 180      47.997  57.814  -4.269  1.00  9.21           N
ATOM   2446  CA  LEU A 180      49.077  58.664  -3.763  1.00  8.76           C
ATOM   2447  C   LEU A 180      48.919  58.899  -2.256  1.00  9.70           C
ATOM   2448  O   LEU A 180      49.864  58.700  -1.474  1.00 11.64           O
ATOM   2449  CB  LEU A 180      49.096  59.981  -4.539  1.00  8.71           C
ATOM   2450  CG  LEU A 180      50.200  60.977  -4.201  1.00 10.20           C
ATOM   2451  CD1 LEU A 180      51.514  60.403  -4.746  1.00 14.12           C
ATOM   2452  CD2 LEU A 180      49.877  62.387  -4.720  1.00 13.31           C
ATOM   2453  H   LEU A 180      47.535  58.167  -4.902  1.00 10.88           H
ATOM   2454  HA  LEU A 180      49.926  58.218  -3.909  1.00 10.34           H
ATOM   2455  HB2 LEU A 180      49.180  59.772  -5.483  1.00 10.27           H
ATOM   2456  HB3 LEU A 180      48.250  60.430  -4.387  1.00 10.27           H
ATOM   2457  HG  LEU A 180      50.282  61.033  -3.236  1.00 12.06           H
ATOM   2458 HD11 LEU A 180      52.235  61.019  -4.544  1.00 16.76           H
ATOM   2459 HD12 LEU A 180      51.682  59.546  -4.324  1.00 16.76           H
ATOM   2460 HD13 LEU A 180      51.434  60.289  -5.706  1.00 16.76           H
ATOM   2461 HD21 LEU A 180      50.604  62.984  -4.483  1.00 15.80           H
ATOM   2462 HD22 LEU A 180      49.778  62.353  -5.684  1.00 15.80           H
ATOM   2463 HD23 LEU A 180      49.052  62.692  -4.313  1.00 15.80           H
ATOM   2464  N   GLN A 181      47.715  59.273  -1.819  1.00  8.72           N
ATOM   2465  CA  GLN A 181      47.545  59.612  -0.408  1.00 10.67           C
ATOM   2466  C   GLN A 181      47.547  58.371   0.475  1.00 10.16           C
ATOM   2467  O   GLN A 181      48.058  58.432   1.597  1.00  9.72           O
ATOM   2468  CB  GLN A 181      46.280  60.449  -0.198  1.00  9.08           C
ATOM   2469  CG  GLN A 181      44.947  59.732  -0.425  1.00 10.48           C
ATOM   2470  CD  GLN A 181      44.573  58.798   0.714  1.00 11.17           C
ATOM   2471  OE1 GLN A 181      44.867  59.054   1.887  1.00 10.32           O
ATOM   2472  NE2 GLN A 181      43.963  57.690   0.366  1.00 10.59           N
ATOM   2473  H   GLN A 181      47.006  59.337  -2.300  1.00 10.29           H
ATOM   2474  HA  GLN A 181      48.298  60.158  -0.135  1.00 12.62           H
ATOM   2475  HB2 GLN A 181      46.280  60.776   0.715  1.00 10.72           H
ATOM   2476  HB3 GLN A 181      46.310  61.203  -0.809  1.00 10.72           H
ATOM   2477  HG2 GLN A 181      44.243  60.394  -0.512  1.00 12.40           H
ATOM   2478  HG3 GLN A 181      45.007  59.204  -1.237  1.00 12.40           H
ATOM   2479 HE21 GLN A 181      43.799  57.531  -0.463  1.00 12.53           H
ATOM   2480 HE22 GLN A 181      43.727  57.122   0.968  1.00 12.53           H
ATOM   2481  N   LEU A 182      47.057  57.223  -0.030  1.00 10.45           N
ATOM   2482  CA  LEU A 182      47.170  55.987   0.720  1.00 10.74           C
ATOM   2483  C   LEU A 182      48.636  55.638   0.911  1.00 10.74           C
ATOM   2484  O   LEU A 182      49.068  55.279   2.014  1.00  8.98           O
ATOM   2485  CB  LEU A 182      46.439  54.838  -0.006  1.00  9.32           C
ATOM   2486  CG  LEU A 182      46.439  53.481   0.678  1.00 10.48           C
ATOM   2487  CD1 LEU A 182      45.677  53.455   2.023  1.00  9.62           C
ATOM   2488  CD2 LEU A 182      45.901  52.371  -0.276  1.00 12.23           C
ATOM   2489  H   LEU A 182      46.664  57.147  -0.791  1.00 12.36           H
ATOM   2490  HA  LEU A 182      46.766  56.102   1.595  1.00 12.72           H
ATOM   2491  HB2 LEU A 182      45.512  55.098  -0.125  1.00 11.01           H
ATOM   2492  HB3 LEU A 182      46.851  54.719  -0.876  1.00 11.01           H
ATOM   2493  HG  LEU A 182      47.361  53.253   0.878  1.00 12.39           H
ATOM   2494 HD11 LEU A 182      45.723  52.560   2.394  1.00 11.37           H
ATOM   2495 HD12 LEU A 182      46.089  54.088   2.631  1.00 11.37           H
ATOM   2496 HD13 LEU A 182      44.752  53.702   1.865  1.00 11.37           H
ATOM   2497 HD21 LEU A 182      45.915  51.521   0.190  1.00 14.50           H
ATOM   2498 HD22 LEU A 182      44.993  52.592  -0.536  1.00 14.50           H
ATOM   2499 HD23 LEU A 182      46.470  52.328  -1.061  1.00 14.50           H
ATOM   2500  N   THR A 183      49.420  55.790  -0.160  1.00 10.35           N
ATOM   2501  CA  THR A 183      50.832  55.443  -0.126  1.00  9.96           C
ATOM   2502  C   THR A 183      51.570  56.378   0.823  1.00 10.21           C
ATOM   2503  O   THR A 183      52.460  55.947   1.586  1.00 11.79           O
ATOM   2504  CB  THR A 183      51.420  55.490  -1.556  1.00 10.19           C
ATOM   2505  OG1 THR A 183      50.737  54.571  -2.422  1.00 10.83           O
ATOM   2506  CG2 THR A 183      52.909  55.141  -1.540  1.00 12.63           C
ATOM   2507  H   THR A 183      49.152  56.094  -0.918  1.00 12.24           H
ATOM   2508  HA  THR A 183      50.927  54.537   0.209  1.00 11.78           H
ATOM   2509  HB  THR A 183      51.325  56.388  -1.909  1.00 12.06           H
ATOM   2510  HG1 THR A 183      49.922  54.768  -2.463  1.00 12.82           H
ATOM   2511 HG21 THR A 183      53.267  55.173  -2.441  1.00 14.98           H
ATOM   2512 HG22 THR A 183      53.392  55.774  -0.986  1.00 14.98           H
ATOM   2513 HG23 THR A 183      53.037  54.248  -1.182  1.00 14.98           H
ATOM   2514  N   GLU A 184      51.226  57.667   0.794  1.00 10.40           N
ATOM   2515  CA  GLU A 184      51.908  58.624   1.659  1.00 12.20           C
ATOM   2516  C   GLU A 184      51.709  58.273   3.137  1.00 13.05           C
ATOM   2517  O   GLU A 184      52.663  58.254   3.925  1.00 11.38           O
ATOM   2518  CB  GLU A 184      51.407  60.033   1.349  1.00 12.55           C
ATOM   2519  CG  GLU A 184      52.275  61.136   1.899  1.00 14.70           C
ATOM   2520  CD  GLU A 184      53.659  61.231   1.245  1.00 15.72           C
ATOM   2521  OE1 GLU A 184      53.834  60.836   0.073  1.00 14.80           O
ATOM   2522  OE2 GLU A 184      54.581  61.721   1.936  1.00 15.69           O1-
ATOM   2523  H   GLU A 184      50.615  58.005   0.293  1.00 12.31           H
ATOM   2524  HA  GLU A 184      52.859  58.597   1.471  1.00 14.46           H
ATOM   2525  HB2 GLU A 184      51.366  60.143   0.386  1.00 14.88           H
ATOM   2526  HB3 GLU A 184      50.521  60.138   1.728  1.00 14.88           H
ATOM   2527  HG2 GLU A 184      51.824  61.984   1.762  1.00 17.46           H
ATOM   2528  HG3 GLU A 184      52.406  60.984   2.848  1.00 17.46           H
ATOM   2529  N   GLY A 185      50.470  57.991   3.526  1.00 11.26           N
ATOM   2530  CA  GLY A 185      50.189  57.577   4.900  1.00 13.26           C
ATOM   2531  C   GLY A 185      50.794  56.236   5.265  1.00 13.02           C
ATOM   2532  O   GLY A 185      51.394  56.078   6.337  1.00 10.15           O
ATOM   2533  H   GLY A 185      49.777  58.031   3.018  1.00 13.34           H
ATOM   2534  HA2 GLY A 185      50.537  58.244   5.512  1.00 15.74           H
ATOM   2535  HA3 GLY A 185      49.229  57.521   5.025  1.00 15.74           H
ATOM   2536  N   GLN A 186      50.634  55.239   4.396  1.00 10.61           N
ATOM   2537  CA  GLN A 186      51.152  53.919   4.750  1.00 12.10           C
ATOM   2538  C   GLN A 186      52.675  53.858   4.726  1.00 15.62           C
ATOM   2539  O   GLN A 186      53.274  53.104   5.498  1.00 14.58           O
ATOM   2540  CB  GLN A 186      50.575  52.849   3.831  1.00  9.91           C
ATOM   2541  CG  GLN A 186      49.069  52.644   4.063  1.00 12.03           C
ATOM   2542  CD  GLN A 186      48.639  51.218   3.781  1.00 15.26           C
ATOM   2543  OE1 GLN A 186      49.250  50.522   2.984  1.00 18.99           O
ATOM   2544  NE2 GLN A 186      47.599  50.770   4.460  1.00 14.53           N
ATOM   2545  H   GLN A 186      50.247  55.294   3.630  1.00 12.56           H
ATOM   2546  HA  GLN A 186      50.867  53.710   5.653  1.00 14.34           H
ATOM   2547  HB2 GLN A 186      50.706  53.118   2.908  1.00 11.72           H
ATOM   2548  HB3 GLN A 186      51.025  52.007   4.001  1.00 11.72           H
ATOM   2549  HG2 GLN A 186      48.859  52.846   4.988  1.00 14.26           H
ATOM   2550  HG3 GLN A 186      48.573  53.232   3.472  1.00 14.26           H
ATOM   2551 HE21 GLN A 186      47.203  51.281   5.027  1.00 17.26           H
ATOM   2552 HE22 GLN A 186      47.317  49.967   4.335  1.00 17.26           H
ATOM   2553  N   THR A 187      53.331  54.627   3.863  1.00 13.38           N
ATOM   2554  CA  THR A 187      54.783  54.591   3.877  1.00 11.32           C
ATOM   2555  C   THR A 187      55.297  55.166   5.193  1.00 13.34           C
ATOM   2556  O   THR A 187      56.230  54.632   5.807  1.00 12.22           O
ATOM   2557  CB  THR A 187      55.315  55.343   2.665  1.00 12.65           C
ATOM   2558  OG1 THR A 187      54.869  54.676   1.464  1.00 10.78           O
ATOM   2559  CG2 THR A 187      56.842  55.376   2.633  1.00 12.90           C
ATOM   2560  H   THR A 187      52.976  55.156   3.285  1.00 15.88           H
ATOM   2561  HA  THR A 187      55.079  53.669   3.815  1.00 13.41           H
ATOM   2562  HB  THR A 187      54.985  56.254   2.675  1.00 15.00           H
ATOM   2563  HG1 THR A 187      54.029  54.663   1.438  1.00 12.76           H
ATOM   2564 HG21 THR A 187      57.147  55.861   1.851  1.00 15.30           H
ATOM   2565 HG22 THR A 187      57.181  55.816   3.429  1.00 15.30           H
ATOM   2566 HG23 THR A 187      57.192  54.472   2.600  1.00 15.30           H
ATOM   2567  N   TRP A 188      54.664  56.232   5.665  1.00 13.54           N
ATOM   2568  CA  TRP A 188      55.028  56.785   6.958  1.00 15.26           C
ATOM   2569  C   TRP A 188      54.818  55.747   8.055  1.00 14.59           C
ATOM   2570  O   TRP A 188      55.711  55.508   8.868  1.00 14.58           O
ATOM   2571  CB  TRP A 188      54.210  58.054   7.238  1.00 15.13           C
ATOM   2572  CG  TRP A 188      54.661  58.786   8.471  1.00 16.02           C
ATOM   2573  CD1 TRP A 188      55.549  59.831   8.531  1.00 20.28           C
ATOM   2574  CD2 TRP A 188      54.294  58.494   9.829  1.00 12.67           C
ATOM   2575  NE1 TRP A 188      55.771  60.178   9.836  1.00 16.79           N
ATOM   2576  CE2 TRP A 188      55.008  59.387  10.653  1.00 19.94           C
ATOM   2577  CE3 TRP A 188      53.454  57.554  10.427  1.00 13.39           C
ATOM   2578  CZ2 TRP A 188      54.892  59.377  12.039  1.00 17.36           C
ATOM   2579  CZ3 TRP A 188      53.354  57.527  11.814  1.00 19.29           C
ATOM   2580  CH2 TRP A 188      54.054  58.440  12.600  1.00 16.58           C
ATOM   2581  H   TRP A 188      54.028  56.647   5.261  1.00 16.08           H
ATOM   2582  HA  TRP A 188      55.967  57.028   6.947  1.00 18.13           H
ATOM   2583  HB2 TRP A 188      54.296  58.657   6.484  1.00 17.98           H
ATOM   2584  HB3 TRP A 188      53.279  57.808   7.361  1.00 17.98           H
ATOM   2585  HD1 TRP A 188      55.963  60.223   7.796  1.00 24.16           H
ATOM   2586  HE1 TRP A 188      56.278  60.821  10.099  1.00 19.97           H
ATOM   2587  HE3 TRP A 188      52.993  56.934   9.909  1.00 15.90           H
ATOM   2588  HZ2 TRP A 188      55.360  59.983  12.567  1.00 20.65           H
ATOM   2589  HZ3 TRP A 188      52.785  56.914  12.221  1.00 22.98           H
ATOM   2590  HH2 TRP A 188      53.952  58.416  13.524  1.00 19.72           H
ATOM   2591  N   LEU A 189      53.656  55.083   8.062  1.00 13.10           N
ATOM   2592  CA  LEU A 189      53.372  54.088   9.099  1.00 14.34           C
ATOM   2593  C   LEU A 189      54.381  52.953   9.094  1.00 12.28           C
ATOM   2594  O   LEU A 189      54.794  52.470  10.163  1.00 13.39           O
ATOM   2595  CB  LEU A 189      51.969  53.498   8.926  1.00 12.99           C
ATOM   2596  CG  LEU A 189      50.808  54.373   9.378  1.00 10.60           C
ATOM   2597  CD1 LEU A 189      49.454  53.671   9.042  1.00 12.16           C
ATOM   2598  CD2 LEU A 189      50.885  54.696  10.893  1.00 13.85           C
ATOM   2599  H   LEU A 189      53.026  55.189   7.486  1.00 15.54           H
ATOM   2600  HA  LEU A 189      53.410  54.518   9.967  1.00 17.03           H
ATOM   2601  HB2 LEU A 189      51.834  53.305   7.985  1.00 15.41           H
ATOM   2602  HB3 LEU A 189      51.921  52.672   9.433  1.00 15.41           H
ATOM   2603  HG  LEU A 189      50.838  55.212   8.892  1.00 12.54           H
ATOM   2604 HD11 LEU A 189      48.724  54.239   9.335  1.00 14.41           H
ATOM   2605 HD12 LEU A 189      49.401  53.531   8.084  1.00 14.41           H
ATOM   2606 HD13 LEU A 189      49.418  52.819   9.504  1.00 14.41           H
ATOM   2607 HD21 LEU A 189      50.129  55.254  11.135  1.00 16.44           H
ATOM   2608 HD22 LEU A 189      50.859  53.866  11.394  1.00 16.44           H
ATOM   2609 HD23 LEU A 189      51.714  55.166  11.073  1.00 16.44           H
ATOM   2610  N   LYS A 190      54.771  52.480   7.917  1.00 10.27           N
ATOM   2611  CA  LYS A 190      55.728  51.383   7.888  1.00 12.25           C
ATOM   2612  C   LYS A 190      57.055  51.825   8.483  1.00 15.80           C
ATOM   2613  O   LYS A 190      57.658  51.107   9.284  1.00 14.42           O
ATOM   2614  CB  LYS A 190      55.949  50.864   6.475  1.00 14.97           C
ATOM   2615  CG  LYS A 190      56.848  49.627   6.419  1.00 16.82           C
ATOM   2616  CD  LYS A 190      57.017  49.177   4.981  1.00 25.10           C
ATOM   2617  CE  LYS A 190      57.575  47.743   4.811  1.00 37.74           C
ATOM   2618  NZ  LYS A 190      58.706  47.522   5.728  1.00 46.71           N1+
ATOM   2619  H   LYS A 190      54.509  52.763   7.148  1.00 12.15           H
ATOM   2620  HA  LYS A 190      55.386  50.651   8.426  1.00 14.52           H
ATOM   2621  HB2 LYS A 190      55.092  50.627   6.089  1.00 17.78           H
ATOM   2622  HB3 LYS A 190      56.368  51.561   5.946  1.00 17.78           H
ATOM   2623  HG2 LYS A 190      57.722  49.843   6.780  1.00 20.01           H
ATOM   2624  HG3 LYS A 190      56.439  48.905   6.922  1.00 20.01           H
ATOM   2625  HD2 LYS A 190      56.152  49.208   4.543  1.00 29.95           H
ATOM   2626  HD3 LYS A 190      57.629  49.784   4.537  1.00 29.95           H
ATOM   2627  HE2 LYS A 190      56.880  47.098   5.019  1.00 45.11           H
ATOM   2628  HE3 LYS A 190      57.888  47.623   3.901  1.00 45.11           H
ATOM   2629  HZ1 LYS A 190      59.023  46.696   5.626  1.00 55.88           H
ATOM   2630  HZ2 LYS A 190      59.356  48.105   5.554  1.00 55.88           H
ATOM   2631  HZ3 LYS A 190      58.440  47.628   6.570  1.00 55.88           H
ATOM   2632  N   GLN A 191      57.507  53.010   8.107  1.00 14.07           N
ATOM   2633  CA  GLN A 191      58.805  53.508   8.548  1.00 16.22           C
ATOM   2634  C   GLN A 191      58.830  53.769  10.052  1.00 20.39           C
ATOM   2635  O   GLN A 191      59.777  53.376  10.738  1.00 20.39           O
ATOM   2636  CB  GLN A 191      59.154  54.770   7.761  1.00 15.91           C
ATOM   2637  CG  GLN A 191      60.503  55.356   8.130  1.00 30.49           C
ATOM   2638  CD  GLN A 191      60.882  56.567   7.282  1.00 28.72           C
ATOM   2639  OE1 GLN A 191      60.150  56.966   6.360  1.00 36.67           O
ATOM   2640  NE2 GLN A 191      62.030  57.169   7.604  1.00 39.74           N
ATOM   2641  H   GLN A 191      57.080  53.552   7.594  1.00 16.70           H
ATOM   2642  HA  GLN A 191      59.480  52.839   8.351  1.00 19.29           H
ATOM   2643  HB2 GLN A 191      59.171  54.555   6.815  1.00 18.92           H
ATOM   2644  HB3 GLN A 191      58.478  55.444   7.934  1.00 18.92           H
ATOM   2645  HG2 GLN A 191      60.481  55.636   9.059  1.00 36.41           H
ATOM   2646  HG3 GLN A 191      61.185  54.678   8.006  1.00 36.41           H
ATOM   2647 HE21 GLN A 191      62.505  56.869   8.256  1.00 47.51           H
ATOM   2648 HE22 GLN A 191      62.294  57.857   7.161  1.00 47.51           H
ATOM   2649  N   PHE A 192      57.814  54.443  10.591  1.00 15.10           N
ATOM   2650  CA  PHE A 192      57.885  54.893  11.976  1.00 14.02           C
ATOM   2651  C   PHE A 192      57.099  54.036  12.970  1.00 19.91           C
ATOM   2652  O   PHE A 192      57.458  54.017  14.155  1.00 21.02           O
ATOM   2653  CB  PHE A 192      57.417  56.348  12.064  1.00 17.51           C
ATOM   2654  CG  PHE A 192      58.335  57.307  11.368  1.00 17.16           C
ATOM   2655  CD1 PHE A 192      58.033  57.800  10.100  1.00 12.69           C
ATOM   2656  CD2 PHE A 192      59.520  57.684  11.954  1.00 17.93           C
ATOM   2657  CE1 PHE A 192      58.879  58.664   9.450  1.00 18.50           C
ATOM   2658  CE2 PHE A 192      60.375  58.557  11.302  1.00 22.87           C
ATOM   2659  CZ  PHE A 192      60.057  59.045  10.056  1.00 23.39           C
ATOM   2660  H   PHE A 192      57.085  54.649  10.182  1.00 17.94           H
ATOM   2661  HA  PHE A 192      58.814  54.872  12.253  1.00 16.64           H
ATOM   2662  HB2 PHE A 192      56.541  56.422  11.654  1.00 20.84           H
ATOM   2663  HB3 PHE A 192      57.368  56.607  12.998  1.00 20.84           H
ATOM   2664  HD1 PHE A 192      57.238  57.546   9.690  1.00 15.05           H
ATOM   2665  HD2 PHE A 192      59.744  57.362  12.797  1.00 21.34           H
ATOM   2666  HE1 PHE A 192      58.658  58.991   8.608  1.00 22.02           H
ATOM   2667  HE2 PHE A 192      61.170  58.815  11.709  1.00 27.27           H
ATOM   2668  HZ  PHE A 192      60.635  59.631   9.623  1.00 27.89           H
ATOM   2669  N   MET A 193      56.069  53.316  12.534  1.00 15.16           N
ATOM   2670  CA  MET A 193      55.231  52.513  13.428  1.00 15.18           C
ATOM   2671  C   MET A 193      55.352  51.025  13.141  1.00 17.29           C
ATOM   2672  O   MET A 193      54.827  50.211  13.913  1.00 15.96           O
ATOM   2673  CB  MET A 193      53.751  52.915  13.325  1.00 16.00           C
ATOM   2674  CG  MET A 193      53.330  54.226  13.996  1.00 22.17           C
ATOM   2675  SD  MET A 193      53.599  54.353  15.816  1.00 26.66           S
ATOM   2676  CE  MET A 193      54.832  55.569  15.511  1.00 21.39           C
ATOM   2677  H   MET A 193      55.830  53.273  11.709  1.00 18.02           H
ATOM   2678  HA  MET A 193      55.514  52.674  14.341  1.00 18.04           H
ATOM   2679  HB2 MET A 193      53.525  52.992  12.385  1.00 19.03           H
ATOM   2680  HB3 MET A 193      53.220  52.209  13.724  1.00 19.03           H
ATOM   2681  HG2 MET A 193      53.825  54.950  13.582  1.00 26.43           H
ATOM   2682  HG3 MET A 193      52.382  54.356  13.837  1.00 26.43           H
ATOM   2683  HE1 MET A 193      55.201  55.864  16.359  1.00 25.49           H
ATOM   2684  HE2 MET A 193      55.531  55.179  14.964  1.00 25.49           H
ATOM   2685  HE3 MET A 193      54.428  56.319  15.047  1.00 25.49           H
ATOM   2686  N   ASN A 194      56.008  50.660  12.042  1.00 13.66           N
ATOM   2687  CA  ASN A 194      56.217  49.273  11.656  1.00 19.49           C
ATOM   2688  C   ASN A 194      54.904  48.504  11.527  1.00 20.55           C
ATOM   2689  O   ASN A 194      54.798  47.351  11.948  1.00 14.61           O
ATOM   2690  CB  ASN A 194      57.144  48.580  12.655  1.00 19.45           C
ATOM   2691  CG  ASN A 194      57.623  47.231  12.160  1.00 26.66           C
ATOM   2692  OD1 ASN A 194      57.723  46.996  10.956  1.00 25.89           O
ATOM   2693  ND2 ASN A 194      57.910  46.335  13.097  1.00 33.66           N
ATOM   2694  H   ASN A 194      56.351  51.220  11.487  1.00 16.22           H
ATOM   2695  HA  ASN A 194      56.653  49.255  10.790  1.00 23.21           H
ATOM   2696  HB2 ASN A 194      56.666  48.443  13.488  1.00 23.16           H
ATOM   2697  HB3 ASN A 194      57.922  49.139  12.806  1.00 23.16           H
ATOM   2698 HD21 ASN A 194      57.815  46.557  13.922  1.00 40.22           H
ATOM   2699  N   VAL A 195      53.889  49.138  10.953  1.00 16.06           N
ATOM   2700  CA  VAL A 195      52.595  48.492  10.760  1.00 16.74           C
ATOM   2701  C   VAL A 195      52.027  48.935   9.419  1.00 16.30           C
ATOM   2702  O   VAL A 195      52.294  50.046   8.951  1.00 13.09           O
ATOM   2703  CB  VAL A 195      51.565  48.797  11.881  1.00 16.49           C
ATOM   2704  CG1 VAL A 195      52.069  48.323  13.259  1.00 26.33           C
ATOM   2705  CG2 VAL A 195      51.183  50.274  11.923  1.00 16.52           C
ATOM   2706  H   VAL A 195      53.923  49.948  10.665  1.00 19.09           H
ATOM   2707  HA  VAL A 195      52.724  47.531  10.728  1.00 19.91           H
ATOM   2708  HB  VAL A 195      50.755  48.300  11.688  1.00 19.61           H
ATOM   2709 HG11 VAL A 195      51.399  48.531  13.929  1.00 31.42           H
ATOM   2710 HG12 VAL A 195      52.219  47.365  13.227  1.00 31.42           H
ATOM   2711 HG13 VAL A 195      52.899  48.781  13.466  1.00 31.42           H
ATOM   2712 HG21 VAL A 195      50.540  50.413  12.636  1.00 19.64           H
ATOM   2713 HG22 VAL A 195      51.980  50.802  12.087  1.00 19.64           H
ATOM   2714 HG23 VAL A 195      50.791  50.523  11.071  1.00 19.64           H
ATOM   2715  N   THR A 196      51.257  48.040   8.808  1.00 12.49           N
ATOM   2716  CA  THR A 196      50.523  48.312   7.572  1.00 15.22           C
ATOM   2717  C   THR A 196      49.079  47.862   7.763  1.00 13.27           C
ATOM   2718  O   THR A 196      48.823  46.641   7.801  1.00 14.98           O
ATOM   2719  CB  THR A 196      51.147  47.576   6.379  1.00 12.76           C
ATOM   2720  OG1 THR A 196      52.518  47.974   6.187  1.00 15.10           O
ATOM   2721  CG2 THR A 196      50.354  47.839   5.108  1.00 17.21           C
ATOM   2722  H   THR A 196      51.140  47.240   9.100  1.00 14.81           H
ATOM   2723  HA  THR A 196      50.531  49.265   7.389  1.00 18.09           H
ATOM   2724  HB  THR A 196      51.120  46.623   6.552  1.00 15.13           H
ATOM   2725  HG1 THR A 196      52.560  48.800   6.041  1.00 17.94           H
ATOM   2726 HG21 THR A 196      50.758  47.369   4.362  1.00 20.48           H
ATOM   2727 HG22 THR A 196      49.441  47.530   5.218  1.00 20.48           H
ATOM   2728 HG23 THR A 196      50.344  48.789   4.914  1.00 20.48           H
ATOM   2729  N   PRO A 197      48.118  48.776   7.864  1.00 12.65           N
ATOM   2730  CA  PRO A 197      46.722  48.368   8.030  1.00 13.59           C
ATOM   2731  C   PRO A 197      46.229  47.500   6.892  1.00 16.58           C
ATOM   2732  O   PRO A 197      46.573  47.708   5.731  1.00 14.15           O
ATOM   2733  CB  PRO A 197      45.975  49.694   8.059  1.00 12.01           C
ATOM   2734  CG  PRO A 197      46.993  50.680   8.599  1.00 14.31           C
ATOM   2735  CD  PRO A 197      48.283  50.235   8.008  1.00 14.23           C
ATOM   2736  HA  PRO A 197      46.598  47.905   8.873  1.00 16.13           H
ATOM   2737  HB2 PRO A 197      45.699  49.937   7.162  1.00 14.23           H
ATOM   2738  HB3 PRO A 197      45.209  49.628   8.651  1.00 14.23           H
ATOM   2739  HG2 PRO A 197      46.770  51.578   8.305  1.00 17.00           H
ATOM   2740  HG3 PRO A 197      47.020  50.629   9.567  1.00 17.00           H
ATOM   2741  HD2 PRO A 197      48.416  50.646   7.140  1.00 16.90           H
ATOM   2742  HD3 PRO A 197      49.016  50.433   8.611  1.00 16.90           H
ATOM   2743  N   THR A 198      45.423  46.504   7.244  1.00 14.72           N
ATOM   2744  CA  THR A 198      44.728  45.688   6.259  1.00 17.69           C
ATOM   2745  C   THR A 198      43.223  45.830   6.381  1.00 10.50           C
ATOM   2746  O   THR A 198      42.495  45.157   5.637  1.00 12.90           O
ATOM   2747  CB  THR A 198      45.079  44.212   6.388  1.00 17.78           C
ATOM   2748  OG1 THR A 198      44.586  43.749   7.646  1.00 15.18           O
ATOM   2749  CG2 THR A 198      46.568  44.000   6.275  1.00 18.87           C
ATOM   2750  H   THR A 198      45.261  46.278   8.058  1.00 17.48           H
ATOM   2751  HA  THR A 198      44.985  45.980   5.371  1.00 21.05           H
ATOM   2752  HB  THR A 198      44.647  43.717   5.675  1.00 21.16           H
ATOM   2753  HG1 THR A 198      44.941  44.184   8.271  1.00 18.04           H
ATOM   2754 HG21 THR A 198      46.776  43.056   6.359  1.00 22.47           H
ATOM   2755 HG22 THR A 198      46.883  44.316   5.414  1.00 22.47           H
ATOM   2756 HG23 THR A 198      47.026  44.487   6.977  1.00 22.47           H
ATOM   2757  N   ALA A 199      42.741  46.723   7.252  1.00 12.26           N
ATOM   2758  CA  ALA A 199      41.332  47.069   7.332  1.00  9.42           C
ATOM   2759  C   ALA A 199      41.141  48.571   7.098  1.00 11.20           C
ATOM   2760  O   ALA A 199      41.877  49.384   7.644  1.00 14.36           O
ATOM   2761  CB  ALA A 199      40.756  46.656   8.706  1.00 12.44           C
ATOM   2762  H   ALA A 199      43.230  47.149   7.817  1.00 14.53           H
ATOM   2763  HA  ALA A 199      40.846  46.590   6.643  1.00 11.13           H
ATOM   2764  HB1 ALA A 199      39.816  46.895   8.738  1.00 14.75           H
ATOM   2765  HB2 ALA A 199      40.858  45.698   8.816  1.00 14.75           H
ATOM   2766  HB3 ALA A 199      41.240  47.123   9.404  1.00 14.75           H
ATOM   2767  N   SER A 200      40.127  48.928   6.320  1.00 10.49           N
ATOM   2768  CA  SER A 200      39.859  50.314   5.953  1.00 12.93           C
ATOM   2769  C   SER A 200      38.587  50.798   6.631  1.00 13.66           C
ATOM   2770  O   SER A 200      37.633  50.032   6.830  1.00 13.93           O
ATOM   2771  CB  SER A 200      39.732  50.492   4.431  1.00 13.22           C
ATOM   2772  OG  SER A 200      39.547  51.850   4.075  1.00 15.52           O
ATOM   2773  H   SER A 200      39.565  48.371   5.983  1.00 12.41           H
ATOM   2774  HA  SER A 200      40.593  50.870   6.259  1.00 15.34           H
ATOM   2775  HB2 SER A 200      40.542  50.165   4.009  1.00 15.69           H
ATOM   2776  HB3 SER A 200      38.969  49.980   4.119  1.00 15.69           H
ATOM   2777  HG  SER A 200      40.201  52.307   4.337  1.00 18.45           H
ATOM   2778  N   TRP A 201      38.612  52.084   6.993  1.00  9.90           N
ATOM   2779  CA  TRP A 201      37.571  52.764   7.756  1.00  9.91           C
ATOM   2780  C   TRP A 201      37.210  54.056   7.025  1.00 12.82           C
ATOM   2781  O   TRP A 201      38.016  54.993   6.973  1.00 13.56           O
ATOM   2782  CB  TRP A 201      38.080  53.048   9.176  1.00  9.59           C
ATOM   2783  CG  TRP A 201      37.269  53.893  10.152  1.00 12.20           C
ATOM   2784  CD1 TRP A 201      37.416  55.240  10.424  1.00 16.31           C
ATOM   2785  CD2 TRP A 201      36.298  53.415  11.080  1.00 12.77           C
ATOM   2786  NE1 TRP A 201      36.583  55.610  11.443  1.00 12.91           N
ATOM   2787  CE2 TRP A 201      35.892  54.513  11.871  1.00 13.30           C
ATOM   2788  CE3 TRP A 201      35.733  52.162  11.325  1.00 14.51           C
ATOM   2789  CZ2 TRP A 201      34.936  54.402  12.868  1.00 12.64           C
ATOM   2790  CZ3 TRP A 201      34.784  52.051  12.326  1.00 17.27           C
ATOM   2791  CH2 TRP A 201      34.390  53.167  13.080  1.00 14.07           C
ATOM   2792  H   TRP A 201      39.264  52.608   6.793  1.00 11.70           H
ATOM   2793  HA  TRP A 201      36.782  52.203   7.811  1.00 11.71           H
ATOM   2794  HB2 TRP A 201      38.215  52.191   9.608  1.00 11.33           H
ATOM   2795  HB3 TRP A 201      38.940  53.488   9.089  1.00 11.33           H
ATOM   2796  HD1 TRP A 201      38.008  55.809   9.988  1.00 19.39           H
ATOM   2797  HE1 TRP A 201      36.503  56.406  11.760  1.00 15.32           H
ATOM   2798  HE3 TRP A 201      36.002  51.416  10.840  1.00 17.24           H
ATOM   2799  HZ2 TRP A 201      34.661  55.143  13.358  1.00 14.99           H
ATOM   2800  HZ3 TRP A 201      34.397  51.224  12.498  1.00 20.54           H
ATOM   2801  HH2 TRP A 201      33.738  53.064  13.735  1.00 16.71           H
ATOM   2802  N   ALA A 202      36.005  54.111   6.454  1.00 12.75           N
ATOM   2803  CA  ALA A 202      35.554  55.271   5.680  1.00 12.23           C
ATOM   2804  C   ALA A 202      34.135  55.640   6.115  1.00 11.98           C
ATOM   2805  O   ALA A 202      33.161  55.196   5.512  1.00 11.51           O
ATOM   2806  CB  ALA A 202      35.638  54.991   4.182  1.00 16.81           C
ATOM   2807  H   ALA A 202      35.422  53.480   6.501  1.00 15.13           H
ATOM   2808  HA  ALA A 202      36.133  56.025   5.876  1.00 14.51           H
ATOM   2809  HB1 ALA A 202      35.334  55.774   3.697  1.00 19.99           H
ATOM   2810  HB2 ALA A 202      36.559  54.794   3.949  1.00 19.99           H
ATOM   2811  HB3 ALA A 202      35.073  54.231   3.971  1.00 19.99           H
ATOM   2812  N   ILE A 203      34.028  56.478   7.155  1.00 12.26           N
ATOM   2813  CA  ILE A 203      32.746  56.743   7.805  1.00 13.46           C
ATOM   2814  C   ILE A 203      32.106  58.049   7.347  1.00 11.94           C
ATOM   2815  O   ILE A 203      30.925  58.275   7.647  1.00 11.88           O
ATOM   2816  CB  ILE A 203      32.883  56.742   9.351  1.00 11.46           C
ATOM   2817  CG1 ILE A 203      33.954  57.754   9.814  1.00 13.19           C
ATOM   2818  CG2 ILE A 203      33.139  55.279   9.880  1.00 14.39           C
ATOM   2819  CD1 ILE A 203      33.938  58.040  11.317  1.00 16.17           C
ATOM   2820  H   ILE A 203      34.689  56.905   7.502  1.00 14.54           H
ATOM   2821  HA  ILE A 203      32.135  56.028   7.570  1.00 15.97           H
ATOM   2822  HB  ILE A 203      32.033  57.035   9.715  1.00 13.58           H
ATOM   2823 HG12 ILE A 203      34.830  57.404   9.589  1.00 15.65           H
ATOM   2824 HG13 ILE A 203      33.808  58.594   9.352  1.00 15.65           H
ATOM   2825 HG21 ILE A 203      33.220  55.303  10.847  1.00 17.10           H
ATOM   2826 HG22 ILE A 203      32.391  54.716   9.625  1.00 17.10           H
ATOM   2827 HG23 ILE A 203      33.958  54.940   9.487  1.00 17.10           H
ATOM   2828 HD11 ILE A 203      34.637  58.681  11.523  1.00 19.22           H
ATOM   2829 HD12 ILE A 203      33.073  58.404  11.560  1.00 19.22           H
ATOM   2830 HD13 ILE A 203      34.096  57.212  11.797  1.00 19.22           H
ATOM   2831  N   ASP A 204      32.851  58.938   6.650  1.00 11.59           N
ATOM   2832  CA  ASP A 204      32.271  60.242   6.316  1.00 12.49           C
ATOM   2833  C   ASP A 204      32.217  60.647   4.840  1.00 13.03           C
ATOM   2834  O   ASP A 204      31.491  61.603   4.527  1.00 13.00           O
ATOM   2835  CB  ASP A 204      32.983  61.345   7.096  1.00 11.39           C
ATOM   2836  CG  ASP A 204      32.063  62.569   7.376  1.00 13.42           C
ATOM   2837  OD1 ASP A 204      32.570  63.704   7.582  1.00 10.63           O
ATOM   2838  OD2 ASP A 204      30.812  62.414   7.363  1.00 13.01           O1-
ATOM   2839  H   ASP A 204      33.656  58.810   6.374  1.00 13.74           H
ATOM   2840  HA  ASP A 204      31.353  60.234   6.628  1.00 14.81           H
ATOM   2841  HB2 ASP A 204      33.277  60.990   7.950  1.00 13.49           H
ATOM   2842  HB3 ASP A 204      33.746  61.654   6.583  1.00 13.49           H
ATOM   2843  N   PRO A 205      32.914  60.001   3.897  1.00 12.20           N
ATOM   2844  CA  PRO A 205      32.749  60.418   2.490  1.00 10.68           C
ATOM   2845  C   PRO A 205      31.293  60.323   2.060  1.00 13.13           C
ATOM   2846  O   PRO A 205      30.556  59.455   2.522  1.00 12.07           O
ATOM   2847  CB  PRO A 205      33.625  59.430   1.718  1.00 13.65           C
ATOM   2848  CG  PRO A 205      34.651  59.034   2.691  1.00 15.45           C
ATOM   2849  CD  PRO A 205      33.911  58.922   3.996  1.00 16.59           C
ATOM   2850  HA  PRO A 205      33.075  61.322   2.357  1.00 12.64           H
ATOM   2851  HB2 PRO A 205      33.096  58.665   1.442  1.00 16.20           H
ATOM   2852  HB3 PRO A 205      34.025  59.871   0.952  1.00 16.20           H
ATOM   2853  HG2 PRO A 205      35.034  58.180   2.437  1.00 18.36           H
ATOM   2854  HG3 PRO A 205      35.337  59.718   2.742  1.00 18.36           H
ATOM   2855  HD2 PRO A 205      33.473  58.059   4.065  1.00 19.74           H
ATOM   2856  HD3 PRO A 205      34.511  59.081   4.742  1.00 19.74           H
ATOM   2857  N   PHE A 206      30.892  61.186   1.106  1.00 12.73           N
ATOM   2858  CA  PHE A 206      29.458  61.380   0.819  1.00 11.86           C
ATOM   2859  C   PHE A 206      29.015  60.478  -0.346  1.00 12.07           C
ATOM   2860  O   PHE A 206      28.831  60.906  -1.490  1.00 11.27           O
ATOM   2861  CB  PHE A 206      29.143  62.842   0.541  1.00  9.96           C
ATOM   2862  CG  PHE A 206      29.978  63.823   1.335  1.00 10.94           C
ATOM   2863  CD1 PHE A 206      30.262  63.617   2.681  1.00 10.33           C
ATOM   2864  CD2 PHE A 206      30.488  64.981   0.717  1.00 14.88           C
ATOM   2865  CE1 PHE A 206      31.032  64.534   3.390  1.00 11.47           C
ATOM   2866  CE2 PHE A 206      31.256  65.879   1.421  1.00 13.34           C
ATOM   2867  CZ  PHE A 206      31.546  65.646   2.766  1.00 10.62           C
ATOM   2868  H   PHE A 206      31.420  61.661   0.620  1.00 15.10           H
ATOM   2869  HA  PHE A 206      28.949  61.116   1.602  1.00 14.06           H
ATOM   2870  HB2 PHE A 206      29.297  63.019  -0.401  1.00 11.78           H
ATOM   2871  HB3 PHE A 206      28.212  63.006   0.756  1.00 11.78           H
ATOM   2872  HD1 PHE A 206      29.934  62.861   3.111  1.00 12.21           H
ATOM   2873  HD2 PHE A 206      30.313  65.134  -0.183  1.00 17.68           H
ATOM   2874  HE1 PHE A 206      31.221  64.380   4.288  1.00 13.58           H
ATOM   2875  HE2 PHE A 206      31.592  66.636   0.997  1.00 15.83           H
ATOM   2876  HZ  PHE A 206      32.052  66.260   3.248  1.00 12.57           H
ATOM   2877  N   GLY A 207      28.768  59.214  -0.013  1.00 12.62           N
ATOM   2878  CA  GLY A 207      28.682  58.135  -0.983  1.00 14.53           C
ATOM   2879  C   GLY A 207      30.032  57.463  -1.186  1.00 12.02           C
ATOM   2880  O   GLY A 207      31.082  57.998  -0.832  1.00 10.80           O
ATOM   2881  H   GLY A 207      28.642  58.953   0.797  1.00 14.96           H
ATOM   2882  HA2 GLY A 207      28.047  57.469  -0.676  1.00 17.26           H
ATOM   2883  HA3 GLY A 207      28.378  58.485  -1.835  1.00 17.26           H
ATOM   2884  N   HIS A 208      29.997  56.239  -1.754  1.00 13.33           N
ATOM   2885  CA  HIS A 208      31.176  55.384  -1.802  1.00 11.35           C
ATOM   2886  C   HIS A 208      31.391  54.764  -3.175  1.00 11.14           C
ATOM   2887  O   HIS A 208      30.437  54.424  -3.895  1.00 12.51           O
ATOM   2888  CB  HIS A 208      31.066  54.272  -0.759  1.00 12.57           C
ATOM   2889  CG  HIS A 208      31.162  54.768   0.643  1.00 12.43           C
ATOM   2890  ND1 HIS A 208      32.371  55.024   1.249  1.00 14.60           N
ATOM   2891  CD2 HIS A 208      30.211  55.075   1.554  1.00 13.40           C
ATOM   2892  CE1 HIS A 208      32.160  55.466   2.471  1.00 13.57           C
ATOM   2893  NE2 HIS A 208      30.861  55.476   2.693  1.00 13.38           N
ATOM   2894  H   HIS A 208      29.297  55.892  -2.115  1.00 15.82           H
ATOM   2895  HA  HIS A 208      31.958  55.917  -1.590  1.00 13.45           H
ATOM   2896  HB2 HIS A 208      31.785  53.636  -0.900  1.00 14.91           H
ATOM   2897  HB3 HIS A 208      30.209  53.830  -0.860  1.00 14.91           H
ATOM   2898  HD1 HIS A 208      33.142  54.922   0.883  1.00 17.35           H
ATOM   2899  HD2 HIS A 208      29.291  54.996   1.441  1.00 15.90           H
ATOM   2900  HE1 HIS A 208      32.818  55.696   3.087  1.00 16.11           H
ATOM   2901  N   SER A 209      32.663  54.587  -3.513  1.00 10.68           N
ATOM   2902  CA  SER A 209      33.069  54.137  -4.834  1.00 12.15           C
ATOM   2903  C   SER A 209      33.756  52.772  -4.777  1.00 10.61           C
ATOM   2904  O   SER A 209      34.590  52.545  -3.893  1.00  9.80           O
ATOM   2905  CB  SER A 209      34.038  55.141  -5.474  1.00 11.86           C
ATOM   2906  OG  SER A 209      34.521  54.586  -6.696  1.00 11.95           O
ATOM   2907  H   SER A 209      33.323  54.726  -2.980  1.00 12.64           H
ATOM   2908  HA  SER A 209      32.287  54.062  -5.403  1.00 14.41           H
ATOM   2909  HB2 SER A 209      33.570  55.970  -5.658  1.00 14.05           H
ATOM   2910  HB3 SER A 209      34.784  55.298  -4.874  1.00 14.05           H
ATOM   2911  HG  SER A 209      35.055  55.121  -7.064  1.00 14.16           H
ATOM   2912  N   PRO A 210      33.482  51.872  -5.739  1.00 11.62           N
ATOM   2913  CA  PRO A 210      34.226  50.602  -5.811  1.00 10.99           C
ATOM   2914  C   PRO A 210      35.683  50.777  -6.226  1.00 12.85           C
ATOM   2915  O   PRO A 210      36.467  49.822  -6.111  1.00 10.30           O
ATOM   2916  CB  PRO A 210      33.439  49.798  -6.855  1.00  8.25           C
ATOM   2917  CG  PRO A 210      32.957  50.869  -7.791  1.00 12.62           C
ATOM   2918  CD  PRO A 210      32.564  52.018  -6.876  1.00  9.94           C
ATOM   2919  HA  PRO A 210      34.189  50.141  -4.958  1.00 13.01           H
ATOM   2920  HB2 PRO A 210      34.026  49.174  -7.309  1.00  9.72           H
ATOM   2921  HB3 PRO A 210      32.695  49.340  -6.433  1.00  9.72           H
ATOM   2922  HG2 PRO A 210      33.675  51.132  -8.388  1.00 14.97           H
ATOM   2923  HG3 PRO A 210      32.190  50.548  -8.292  1.00 14.97           H
ATOM   2924  HD2 PRO A 210      32.708  52.868  -7.320  1.00 11.75           H
ATOM   2925  HD3 PRO A 210      31.645  51.919  -6.584  1.00 11.75           H
ATOM   2926  N   THR A 211      36.099  51.981  -6.638  1.00 10.28           N
ATOM   2927  CA  THR A 211      37.531  52.231  -6.780  1.00 10.60           C
ATOM   2928  C   THR A 211      38.295  51.956  -5.481  1.00  9.36           C
ATOM   2929  O   THR A 211      39.481  51.591  -5.522  1.00 10.54           O
ATOM   2930  CB  THR A 211      37.748  53.672  -7.244  1.00 10.65           C
ATOM   2931  OG1 THR A 211      37.230  53.789  -8.568  1.00 12.47           O
ATOM   2932  CG2 THR A 211      39.196  54.011  -7.297  1.00  9.75           C
ATOM   2933  H   THR A 211      35.589  52.645  -6.835  1.00 12.16           H
ATOM   2934  HA  THR A 211      37.886  51.641  -7.464  1.00 12.54           H
ATOM   2935  HB  THR A 211      37.295  54.290  -6.650  1.00 12.60           H
ATOM   2936  HG1 THR A 211      37.336  54.574  -8.849  1.00 14.79           H
ATOM   2937 HG21 THR A 211      39.311  54.927  -7.593  1.00 11.53           H
ATOM   2938 HG22 THR A 211      39.592  53.912  -6.417  1.00 11.53           H
ATOM   2939 HG23 THR A 211      39.653  53.419  -7.916  1.00 11.53           H
ATOM   2940  N   MET A 212      37.653  52.109  -4.330  1.00 10.56           N
ATOM   2941  CA  MET A 212      38.367  51.909  -3.074  1.00 11.15           C
ATOM   2942  C   MET A 212      38.704  50.439  -2.830  1.00 11.71           C
ATOM   2943  O   MET A 212      39.888  50.122  -2.626  1.00 10.72           O
ATOM   2944  CB  MET A 212      37.583  52.516  -1.909  1.00 10.18           C
ATOM   2945  CG  MET A 212      37.275  53.988  -1.999  1.00 16.04           C
ATOM   2946  SD  MET A 212      38.714  55.079  -2.233  1.00 16.40           S
ATOM   2947  CE  MET A 212      39.524  54.900  -0.653  1.00 15.05           C
ATOM   2948  H   MET A 212      36.825  52.324  -4.247  1.00 12.49           H
ATOM   2949  HA  MET A 212      39.203  52.396  -3.131  1.00 13.20           H
ATOM   2950  HB2 MET A 212      36.736  52.049  -1.838  1.00 12.04           H
ATOM   2951  HB3 MET A 212      38.094  52.379  -1.096  1.00 12.04           H
ATOM   2952  HG2 MET A 212      36.677  54.130  -2.750  1.00 19.07           H
ATOM   2953  HG3 MET A 212      36.835  54.260  -1.179  1.00 19.07           H
ATOM   2954  HE1 MET A 212      40.327  55.445  -0.647  1.00 17.88           H
ATOM   2955  HE2 MET A 212      38.919  55.193   0.046  1.00 17.88           H
ATOM   2956  HE3 MET A 212      39.756  53.968  -0.521  1.00 17.88           H
ATOM   2957  N   PRO A 213      37.754  49.501  -2.875  1.00 11.20           N
ATOM   2958  CA  PRO A 213      38.171  48.092  -2.763  1.00 10.53           C
ATOM   2959  C   PRO A 213      39.126  47.683  -3.867  1.00 11.67           C
ATOM   2960  O   PRO A 213      40.037  46.883  -3.629  1.00 10.35           O
ATOM   2961  CB  PRO A 213      36.830  47.324  -2.794  1.00  9.88           C
ATOM   2962  CG  PRO A 213      35.857  48.313  -3.404  1.00 12.13           C
ATOM   2963  CD  PRO A 213      36.285  49.630  -2.900  1.00 13.86           C
ATOM   2964  HA  PRO A 213      38.599  47.942  -1.905  1.00 12.46           H
ATOM   2965  HB2 PRO A 213      36.916  46.534  -3.350  1.00 11.68           H
ATOM   2966  HB3 PRO A 213      36.564  47.088  -1.892  1.00 11.68           H
ATOM   2967  HG2 PRO A 213      35.920  48.279  -4.372  1.00 14.38           H
ATOM   2968  HG3 PRO A 213      34.956  48.109  -3.110  1.00 14.38           H
ATOM   2969  HD2 PRO A 213      36.015  50.333  -3.511  1.00 16.46           H
ATOM   2970  HD3 PRO A 213      35.941  49.780  -2.005  1.00 16.46           H
ATOM   2971  N   TYR A 214      38.970  48.224  -5.082  1.00 11.47           N
ATOM   2972  CA  TYR A 214      39.943  47.958  -6.139  1.00 11.38           C
ATOM   2973  C   TYR A 214      41.382  48.226  -5.694  1.00 15.24           C
ATOM   2974  O   TYR A 214      42.255  47.353  -5.805  1.00 11.89           O
ATOM   2975  CB  TYR A 214      39.629  48.778  -7.370  1.00 12.15           C
ATOM   2976  CG  TYR A 214      40.551  48.507  -8.557  1.00 12.42           C
ATOM   2977  CD1 TYR A 214      40.328  47.439  -9.426  1.00 19.96           C
ATOM   2978  CD2 TYR A 214      41.608  49.346  -8.829  1.00 10.06           C
ATOM   2979  CE1 TYR A 214      41.154  47.242 -10.537  1.00 21.53           C
ATOM   2980  CE2 TYR A 214      42.426  49.146  -9.913  1.00 11.56           C
ATOM   2981  CZ  TYR A 214      42.209  48.117 -10.769  1.00 17.67           C
ATOM   2982  OH  TYR A 214      43.079  48.012 -11.853  1.00 16.28           O
ATOM   2983  H   TYR A 214      38.320  48.737  -5.313  1.00 13.59           H
ATOM   2984  HA  TYR A 214      39.883  47.022  -6.387  1.00 13.48           H
ATOM   2985  HB2 TYR A 214      38.722  48.583  -7.651  1.00 14.40           H
ATOM   2986  HB3 TYR A 214      39.707  49.719  -7.145  1.00 14.40           H
ATOM   2987  HD1 TYR A 214      39.612  46.864  -9.276  1.00 23.77           H
ATOM   2988  HD2 TYR A 214      41.769  50.070  -8.268  1.00 11.90           H
ATOM   2989  HE1 TYR A 214      41.000  46.530 -11.115  1.00 25.66           H
ATOM   2990  HE2 TYR A 214      43.127  49.735 -10.074  1.00 13.70           H
ATOM   2991  HH  TYR A 214      43.649  48.628 -11.824  1.00 19.36           H
ATOM   2992  N   ILE A 215      41.655  49.463  -5.252  1.00 11.13           N
ATOM   2993  CA  ILE A 215      42.991  49.862  -4.810  1.00 10.24           C
ATOM   2994  C   ILE A 215      43.381  49.124  -3.535  1.00 11.23           C
ATOM   2995  O   ILE A 215      44.506  48.644  -3.392  1.00 10.46           O
ATOM   2996  CB  ILE A 215      43.037  51.399  -4.587  1.00  8.62           C
ATOM   2997  CG1 ILE A 215      42.819  52.135  -5.890  1.00 12.23           C
ATOM   2998  CG2 ILE A 215      44.348  51.832  -3.913  1.00 11.11           C
ATOM   2999  CD1 ILE A 215      42.732  53.639  -5.728  1.00 16.05           C
ATOM   3000  H   ILE A 215      41.073  50.093  -5.200  1.00 13.17           H
ATOM   3001  HA  ILE A 215      43.636  49.637  -5.500  1.00 12.12           H
ATOM   3002  HB  ILE A 215      42.308  51.632  -3.992  1.00 10.17           H
ATOM   3003 HG12 ILE A 215      43.559  51.942  -6.487  1.00 14.51           H
ATOM   3004 HG13 ILE A 215      41.988  51.830  -6.287  1.00 14.51           H
ATOM   3005 HG21 ILE A 215      44.337  52.794  -3.792  1.00 13.16           H
ATOM   3006 HG22 ILE A 215      44.421  51.391  -3.052  1.00 13.16           H
ATOM   3007 HG23 ILE A 215      45.093  51.578  -4.480  1.00 13.16           H
ATOM   3008 HD11 ILE A 215      42.593  54.043  -6.599  1.00 19.08           H
ATOM   3009 HD12 ILE A 215      41.989  53.851  -5.142  1.00 19.08           H
ATOM   3010 HD13 ILE A 215      43.561  53.963  -5.342  1.00 19.08           H
ATOM   3011  N   LEU A 216      42.467  49.038  -2.584  1.00 10.21           N
ATOM   3012  CA  LEU A 216      42.786  48.424  -1.293  1.00 10.79           C
ATOM   3013  C   LEU A 216      43.134  46.935  -1.436  1.00 12.47           C
ATOM   3014  O   LEU A 216      44.107  46.452  -0.838  1.00 10.26           O
ATOM   3015  CB  LEU A 216      41.614  48.619  -0.338  1.00 10.16           C
ATOM   3016  CG  LEU A 216      41.248  50.069   0.066  1.00 11.57           C
ATOM   3017  CD1 LEU A 216      39.937  50.090   0.842  1.00 13.53           C
ATOM   3018  CD2 LEU A 216      42.352  50.734   0.914  1.00 14.44           C
ATOM   3019  H   LEU A 216      41.658  49.323  -2.654  1.00 12.08           H
ATOM   3020  HA  LEU A 216      43.557  48.874  -0.914  1.00 12.77           H
ATOM   3021  HB2 LEU A 216      40.825  48.232  -0.749  1.00 12.01           H
ATOM   3022  HB3 LEU A 216      41.812  48.138   0.482  1.00 12.01           H
ATOM   3023  HG  LEU A 216      41.129  50.599  -0.738  1.00 13.71           H
ATOM   3024 HD11 LEU A 216      39.728  51.005   1.084  1.00 16.05           H
ATOM   3025 HD12 LEU A 216      39.234  49.726   0.282  1.00 16.05           H
ATOM   3026 HD13 LEU A 216      40.036  49.550   1.642  1.00 16.05           H
ATOM   3027 HD21 LEU A 216      42.076  51.636   1.140  1.00 17.16           H
ATOM   3028 HD22 LEU A 216      42.483  50.216   1.724  1.00 17.16           H
ATOM   3029 HD23 LEU A 216      43.174  50.758   0.400  1.00 17.16           H
ATOM   3030  N   GLN A 217      42.337  46.184  -2.212  1.00  9.52           N
ATOM   3031  CA  GLN A 217      42.612  44.758  -2.384  1.00 11.33           C
ATOM   3032  C   GLN A 217      43.960  44.523  -3.064  1.00 13.44           C
ATOM   3033  O   GLN A 217      44.617  43.512  -2.798  1.00 13.50           O
ATOM   3034  CB  GLN A 217      41.448  44.110  -3.154  1.00 15.37           C
ATOM   3035  CG  GLN A 217      41.440  42.595  -3.236  1.00 14.82           C
ATOM   3036  CD  GLN A 217      42.294  42.056  -4.343  1.00 17.88           C
ATOM   3037  OE1 GLN A 217      42.506  42.718  -5.357  1.00 17.09           O
ATOM   3038  NE2 GLN A 217      42.842  40.867  -4.136  1.00 18.97           N
ATOM   3039  H   GLN A 217      41.648  46.472  -2.639  1.00 11.25           H
ATOM   3040  HA  GLN A 217      42.651  44.343  -1.508  1.00 13.42           H
ATOM   3041  HB2 GLN A 217      40.619  44.378  -2.728  1.00 18.26           H
ATOM   3042  HB3 GLN A 217      41.464  44.446  -4.063  1.00 18.26           H
ATOM   3043  HG2 GLN A 217      41.774  42.234  -2.400  1.00 17.61           H
ATOM   3044  HG3 GLN A 217      40.531  42.294  -3.387  1.00 17.61           H
ATOM   3045 HE21 GLN A 217      42.699  40.451  -3.397  1.00 22.59           H
ATOM   3046 HE22 GLN A 217      43.341  40.512  -4.739  1.00 22.59           H
ATOM   3047  N   LYS A 218      44.410  45.454  -3.907  1.00 12.75           N
ATOM   3048  CA  LYS A 218      45.718  45.386  -4.541  1.00 12.50           C
ATOM   3049  C   LYS A 218      46.827  46.014  -3.677  1.00 13.27           C
ATOM   3050  O   LYS A 218      47.946  46.204  -4.146  1.00 13.38           O
ATOM   3051  CB  LYS A 218      45.654  46.077  -5.906  1.00 10.61           C
ATOM   3052  CG  LYS A 218      44.833  45.308  -6.951  1.00 15.04           C
ATOM   3053  CD  LYS A 218      44.641  46.165  -8.207  1.00 13.85           C
ATOM   3054  CE  LYS A 218      44.197  45.364  -9.413  1.00 14.92           C
ATOM   3055  NZ  LYS A 218      43.148  44.349  -9.177  1.00 15.48           N1+
ATOM   3056  H   LYS A 218      43.959  46.152  -4.131  1.00 15.13           H
ATOM   3057  HA  LYS A 218      45.947  44.455  -4.689  1.00 14.83           H
ATOM   3058  HB2 LYS A 218      45.249  46.951  -5.794  1.00 12.55           H
ATOM   3059  HB3 LYS A 218      46.556  46.174  -6.250  1.00 12.55           H
ATOM   3060  HG2 LYS A 218      45.303  44.497  -7.200  1.00 17.87           H
ATOM   3061  HG3 LYS A 218      43.960  45.097  -6.585  1.00 17.87           H
ATOM   3062  HD2 LYS A 218      43.964  46.836  -8.030  1.00 16.44           H
ATOM   3063  HD3 LYS A 218      45.482  46.594  -8.427  1.00 16.44           H
ATOM   3064  HE2 LYS A 218      43.856  45.981 -10.079  1.00 17.73           H
ATOM   3065  HE3 LYS A 218      44.971  44.901  -9.771  1.00 17.73           H
ATOM   3066  HZ1 LYS A 218      42.953  43.931  -9.938  1.00 18.40           H
ATOM   3067  HZ2 LYS A 218      43.433  43.750  -8.583  1.00 18.40           H
ATOM   3068  HZ3 LYS A 218      42.412  44.739  -8.865  1.00 18.40           H
ATOM   3069  N   SER A 219      46.514  46.383  -2.443  1.00 10.19           N
ATOM   3070  CA  SER A 219      47.441  47.015  -1.529  1.00 13.40           C
ATOM   3071  C   SER A 219      47.432  46.245  -0.206  1.00 11.74           C
ATOM   3072  O   SER A 219      47.764  46.773   0.866  1.00 11.14           O
ATOM   3073  CB  SER A 219      47.061  48.501  -1.407  1.00 15.47           C
ATOM   3074  OG  SER A 219      47.768  49.116  -0.359  1.00 45.26           O
ATOM   3075  H   SER A 219      45.732  46.270  -2.102  1.00 12.05           H
ATOM   3076  HA  SER A 219      48.336  46.964  -1.900  1.00 15.90           H
ATOM   3077  HB2 SER A 219      47.276  48.951  -2.239  1.00 18.38           H
ATOM   3078  HB3 SER A 219      46.110  48.570  -1.229  1.00 18.38           H
ATOM   3079  HG  SER A 219      47.591  48.735   0.369  1.00 54.13           H
ATOM   3080  N   GLY A 220      47.062  44.975  -0.277  1.00 12.72           N
ATOM   3081  CA  GLY A 220      47.183  44.096   0.866  1.00 15.18           C
ATOM   3082  C   GLY A 220      45.969  44.035   1.777  1.00 15.89           C
ATOM   3083  O   GLY A 220      45.988  43.282   2.758  1.00 13.32           O
ATOM   3084  H   GLY A 220      46.736  44.600  -0.979  1.00 15.09           H
ATOM   3085  HA2 GLY A 220      47.362  43.196   0.550  1.00 18.04           H
ATOM   3086  HA3 GLY A 220      47.941  44.381   1.400  1.00 18.04           H
ATOM   3087  N   PHE A 221      44.918  44.795   1.505  1.00 14.01           N
ATOM   3088  CA  PHE A 221      43.814  44.846   2.450  1.00 10.37           C
ATOM   3089  C   PHE A 221      42.965  43.582   2.381  1.00 12.48           C
ATOM   3090  O   PHE A 221      42.885  42.912   1.352  1.00 13.27           O
ATOM   3091  CB  PHE A 221      42.919  46.053   2.209  1.00 13.80           C
ATOM   3092  CG  PHE A 221      43.476  47.326   2.746  1.00 13.42           C
ATOM   3093  CD1 PHE A 221      44.578  47.924   2.155  1.00 11.44           C
ATOM   3094  CD2 PHE A 221      42.906  47.920   3.839  1.00 13.92           C
ATOM   3095  CE1 PHE A 221      45.081  49.092   2.638  1.00  9.62           C
ATOM   3096  CE2 PHE A 221      43.392  49.118   4.326  1.00 11.46           C
ATOM   3097  CZ  PHE A 221      44.492  49.713   3.717  1.00 11.66           C
ATOM   3098  H   PHE A 221      44.820  45.278   0.801  1.00 16.63           H
ATOM   3099  HA  PHE A 221      44.173  44.916   3.348  1.00 12.26           H
ATOM   3100  HB2 PHE A 221      42.793  46.163   1.253  1.00 16.38           H
ATOM   3101  HB3 PHE A 221      42.063  45.899   2.638  1.00 16.38           H
ATOM   3102  HD1 PHE A 221      44.975  47.526   1.414  1.00 13.55           H
ATOM   3103  HD2 PHE A 221      42.158  47.532   4.234  1.00 16.52           H
ATOM   3104  HE1 PHE A 221      45.815  49.485   2.225  1.00 11.36           H
ATOM   3105  HE2 PHE A 221      42.996  49.517   5.067  1.00 13.58           H
ATOM   3106  HZ  PHE A 221      44.844  50.506   4.052  1.00 13.82           H
ATOM   3107  N   LYS A 222      42.317  43.283   3.501  1.00 11.47           N
ATOM   3108  CA  LYS A 222      41.413  42.159   3.617  1.00 14.25           C
ATOM   3109  C   LYS A 222      39.994  42.550   3.985  1.00 13.77           C
ATOM   3110  O   LYS A 222      39.076  41.752   3.744  1.00 11.79           O
ATOM   3111  CB  LYS A 222      41.961  41.162   4.648  1.00 19.29           C
ATOM   3112  CG  LYS A 222      43.158  40.441   4.041  1.00 21.03           C
ATOM   3113  CD  LYS A 222      43.817  39.423   4.939  1.00 42.54           C
ATOM   3114  CE  LYS A 222      44.758  38.495   4.112  1.00 43.59           C
ATOM   3115  NZ  LYS A 222      45.654  39.246   3.139  1.00 41.37           N1+
ATOM   3116  H   LYS A 222      42.392  43.734   4.229  1.00 13.58           H
ATOM   3117  HA  LYS A 222      41.377  41.705   2.761  1.00 16.93           H
ATOM   3118  HB2 LYS A 222      42.251  41.636   5.443  1.00 22.97           H
ATOM   3119  HB3 LYS A 222      41.279  40.507   4.867  1.00 22.97           H
ATOM   3120  HG2 LYS A 222      42.865  39.978   3.241  1.00 25.06           H
ATOM   3121  HG3 LYS A 222      43.829  41.101   3.807  1.00 25.06           H
ATOM   3122  HD2 LYS A 222      44.348  39.880   5.610  1.00 50.87           H
ATOM   3123  HD3 LYS A 222      43.137  38.875   5.360  1.00 50.87           H
ATOM   3124  HE2 LYS A 222      45.329  38.003   4.722  1.00 52.13           H
ATOM   3125  HE3 LYS A 222      44.215  37.876   3.598  1.00 52.13           H
ATOM   3126  HZ1 LYS A 222      46.168  38.672   2.694  1.00 49.47           H
ATOM   3127  HZ2 LYS A 222      45.157  39.701   2.557  1.00 49.47           H
ATOM   3128  HZ3 LYS A 222      46.173  39.817   3.583  1.00 49.47           H
ATOM   3129  N   ASN A 223      39.780  43.764   4.484  1.00 12.89           N
ATOM   3130  CA  ASN A 223      38.473  44.209   4.938  1.00 13.82           C
ATOM   3131  C   ASN A 223      38.329  45.720   4.784  1.00 11.49           C
ATOM   3132  O   ASN A 223      39.302  46.461   4.907  1.00 11.49           O
ATOM   3133  CB  ASN A 223      38.265  43.837   6.407  1.00 12.02           C
ATOM   3134  CG  ASN A 223      38.263  42.356   6.631  1.00 13.86           C
ATOM   3135  OD1 ASN A 223      37.271  41.665   6.330  1.00 12.87           O
ATOM   3136  ND2 ASN A 223      39.383  41.836   7.142  1.00 12.83           N
ATOM   3137  H   ASN A 223      40.394  44.361   4.570  1.00 15.29           H
ATOM   3138  HA  ASN A 223      37.782  43.778   4.410  1.00 16.40           H
ATOM   3139  HB2 ASN A 223      38.983  44.220   6.935  1.00 14.24           H
ATOM   3140  HB3 ASN A 223      37.411  44.188   6.704  1.00 14.24           H
ATOM   3141 HD21 ASN A 223      39.436  40.991   7.292  1.00 15.22           H
ATOM   3142 HD22 ASN A 223      40.051  42.347   7.322  1.00 15.22           H
ATOM   3143  N   MET A 224      37.087  46.173   4.588  1.00 13.29           N
ATOM   3144  CA  MET A 224      36.773  47.600   4.604  1.00 14.90           C
ATOM   3145  C   MET A 224      35.374  47.859   5.158  1.00 15.82           C
ATOM   3146  O   MET A 224      34.491  47.000   5.126  1.00 13.06           O
ATOM   3147  CB  MET A 224      36.858  48.218   3.222  1.00 11.31           C
ATOM   3148  CG  MET A 224      35.828  47.654   2.210  1.00 12.96           C
ATOM   3149  SD  MET A 224      36.048  48.421   0.604  1.00 12.95           S
ATOM   3150  CE  MET A 224      35.501  50.075   0.918  1.00 14.49           C
ATOM   3151  H   MET A 224      36.406  45.668   4.443  1.00 15.77           H
ATOM   3152  HA  MET A 224      37.419  48.052   5.169  1.00 17.70           H
ATOM   3153  HB2 MET A 224      36.705  49.172   3.298  1.00 13.39           H
ATOM   3154  HB3 MET A 224      37.744  48.055   2.862  1.00 13.39           H
ATOM   3155  HG2 MET A 224      35.958  46.697   2.115  1.00 15.38           H
ATOM   3156  HG3 MET A 224      34.929  47.845   2.522  1.00 15.38           H
ATOM   3157  HE1 MET A 224      35.578  50.593   0.101  1.00 17.22           H
ATOM   3158  HE2 MET A 224      34.576  50.051   1.210  1.00 17.22           H
ATOM   3159  HE3 MET A 224      36.057  50.465   1.611  1.00 17.22           H
ATOM   3160  N   LEU A 225      35.190  49.089   5.643  1.00 11.02           N
ATOM   3161  CA  LEU A 225      33.951  49.556   6.236  1.00 14.72           C
ATOM   3162  C   LEU A 225      33.540  50.893   5.623  1.00 11.73           C
ATOM   3163  O   LEU A 225      34.372  51.788   5.456  1.00 11.69           O
ATOM   3164  CB  LEU A 225      34.156  49.693   7.726  1.00 10.46           C
ATOM   3165  CG  LEU A 225      32.984  50.316   8.507  1.00 13.11           C
ATOM   3166  CD1 LEU A 225      32.950  49.686   9.866  1.00 14.01           C
ATOM   3167  CD2 LEU A 225      33.037  51.905   8.593  1.00 12.52           C
ATOM   3168  H   LEU A 225      35.803  49.693   5.635  1.00 13.04           H
ATOM   3169  HA  LEU A 225      33.246  48.909   6.076  1.00 17.49           H
ATOM   3170  HB2 LEU A 225      34.314  48.810   8.096  1.00 12.38           H
ATOM   3171  HB3 LEU A 225      34.935  50.251   7.878  1.00 12.38           H
ATOM   3172  HG  LEU A 225      32.158  50.078   8.058  1.00 15.56           H
ATOM   3173 HD11 LEU A 225      32.216  50.068  10.372  1.00 16.63           H
ATOM   3174 HD12 LEU A 225      32.821  48.730   9.767  1.00 16.63           H
ATOM   3175 HD13 LEU A 225      33.790  49.863  10.317  1.00 16.63           H
ATOM   3176 HD21 LEU A 225      32.270  52.219   9.097  1.00 14.85           H
ATOM   3177 HD22 LEU A 225      33.857  52.170   9.038  1.00 14.85           H
ATOM   3178 HD23 LEU A 225      33.015  52.270   7.695  1.00 14.85           H
ATOM   3179  N   ILE A 226      32.245  51.039   5.335  1.00 14.66           N
ATOM   3180  CA  ILE A 226      31.678  52.245   4.745  1.00 14.33           C
ATOM   3181  C   ILE A 226      30.399  52.598   5.499  1.00 14.59           C
ATOM   3182  O   ILE A 226      29.840  51.777   6.233  1.00 13.27           O
ATOM   3183  CB  ILE A 226      31.391  52.069   3.231  1.00 14.50           C
ATOM   3184  CG1 ILE A 226      30.334  50.975   2.998  1.00 10.99           C
ATOM   3185  CG2 ILE A 226      32.662  51.735   2.472  1.00 13.93           C
ATOM   3186  CD1 ILE A 226      29.879  50.822   1.544  1.00 12.84           C
ATOM   3187  H   ILE A 226      31.657  50.428   5.480  1.00 17.41           H
ATOM   3188  HA  ILE A 226      32.305  52.978   4.852  1.00 17.02           H
ATOM   3189  HB  ILE A 226      31.042  52.906   2.888  1.00 17.22           H
ATOM   3190 HG12 ILE A 226      30.702  50.123   3.281  1.00 13.01           H
ATOM   3191 HG13 ILE A 226      29.550  51.183   3.530  1.00 13.01           H
ATOM   3192 HG21 ILE A 226      32.449  51.632   1.531  1.00 16.54           H
ATOM   3193 HG22 ILE A 226      33.298  52.458   2.590  1.00 16.54           H
ATOM   3194 HG23 ILE A 226      33.030  50.909   2.821  1.00 16.54           H
ATOM   3195 HD11 ILE A 226      29.217  50.115   1.493  1.00 15.23           H
ATOM   3196 HD12 ILE A 226      29.492  51.660   1.245  1.00 15.23           H
ATOM   3197 HD13 ILE A 226      30.647  50.597   0.996  1.00 15.23           H
ATOM   3198  N   GLN A 227      29.953  53.852   5.344  1.00 12.03           N
ATOM   3199  CA  GLN A 227      28.820  54.352   6.125  1.00 11.13           C
ATOM   3200  C   GLN A 227      27.798  55.160   5.316  1.00 15.85           C
ATOM   3201  O   GLN A 227      26.593  54.884   5.398  1.00 13.92           O
ATOM   3202  CB  GLN A 227      29.343  55.204   7.281  1.00 12.69           C
ATOM   3203  CG  GLN A 227      28.380  56.290   7.807  1.00 13.46           C
ATOM   3204  CD  GLN A 227      27.080  55.770   8.358  1.00 15.05           C
ATOM   3205  OE1 GLN A 227      26.965  54.605   8.707  1.00 15.97           O
ATOM   3206  NE2 GLN A 227      26.092  56.648   8.468  1.00 12.24           N
ATOM   3207  H   GLN A 227      30.288  54.426   4.798  1.00 14.26           H
ATOM   3208  HA  GLN A 227      28.353  53.594   6.509  1.00 13.18           H
ATOM   3209  HB2 GLN A 227      29.550  54.616   8.024  1.00 15.05           H
ATOM   3210  HB3 GLN A 227      30.152  55.652   6.988  1.00 15.05           H
ATOM   3211  HG2 GLN A 227      28.824  56.779   8.517  1.00 15.97           H
ATOM   3212  HG3 GLN A 227      28.168  56.894   7.079  1.00 15.97           H
ATOM   3213 HE21 GLN A 227      26.214  57.466   8.230  1.00 14.51           H
ATOM   3214 HE22 GLN A 227      25.329  56.401   8.778  1.00 14.51           H
ATOM   3215  N   ARG A 228      28.233  56.189   4.570  1.00 13.07           N
ATOM   3216  CA  ARG A 228      27.269  57.093   3.951  1.00 12.75           C
ATOM   3217  C   ARG A 228      26.768  56.497   2.645  1.00 15.88           C
ATOM   3218  O   ARG A 228      27.318  56.727   1.562  1.00 12.73           O
ATOM   3219  CB  ARG A 228      27.862  58.470   3.725  1.00 13.43           C
ATOM   3220  CG  ARG A 228      28.038  59.261   4.995  1.00 14.46           C
ATOM   3221  CD  ARG A 228      28.317  60.736   4.737  1.00 12.14           C
ATOM   3222  NE  ARG A 228      28.604  61.448   6.012  1.00 10.69           N
ATOM   3223  CZ  ARG A 228      27.673  61.951   6.826  1.00 18.90           C
ATOM   3224  NH1 ARG A 228      26.385  61.853   6.512  1.00 17.98           N
ATOM   3225  NH2 ARG A 228      28.022  62.549   7.963  1.00 13.21           N1+
ATOM   3226  H   ARG A 228      29.057  56.376   4.414  1.00 15.51           H
ATOM   3227  HA  ARG A 228      26.507  57.192   4.544  1.00 15.12           H
ATOM   3228  HB2 ARG A 228      28.734  58.372   3.312  1.00 15.94           H
ATOM   3229  HB3 ARG A 228      27.274  58.973   3.140  1.00 15.94           H
ATOM   3230  HG2 ARG A 228      27.227  59.197   5.522  1.00 17.18           H
ATOM   3231  HG3 ARG A 228      28.787  58.897   5.492  1.00 17.18           H
ATOM   3232  HD2 ARG A 228      29.090  60.822   4.157  1.00 14.39           H
ATOM   3233  HD3 ARG A 228      27.539  61.144   4.326  1.00 14.39           H
ATOM   3234  HE  ARG A 228      29.428  61.542   6.241  1.00 12.66           H
ATOM   3235 HH11 ARG A 228      26.149  61.461   5.784  1.00 21.40           H
ATOM   3236 HH12 ARG A 228      25.789  62.180   7.038  1.00 21.40           H
ATOM   3237 HH21 ARG A 228      28.853  62.623   8.173  1.00 15.68           H
ATOM   3238 HH22 ARG A 228      27.419  62.881   8.478  1.00 15.68           H
ATOM   3239  N   THR A 229      25.705  55.719   2.762  1.00 13.44           N
ATOM   3240  CA  THR A 229      24.964  55.226   1.620  1.00 11.34           C
ATOM   3241  C   THR A 229      23.509  55.630   1.788  1.00 13.24           C
ATOM   3242  O   THR A 229      23.027  55.854   2.906  1.00 14.07           O
ATOM   3243  CB  THR A 229      25.093  53.694   1.481  1.00 15.93           C
ATOM   3244  OG1 THR A 229      24.503  53.057   2.624  1.00 13.48           O
ATOM   3245  CG2 THR A 229      26.552  53.312   1.392  1.00 13.09           C
ATOM   3246  H   THR A 229      25.386  55.456   3.516  1.00 15.95           H
ATOM   3247  HA  THR A 229      25.306  55.638   0.811  1.00 13.43           H
ATOM   3248  HB  THR A 229      24.644  53.400   0.673  1.00 18.94           H
ATOM   3249  HG1 THR A 229      24.570  52.223   2.554  1.00 16.00           H
ATOM   3250 HG21 THR A 229      26.638  52.350   1.304  1.00 15.54           H
ATOM   3251 HG22 THR A 229      26.959  53.737   0.620  1.00 15.54           H
ATOM   3252 HG23 THR A 229      27.019  53.599   2.192  1.00 15.54           H
ATOM   3253  N   HIS A 230      22.805  55.668   0.662  1.00 12.48           N
ATOM   3254  CA  HIS A 230      21.401  56.091   0.621  1.00 12.73           C
ATOM   3255  C   HIS A 230      20.570  55.359   1.661  1.00 11.75           C
ATOM   3256  O   HIS A 230      20.654  54.140   1.784  1.00 13.32           O
ATOM   3257  CB  HIS A 230      20.849  55.811  -0.776  1.00 13.54           C
ATOM   3258  CG  HIS A 230      19.584  56.537  -1.098  1.00 15.80           C
ATOM   3259  ND1 HIS A 230      18.401  56.318  -0.426  1.00 14.16           N
ATOM   3260  CD2 HIS A 230      19.314  57.464  -2.049  1.00 17.61           C
ATOM   3261  CE1 HIS A 230      17.462  57.106  -0.926  1.00 17.21           C
ATOM   3262  NE2 HIS A 230      17.988  57.804  -1.922  1.00 14.15           N
ATOM   3263  H   HIS A 230      23.121  55.451  -0.108  1.00 14.80           H
ATOM   3264  HA  HIS A 230      21.342  57.044   0.793  1.00 15.10           H
ATOM   3265  HB2 HIS A 230      20.671  54.861  -0.855  1.00 16.08           H
ATOM   3266  HB3 HIS A 230      21.514  56.074  -1.431  1.00 16.08           H
ATOM   3267  HD2 HIS A 230      19.917  57.813  -2.665  1.00 20.95           H
ATOM   3268  HE1 HIS A 230      16.577  57.144  -0.643  1.00 20.48           H
ATOM   3269  HE2 HIS A 230      17.570  58.379  -2.406  1.00 16.80           H
ATOM   3270  N   TYR A 231      19.732  56.103   2.393  1.00 11.61           N
ATOM   3271  CA  TYR A 231      18.959  55.461   3.447  1.00 13.50           C
ATOM   3272  C   TYR A 231      18.092  54.322   2.906  1.00 14.73           C
ATOM   3273  O   TYR A 231      17.842  53.346   3.618  1.00 14.43           O
ATOM   3274  CB  TYR A 231      18.098  56.477   4.197  1.00 13.77           C
ATOM   3275  CG  TYR A 231      17.125  57.270   3.343  1.00 17.23           C
ATOM   3276  CD1 TYR A 231      15.819  56.811   3.142  1.00 16.33           C
ATOM   3277  CD2 TYR A 231      17.498  58.474   2.750  1.00 14.21           C
ATOM   3278  CE1 TYR A 231      14.935  57.517   2.379  1.00 16.33           C
ATOM   3279  CE2 TYR A 231      16.605  59.198   1.983  1.00 14.39           C
ATOM   3280  CZ  TYR A 231      15.315  58.709   1.804  1.00 15.65           C
ATOM   3281  OH  TYR A 231      14.407  59.396   1.032  1.00 17.30           O
ATOM   3282  H   TYR A 231      19.601  56.948   2.301  1.00 13.76           H
ATOM   3283  HA  TYR A 231      19.577  55.076   4.088  1.00 16.02           H
ATOM   3284  HB2 TYR A 231      17.578  56.003   4.866  1.00 16.35           H
ATOM   3285  HB3 TYR A 231      18.685  57.113   4.635  1.00 16.35           H
ATOM   3286  HD1 TYR A 231      15.551  56.009   3.529  1.00 19.42           H
ATOM   3287  HD2 TYR A 231      18.360  58.798   2.877  1.00 16.87           H
ATOM   3288  HE1 TYR A 231      14.071  57.196   2.253  1.00 19.42           H
ATOM   3289  HE2 TYR A 231      16.864  59.999   1.588  1.00 17.09           H
ATOM   3290  HH  TYR A 231      14.755  60.102   0.739  1.00 20.58           H
ATOM   3291  N   SER A 232      17.637  54.411   1.666  1.00 15.50           N
ATOM   3292  CA  SER A 232      16.848  53.325   1.088  1.00 17.01           C
ATOM   3293  C   SER A 232      17.664  52.064   0.856  1.00 18.34           C
ATOM   3294  O   SER A 232      17.113  50.961   0.938  1.00 13.56           O
ATOM   3295  CB  SER A 232      16.207  53.758  -0.233  1.00 20.28           C
ATOM   3296  OG  SER A 232      15.259  54.770  -0.004  1.00 21.07           O
ATOM   3297  H   SER A 232      17.767  55.079   1.141  1.00 18.43           H
ATOM   3298  HA  SER A 232      16.132  53.101   1.703  1.00 20.24           H
ATOM   3299  HB2 SER A 232      16.897  54.096  -0.825  1.00 24.16           H
ATOM   3300  HB3 SER A 232      15.766  52.994  -0.637  1.00 24.16           H
ATOM   3301  HG  SER A 232      14.909  55.006  -0.731  1.00 25.11           H
ATOM   3302  N   VAL A 233      18.956  52.208   0.528  1.00 16.27           N
ATOM   3303  CA  VAL A 233      19.836  51.060   0.319  1.00 15.12           C
ATOM   3304  C   VAL A 233      20.133  50.364   1.642  1.00 14.98           C
ATOM   3305  O   VAL A 233      20.101  49.127   1.737  1.00 14.42           O
ATOM   3306  CB  VAL A 233      21.123  51.527  -0.393  1.00 13.13           C
ATOM   3307  CG1 VAL A 233      22.206  50.441  -0.395  1.00 14.16           C
ATOM   3308  CG2 VAL A 233      20.817  51.966  -1.808  1.00 15.89           C
ATOM   3309  H   VAL A 233      19.345  52.968   0.420  1.00 19.35           H
ATOM   3310  HA  VAL A 233      19.390  50.423  -0.260  1.00 17.96           H
ATOM   3311  HB  VAL A 233      21.478  52.295   0.082  1.00 15.57           H
ATOM   3312 HG11 VAL A 233      22.992  50.780  -0.851  1.00 16.82           H
ATOM   3313 HG12 VAL A 233      22.428  50.215   0.522  1.00 16.82           H
ATOM   3314 HG13 VAL A 233      21.867  49.658  -0.856  1.00 16.82           H
ATOM   3315 HG21 VAL A 233      21.639  52.254  -2.233  1.00 18.89           H
ATOM   3316 HG22 VAL A 233      20.436  51.218  -2.294  1.00 18.89           H
ATOM   3317 HG23 VAL A 233      20.183  52.700  -1.780  1.00 18.89           H
ATOM   3318  N   LYS A 234      20.384  51.144   2.686  1.00 13.97           N
ATOM   3319  CA  LYS A 234      20.572  50.568   4.008  1.00 14.71           C
ATOM   3320  C   LYS A 234      19.377  49.713   4.402  1.00 15.00           C
ATOM   3321  O   LYS A 234      19.544  48.587   4.896  1.00 13.13           O
ATOM   3322  CB  LYS A 234      20.811  51.680   5.021  1.00 17.58           C
ATOM   3323  CG  LYS A 234      22.171  52.369   4.881  1.00 18.18           C
ATOM   3324  CD  LYS A 234      22.248  53.572   5.795  1.00 15.77           C
ATOM   3325  CE  LYS A 234      23.655  54.241   5.775  1.00 13.70           C
ATOM   3326  NZ  LYS A 234      24.608  53.703   6.804  1.00 13.61           N1+
ATOM   3327  H   LYS A 234      20.450  52.001   2.656  1.00 16.59           H
ATOM   3328  HA  LYS A 234      21.358  49.999   3.997  1.00 17.48           H
ATOM   3329  HB2 LYS A 234      20.124  52.356   4.909  1.00 20.92           H
ATOM   3330  HB3 LYS A 234      20.759  51.305   5.914  1.00 20.92           H
ATOM   3331  HG2 LYS A 234      22.875  51.749   5.129  1.00 21.65           H
ATOM   3332  HG3 LYS A 234      22.290  52.669   3.966  1.00 21.65           H
ATOM   3333  HD2 LYS A 234      21.597  54.231   5.507  1.00 18.74           H
ATOM   3334  HD3 LYS A 234      22.060  53.292   6.704  1.00 18.74           H
ATOM   3335  HE2 LYS A 234      24.053  54.102   4.902  1.00 16.26           H
ATOM   3336  HE3 LYS A 234      23.549  55.191   5.939  1.00 16.26           H
ATOM   3337  HZ1 LYS A 234      25.390  54.123   6.743  1.00 16.15           H
ATOM   3338  HZ2 LYS A 234      24.276  53.827   7.620  1.00 16.15           H
ATOM   3339  HZ3 LYS A 234      24.736  52.832   6.673  1.00 16.15           H
ATOM   3340  N   LYS A 235      18.159  50.235   4.189  1.00 18.54           N
ATOM   3341  CA  LYS A 235      16.952  49.486   4.551  1.00 15.11           C
ATOM   3342  C   LYS A 235      16.847  48.201   3.753  1.00 15.51           C
ATOM   3343  O   LYS A 235      16.631  47.123   4.319  1.00 17.71           O
ATOM   3344  CB  LYS A 235      15.709  50.353   4.358  1.00 22.17           C
ATOM   3345  CG  LYS A 235      14.431  49.718   4.941  1.00 20.13           C
ATOM   3346  CD  LYS A 235      13.255  50.616   4.676  1.00 17.73           C
ATOM   3347  CE  LYS A 235      11.956  50.007   5.157  1.00 30.58           C
ATOM   3348  NZ  LYS A 235      10.820  50.922   4.818  1.00 27.09           N1+
ATOM   3349  H   LYS A 235      18.009  51.008   3.842  1.00 22.07           H
ATOM   3350  HA  LYS A 235      17.003  49.247   5.490  1.00 17.95           H
ATOM   3351  HB2 LYS A 235      15.848  51.205   4.801  1.00 26.43           H
ATOM   3352  HB3 LYS A 235      15.567  50.493   3.409  1.00 26.43           H
ATOM   3353  HG2 LYS A 235      14.269  48.862   4.515  1.00 23.98           H
ATOM   3354  HG3 LYS A 235      14.529  49.610   5.900  1.00 23.98           H
ATOM   3355  HD2 LYS A 235      13.385  51.456   5.142  1.00 21.10           H
ATOM   3356  HD3 LYS A 235      13.181  50.771   3.722  1.00 21.10           H
ATOM   3357  HE2 LYS A 235      11.811  49.156   4.714  1.00 36.52           H
ATOM   3358  HE3 LYS A 235      11.985  49.892   6.119  1.00 36.52           H
ATOM   3359  HZ1 LYS A 235      10.052  50.570   5.098  1.00 32.33           H
ATOM   3360  HZ2 LYS A 235      10.937  51.711   5.213  1.00 32.33           H
ATOM   3361  HZ3 LYS A 235      10.779  51.042   3.937  1.00 32.33           H
ATOM   3362  N   GLU A 236      17.017  48.294   2.431  1.00 17.86           N
ATOM   3363  CA  GLU A 236      16.921  47.126   1.563  1.00 16.86           C
ATOM   3364  C   GLU A 236      17.953  46.060   1.924  1.00 18.69           C
ATOM   3365  O   GLU A 236      17.625  44.877   2.049  1.00 17.70           O
ATOM   3366  CB  GLU A 236      17.084  47.560   0.104  1.00 18.41           C
ATOM   3367  CG  GLU A 236      16.881  46.446  -0.863  1.00 29.69           C
ATOM   3368  CD  GLU A 236      15.403  46.040  -1.010  1.00 32.38           C
ATOM   3369  OE1 GLU A 236      15.154  45.076  -1.748  1.00 38.39           O
ATOM   3370  OE2 GLU A 236      14.507  46.687  -0.418  1.00 32.82           O1-
ATOM   3371  H   GLU A 236      17.189  49.026   2.015  1.00 21.25           H
ATOM   3372  HA  GLU A 236      16.040  46.733   1.661  1.00 20.05           H
ATOM   3373  HB2 GLU A 236      16.431  48.250  -0.094  1.00 21.92           H
ATOM   3374  HB3 GLU A 236      17.981  47.907  -0.024  1.00 21.92           H
ATOM   3375  HG2 GLU A 236      17.203  46.723  -1.735  1.00 35.45           H
ATOM   3376  HG3 GLU A 236      17.376  45.670  -0.558  1.00 35.45           H
ATOM   3377  N   LEU A 237      19.224  46.444   2.073  1.00 15.69           N
ATOM   3378  CA  LEU A 237      20.223  45.440   2.402  1.00 15.20           C
ATOM   3379  C   LEU A 237      20.055  44.923   3.827  1.00 13.59           C
ATOM   3380  O   LEU A 237      20.312  43.745   4.090  1.00 18.08           O
ATOM   3381  CB  LEU A 237      21.628  45.985   2.198  1.00 11.25           C
ATOM   3382  CG  LEU A 237      21.944  46.479   0.777  1.00 13.62           C
ATOM   3383  CD1 LEU A 237      23.310  47.155   0.778  1.00 18.06           C
ATOM   3384  CD2 LEU A 237      21.897  45.335  -0.241  1.00 18.93           C
ATOM   3385  H   LEU A 237      19.519  47.247   1.991  1.00 18.65           H
ATOM   3386  HA  LEU A 237      20.112  44.686   1.802  1.00 18.06           H
ATOM   3387  HB2 LEU A 237      21.757  46.733   2.801  1.00 13.32           H
ATOM   3388  HB3 LEU A 237      22.263  45.284   2.410  1.00 13.32           H
ATOM   3389  HG  LEU A 237      21.283  47.140   0.517  1.00 16.16           H
ATOM   3390 HD11 LEU A 237      23.509  47.466  -0.119  1.00 21.49           H
ATOM   3391 HD12 LEU A 237      23.290  47.906   1.392  1.00 21.49           H
ATOM   3392 HD13 LEU A 237      23.980  46.513   1.062  1.00 21.49           H
ATOM   3393 HD21 LEU A 237      22.102  45.688  -1.121  1.00 22.55           H
ATOM   3394 HD22 LEU A 237      22.552  44.664   0.007  1.00 22.55           H
ATOM   3395 HD23 LEU A 237      21.008  44.947  -0.238  1.00 22.55           H
ATOM   3396  N   ALA A 238      19.653  45.778   4.764  1.00 13.86           N
ATOM   3397  CA  ALA A 238      19.413  45.290   6.112  1.00 16.41           C
ATOM   3398  C   ALA A 238      18.362  44.185   6.113  1.00 18.59           C
ATOM   3399  O   ALA A 238      18.504  43.179   6.829  1.00 15.87           O
ATOM   3400  CB  ALA A 238      18.989  46.439   7.009  1.00 10.40           C
ATOM   3401  H   ALA A 238      19.516  46.619   4.649  1.00 16.45           H
ATOM   3402  HA  ALA A 238      20.237  44.921   6.467  1.00 19.52           H
ATOM   3403  HB1 ALA A 238      18.832  46.099   7.904  1.00 12.30           H
ATOM   3404  HB2 ALA A 238      19.695  47.104   7.026  1.00 12.30           H
ATOM   3405  HB3 ALA A 238      18.174  46.830   6.657  1.00 12.30           H
ATOM   3406  N   GLN A 239      17.289  44.376   5.350  1.00 19.38           N
ATOM   3407  CA  GLN A 239      16.190  43.411   5.352  1.00 18.92           C
ATOM   3408  C   GLN A 239      16.644  42.053   4.826  1.00 23.36           C
ATOM   3409  O   GLN A 239      16.081  41.025   5.199  1.00 20.05           O
ATOM   3410  CB  GLN A 239      15.019  43.941   4.526  1.00 15.60           C
ATOM   3411  CG  GLN A 239      14.327  45.173   5.133  1.00 26.30           C
ATOM   3412  CD  GLN A 239      13.205  45.734   4.247  1.00 32.59           C
ATOM   3413  OE1 GLN A 239      13.298  45.718   3.019  1.00 39.60           O
ATOM   3414  NE2 GLN A 239      12.137  46.217   4.877  1.00 37.04           N
ATOM   3415  H   GLN A 239      17.172  45.048   4.826  1.00 23.08           H
ATOM   3416  HA  GLN A 239      15.880  43.290   6.264  1.00 22.53           H
ATOM   3417  HB2 GLN A 239      15.345  44.189   3.647  1.00 18.54           H
ATOM   3418  HB3 GLN A 239      14.354  43.240   4.443  1.00 18.54           H
ATOM   3419  HG2 GLN A 239      13.938  44.926   5.986  1.00 31.38           H
ATOM   3420  HG3 GLN A 239      14.986  45.873   5.259  1.00 31.38           H
ATOM   3421 HE21 GLN A 239      12.103  46.205   5.737  1.00 44.27           H
ATOM   3422 HE22 GLN A 239      11.482  46.543   4.426  1.00 44.27           H
ATOM   3423  N   GLN A 240      17.653  42.024   3.961  1.00 19.43           N
ATOM   3424  CA  GLN A 240      18.187  40.778   3.435  1.00 16.87           C
ATOM   3425  C   GLN A 240      19.455  40.329   4.148  1.00 17.58           C
ATOM   3426  O   GLN A 240      20.085  39.356   3.715  1.00 15.77           O
ATOM   3427  CB  GLN A 240      18.449  40.929   1.938  1.00 22.30           C
ATOM   3428  CG  GLN A 240      17.234  41.432   1.169  1.00 27.04           C
ATOM   3429  CD  GLN A 240      16.100  40.456   1.234  1.00 29.85           C
ATOM   3430  OE1 GLN A 240      16.310  39.254   1.401  1.00 34.59           O
ATOM   3431  NE2 GLN A 240      14.888  40.959   1.115  1.00 40.82           N
ATOM   3432  H   GLN A 240      18.049  42.725   3.660  1.00 23.13           H
ATOM   3433  HA  GLN A 240      17.522  40.082   3.550  1.00 20.06           H
ATOM   3434  HB2 GLN A 240      19.170  41.564   1.807  1.00 26.58           H
ATOM   3435  HB3 GLN A 240      18.698  40.065   1.573  1.00 26.58           H
ATOM   3436  HG2 GLN A 240      16.936  42.270   1.555  1.00 32.27           H
ATOM   3437  HG3 GLN A 240      17.474  41.557   0.238  1.00 32.27           H
ATOM   3438 HE21 GLN A 240      14.782  41.806   1.006  1.00 48.81           H
ATOM   3439 HE22 GLN A 240      14.202  40.441   1.146  1.00 48.81           H
ATOM   3440  N   ARG A 241      19.835  41.002   5.238  1.00 16.95           N
ATOM   3441  CA  ARG A 241      21.135  40.783   5.885  1.00 14.40           C
ATOM   3442  C   ARG A 241      22.262  40.771   4.852  1.00 16.53           C
ATOM   3443  O   ARG A 241      23.110  39.877   4.810  1.00 13.30           O
ATOM   3444  CB  ARG A 241      21.135  39.494   6.728  1.00 17.10           C
ATOM   3445  CG  ARG A 241      20.087  39.569   7.832  1.00 17.33           C
ATOM   3446  CD  ARG A 241      20.158  38.435   8.853  1.00 19.38           C
ATOM   3447  NE  ARG A 241      20.223  37.135   8.187  1.00 21.78           N
ATOM   3448  CZ  ARG A 241      20.655  36.011   8.755  1.00 32.94           C
ATOM   3449  NH1 ARG A 241      21.062  36.005  10.020  1.00 33.36           N
ATOM   3450  NH2 ARG A 241      20.692  34.888   8.049  1.00 29.41           N1+
ATOM   3451  H   ARG A 241      19.352  41.598   5.627  1.00 20.16           H
ATOM   3452  HA  ARG A 241      21.303  41.523   6.489  1.00 17.11           H
ATOM   3453  HB2 ARG A 241      20.926  38.737   6.158  1.00 20.35           H
ATOM   3454  HB3 ARG A 241      22.006  39.377   7.139  1.00 20.35           H
ATOM   3455  HG2 ARG A 241      20.202  40.405   8.312  1.00 20.62           H
ATOM   3456  HG3 ARG A 241      19.206  39.545   7.426  1.00 20.62           H
ATOM   3457  HD2 ARG A 241      20.954  38.540   9.397  1.00 23.08           H
ATOM   3458  HD3 ARG A 241      19.364  38.453   9.411  1.00 23.08           H
ATOM   3459  HE  ARG A 241      19.963  37.094   7.368  1.00 25.96           H
ATOM   3460 HH11 ARG A 241      21.046  36.732  10.480  1.00 39.85           H
ATOM   3461 HH12 ARG A 241      21.339  35.275  10.380  1.00 39.85           H
ATOM   3462 HH21 ARG A 241      20.427  34.885   7.231  1.00 35.12           H
ATOM   3463 HH22 ARG A 241      20.965  34.159   8.416  1.00 35.12           H
ATOM   3464  N   GLN A 242      22.278  41.803   4.005  1.00 15.39           N
ATOM   3465  CA  GLN A 242      23.302  41.947   2.968  1.00 15.37           C
ATOM   3466  C   GLN A 242      24.157  43.198   3.193  1.00 17.01           C
ATOM   3467  O   GLN A 242      24.699  43.759   2.250  1.00 13.31           O
ATOM   3468  CB  GLN A 242      22.660  41.976   1.579  1.00 14.89           C
ATOM   3469  CG  GLN A 242      22.065  40.651   1.126  1.00 16.34           C
ATOM   3470  CD  GLN A 242      21.213  40.779  -0.129  1.00 19.24           C
ATOM   3471  OE1 GLN A 242      20.702  41.847  -0.423  1.00 18.27           O
ATOM   3472  NE2 GLN A 242      21.081  39.690  -0.883  1.00 17.32           N
ATOM   3473  H   GLN A 242      21.700  42.440   4.012  1.00 18.30           H
ATOM   3474  HA  GLN A 242      23.891  41.177   3.004  1.00 18.26           H
ATOM   3475  HB2 GLN A 242      21.947  42.633   1.582  1.00 17.69           H
ATOM   3476  HB3 GLN A 242      23.336  42.231   0.932  1.00 17.69           H
ATOM   3477  HG2 GLN A 242      22.785  40.030   0.937  1.00 19.43           H
ATOM   3478  HG3 GLN A 242      21.503  40.300   1.835  1.00 19.43           H
ATOM   3479 HE21 GLN A 242      21.469  38.958  -0.652  1.00 20.61           H
ATOM   3480 HE22 GLN A 242      20.608  39.718  -1.601  1.00 20.61           H
ATOM   3481  N   LEU A 243      24.280  43.639   4.451  1.00 13.49           N
ATOM   3482  CA  LEU A 243      25.118  44.781   4.795  1.00 14.13           C
ATOM   3483  C   LEU A 243      26.595  44.420   4.862  1.00 14.60           C
ATOM   3484  O   LEU A 243      27.450  45.318   4.823  1.00 15.50           O
ATOM   3485  CB  LEU A 243      24.677  45.369   6.143  1.00 12.22           C
ATOM   3486  CG  LEU A 243      23.301  46.033   6.164  1.00 18.06           C
ATOM   3487  CD1 LEU A 243      22.834  46.276   7.605  1.00 19.36           C
ATOM   3488  CD2 LEU A 243      23.369  47.355   5.372  1.00 16.13           C
ATOM   3489  H   LEU A 243      23.881  43.287   5.126  1.00 16.01           H
ATOM   3490  HA  LEU A 243      25.009  45.467   4.118  1.00 16.78           H
ATOM   3491  HB2 LEU A 243      24.663  44.654   6.798  1.00 14.48           H
ATOM   3492  HB3 LEU A 243      25.325  46.039   6.411  1.00 14.48           H
ATOM   3493  HG  LEU A 243      22.658  45.451   5.730  1.00 21.50           H
ATOM   3494 HD11 LEU A 243      21.961  46.698   7.587  1.00 23.05           H
ATOM   3495 HD12 LEU A 243      22.781  45.425   8.067  1.00 23.05           H
ATOM   3496 HD13 LEU A 243      23.472  46.856   8.050  1.00 23.05           H
ATOM   3497 HD21 LEU A 243      22.495  47.776   5.386  1.00 19.18           H
ATOM   3498 HD22 LEU A 243      24.024  47.938   5.787  1.00 19.18           H
ATOM   3499 HD23 LEU A 243      23.629  47.162   4.458  1.00 19.18           H
ATOM   3500  N   GLU A 244      26.913  43.130   4.962  1.00 12.89           N
ATOM   3501  CA  GLU A 244      28.272  42.646   4.783  1.00 13.48           C
ATOM   3502  C   GLU A 244      28.316  41.837   3.506  1.00 14.46           C
ATOM   3503  O   GLU A 244      27.465  40.968   3.302  1.00 15.04           O
ATOM   3504  CB  GLU A 244      28.722  41.835   6.001  1.00 13.49           C
ATOM   3505  CG  GLU A 244      29.121  42.750   7.144  1.00 10.89           C
ATOM   3506  CD  GLU A 244      29.352  42.039   8.462  1.00 15.05           C
ATOM   3507  OE1 GLU A 244      28.826  40.920   8.653  1.00 13.10           O
ATOM   3508  OE2 GLU A 244      30.085  42.615   9.284  1.00 13.46           O1-
ATOM   3509  H   GLU A 244      26.345  42.508   5.137  1.00 15.29           H
ATOM   3510  HA  GLU A 244      28.871  43.403   4.684  1.00 16.00           H
ATOM   3511  HB2 GLU A 244      27.991  41.273   6.301  1.00 16.01           H
ATOM   3512  HB3 GLU A 244      29.489  41.293   5.762  1.00 16.01           H
ATOM   3513  HG2 GLU A 244      29.944  43.204   6.905  1.00 12.89           H
ATOM   3514  HG3 GLU A 244      28.416  43.402   7.280  1.00 12.89           H
ATOM   3515  N   PHE A 245      29.273  42.151   2.628  1.00 13.05           N
ATOM   3516  CA  PHE A 245      29.303  41.553   1.302  1.00 12.46           C
ATOM   3517  C   PHE A 245      30.730  41.526   0.760  1.00 13.59           C
ATOM   3518  O   PHE A 245      31.613  42.253   1.216  1.00 14.79           O
ATOM   3519  CB  PHE A 245      28.368  42.304   0.339  1.00 11.99           C
ATOM   3520  CG  PHE A 245      28.502  43.790   0.385  1.00 12.83           C
ATOM   3521  CD1 PHE A 245      29.453  44.430  -0.385  1.00 13.28           C
ATOM   3522  CD2 PHE A 245      27.671  44.548   1.187  1.00 14.42           C
ATOM   3523  CE1 PHE A 245      29.568  45.832  -0.357  1.00 13.38           C
ATOM   3524  CE2 PHE A 245      27.782  45.941   1.237  1.00 12.19           C
ATOM   3525  CZ  PHE A 245      28.734  46.581   0.468  1.00 12.31           C
ATOM   3526  H   PHE A 245      29.911  42.706   2.781  1.00 15.49           H
ATOM   3527  HA  PHE A 245      28.992  40.636   1.364  1.00 14.77           H
ATOM   3528  HB2 PHE A 245      28.561  42.019  -0.568  1.00 14.21           H
ATOM   3529  HB3 PHE A 245      27.450  42.084   0.562  1.00 14.21           H
ATOM   3530  HD1 PHE A 245      30.013  43.931  -0.936  1.00 15.75           H
ATOM   3531  HD2 PHE A 245      27.030  44.123   1.710  1.00 17.13           H
ATOM   3532  HE1 PHE A 245      30.215  46.256  -0.874  1.00 15.88           H
ATOM   3533  HE2 PHE A 245      27.216  46.435   1.785  1.00 14.45           H
ATOM   3534  HZ  PHE A 245      28.810  47.507   0.493  1.00 14.59           H
ATOM   3535  N   LEU A 246      30.944  40.656  -0.214  1.00 13.76           N
ATOM   3536  CA  LEU A 246      32.201  40.577  -0.953  1.00 10.44           C
ATOM   3537  C   LEU A 246      32.063  41.498  -2.157  1.00 13.72           C
ATOM   3538  O   LEU A 246      31.415  41.155  -3.138  1.00 13.56           O
ATOM   3539  CB  LEU A 246      32.481  39.124  -1.325  1.00 13.89           C
ATOM   3540  CG  LEU A 246      32.798  38.205  -0.121  1.00 17.89           C
ATOM   3541  CD1 LEU A 246      32.731  36.706  -0.503  1.00 21.69           C
ATOM   3542  CD2 LEU A 246      34.165  38.526   0.384  1.00 24.04           C
ATOM   3543  H   LEU A 246      30.360  40.082  -0.476  1.00 16.34           H
ATOM   3544  HA  LEU A 246      32.927  40.900  -0.397  1.00 12.35           H
ATOM   3545  HB2 LEU A 246      31.701  38.763  -1.775  1.00 16.49           H
ATOM   3546  HB3 LEU A 246      33.244  39.099  -1.924  1.00 16.49           H
ATOM   3547  HG  LEU A 246      32.159  38.371   0.590  1.00 21.29           H
ATOM   3548 HD11 LEU A 246      32.936  36.172   0.280  1.00 25.85           H
ATOM   3549 HD12 LEU A 246      31.838  36.500  -0.820  1.00 25.85           H
ATOM   3550 HD13 LEU A 246      33.380  36.530  -1.203  1.00 25.85           H
ATOM   3551 HD21 LEU A 246      34.365  37.950   1.139  1.00 28.67           H
ATOM   3552 HD22 LEU A 246      34.808  38.375  -0.327  1.00 28.67           H
ATOM   3553 HD23 LEU A 246      34.190  39.455   0.660  1.00 28.67           H
ATOM   3554  N   TRP A 247      32.651  42.696  -2.061  1.00 13.60           N
ATOM   3555  CA  TRP A 247      32.520  43.748  -3.072  1.00  9.52           C
ATOM   3556  C   TRP A 247      33.544  43.523  -4.178  1.00 10.61           C
ATOM   3557  O   TRP A 247      34.758  43.725  -3.969  1.00 12.07           O
ATOM   3558  CB  TRP A 247      32.726  45.119  -2.420  1.00 13.29           C
ATOM   3559  CG  TRP A 247      32.227  46.296  -3.208  1.00 11.64           C
ATOM   3560  CD1 TRP A 247      31.653  46.270  -4.433  1.00 12.44           C
ATOM   3561  CD2 TRP A 247      32.237  47.670  -2.799  1.00 12.46           C
ATOM   3562  NE1 TRP A 247      31.281  47.550  -4.824  1.00  8.99           N
ATOM   3563  CE2 TRP A 247      31.631  48.425  -3.836  1.00 12.00           C
ATOM   3564  CE3 TRP A 247      32.688  48.338  -1.664  1.00 11.21           C
ATOM   3565  CZ2 TRP A 247      31.500  49.814  -3.771  1.00 12.98           C
ATOM   3566  CZ3 TRP A 247      32.548  49.710  -1.604  1.00  9.63           C
ATOM   3567  CH2 TRP A 247      31.953  50.433  -2.640  1.00  9.84           C
ATOM   3568  H   TRP A 247      33.146  42.927  -1.396  1.00 16.14           H
ATOM   3569  HA  TRP A 247      31.632  43.720  -3.461  1.00 11.25           H
ATOM   3570  HB2 TRP A 247      32.264  45.124  -1.567  1.00 15.77           H
ATOM   3571  HB3 TRP A 247      33.676  45.249  -2.274  1.00 15.77           H
ATOM   3572  HD1 TRP A 247      31.500  45.499  -4.930  1.00 14.75           H
ATOM   3573  HE1 TRP A 247      30.906  47.758  -5.569  1.00 10.62           H
ATOM   3574  HE3 TRP A 247      33.082  47.870  -0.963  1.00 13.28           H
ATOM   3575  HZ2 TRP A 247      31.107  50.296  -4.462  1.00 15.41           H
ATOM   3576  HZ3 TRP A 247      32.844  50.163  -0.847  1.00 11.38           H
ATOM   3577  HH2 TRP A 247      31.874  51.356  -2.564  1.00 11.63           H
ATOM   3578  N   ARG A 248      33.064  43.111  -5.354  1.00 11.81           N
ATOM   3579  CA  ARG A 248      33.908  42.926  -6.517  1.00 10.91           C
ATOM   3580  C   ARG A 248      33.612  44.009  -7.546  1.00 11.59           C
ATOM   3581  O   ARG A 248      32.570  44.663  -7.503  1.00 11.01           O
ATOM   3582  CB  ARG A 248      33.705  41.543  -7.160  1.00 11.64           C
ATOM   3583  CG  ARG A 248      32.318  41.359  -7.823  1.00 14.91           C
ATOM   3584  CD  ARG A 248      32.292  40.061  -8.655  1.00 16.18           C
ATOM   3585  NE  ARG A 248      32.334  38.871  -7.801  1.00 14.87           N
ATOM   3586  CZ  ARG A 248      32.318  37.613  -8.255  1.00 20.21           C
ATOM   3587  NH1 ARG A 248      32.274  37.356  -9.553  1.00 15.99           N
ATOM   3588  NH2 ARG A 248      32.324  36.598  -7.396  1.00 19.35           N1+
ATOM   3589  H   ARG A 248      32.236  42.931  -5.497  1.00 13.99           H
ATOM   3590  HA  ARG A 248      34.838  43.004  -6.253  1.00 12.91           H
ATOM   3591  HB2 ARG A 248      34.380  41.414  -7.845  1.00 13.79           H
ATOM   3592  HB3 ARG A 248      33.799  40.863  -6.475  1.00 13.79           H
ATOM   3593  HG2 ARG A 248      31.636  41.298  -7.136  1.00 17.72           H
ATOM   3594  HG3 ARG A 248      32.140  42.108  -8.414  1.00 17.72           H
ATOM   3595  HD2 ARG A 248      31.475  40.032  -9.177  1.00 19.24           H
ATOM   3596  HD3 ARG A 248      33.065  40.041  -9.241  1.00 19.24           H
ATOM   3597  HE  ARG A 248      32.370  38.989  -6.950  1.00 17.67           H
ATOM   3598 HH11 ARG A 248      32.259  38.003 -10.120  1.00 19.01           H
ATOM   3599 HH12 ARG A 248      32.265  36.542  -9.830  1.00 19.01           H
ATOM   3600 HH21 ARG A 248      32.357  36.750  -6.551  1.00 23.04           H
ATOM   3601 HH22 ARG A 248      32.324  35.788  -7.688  1.00 23.04           H
ATOM   3602  N   GLN A 249      34.520  44.153  -8.499  1.00 10.27           N
ATOM   3603  CA  GLN A 249      34.367  45.129  -9.566  1.00 12.67           C
ATOM   3604  C   GLN A 249      33.291  44.685 -10.555  1.00 12.81           C
ATOM   3605  O   GLN A 249      33.037  43.494 -10.746  1.00 13.03           O
ATOM   3606  CB  GLN A 249      35.712  45.354 -10.274  1.00 12.70           C
ATOM   3607  CG  GLN A 249      36.813  45.840  -9.358  1.00 13.61           C
ATOM   3608  CD  GLN A 249      36.415  47.130  -8.657  1.00 10.56           C
ATOM   3609  OE1 GLN A 249      36.081  48.123  -9.317  1.00 11.86           O
ATOM   3610  NE2 GLN A 249      36.401  47.112  -7.327  1.00 11.48           N
ATOM   3611  H   GLN A 249      35.244  43.691  -8.551  1.00 12.14           H
ATOM   3612  HA  GLN A 249      34.087  45.974  -9.180  1.00 15.03           H
ATOM   3613  HB2 GLN A 249      36.001  44.516 -10.667  1.00 15.06           H
ATOM   3614  HB3 GLN A 249      35.591  46.019 -10.970  1.00 15.06           H
ATOM   3615  HG2 GLN A 249      36.988  45.167  -8.682  1.00 16.15           H
ATOM   3616  HG3 GLN A 249      37.613  46.010  -9.879  1.00 16.15           H
ATOM   3617 HE21 GLN A 249      36.610  46.394  -6.904  1.00 13.60           H
ATOM   3618 HE22 GLN A 249      36.182  47.820  -6.890  1.00 13.60           H
ATOM   3619  N   ILE A 250      32.617  45.675 -11.164  1.00 13.86           N
ATOM   3620  CA  ILE A 250      31.463  45.378 -12.015  1.00 14.25           C
ATOM   3621  C   ILE A 250      31.808  44.447 -13.176  1.00 17.19           C
ATOM   3622  O   ILE A 250      30.926  43.730 -13.677  1.00 16.45           O
ATOM   3623  CB  ILE A 250      30.793  46.674 -12.538  1.00 12.02           C
ATOM   3624  CG1 ILE A 250      31.784  47.584 -13.259  1.00 16.08           C
ATOM   3625  CG2 ILE A 250      30.074  47.401 -11.397  1.00 14.43           C
ATOM   3626  CD1 ILE A 250      31.125  48.878 -13.810  1.00 16.53           C
ATOM   3627  H   ILE A 250      32.807  46.511 -11.099  1.00 16.46           H
ATOM   3628  HA  ILE A 250      30.803  44.919 -11.472  1.00 16.93           H
ATOM   3629  HB  ILE A 250      30.119  46.411 -13.184  1.00 14.25           H
ATOM   3630 HG12 ILE A 250      32.482  47.844 -12.639  1.00 19.12           H
ATOM   3631 HG13 ILE A 250      32.168  47.101 -14.008  1.00 19.12           H
ATOM   3632 HG21 ILE A 250      29.663  48.207 -11.746  1.00 17.14           H
ATOM   3633 HG22 ILE A 250      29.394  46.815 -11.029  1.00 17.14           H
ATOM   3634 HG23 ILE A 250      30.721  47.629 -10.711  1.00 17.14           H
ATOM   3635 HD11 ILE A 250      31.803  49.411 -14.255  1.00 19.65           H
ATOM   3636 HD12 ILE A 250      30.429  48.634 -14.440  1.00 19.65           H
ATOM   3637 HD13 ILE A 250      30.744  49.377 -13.071  1.00 19.65           H
ATOM   3638  N   TRP A 251      33.070  44.400 -13.600  1.00 14.55           N
ATOM   3639  CA  TRP A 251      33.459  43.565 -14.733  1.00 15.51           C
ATOM   3640  C   TRP A 251      34.073  42.227 -14.331  1.00 23.81           C
ATOM   3641  O   TRP A 251      34.496  41.469 -15.212  1.00 23.08           O
ATOM   3642  CB  TRP A 251      34.464  44.300 -15.611  1.00 18.07           C
ATOM   3643  CG  TRP A 251      35.722  44.426 -14.894  1.00 23.37           C
ATOM   3644  CD1 TRP A 251      36.690  43.476 -14.729  1.00 20.66           C
ATOM   3645  CD2 TRP A 251      36.146  45.561 -14.195  1.00 15.11           C
ATOM   3646  NE1 TRP A 251      37.691  43.962 -13.970  1.00 18.24           N
ATOM   3647  CE2 TRP A 251      37.388  45.256 -13.628  1.00 20.54           C
ATOM   3648  CE3 TRP A 251      35.588  46.810 -13.978  1.00 16.36           C
ATOM   3649  CZ2 TRP A 251      38.087  46.161 -12.857  1.00 20.94           C
ATOM   3650  CZ3 TRP A 251      36.273  47.708 -13.225  1.00 19.99           C
ATOM   3651  CH2 TRP A 251      37.519  47.392 -12.685  1.00 25.09           C
ATOM   3652  H   TRP A 251      33.718  44.842 -13.248  1.00 17.29           H
ATOM   3653  HA  TRP A 251      32.672  43.381 -15.270  1.00 18.44           H
ATOM   3654  HB2 TRP A 251      34.619  43.795 -16.425  1.00 21.51           H
ATOM   3655  HB3 TRP A 251      34.132  45.188 -15.816  1.00 21.51           H
ATOM   3656  HD1 TRP A 251      36.663  42.620 -15.091  1.00 24.61           H
ATOM   3657  HE1 TRP A 251      38.408  43.540 -13.754  1.00 21.71           H
ATOM   3658  HE3 TRP A 251      34.762  47.030 -14.345  1.00 19.46           H
ATOM   3659  HZ2 TRP A 251      38.916  45.951 -12.492  1.00 24.95           H
ATOM   3660  HZ3 TRP A 251      35.916  48.555 -13.086  1.00 23.81           H
ATOM   3661  HH2 TRP A 251      37.964  48.028 -12.172  1.00 29.93           H
ATOM   3662  N   ASP A 252      34.162  41.933 -13.039  1.00 18.29           N
ATOM   3663  CA  ASP A 252      34.993  40.841 -12.530  1.00 19.68           C
ATOM   3664  C   ASP A 252      34.162  39.560 -12.476  1.00 19.97           C
ATOM   3665  O   ASP A 252      33.369  39.355 -11.562  1.00 18.69           O
ATOM   3666  CB  ASP A 252      35.547  41.239 -11.163  1.00 16.22           C
ATOM   3667  CG  ASP A 252      36.356  40.136 -10.514  1.00 23.69           C
ATOM   3668  OD1 ASP A 252      36.674  39.129 -11.208  1.00 22.53           O
ATOM   3669  OD2 ASP A 252      36.634  40.267  -9.303  1.00 17.80           O1-
ATOM   3670  H   ASP A 252      33.742  42.360 -12.422  1.00 21.77           H
ATOM   3671  HA  ASP A 252      35.740  40.696 -13.132  1.00 23.44           H
ATOM   3672  HB2 ASP A 252      36.123  42.012 -11.268  1.00 19.28           H
ATOM   3673  HB3 ASP A 252      34.807  41.455 -10.573  1.00 19.28           H
ATOM   3674  N   ASN A 253      34.315  38.692 -13.483  1.00 21.87           N
ATOM   3675  CA  ASN A 253      33.481  37.496 -13.538  1.00 16.52           C
ATOM   3676  C   ASN A 253      33.925  36.464 -12.497  1.00 16.02           C
ATOM   3677  O   ASN A 253      33.087  35.788 -11.882  1.00 24.13           O
ATOM   3678  CB  ASN A 253      33.544  36.920 -14.954  1.00 29.37           C
ATOM   3679  CG  ASN A 253      32.681  35.708 -15.116  1.00 30.51           C
ATOM   3680  OD1 ASN A 253      31.484  35.732 -14.816  1.00 32.44           O
ATOM   3681  ND2 ASN A 253      33.284  34.624 -15.587  1.00 31.45           N
ATOM   3682  H   ASN A 253      34.879  38.772 -14.127  1.00 26.07           H
ATOM   3683  HA  ASN A 253      32.561  37.739 -13.350  1.00 19.64           H
ATOM   3684  HB2 ASN A 253      33.240  37.592 -15.584  1.00 35.07           H
ATOM   3685  HB3 ASN A 253      34.459  36.667 -15.153  1.00 35.07           H
ATOM   3686 HD21 ASN A 253      32.836  33.899 -15.701  1.00 37.57           H
ATOM   3687 HD22 ASN A 253      34.122  34.647 -15.779  1.00 37.57           H
ATOM   3688  N   LYS A 254      35.224  36.378 -12.251  1.00 20.12           N
ATOM   3689  CA  LYS A 254      35.780  35.344 -11.373  1.00 25.90           C
ATOM   3690  C   LYS A 254      35.699  35.717  -9.897  1.00 29.52           C
ATOM   3691  O   LYS A 254      35.533  34.833  -9.040  1.00 23.46           O
ATOM   3692  CB  LYS A 254      37.238  35.078 -11.771  1.00 34.79           C
ATOM   3693  CG  LYS A 254      37.895  33.863 -11.104  1.00 40.56           C
ATOM   3694  CD  LYS A 254      39.283  33.564 -11.716  1.00 47.52           C
ATOM   3695  CE  LYS A 254      39.925  32.313 -11.096  1.00 38.66           C
ATOM   3696  NZ  LYS A 254      40.116  32.433  -9.613  1.00 44.10           N1+
ATOM   3697  H   LYS A 254      35.815  36.909 -12.580  1.00 23.96           H
ATOM   3698  HA  LYS A 254      35.280  34.522 -11.500  1.00 30.90           H
ATOM   3699  HB2 LYS A 254      37.273  34.937 -12.730  1.00 41.57           H
ATOM   3700  HB3 LYS A 254      37.766  35.858 -11.539  1.00 41.57           H
ATOM   3701  HG2 LYS A 254      38.012  34.042 -10.157  1.00 48.50           H
ATOM   3702  HG3 LYS A 254      37.332  33.084 -11.231  1.00 48.50           H
ATOM   3703  HD2 LYS A 254      39.185  33.413 -12.669  1.00 56.85           H
ATOM   3704  HD3 LYS A 254      39.872  34.318 -11.555  1.00 56.85           H
ATOM   3705  HE2 LYS A 254      39.352  31.548 -11.264  1.00 46.21           H
ATOM   3706  HE3 LYS A 254      40.795  32.171 -11.501  1.00 46.21           H
ATOM   3707  HZ1 LYS A 254      40.489  31.691  -9.293  1.00 52.74           H
ATOM   3708  HZ2 LYS A 254      40.645  33.125  -9.430  1.00 52.74           H
ATOM   3709  HZ3 LYS A 254      39.330  32.557  -9.214  1.00 52.74           H
ATOM   3710  N   GLY A 255      35.821  37.000  -9.575  1.00 21.99           N
ATOM   3711  CA  GLY A 255      35.773  37.441  -8.194  1.00 17.72           C
ATOM   3712  C   GLY A 255      37.104  37.727  -7.525  1.00 21.39           C
ATOM   3713  O   GLY A 255      37.123  37.942  -6.307  1.00 19.38           O
ATOM   3714  H   GLY A 255      35.933  37.636 -10.143  1.00 26.21           H
ATOM   3715  HA2 GLY A 255      35.242  38.252  -8.147  1.00 21.08           H
ATOM   3716  HA3 GLY A 255      35.321  36.762  -7.669  1.00 21.08           H
ATOM   3717  N   ASP A 256      38.213  37.732  -8.266  1.00 19.53           N
ATOM   3718  CA  ASP A 256      39.513  37.922  -7.628  1.00 23.21           C
ATOM   3719  C   ASP A 256      39.719  39.339  -7.107  1.00 19.97           C
ATOM   3720  O   ASP A 256      40.629  39.553  -6.317  1.00 17.32           O
ATOM   3721  CB  ASP A 256      40.646  37.589  -8.598  1.00 28.62           C
ATOM   3722  CG  ASP A 256      40.684  36.117  -8.976  1.00 41.97           C
ATOM   3723  OD1 ASP A 256      40.251  35.274  -8.147  1.00 41.98           O
ATOM   3724  OD2 ASP A 256      41.145  35.815 -10.103  1.00 46.77           O1-
ATOM   3725  H   ASP A 256      38.240  37.631  -9.120  1.00 23.26           H
ATOM   3726  HA  ASP A 256      39.581  37.317  -6.873  1.00 27.68           H
ATOM   3727  HB2 ASP A 256      40.527  38.104  -9.411  1.00 34.17           H
ATOM   3728  HB3 ASP A 256      41.493  37.814  -8.183  1.00 34.17           H
ATOM   3729  N   THR A 257      38.919  40.308  -7.536  1.00 13.94           N
ATOM   3730  CA  THR A 257      39.004  41.658  -6.977  1.00 16.31           C
ATOM   3731  C   THR A 257      38.244  41.830  -5.666  1.00 20.33           C
ATOM   3732  O   THR A 257      38.331  42.920  -5.058  1.00 16.76           O
ATOM   3733  CB  THR A 257      38.476  42.678  -7.983  1.00 14.79           C
ATOM   3734  OG1 THR A 257      37.065  42.491  -8.175  1.00 16.41           O
ATOM   3735  CG2 THR A 257      39.246  42.551  -9.275  1.00 19.22           C
ATOM   3736  H   THR A 257      38.320  40.214  -8.147  1.00 16.55           H
ATOM   3737  HA  THR A 257      39.936  41.865  -6.807  1.00 19.39           H
ATOM   3738  HB  THR A 257      38.628  43.570  -7.633  1.00 17.57           H
ATOM   3739  HG1 THR A 257      36.915  41.718  -8.467  1.00 19.52           H
ATOM   3740 HG21 THR A 257      38.917  43.196  -9.921  1.00 22.88           H
ATOM   3741 HG22 THR A 257      40.188  42.715  -9.117  1.00 22.88           H
ATOM   3742 HG23 THR A 257      39.138  41.658  -9.638  1.00 22.88           H
ATOM   3743  N   ALA A 258      37.502  40.804  -5.234  1.00 14.89           N
ATOM   3744  CA  ALA A 258      36.561  40.953  -4.141  1.00 15.30           C
ATOM   3745  C   ALA A 258      37.259  41.329  -2.841  1.00 12.84           C
ATOM   3746  O   ALA A 258      38.330  40.812  -2.516  1.00 14.80           O
ATOM   3747  CB  ALA A 258      35.772  39.662  -3.943  1.00 16.18           C
ATOM   3748  H   ALA A 258      37.532  40.010  -5.564  1.00 17.69           H
ATOM   3749  HA  ALA A 258      35.932  41.659  -4.360  1.00 18.18           H
ATOM   3750  HB1 ALA A 258      35.149  39.782  -3.209  1.00 19.23           H
ATOM   3751  HB2 ALA A 258      35.287  39.460  -4.759  1.00 19.23           H
ATOM   3752  HB3 ALA A 258      36.390  38.943  -3.739  1.00 19.23           H
ATOM   3753  N   LEU A 259      36.614  42.217  -2.088  1.00 12.21           N
ATOM   3754  CA  LEU A 259      37.077  42.652  -0.774  1.00 13.76           C
ATOM   3755  C   LEU A 259      35.891  42.658   0.174  1.00 13.62           C
ATOM   3756  O   LEU A 259      34.848  43.240  -0.138  1.00 11.14           O
ATOM   3757  CB  LEU A 259      37.706  44.040  -0.826  1.00 12.32           C
ATOM   3758  CG  LEU A 259      38.421  44.480   0.436  1.00 12.15           C
ATOM   3759  CD1 LEU A 259      39.620  43.538   0.712  1.00 13.05           C
ATOM   3760  CD2 LEU A 259      38.847  45.965   0.312  1.00 14.06           C
ATOM   3761  H   LEU A 259      35.879  42.594  -2.327  1.00 14.48           H
ATOM   3762  HA  LEU A 259      37.738  42.026  -0.439  1.00 16.33           H
ATOM   3763  HB2 LEU A 259      38.353  44.056  -1.548  1.00 14.60           H
ATOM   3764  HB3 LEU A 259      37.006  44.687  -1.005  1.00 14.60           H
ATOM   3765  HG  LEU A 259      37.809  44.408   1.184  1.00 14.40           H
ATOM   3766 HD11 LEU A 259      40.070  43.829   1.521  1.00 15.48           H
ATOM   3767 HD12 LEU A 259      39.291  42.633   0.824  1.00 15.48           H
ATOM   3768 HD13 LEU A 259      40.232  43.578  -0.039  1.00 15.48           H
ATOM   3769 HD21 LEU A 259      39.303  46.231   1.126  1.00 16.70           H
ATOM   3770 HD22 LEU A 259      39.443  46.060  -0.447  1.00 16.70           H
ATOM   3771 HD23 LEU A 259      38.056  46.510   0.183  1.00 16.70           H
ATOM   3772  N   PHE A 260      36.039  41.987   1.313  1.00 11.23           N
ATOM   3773  CA  PHE A 260      34.963  41.956   2.297  1.00 13.28           C
ATOM   3774  C   PHE A 260      34.643  43.360   2.806  1.00 12.92           C
ATOM   3775  O   PHE A 260      35.527  44.115   3.248  1.00 11.98           O
ATOM   3776  CB  PHE A 260      35.335  41.016   3.461  1.00 12.00           C
ATOM   3777  CG  PHE A 260      34.241  40.853   4.468  1.00 14.01           C
ATOM   3778  CD1 PHE A 260      33.244  39.903   4.285  1.00 17.90           C
ATOM   3779  CD2 PHE A 260      34.198  41.654   5.589  1.00 13.14           C
ATOM   3780  CE1 PHE A 260      32.243  39.764   5.201  1.00 14.23           C
ATOM   3781  CE2 PHE A 260      33.208  41.517   6.518  1.00 12.82           C
ATOM   3782  CZ  PHE A 260      32.216  40.580   6.333  1.00 16.03           C
ATOM   3783  H   PHE A 260      36.743  41.546   1.538  1.00 13.29           H
ATOM   3784  HA  PHE A 260      34.164  41.604   1.875  1.00 15.76           H
ATOM   3785  HB2 PHE A 260      35.542  40.139   3.102  1.00 14.22           H
ATOM   3786  HB3 PHE A 260      36.110  41.376   3.920  1.00 14.22           H
ATOM   3787  HD1 PHE A 260      33.257  39.360   3.530  1.00 21.31           H
ATOM   3788  HD2 PHE A 260      34.863  42.291   5.721  1.00 15.59           H
ATOM   3789  HE1 PHE A 260      31.580  39.125   5.073  1.00 16.90           H
ATOM   3790  HE2 PHE A 260      33.195  42.066   7.268  1.00 15.21           H
ATOM   3791  HZ  PHE A 260      31.539  40.485   6.962  1.00 19.06           H
ATOM   3792  N   THR A 261      33.366  43.708   2.765  1.00 12.51           N
ATOM   3793  CA  THR A 261      32.936  45.064   3.065  1.00 11.87           C
ATOM   3794  C   THR A 261      31.812  45.019   4.087  1.00 13.47           C
ATOM   3795  O   THR A 261      30.853  44.263   3.925  1.00 12.13           O
ATOM   3796  CB  THR A 261      32.465  45.812   1.807  1.00 12.72           C
ATOM   3797  OG1 THR A 261      33.531  45.866   0.840  1.00 14.46           O
ATOM   3798  CG2 THR A 261      32.073  47.243   2.145  1.00 13.39           C
ATOM   3799  H   THR A 261      32.723  43.172   2.565  1.00 14.84           H
ATOM   3800  HA  THR A 261      33.678  45.556   3.451  1.00 14.07           H
ATOM   3801  HB  THR A 261      31.697  45.360   1.423  1.00 15.08           H
ATOM   3802  HG1 THR A 261      33.762  45.088   0.625  1.00 17.17           H
ATOM   3803 HG21 THR A 261      31.778  47.704   1.344  1.00 15.89           H
ATOM   3804 HG22 THR A 261      31.351  47.245   2.793  1.00 15.89           H
ATOM   3805 HG23 THR A 261      32.833  47.716   2.519  1.00 15.89           H
ATOM   3806  N   HIS A 262      31.907  45.880   5.097  1.00 11.84           N
ATOM   3807  CA  HIS A 262      30.869  46.095   6.095  1.00 11.99           C
ATOM   3808  C   HIS A 262      30.274  47.483   5.918  1.00 13.88           C
ATOM   3809  O   HIS A 262      30.982  48.489   6.069  1.00 10.31           O
ATOM   3810  CB  HIS A 262      31.465  45.980   7.492  1.00 14.47           C
ATOM   3811  CG  HIS A 262      30.540  46.377   8.596  1.00 12.30           C
ATOM   3812  ND1 HIS A 262      29.938  45.444   9.404  1.00 12.57           N
ATOM   3813  CD2 HIS A 262      30.109  47.590   9.037  1.00 14.13           C
ATOM   3814  CE1 HIS A 262      29.186  46.056  10.309  1.00 12.68           C
ATOM   3815  NE2 HIS A 262      29.289  47.358  10.123  1.00 13.59           N
ATOM   3816  H   HIS A 262      32.599  46.373   5.228  1.00 14.03           H
ATOM   3817  HA  HIS A 262      30.167  45.434   5.994  1.00 14.21           H
ATOM   3818  HB2 HIS A 262      32.247  46.552   7.544  1.00 17.19           H
ATOM   3819  HB3 HIS A 262      31.724  45.058   7.643  1.00 17.19           H
ATOM   3820  HD1 HIS A 262      30.042  44.592   9.340  1.00 14.91           H
ATOM   3821  HD2 HIS A 262      30.354  48.421   8.697  1.00 16.78           H
ATOM   3822  HE1 HIS A 262      28.680  45.639  10.968  1.00 15.04           H
ATOM   3823  N   MET A 263      28.983  47.533   5.607  1.00 12.19           N
ATOM   3824  CA  MET A 263      28.225  48.764   5.542  1.00 13.14           C
ATOM   3825  C   MET A 263      27.513  48.962   6.874  1.00 16.08           C
ATOM   3826  O   MET A 263      26.773  48.082   7.325  1.00 12.35           O
ATOM   3827  CB  MET A 263      27.216  48.728   4.396  1.00 11.96           C
ATOM   3828  CG  MET A 263      26.430  50.042   4.222  1.00 12.15           C
ATOM   3829  SD  MET A 263      25.040  49.892   3.051  1.00 13.77           S
ATOM   3830  CE  MET A 263      25.842  49.541   1.497  1.00 12.43           C
ATOM   3831  H   MET A 263      28.513  46.837   5.424  1.00 14.46           H
ATOM   3832  HA  MET A 263      28.831  49.506   5.389  1.00 15.59           H
ATOM   3833  HB2 MET A 263      27.688  48.553   3.568  1.00 14.18           H
ATOM   3834  HB3 MET A 263      26.575  48.020   4.566  1.00 14.18           H
ATOM   3835  HG2 MET A 263      26.070  50.311   5.081  1.00 14.40           H
ATOM   3836  HG3 MET A 263      27.031  50.726   3.886  1.00 14.40           H
ATOM   3837  HE1 MET A 263      25.166  49.444   0.808  1.00 14.74           H
ATOM   3838  HE2 MET A 263      26.437  50.274   1.276  1.00 14.74           H
ATOM   3839  HE3 MET A 263      26.347  48.717   1.582  1.00 14.74           H
ATOM   3840  N   MET A 264      27.754  50.100   7.513  1.00 11.23           N
ATOM   3841  CA  MET A 264      27.043  50.400   8.741  1.00 14.71           C
ATOM   3842  C   MET A 264      25.577  50.676   8.391  1.00 15.09           C
ATOM   3843  O   MET A 264      25.273  51.109   7.273  1.00 13.65           O
ATOM   3844  CB  MET A 264      27.675  51.594   9.457  1.00 13.80           C
ATOM   3845  CG  MET A 264      29.103  51.339   9.894  1.00 15.77           C
ATOM   3846  SD  MET A 264      30.030  52.816  10.513  1.00 24.92           S
ATOM   3847  CE  MET A 264      28.960  53.555  11.711  1.00 31.24           C
ATOM   3848  H   MET A 264      28.314  50.702   7.260  1.00 13.30           H
ATOM   3849  HA  MET A 264      27.090  49.632   9.333  1.00 17.47           H
ATOM   3850  HB2 MET A 264      27.678  52.355   8.855  1.00 16.39           H
ATOM   3851  HB3 MET A 264      27.152  51.800  10.248  1.00 16.39           H
ATOM   3852  HG2 MET A 264      29.092  50.683  10.609  1.00 18.75           H
ATOM   3853  HG3 MET A 264      29.596  50.983   9.138  1.00 18.75           H
ATOM   3854  HE1 MET A 264      29.392  54.342  12.077  1.00 37.31           H
ATOM   3855  HE2 MET A 264      28.128  53.804  11.280  1.00 37.31           H
ATOM   3856  HE3 MET A 264      28.787  52.913  12.418  1.00 37.31           H
ATOM   3857  N   PRO A 265      24.653  50.393   9.304  1.00 12.98           N
ATOM   3858  CA  PRO A 265      23.230  50.322   8.925  1.00 18.37           C
ATOM   3859  C   PRO A 265      22.434  51.597   9.128  1.00 17.75           C
ATOM   3860  O   PRO A 265      21.343  51.730   8.557  1.00 14.77           O
ATOM   3861  CB  PRO A 265      22.692  49.216   9.847  1.00 17.56           C
ATOM   3862  CG  PRO A 265      23.457  49.392  11.080  1.00 17.40           C
ATOM   3863  CD  PRO A 265      24.871  49.868  10.663  1.00 11.70           C
ATOM   3864  HA  PRO A 265      23.143  50.037   8.002  1.00 21.87           H
ATOM   3865  HB2 PRO A 265      21.744  49.348  10.005  1.00 20.89           H
ATOM   3866  HB3 PRO A 265      22.862  48.346   9.455  1.00 20.89           H
ATOM   3867  HG2 PRO A 265      23.026  50.060  11.635  1.00 20.70           H
ATOM   3868  HG3 PRO A 265      23.511  48.545  11.550  1.00 20.70           H
ATOM   3869  HD2 PRO A 265      25.181  50.573  11.253  1.00 13.86           H
ATOM   3870  HD3 PRO A 265      25.489  49.121  10.643  1.00 13.86           H
ATOM   3871  N   PHE A 266      22.946  52.541   9.904  1.00 15.43           N
ATOM   3872  CA  PHE A 266      22.131  53.659  10.350  1.00 15.50           C
ATOM   3873  C   PHE A 266      22.573  55.026   9.762  1.00 13.30           C
ATOM   3874  O   PHE A 266      23.456  55.139   8.890  1.00 14.14           O
ATOM   3875  CB  PHE A 266      22.127  53.656  11.881  1.00 11.61           C
ATOM   3876  CG  PHE A 266      21.593  52.361  12.496  1.00 13.04           C
ATOM   3877  CD1 PHE A 266      22.184  51.807  13.628  1.00 13.13           C
ATOM   3878  CD2 PHE A 266      20.493  51.722  11.932  1.00 16.31           C
ATOM   3879  CE1 PHE A 266      21.668  50.625  14.197  1.00 15.21           C
ATOM   3880  CE2 PHE A 266      19.981  50.557  12.475  1.00 14.85           C
ATOM   3881  CZ  PHE A 266      20.559  49.999  13.605  1.00 14.00           C
ATOM   3882  H   PHE A 266      23.759  52.558  10.186  1.00 18.34           H
ATOM   3883  HA  PHE A 266      21.219  53.504  10.059  1.00 18.43           H
ATOM   3884  HB2 PHE A 266      23.036  53.781  12.196  1.00 13.75           H
ATOM   3885  HB3 PHE A 266      21.568  54.385  12.193  1.00 13.75           H
ATOM   3886  HD1 PHE A 266      22.915  52.227  14.020  1.00 15.58           H
ATOM   3887  HD2 PHE A 266      20.092  52.087  11.176  1.00 19.39           H
ATOM   3888  HE1 PHE A 266      22.066  50.255  14.952  1.00 18.08           H
ATOM   3889  HE2 PHE A 266      19.245  50.146  12.081  1.00 17.64           H
ATOM   3890  HZ  PHE A 266      20.216  49.214  13.967  1.00 16.62           H
ATOM   3891  N   TYR A 267      21.941  56.080  10.267  1.00 14.53           N
ATOM   3892  CA  TYR A 267      21.990  57.401   9.632  1.00 14.40           C
ATOM   3893  C   TYR A 267      23.320  58.109   9.861  1.00 16.71           C
ATOM   3894  O   TYR A 267      23.711  58.958   9.052  1.00 14.57           O
ATOM   3895  CB  TYR A 267      20.839  58.233  10.174  1.00 17.12           C
ATOM   3896  CG  TYR A 267      20.887  59.731  10.005  1.00 14.11           C
ATOM   3897  CD1 TYR A 267      20.495  60.336   8.834  1.00 16.96           C
ATOM   3898  CD2 TYR A 267      21.266  60.539  11.073  1.00 16.62           C
ATOM   3899  CE1 TYR A 267      20.497  61.748   8.709  1.00 18.91           C
ATOM   3900  CE2 TYR A 267      21.276  61.922  10.971  1.00 18.44           C
ATOM   3901  CZ  TYR A 267      20.882  62.518   9.807  1.00 22.26           C
ATOM   3902  OH  TYR A 267      20.915  63.880   9.751  1.00 22.79           O
ATOM   3903  H   TYR A 267      21.470  56.059  10.986  1.00 17.26           H
ATOM   3904  HA  TYR A 267      21.865  57.299   8.675  1.00 17.10           H
ATOM   3905  HB2 TYR A 267      20.026  57.928   9.742  1.00 20.36           H
ATOM   3906  HB3 TYR A 267      20.773  58.060  11.126  1.00 20.36           H
ATOM   3907  HD1 TYR A 267      20.223  59.812   8.115  1.00 20.18           H
ATOM   3908  HD2 TYR A 267      21.518  60.142  11.876  1.00 19.76           H
ATOM   3909  HE1 TYR A 267      20.236  62.153   7.914  1.00 22.51           H
ATOM   3910  HE2 TYR A 267      21.537  62.442  11.696  1.00 21.95           H
ATOM   3911  HH  TYR A 267      21.167  64.192  10.490  1.00 27.18           H
ATOM   3912  N   SER A 268      24.006  57.810  10.958  1.00 14.96           N
ATOM   3913  CA  SER A 268      25.264  58.491  11.260  1.00 15.18           C
ATOM   3914  C   SER A 268      26.230  57.520  11.924  1.00 14.79           C
ATOM   3915  O   SER A 268      25.838  56.443  12.390  1.00 13.69           O
ATOM   3916  CB  SER A 268      24.987  59.725  12.130  1.00 14.41           C
ATOM   3917  OG  SER A 268      26.165  60.309  12.628  1.00 14.10           O
ATOM   3918  H   SER A 268      23.770  57.223  11.541  1.00 17.77           H
ATOM   3919  HA  SER A 268      25.666  58.794  10.431  1.00 18.04           H
ATOM   3920  HB2 SER A 268      24.517  60.383  11.595  1.00 17.12           H
ATOM   3921  HB3 SER A 268      24.432  59.458  12.880  1.00 17.12           H
ATOM   3922  HG  SER A 268      25.977  60.979  13.098  1.00 16.74           H
ATOM   3923  N   TYR A 269      27.515  57.915  11.971  1.00 13.79           N
ATOM   3924  CA  TYR A 269      28.512  57.213  12.778  1.00 14.29           C
ATOM   3925  C   TYR A 269      28.586  57.714  14.221  1.00 13.80           C
ATOM   3926  O   TYR A 269      29.448  57.245  14.979  1.00 13.05           O
ATOM   3927  CB  TYR A 269      29.910  57.356  12.143  1.00 12.07           C
ATOM   3928  CG  TYR A 269      30.316  58.788  11.892  1.00 12.46           C
ATOM   3929  CD1 TYR A 269      30.739  59.601  12.927  1.00  9.49           C
ATOM   3930  CD2 TYR A 269      30.286  59.316  10.607  1.00 14.43           C
ATOM   3931  CE1 TYR A 269      31.123  60.939  12.686  1.00 11.43           C
ATOM   3932  CE2 TYR A 269      30.648  60.620  10.352  1.00 15.61           C
ATOM   3933  CZ  TYR A 269      31.065  61.434  11.381  1.00 10.54           C
ATOM   3934  OH  TYR A 269      31.407  62.744  11.096  1.00 14.88           O
ATOM   3935  H   TYR A 269      27.828  58.591  11.541  1.00 16.37           H
ATOM   3936  HA  TYR A 269      28.289  56.269  12.801  1.00 16.97           H
ATOM   3937  HB2 TYR A 269      30.566  56.961  12.738  1.00 14.31           H
ATOM   3938  HB3 TYR A 269      29.916  56.892  11.292  1.00 14.31           H
ATOM   3939  HD1 TYR A 269      30.771  59.263  13.793  1.00 11.21           H
ATOM   3940  HD2 TYR A 269      30.001  58.780   9.902  1.00 17.14           H
ATOM   3941  HE1 TYR A 269      31.397  61.485  13.387  1.00 13.54           H
ATOM   3942  HE2 TYR A 269      30.610  60.952   9.484  1.00 18.55           H
ATOM   3943  HH  TYR A 269      31.634  63.141  11.800  1.00 17.68           H
ATOM   3944  N   ASP A 270      27.791  58.705  14.598  1.00 14.51           N
ATOM   3945  CA  ASP A 270      27.876  59.221  15.963  1.00 13.04           C
ATOM   3946  C   ASP A 270      27.263  58.203  16.934  1.00 15.81           C
ATOM   3947  O   ASP A 270      26.702  57.179  16.530  1.00 12.79           O
ATOM   3948  CB  ASP A 270      27.225  60.612  16.054  1.00 14.53           C
ATOM   3949  CG  ASP A 270      25.703  60.612  15.825  1.00 15.26           C
ATOM   3950  OD1 ASP A 270      25.064  59.540  15.741  1.00 14.03           O
ATOM   3951  OD2 ASP A 270      25.141  61.737  15.776  1.00 15.90           O1-
ATOM   3952  H   ASP A 270      27.206  59.090  14.099  1.00 17.23           H
ATOM   3953  HA  ASP A 270      28.811  59.321  16.197  1.00 15.47           H
ATOM   3954  HB2 ASP A 270      27.390  60.975  16.938  1.00 17.26           H
ATOM   3955  HB3 ASP A 270      27.624  61.187  15.384  1.00 17.26           H
ATOM   3956  N   ILE A 271      27.447  58.418  18.236  1.00 13.26           N
ATOM   3957  CA  ILE A 271      27.061  57.392  19.216  1.00 13.27           C
ATOM   3958  C   ILE A 271      25.548  57.166  19.181  1.00 13.43           C
ATOM   3959  O   ILE A 271      25.116  56.003  19.226  1.00 14.25           O
ATOM   3960  CB  ILE A 271      27.626  57.706  20.590  1.00 11.17           C
ATOM   3961  CG1 ILE A 271      29.143  57.563  20.545  1.00 14.65           C
ATOM   3962  CG2 ILE A 271      27.116  56.716  21.646  1.00 14.92           C
ATOM   3963  CD1 ILE A 271      29.885  58.223  21.719  1.00 16.82           C
ATOM   3964  H   ILE A 271      27.786  59.131  18.577  1.00 15.74           H
ATOM   3965  HA  ILE A 271      27.468  56.557  18.939  1.00 15.75           H
ATOM   3966  HB  ILE A 271      27.388  58.611  20.845  1.00 13.22           H
ATOM   3967 HG12 ILE A 271      29.365  56.619  20.551  1.00 17.40           H
ATOM   3968 HG13 ILE A 271      29.468  57.969  19.726  1.00 17.40           H
ATOM   3969 HG21 ILE A 271      27.498  56.949  22.506  1.00 17.72           H
ATOM   3970 HG22 ILE A 271      26.149  56.770  21.687  1.00 17.72           H
ATOM   3971 HG23 ILE A 271      27.388  55.820  21.394  1.00 17.72           H
ATOM   3972 HD11 ILE A 271      30.838  58.083  21.609  1.00 20.01           H
ATOM   3973 HD12 ILE A 271      29.688  59.173  21.722  1.00 20.01           H
ATOM   3974 HD13 ILE A 271      29.585  57.820  22.549  1.00 20.01           H
ATOM   3975  N   PRO A 272      24.692  58.193  19.072  1.00 12.87           N
ATOM   3976  CA  PRO A 272      23.248  57.932  18.981  1.00 13.99           C
ATOM   3977  C   PRO A 272      22.861  56.994  17.844  1.00 18.76           C
ATOM   3978  O   PRO A 272      21.823  56.336  17.945  1.00 13.70           O
ATOM   3979  CB  PRO A 272      22.647  59.332  18.792  1.00 14.27           C
ATOM   3980  CG  PRO A 272      23.612  60.236  19.481  1.00 17.81           C
ATOM   3981  CD  PRO A 272      24.969  59.636  19.188  1.00 15.25           C
ATOM   3982  HA  PRO A 272      22.925  57.561  19.818  1.00 16.61           H
ATOM   3983  HB2 PRO A 272      22.590  59.542  17.847  1.00 16.95           H
ATOM   3984  HB3 PRO A 272      21.773  59.375  19.211  1.00 16.95           H
ATOM   3985  HG2 PRO A 272      23.544  61.131  19.114  1.00 21.20           H
ATOM   3986  HG3 PRO A 272      23.435  60.239  20.435  1.00 21.20           H
ATOM   3987  HD2 PRO A 272      25.317  59.981  18.351  1.00 18.12           H
ATOM   3988  HD3 PRO A 272      25.578  59.805  19.923  1.00 18.12           H
ATOM   3989  N   HIS A 273      23.652  56.896  16.772  1.00 13.28           N
ATOM   3990  CA  HIS A 273      23.302  56.076  15.615  1.00 13.39           C
ATOM   3991  C   HIS A 273      24.237  54.890  15.428  1.00 13.95           C
ATOM   3992  O   HIS A 273      24.305  54.323  14.324  1.00 13.75           O
ATOM   3993  CB  HIS A 273      23.261  56.959  14.355  1.00 11.69           C
ATOM   3994  CG  HIS A 273      22.181  57.994  14.417  1.00 12.58           C
ATOM   3995  ND1 HIS A 273      22.385  59.252  14.949  1.00 16.59           N1+
ATOM   3996  CD2 HIS A 273      20.875  57.941  14.065  1.00 17.69           C
ATOM   3997  CE1 HIS A 273      21.253  59.935  14.899  1.00 18.92           C
ATOM   3998  NE2 HIS A 273      20.322  59.161  14.367  1.00 13.99           N
ATOM   3999  H   HIS A 273      24.406  57.302  16.692  1.00 15.76           H
ATOM   4000  HA  HIS A 273      22.409  55.722  15.751  1.00 15.89           H
ATOM   4001  HB2 HIS A 273      23.098  56.399  13.581  1.00 13.85           H
ATOM   4002  HB3 HIS A 273      24.111  57.417  14.261  1.00 13.85           H
ATOM   4003  HD1 HIS A 273      23.131  59.548  15.257  1.00 19.73           H
ATOM   4004  HD2 HIS A 273      20.436  57.216  13.682  1.00 21.05           H
ATOM   4005  HE1 HIS A 273      21.133  60.812  15.187  1.00 22.52           H
ATOM   4006  HE2 HIS A 273      19.503  59.387  14.229  1.00 16.62           H
ATOM   4007  N   THR A 274      24.928  54.476  16.493  1.00 15.59           N
ATOM   4008  CA  THR A 274      25.783  53.305  16.410  1.00 12.40           C
ATOM   4009  C   THR A 274      25.552  52.218  17.459  1.00 13.37           C
ATOM   4010  O   THR A 274      26.105  51.130  17.279  1.00 16.33           O
ATOM   4011  CB  THR A 274      27.265  53.728  16.438  1.00 16.71           C
ATOM   4012  OG1 THR A 274      27.493  54.696  17.462  1.00 13.68           O
ATOM   4013  CG2 THR A 274      27.620  54.318  15.108  1.00 14.81           C
ATOM   4014  H   THR A 274      24.916  54.856  17.265  1.00 18.53           H
ATOM   4015  HA  THR A 274      25.627  52.892  15.547  1.00 14.71           H
ATOM   4016  HB  THR A 274      27.824  52.951  16.593  1.00 19.88           H
ATOM   4017  HG1 THR A 274      27.022  55.378  17.323  1.00 16.25           H
ATOM   4018 HG21 THR A 274      28.551  54.592  15.105  1.00 17.59           H
ATOM   4019 HG22 THR A 274      27.482  53.662  14.407  1.00 17.59           H
ATOM   4020 HG23 THR A 274      27.064  55.092  14.930  1.00 17.59           H
ATOM   4021  N   CYS A 275      24.775  52.448  18.542  1.00 14.36           N
ATOM   4022  CA  CYS A 275      24.544  51.341  19.480  1.00 13.65           C
ATOM   4023  C   CYS A 275      23.400  50.427  19.045  1.00 16.19           C
ATOM   4024  O   CYS A 275      23.322  49.278  19.501  1.00 16.33           O
ATOM   4025  CB  CYS A 275      24.276  51.872  20.896  1.00 20.28           C
ATOM   4026  SG  CYS A 275      22.526  52.046  21.372  1.00 16.27           S
ATOM   4027  H   CYS A 275      24.394  53.193  18.742  1.00 17.05           H
ATOM   4028  HA  CYS A 275      25.349  50.800  19.520  1.00 16.21           H
ATOM   4029  HB2 CYS A 275      24.689  51.267  21.532  1.00 24.16           H
ATOM   4030  HB3 CYS A 275      24.684  52.749  20.974  1.00 24.16           H
ATOM   4031  N   GLY A 276      22.516  50.913  18.188  1.00 16.30           N
ATOM   4032  CA  GLY A 276      21.298  50.228  17.846  1.00 18.87           C
ATOM   4033  C   GLY A 276      20.342  51.154  17.126  1.00 17.88           C
ATOM   4034  O   GLY A 276      20.681  52.305  16.824  1.00 17.32           O
ATOM   4035  H   GLY A 276      22.611  51.664  17.781  1.00 19.38           H
ATOM   4036  HA2 GLY A 276      21.496  49.474  17.269  1.00 22.46           H
ATOM   4037  HA3 GLY A 276      20.869  49.900  18.652  1.00 22.46           H
ATOM   4038  N   PRO A 277      19.122  50.669  16.851  1.00 13.99           N
ATOM   4039  CA  PRO A 277      18.178  51.422  16.008  1.00 17.18           C
ATOM   4040  C   PRO A 277      17.556  52.650  16.650  1.00 15.20           C
ATOM   4041  O   PRO A 277      16.951  53.443  15.920  1.00 16.26           O
ATOM   4042  CB  PRO A 277      17.081  50.379  15.697  1.00 20.17           C
ATOM   4043  CG  PRO A 277      17.118  49.466  16.881  1.00 16.18           C
ATOM   4044  CD  PRO A 277      18.593  49.341  17.211  1.00 17.12           C
ATOM   4045  HA  PRO A 277      18.609  51.683  15.179  1.00 20.44           H
ATOM   4046  HB2 PRO A 277      16.218  50.817  15.623  1.00 24.02           H
ATOM   4047  HB3 PRO A 277      17.300  49.900  14.882  1.00 24.02           H
ATOM   4048  HG2 PRO A 277      16.632  49.864  17.620  1.00 19.24           H
ATOM   4049  HG3 PRO A 277      16.743  48.604  16.644  1.00 19.24           H
ATOM   4050  HD2 PRO A 277      18.716  49.171  18.158  1.00 20.36           H
ATOM   4051  HD3 PRO A 277      19.005  48.652  16.666  1.00 20.36           H
ATOM   4052  N   ASP A 278      17.639  52.827  17.971  1.00 18.41           N
ATOM   4053  CA  ASP A 278      16.896  53.897  18.638  1.00 18.09           C
ATOM   4054  C   ASP A 278      17.837  54.961  19.168  1.00 14.94           C
ATOM   4055  O   ASP A 278      18.413  54.792  20.250  1.00 15.06           O
ATOM   4056  CB  ASP A 278      16.025  53.380  19.788  1.00 14.67           C
ATOM   4057  CG  ASP A 278      15.107  54.474  20.333  1.00 21.24           C
ATOM   4058  OD1 ASP A 278      15.262  55.656  19.938  1.00 19.95           O
ATOM   4059  OD2 ASP A 278      14.227  54.156  21.142  1.00 17.68           O1-
ATOM   4060  H   ASP A 278      18.115  52.344  18.500  1.00 21.91           H
ATOM   4061  HA  ASP A 278      16.309  54.317  17.990  1.00 21.53           H
ATOM   4062  HB2 ASP A 278      15.472  52.650  19.468  1.00 17.42           H
ATOM   4063  HB3 ASP A 278      16.597  53.076  20.510  1.00 17.42           H
ATOM   4064  N   PRO A 279      17.973  56.099  18.488  1.00 18.51           N
ATOM   4065  CA  PRO A 279      18.921  57.125  18.968  1.00 17.23           C
ATOM   4066  C   PRO A 279      18.550  57.729  20.311  1.00 20.51           C
ATOM   4067  O   PRO A 279      19.438  58.169  21.052  1.00 17.49           O
ATOM   4068  CB  PRO A 279      18.891  58.170  17.839  1.00 17.99           C
ATOM   4069  CG  PRO A 279      17.547  57.978  17.189  1.00 19.18           C
ATOM   4070  CD  PRO A 279      17.337  56.492  17.223  1.00 18.38           C
ATOM   4071  HA  PRO A 279      19.813  56.749  19.027  1.00 20.50           H
ATOM   4072  HB2 PRO A 279      18.969  59.061  18.214  1.00 21.41           H
ATOM   4073  HB3 PRO A 279      19.608  57.994  17.210  1.00 21.41           H
ATOM   4074  HG2 PRO A 279      16.863  58.437  17.701  1.00 22.84           H
ATOM   4075  HG3 PRO A 279      17.573  58.303  16.275  1.00 22.84           H
ATOM   4076  HD2 PRO A 279      16.390  56.284  17.241  1.00 21.88           H
ATOM   4077  HD3 PRO A 279      17.782  56.069  16.473  1.00 21.88           H
ATOM   4078  N   LYS A 280      17.267  57.773  20.660  1.00 20.99           N
ATOM   4079  CA  LYS A 280      16.894  58.238  21.990  1.00 16.71           C
ATOM   4080  C   LYS A 280      17.481  57.359  23.081  1.00 16.95           C
ATOM   4081  O   LYS A 280      17.797  57.845  24.174  1.00 20.02           O
ATOM   4082  CB  LYS A 280      15.374  58.285  22.102  1.00 17.25           C
ATOM   4083  CG  LYS A 280      14.870  58.862  23.388  1.00 23.12           C
ATOM   4084  CD  LYS A 280      13.365  58.805  23.416  1.00 21.39           C
ATOM   4085  CE  LYS A 280      12.863  57.395  23.714  1.00 42.93           C
ATOM   4086  NZ  LYS A 280      13.420  56.795  25.019  1.00 47.49           N1+
ATOM   4087  H   LYS A 280      16.608  57.544  20.158  1.00 25.02           H
ATOM   4088  HA  LYS A 280      17.232  59.139  22.116  1.00 19.87           H
ATOM   4089  HB2 LYS A 280      15.026  58.828  21.378  1.00 20.53           H
ATOM   4090  HB3 LYS A 280      15.029  57.381  22.028  1.00 20.53           H
ATOM   4091  HG2 LYS A 280      15.214  58.345  24.133  1.00 27.56           H
ATOM   4092  HG3 LYS A 280      15.146  59.789  23.459  1.00 27.56           H
ATOM   4093  HD2 LYS A 280      13.036  59.398  24.109  1.00 25.49           H
ATOM   4094  HD3 LYS A 280      13.019  59.075  22.551  1.00 25.49           H
ATOM   4095  HE2 LYS A 280      11.896  57.418  23.787  1.00 51.35           H
ATOM   4096  HE3 LYS A 280      13.123  56.811  22.984  1.00 51.35           H
ATOM   4097  HZ1 LYS A 280      13.094  55.976  25.140  1.00 56.81           H
ATOM   4098  HZ2 LYS A 280      14.308  56.750  24.978  1.00 56.81           H
ATOM   4099  HZ3 LYS A 280      13.188  57.304  25.711  1.00 56.81           H
ATOM   4100  N   VAL A 281      17.655  56.069  22.811  1.00 16.30           N
ATOM   4101  CA  VAL A 281      18.309  55.208  23.786  1.00 16.01           C
ATOM   4102  C   VAL A 281      19.832  55.321  23.672  1.00 16.01           C
ATOM   4103  O   VAL A 281      20.545  55.474  24.671  1.00 13.47           O
ATOM   4104  CB  VAL A 281      17.834  53.751  23.604  1.00 21.88           C
ATOM   4105  CG1 VAL A 281      18.596  52.818  24.536  1.00 19.65           C
ATOM   4106  CG2 VAL A 281      16.303  53.628  23.831  1.00 20.53           C
ATOM   4107  H   VAL A 281      17.410  55.675  22.086  1.00 19.38           H
ATOM   4108  HA  VAL A 281      18.056  55.495  24.677  1.00 19.04           H
ATOM   4109  HB  VAL A 281      18.020  53.475  22.693  1.00 26.08           H
ATOM   4110 HG11 VAL A 281      18.280  51.911  24.403  1.00 23.40           H
ATOM   4111 HG12 VAL A 281      19.543  52.872  24.331  1.00 23.40           H
ATOM   4112 HG13 VAL A 281      18.440  53.092  25.453  1.00 23.40           H
ATOM   4113 HG21 VAL A 281      16.040  52.702  23.709  1.00 24.46           H
ATOM   4114 HG22 VAL A 281      16.093  53.916  24.733  1.00 24.46           H
ATOM   4115 HG23 VAL A 281      15.843  54.190  23.188  1.00 24.46           H
ATOM   4116  N   CYS A 282      20.361  55.198  22.454  1.00 15.81           N
ATOM   4117  CA  CYS A 282      21.812  55.211  22.287  1.00 16.37           C
ATOM   4118  C   CYS A 282      22.424  56.513  22.775  1.00 18.42           C
ATOM   4119  O   CYS A 282      23.558  56.525  23.276  1.00 17.23           O
ATOM   4120  CB  CYS A 282      22.166  55.007  20.822  1.00 15.55           C
ATOM   4121  SG  CYS A 282      21.696  53.404  20.143  1.00 16.16           S
ATOM   4122  H   CYS A 282      19.913  55.108  21.726  1.00 18.80           H
ATOM   4123  HA  CYS A 282      22.199  54.483  22.798  1.00 19.47           H
ATOM   4124  HB2 CYS A 282      21.718  55.690  20.299  1.00 18.49           H
ATOM   4125  HB3 CYS A 282      23.127  55.098  20.721  1.00 18.49           H
ATOM   4126  N   CYS A 283      21.714  57.623  22.616  1.00 15.01           N
ATOM   4127  CA  CYS A 283      22.270  58.886  23.080  1.00 12.34           C
ATOM   4128  C   CYS A 283      22.585  58.833  24.573  1.00 16.88           C
ATOM   4129  O   CYS A 283      23.527  59.492  25.037  1.00 18.15           O
ATOM   4130  CB  CYS A 283      21.305  60.023  22.760  1.00 19.07           C
ATOM   4131  SG  CYS A 283      22.125  61.622  22.847  1.00 17.22           S
ATOM   4132  H   CYS A 283      20.935  57.673  22.255  1.00 17.83           H
ATOM   4133  HA  CYS A 283      23.099  59.057  22.606  1.00 14.64           H
ATOM   4134  HB2 CYS A 283      20.959  59.906  21.861  1.00 22.70           H
ATOM   4135  HB3 CYS A 283      20.579  60.017  23.403  1.00 22.70           H
ATOM   4136  N   GLN A 284      21.833  58.029  25.339  1.00 17.78           N
ATOM   4137  CA  GLN A 284      22.076  57.885  26.774  1.00 18.02           C
ATOM   4138  C   GLN A 284      23.352  57.133  27.101  1.00 17.58           C
ATOM   4139  O   GLN A 284      23.721  57.049  28.280  1.00 17.73           O
ATOM   4140  CB  GLN A 284      20.865  57.183  27.433  1.00 17.59           C
ATOM   4141  CG  GLN A 284      19.575  57.929  27.207  1.00 19.28           C
ATOM   4142  CD  GLN A 284      18.359  57.163  27.715  1.00 16.97           C
ATOM   4143  OE1 GLN A 284      18.309  56.724  28.870  1.00 20.80           O
ATOM   4144  NE2 GLN A 284      17.390  56.975  26.844  1.00 20.38           N
ATOM   4145  H   GLN A 284      21.176  57.558  25.047  1.00 21.16           H
ATOM   4146  HA  GLN A 284      22.150  58.770  27.165  1.00 21.45           H
ATOM   4147  HB2 GLN A 284      20.769  56.295  27.055  1.00 20.93           H
ATOM   4148  HB3 GLN A 284      21.015  57.124  28.389  1.00 20.93           H
ATOM   4149  HG2 GLN A 284      19.613  58.777  27.677  1.00 22.96           H
ATOM   4150  HG3 GLN A 284      19.459  58.081  26.256  1.00 22.96           H
ATOM   4151 HE21 GLN A 284      17.467  57.279  26.043  1.00 24.27           H
ATOM   4152 HE22 GLN A 284      16.680  56.549  27.076  1.00 24.27           H
ATOM   4153  N   PHE A 285      24.049  56.608  26.098  1.00 14.18           N
ATOM   4154  CA  PHE A 285      25.295  55.894  26.317  1.00 18.25           C
ATOM   4155  C   PHE A 285      26.460  56.609  25.652  1.00 15.06           C
ATOM   4156  O   PHE A 285      27.529  56.023  25.478  1.00 16.32           O
ATOM   4157  CB  PHE A 285      25.113  54.444  25.857  1.00 15.58           C
ATOM   4158  CG  PHE A 285      24.096  53.705  26.704  1.00 14.76           C
ATOM   4159  CD1 PHE A 285      24.488  53.064  27.863  1.00 15.29           C
ATOM   4160  CD2 PHE A 285      22.751  53.726  26.375  1.00 19.31           C
ATOM   4161  CE1 PHE A 285      23.558  52.416  28.679  1.00 18.18           C
ATOM   4162  CE2 PHE A 285      21.801  53.081  27.188  1.00 21.67           C
ATOM   4163  CZ  PHE A 285      22.211  52.424  28.337  1.00 19.95           C
ATOM   4164  H   PHE A 285      23.815  56.655  25.272  1.00 16.84           H
ATOM   4165  HA  PHE A 285      25.474  55.875  27.271  1.00 21.73           H
ATOM   4166  HB2 PHE A 285      24.802  54.438  24.938  1.00 18.52           H
ATOM   4167  HB3 PHE A 285      25.961  53.979  25.927  1.00 18.52           H
ATOM   4168  HD1 PHE A 285      25.388  53.057  28.100  1.00 18.17           H
ATOM   4169  HD2 PHE A 285      22.473  54.169  25.606  1.00 23.00           H
ATOM   4170  HE1 PHE A 285      23.841  51.976  29.448  1.00 21.63           H
ATOM   4171  HE2 PHE A 285      20.902  53.088  26.950  1.00 25.83           H
ATOM   4172  HZ  PHE A 285      21.589  51.988  28.874  1.00 23.77           H
ATOM   4173  N   ASP A 286      26.265  57.886  25.307  1.00 17.96           N
ATOM   4174  CA  ASP A 286      27.347  58.833  25.038  1.00 16.51           C
ATOM   4175  C   ASP A 286      27.552  59.668  26.297  1.00 14.57           C
ATOM   4176  O   ASP A 286      26.895  60.682  26.514  1.00 16.11           O
ATOM   4177  CB  ASP A 286      27.012  59.681  23.822  1.00 17.80           C
ATOM   4178  CG  ASP A 286      28.134  60.595  23.410  1.00 16.80           C
ATOM   4179  OD1 ASP A 286      29.162  60.679  24.128  1.00 15.54           O
ATOM   4180  OD2 ASP A 286      27.939  61.258  22.365  1.00 15.06           O1-
ATOM   4181  H   ASP A 286      25.485  58.236  25.221  1.00 21.37           H
ATOM   4182  HA  ASP A 286      28.166  58.345  24.856  1.00 19.63           H
ATOM   4183  HB2 ASP A 286      26.815  59.095  23.074  1.00 21.18           H
ATOM   4184  HB3 ASP A 286      26.239  60.229  24.025  1.00 21.18           H
ATOM   4185  N   PHE A 287      28.493  59.247  27.127  1.00 14.48           N
ATOM   4186  CA  PHE A 287      28.623  59.850  28.444  1.00 16.37           C
ATOM   4187  C   PHE A 287      29.276  61.222  28.400  1.00 19.47           C
ATOM   4188  O   PHE A 287      29.413  61.850  29.440  1.00 15.35           O
ATOM   4189  CB  PHE A 287      29.367  58.890  29.373  1.00 16.07           C
ATOM   4190  CG  PHE A 287      28.587  57.617  29.620  1.00 16.92           C
ATOM   4191  CD1 PHE A 287      28.810  56.493  28.857  1.00 14.75           C
ATOM   4192  CD2 PHE A 287      27.592  57.570  30.591  1.00 17.85           C
ATOM   4193  CE1 PHE A 287      28.060  55.352  29.049  1.00 18.30           C
ATOM   4194  CE2 PHE A 287      26.834  56.423  30.782  1.00 17.69           C
ATOM   4195  CZ  PHE A 287      27.084  55.306  30.014  1.00 17.17           C
ATOM   4196  H   PHE A 287      29.061  58.624  26.957  1.00 17.20           H
ATOM   4197  HA  PHE A 287      27.733  59.970  28.810  1.00 19.46           H
ATOM   4198  HB2 PHE A 287      30.216  58.650  28.969  1.00 19.11           H
ATOM   4199  HB3 PHE A 287      29.515  59.325  30.228  1.00 19.11           H
ATOM   4200  HD1 PHE A 287      29.462  56.509  28.194  1.00 17.52           H
ATOM   4201  HD2 PHE A 287      27.417  58.326  31.104  1.00 21.25           H
ATOM   4202  HE1 PHE A 287      28.231  54.598  28.532  1.00 21.78           H
ATOM   4203  HE2 PHE A 287      26.179  56.400  31.441  1.00 21.06           H
ATOM   4204  HZ  PHE A 287      26.593  54.528  30.147  1.00 20.42           H
ATOM   4205  N   LYS A 288      29.618  61.724  27.220  1.00 20.07           N
ATOM   4206  CA  LYS A 288      30.039  63.114  27.112  1.00 15.83           C
ATOM   4207  C   LYS A 288      28.859  64.079  27.071  1.00 16.03           C
ATOM   4208  O   LYS A 288      29.068  65.289  27.023  1.00 18.55           O
ATOM   4209  CB  LYS A 288      30.914  63.311  25.853  1.00 18.70           C
ATOM   4210  CG  LYS A 288      31.694  64.633  25.828  1.00 16.21           C
ATOM   4211  CD  LYS A 288      32.642  64.761  24.605  1.00 13.54           C
ATOM   4212  CE  LYS A 288      33.488  66.032  24.729  1.00 22.30           C
ATOM   4213  NZ  LYS A 288      34.414  66.267  23.552  1.00 20.39           N1+
ATOM   4214  H   LYS A 288      29.616  61.289  26.478  1.00 23.90           H
ATOM   4215  HA  LYS A 288      30.578  63.338  27.887  1.00 18.82           H
ATOM   4216  HB2 LYS A 288      31.559  62.588  25.806  1.00 22.26           H
ATOM   4217  HB3 LYS A 288      30.342  63.292  25.070  1.00 22.26           H
ATOM   4218  HG2 LYS A 288      31.063  65.369  25.795  1.00 19.28           H
ATOM   4219  HG3 LYS A 288      32.233  64.695  26.632  1.00 19.28           H
ATOM   4220  HD2 LYS A 288      33.238  63.996  24.573  1.00 16.07           H
ATOM   4221  HD3 LYS A 288      32.118  64.818  23.791  1.00 16.07           H
ATOM   4222  HE2 LYS A 288      32.895  66.797  24.797  1.00 26.58           H
ATOM   4223  HE3 LYS A 288      34.034  65.967  25.528  1.00 26.58           H
ATOM   4224  HZ1 LYS A 288      34.880  67.015  23.676  1.00 24.29           H
ATOM   4225  HZ2 LYS A 288      34.980  65.585  23.469  1.00 24.29           H
ATOM   4226  HZ3 LYS A 288      33.941  66.342  22.802  1.00 24.29           H
ATOM   4227  N   ARG A 289      27.623  63.599  27.098  1.00 19.32           N
ATOM   4228  CA  ARG A 289      26.482  64.479  26.897  1.00 18.45           C
ATOM   4229  C   ARG A 289      25.704  64.772  28.186  1.00 23.13           C
ATOM   4230  O   ARG A 289      24.490  64.954  28.132  1.00 22.48           O
ATOM   4231  CB  ARG A 289      25.547  63.892  25.847  1.00 15.02           C
ATOM   4232  CG  ARG A 289      26.168  63.673  24.451  1.00 15.65           C
ATOM   4233  CD  ARG A 289      25.105  63.440  23.446  1.00 17.55           C
ATOM   4234  NE  ARG A 289      25.618  63.050  22.125  1.00 14.57           N
ATOM   4235  CZ  ARG A 289      25.135  63.485  20.968  1.00 17.01           C
ATOM   4236  NH1 ARG A 289      24.153  64.390  20.925  1.00 18.17           N
ATOM   4237  NH2 ARG A 289      25.646  63.018  19.845  1.00 17.24           N1+
ATOM   4238  H   ARG A 289      27.419  62.774  27.230  1.00 23.01           H
ATOM   4239  HA  ARG A 289      26.806  65.327  26.556  1.00 21.96           H
ATOM   4240  HB2 ARG A 289      25.232  63.031  26.163  1.00 17.85           H
ATOM   4241  HB3 ARG A 289      24.793  64.492  25.738  1.00 17.85           H
ATOM   4242  HG2 ARG A 289      26.669  64.461  24.192  1.00 18.60           H
ATOM   4243  HG3 ARG A 289      26.746  62.894  24.472  1.00 18.60           H
ATOM   4244  HD2 ARG A 289      24.525  62.730  23.762  1.00 20.89           H
ATOM   4245  HD3 ARG A 289      24.594  64.258  23.337  1.00 20.89           H
ATOM   4246  HE  ARG A 289      26.278  62.499  22.101  1.00 17.30           H
ATOM   4247 HH11 ARG A 289      23.809  64.686  21.656  1.00 21.63           H
ATOM   4248 HH12 ARG A 289      23.858  64.669  20.167  1.00 21.63           H
ATOM   4249 HH21 ARG A 289      26.288  62.446  19.870  1.00 20.51           H
ATOM   4250 HH22 ARG A 289      25.361  63.311  19.088  1.00 20.51           H
ATOM   4251  N   MET A 290      26.377  64.891  29.332  1.00 31.91           N
ATOM   4252  CA  MET A 290      25.658  65.105  30.594  1.00 33.69           C
ATOM   4253  C   MET A 290      25.606  66.571  31.038  1.00 45.21           C
ATOM   4254  O   MET A 290      24.889  66.875  32.008  1.00 45.95           O
ATOM   4255  CB  MET A 290      26.256  64.234  31.710  1.00 33.37           C
ATOM   4256  CG  MET A 290      25.953  62.779  31.491  1.00 29.62           C
ATOM   4257  SD  MET A 290      26.403  61.519  32.737  1.00 31.87           S
ATOM   4258  CE  MET A 290      28.196  61.479  32.514  1.00 29.53           C
ATOM   4259  H   MET A 290      27.233  64.851  29.409  1.00 38.12           H
ATOM   4260  HA  MET A 290      24.745  64.805  30.465  1.00 40.25           H
ATOM   4261  HB2 MET A 290      27.220  64.346  31.722  1.00 39.86           H
ATOM   4262  HB3 MET A 290      25.876  64.499  32.562  1.00 39.86           H
ATOM   4263  HG2 MET A 290      24.995  62.702  31.363  1.00 35.36           H
ATOM   4264  HG3 MET A 290      26.395  62.515  30.669  1.00 35.36           H
ATOM   4265  HE1 MET A 290      28.576  60.834  33.130  1.00 35.26           H
ATOM   4266  HE2 MET A 290      28.394  61.221  31.600  1.00 35.26           H
ATOM   4267  HE3 MET A 290      28.556  62.362  32.694  1.00 35.26           H
ATOM   4268  N   GLY A 291      26.311  67.486  30.350  1.00 33.88           N
ATOM   4269  CA  GLY A 291      26.169  68.920  30.595  1.00 28.83           C
ATOM   4270  C   GLY A 291      27.456  69.734  30.667  1.00 34.43           C
ATOM   4271  O   GLY A 291      27.586  70.756  29.975  1.00 22.58           O
ATOM   4272  H   GLY A 291      26.879  67.293  29.733  1.00 40.48           H
ATOM   4273  HA2 GLY A 291      25.621  69.301  29.890  1.00 34.42           H
ATOM   4274  HA3 GLY A 291      25.697  69.044  31.433  1.00 34.42           H
ATOM   4275  N   SER A 292      28.413  69.299  31.504  1.00 23.05           N
ATOM   4276  CA  SER A 292      29.658  70.042  31.688  1.00 20.66           C
ATOM   4277  C   SER A 292      30.484  70.186  30.407  1.00 22.34           C
ATOM   4278  O   SER A 292      31.358  71.067  30.354  1.00 19.34           O
ATOM   4279  CB  SER A 292      30.516  69.365  32.751  1.00 27.71           C
ATOM   4280  OG  SER A 292      31.035  68.132  32.270  1.00 26.94           O
ATOM   4281  H   SER A 292      28.359  68.580  31.973  1.00 27.49           H
ATOM   4282  HA  SER A 292      29.445  70.934  32.004  1.00 24.62           H
ATOM   4283  HB2 SER A 292      31.254  69.950  32.981  1.00 33.08           H
ATOM   4284  HB3 SER A 292      29.971  69.194  33.535  1.00 33.08           H
ATOM   4285  HG  SER A 292      30.405  67.615  32.066  1.00 32.15           H
ATOM   4286  N   PHE A 293      30.251  69.340  29.393  1.00 16.34           N
ATOM   4287  CA  PHE A 293      30.939  69.423  28.105  1.00 18.08           C
ATOM   4288  C   PHE A 293      30.199  70.280  27.084  1.00 21.17           C
ATOM   4289  O   PHE A 293      30.662  70.394  25.940  1.00 15.58           O
ATOM   4290  CB  PHE A 293      31.148  68.011  27.519  1.00 17.46           C
ATOM   4291  CG  PHE A 293      32.104  67.175  28.311  1.00 17.03           C
ATOM   4292  CD1 PHE A 293      31.636  66.269  29.236  1.00 19.80           C
ATOM   4293  CD2 PHE A 293      33.458  67.315  28.142  1.00 17.88           C
ATOM   4294  CE1 PHE A 293      32.515  65.494  29.972  1.00 25.62           C
ATOM   4295  CE2 PHE A 293      34.353  66.542  28.863  1.00 23.33           C
ATOM   4296  CZ  PHE A 293      33.880  65.630  29.781  1.00 20.66           C
ATOM   4297  H   PHE A 293      29.683  68.695  29.434  1.00 19.43           H
ATOM   4298  HA  PHE A 293      31.814  69.819  28.244  1.00 21.53           H
ATOM   4299  HB2 PHE A 293      30.294  67.550  27.499  1.00 20.78           H
ATOM   4300  HB3 PHE A 293      31.499  68.094  26.618  1.00 20.78           H
ATOM   4301  HD1 PHE A 293      30.720  66.170  29.360  1.00 23.59           H
ATOM   4302  HD2 PHE A 293      33.780  67.924  27.517  1.00 21.27           H
ATOM   4303  HE1 PHE A 293      32.190  64.879  30.590  1.00 30.56           H
ATOM   4304  HE2 PHE A 293      35.269  66.644  28.734  1.00 27.82           H
ATOM   4305  HZ  PHE A 293      34.475  65.115  30.276  1.00 24.61           H
ATOM   4306  N   GLY A 294      29.067  70.872  27.458  1.00 21.09           N
ATOM   4307  CA  GLY A 294      28.295  71.658  26.514  1.00 21.02           C
ATOM   4308  C   GLY A 294      27.532  70.842  25.497  1.00 21.51           C
ATOM   4309  O   GLY A 294      27.116  71.384  24.472  1.00 23.83           O
ATOM   4310  H   GLY A 294      28.731  70.832  28.248  1.00 25.13           H
ATOM   4311  HA2 GLY A 294      27.656  72.201  27.003  1.00 25.04           H
ATOM   4312  HA3 GLY A 294      28.892  72.253  26.035  1.00 25.04           H
ATOM   4313  N   LEU A 295      27.366  69.540  25.737  1.00 19.14           N
ATOM   4314  CA  LEU A 295      26.666  68.653  24.825  1.00 16.32           C
ATOM   4315  C   LEU A 295      25.447  68.081  25.528  1.00 18.17           C
ATOM   4316  O   LEU A 295      25.411  67.988  26.758  1.00 21.49           O
ATOM   4317  CB  LEU A 295      27.567  67.502  24.350  1.00 19.31           C
ATOM   4318  CG  LEU A 295      28.832  67.919  23.575  1.00 20.60           C
ATOM   4319  CD1 LEU A 295      29.666  66.692  23.265  1.00 23.12           C
ATOM   4320  CD2 LEU A 295      28.488  68.651  22.261  1.00 23.01           C
ATOM   4321  H   LEU A 295      27.660  69.143  26.441  1.00 22.80           H
ATOM   4322  HA  LEU A 295      26.368  69.153  24.049  1.00 19.41           H
ATOM   4323  HB2 LEU A 295      27.855  66.998  25.127  1.00 23.00           H
ATOM   4324  HB3 LEU A 295      27.046  66.927  23.767  1.00 23.00           H
ATOM   4325  HG  LEU A 295      29.362  68.515  24.126  1.00 24.54           H
ATOM   4326 HD11 LEU A 295      30.459  66.965  22.778  1.00 27.56           H
ATOM   4327 HD12 LEU A 295      29.919  66.265  24.098  1.00 27.56           H
ATOM   4328 HD13 LEU A 295      29.140  66.081  22.726  1.00 27.56           H
ATOM   4329 HD21 LEU A 295      29.313  68.893  21.810  1.00 27.44           H
ATOM   4330 HD22 LEU A 295      27.964  68.060  21.698  1.00 27.44           H
ATOM   4331 HD23 LEU A 295      27.978  69.450  22.469  1.00 27.44           H
ATOM   4332  N   SER A 296      24.451  67.713  24.733  1.00 17.53           N
ATOM   4333  CA  SER A 296      23.219  67.162  25.267  1.00 23.45           C
ATOM   4334  C   SER A 296      22.600  66.257  24.210  1.00 20.87           C
ATOM   4335  O   SER A 296      23.061  66.185  23.066  1.00 18.18           O
ATOM   4336  CB  SER A 296      22.265  68.283  25.697  1.00 20.60           C
ATOM   4337  OG  SER A 296      21.904  69.120  24.623  1.00 21.09           O
ATOM   4338  H   SER A 296      24.466  67.774  23.876  1.00 20.87           H
ATOM   4339  HA  SER A 296      23.422  66.622  26.047  1.00 27.96           H
ATOM   4340  HB2 SER A 296      21.461  67.884  26.063  1.00 24.54           H
ATOM   4341  HB3 SER A 296      22.703  68.820  26.376  1.00 24.54           H
ATOM   4342  HG  SER A 296      21.519  68.672  24.026  1.00 25.13           H
ATOM   4343  N   CYS A 297      21.534  65.570  24.614  1.00 20.93           N
ATOM   4344  CA  CYS A 297      20.798  64.653  23.761  1.00 19.20           C
ATOM   4345  C   CYS A 297      19.549  65.328  23.204  1.00 23.03           C
ATOM   4346  O   CYS A 297      18.654  65.697  23.985  1.00 25.30           O
ATOM   4347  CB  CYS A 297      20.438  63.410  24.573  1.00 22.30           C
ATOM   4348  SG  CYS A 297      21.806  62.298  24.764  1.00 19.55           S
ATOM   4349  H   CYS A 297      21.210  65.623  25.409  1.00 24.94           H
ATOM   4350  HA  CYS A 297      21.359  64.382  23.017  1.00 22.86           H
ATOM   4351  HB2 CYS A 297      20.147  63.683  25.457  1.00 26.58           H
ATOM   4352  HB3 CYS A 297      19.724  62.933  24.121  1.00 26.58           H
ATOM   4353  N   PRO A 298      19.443  65.536  21.889  1.00 21.84           N
ATOM   4354  CA  PRO A 298      18.240  66.196  21.351  1.00 28.72           C
ATOM   4355  C   PRO A 298      16.952  65.417  21.564  1.00 29.58           C
ATOM   4356  O   PRO A 298      15.877  66.018  21.476  1.00 22.41           O
ATOM   4357  CB  PRO A 298      18.553  66.340  19.854  1.00 26.74           C
ATOM   4358  CG  PRO A 298      19.585  65.330  19.580  1.00 27.09           C
ATOM   4359  CD  PRO A 298      20.413  65.228  20.813  1.00 20.36           C
ATOM   4360  HA  PRO A 298      18.143  67.079  21.740  1.00 34.29           H
ATOM   4361  HB2 PRO A 298      17.753  66.162  19.334  1.00 31.91           H
ATOM   4362  HB3 PRO A 298      18.889  67.232  19.674  1.00 31.91           H
ATOM   4363  HG2 PRO A 298      19.161  64.480  19.385  1.00 32.33           H
ATOM   4364  HG3 PRO A 298      20.128  65.619  18.830  1.00 32.33           H
ATOM   4365  HD2 PRO A 298      20.760  64.328  20.916  1.00 24.26           H
ATOM   4366  HD3 PRO A 298      21.125  65.887  20.799  1.00 24.26           H
ATOM   4367  N   TRP A 299      17.019  64.108  21.824  1.00 20.14           N
ATOM   4368  CA  TRP A 299      15.813  63.310  22.079  1.00 25.87           C
ATOM   4369  C   TRP A 299      15.320  63.473  23.529  1.00 29.65           C
ATOM   4370  O   TRP A 299      14.370  62.787  23.932  1.00 23.84           O
ATOM   4371  CB  TRP A 299      16.053  61.816  21.715  1.00 18.66           C
ATOM   4372  CG  TRP A 299      16.499  61.644  20.267  1.00 17.85           C
ATOM   4373  CD1 TRP A 299      15.682  61.449  19.195  1.00 16.67           C
ATOM   4374  CD2 TRP A 299      17.856  61.692  19.730  1.00 20.91           C
ATOM   4375  NE1 TRP A 299      16.425  61.377  18.028  1.00 19.80           N
ATOM   4376  CE2 TRP A 299      17.755  61.516  18.332  1.00 21.65           C
ATOM   4377  CE3 TRP A 299      19.130  61.865  20.295  1.00 17.19           C
ATOM   4378  CZ2 TRP A 299      18.876  61.528  17.481  1.00 21.81           C
ATOM   4379  CZ3 TRP A 299      20.249  61.864  19.442  1.00 19.68           C
ATOM   4380  CH2 TRP A 299      20.103  61.689  18.050  1.00 19.02           C
ATOM   4381  H   TRP A 299      17.750  63.657  21.859  1.00 23.99           H
ATOM   4382  HA  TRP A 299      15.107  63.635  21.499  1.00 30.87           H
ATOM   4383  HB2 TRP A 299      16.746  61.456  22.290  1.00 22.21           H
ATOM   4384  HB3 TRP A 299      15.227  61.322  21.838  1.00 22.21           H
ATOM   4385  HD1 TRP A 299      14.755  61.387  19.238  1.00 19.83           H
ATOM   4386  HE1 TRP A 299      16.104  61.255  17.240  1.00 23.58           H
ATOM   4387  HE3 TRP A 299      19.230  61.993  21.210  1.00 20.45           H
ATOM   4388  HZ2 TRP A 299      18.784  61.396  16.565  1.00 26.00           H
ATOM   4389  HZ3 TRP A 299      21.098  61.978  19.802  1.00 23.44           H
ATOM   4390  HH2 TRP A 299      20.860  61.682  17.510  1.00 22.64           H
ATOM   4391  N   LYS A 300      15.955  64.365  24.306  1.00 26.47           N
ATOM   4392  CA  LYS A 300      15.474  64.869  25.607  1.00 30.15           C
ATOM   4393  C   LYS A 300      15.691  63.918  26.776  1.00 28.70           C
ATOM   4394  O   LYS A 300      15.156  64.169  27.857  1.00 29.29           O
ATOM   4395  CB  LYS A 300      13.980  65.204  25.577  1.00 29.04           C
ATOM   4396  CG  LYS A 300      13.566  66.180  24.520  1.00 32.49           C
ATOM   4397  CD  LYS A 300      12.034  66.338  24.540  1.00 38.39           C
ATOM   4398  CE  LYS A 300      11.495  67.236  23.425  1.00 45.87           C
ATOM   4399  NZ  LYS A 300      12.181  68.549  23.431  1.00 52.64           N1+
ATOM   4400  H   LYS A 300      16.711  64.711  24.085  1.00 31.59           H
ATOM   4401  HA  LYS A 300      15.951  65.689  25.809  1.00 36.00           H
ATOM   4402  HB2 LYS A 300      13.484  64.384  25.427  1.00 34.67           H
ATOM   4403  HB3 LYS A 300      13.732  65.581  26.435  1.00 34.67           H
ATOM   4404  HG2 LYS A 300      13.969  67.045  24.697  1.00 38.81           H
ATOM   4405  HG3 LYS A 300      13.833  65.850  23.648  1.00 38.81           H
ATOM   4406  HD2 LYS A 300      11.628  65.463  24.439  1.00 45.89           H
ATOM   4407  HD3 LYS A 300      11.771  66.727  25.389  1.00 45.89           H
ATOM   4408  HE2 LYS A 300      11.651  66.813  22.566  1.00 54.86           H
ATOM   4409  HE3 LYS A 300      10.546  67.385  23.561  1.00 54.86           H
ATOM   4410  HZ1 LYS A 300      11.859  69.062  22.779  1.00 62.99           H
ATOM   4411  HZ2 LYS A 300      12.050  68.956  24.211  1.00 62.99           H
ATOM   4412  HZ3 LYS A 300      13.055  68.436  23.306  1.00 62.99           H
ATOM   4413  N   VAL A 301      16.420  62.824  26.598  1.00 25.98           N
ATOM   4414  CA  VAL A 301      16.762  61.932  27.695  1.00 22.68           C
ATOM   4415  C   VAL A 301      18.282  61.918  27.821  1.00 26.80           C
ATOM   4416  O   VAL A 301      18.963  61.449  26.895  1.00 25.03           O
ATOM   4417  CB  VAL A 301      16.208  60.521  27.453  1.00 29.39           C
ATOM   4418  CG1 VAL A 301      16.464  59.661  28.662  1.00 28.33           C
ATOM   4419  CG2 VAL A 301      14.701  60.566  27.100  1.00 29.63           C
ATOM   4420  H   VAL A 301      16.733  62.573  25.837  1.00 31.00           H
ATOM   4421  HA  VAL A 301      16.386  62.273  28.521  1.00 27.04           H
ATOM   4422  HB  VAL A 301      16.677  60.124  26.702  1.00 35.09           H
ATOM   4423 HG11 VAL A 301      16.110  58.773  28.498  1.00 33.82           H
ATOM   4424 HG12 VAL A 301      17.420  59.613  28.818  1.00 33.82           H
ATOM   4425 HG13 VAL A 301      16.022  60.057  29.429  1.00 33.82           H
ATOM   4426 HG21 VAL A 301      14.383  59.661  26.954  1.00 35.38           H
ATOM   4427 HG22 VAL A 301      14.217  60.973  27.836  1.00 35.38           H
ATOM   4428 HG23 VAL A 301      14.581  61.093  26.295  1.00 35.38           H
ATOM   4429  N   PRO A 302      18.852  62.419  28.916  1.00 24.94           N
ATOM   4430  CA  PRO A 302      20.305  62.545  29.016  1.00 23.62           C
ATOM   4431  C   PRO A 302      20.936  61.229  29.414  1.00 24.45           C
ATOM   4432  O   PRO A 302      20.266  60.361  29.984  1.00 20.88           O
ATOM   4433  CB  PRO A 302      20.487  63.592  30.121  1.00 26.59           C
ATOM   4434  CG  PRO A 302      19.289  63.372  30.989  1.00 31.17           C
ATOM   4435  CD  PRO A 302      18.180  63.083  30.047  1.00 23.00           C
ATOM   4436  HA  PRO A 302      20.689  62.865  28.184  1.00 28.16           H
ATOM   4437  HB2 PRO A 302      21.308  63.422  30.609  1.00 31.73           H
ATOM   4438  HB3 PRO A 302      20.483  64.483  29.740  1.00 31.73           H
ATOM   4439  HG2 PRO A 302      19.445  62.616  31.577  1.00 37.23           H
ATOM   4440  HG3 PRO A 302      19.105  64.174  31.502  1.00 37.23           H
ATOM   4441  HD2 PRO A 302      17.536  62.484  30.457  1.00 27.42           H
ATOM   4442  HD3 PRO A 302      17.762  63.908  29.755  1.00 27.42           H
ATOM   4443  N   PRO A 303      22.227  61.041  29.152  1.00 19.51           N
ATOM   4444  CA  PRO A 303      22.915  59.898  29.750  1.00 18.71           C
ATOM   4445  C   PRO A 303      22.947  60.061  31.258  1.00 25.64           C
ATOM   4446  O   PRO A 303      22.870  61.171  31.792  1.00 20.31           O
ATOM   4447  CB  PRO A 303      24.321  59.951  29.135  1.00 24.23           C
ATOM   4448  CG  PRO A 303      24.490  61.357  28.737  1.00 28.78           C
ATOM   4449  CD  PRO A 303      23.151  61.966  28.480  1.00 20.99           C
ATOM   4450  HA  PRO A 303      22.479  59.065  29.512  1.00 22.28           H
ATOM   4451  HB2 PRO A 303      24.981  59.699  29.800  1.00 28.91           H
ATOM   4452  HB3 PRO A 303      24.366  59.365  28.364  1.00 28.91           H
ATOM   4453  HG2 PRO A 303      24.937  61.835  29.453  1.00 34.36           H
ATOM   4454  HG3 PRO A 303      25.028  61.393  27.931  1.00 34.36           H
ATOM   4455  HD2 PRO A 303      23.097  62.848  28.880  1.00 25.01           H
ATOM   4456  HD3 PRO A 303      22.969  61.994  27.527  1.00 25.01           H
ATOM   4457  N   ARG A 304      23.023  58.925  31.941  1.00 22.02           N
ATOM   4458  CA  ARG A 304      23.126  58.874  33.392  1.00 28.31           C
ATOM   4459  C   ARG A 304      24.308  58.015  33.777  1.00 22.20           C
ATOM   4460  O   ARG A 304      24.510  56.924  33.234  1.00 20.41           O
ATOM   4461  CB  ARG A 304      21.853  58.301  34.054  1.00 29.30           C
ATOM   4462  CG  ARG A 304      20.712  59.322  34.187  1.00 31.31           C
ATOM   4463  CD  ARG A 304      19.357  58.661  34.557  1.00 37.07           C
ATOM   4464  NE  ARG A 304      18.795  57.826  33.487  1.00 44.64           N
ATOM   4465  CZ  ARG A 304      18.398  58.277  32.287  1.00 48.06           C
ATOM   4466  NH1 ARG A 304      18.489  59.573  31.955  1.00 40.14           N
ATOM   4467  NH2 ARG A 304      17.901  57.420  31.395  1.00 51.10           N1+
ATOM   4468  H   ARG A 304      23.015  58.147  31.573  1.00 26.25           H
ATOM   4469  HA  ARG A 304      23.273  59.769  33.736  1.00 33.79           H
ATOM   4470  HB2 ARG A 304      21.528  57.561  33.517  1.00 34.98           H
ATOM   4471  HB3 ARG A 304      22.077  57.989  34.944  1.00 34.98           H
ATOM   4472  HG2 ARG A 304      20.937  59.958  34.884  1.00 37.39           H
ATOM   4473  HG3 ARG A 304      20.600  59.783  33.341  1.00 37.39           H
ATOM   4474  HD2 ARG A 304      19.487  58.098  35.336  1.00 44.31           H
ATOM   4475  HD3 ARG A 304      18.714  59.358  34.758  1.00 44.31           H
ATOM   4476  HE  ARG A 304      18.715  56.984  33.641  1.00 53.39           H
ATOM   4477 HH11 ARG A 304      18.807  60.139  32.518  1.00 47.99           H
ATOM   4478 HH12 ARG A 304      18.229  59.838  31.179  1.00 47.99           H
ATOM   4479 HH21 ARG A 304      17.837  56.585  31.591  1.00 61.15           H
ATOM   4480 HH22 ARG A 304      17.646  57.702  30.624  1.00 61.15           H
ATOM   4481  N   THR A 305      25.071  58.511  34.738  1.00 20.93           N
ATOM   4482  CA  THR A 305      26.226  57.786  35.213  1.00 18.51           C
ATOM   4483  C   THR A 305      25.816  56.399  35.663  1.00 22.96           C
ATOM   4484  O   THR A 305      24.812  56.234  36.361  1.00 23.13           O
ATOM   4485  CB  THR A 305      26.881  58.556  36.359  1.00 27.79           C
ATOM   4486  OG1 THR A 305      27.379  59.792  35.846  1.00 28.57           O
ATOM   4487  CG2 THR A 305      28.003  57.785  36.989  1.00 22.22           C
ATOM   4488  H   THR A 305      24.939  59.266  35.128  1.00 24.94           H
ATOM   4489  HA  THR A 305      26.871  57.698  34.493  1.00 22.04           H
ATOM   4490  HB  THR A 305      26.217  58.739  37.043  1.00 33.18           H
ATOM   4491  HG1 THR A 305      26.748  60.244  35.524  1.00 34.11           H
ATOM   4492 HG21 THR A 305      28.395  58.300  37.710  1.00 26.49           H
ATOM   4493 HG22 THR A 305      27.669  56.947  37.345  1.00 26.49           H
ATOM   4494 HG23 THR A 305      28.687  57.596  36.328  1.00 26.49           H
ATOM   4495  N   ILE A 306      26.595  55.396  35.249  1.00 17.84           N
ATOM   4496  CA  ILE A 306      26.322  54.012  35.614  1.00 19.60           C
ATOM   4497  C   ILE A 306      26.749  53.780  37.058  1.00 22.58           C
ATOM   4498  O   ILE A 306      27.865  54.136  37.463  1.00 20.41           O
ATOM   4499  CB  ILE A 306      27.043  53.026  34.680  1.00 19.26           C
ATOM   4500  CG1 ILE A 306      26.763  53.346  33.206  1.00 18.12           C
ATOM   4501  CG2 ILE A 306      26.623  51.573  35.016  1.00 20.84           C
ATOM   4502  CD1 ILE A 306      25.323  53.270  32.797  1.00 17.85           C
ATOM   4503  H   ILE A 306      27.290  55.496  34.753  1.00 21.23           H
ATOM   4504  HA  ILE A 306      25.368  53.848  35.550  1.00 23.34           H
ATOM   4505  HB  ILE A 306      27.998  53.108  34.832  1.00 22.93           H
ATOM   4506 HG12 ILE A 306      27.071  54.248  33.023  1.00 21.56           H
ATOM   4507 HG13 ILE A 306      27.256  52.717  32.656  1.00 21.56           H
ATOM   4508 HG21 ILE A 306      27.086  50.965  34.419  1.00 24.83           H
ATOM   4509 HG22 ILE A 306      26.862  51.380  35.936  1.00 24.83           H
ATOM   4510 HG23 ILE A 306      25.664  51.487  34.898  1.00 24.83           H
ATOM   4511 HD11 ILE A 306      25.252  53.488  31.854  1.00 21.25           H
ATOM   4512 HD12 ILE A 306      24.998  52.371  32.955  1.00 21.25           H
ATOM   4513 HD13 ILE A 306      24.812  53.905  33.323  1.00 21.25           H
ATOM   4514  N   SER A 307      25.870  53.128  37.826  1.00 25.73           N
ATOM   4515  CA  SER A 307      26.114  52.779  39.225  1.00 29.48           C
ATOM   4516  C   SER A 307      25.672  51.341  39.459  1.00 25.66           C
ATOM   4517  O   SER A 307      24.912  50.784  38.670  1.00 23.37           O
ATOM   4518  CB  SER A 307      25.319  53.672  40.174  1.00 24.26           C
ATOM   4519  OG  SER A 307      23.927  53.483  39.948  1.00 24.23           O
ATOM   4520  H   SER A 307      25.099  52.871  37.546  1.00 30.70           H
ATOM   4521  HA  SER A 307      27.058  52.858  39.430  1.00 35.19           H
ATOM   4522  HB2 SER A 307      25.530  53.434  41.090  1.00 28.93           H
ATOM   4523  HB3 SER A 307      25.547  54.600  40.006  1.00 28.93           H
ATOM   4524  HG  SER A 307      23.483  53.971  40.466  1.00 28.89           H
ATOM   4525  N   ASP A 308      26.118  50.754  40.581  1.00 28.50           N
ATOM   4526  CA  ASP A 308      25.654  49.410  40.945  1.00 35.27           C
ATOM   4527  C   ASP A 308      24.139  49.353  41.012  1.00 22.56           C
ATOM   4528  O   ASP A 308      23.530  48.306  40.756  1.00 22.54           O
ATOM   4529  CB  ASP A 308      26.237  48.985  42.293  1.00 32.23           C
ATOM   4530  CG  ASP A 308      27.699  48.675  42.215  1.00 37.28           C
ATOM   4531  OD1 ASP A 308      28.266  48.812  41.117  1.00 37.86           O
ATOM   4532  OD2 ASP A 308      28.292  48.279  43.240  1.00 41.26           O1-
ATOM   4533  H   ASP A 308      26.675  51.104  41.134  1.00 34.02           H
ATOM   4534  HA  ASP A 308      25.952  48.777  40.273  1.00 42.14           H
ATOM   4535  HB2 ASP A 308      26.116  49.706  42.931  1.00 38.49           H
ATOM   4536  HB3 ASP A 308      25.776  48.189  42.600  1.00 38.49           H
ATOM   4537  N   GLN A 309      23.520  50.487  41.320  1.00 25.93           N
ATOM   4538  CA  GLN A 309      22.086  50.601  41.511  1.00 32.22           C
ATOM   4539  C   GLN A 309      21.306  50.667  40.197  1.00 30.85           C
ATOM   4540  O   GLN A 309      20.165  50.198  40.148  1.00 29.80           O
ATOM   4541  CB  GLN A 309      21.839  51.832  42.396  1.00 36.07           C
ATOM   4542  CG  GLN A 309      20.569  52.573  42.201  1.00 30.64           C
ATOM   4543  CD  GLN A 309      20.484  53.817  43.112  1.00 43.56           C
ATOM   4544  OE1 GLN A 309      21.095  53.843  44.186  1.00 39.17           O
ATOM   4545  NE2 GLN A 309      19.732  54.849  42.679  1.00 30.55           N
ATOM   4546  H   GLN A 309      23.932  51.234  41.427  1.00 30.94           H
ATOM   4547  HA  GLN A 309      21.775  49.821  41.998  1.00 38.49           H
ATOM   4548  HB2 GLN A 309      21.860  51.545  43.322  1.00 43.11           H
ATOM   4549  HB3 GLN A 309      22.561  52.461  42.242  1.00 43.11           H
ATOM   4550  HG2 GLN A 309      20.510  52.868  41.279  1.00 36.59           H
ATOM   4551  HG3 GLN A 309      19.823  51.990  42.414  1.00 36.59           H
ATOM   4552 HE21 GLN A 309      19.325  54.797  41.923  1.00 36.48           H
ATOM   4553 HE22 GLN A 309      19.660  55.560  43.158  1.00 36.48           H
ATOM   4554  N   ASN A 310      21.873  51.218  39.116  1.00 20.49           N
ATOM   4555  CA  ASN A 310      21.136  51.287  37.864  1.00 19.43           C
ATOM   4556  C   ASN A 310      21.720  50.404  36.766  1.00 20.63           C
ATOM   4557  O   ASN A 310      21.151  50.374  35.680  1.00 21.31           O
ATOM   4558  CB  ASN A 310      21.027  52.742  37.362  1.00 23.57           C
ATOM   4559  CG  ASN A 310      22.367  53.331  36.957  1.00 19.89           C
ATOM   4560  OD1 ASN A 310      23.315  52.610  36.678  1.00 18.65           O
ATOM   4561  ND2 ASN A 310      22.446  54.647  36.948  1.00 26.58           N
ATOM   4562  H   ASN A 310      22.665  51.551  39.087  1.00 24.41           H
ATOM   4563  HA  ASN A 310      20.233  50.975  38.030  1.00 23.14           H
ATOM   4564  HB2 ASN A 310      20.444  52.765  36.587  1.00 28.10           H
ATOM   4565  HB3 ASN A 310      20.659  53.293  38.070  1.00 28.10           H
ATOM   4566 HD21 ASN A 310      23.183  55.032  36.727  1.00 31.72           H
ATOM   4567 HD22 ASN A 310      21.762  55.121  37.164  1.00 31.72           H
ATOM   4568  N   VAL A 311      22.815  49.679  37.023  1.00 27.01           N
ATOM   4569  CA  VAL A 311      23.537  49.003  35.936  1.00 21.20           C
ATOM   4570  C   VAL A 311      22.695  47.891  35.325  1.00 30.44           C
ATOM   4571  O   VAL A 311      22.741  47.673  34.112  1.00 18.37           O
ATOM   4572  CB  VAL A 311      24.900  48.478  36.420  1.00 20.62           C
ATOM   4573  CG1 VAL A 311      24.744  47.367  37.446  1.00 27.09           C
ATOM   4574  CG2 VAL A 311      25.788  48.003  35.226  1.00 19.98           C
ATOM   4575  H   VAL A 311      23.157  49.565  37.804  1.00 32.24           H
ATOM   4576  HA  VAL A 311      23.710  49.652  35.236  1.00 25.26           H
ATOM   4577  HB  VAL A 311      25.370  49.207  36.855  1.00 24.56           H
ATOM   4578 HG11 VAL A 311      25.624  47.067  37.723  1.00 32.33           H
ATOM   4579 HG12 VAL A 311      24.256  47.711  38.211  1.00 32.33           H
ATOM   4580 HG13 VAL A 311      24.255  46.633  37.044  1.00 32.33           H
ATOM   4581 HG21 VAL A 311      26.635  47.680  35.571  1.00 23.80           H
ATOM   4582 HG22 VAL A 311      25.329  47.289  34.756  1.00 23.80           H
ATOM   4583 HG23 VAL A 311      25.938  48.751  34.627  1.00 23.80           H
ATOM   4584  N   ALA A 312      21.904  47.170  36.135  1.00 19.72           N
ATOM   4585  CA  ALA A 312      21.040  46.140  35.552  1.00 19.69           C
ATOM   4586  C   ALA A 312      20.044  46.732  34.565  1.00 21.42           C
ATOM   4587  O   ALA A 312      19.829  46.172  33.481  1.00 22.69           O
ATOM   4588  CB  ALA A 312      20.314  45.353  36.658  1.00 23.14           C
ATOM   4589  H   ALA A 312      21.852  47.255  36.989  1.00 23.48           H
ATOM   4590  HA  ALA A 312      21.595  45.512  35.064  1.00 23.45           H
ATOM   4591  HB1 ALA A 312      19.749  44.680  36.247  1.00 27.59           H
ATOM   4592  HB2 ALA A 312      20.974  44.929  37.229  1.00 27.59           H
ATOM   4593  HB3 ALA A 312      19.771  45.967  37.178  1.00 27.59           H
ATOM   4594  N   ALA A 313      19.394  47.840  34.926  1.00 23.32           N
ATOM   4595  CA  ALA A 313      18.424  48.463  34.030  1.00 23.63           C
ATOM   4596  C   ALA A 313      19.096  49.071  32.801  1.00 24.25           C
ATOM   4597  O   ALA A 313      18.582  48.967  31.678  1.00 22.14           O
ATOM   4598  CB  ALA A 313      17.666  49.562  34.759  1.00 21.15           C
ATOM   4599  H   ALA A 313      19.496  48.245  35.678  1.00 27.80           H
ATOM   4600  HA  ALA A 313      17.785  47.796  33.732  1.00 28.18           H
ATOM   4601  HB1 ALA A 313      17.028  49.963  34.149  1.00 25.21           H
ATOM   4602  HB2 ALA A 313      17.201  49.175  35.517  1.00 25.21           H
ATOM   4603  HB3 ALA A 313      18.298  50.231  35.064  1.00 25.21           H
ATOM   4604  N   ARG A 314      20.197  49.782  33.007  1.00 21.82           N
ATOM   4605  CA  ARG A 314      20.902  50.381  31.870  1.00 24.42           C
ATOM   4606  C   ARG A 314      21.382  49.307  30.905  1.00 20.48           C
ATOM   4607  O   ARG A 314      21.257  49.458  29.683  1.00 21.08           O
ATOM   4608  CB  ARG A 314      22.083  51.203  32.364  1.00 19.46           C
ATOM   4609  CG  ARG A 314      21.706  52.326  33.288  1.00 19.44           C
ATOM   4610  CD  ARG A 314      21.398  53.604  32.547  1.00 24.76           C
ATOM   4611  NE  ARG A 314      20.033  53.649  32.069  1.00 21.90           N
ATOM   4612  CZ  ARG A 314      19.577  54.550  31.212  1.00 22.80           C
ATOM   4613  NH1 ARG A 314      20.394  55.468  30.705  1.00 29.96           N
ATOM   4614  NH2 ARG A 314      18.312  54.529  30.842  1.00 24.15           N1+
ATOM   4615  H   ARG A 314      20.555  49.932  33.775  1.00 26.01           H
ATOM   4616  HA  ARG A 314      20.297  50.971  31.394  1.00 29.13           H
ATOM   4617  HB2 ARG A 314      22.691  50.618  32.843  1.00 23.18           H
ATOM   4618  HB3 ARG A 314      22.535  51.590  31.599  1.00 23.18           H
ATOM   4619  HG2 ARG A 314      20.916  52.072  33.790  1.00 23.15           H
ATOM   4620  HG3 ARG A 314      22.444  52.500  33.893  1.00 23.15           H
ATOM   4621  HD2 ARG A 314      21.534  54.357  33.143  1.00 29.53           H
ATOM   4622  HD3 ARG A 314      21.988  53.676  31.780  1.00 29.53           H
ATOM   4623  HE  ARG A 314      19.504  53.012  32.302  1.00 26.10           H
ATOM   4624 HH11 ARG A 314      21.219  55.489  30.945  1.00 35.78           H
ATOM   4625 HH12 ARG A 314      20.094  56.048  30.144  1.00 35.78           H
ATOM   4626 HH21 ARG A 314      17.780  53.933  31.161  1.00 28.81           H
ATOM   4627 HH22 ARG A 314      18.020  55.107  30.276  1.00 28.81           H
ATOM   4628  N   SER A 315      21.901  48.206  31.443  1.00 19.50           N
ATOM   4629  CA  SER A 315      22.378  47.096  30.618  1.00 23.15           C
ATOM   4630  C   SER A 315      21.238  46.470  29.844  1.00 28.96           C
ATOM   4631  O   SER A 315      21.382  46.145  28.659  1.00 24.55           O
ATOM   4632  CB  SER A 315      23.060  46.035  31.490  1.00 16.72           C
ATOM   4633  OG  SER A 315      24.256  46.524  32.069  1.00 20.38           O
ATOM   4634  H   SER A 315      21.988  48.075  32.289  1.00 23.22           H
ATOM   4635  HA  SER A 315      23.029  47.430  29.982  1.00 27.61           H
ATOM   4636  HB2 SER A 315      22.452  45.775  32.200  1.00 19.89           H
ATOM   4637  HB3 SER A 315      23.270  45.265  30.939  1.00 19.89           H
ATOM   4638  HG  SER A 315      24.090  47.191  32.552  1.00 24.28           H
ATOM   4639  N   ASP A 316      20.085  46.301  30.488  1.00 25.22           N
ATOM   4640  CA  ASP A 316      18.954  45.727  29.772  1.00 23.47           C
ATOM   4641  C   ASP A 316      18.567  46.596  28.580  1.00 25.75           C
ATOM   4642  O   ASP A 316      18.261  46.076  27.502  1.00 22.32           O
ATOM   4643  CB  ASP A 316      17.776  45.529  30.730  1.00 30.56           C
ATOM   4644  CG  ASP A 316      16.784  44.487  30.235  1.00 41.27           C
ATOM   4645  OD1 ASP A 316      17.205  43.353  29.873  1.00 37.56           O
ATOM   4646  OD2 ASP A 316      15.576  44.801  30.224  1.00 40.34           O1-
ATOM   4647  H   ASP A 316      19.935  46.503  31.311  1.00 30.09           H
ATOM   4648  HA  ASP A 316      19.209  44.855  29.432  1.00 27.99           H
ATOM   4649  HB2 ASP A 316      18.114  45.237  31.591  1.00 36.49           H
ATOM   4650  HB3 ASP A 316      17.303  46.371  30.827  1.00 36.49           H
ATOM   4651  N   LEU A 317      18.602  47.924  28.737  1.00 19.70           N
ATOM   4652  CA  LEU A 317      18.313  48.804  27.606  1.00 22.08           C
ATOM   4653  C   LEU A 317      19.366  48.680  26.516  1.00 21.23           C
ATOM   4654  O   LEU A 317      19.038  48.649  25.325  1.00 18.84           O
ATOM   4655  CB  LEU A 317      18.249  50.257  28.070  1.00 23.78           C
ATOM   4656  CG  LEU A 317      16.890  50.813  28.431  1.00 28.66           C
ATOM   4657  CD1 LEU A 317      17.105  52.201  29.038  1.00 36.87           C
ATOM   4658  CD2 LEU A 317      15.976  50.903  27.225  1.00 29.44           C
ATOM   4659  H   LEU A 317      18.786  48.330  29.473  1.00 23.46           H
ATOM   4660  HA  LEU A 317      17.453  48.566  27.227  1.00 26.32           H
ATOM   4661  HB2 LEU A 317      18.810  50.346  28.857  1.00 28.36           H
ATOM   4662  HB3 LEU A 317      18.605  50.815  27.361  1.00 28.36           H
ATOM   4663  HG  LEU A 317      16.471  50.245  29.096  1.00 34.22           H
ATOM   4664 HD11 LEU A 317      16.243  52.577  29.277  1.00 44.07           H
ATOM   4665 HD12 LEU A 317      17.660  52.116  29.829  1.00 44.07           H
ATOM   4666 HD13 LEU A 317      17.544  52.767  28.384  1.00 44.07           H
ATOM   4667 HD21 LEU A 317      15.120  51.264  27.504  1.00 35.16           H
ATOM   4668 HD22 LEU A 317      16.381  51.486  26.564  1.00 35.16           H
ATOM   4669 HD23 LEU A 317      15.856  50.015  26.853  1.00 35.16           H
ATOM   4670  N   LEU A 318      20.633  48.651  26.907  1.00 19.68           N
ATOM   4671  CA  LEU A 318      21.719  48.667  25.929  1.00 20.28           C
ATOM   4672  C   LEU A 318      21.817  47.335  25.202  1.00 19.47           C
ATOM   4673  O   LEU A 318      21.962  47.279  23.973  1.00 18.95           O
ATOM   4674  CB  LEU A 318      23.041  48.992  26.639  1.00 17.92           C
ATOM   4675  CG  LEU A 318      24.286  49.163  25.752  1.00 18.10           C
ATOM   4676  CD1 LEU A 318      24.049  50.273  24.735  1.00 19.74           C
ATOM   4677  CD2 LEU A 318      25.539  49.404  26.599  1.00 16.49           C
ATOM   4678  H   LEU A 318      20.892  48.623  27.727  1.00 23.44           H
ATOM   4679  HA  LEU A 318      21.549  49.360  25.272  1.00 24.16           H
ATOM   4680  HB2 LEU A 318      22.924  49.820  27.131  1.00 21.33           H
ATOM   4681  HB3 LEU A 318      23.232  48.275  27.264  1.00 21.33           H
ATOM   4682  HG  LEU A 318      24.425  48.341  25.256  1.00 21.55           H
ATOM   4683 HD11 LEU A 318      24.841  50.370  24.183  1.00 23.51           H
ATOM   4684 HD12 LEU A 318      23.287  50.038  24.183  1.00 23.51           H
ATOM   4685 HD13 LEU A 318      23.872  51.101  25.208  1.00 23.51           H
ATOM   4686 HD21 LEU A 318      26.302  49.507  26.010  1.00 19.61           H
ATOM   4687 HD22 LEU A 318      25.414  50.210  27.124  1.00 19.61           H
ATOM   4688 HD23 LEU A 318      25.673  48.644  27.186  1.00 19.61           H
ATOM   4689  N   VAL A 319      21.758  46.240  25.951  1.00 15.78           N
ATOM   4690  CA  VAL A 319      21.848  44.930  25.324  1.00 19.22           C
ATOM   4691  C   VAL A 319      20.707  44.753  24.341  1.00 16.06           C
ATOM   4692  O   VAL A 319      20.874  44.135  23.287  1.00 17.91           O
ATOM   4693  CB  VAL A 319      21.869  43.828  26.402  1.00 17.55           C
ATOM   4694  CG1 VAL A 319      21.664  42.460  25.785  1.00 22.47           C
ATOM   4695  CG2 VAL A 319      23.182  43.851  27.179  1.00 20.44           C
ATOM   4696  H   VAL A 319      21.668  46.227  26.806  1.00 18.76           H
ATOM   4697  HA  VAL A 319      22.680  44.876  24.827  1.00 22.89           H
ATOM   4698  HB  VAL A 319      21.146  43.986  27.029  1.00 20.89           H
ATOM   4699 HG11 VAL A 319      21.683  41.792  26.488  1.00 26.79           H
ATOM   4700 HG12 VAL A 319      20.806  42.443  25.334  1.00 26.79           H
ATOM   4701 HG13 VAL A 319      22.376  42.291  25.148  1.00 26.79           H
ATOM   4702 HG21 VAL A 319      23.164  43.148  27.848  1.00 24.36           H
ATOM   4703 HG22 VAL A 319      23.916  43.703  26.563  1.00 24.36           H
ATOM   4704 HG23 VAL A 319      23.279  44.715  27.610  1.00 24.36           H
ATOM   4705  N   ASP A 320      19.540  45.320  24.640  1.00 16.89           N
ATOM   4706  CA  ASP A 320      18.412  45.180  23.728  1.00 20.46           C
ATOM   4707  C   ASP A 320      18.677  45.914  22.420  1.00 19.62           C
ATOM   4708  O   ASP A 320      18.308  45.435  21.345  1.00 16.44           O
ATOM   4709  CB  ASP A 320      17.153  45.696  24.418  1.00 24.91           C
ATOM   4710  CG  ASP A 320      15.975  45.764  23.510  1.00 15.77           C
ATOM   4711  OD1 ASP A 320      15.544  46.889  23.186  1.00 18.47           O
ATOM   4712  OD2 ASP A 320      15.449  44.689  23.148  1.00 22.65           O1-
ATOM   4713  H   ASP A 320      19.380  45.780  25.348  1.00 20.09           H
ATOM   4714  HA  ASP A 320      18.281  44.241  23.526  1.00 24.38           H
ATOM   4715  HB2 ASP A 320      16.930  45.102  25.152  1.00 29.72           H
ATOM   4716  HB3 ASP A 320      17.322  46.590  24.755  1.00 29.72           H
ATOM   4717  N   GLN A 321      19.309  47.083  22.493  1.00 16.43           N
ATOM   4718  CA  GLN A 321      19.738  47.765  21.272  1.00 14.95           C
ATOM   4719  C   GLN A 321      20.748  46.931  20.507  1.00 16.89           C
ATOM   4720  O   GLN A 321      20.668  46.822  19.276  1.00 14.02           O
ATOM   4721  CB  GLN A 321      20.351  49.118  21.607  1.00 13.22           C
ATOM   4722  CG  GLN A 321      19.350  50.166  22.039  1.00 18.85           C
ATOM   4723  CD  GLN A 321      18.325  50.410  20.977  1.00 18.79           C
ATOM   4724  OE1 GLN A 321      18.647  50.851  19.875  1.00 16.62           O
ATOM   4725  NE2 GLN A 321      17.072  50.085  21.281  1.00 19.18           N
ATOM   4726  H   GLN A 321      19.499  47.497  23.222  1.00 19.54           H
ATOM   4727  HA  GLN A 321      18.969  47.912  20.699  1.00 17.76           H
ATOM   4728  HB2 GLN A 321      20.986  49.001  22.331  1.00 15.69           H
ATOM   4729  HB3 GLN A 321      20.809  49.455  20.821  1.00 15.69           H
ATOM   4730  HG2 GLN A 321      18.893  49.862  22.839  1.00 22.44           H
ATOM   4731  HG3 GLN A 321      19.813  51.000  22.213  1.00 22.44           H
ATOM   4732 HE21 GLN A 321      16.889  49.754  22.053  1.00 22.84           H
ATOM   4733 HE22 GLN A 321      16.445  50.206  20.705  1.00 22.84           H
ATOM   4734  N   TRP A 322      21.717  46.338  21.220  1.00 16.34           N
ATOM   4735  CA  TRP A 322      22.736  45.539  20.562  1.00 19.16           C
ATOM   4736  C   TRP A 322      22.117  44.352  19.825  1.00 16.46           C
ATOM   4737  O   TRP A 322      22.462  44.076  18.670  1.00 14.79           O
ATOM   4738  CB  TRP A 322      23.756  45.049  21.585  1.00 12.25           C
ATOM   4739  CG  TRP A 322      24.713  46.063  22.112  1.00 14.41           C
ATOM   4740  CD1 TRP A 322      24.909  47.321  21.662  1.00 17.60           C
ATOM   4741  CD2 TRP A 322      25.596  45.889  23.221  1.00 16.11           C
ATOM   4742  NE1 TRP A 322      25.900  47.943  22.407  1.00 16.98           N
ATOM   4743  CE2 TRP A 322      26.342  47.073  23.357  1.00 14.93           C
ATOM   4744  CE3 TRP A 322      25.856  44.832  24.089  1.00 20.09           C
ATOM   4745  CZ2 TRP A 322      27.285  47.245  24.360  1.00 17.50           C
ATOM   4746  CZ3 TRP A 322      26.809  44.990  25.064  1.00 14.76           C
ATOM   4747  CH2 TRP A 322      27.525  46.184  25.190  1.00 19.21           C
ATOM   4748  H   TRP A 322      21.798  46.388  22.075  1.00 19.43           H
ATOM   4749  HA  TRP A 322      23.201  46.088  19.912  1.00 22.81           H
ATOM   4750  HB2 TRP A 322      23.273  44.688  22.345  1.00 14.52           H
ATOM   4751  HB3 TRP A 322      24.281  44.344  21.175  1.00 14.52           H
ATOM   4752  HD1 TRP A 322      24.467  47.703  20.938  1.00 20.94           H
ATOM   4753  HE1 TRP A 322      26.187  48.745  22.290  1.00 20.20           H
ATOM   4754  HE3 TRP A 322      25.396  44.028  24.005  1.00 23.93           H
ATOM   4755  HZ2 TRP A 322      27.762  48.040  24.442  1.00 20.83           H
ATOM   4756  HZ3 TRP A 322      26.988  44.288  25.647  1.00 17.53           H
ATOM   4757  HH2 TRP A 322      28.158  46.267  25.866  1.00 22.88           H
ATOM   4758  N   LYS A 323      21.211  43.631  20.490  1.00 16.92           N
ATOM   4759  CA  LYS A 323      20.582  42.461  19.877  1.00 20.90           C
ATOM   4760  C   LYS A 323      19.698  42.842  18.703  1.00 16.55           C
ATOM   4761  O   LYS A 323      19.578  42.068  17.743  1.00 18.29           O
ATOM   4762  CB  LYS A 323      19.792  41.679  20.928  1.00 14.95           C
ATOM   4763  CG  LYS A 323      20.773  40.866  21.801  1.00 16.90           C
ATOM   4764  CD  LYS A 323      20.053  40.033  22.841  1.00 25.56           C
ATOM   4765  CE  LYS A 323      21.051  39.197  23.623  1.00 24.69           C
ATOM   4766  NZ  LYS A 323      20.371  38.335  24.626  1.00 27.71           N1+
ATOM   4767  H   LYS A 323      20.946  43.797  21.291  1.00 20.13           H
ATOM   4768  HA  LYS A 323      21.280  41.876  19.541  1.00 24.90           H
ATOM   4769  HB2 LYS A 323      19.305  42.295  21.497  1.00 17.77           H
ATOM   4770  HB3 LYS A 323      19.183  41.064  20.489  1.00 17.77           H
ATOM   4771  HG2 LYS A 323      21.283  40.266  21.234  1.00 20.10           H
ATOM   4772  HG3 LYS A 323      21.369  41.476  22.263  1.00 20.10           H
ATOM   4773  HD2 LYS A 323      19.588  40.618  23.460  1.00 30.50           H
ATOM   4774  HD3 LYS A 323      19.427  39.436  22.402  1.00 30.50           H
ATOM   4775  HE2 LYS A 323      21.538  38.625  23.011  1.00 29.45           H
ATOM   4776  HE3 LYS A 323      21.663  39.785  24.093  1.00 29.45           H
ATOM   4777  HZ1 LYS A 323      20.973  37.855  25.072  1.00 33.07           H
ATOM   4778  HZ2 LYS A 323      19.918  38.839  25.203  1.00 33.07           H
ATOM   4779  HZ3 LYS A 323      19.805  37.782  24.218  1.00 33.07           H
ATOM   4780  N   LYS A 324      19.098  44.023  18.737  1.00 18.45           N
ATOM   4781  CA  LYS A 324      18.393  44.504  17.556  1.00 13.70           C
ATOM   4782  C   LYS A 324      19.369  44.786  16.420  1.00 17.93           C
ATOM   4783  O   LYS A 324      19.171  44.320  15.293  1.00 15.83           O
ATOM   4784  CB  LYS A 324      17.555  45.727  17.906  1.00 15.18           C
ATOM   4785  CG  LYS A 324      16.355  45.362  18.788  1.00 20.00           C
ATOM   4786  CD  LYS A 324      15.601  46.588  19.321  1.00 20.60           C
ATOM   4787  CE  LYS A 324      14.353  46.152  20.171  1.00 18.41           C
ATOM   4788  NZ  LYS A 324      13.679  47.321  20.779  1.00 19.80           N1+
ATOM   4789  H   LYS A 324      19.082  44.554  19.413  1.00 21.96           H
ATOM   4790  HA  LYS A 324      17.786  43.810  17.255  1.00 16.27           H
ATOM   4791  HB2 LYS A 324      18.105  46.362  18.390  1.00 18.04           H
ATOM   4792  HB3 LYS A 324      17.220  46.128  17.089  1.00 18.04           H
ATOM   4793  HG2 LYS A 324      15.731  44.832  18.268  1.00 23.82           H
ATOM   4794  HG3 LYS A 324      16.668  44.850  19.550  1.00 23.82           H
ATOM   4795  HD2 LYS A 324      16.192  47.107  19.890  1.00 24.54           H
ATOM   4796  HD3 LYS A 324      15.292  47.125  18.576  1.00 24.54           H
ATOM   4797  HE2 LYS A 324      13.716  45.699  19.596  1.00 21.92           H
ATOM   4798  HE3 LYS A 324      14.641  45.562  20.885  1.00 21.92           H
ATOM   4799  HZ1 LYS A 324      14.244  47.753  21.315  1.00 23.59           H
ATOM   4800  HZ2 LYS A 324      13.402  47.878  20.142  1.00 23.59           H
ATOM   4801  HZ3 LYS A 324      12.976  47.054  21.255  1.00 23.59           H
ATOM   4802  N   LYS A 325      20.467  45.484  16.703  1.00 14.54           N
ATOM   4803  CA  LYS A 325      21.446  45.734  15.639  1.00 15.45           C
ATOM   4804  C   LYS A 325      21.954  44.428  15.049  1.00 16.59           C
ATOM   4805  O   LYS A 325      22.084  44.291  13.822  1.00 16.01           O
ATOM   4806  CB  LYS A 325      22.602  46.568  16.189  1.00 11.59           C
ATOM   4807  CG  LYS A 325      23.438  47.231  15.104  1.00 13.75           C
ATOM   4808  CD  LYS A 325      24.563  48.078  15.696  1.00 13.79           C
ATOM   4809  CE  LYS A 325      25.369  48.792  14.578  1.00 14.87           C
ATOM   4810  NZ  LYS A 325      26.608  49.394  15.129  1.00 15.79           N1+
ATOM   4811  H   LYS A 325      20.666  45.814  17.472  1.00 17.28           H
ATOM   4812  HA  LYS A 325      21.021  46.240  14.928  1.00 18.37           H
ATOM   4813  HB2 LYS A 325      22.242  47.267  16.757  1.00 13.73           H
ATOM   4814  HB3 LYS A 325      23.186  45.991  16.706  1.00 13.73           H
ATOM   4815  HG2 LYS A 325      23.836  46.546  14.544  1.00 16.33           H
ATOM   4816  HG3 LYS A 325      22.870  47.811  14.572  1.00 16.33           H
ATOM   4817  HD2 LYS A 325      24.184  48.754  16.279  1.00 16.37           H
ATOM   4818  HD3 LYS A 325      25.169  47.505  16.192  1.00 16.37           H
ATOM   4819  HE2 LYS A 325      25.618  48.147  13.898  1.00 17.67           H
ATOM   4820  HE3 LYS A 325      24.829  49.500  14.193  1.00 17.67           H
ATOM   4821  HZ1 LYS A 325      27.063  49.801  14.481  1.00 18.77           H
ATOM   4822  HZ2 LYS A 325      26.403  49.991  15.757  1.00 18.77           H
ATOM   4823  HZ3 LYS A 325      27.120  48.761  15.489  1.00 18.77           H
ATOM   4824  N   ALA A 326      22.233  43.449  15.926  1.00 16.84           N
ATOM   4825  CA  ALA A 326      22.758  42.142  15.527  1.00 19.77           C
ATOM   4826  C   ALA A 326      21.839  41.394  14.570  1.00 15.12           C
ATOM   4827  O   ALA A 326      22.310  40.557  13.792  1.00 16.79           O
ATOM   4828  CB  ALA A 326      23.005  41.277  16.766  1.00 16.75           C
ATOM   4829  H   ALA A 326      22.122  43.525  16.776  1.00 20.04           H
ATOM   4830  HA  ALA A 326      23.610  42.271  15.081  1.00 23.55           H
ATOM   4831  HB1 ALA A 326      23.352  40.416  16.485  1.00 19.92           H
ATOM   4832  HB2 ALA A 326      23.649  41.723  17.338  1.00 19.92           H
ATOM   4833  HB3 ALA A 326      22.167  41.158  17.239  1.00 19.92           H
ATOM   4834  N   GLU A 327      20.540  41.672  14.609  1.00 16.39           N
ATOM   4835  CA  GLU A 327      19.622  41.010  13.688  1.00 18.24           C
ATOM   4836  C   GLU A 327      19.863  41.394  12.240  1.00 15.84           C
ATOM   4837  O   GLU A 327      19.367  40.708  11.342  1.00 18.29           O
ATOM   4838  CB  GLU A 327      18.170  41.359  14.021  1.00 17.41           C
ATOM   4839  CG  GLU A 327      17.610  40.597  15.134  1.00 28.17           C
[truncated: 1,134,139 more chars]
