# Supplementary material for: High-throughput quantum-mechanics/molecular-mechanics (ONIOM) macromolecular crystallographic refinement with PHENIX/DivCon: the impact of mixed Hamiltonian methods on ligand and protein structure
Source: Acta Crystallogr D Struct Biol. 2018 Oct 29;74(Pt 11):1063–77. doi: 10.1107/S2059798318012913 (PMC6213575; doi:10.1107/S2059798318012913)
Supplement: Supplementary file 4 [file d-74-01063-sup4.gz › results_PHENIX/1IA1-H_refine_001.pdb]

REMARK Date 2017-01-10 Time 17:33:56 EST -0500 (1484087636.36 s)
REMARK PHENIX refinement
REMARK 
REMARK ****************** INPUT FILES AND LABELS ******************************
REMARK Reflections:
REMARK   file name      : 1IA1.sf
REMARK   labels         : ['r1ia1sf,wavelength_id=1,_refln.F_meas_au,_refln.F_meas_sigma_au']
REMARK R-free flags:
REMARK   file name      : None
REMARK   label          : R-free-flags
REMARK   test_flag_value: 1
REMARK Model file name(s): 
REMARK   /scratch/oleg/2711053.gondor.quantumbioinc.com/1IA1-H.pdb
REMARK 
REMARK ******************** REFINEMENT SUMMARY: QUICK FACTS *******************
REMARK Start: r_work = 0.1569 r_free = 0.1590 bonds = 0.027 angles = 3.404
REMARK Final: r_work = 0.1416 r_free = 0.1825 bonds = 0.014 angles = 1.524
REMARK ************************************************************************
REMARK 
REMARK ****************** REFINEMENT STATISTICS STEP BY STEP ******************
REMARK leading digit, like 1_, means number of macro-cycle                     
REMARK 0    : statistics at the very beginning when nothing is done yet        
REMARK 1_bss: bulk solvent correction and/or (anisotropic) scaling             
REMARK 1_xyz: refinement of coordinates                                        
REMARK 1_adp: refinement of ADPs (Atomic Displacement Parameters)              
REMARK 1_occ: refinement of occupancies                                        
REMARK ------------------------------------------------------------------------
REMARK  stage       r-work r-free bonds angles b_min b_max b_ave n_water shift
REMARK       0    : 0.2437 0.3672 0.027  3.40   2.0  54.2  15.6 708      0.000
REMARK       1_bss: 0.1569 0.1590 0.027  3.40   3.2  55.4  16.8 708      0.000
REMARK 1_settarget: 0.1569 0.1590 0.027  3.40   3.2  55.4  16.8 708      0.000
REMARK       1_nqh: 0.1569 0.1590 0.027  3.40   3.2  55.4  16.8 708      0.000
REMARK    1_weight: 0.1569 0.1590 0.027  3.40   3.2  55.4  16.8 708      0.000
REMARK    1_checkH: 0.1574 0.1601 0.027  3.40   3.2  55.4  16.8 708      0.429
REMARK    1_xyzrec: 0.1543 0.1743 0.015  1.77   3.2  55.4  16.8 708      0.499
REMARK    1_checkH: 0.1543 0.1743 0.015  1.77   3.2  55.4  16.8 708      0.498
REMARK   1_regHxyz: 0.1547 0.1745 0.015  1.77   3.2  55.4  16.8 708      0.505
REMARK       1_adp: 0.1522 0.1812 0.015  1.77   2.6  55.7  16.9 708      0.505
REMARK   1_regHadp: 0.1517 0.1807 0.015  1.77   2.6  55.7  16.9 708      0.505
REMARK       1_occ: 0.1498 0.1802 0.015  1.77   2.6  55.7  16.9 708      0.505
REMARK       2_bss: 0.1492 0.1801 0.015  1.77   2.7  55.8  17.1 708      0.505
REMARK 2_settarget: 0.1492 0.1801 0.015  1.77   2.7  55.8  17.1 708      0.505
REMARK 2_updatecdl: 0.1492 0.1801 0.015  1.77   2.7  55.8  17.1 708      0.505
REMARK       2_nqh: 0.1492 0.1801 0.015  1.77   2.7  55.8  17.1 708      0.505
REMARK    2_weight: 0.1492 0.1801 0.015  1.77   2.7  55.8  17.1 708      0.505
REMARK    2_checkH: 0.1492 0.1800 0.015  1.77   2.7  55.8  17.1 708      0.506
REMARK    2_xyzrec: 0.1466 0.1824 0.014  1.61   2.7  55.8  17.1 708      0.515
REMARK    2_checkH: 0.1467 0.1824 0.014  1.61   2.7  55.8  17.1 708      0.514
REMARK   2_regHxyz: 0.1470 0.1823 0.014  1.61   2.7  55.8  17.1 708      0.515
REMARK       2_adp: 0.1437 0.1809 0.014  1.61   3.3  61.3  17.3 708      0.515
REMARK   2_regHadp: 0.1438 0.1809 0.014  1.61   3.3  61.3  17.3 708      0.515
REMARK       2_occ: 0.1431 0.1806 0.014  1.61   3.3  61.3  17.3 708      0.515
REMARK       3_bss: 0.1428 0.1803 0.014  1.61   3.6  61.7  17.7 708      0.515
REMARK 3_settarget: 0.1428 0.1803 0.014  1.61   3.6  61.7  17.7 708      0.515
REMARK 3_updatecdl: 0.1428 0.1803 0.014  1.61   3.6  61.7  17.7 708      0.515
REMARK       3_nqh: 0.1429 0.1802 0.014  1.61   3.6  61.7  17.7 708      0.516
REMARK    3_weight: 0.1429 0.1802 0.014  1.61   3.6  61.7  17.7 708      0.516
REMARK    3_checkH: 0.1429 0.1802 0.014  1.61   3.6  61.7  17.7 708      0.516
REMARK    3_xyzrec: 0.1412 0.1826 0.014  1.52   3.6  61.7  17.7 708      0.527
REMARK    3_checkH: 0.1412 0.1825 0.014  1.52   3.6  61.7  17.7 708      0.528
REMARK   3_regHxyz: 0.1416 0.1825 0.014  1.52   3.6  61.7  17.7 708      0.527
REMARK       3_adp: 0.1415 0.1825 0.014  1.52   3.5  61.7  17.7 708      0.527
REMARK   3_regHadp: 0.1415 0.1825 0.014  1.52   3.5  61.7  17.7 708      0.527
REMARK       3_occ: 0.1416 0.1826 0.014  1.52   3.5  61.7  17.7 708      0.527
REMARK         end: 0.1416 0.1825 0.014  1.52   3.6  61.8  17.8 708      0.527
REMARK ------------------------------------------------------------------------
REMARK MODEL CONTENT.
REMARK  ELEMENT        ATOM RECORD COUNT   OCCUPANCY SUM
REMARK        C                     2070         2049.03
REMARK        H                     3713         3579.53
REMARK        O                      785          734.27
REMARK        N                      546          536.32
REMARK        P                        8            7.58
REMARK        S                       10           10.00
REMARK      O1-                       73           68.39
REMARK    TOTAL                     7205         6985.11
REMARK -----------------------------------------------------------------------
REMARK r_free_flags.md5.hexdigest d322cf2e98f178c07a6b66ac8e26c036
REMARK 
REMARK IF THIS FILE IS FOR PDB DEPOSITION: REMOVE ALL FROM THIS LINE UP.
REMARK   3
REMARK   3 REFINEMENT.
REMARK   3   PROGRAM     : PHENIX (1.11.1_2575: ???)
REMARK   3   AUTHORS     : Adams,Afonine,Bunkoczi,Burnley,Chen,Dar,Davis,
REMARK   3               : Draizen,Echols,Gildea,Gros,Grosse-Kunstleve,Headd,
REMARK   3               : Hintze,Hung,Ioerger,Liebschner,McCoy,McKee,Moriarty,
REMARK   3               : Oeffner,Poon,Read,Richardson,Richardson,Sacchettini,
REMARK   3               : Sauter,Sobolev,Storoni,Terwilliger,Williams,Zwart
REMARK   3
REMARK   3  REFINEMENT TARGET : ML
REMARK   3  
REMARK   3  DATA USED IN REFINEMENT.
REMARK   3   RESOLUTION RANGE HIGH (ANGSTROMS) : 1.719   
REMARK   3   RESOLUTION RANGE LOW  (ANGSTROMS) : 38.435  
REMARK   3   MIN(FOBS/SIGMA_FOBS)              : 0.00  
REMARK   3   COMPLETENESS FOR RANGE        (%) : 78.71 
REMARK   3   NUMBER OF REFLECTIONS             : 32891     
REMARK   3   NUMBER OF REFLECTIONS (NON-ANOMALOUS) : 32891     
REMARK   3  
REMARK   3  FIT TO DATA USED IN REFINEMENT.
REMARK   3   R VALUE     (WORKING + TEST SET) : 0.1439
REMARK   3   R VALUE            (WORKING SET) : 0.1416
REMARK   3   FREE R VALUE                     : 0.1825
REMARK   3   FREE R VALUE TEST SET SIZE   (%) : 5.74  
REMARK   3   FREE R VALUE TEST SET COUNT      : 1889      
REMARK   3  
REMARK   3  FIT TO DATA USED IN REFINEMENT (IN BINS).
REMARK   3   BIN  RESOLUTION RANGE  COMPL.    NWORK NFREE   RWORK  RFREE  CCWORK CCFREE
REMARK   3     1 38.4444 -  4.0409    0.99     3090   190  0.1196 0.1560   0.964  0.951
REMARK   3     2  4.0409 -  3.2079    0.99     3012   180  0.1214 0.1407   0.960  0.944
REMARK   3     3  3.2079 -  2.8025    0.99     3027   186  0.1492 0.1815   0.937  0.905
REMARK   3     4  2.8025 -  2.5464    0.98     2956   183  0.1541 0.2174   0.925  0.860
REMARK   3     5  2.5464 -  2.3639    0.94     2859   179  0.1529 0.1942   0.927  0.873
REMARK   3     6  2.3639 -  2.2245    0.91     2751   159  0.1468 0.1937   0.937  0.888
REMARK   3     7  2.2245 -  2.1131    0.88     2649   177  0.1454 0.2115   0.934  0.852
REMARK   3     8  2.1131 -  2.0211    0.82     2460   143  0.1517 0.1800   0.928  0.898
REMARK   3     9  2.0211 -  1.9433    0.75     2290   132  0.1527 0.2144   0.925  0.854
REMARK   3    10  1.9433 -  1.8763    0.67     2016   126  0.1613 0.2146   0.918  0.856
REMARK   3    11  1.8763 -  1.8176    0.56     1693   103  0.1704 0.2045   0.911  0.860
REMARK   3    12  1.8176 -  1.7657    0.47     1402    88  0.1882 0.2413   0.895  0.817
REMARK   3    13  1.7657 -  1.7192    0.26      797    43  0.2119 0.2887   0.877  0.770
REMARK   3  
REMARK   3  BULK SOLVENT MODELLING.
REMARK   3   METHOD USED        : FLAT BULK SOLVENT MODEL
REMARK   3   SOLVENT RADIUS     : 1.11    
REMARK   3   SHRINKAGE RADIUS   : 0.90    
REMARK   3   GRID STEP FACTOR   : 4.00    
REMARK   3  
REMARK   3  ERROR ESTIMATES.
REMARK   3   COORDINATE ERROR (MAXIMUM-LIKELIHOOD BASED)     : 0.17    
REMARK   3   PHASE ERROR (DEGREES, MAXIMUM-LIKELIHOOD BASED) : 18.63   
REMARK   3  
REMARK   3  STRUCTURE FACTORS CALCULATION ALGORITHM : FFT
REMARK   3  
REMARK   3  RESTRAINTS LIBRARY
REMARK   3    GEOSTD + MON.LIB. + CDL v1.2
REMARK   3  
REMARK   3  DEVIATIONS FROM IDEAL VALUES.
REMARK   3                 RMSD     MAX  COUNT
REMARK   3   BOND      :  0.014   0.142   3334
REMARK   3   ANGLE     :  1.524  19.713   4544
REMARK   3   CHIRALITY :  0.090   0.851    508
REMARK   3   PLANARITY :  0.009   0.047    561
REMARK   3   DIHEDRAL  : 23.440 179.716   1978
REMARK   3   MIN NONBONDED DISTANCE : 2.050 
REMARK   3  
REMARK   3  MOLPROBITY STATISTICS.
REMARK   3   ALL-ATOM CLASHSCORE : 4.63
REMARK   3   RAMACHANDRAN PLOT:
REMARK   3     OUTLIERS : 0.26  %
REMARK   3     ALLOWED  : 2.37  %
REMARK   3     FAVORED  : 97.37 %
REMARK   3   ROTAMER OUTLIERS : 6.32 %
REMARK   3   CBETA DEVIATIONS : 0
REMARK   3   PEPTIDE PLANE:
REMARK   3     CIS-PROLINE     : 4
REMARK   3     CIS-GENERAL     : 2
REMARK   3     TWISTED PROLINE : 0
REMARK   3     TWISTED GENERAL : 0
REMARK   3  
REMARK   3  ATOMIC DISPLACEMENT PARAMETERS.
REMARK   3   WILSON B : 12.99
REMARK   3   RMS(B_ISO_OR_EQUIVALENT_BONDED) : 4.16
REMARK   3   ATOMS          NUMBER OF ATOMS
REMARK   3                    ISO.  ANISO. 
REMARK   3    ALL         :   7205       0
REMARK   3    ALL (NO H)  :   3492       0
REMARK   3    SOLVENT     :    236       0
REMARK   3    NON-SOLVENT :   3256       0
REMARK   3    HYDROGENS   :   3713       0
REMARK   3
HELIX    1   1 ARG A   30  THR A   41  1               Generated by MOE   12
HELIX    2   2 ARG A   56  SER A   61  1               Generated by MOE    6
HELIX    3   3 GLN A   64  PHE A   66  5               Generated by MOE    3
HELIX    4   4 ILE A   96  LEU A  100  1               Generated by MOE    5
HELIX    5   5 ALA A  115  LEU A  121  1               Generated by MOE    7
HELIX    6   6 LEU A  153  SER A  155  5               Generated by MOE    3
HELIX    7   7 LYS A  161  VAL A  168  1               Generated by MOE    8
HELIX    8   8 ARG B   30  THR B   41  1               Generated by MOE   12
HELIX    9   9 ARG B   56  GLU B   60  1               Generated by MOE    5
HELIX   10  10 GLN B   64  PHE B   66  5               Generated by MOE    3
HELIX   11  11 ILE B   96  SER B   99  1               Generated by MOE    4
HELIX   12  12 ALA B  115  LEU B  121  1               Generated by MOE    7
HELIX   13  13 PRO B  140  SER B  142  5               Generated by MOE    3
HELIX   14  14 LEU B  153  SER B  155  5               Generated by MOE    3
HELIX   15  15 LYS B  161  VAL B  168  1               Generated by MOE    8
SHEET    1       VAL A   6  LEU A  13                  Generated by MOE
SHEET    2       GLY A  18  GLY A  20                  Generated by MOE
SHEET    3       ARG A  49  ARG A  49                  Generated by MOE
SHEET    4       ASN A  50  ASN A  50                  Generated by MOE
SHEET    5       ALA A  51  GLY A  55                  Generated by MOE
SHEET    6       LEU A  73  LEU A  77                  Generated by MOE
SHEET    7       GLU A  84  ASP A  87                  Generated by MOE
SHEET    8       ILE A  90  ALA A  93                  Generated by MOE
SHEET    9       VAL A 106  VAL A 106                  Generated by MOE
SHEET   10       GLU A 107  ARG A 108                  Generated by MOE
SHEET   11       VAL A 109  ILE A 111                  Generated by MOE
SHEET   12       ILE A 112  ILE A 112                  Generated by MOE
SHEET   13       GLY A 113  GLY A 113                  Generated by MOE
SHEET   14       VAL A 127  VAL A 127                  Generated by MOE
SHEET   15       SER A 128  SER A 128                  Generated by MOE
SHEET   16       HIS A 129  ILE A 135                  Generated by MOE
SHEET   17       GLU A 136  GLU A 136                  Generated by MOE
SHEET   18       THR A 147  PHE A 148                  Generated by MOE
SHEET   19       TRP A 156  LYS A 158                  Generated by MOE
SHEET   20       ILE A 177  GLU A 179                  Generated by MOE
SHEET   21       PHE A 182  ARG A 191                  Generated by MOE
SHEET   22       VAL B   6  LEU B  13                  Generated by MOE
SHEET   23       GLY B  18  GLY B  20                  Generated by MOE
SHEET   24       ALA B  51  GLY B  55                  Generated by MOE
SHEET   25       LEU B  73  LEU B  77                  Generated by MOE
SHEET   26       GLU B  84  ASP B  87                  Generated by MOE
SHEET   27       ILE B  90  ALA B  93                  Generated by MOE
SHEET   28       VAL B 109  ILE B 111                  Generated by MOE
SHEET   29       ILE B 112  ILE B 112                  Generated by MOE
SHEET   30       GLY B 113  GLY B 113                  Generated by MOE
SHEET   31       VAL B 127  VAL B 127                  Generated by MOE
SHEET   32       SER B 128  SER B 128                  Generated by MOE
SHEET   33       HIS B 129  ILE B 135                  Generated by MOE
SHEET   34       GLU B 136  GLU B 136                  Generated by MOE
SHEET   35       THR B 147  PHE B 148                  Generated by MOE
SHEET   36       TRP B 156  LYS B 158                  Generated by MOE
SHEET   37       ILE B 177  GLU B 179                  Generated by MOE
SHEET   38       PHE B 182  ARG B 191                  Generated by MOE
CRYST1   76.910   67.280   38.490  90.00  93.07  90.00 P 1 21 1
SCALE1      0.013002  0.000000  0.000697        0.00000
SCALE2      0.000000  0.014863  0.000000        0.00000
SCALE3      0.000000  0.000000  0.026018        0.00000
ATOM      1  N   MET A   1      34.644  15.097  17.645  1.00 19.55           N
ATOM      2  CA  MET A   1      33.563  15.492  16.720  1.00 15.08           C
ATOM      3  C   MET A   1      32.253  15.398  17.477  1.00 19.44           C
ATOM      4  O   MET A   1      31.983  14.366  18.045  1.00 18.24           O
ATOM      5  CB  MET A   1      33.589  14.566  15.517  1.00 24.61           C
ATOM      6  CG  MET A   1      32.531  14.788  14.498  1.00 32.14           C
ATOM      7  SD  MET A   1      33.147  14.088  12.948  1.00 46.81           S
ATOM      8  CE  MET A   1      34.388  15.382  12.610  1.00 42.26           C
ATOM      9  H1  MET A   1      35.489  15.152  17.192  1.00 23.45           H
ATOM     10  H2  MET A   1      34.498  14.195  17.941  1.00 23.45           H
ATOM     11  HA  MET A   1      33.705  16.403  16.418  1.00 18.08           H
ATOM     12  HB2 MET A   1      33.498  13.653  15.833  1.00 29.52           H
ATOM     13  HB3 MET A   1      34.444  14.668  15.071  1.00 29.52           H
ATOM     14  HG2 MET A   1      32.374  15.737  14.380  1.00 38.55           H
ATOM     15  HG3 MET A   1      31.717  14.326  14.755  1.00 38.55           H
ATOM     16  HE1 MET A   1      33.938  16.238  12.534  1.00 50.70           H
ATOM     17  HE2 MET A   1      35.025  15.407  13.341  1.00 50.70           H
ATOM     18  HE3 MET A   1      34.844  15.173  11.780  1.00 50.70           H
ATOM     19  N   LEU A   2      31.450  16.465  17.533  1.00 13.86           N
ATOM     20  CA  LEU A   2      30.243  16.482  18.345  1.00 12.19           C
ATOM     21  C   LEU A   2      29.023  16.286  17.441  1.00 13.55           C
ATOM     22  O   LEU A   2      28.849  17.029  16.479  1.00 11.33           O
ATOM     23  CB  LEU A   2      30.175  17.813  19.107  1.00 11.31           C
ATOM     24  CG  LEU A   2      28.927  18.180  19.885  1.00 17.18           C
ATOM     25  CD1 LEU A   2      28.686  17.285  21.023  1.00 19.70           C
ATOM     26  CD2 LEU A   2      29.067  19.630  20.332  1.00 16.64           C
ATOM     27  H   LEU A   2      31.590  17.197  17.103  1.00 16.61           H
ATOM     28  HA  LEU A   2      30.273  15.757  18.988  1.00 14.61           H
ATOM     29  HB2 LEU A   2      30.907  17.822  19.743  1.00 13.56           H
ATOM     30  HB3 LEU A   2      30.315  18.525  18.462  1.00 13.56           H
ATOM     31  HG  LEU A   2      28.160  18.123  19.294  1.00 20.60           H
ATOM     32 HD11 LEU A   2      27.878  17.567  21.481  1.00 23.63           H
ATOM     33 HD12 LEU A   2      28.581  16.378  20.695  1.00 23.63           H
ATOM     34 HD13 LEU A   2      29.443  17.333  21.628  1.00 23.63           H
ATOM     35 HD21 LEU A   2      28.275  19.883  20.833  1.00 19.96           H
ATOM     36 HD22 LEU A   2      29.854  19.712  20.893  1.00 19.96           H
ATOM     37 HD23 LEU A   2      29.157  20.194  19.549  1.00 19.96           H
ATOM     38  N   LYS A   3      28.202  15.274  17.736  1.00 12.75           N
ATOM     39  CA  LYS A   3      26.929  15.012  17.073  1.00 14.42           C
ATOM     40  C   LYS A   3      27.006  15.153  15.545  1.00 15.25           C
ATOM     41  O   LYS A   3      26.230  15.919  14.959  1.00 15.56           O
ATOM     42  CB  LYS A   3      25.831  15.912  17.633  1.00 12.71           C
ATOM     43  CG  LYS A   3      25.637  15.902  19.129  1.00 15.80           C
ATOM     44  CD  LYS A   3      25.188  14.572  19.664  1.00 19.41           C
ATOM     45  CE  LYS A   3      24.960  14.630  21.188  1.00 20.01           C
ATOM     46  NZ  LYS A   3      24.451  13.336  21.658  1.00 18.98           N1+
ATOM     47  H   LYS A   3      28.377  14.698  18.351  1.00 15.29           H
ATOM     48  HA  LYS A   3      26.672  14.096  17.262  1.00 17.29           H
ATOM     49  HB2 LYS A   3      26.030  16.826  17.377  1.00 15.24           H
ATOM     50  HB3 LYS A   3      24.989  15.645  17.234  1.00 15.24           H
ATOM     51  HG2 LYS A   3      26.478  16.127  19.556  1.00 18.94           H
ATOM     52  HG3 LYS A   3      24.963  16.560  19.362  1.00 18.94           H
ATOM     53  HD2 LYS A   3      24.352  14.321  19.241  1.00 23.28           H
ATOM     54  HD3 LYS A   3      25.870  13.907  19.483  1.00 23.28           H
ATOM     55  HE2 LYS A   3      25.800  14.814  21.636  1.00 24.00           H
ATOM     56  HE3 LYS A   3      24.305  15.315  21.394  1.00 24.00           H
ATOM     57  HZ1 LYS A   3      24.317  13.363  22.537  1.00 22.76           H
ATOM     58  HZ2 LYS A   3      23.680  13.148  21.254  1.00 22.76           H
ATOM     59  HZ3 LYS A   3      25.038  12.693  21.474  1.00 22.76           H
ATOM     60  N   PRO A   4      27.893  14.415  14.881  1.00 15.85           N
ATOM     61  CA  PRO A   4      27.897  14.416  13.414  1.00 12.51           C
ATOM     62  C   PRO A   4      26.656  13.725  12.861  1.00 10.12           C
ATOM     63  O   PRO A   4      26.020  12.908  13.526  1.00 14.16           O
ATOM     64  CB  PRO A   4      29.167  13.632  13.067  1.00 16.31           C
ATOM     65  CG  PRO A   4      29.267  12.672  14.170  1.00 17.71           C
ATOM     66  CD  PRO A   4      28.791  13.389  15.424  1.00 14.88           C
ATOM     67  HA  PRO A   4      27.959  15.319  13.066  1.00 14.99           H
ATOM     68  HB2 PRO A   4      29.057  13.178  12.217  1.00 19.56           H
ATOM     69  HB3 PRO A   4      29.933  14.227  13.051  1.00 19.56           H
ATOM     70  HG2 PRO A   4      28.701  11.907  13.983  1.00 21.24           H
ATOM     71  HG3 PRO A   4      30.191  12.393  14.271  1.00 21.24           H
ATOM     72  HD2 PRO A   4      28.303  12.780  16.000  1.00 17.84           H
ATOM     73  HD3 PRO A   4      29.538  13.800  15.886  1.00 17.84           H
ATOM     74  N   ASN A   5      26.279  14.119  11.658  1.00 14.36           N
ATOM     75  CA  ASN A   5      25.270  13.383  10.922  1.00 12.38           C
ATOM     76  C   ASN A   5      25.979  12.140  10.420  1.00 19.17           C
ATOM     77  O   ASN A   5      27.143  12.225  10.016  1.00 24.08           O
ATOM     78  CB  ASN A   5      24.707  14.243   9.801  1.00 14.12           C
ATOM     79  CG  ASN A   5      24.101  15.518  10.333  1.00 20.24           C
ATOM     80  OD1 ASN A   5      23.491  15.536  11.401  1.00 27.74           O
ATOM     81  ND2 ASN A   5      24.343  16.588   9.653  1.00 24.16           N
ATOM     82  H   ASN A   5      26.591  14.806  11.246  1.00 17.21           H
ATOM     83  HA  ASN A   5      24.549  13.121  11.515  1.00 14.84           H
ATOM     84  HB2 ASN A   5      25.422  14.478   9.189  1.00 16.92           H
ATOM     85  HB3 ASN A   5      24.015  13.748   9.336  1.00 16.92           H
ATOM     86 HD21 ASN A   5      24.022  17.343   9.911  1.00 28.98           H
ATOM     87 HD22 ASN A   5      24.826  16.546   8.942  1.00 28.98           H
ATOM     88  N   VAL A   6      25.373  10.965  10.599  1.00  9.05           N
ATOM     89  CA  VAL A   6      26.040   9.785  10.062  1.00  9.79           C
ATOM     90  C   VAL A   6      25.110   9.048   9.104  1.00  7.08           C
ATOM     91  O   VAL A   6      23.881   9.117   9.189  1.00  6.64           O
ATOM     92  CB  VAL A   6      26.683   8.859  11.145  0.95 15.47           C
ATOM     93  CG1 VAL A   6      26.796   9.476  12.533  0.88  9.98           C
ATOM     94  CG2 VAL A   6      26.299   7.410  11.072  0.94  9.91           C
ATOM     95  H   VAL A   6      24.625  10.830  11.001  1.00 10.84           H
ATOM     96  HA  VAL A   6      26.778  10.105   9.520  1.00 11.73           H
ATOM     97  HB  VAL A   6      27.613   8.827  10.870  0.00 18.55           H
ATOM     98 HG11 VAL A   6      27.204   8.831  13.132  1.00 11.96           H
ATOM     99 HG12 VAL A   6      27.346  10.273  12.480  0.41 11.96           H
ATOM    100 HG13 VAL A   6      25.908   9.706  12.849  0.00 11.96           H
ATOM    101 HG21 VAL A   6      26.749   6.928  11.783  1.00 11.88           H
ATOM    102 HG22 VAL A   6      25.338   7.333  11.177  0.00 11.88           H
ATOM    103 HG23 VAL A   6      26.567   7.056  10.209  1.00 11.88           H
ATOM    104  N   ALA A   7      25.730   8.387   8.140  1.00  8.81           N
ATOM    105  CA  ALA A   7      25.038   7.702   7.066  1.00  7.13           C
ATOM    106  C   ALA A   7      25.290   6.206   7.156  1.00 11.03           C
ATOM    107  O   ALA A   7      26.415   5.774   7.451  1.00 12.20           O
ATOM    108  CB  ALA A   7      25.497   8.176   5.681  1.00 10.96           C
ATOM    109  H   ALA A   7      26.586   8.320   8.088  1.00 10.56           H
ATOM    110  HA  ALA A   7      24.084   7.859   7.144  1.00  8.54           H
ATOM    111  HB1 ALA A   7      25.006   7.688   5.002  1.00 13.14           H
ATOM    112  HB2 ALA A   7      25.322   9.126   5.599  1.00 13.14           H
ATOM    113  HB3 ALA A   7      26.448   8.005   5.589  1.00 13.14           H
ATOM    114  N   ILE A   8      24.246   5.419   6.872  1.00  8.65           N
ATOM    115  CA  ILE A   8      24.376   3.975   6.725  1.00  4.45           C
ATOM    116  C   ILE A   8      24.517   3.714   5.236  1.00  8.18           C
ATOM    117  O   ILE A   8      23.790   4.305   4.445  1.00  7.15           O
ATOM    118  CB  ILE A   8      23.166   3.227   7.317  1.00  9.01           C
ATOM    119  CG1 ILE A   8      23.293   3.146   8.850  1.00  7.12           C
ATOM    120  CG2 ILE A   8      23.018   1.821   6.668  1.00 10.74           C
ATOM    121  CD1 ILE A   8      22.076   2.613   9.503  1.00  8.57           C
ATOM    122  H   ILE A   8      23.444   5.707   6.760  1.00 10.37           H
ATOM    123  HA  ILE A   8      25.180   3.670   7.173  1.00  5.33           H
ATOM    124  HB  ILE A   8      22.367   3.737   7.110  1.00 10.80           H
ATOM    125 HG12 ILE A   8      24.034   2.562   9.074  1.00  8.53           H
ATOM    126 HG13 ILE A   8      23.454   4.036   9.200  1.00  8.53           H
ATOM    127 HG21 ILE A   8      22.252   1.373   7.058  1.00 12.88           H
ATOM    128 HG22 ILE A   8      22.890   1.927   5.713  1.00 12.88           H
ATOM    129 HG23 ILE A   8      23.824   1.309   6.839  1.00 12.88           H
ATOM    130 HD11 ILE A   8      22.218   2.587  10.462  1.00 10.27           H
ATOM    131 HD12 ILE A   8      21.326   3.192   9.294  1.00 10.27           H
ATOM    132 HD13 ILE A   8      21.905   1.718   9.169  1.00 10.27           H
ATOM    133  N   ILE A   9      25.464   2.849   4.848  1.00  8.39           N
ATOM    134  CA  ILE A   9      25.607   2.429   3.448  1.00  4.96           C
ATOM    135  C   ILE A   9      25.579   0.905   3.419  1.00  7.62           C
ATOM    136  O   ILE A   9      26.296   0.259   4.185  1.00  6.61           O
ATOM    137  CB  ILE A   9      26.865   3.016   2.776  1.00  5.67           C
ATOM    138  CG1 ILE A   9      26.960   2.587   1.306  1.00  7.30           C
ATOM    139  CG2 ILE A   9      28.142   2.658   3.490  1.00  3.91           C
ATOM    140  CD1 ILE A   9      27.897   3.495   0.498  1.00  9.16           C
ATOM    141  H   ILE A   9      26.037   2.489   5.379  1.00 10.05           H
ATOM    142  HA  ILE A   9      24.837   2.746   2.951  1.00  5.94           H
ATOM    143  HB  ILE A   9      26.782   3.982   2.794  1.00  6.79           H
ATOM    144 HG12 ILE A   9      27.304   1.681   1.260  1.00  8.75           H
ATOM    145 HG13 ILE A   9      26.078   2.630   0.904  1.00  8.75           H
ATOM    146 HG21 ILE A   9      28.889   3.057   3.017  1.00  4.68           H
ATOM    147 HG22 ILE A   9      28.103   3.001   4.396  1.00  4.68           H
ATOM    148 HG23 ILE A   9      28.236   1.693   3.504  1.00  4.68           H
ATOM    149 HD11 ILE A   9      27.923   3.184  -0.421  1.00 10.97           H
ATOM    150 HD12 ILE A   9      27.561   4.404   0.531  1.00 10.97           H
ATOM    151 HD13 ILE A   9      28.785   3.456   0.886  1.00 10.97           H
ATOM    152  N   VAL A  10      24.723   0.338   2.561  1.00  7.06           N
ATOM    153  CA  VAL A  10      24.431  -1.094   2.560  1.00  6.00           C
ATOM    154  C   VAL A  10      23.894  -1.488   1.185  1.00  8.63           C
ATOM    155  O   VAL A  10      23.280  -0.674   0.485  1.00  7.09           O
ATOM    156  CB  VAL A  10      23.420  -1.473   3.671  1.00  4.78           C
ATOM    157  CG1 VAL A  10      22.073  -0.774   3.432  1.00 10.12           C
ATOM    158  CG2 VAL A  10      23.236  -3.002   3.746  1.00  7.64           C
ATOM    159  H   VAL A  10      24.291   0.775   1.959  1.00  8.45           H
ATOM    160  HA  VAL A  10      25.251  -1.587   2.717  1.00  7.19           H
ATOM    161  HB  VAL A  10      23.765  -1.172   4.526  1.00  5.72           H
ATOM    162 HG11 VAL A  10      21.458  -1.026   4.138  1.00 12.13           H
ATOM    163 HG12 VAL A  10      22.211   0.186   3.439  1.00 12.13           H
ATOM    164 HG13 VAL A  10      21.722  -1.052   2.572  1.00 12.13           H
ATOM    165 HG21 VAL A  10      22.600  -3.209   4.448  1.00  9.15           H
ATOM    166 HG22 VAL A  10      22.904  -3.322   2.893  1.00  9.15           H
ATOM    167 HG23 VAL A  10      24.092  -3.413   3.943  1.00  9.15           H
ATOM    168  N   ALA A  11      24.152  -2.731   0.788  1.00  8.58           N
ATOM    169  CA  ALA A  11      23.545  -3.316  -0.419  1.00  7.18           C
ATOM    170  C   ALA A  11      22.621  -4.467  -0.032  1.00  7.41           C
ATOM    171  O   ALA A  11      23.021  -5.355   0.714  1.00  9.93           O
ATOM    172  CB  ALA A  11      24.624  -3.799  -1.384  1.00 13.28           C
ATOM    173  H   ALA A  11      24.682  -3.267   1.202  1.00 10.28           H
ATOM    174  HA  ALA A  11      23.016  -2.639  -0.870  1.00  8.61           H
ATOM    175  HB1 ALA A  11      24.197  -4.179  -2.169  1.00 15.93           H
ATOM    176  HB2 ALA A  11      25.178  -3.045  -1.641  1.00 15.93           H
ATOM    177  HB3 ALA A  11      25.164  -4.472  -0.942  1.00 15.93           H
ATOM    178  N   ALA A  12      21.368  -4.438  -0.512  1.00  7.51           N
ATOM    179  CA  ALA A  12      20.384  -5.422  -0.064  1.00 11.39           C
ATOM    180  C   ALA A  12      19.526  -5.921  -1.222  1.00 12.23           C
ATOM    181  O   ALA A  12      19.117  -5.147  -2.088  1.00 12.04           O
ATOM    182  CB  ALA A  12      19.493  -4.814   1.011  1.00 12.67           C
ATOM    183  H   ALA A  12      21.072  -3.869  -1.085  1.00  9.00           H
ATOM    184  HA  ALA A  12      20.847  -6.183   0.320  1.00 13.65           H
ATOM    185  HB1 ALA A  12      18.847  -5.478   1.297  1.00 15.18           H
ATOM    186  HB2 ALA A  12      20.044  -4.543   1.761  1.00 15.18           H
ATOM    187  HB3 ALA A  12      19.034  -4.043   0.641  1.00 15.18           H
ATOM    188  N   LEU A  13      19.175  -7.205  -1.158  1.00 14.83           N
ATOM    189  CA  LEU A  13      18.323  -7.857  -2.155  1.00 15.00           C
ATOM    190  C   LEU A  13      16.854  -7.697  -1.788  1.00 15.07           C
ATOM    191  O   LEU A  13      16.436  -8.079  -0.684  1.00 17.15           O
ATOM    192  CB  LEU A  13      18.687  -9.330  -2.241  1.00 17.59           C
ATOM    193  CG  LEU A  13      18.009 -10.187  -3.336  1.00 23.52           C
ATOM    194  CD1 LEU A  13      18.230  -9.598  -4.716  1.00 21.79           C
ATOM    195  CD2 LEU A  13      18.549 -11.619  -3.301  1.00 26.77           C
ATOM    196  H   LEU A  13      19.426  -7.734  -0.529  1.00 17.78           H
ATOM    197  HA  LEU A  13      18.470  -7.451  -3.024  1.00 17.99           H
ATOM    198  HB2 LEU A  13      19.644  -9.392  -2.388  1.00 21.10           H
ATOM    199  HB3 LEU A  13      18.471  -9.740  -1.389  1.00 21.10           H
ATOM    200  HG  LEU A  13      17.054 -10.219  -3.169  1.00 28.21           H
ATOM    201 HD11 LEU A  13      17.792 -10.161  -5.373  1.00 26.14           H
ATOM    202 HD12 LEU A  13      17.853  -8.704  -4.741  1.00 26.14           H
ATOM    203 HD13 LEU A  13      19.183  -9.560  -4.894  1.00 26.14           H
ATOM    204 HD21 LEU A  13      18.111 -12.137  -3.994  1.00 32.11           H
ATOM    205 HD22 LEU A  13      19.506 -11.599  -3.456  1.00 32.11           H
ATOM    206 HD23 LEU A  13      18.362 -12.004  -2.430  1.00 32.11           H
ATOM    207  N   LYS A  14      16.085  -7.120  -2.694  1.00 14.37           N
ATOM    208  CA  LYS A  14      14.648  -6.971  -2.501  1.00 18.54           C
ATOM    209  C   LYS A  14      13.940  -8.306  -2.775  1.00 21.05           C
ATOM    210  O   LYS A  14      14.481  -9.182  -3.465  1.00 24.51           O
ATOM    211  CB  LYS A  14      14.100  -5.864  -3.398  1.00 21.10           C
ATOM    212  CG  LYS A  14      14.628  -4.502  -2.994  1.00 27.57           C
ATOM    213  CD  LYS A  14      13.623  -3.363  -3.235  1.00 42.43           C
ATOM    214  CE  LYS A  14      13.250  -3.207  -4.709  1.00 43.40           C
ATOM    215  NZ  LYS A  14      12.349  -2.008  -4.899  1.00 44.54           N1+
ATOM    216  H   LYS A  14      16.372  -6.801  -3.440  1.00 17.22           H
ATOM    217  HA  LYS A  14      14.476  -6.723  -1.579  1.00 22.23           H
ATOM    218  HB2 LYS A  14      14.368  -6.034  -4.315  1.00 25.31           H
ATOM    219  HB3 LYS A  14      13.133  -5.846  -3.330  1.00 25.31           H
ATOM    220  HG2 LYS A  14      14.842  -4.516  -2.048  1.00 33.07           H
ATOM    221  HG3 LYS A  14      15.427  -4.309  -3.510  1.00 33.07           H
ATOM    222  HD2 LYS A  14      12.810  -3.548  -2.738  1.00 50.91           H
ATOM    223  HD3 LYS A  14      14.013  -2.528  -2.934  1.00 50.91           H
ATOM    224  HE2 LYS A  14      14.054  -3.074  -5.235  1.00 52.06           H
ATOM    225  HE3 LYS A  14      12.776  -3.999  -5.009  1.00 52.06           H
ATOM    226  HZ1 LYS A  14      12.135  -1.922  -5.759  1.00 53.43           H
ATOM    227  HZ2 LYS A  14      11.603  -2.110  -4.424  1.00 53.43           H
ATOM    228  HZ3 LYS A  14      12.765  -1.270  -4.629  1.00 53.43           H
ATOM    229  N   PRO A  15      12.753  -8.519  -2.176  1.00 25.03           N
ATOM    230  CA  PRO A  15      12.009  -7.592  -1.313  1.00 24.90           C
ATOM    231  C   PRO A  15      12.306  -7.739   0.182  1.00 21.53           C
ATOM    232  O   PRO A  15      11.923  -6.871   0.961  1.00 23.08           O
ATOM    233  CB  PRO A  15      10.548  -7.952  -1.613  1.00 29.74           C
ATOM    234  CG  PRO A  15      10.579  -9.354  -1.971  1.00 30.44           C
ATOM    235  CD  PRO A  15      11.935  -9.689  -2.535  1.00 31.62           C
ATOM    236  HA  PRO A  15      12.175  -6.675  -1.583  1.00 29.87           H
ATOM    237  HB2 PRO A  15      10.007  -7.811  -0.821  1.00 35.67           H
ATOM    238  HB3 PRO A  15      10.224  -7.415  -2.352  1.00 35.67           H
ATOM    239  HG2 PRO A  15      10.410  -9.885  -1.177  1.00 36.51           H
ATOM    240  HG3 PRO A  15       9.893  -9.524  -2.635  1.00 36.51           H
ATOM    241  HD2 PRO A  15      12.288 -10.489  -2.115  1.00 37.93           H
ATOM    242  HD3 PRO A  15      11.887  -9.785  -3.499  1.00 37.93           H
ATOM    243  N   ALA A  16      12.975  -8.823   0.556  1.00 18.59           N
ATOM    244  CA  ALA A  16      13.213  -9.140   1.956  1.00 20.96           C
ATOM    245  C   ALA A  16      14.369  -8.360   2.570  1.00 22.43           C
ATOM    246  O   ALA A  16      14.521  -8.380   3.803  1.00 19.26           O
ATOM    247  CB  ALA A  16      13.494 -10.630   2.092  1.00 23.28           C
ATOM    248  H   ALA A  16      13.306  -9.398   0.009  1.00 22.29           H
ATOM    249  HA  ALA A  16      12.413  -8.938   2.465  1.00 25.14           H
ATOM    250  HB1 ALA A  16      13.652 -10.837   3.027  1.00 27.92           H
ATOM    251  HB2 ALA A  16      12.726 -11.127   1.769  1.00 27.92           H
ATOM    252  HB3 ALA A  16      14.278 -10.853   1.567  1.00 27.92           H
ATOM    253  N   LEU A  17      15.203  -7.715   1.745  1.00 16.04           N
ATOM    254  CA  LEU A  17      16.358  -6.949   2.238  1.00 16.52           C
ATOM    255  C   LEU A  17      17.366  -7.869   2.919  1.00 14.01           C
ATOM    256  O   LEU A  17      17.931  -7.571   3.970  1.00 17.75           O
ATOM    257  CB  LEU A  17      15.909  -5.796   3.143  1.00 16.31           C
ATOM    258  CG  LEU A  17      14.959  -4.764   2.470  1.00 17.61           C
ATOM    259  CD1 LEU A  17      14.768  -3.540   3.353  1.00 23.80           C
ATOM    260  CD2 LEU A  17      15.443  -4.329   1.086  1.00 23.65           C
ATOM    261  H   LEU A  17      15.122  -7.705   0.889  1.00 19.24           H
ATOM    262  HA  LEU A  17      16.805  -6.553   1.473  1.00 19.81           H
ATOM    263  HB2 LEU A  17      15.442  -6.167   3.908  1.00 19.56           H
ATOM    264  HB3 LEU A  17      16.696  -5.315   3.444  1.00 19.56           H
ATOM    265  HG  LEU A  17      14.090  -5.178   2.356  1.00 21.12           H
ATOM    266 HD11 LEU A  17      14.173  -2.918   2.906  1.00 28.55           H
ATOM    267 HD12 LEU A  17      14.383  -3.818   4.199  1.00 28.55           H
ATOM    268 HD13 LEU A  17      15.631  -3.122   3.504  1.00 28.55           H
ATOM    269 HD21 LEU A  17      14.814  -3.689   0.718  1.00 28.37           H
ATOM    270 HD22 LEU A  17      16.319  -3.920   1.172  1.00 28.37           H
ATOM    271 HD23 LEU A  17      15.497  -5.108   0.511  1.00 28.37           H
ATOM    272  N   GLY A  18      17.642  -8.992   2.259  1.00 17.05           N
ATOM    273  CA  GLY A  18      18.742  -9.836   2.675  1.00 14.34           C
ATOM    274  C   GLY A  18      20.077  -9.200   2.342  1.00 13.41           C
ATOM    275  O   GLY A  18      20.225  -8.515   1.324  1.00 13.29           O
ATOM    276  H   GLY A  18      17.207  -9.280   1.575  1.00 20.44           H
ATOM    277  HA2 GLY A  18      18.697  -9.983   3.633  1.00 17.20           H
ATOM    278  HA3 GLY A  18      18.685 -10.693   2.225  1.00 17.20           H
ATOM    279  N   ILE A  19      21.051  -9.425   3.216  1.00 14.03           N
ATOM    280  CA  ILE A  19      22.369  -8.793   3.102  1.00 10.57           C
ATOM    281  C   ILE A  19      23.521  -9.776   3.284  1.00 10.73           C
ATOM    282  O   ILE A  19      24.696  -9.405   3.107  1.00 13.58           O
ATOM    283  CB  ILE A  19      22.521  -7.624   4.102  1.00 15.03           C
ATOM    284  CG1 ILE A  19      22.382  -8.116   5.553  1.00 15.25           C
ATOM    285  CG2 ILE A  19      21.499  -6.532   3.821  1.00 12.72           C
ATOM    286  CD1 ILE A  19      22.860  -7.052   6.626  1.00 15.92           C
ATOM    287  H   ILE A  19      20.976  -9.947   3.896  1.00 16.82           H
ATOM    288  HA  ILE A  19      22.449  -8.420   2.210  1.00 12.67           H
ATOM    289  HB  ILE A  19      23.407  -7.245   3.994  1.00 18.02           H
ATOM    290 HG12 ILE A  19      21.449  -8.318   5.729  1.00 18.29           H
ATOM    291 HG13 ILE A  19      22.919  -8.916   5.667  1.00 18.29           H
ATOM    292 HG21 ILE A  19      21.619  -5.815   4.463  1.00 15.25           H
ATOM    293 HG22 ILE A  19      21.635  -6.198   2.921  1.00 15.25           H
ATOM    294 HG23 ILE A  19      20.608  -6.906   3.904  1.00 15.25           H
ATOM    295 HD11 ILE A  19      22.746  -7.425   7.514  1.00 19.09           H
ATOM    296 HD12 ILE A  19      23.796  -6.846   6.471  1.00 19.09           H
ATOM    297 HD13 ILE A  19      22.325  -6.248   6.533  1.00 19.09           H
ATOM    298  N   GLY A  20      23.240 -11.024   3.657  1.00 14.60           N
ATOM    299  CA  GLY A  20      24.369 -11.915   3.856  1.00 19.82           C
ATOM    300  C   GLY A  20      23.963 -13.365   4.038  1.00 21.94           C
ATOM    301  O   GLY A  20      22.786 -13.689   4.212  1.00 18.32           O
ATOM    302  H   GLY A  20      22.459 -11.358   3.793  1.00 17.51           H
ATOM    303  HA2 GLY A  20      24.961 -11.859   3.089  1.00 23.77           H
ATOM    304  HA3 GLY A  20      24.863 -11.636   4.643  1.00 23.77           H
ATOM    305  N   TYR A  21      24.979 -14.231   3.985  1.00 23.74           N
ATOM    306  CA  TYR A  21      24.810 -15.678   4.151  1.00 29.42           C
ATOM    307  C   TYR A  21      26.080 -16.273   4.742  1.00 29.14           C
ATOM    308  O   TYR A  21      27.158 -16.156   4.154  1.00 27.66           O
ATOM    309  CB  TYR A  21      24.491 -16.355   2.824  1.00 31.04           C
ATOM    310  CG  TYR A  21      24.218 -17.835   2.960  1.00 34.34           C
ATOM    311  CD1 TYR A  21      25.127 -18.781   2.493  1.00 35.86           C
ATOM    312  CD2 TYR A  21      23.062 -18.287   3.567  1.00 31.72           C
ATOM    313  CE1 TYR A  21      24.878 -20.137   2.611  1.00 37.99           C
ATOM    314  CE2 TYR A  21      22.802 -19.638   3.688  1.00 47.33           C
ATOM    315  CZ  TYR A  21      23.717 -20.563   3.206  1.00 42.89           C
ATOM    316  OH  TYR A  21      23.469 -21.918   3.332  1.00 45.86           O
ATOM    317  H   TYR A  21      25.796 -13.997   3.851  1.00 28.47           H
ATOM    318  HA  TYR A  21      24.078 -15.848   4.765  1.00 35.29           H
ATOM    319  HB2 TYR A  21      23.703 -15.940   2.441  1.00 37.23           H
ATOM    320  HB3 TYR A  21      25.247 -16.245   2.226  1.00 37.23           H
ATOM    321  HD1 TYR A  21      25.911 -18.495   2.082  1.00 43.02           H
ATOM    322  HD2 TYR A  21      22.442 -17.671   3.885  1.00 38.05           H
ATOM    323  HE1 TYR A  21      25.494 -20.756   2.289  1.00 45.57           H
ATOM    324  HE2 TYR A  21      22.017 -19.927   4.095  1.00 56.78           H
ATOM    325  HH  TYR A  21      22.729 -22.041   3.711  1.00 55.02           H
ATOM    326  N   LYS A  22      25.954 -16.895   5.909  1.00 34.02           N
ATOM    327  CA  LYS A  22      27.077 -17.540   6.582  1.00 27.69           C
ATOM    328  C   LYS A  22      28.327 -16.663   6.539  1.00 31.34           C
ATOM    329  O   LYS A  22      29.411 -17.093   6.147  1.00 33.91           O
ATOM    330  CB  LYS A  22      27.343 -18.926   5.969  1.00 35.96           C
ATOM    331  H   LYS A  22      25.213 -16.959   6.340  1.00 40.80           H
ATOM    332  HA  LYS A  22      26.843 -17.672   7.514  1.00 33.21           H
ATOM    333  HB1 LYS A  22      26.536 -19.460   6.033  1.00 43.13           H
ATOM    334  HB3 LYS A  22      28.063 -19.354   6.458  1.00 43.13           H
ATOM    335  N   GLY A  23      28.170 -15.401   6.949  1.00 28.55           N
ATOM    336  CA  GLY A  23      29.312 -14.527   7.167  1.00 22.93           C
ATOM    337  C   GLY A  23      29.829 -13.800   5.949  1.00 24.35           C
ATOM    338  O   GLY A  23      30.732 -12.959   6.084  1.00 27.03           O
ATOM    339  H   GLY A  23      27.409 -15.032   7.105  1.00 34.24           H
ATOM    340  HA2 GLY A  23      29.072 -13.860   7.829  1.00 27.51           H
ATOM    341  HA3 GLY A  23      30.042 -15.054   7.528  1.00 27.51           H
ATOM    342  N   LYS A  24      29.306 -14.089   4.768  1.00 23.51           N
ATOM    343  CA  LYS A  24      29.824 -13.476   3.556  1.00 25.78           C
ATOM    344  C   LYS A  24      28.681 -12.822   2.793  1.00 23.06           C
ATOM    345  O   LYS A  24      27.503 -13.066   3.059  1.00 20.58           O
ATOM    346  CB  LYS A  24      30.579 -14.506   2.681  1.00 29.96           C
ATOM    347  CG  LYS A  24      29.846 -15.805   2.330  1.00 42.77           C
ATOM    348  CD  LYS A  24      28.519 -15.610   1.521  1.00 48.02           C
ATOM    349  CE  LYS A  24      27.924 -16.950   0.998  1.00 44.16           C
ATOM    350  NZ  LYS A  24      27.791 -17.022  -0.524  1.00 51.82           N1+
ATOM    351  H   LYS A  24      28.652 -14.634   4.640  1.00 28.20           H
ATOM    352  HA  LYS A  24      30.452 -12.780   3.802  1.00 30.92           H
ATOM    353  HB2 LYS A  24      30.811 -14.075   1.844  1.00 35.94           H
ATOM    354  HB3 LYS A  24      31.392 -14.756   3.147  1.00 35.94           H
ATOM    355  HG2 LYS A  24      30.437 -16.358   1.795  1.00 51.31           H
ATOM    356  HG3 LYS A  24      29.623 -16.267   3.153  1.00 51.31           H
ATOM    357  HD2 LYS A  24      27.858 -15.193   2.095  1.00 57.61           H
ATOM    358  HD3 LYS A  24      28.697 -15.043   0.754  1.00 57.61           H
ATOM    359  HE2 LYS A  24      28.500 -17.677   1.279  1.00 52.98           H
ATOM    360  HE3 LYS A  24      27.039 -17.067   1.378  1.00 52.98           H
ATOM    361  HZ1 LYS A  24      27.447 -17.808  -0.762  1.00 62.17           H
ATOM    362  HZ2 LYS A  24      27.256 -16.372  -0.813  1.00 62.17           H
ATOM    363  HZ3 LYS A  24      28.591 -16.930  -0.903  1.00 62.17           H
ATOM    364  N   MET A  25      29.040 -11.997   1.812  1.00 23.38           N
ATOM    365  CA  MET A  25      27.978 -11.434   0.990  1.00 24.07           C
ATOM    366  C   MET A  25      27.544 -12.435  -0.088  1.00 26.44           C
ATOM    367  O   MET A  25      28.371 -13.164  -0.639  1.00 27.67           O
ATOM    368  CB  MET A  25      28.424 -10.109   0.344  1.00 30.02           C
ATOM    369  CG  MET A  25      28.534  -8.950   1.356  1.00 25.05           C
ATOM    370  SD  MET A  25      29.291  -7.435   0.712  1.00 36.27           S
ATOM    371  CE  MET A  25      27.930  -6.833  -0.308  1.00 29.09           C
ATOM    372  H   MET A  25      29.842 -11.760   1.611  1.00 28.04           H
ATOM    373  HA  MET A  25      27.216 -11.241   1.558  1.00 28.87           H
ATOM    374  HB2 MET A  25      29.296 -10.235  -0.062  1.00 36.00           H
ATOM    375  HB3 MET A  25      27.777  -9.855  -0.332  1.00 36.00           H
ATOM    376  HG2 MET A  25      27.642  -8.723   1.663  1.00 30.04           H
ATOM    377  HG3 MET A  25      29.070  -9.247   2.108  1.00 30.04           H
ATOM    378  HE1 MET A  25      28.196  -6.001  -0.730  1.00 34.90           H
ATOM    379  HE2 MET A  25      27.725  -7.497  -0.984  1.00 34.90           H
ATOM    380  HE3 MET A  25      27.155  -6.684   0.256  1.00 34.90           H
ATOM    381  N   PRO A  26      26.252 -12.488  -0.409  1.00 17.63           N
ATOM    382  CA  PRO A  26      25.738 -13.521  -1.316  1.00 24.65           C
ATOM    383  C   PRO A  26      25.936 -13.238  -2.797  1.00 29.95           C
ATOM    384  O   PRO A  26      25.288 -13.888  -3.620  1.00 26.17           O
ATOM    385  CB  PRO A  26      24.237 -13.524  -0.992  1.00 27.54           C
ATOM    386  CG  PRO A  26      24.073 -12.580   0.223  1.00 28.51           C
ATOM    387  CD  PRO A  26      25.168 -11.624   0.093  1.00 24.34           C
ATOM    388  HA  PRO A  26      26.119 -14.386  -1.097  1.00 29.57           H
ATOM    389  HB2 PRO A  26      23.739 -13.190  -1.754  1.00 33.03           H
ATOM    390  HB3 PRO A  26      23.955 -14.424  -0.766  1.00 33.03           H
ATOM    391  HG2 PRO A  26      23.215 -12.131   0.176  1.00 34.19           H
ATOM    392  HG3 PRO A  26      24.153 -13.087   1.047  1.00 34.19           H
ATOM    393  HD2 PRO A  26      24.949 -10.936  -0.556  1.00 29.19           H
ATOM    394  HD3 PRO A  26      25.401 -11.247   0.956  1.00 29.19           H
ATOM    395  N   TRP A  27      26.769 -12.273  -3.161  1.00 23.31           N
ATOM    396  CA  TRP A  27      26.919 -11.827  -4.540  1.00 16.34           C
ATOM    397  C   TRP A  27      28.231 -11.097  -4.625  1.00 18.95           C
ATOM    398  O   TRP A  27      28.798 -10.679  -3.612  1.00 25.19           O
ATOM    399  CB  TRP A  27      25.801 -10.878  -4.998  1.00 19.29           C
ATOM    400  CG  TRP A  27      25.521  -9.799  -3.988  1.00 18.31           C
ATOM    401  CD1 TRP A  27      26.301  -8.721  -3.683  1.00 21.64           C
ATOM    402  CD2 TRP A  27      24.389  -9.742  -3.118  1.00 18.04           C
ATOM    403  NE1 TRP A  27      25.719  -8.001  -2.659  1.00 20.21           N
ATOM    404  CE2 TRP A  27      24.536  -8.598  -2.310  1.00 21.04           C
ATOM    405  CE3 TRP A  27      23.264 -10.550  -2.950  1.00 19.43           C
ATOM    406  CZ2 TRP A  27      23.591  -8.237  -1.352  1.00 16.67           C
ATOM    407  CZ3 TRP A  27      22.321 -10.192  -2.007  1.00 24.80           C
ATOM    408  CH2 TRP A  27      22.503  -9.048  -1.206  1.00 20.98           C
ATOM    409  H   TRP A  27      27.274 -11.848  -2.610  1.00 27.96           H
ATOM    410  HA  TRP A  27      26.945 -12.593  -5.135  1.00 19.59           H
ATOM    411  HB2 TRP A  27      26.066 -10.453  -5.828  1.00 23.14           H
ATOM    412  HB3 TRP A  27      24.986 -11.387  -5.129  1.00 23.14           H
ATOM    413  HD1 TRP A  27      27.116  -8.520  -4.083  1.00 25.95           H
ATOM    414  HE1 TRP A  27      26.031  -7.274  -2.320  1.00 24.24           H
ATOM    415  HE3 TRP A  27      23.145 -11.310  -3.473  1.00 23.30           H
ATOM    416  HZ2 TRP A  27      23.702  -7.479  -0.825  1.00 19.99           H
ATOM    417  HZ3 TRP A  27      21.568 -10.725  -1.884  1.00 29.74           H
ATOM    418  HH2 TRP A  27      21.853  -8.826  -0.578  1.00 25.16           H
ATOM    419  N   ARG A  28      28.701 -10.924  -5.847  1.00 22.03           N
ATOM    420  CA  ARG A  28      29.904 -10.144  -6.099  1.00 19.92           C
ATOM    421  C   ARG A  28      29.515  -9.224  -7.242  1.00 22.92           C
ATOM    422  O   ARG A  28      29.444  -9.657  -8.396  1.00 28.09           O
ATOM    423  CB  ARG A  28      31.070 -11.027  -6.481  1.00 34.68           C
ATOM    424  CG  ARG A  28      32.470 -10.339  -6.712  1.00 39.29           C
ATOM    425  CD  ARG A  28      33.172 -10.966  -7.947  1.00 43.27           C
ATOM    426  NE  ARG A  28      32.616 -12.307  -8.133  1.00 61.52           N
ATOM    427  CZ  ARG A  28      32.711 -13.086  -9.210  1.00 56.98           C
ATOM    428  NH1 ARG A  28      33.411 -12.746 -10.292  1.00 59.48           N
ATOM    429  NH2 ARG A  28      32.079 -14.254  -9.166  1.00 61.75           N1+
ATOM    430  H   ARG A  28      28.340 -11.250  -6.556  1.00 26.42           H
ATOM    431  HA  ARG A  28      30.137  -9.615  -5.320  1.00 23.88           H
ATOM    432  HB2 ARG A  28      31.191 -11.683  -5.777  1.00 41.60           H
ATOM    433  HB3 ARG A  28      30.841 -11.484  -7.305  1.00 41.60           H
ATOM    434  HG2 ARG A  28      32.343  -9.391  -6.878  1.00 47.13           H
ATOM    435  HG3 ARG A  28      33.032 -10.476  -5.934  1.00 47.13           H
ATOM    436  HD2 ARG A  28      32.991 -10.435  -8.738  1.00 51.91           H
ATOM    437  HD3 ARG A  28      34.126 -11.038  -7.786  1.00 51.91           H
ATOM    438  HE  ARG A  28      32.176 -12.631  -7.468  1.00 73.81           H
ATOM    439 HH11 ARG A  28      33.811 -11.986 -10.324  1.00 71.36           H
ATOM    440 HH12 ARG A  28      33.454 -13.284 -10.962  1.00 71.36           H
ATOM    441 HH21 ARG A  28      31.638 -14.478  -8.462  1.00 74.09           H
ATOM    442 HH22 ARG A  28      32.133 -14.797  -9.830  1.00 74.09           H
ATOM    443  N   LEU A  29      29.214  -7.985  -6.911  1.00 18.88           N
ATOM    444  CA  LEU A  29      28.817  -6.980  -7.884  1.00 15.73           C
ATOM    445  C   LEU A  29      30.006  -6.043  -7.981  1.00 15.48           C
ATOM    446  O   LEU A  29      30.261  -5.233  -7.081  1.00 13.43           O
ATOM    447  CB  LEU A  29      27.536  -6.272  -7.446  1.00 16.63           C
ATOM    448  CG  LEU A  29      26.411  -7.235  -7.059  1.00 18.15           C
ATOM    449  CD1 LEU A  29      25.212  -6.487  -6.406  1.00 19.97           C
ATOM    450  CD2 LEU A  29      25.963  -8.042  -8.262  1.00 22.48           C
ATOM    451  H   LEU A  29      29.232  -7.689  -6.104  1.00 22.65           H
ATOM    452  HA  LEU A  29      28.669  -7.394  -8.749  1.00 18.86           H
ATOM    453  HB2 LEU A  29      27.732  -5.718  -6.674  1.00 19.94           H
ATOM    454  HB3 LEU A  29      27.217  -5.719  -8.176  1.00 19.94           H
ATOM    455  HG  LEU A  29      26.755  -7.861  -6.403  1.00 21.77           H
ATOM    456 HD11 LEU A  29      24.525  -7.132  -6.178  1.00 23.95           H
ATOM    457 HD12 LEU A  29      25.521  -6.035  -5.605  1.00 23.95           H
ATOM    458 HD13 LEU A  29      24.862  -5.840  -7.038  1.00 23.95           H
ATOM    459 HD21 LEU A  29      25.251  -8.643  -7.991  1.00 26.96           H
ATOM    460 HD22 LEU A  29      25.641  -7.435  -8.947  1.00 26.96           H
ATOM    461 HD23 LEU A  29      26.717  -8.551  -8.599  1.00 26.96           H
ATOM    462  N   ARG A  30      30.755  -6.152  -9.080  1.00 14.37           N
ATOM    463  CA  ARG A  30      32.017  -5.433  -9.166  1.00 10.83           C
ATOM    464  C   ARG A  30      31.817  -3.920  -9.255  1.00  8.91           C
ATOM    465  O   ARG A  30      32.591  -3.158  -8.667  1.00 12.71           O
ATOM    466  CB  ARG A  30      32.834  -5.914 -10.368  1.00 15.96           C
ATOM    467  CG  ARG A  30      33.457  -7.323 -10.266  1.00 25.74           C
ATOM    468  CD  ARG A  30      33.973  -7.830 -11.628  0.54 21.51           C
ATOM    469  NE  ARG A  30      32.873  -8.246 -12.504  0.37 22.53           N
ATOM    470  CZ  ARG A  30      32.965  -8.506 -13.813  0.42 23.15           C
ATOM    471  NH1 ARG A  30      34.108  -8.393 -14.473  0.62 21.64           N
ATOM    472  NH2 ARG A  30      31.881  -8.882 -14.471  0.37 27.74           N1+
ATOM    473  H   ARG A  30      30.558  -6.623  -9.772  1.00 17.22           H
ATOM    474  HA  ARG A  30      32.533  -5.615  -8.365  1.00 12.98           H
ATOM    475  HB2 ARG A  30      32.256  -5.913 -11.147  1.00 19.14           H
ATOM    476  HB3 ARG A  30      33.562  -5.288 -10.509  1.00 19.14           H
ATOM    477  HG2 ARG A  30      34.206  -7.295  -9.650  1.00 30.87           H
ATOM    478  HG3 ARG A  30      32.785  -7.945  -9.946  1.00 30.87           H
ATOM    479  HD2 ARG A  30      34.461  -7.118 -12.071  0.00 25.80           H
ATOM    480  HD3 ARG A  30      34.553  -8.595 -11.486  1.00 25.80           H
ATOM    481  HE  ARG A  30      32.097  -8.330 -12.142  1.00 27.02           H
ATOM    482 HH11 ARG A  30      34.822  -8.151 -14.059  0.00 25.95           H
ATOM    483 HH12 ARG A  30      34.137  -8.564 -15.316  1.00 25.95           H
ATOM    484 HH21 ARG A  30      31.131  -8.957 -14.058  1.00 33.27           H
ATOM    485 HH22 ARG A  30      31.926  -9.047 -15.314  1.00 33.27           H
ATOM    486  N   LYS A  31      30.807  -3.450  -9.991  1.00 10.94           N
ATOM    487  CA  LYS A  31      30.614  -2.006 -10.074  1.00 12.30           C
ATOM    488  C   LYS A  31      30.128  -1.445  -8.753  1.00  8.98           C
ATOM    489  O   LYS A  31      30.483  -0.315  -8.392  1.00 10.59           O
ATOM    490  CB  LYS A  31      29.641  -1.641 -11.195  1.00 13.34           C
ATOM    491  CG  LYS A  31      30.289  -1.825 -12.545  1.00 17.75           C
ATOM    492  CD  LYS A  31      29.339  -1.594 -13.696  1.00 20.65           C
ATOM    493  CE  LYS A  31      29.269  -0.153 -14.125  1.00 21.55           C
ATOM    494  NZ  LYS A  31      29.016  -0.135 -15.621  1.00 30.98           N1+
ATOM    495  H   LYS A  31      30.244  -3.926 -10.433  1.00 13.12           H
ATOM    496  HA  LYS A  31      31.466  -1.589 -10.276  1.00 14.74           H
ATOM    497  HB2 LYS A  31      28.862  -2.217 -11.147  1.00 15.99           H
ATOM    498  HB3 LYS A  31      29.379  -0.711 -11.104  1.00 15.99           H
ATOM    499  HG2 LYS A  31      31.021  -1.195 -12.631  1.00 21.28           H
ATOM    500  HG3 LYS A  31      30.624  -2.733 -12.612  1.00 21.28           H
ATOM    501  HD2 LYS A  31      29.634  -2.118 -14.458  1.00 24.76           H
ATOM    502  HD3 LYS A  31      28.449  -1.871 -13.430  1.00 24.76           H
ATOM    503  HE2 LYS A  31      28.535   0.293 -13.674  1.00 25.85           H
ATOM    504  HE3 LYS A  31      30.112   0.290 -13.941  1.00 25.85           H
ATOM    505  HZ1 LYS A  31      28.969   0.706 -15.911  1.00 37.16           H
ATOM    506  HZ2 LYS A  31      29.678  -0.550 -16.046  1.00 37.16           H
ATOM    507  HZ3 LYS A  31      28.250  -0.548 -15.804  1.00 37.16           H
ATOM    508  N   GLU A  32      29.345  -2.226  -8.027  1.00 10.59           N
ATOM    509  CA  GLU A  32      28.820  -1.812  -6.710  1.00  9.90           C
ATOM    510  C   GLU A  32      29.935  -1.618  -5.703  1.00 13.84           C
ATOM    511  O   GLU A  32      29.939  -0.634  -4.945  1.00 10.71           O
ATOM    512  CB  GLU A  32      27.852  -2.875  -6.197  1.00  7.76           C
ATOM    513  CG  GLU A  32      26.708  -2.369  -5.370  1.00 12.10           C
ATOM    514  CD  GLU A  32      27.101  -1.956  -3.956  1.00 11.19           C
ATOM    515  OE1 GLU A  32      27.947  -2.640  -3.368  1.00 11.79           O
ATOM    516  OE2 GLU A  32      26.524  -0.959  -3.443  1.00  9.87           O1-
ATOM    517  H   GLU A  32      29.094  -3.013  -8.268  1.00 12.70           H
ATOM    518  HA  GLU A  32      28.338  -0.975  -6.802  1.00 11.87           H
ATOM    519  HB2 GLU A  32      27.474  -3.339  -6.960  1.00  9.29           H
ATOM    520  HB3 GLU A  32      28.349  -3.503  -5.650  1.00  9.29           H
ATOM    521  HG2 GLU A  32      26.325  -1.593  -5.809  1.00 14.51           H
ATOM    522  HG3 GLU A  32      26.040  -3.069  -5.299  1.00 14.51           H
ATOM    523  N   ILE A  33      30.890  -2.548  -5.678  1.00 11.08           N
ATOM    524  CA  ILE A  33      32.058  -2.396  -4.821  1.00  9.77           C
ATOM    525  C   ILE A  33      32.794  -1.095  -5.125  1.00 10.66           C
ATOM    526  O   ILE A  33      33.248  -0.400  -4.217  1.00 10.24           O
ATOM    527  CB  ILE A  33      33.013  -3.612  -4.959  1.00 11.89           C
ATOM    528  CG1 ILE A  33      32.335  -4.958  -4.658  1.00 18.94           C
ATOM    529  CG2 ILE A  33      34.243  -3.410  -4.124  1.00 18.25           C
ATOM    530  CD1 ILE A  33      31.720  -5.091  -3.402  0.34 19.57           C
ATOM    531  H   ILE A  33      30.882  -3.270  -6.144  1.00 13.28           H
ATOM    532  HA  ILE A  33      31.763  -2.358  -3.898  1.00 11.71           H
ATOM    533  HB  ILE A  33      33.300  -3.642  -5.885  1.00 14.26           H
ATOM    534 HG12 ILE A  33      31.650  -5.108  -5.328  1.00 22.72           H
ATOM    535 HG13 ILE A  33      33.005  -5.656  -4.723  1.00 22.72           H
ATOM    536 HG21 ILE A  33      34.823  -4.181  -4.226  1.00 21.89           H
ATOM    537 HG22 ILE A  33      34.700  -2.609  -4.425  1.00 21.89           H
ATOM    538 HG23 ILE A  33      33.981  -3.313  -3.195  1.00 21.89           H
ATOM    539 HD11 ILE A  33      31.332  -5.977  -3.333  0.27 23.47           H
ATOM    540 HD12 ILE A  33      32.388  -4.967  -2.710  0.00 23.47           H
ATOM    541 HD13 ILE A  33      31.027  -4.417  -3.317  0.82 23.47           H
ATOM    542  N   ARG A  34      32.955  -0.758  -6.407  1.00  9.35           N
ATOM    543  CA  ARG A  34      33.658   0.474  -6.770  1.00 14.27           C
ATOM    544  C   ARG A  34      32.880   1.721  -6.330  1.00  9.39           C
ATOM    545  O   ARG A  34      33.478   2.726  -5.907  1.00 10.87           O
ATOM    546  CB  ARG A  34      33.932   0.433  -8.297  1.00 14.54           C
ATOM    547  CG  ARG A  34      34.937   1.386  -8.896  1.00 26.66           C
ATOM    548  CD  ARG A  34      35.342   0.897 -10.366  1.00 26.38           C
ATOM    549  NE  ARG A  34      36.176  -0.323 -10.413  1.00 34.57           N
ATOM    550  CZ  ARG A  34      35.780  -1.512 -10.890  1.00 27.56           C
ATOM    551  NH1 ARG A  34      34.549  -1.691 -11.384  1.00 29.84           N
ATOM    552  NH2 ARG A  34      36.621  -2.545 -10.870  1.00 26.60           N1+
ATOM    553  H   ARG A  34      32.672  -1.218  -7.075  1.00 11.20           H
ATOM    554  HA  ARG A  34      34.516   0.488  -6.317  1.00 17.11           H
ATOM    555  HB2 ARG A  34      34.235  -0.462  -8.516  1.00 17.43           H
ATOM    556  HB3 ARG A  34      33.091   0.598  -8.750  1.00 17.43           H
ATOM    557  HG2 ARG A  34      34.547   2.272  -8.961  1.00 31.98           H
ATOM    558  HG3 ARG A  34      35.736   1.405  -8.345  1.00 31.98           H
ATOM    559  HD2 ARG A  34      34.530   0.715 -10.865  1.00 31.65           H
ATOM    560  HD3 ARG A  34      35.839   1.607 -10.802  1.00 31.65           H
ATOM    561  HE  ARG A  34      36.979  -0.266 -10.110  1.00 41.46           H
ATOM    562 HH11 ARG A  34      33.993  -1.035 -11.401  1.00 35.80           H
ATOM    563 HH12 ARG A  34      34.314  -2.462 -11.686  1.00 35.80           H
ATOM    564 HH21 ARG A  34      37.416  -2.447 -10.557  1.00 31.91           H
ATOM    565 HH22 ARG A  34      36.371  -3.308 -11.178  1.00 31.91           H
ATOM    566  N   TYR A  35      31.544   1.684  -6.426  1.00 10.77           N
ATOM    567  CA  TYR A  35      30.719   2.778  -5.913  1.00 11.08           C
ATOM    568  C   TYR A  35      30.952   2.956  -4.417  1.00 10.47           C
ATOM    569  O   TYR A  35      31.210   4.067  -3.932  1.00  9.57           O
ATOM    570  CB  TYR A  35      29.241   2.478  -6.196  1.00 10.29           C
ATOM    571  CG  TYR A  35      28.243   3.301  -5.437  1.00 11.70           C
ATOM    572  CD1 TYR A  35      27.597   2.822  -4.299  1.00 17.04           C
ATOM    573  CD2 TYR A  35      27.884   4.552  -5.909  1.00 14.27           C
ATOM    574  CE1 TYR A  35      26.635   3.635  -3.646  1.00 15.65           C
ATOM    575  CE2 TYR A  35      26.959   5.322  -5.285  1.00 15.25           C
ATOM    576  CZ  TYR A  35      26.343   4.889  -4.166  1.00 16.78           C
ATOM    577  OH  TYR A  35      25.404   5.775  -3.616  1.00 19.27           O
ATOM    578  H   TYR A  35      31.097   1.041  -6.782  1.00 12.91           H
ATOM    579  HA  TYR A  35      30.958   3.603  -6.363  1.00 13.28           H
ATOM    580  HB2 TYR A  35      29.077   2.623  -7.141  1.00 12.33           H
ATOM    581  HB3 TYR A  35      29.073   1.548  -5.979  1.00 12.33           H
ATOM    582  HD1 TYR A  35      27.807   1.982  -3.960  1.00 20.43           H
ATOM    583  HD2 TYR A  35      28.295   4.878  -6.676  1.00 17.11           H
ATOM    584  HE1 TYR A  35      26.207   3.332  -2.878  1.00 18.77           H
ATOM    585  HE2 TYR A  35      26.755   6.163  -5.626  1.00 18.28           H
ATOM    586  HH  TYR A  35      25.372   6.479  -4.072  1.00 23.11           H
ATOM    587  N   PHE A  36      30.912   1.850  -3.686  1.00 10.40           N
ATOM    588  CA  PHE A  36      31.136   1.893  -2.243  1.00  9.97           C
ATOM    589  C   PHE A  36      32.475   2.537  -1.929  1.00  8.83           C
ATOM    590  O   PHE A  36      32.564   3.410  -1.063  1.00  8.38           O
ATOM    591  CB  PHE A  36      31.062   0.485  -1.682  1.00  8.68           C
ATOM    592  CG  PHE A  36      31.601   0.356  -0.299  1.00 10.64           C
ATOM    593  CD1 PHE A  36      32.870  -0.150  -0.102  1.00 14.45           C
ATOM    594  CD2 PHE A  36      30.836   0.723   0.811  1.00  8.26           C
ATOM    595  CE1 PHE A  36      33.394  -0.267   1.175  1.00 16.96           C
ATOM    596  CE2 PHE A  36      31.354   0.596   2.109  1.00 10.70           C
ATOM    597  CZ  PHE A  36      32.636   0.105   2.280  1.00 14.45           C
ATOM    598  H   PHE A  36      30.757   1.064  -3.997  1.00 12.47           H
ATOM    599  HA  PHE A  36      30.438   2.423  -1.827  1.00 11.95           H
ATOM    600  HB2 PHE A  36      30.134   0.204  -1.665  1.00 10.40           H
ATOM    601  HB3 PHE A  36      31.574  -0.107  -2.255  1.00 10.40           H
ATOM    602  HD1 PHE A  36      33.388  -0.393  -0.835  1.00 17.33           H
ATOM    603  HD2 PHE A  36      29.978   1.060   0.688  1.00  9.90           H
ATOM    604  HE1 PHE A  36      34.252  -0.605   1.294  1.00 20.34           H
ATOM    605  HE2 PHE A  36      30.844   0.848   2.845  1.00 12.82           H
ATOM    606  HZ  PHE A  36      32.987   0.014   3.137  1.00 17.33           H
ATOM    607  N   LYS A  37      33.531   2.134  -2.641  1.00  9.68           N
ATOM    608  CA  LYS A  37      34.849   2.709  -2.405  1.00 11.49           C
ATOM    609  C   LYS A  37      34.882   4.206  -2.708  1.00  9.94           C
ATOM    610  O   LYS A  37      35.415   4.991  -1.915  1.00 11.82           O
ATOM    611  CB  LYS A  37      35.901   1.960  -3.249  1.00 12.99           C
ATOM    612  CG  LYS A  37      37.245   2.635  -3.393  0.74 15.85           C
ATOM    613  CD  LYS A  37      38.132   1.883  -4.399  0.31 21.63           C
ATOM    614  CE  LYS A  37      37.545   1.794  -5.828  0.00 27.26           C
ATOM    615  NZ  LYS A  37      37.263   3.106  -6.482  0.29 30.02           N1+
ATOM    616  H   LYS A  37      33.508   1.536  -3.258  1.00 11.60           H
ATOM    617  HA  LYS A  37      35.079   2.590  -1.470  1.00 13.77           H
ATOM    618  HB2 LYS A  37      36.057   1.093  -2.842  1.00 15.57           H
ATOM    619  HB3 LYS A  37      35.543   1.836  -4.142  1.00 15.57           H
ATOM    620  HG2 LYS A  37      37.117   3.541  -3.716  0.83 19.00           H
ATOM    621  HG3 LYS A  37      37.696   2.643  -2.534  1.00 19.00           H
ATOM    622  HD2 LYS A  37      38.987   2.337  -4.459  1.00 25.94           H
ATOM    623  HD3 LYS A  37      38.265   0.977  -4.078  1.00 25.94           H
ATOM    624  HE2 LYS A  37      38.176   1.318  -6.391  1.00 32.69           H
ATOM    625  HE3 LYS A  37      36.710   1.302  -5.788  0.23 32.69           H
ATOM    626  HZ1 LYS A  37      36.929   2.974  -7.296  1.00 36.01           H
ATOM    627  HZ2 LYS A  37      36.673   3.565  -5.999  1.00 36.01           H
ATOM    628  HZ3 LYS A  37      38.013   3.580  -6.549  1.00 36.01           H
ATOM    629  N   ASP A  38      34.290   4.620  -3.829  1.00 11.52           N
ATOM    630  CA  ASP A  38      34.302   6.031  -4.198  1.00 12.44           C
ATOM    631  C   ASP A  38      33.525   6.868  -3.197  1.00 12.99           C
ATOM    632  O   ASP A  38      34.010   7.914  -2.743  1.00 12.27           O
ATOM    633  CB  ASP A  38      33.719   6.223  -5.594  1.00 13.47           C
ATOM    634  CG  ASP A  38      34.691   5.823  -6.681  1.00 24.16           C
ATOM    635  OD1 ASP A  38      34.238   5.523  -7.808  1.00 31.55           O
ATOM    636  OD2 ASP A  38      35.905   5.783  -6.383  1.00 28.43           O1-
ATOM    637  H   ASP A  38      33.880   4.108  -4.386  1.00 13.81           H
ATOM    638  HA  ASP A  38      35.219   6.348  -4.208  1.00 14.91           H
ATOM    639  HB2 ASP A  38      32.924   5.675  -5.685  1.00 16.15           H
ATOM    640  HB3 ASP A  38      33.495   7.159  -5.719  1.00 16.15           H
ATOM    641  N   VAL A  39      32.310   6.426  -2.837  1.00  9.84           N
ATOM    642  CA  VAL A  39      31.489   7.249  -1.949  1.00  9.52           C
ATOM    643  C   VAL A  39      32.113   7.362  -0.565  1.00  9.63           C
ATOM    644  O   VAL A  39      32.061   8.424   0.060  1.00 11.62           O
ATOM    645  CB  VAL A  39      30.042   6.719  -1.897  1.00 15.28           C
ATOM    646  CG1 VAL A  39      29.233   7.496  -0.870  1.00 14.19           C
ATOM    647  CG2 VAL A  39      29.406   6.868  -3.280  1.00 18.35           C
ATOM    648  H   VAL A  39      31.954   5.683  -3.084  1.00 11.79           H
ATOM    649  HA  VAL A  39      31.451   8.145  -2.318  1.00 11.41           H
ATOM    650  HB  VAL A  39      30.043   5.781  -1.651  1.00 18.32           H
ATOM    651 HG11 VAL A  39      28.328   7.148  -0.853  1.00 17.02           H
ATOM    652 HG12 VAL A  39      29.645   7.390   0.002  1.00 17.02           H
ATOM    653 HG13 VAL A  39      29.224   8.433  -1.119  1.00 17.02           H
ATOM    654 HG21 VAL A  39      28.495   6.535  -3.245  1.00 22.00           H
ATOM    655 HG22 VAL A  39      29.406   7.806  -3.528  1.00 22.00           H
ATOM    656 HG23 VAL A  39      29.922   6.356  -3.921  1.00 22.00           H
ATOM    657  N   THR A  40      32.680   6.286  -0.042  1.00  9.11           N
ATOM    658  CA  THR A  40      33.194   6.379   1.314  1.00  9.62           C
ATOM    659  C   THR A  40      34.576   7.032   1.367  1.00 14.05           C
ATOM    660  O   THR A  40      34.997   7.435   2.443  1.00 11.22           O
ATOM    661  CB  THR A  40      33.234   5.008   1.997  1.00  6.75           C
ATOM    662  OG1 THR A  40      34.079   4.080   1.269  1.00  9.23           O
ATOM    663  CG2 THR A  40      31.809   4.467   2.123  1.00  9.59           C
ATOM    664  H   THR A  40      32.777   5.524  -0.429  1.00 10.91           H
ATOM    665  HA  THR A  40      32.592   6.939   1.828  1.00 11.52           H
ATOM    666  HB  THR A  40      33.590   5.116   2.893  1.00  8.09           H
ATOM    667  HG1 THR A  40      33.786   3.977   0.489  1.00 11.06           H
ATOM    668 HG21 THR A  40      31.821   3.598   2.554  1.00 11.50           H
ATOM    669 HG22 THR A  40      31.270   5.074   2.653  1.00 11.50           H
ATOM    670 HG23 THR A  40      31.410   4.376   1.243  1.00 11.50           H
ATOM    671  N   THR A  41      35.269   7.162   0.243  1.00  9.71           N
ATOM    672  CA  THR A  41      36.599   7.765   0.210  1.00 12.41           C
ATOM    673  C   THR A  41      36.574   9.257  -0.115  1.00 13.18           C
ATOM    674  O   THR A  41      37.366  10.017   0.459  1.00 15.24           O
ATOM    675  CB  THR A  41      37.499   7.009  -0.790  1.00 14.33           C
ATOM    676  OG1 THR A  41      37.627   5.636  -0.380  0.85 10.91           O
ATOM    677  CG2 THR A  41      38.884   7.592  -0.823  0.78 17.51           C
ATOM    678  H   THR A  41      34.988   6.904  -0.528  1.00 11.64           H
ATOM    679  HA  THR A  41      36.999   7.669   1.089  1.00 14.88           H
ATOM    680  HB  THR A  41      37.116   7.054  -1.680  1.00 17.18           H
ATOM    681  HG1 THR A  41      36.871   5.270  -0.359  1.00 13.08           H
ATOM    682 HG21 THR A  41      39.434   7.104  -1.456  0.00 21.00           H
ATOM    683 HG22 THR A  41      38.845   8.523  -1.092  1.00 21.00           H
ATOM    684 HG23 THR A  41      39.289   7.534   0.056  0.32 21.00           H
ATOM    685  N   ARG A  42      35.696   9.710  -1.010  1.00 15.28           N
ATOM    686  CA  ARG A  42      35.792  11.087  -1.515  1.00 19.49           C
ATOM    687  C   ARG A  42      35.374  12.130  -0.484  1.00 21.62           C
ATOM    688  O   ARG A  42      34.400  11.967   0.258  1.00 16.55           O
ATOM    689  CB  ARG A  42      34.969  11.281  -2.810  1.00 20.83           C
ATOM    690  CG  ARG A  42      33.517  11.707  -2.683  0.35 24.04           C
ATOM    691  CD  ARG A  42      32.816  11.835  -4.067  0.22 33.58           C
ATOM    692  NE  ARG A  42      32.870  13.073  -4.884  0.48 32.74           N
ATOM    693  CZ  ARG A  42      33.024  14.338  -4.487  0.72 32.79           C
ATOM    694  NH1 ARG A  42      33.009  15.298  -5.407  0.63 34.81           N
ATOM    695  NH2 ARG A  42      33.246  14.688  -3.230  0.06 34.95           N1+
ATOM    696  H   ARG A  42      35.046   9.252  -1.337  1.00 18.32           H
ATOM    697  HA  ARG A  42      36.720  11.261  -1.738  1.00 23.37           H
ATOM    698  HB2 ARG A  42      35.414  11.956  -3.347  1.00 24.98           H
ATOM    699  HB3 ARG A  42      34.973  10.440  -3.294  1.00 24.98           H
ATOM    700  HG2 ARG A  42      33.036  11.045  -2.162  0.38 28.83           H
ATOM    701  HG3 ARG A  42      33.477  12.571  -2.244  0.88 28.83           H
ATOM    702  HD2 ARG A  42      33.176  11.132  -4.630  1.00 40.28           H
ATOM    703  HD3 ARG A  42      31.874  11.655  -3.922  0.94 40.28           H
ATOM    704  HE  ARG A  42      32.790  12.959  -5.733  0.00 39.27           H
ATOM    705 HH11 ARG A  42      32.882  15.099  -6.234  0.96 41.75           H
ATOM    706 HH12 ARG A  42      33.130  16.117  -5.176  1.00 41.75           H
ATOM    707 HH21 ARG A  42      33.259  14.089  -2.613  0.65 41.93           H
ATOM    708 HH22 ARG A  42      33.354  15.517  -3.028  1.00 41.93           H
ATOM    709  N   THR A  43      36.116  13.234  -0.475  1.00 14.35           N
ATOM    710  CA  THR A  43      35.843  14.372   0.383  1.00 16.20           C
ATOM    711  C   THR A  43      35.834  15.634  -0.464  1.00 28.32           C
ATOM    712  O   THR A  43      36.286  15.642  -1.617  1.00 23.96           O
ATOM    713  CB  THR A  43      36.892  14.533   1.481  1.00 16.54           C
ATOM    714  OG1 THR A  43      38.192  14.592   0.887  1.00 22.43           O
ATOM    715  CG2 THR A  43      36.867  13.371   2.470  1.00 18.69           C
ATOM    716  H   THR A  43      36.806  13.346  -0.977  1.00 17.20           H
ATOM    717  HA  THR A  43      34.972  14.269   0.797  1.00 19.42           H
ATOM    718  HB  THR A  43      36.723  15.354   1.970  1.00 19.84           H
ATOM    719  HG1 THR A  43      38.777  14.681   1.484  1.00 26.90           H
ATOM    720 HG21 THR A  43      37.543  13.503   3.153  1.00 22.42           H
ATOM    721 HG22 THR A  43      35.997  13.315   2.894  1.00 22.42           H
ATOM    722 HG23 THR A  43      37.047  12.538   2.006  1.00 22.42           H
ATOM    723  N   THR A  44      35.285  16.692   0.134  1.00 26.66           N
ATOM    724  CA  THR A  44      35.202  18.040  -0.430  1.00 29.23           C
ATOM    725  C   THR A  44      36.228  18.976   0.177  1.00 38.08           C
ATOM    726  O   THR A  44      36.881  19.734  -0.547  1.00 47.88           O
ATOM    727  CB  THR A  44      33.800  18.614  -0.197  1.00 28.24           C
ATOM    728  OG1 THR A  44      32.829  17.764  -0.824  1.00 31.83           O
ATOM    729  CG2 THR A  44      33.676  20.057  -0.751  1.00 47.13           C
ATOM    730  H   THR A  44      34.933  16.647   0.917  1.00 31.98           H
ATOM    731  HA  THR A  44      35.358  17.997  -1.387  1.00 35.06           H
ATOM    732  HB  THR A  44      33.625  18.642   0.757  1.00 33.87           H
ATOM    733  HG1 THR A  44      32.057  18.071  -0.702  1.00 38.18           H
ATOM    734 HG21 THR A  44      32.781  20.397  -0.591  1.00 56.54           H
ATOM    735 HG22 THR A  44      34.317  20.637  -0.311  1.00 56.54           H
ATOM    736 HG23 THR A  44      33.849  20.062  -1.705  1.00 56.54           H
ATOM    737  N   LYS A  45      36.377  18.918   1.494  1.00 39.75           N
ATOM    738  CA  LYS A  45      37.288  19.764   2.245  1.00 39.88           C
ATOM    739  C   LYS A  45      38.725  19.285   2.052  1.00 51.40           C
ATOM    740  O   LYS A  45      38.977  18.175   1.564  1.00 40.49           O
ATOM    741  CB  LYS A  45      36.872  19.758   3.716  1.00 46.39           C
ATOM    742  H   LYS A  45      35.939  18.372   1.993  1.00 47.69           H
ATOM    743  HA  LYS A  45      37.225  20.674   1.916  1.00 47.85           H
ATOM    744  HB1 LYS A  45      36.032  20.233   3.808  1.00 55.65           H
ATOM    745  HB3 LYS A  45      37.560  20.196   4.241  1.00 55.65           H
ATOM    746  N   PRO A  46      39.705  20.124   2.411  1.00 56.83           N
ATOM    747  CA  PRO A  46      41.082  19.910   1.934  1.00 48.37           C
ATOM    748  C   PRO A  46      41.837  18.779   2.606  1.00 47.24           C
ATOM    749  O   PRO A  46      42.296  17.830   1.957  1.00 49.77           O
ATOM    750  CB  PRO A  46      41.757  21.258   2.236  1.00 48.50           C
ATOM    751  CG  PRO A  46      40.929  21.850   3.341  1.00 52.27           C
ATOM    752  CD  PRO A  46      39.538  21.458   3.021  1.00 50.68           C
ATOM    753  HA  PRO A  46      41.082  19.765   0.975  1.00 58.03           H
ATOM    754  HB2 PRO A  46      42.670  21.111   2.529  1.00 58.18           H
ATOM    755  HB3 PRO A  46      41.733  21.822   1.447  1.00 58.18           H
ATOM    756  HG2 PRO A  46      41.205  21.476   4.193  1.00 62.71           H
ATOM    757  HG3 PRO A  46      41.024  22.815   3.341  1.00 62.71           H
ATOM    758  HD2 PRO A  46      39.007  21.398   3.830  1.00 60.80           H
ATOM    759  HD3 PRO A  46      39.149  22.077   2.383  1.00 60.80           H
ATOM    760  N   ASN A  47      42.014  18.890   3.912  1.00 37.81           N
ATOM    761  CA  ASN A  47      42.867  17.963   4.638  1.00 31.98           C
ATOM    762  C   ASN A  47      42.004  17.059   5.505  1.00 37.10           C
ATOM    763  O   ASN A  47      42.313  16.814   6.672  1.00 44.50           O
ATOM    764  CB  ASN A  47      43.914  18.713   5.467  1.00 41.98           C
ATOM    765  CG  ASN A  47      44.947  19.436   4.591  1.00 52.74           C
ATOM    766  OD1 ASN A  47      44.607  20.345   3.812  1.00 47.90           O
ATOM    767  ND2 ASN A  47      46.219  19.042   4.730  1.00 55.08           N
ATOM    768  H   ASN A  47      41.651  19.496   4.403  1.00 45.35           H
ATOM    769  HA  ASN A  47      43.337  17.403   4.000  1.00 38.37           H
ATOM    770  HB2 ASN A  47      43.467  19.377   6.015  1.00 50.37           H
ATOM    771  HB3 ASN A  47      44.386  18.079   6.029  1.00 50.37           H
ATOM    772 HD21 ASN A  47      46.838  19.415   4.263  1.00 66.08           H
ATOM    773 HD22 ASN A  47      46.418  18.417   5.286  1.00 66.08           H
ATOM    774  N   THR A  48      40.908  16.552   4.936  1.00 33.29           N
ATOM    775  CA  THR A  48      40.002  15.683   5.668  1.00 26.67           C
ATOM    776  C   THR A  48      39.967  14.290   5.049  1.00 20.20           C
ATOM    777  O   THR A  48      40.467  14.042   3.942  1.00 19.46           O
ATOM    778  CB  THR A  48      38.576  16.254   5.716  1.00 24.84           C
ATOM    779  OG1 THR A  48      38.068  16.383   4.383  1.00 23.16           O
ATOM    780  CG2 THR A  48      38.534  17.604   6.394  1.00 33.14           C
ATOM    781  H   THR A  48      40.671  16.701   4.123  1.00 39.93           H
ATOM    782  HA  THR A  48      40.319  15.596   6.580  1.00 31.99           H
ATOM    783  HB  THR A  48      38.007  15.648   6.215  1.00 29.79           H
ATOM    784  HG1 THR A  48      37.289  16.695   4.402  1.00 27.77           H
ATOM    785 HG21 THR A  48      37.624  17.939   6.410  1.00 39.75           H
ATOM    786 HG22 THR A  48      38.857  17.527   7.306  1.00 39.75           H
ATOM    787 HG23 THR A  48      39.094  18.234   5.914  1.00 39.75           H
ATOM    788  N   ARG A  49      39.415  13.366   5.836  1.00 17.09           N
ATOM    789  CA  ARG A  49      39.122  12.006   5.434  1.00 17.71           C
ATOM    790  C   ARG A  49      37.722  11.679   5.933  1.00  9.74           C
ATOM    791  O   ARG A  49      37.158  12.412   6.754  1.00 13.31           O
ATOM    792  CB  ARG A  49      40.084  10.971   6.043  1.00 16.02           C
ATOM    793  CG  ARG A  49      41.371  11.460   6.533  1.00 37.46           C
ATOM    794  CD  ARG A  49      42.043  10.299   7.246  1.00 21.68           C
ATOM    795  NE  ARG A  49      42.104  10.489   8.690  1.00 26.68           N
ATOM    796  CZ  ARG A  49      42.652   9.589   9.496  1.00 20.72           C
ATOM    797  NH1 ARG A  49      43.107   8.454   8.982  1.00 17.29           N
ATOM    798  NH2 ARG A  49      42.699   9.819  10.808  1.00 19.76           N1+
ATOM    799  H   ARG A  49      39.193  13.522   6.652  1.00 20.49           H
ATOM    800  HA  ARG A  49      39.142  11.931   4.467  1.00 21.23           H
ATOM    801  HB2 ARG A  49      39.636  10.549   6.792  1.00 19.21           H
ATOM    802  HB3 ARG A  49      40.273  10.302   5.366  1.00 19.21           H
ATOM    803  HG2 ARG A  49      41.927  11.741   5.790  1.00 44.94           H
ATOM    804  HG3 ARG A  49      41.235  12.184   7.164  1.00 44.94           H
ATOM    805  HD2 ARG A  49      41.543   9.487   7.070  1.00 26.01           H
ATOM    806  HD3 ARG A  49      42.951  10.209   6.916  1.00 26.01           H
ATOM    807  HE  ARG A  49      41.589  11.082   9.040  1.00 32.00           H
ATOM    808 HH11 ARG A  49      43.072   8.322   8.133  1.00 20.74           H
ATOM    809 HH12 ARG A  49      43.457   7.859   9.496  1.00 20.74           H
ATOM    810 HH21 ARG A  49      42.387  10.555  11.127  1.00 23.70           H
ATOM    811 HH22 ARG A  49      43.036   9.230  11.336  1.00 23.70           H
ATOM    812  N   ASN A  50      37.143  10.602   5.407  1.00  9.51           N
ATOM    813  CA  ASN A  50      35.895  10.089   5.976  1.00  9.26           C
ATOM    814  C   ASN A  50      36.198   8.956   6.934  1.00  8.02           C
ATOM    815  O   ASN A  50      37.278   8.363   6.912  1.00 10.74           O
ATOM    816  CB  ASN A  50      34.955   9.604   4.892  1.00 10.04           C
ATOM    817  CG  ASN A  50      34.544  10.715   3.939  1.00 11.18           C
ATOM    818  OD1 ASN A  50      34.376  11.880   4.342  1.00 11.15           O
ATOM    819  ND2 ASN A  50      34.404  10.364   2.677  1.00 13.11           N
ATOM    820  H   ASN A  50      37.444  10.157   4.735  1.00 11.39           H
ATOM    821  HA  ASN A  50      35.452  10.797   6.469  1.00 11.10           H
ATOM    822  HB2 ASN A  50      35.397   8.913   4.374  1.00 12.03           H
ATOM    823  HB3 ASN A  50      34.152   9.249   5.304  1.00 12.03           H
ATOM    824 HD21 ASN A  50      34.173  10.950   2.091  1.00 15.72           H
ATOM    825 HD22 ASN A  50      34.544   9.550   2.440  1.00 15.72           H
ATOM    826  N   ALA A  51      35.247   8.677   7.817  1.00  7.86           N
ATOM    827  CA  ALA A  51      35.373   7.577   8.749  1.00  9.45           C
ATOM    828  C   ALA A  51      34.408   6.468   8.333  1.00 10.58           C
ATOM    829  O   ALA A  51      33.309   6.749   7.842  1.00  9.84           O
ATOM    830  CB  ALA A  51      35.097   8.061  10.161  1.00 10.95           C
ATOM    831  H   ALA A  51      34.513   9.118   7.894  1.00  9.41           H
ATOM    832  HA  ALA A  51      36.277   7.227   8.716  1.00 11.32           H
ATOM    833  HB1 ALA A  51      35.185   7.313  10.773  1.00 13.12           H
ATOM    834  HB2 ALA A  51      35.738   8.752  10.389  1.00 13.12           H
ATOM    835  HB3 ALA A  51      34.196   8.417  10.202  1.00 13.12           H
ATOM    836  N   VAL A  52      34.833   5.205   8.477  1.00  7.56           N
ATOM    837  CA  VAL A  52      33.930   4.080   8.284  1.00  6.35           C
ATOM    838  C   VAL A  52      33.889   3.319   9.590  1.00  7.03           C
ATOM    839  O   VAL A  52      34.938   3.036  10.176  1.00 10.76           O
ATOM    840  CB  VAL A  52      34.317   3.155   7.109  1.00  8.12           C
ATOM    841  CG1 VAL A  52      34.140   3.869   5.782  1.00  8.06           C
ATOM    842  CG2 VAL A  52      35.761   2.624   7.210  1.00  8.46           C
ATOM    843  H   VAL A  52      35.636   4.981   8.686  1.00  9.05           H
ATOM    844  HA  VAL A  52      33.039   4.421   8.110  1.00  7.61           H
ATOM    845  HB  VAL A  52      33.722   2.388   7.111  1.00  9.73           H
ATOM    846 HG11 VAL A  52      34.389   3.266   5.064  1.00  9.66           H
ATOM    847 HG12 VAL A  52      33.211   4.132   5.687  1.00  9.66           H
ATOM    848 HG13 VAL A  52      34.709   4.654   5.768  1.00  9.66           H
ATOM    849 HG21 VAL A  52      35.941   2.052   6.447  1.00 10.14           H
ATOM    850 HG22 VAL A  52      36.374   3.375   7.213  1.00 10.14           H
ATOM    851 HG23 VAL A  52      35.854   2.117   8.032  1.00 10.14           H
ATOM    852  N   ILE A  53      32.685   2.972  10.014  1.00  6.93           N
ATOM    853  CA  ILE A  53      32.408   2.318  11.290  1.00  6.79           C
ATOM    854  C   ILE A  53      31.875   0.929  10.990  1.00  7.61           C
ATOM    855  O   ILE A  53      30.909   0.772  10.219  1.00  6.61           O
ATOM    856  CB  ILE A  53      31.382   3.112  12.123  0.96  6.58           C
ATOM    857  CG1 ILE A  53      31.912   4.502  12.471  0.95  8.33           C
ATOM    858  CG2 ILE A  53      31.007   2.322  13.385  0.84  5.40           C
ATOM    859  CD1 ILE A  53      30.932   5.312  13.281  0.74 11.75           C
ATOM    860  H   ILE A  53      31.972   3.112   9.554  1.00  8.31           H
ATOM    861  HA  ILE A  53      33.228   2.234  11.801  1.00  8.13           H
ATOM    862  HB  ILE A  53      30.580   3.221  11.588  1.00  7.88           H
ATOM    863 HG12 ILE A  53      32.726   4.410  12.990  1.00  9.98           H
ATOM    864 HG13 ILE A  53      32.094   4.986  11.650  1.00  9.98           H
ATOM    865 HG21 ILE A  53      30.362   2.834  13.897  0.74  6.46           H
ATOM    866 HG22 ILE A  53      30.621   1.472  13.122  1.00  6.46           H
ATOM    867 HG23 ILE A  53      31.806   2.173  13.914  0.71  6.46           H
ATOM    868 HD11 ILE A  53      31.321   6.180  13.471  1.00 14.08           H
ATOM    869 HD12 ILE A  53      30.114   5.420  12.771  1.00 14.08           H
ATOM    870 HD13 ILE A  53      30.746   4.845  14.111  0.88 14.08           H
ATOM    871  N   MET A  54      32.480  -0.087  11.609  1.00  8.47           N
ATOM    872  CA  MET A  54      32.033  -1.447  11.370  1.00  6.77           C
ATOM    873  C   MET A  54      32.087  -2.248  12.655  1.00  7.45           C
ATOM    874  O   MET A  54      32.826  -1.920  13.571  1.00  7.93           O
ATOM    875  CB  MET A  54      32.891  -2.140  10.303  1.00  8.05           C
ATOM    876  CG  MET A  54      34.278  -2.542  10.751  1.00 11.56           C
ATOM    877  SD  MET A  54      35.361  -2.783   9.304  1.00 11.59           S
ATOM    878  CE  MET A  54      36.080  -1.164   9.085  1.00 15.36           C
ATOM    879  H   MET A  54      33.137  -0.013  12.160  1.00 10.14           H
ATOM    880  HA  MET A  54      31.118  -1.426  11.050  1.00  8.11           H
ATOM    881  HB2 MET A  54      32.433  -2.945  10.015  1.00  9.64           H
ATOM    882  HB3 MET A  54      32.991  -1.537   9.550  1.00  9.64           H
ATOM    883  HG2 MET A  54      34.656  -1.842  11.305  1.00 13.85           H
ATOM    884  HG3 MET A  54      34.231  -3.377  11.243  1.00 13.85           H
ATOM    885  HE1 MET A  54      36.683  -1.187   8.325  1.00 18.42           H
ATOM    886  HE2 MET A  54      35.370  -0.523   8.925  1.00 18.42           H
ATOM    887  HE3 MET A  54      36.568  -0.925   9.888  1.00 18.42           H
ATOM    888  N   GLY A  55      31.315  -3.315  12.686  1.00  5.57           N
ATOM    889  CA  GLY A  55      31.376  -4.253  13.791  1.00  7.59           C
ATOM    890  C   GLY A  55      32.590  -5.172  13.718  1.00 10.05           C
ATOM    891  O   GLY A  55      33.261  -5.333  12.696  1.00  7.57           O
ATOM    892  H   GLY A  55      30.743  -3.522  12.078  1.00  6.67           H
ATOM    893  HA2 GLY A  55      31.413  -3.763  14.627  1.00  9.10           H
ATOM    894  HA3 GLY A  55      30.576  -4.802  13.792  1.00  9.10           H
ATOM    895  N   ARG A  56      32.888  -5.791  14.856  1.00 10.81           N
ATOM    896  CA  ARG A  56      34.091  -6.609  14.978  1.00 11.17           C
ATOM    897  C   ARG A  56      34.105  -7.747  13.974  1.00  6.73           C
ATOM    898  O   ARG A  56      35.154  -8.059  13.400  1.00 12.14           O
ATOM    899  CB  ARG A  56      34.204  -7.170  16.397  1.00 17.04           C
ATOM    900  CG  ARG A  56      35.500  -7.999  16.577  1.00 19.17           C
ATOM    901  CD  ARG A  56      35.600  -8.715  17.912  1.00 27.45           C
ATOM    902  NE  ARG A  56      34.375  -9.408  18.328  1.00 23.67           N
ATOM    903  CZ  ARG A  56      33.978 -10.613  17.923  1.00 21.38           C
ATOM    904  NH1 ARG A  56      32.868 -11.130  18.412  1.00 23.40           N
ATOM    905  NH2 ARG A  56      34.678 -11.307  17.032  1.00 31.19           N1+
ATOM    906  H   ARG A  56      32.412  -5.755  15.571  1.00 12.96           H
ATOM    907  HA  ARG A  56      34.869  -6.053  14.812  1.00 13.39           H
ATOM    908  HB2 ARG A  56      34.222  -6.436  17.031  1.00 20.43           H
ATOM    909  HB3 ARG A  56      33.446  -7.748  16.574  1.00 20.43           H
ATOM    910  HG2 ARG A  56      35.539  -8.670  15.878  1.00 22.99           H
ATOM    911  HG3 ARG A  56      36.263  -7.404  16.502  1.00 22.99           H
ATOM    912  HD2 ARG A  56      36.308  -9.377  17.856  1.00 32.93           H
ATOM    913  HD3 ARG A  56      35.817  -8.064  18.597  1.00 32.93           H
ATOM    914  HE  ARG A  56      33.866  -8.997  18.886  1.00 28.39           H
ATOM    915 HH11 ARG A  56      32.402 -10.687  18.983  1.00 28.07           H
ATOM    916 HH12 ARG A  56      32.597 -11.901  18.142  1.00 28.07           H
ATOM    917 HH21 ARG A  56      35.408 -10.984  16.714  1.00 37.41           H
ATOM    918 HH22 ARG A  56      34.403 -12.081  16.779  1.00 37.41           H
ATOM    919  N   LYS A  57      32.961  -8.400  13.765  1.00 10.95           N
ATOM    920  CA  LYS A  57      32.930  -9.547  12.863  1.00 10.12           C
ATOM    921  C   LYS A  57      33.185  -9.136  11.408  1.00 13.12           C
ATOM    922  O   LYS A  57      33.838  -9.869  10.642  1.00 10.95           O
ATOM    923  CB  LYS A  57      31.581 -10.262  12.988  1.00 11.86           C
ATOM    924  CG  LYS A  57      31.307 -10.951  14.339  1.00 18.41           C
ATOM    925  CD  LYS A  57      29.947 -11.637  14.272  1.00 21.41           C
ATOM    926  CE  LYS A  57      29.530 -12.407  15.544  1.00 37.75           C
ATOM    927  NZ  LYS A  57      29.660 -11.603  16.779  1.00 36.61           N1+
ATOM    928  H   LYS A  57      32.206  -8.203  14.125  1.00 13.13           H
ATOM    929  HA  LYS A  57      33.625 -10.171  13.124  1.00 12.13           H
ATOM    930  HB2 LYS A  57      30.875  -9.611  12.848  1.00 14.22           H
ATOM    931  HB3 LYS A  57      31.532 -10.944  12.300  1.00 14.22           H
ATOM    932  HG2 LYS A  57      31.987 -11.622  14.510  1.00 22.08           H
ATOM    933  HG3 LYS A  57      31.290 -10.290  15.048  1.00 22.08           H
ATOM    934  HD2 LYS A  57      29.271 -10.962  14.106  1.00 25.67           H
ATOM    935  HD3 LYS A  57      29.958 -12.271  13.538  1.00 25.67           H
ATOM    936  HE2 LYS A  57      28.602 -12.676  15.459  1.00 45.28           H
ATOM    937  HE3 LYS A  57      30.095 -13.191  15.637  1.00 45.28           H
ATOM    938  HZ1 LYS A  57      29.410 -12.086  17.484  1.00 43.92           H
ATOM    939  HZ2 LYS A  57      30.506 -11.349  16.889  1.00 43.92           H
ATOM    940  HZ3 LYS A  57      29.145 -10.879  16.727  1.00 43.92           H
ATOM    941  N   THR A  58      32.662  -7.990  10.983  1.00  9.57           N
ATOM    942  CA  THR A  58      32.952  -7.542   9.627  1.00 10.79           C
ATOM    943  C   THR A  58      34.423  -7.206   9.467  1.00 14.20           C
ATOM    944  O   THR A  58      35.043  -7.576   8.472  1.00 12.12           O
ATOM    945  CB  THR A  58      32.064  -6.354   9.258  1.00 11.47           C
ATOM    946  OG1 THR A  58      30.717  -6.822   9.155  1.00 10.91           O
ATOM    947  CG2 THR A  58      32.456  -5.765   7.915  1.00 14.70           C
ATOM    948  H   THR A  58      32.155  -7.469  11.443  1.00 11.46           H
ATOM    949  HA  THR A  58      32.747  -8.263   9.012  1.00 12.93           H
ATOM    950  HB  THR A  58      32.127  -5.665   9.939  1.00 13.75           H
ATOM    951  HG1 THR A  58      30.469  -7.148   9.888  1.00 13.08           H
ATOM    952 HG21 THR A  58      31.881  -5.014   7.702  1.00 17.62           H
ATOM    953 HG22 THR A  58      33.377  -5.459   7.944  1.00 17.62           H
ATOM    954 HG23 THR A  58      32.368  -6.436   7.221  1.00 17.62           H
ATOM    955  N   TRP A  59      35.005  -6.532  10.449  1.00  9.72           N
ATOM    956  CA  TRP A  59      36.442  -6.291  10.437  1.00  8.72           C
ATOM    957  C   TRP A  59      37.230  -7.589  10.277  1.00 13.96           C
ATOM    958  O   TRP A  59      38.134  -7.667   9.455  1.00 12.33           O
ATOM    959  CB  TRP A  59      36.853  -5.620  11.714  1.00  8.65           C
ATOM    960  CG  TRP A  59      38.370  -5.432  11.881  1.00 10.34           C
ATOM    961  CD1 TRP A  59      39.180  -6.179  12.684  1.00 14.36           C
ATOM    962  CD2 TRP A  59      39.213  -4.414  11.303  1.00  9.34           C
ATOM    963  NE1 TRP A  59      40.457  -5.690  12.658  1.00 13.50           N
ATOM    964  CE2 TRP A  59      40.514  -4.618  11.812  1.00  6.18           C
ATOM    965  CE3 TRP A  59      39.003  -3.337  10.412  1.00  8.08           C
ATOM    966  CZ2 TRP A  59      41.578  -3.801  11.472  1.00  9.49           C
ATOM    967  CZ3 TRP A  59      40.053  -2.545  10.083  1.00 11.66           C
ATOM    968  CH2 TRP A  59      41.330  -2.762  10.616  1.00  8.31           C
ATOM    969  H   TRP A  59      34.594  -6.205  11.130  1.00 11.64           H
ATOM    970  HA  TRP A  59      36.664  -5.705   9.697  1.00 10.45           H
ATOM    971  HB2 TRP A  59      36.443  -4.741  11.748  1.00 10.37           H
ATOM    972  HB3 TRP A  59      36.539  -6.155  12.460  1.00 10.37           H
ATOM    973  HD1 TRP A  59      38.899  -6.902  13.196  1.00 17.22           H
ATOM    974  HE1 TRP A  59      41.126  -6.024  13.084  1.00 16.19           H
ATOM    975  HE3 TRP A  59      38.154  -3.161  10.076  1.00  9.69           H
ATOM    976  HZ2 TRP A  59      42.432  -3.957  11.806  1.00 11.38           H
ATOM    977  HZ3 TRP A  59      39.920  -1.835   9.497  1.00 13.98           H
ATOM    978  HH2 TRP A  59      42.033  -2.218  10.346  1.00  9.95           H
ATOM    979  N   GLU A  60      36.926  -8.602  11.097  1.00 12.59           N
ATOM    980  CA  GLU A  60      37.661  -9.856  11.045  1.00 14.96           C
ATOM    981  C   GLU A  60      37.446 -10.620   9.749  1.00 19.28           C
ATOM    982  O   GLU A  60      38.289 -11.450   9.410  1.00 18.43           O
ATOM    983  CB  GLU A  60      37.270 -10.731  12.232  1.00 15.19           C
ATOM    984  CG  GLU A  60      37.766 -10.181  13.518  1.00 13.96           C
ATOM    985  CD  GLU A  60      37.358 -11.031  14.717  1.00 20.41           C
ATOM    986  OE1 GLU A  60      37.882 -10.781  15.808  1.00 23.12           O
ATOM    987  OE2 GLU A  60      36.500 -11.914  14.564  1.00 25.12           O1-
ATOM    988  H   GLU A  60      36.301  -8.582  11.688  1.00 15.09           H
ATOM    989  HA  GLU A  60      38.609  -9.664  11.120  1.00 17.94           H
ATOM    990  HB2 GLU A  60      36.303 -10.788  12.280  1.00 18.22           H
ATOM    991  HB3 GLU A  60      37.651 -11.615  12.115  1.00 18.22           H
ATOM    992  HG2 GLU A  60      38.734 -10.142  13.493  1.00 16.74           H
ATOM    993  HG3 GLU A  60      37.400  -9.291  13.643  1.00 16.74           H
ATOM    994  N   SER A  61      36.373 -10.328   9.000  1.00 15.11           N
ATOM    995  CA  SER A  61      36.136 -10.955   7.708  1.00 13.46           C
ATOM    996  C   SER A  61      37.033 -10.399   6.610  1.00 19.88           C
ATOM    997  O   SER A  61      37.113 -11.018   5.545  1.00 21.24           O
ATOM    998  CB  SER A  61      34.654 -10.802   7.314  1.00 16.77           C
ATOM    999  OG  SER A  61      34.375  -9.555   6.653  1.00 15.94           O
ATOM   1000  H   SER A  61      35.766  -9.763   9.228  1.00 18.11           H
ATOM   1001  HA  SER A  61      36.323 -11.904   7.786  1.00 16.13           H
ATOM   1002  HB2 SER A  61      34.416 -11.528   6.716  1.00 20.10           H
ATOM   1003  HB3 SER A  61      34.114 -10.853   8.118  1.00 20.10           H
ATOM   1004  HG  SER A  61      34.568  -8.913   7.158  1.00 19.11           H
ATOM   1005  N   ILE A  62      37.699  -9.265   6.832  1.00 13.92           N
ATOM   1006  CA  ILE A  62      38.659  -8.730   5.859  1.00 14.21           C
ATOM   1007  C   ILE A  62      39.977  -9.478   6.037  1.00 14.66           C
ATOM   1008  O   ILE A  62      40.468  -9.583   7.170  1.00 12.19           O
ATOM   1009  CB  ILE A  62      38.867  -7.233   6.062  1.00  9.46           C
ATOM   1010  CG1 ILE A  62      37.505  -6.488   6.066  1.00 14.85           C
ATOM   1011  CG2 ILE A  62      39.742  -6.662   4.975  1.00 17.78           C
ATOM   1012  CD1 ILE A  62      37.619  -5.110   6.623  1.00 14.95           C
ATOM   1013  H   ILE A  62      37.615  -8.784   7.540  1.00 16.69           H
ATOM   1014  HA  ILE A  62      38.333  -8.881   4.958  1.00 17.04           H
ATOM   1015  HB  ILE A  62      39.302  -7.093   6.917  1.00 11.34           H
ATOM   1016 HG12 ILE A  62      37.178  -6.419   5.155  1.00 17.80           H
ATOM   1017 HG13 ILE A  62      36.874  -6.983   6.611  1.00 17.80           H
ATOM   1018 HG21 ILE A  62      39.857  -5.712   5.130  1.00 21.33           H
ATOM   1019 HG22 ILE A  62      40.604  -7.108   4.997  1.00 21.33           H
ATOM   1020 HG23 ILE A  62      39.316  -6.809   4.117  1.00 21.33           H
ATOM   1021 HD11 ILE A  62      36.746  -4.689   6.604  1.00 17.92           H
ATOM   1022 HD12 ILE A  62      37.940  -5.165   7.537  1.00 17.92           H
ATOM   1023 HD13 ILE A  62      38.244  -4.602   6.083  1.00 17.92           H
ATOM   1024  N   PRO A  63      40.585 -10.003   4.983  1.00 18.15           N
ATOM   1025  CA  PRO A  63      41.894 -10.648   5.170  1.00 18.67           C
ATOM   1026  C   PRO A  63      42.879  -9.648   5.748  1.00 15.00           C
ATOM   1027  O   PRO A  63      42.880  -8.475   5.379  1.00 15.57           O
ATOM   1028  CB  PRO A  63      42.277 -11.108   3.752  1.00 18.12           C
ATOM   1029  CG  PRO A  63      40.969 -11.225   3.017  1.00 20.26           C
ATOM   1030  CD  PRO A  63      40.117 -10.081   3.587  1.00 15.36           C
ATOM   1031  HA  PRO A  63      41.820 -11.416   5.758  1.00 22.39           H
ATOM   1032  HB2 PRO A  63      42.847 -10.444   3.335  1.00 21.73           H
ATOM   1033  HB3 PRO A  63      42.724 -11.967   3.797  1.00 21.73           H
ATOM   1034  HG2 PRO A  63      41.114 -11.108   2.065  1.00 24.30           H
ATOM   1035  HG3 PRO A  63      40.562 -12.086   3.203  1.00 24.30           H
ATOM   1036  HD2 PRO A  63      40.302  -9.252   3.118  1.00 18.42           H
ATOM   1037  HD3 PRO A  63      39.174 -10.309   3.555  1.00 18.42           H
ATOM   1038  N   GLN A  64      43.705 -10.116   6.690  1.00 16.74           N
ATOM   1039  CA  GLN A  64      44.510  -9.192   7.497  1.00 13.40           C
ATOM   1040  C   GLN A  64      45.399  -8.288   6.652  1.00 15.31           C
ATOM   1041  O   GLN A  64      45.643  -7.141   7.033  1.00 13.37           O
ATOM   1042  CB  GLN A  64      45.332  -9.966   8.545  1.00 22.07           C
ATOM   1043  CG  GLN A  64      46.426 -10.915   8.079  1.00 22.41           C
ATOM   1044  CD  GLN A  64      47.130 -11.601   9.274  1.00 21.02           C
ATOM   1045  OE1 GLN A  64      46.502 -12.334  10.031  1.00 18.96           O
ATOM   1046  NE2 GLN A  64      48.416 -11.320   9.461  1.00 25.34           N
ATOM   1047  H   GLN A  64      43.817 -10.947   6.879  1.00 20.07           H
ATOM   1048  HA  GLN A  64      43.902  -8.615   7.984  1.00 16.06           H
ATOM   1049  HB2 GLN A  64      45.758  -9.314   9.124  1.00 26.47           H
ATOM   1050  HB3 GLN A  64      44.712 -10.495   9.073  1.00 26.47           H
ATOM   1051  HG2 GLN A  64      46.035 -11.605   7.520  1.00 26.87           H
ATOM   1052  HG3 GLN A  64      47.091 -10.416   7.580  1.00 26.87           H
ATOM   1053 HE21 GLN A  64      48.819 -10.778   8.929  1.00 30.40           H
ATOM   1054 HE22 GLN A  64      48.844 -11.680  10.114  1.00 30.40           H
ATOM   1055  N   LYS A  65      45.826  -8.743   5.475  1.00 14.14           N
ATOM   1056  CA  LYS A  65      46.661  -7.935   4.580  1.00 20.27           C
ATOM   1057  C   LYS A  65      45.912  -6.769   3.940  1.00 18.55           C
ATOM   1058  O   LYS A  65      46.556  -5.808   3.517  1.00 20.61           O
ATOM   1059  CB  LYS A  65      47.260  -8.801   3.463  1.00 21.16           C
ATOM   1060  CG  LYS A  65      47.426 -10.280   3.827  1.00 39.66           C
ATOM   1061  CD  LYS A  65      46.090 -11.145   3.711  1.00 28.01           C
ATOM   1062  CE  LYS A  65      46.065 -12.229   4.790  1.00 24.55           C
ATOM   1063  NZ  LYS A  65      44.684 -12.722   5.258  1.00 35.16           N
ATOM   1064  H   LYS A  65      45.645  -9.526   5.166  1.00 16.95           H
ATOM   1065  HA  LYS A  65      47.396  -7.565   5.093  1.00 24.31           H
ATOM   1066  HB2 LYS A  65      48.137  -8.453   3.237  1.00 25.38           H
ATOM   1067  HB3 LYS A  65      46.679  -8.752   2.687  1.00 25.38           H
ATOM   1068  HG2 LYS A  65      47.737 -10.341   4.744  1.00 47.58           H
ATOM   1069  HG3 LYS A  65      48.083 -10.674   3.232  1.00 47.58           H
ATOM   1070  HD2 LYS A  65      46.057 -11.574   2.842  1.00 33.60           H
ATOM   1071  HD3 LYS A  65      45.319 -10.569   3.836  1.00 33.60           H
ATOM   1072  HE2 LYS A  65      46.525 -11.886   5.572  1.00 29.45           H
ATOM   1073  HE3 LYS A  65      46.543 -13.001   4.451  1.00 29.45           H
ATOM   1074  HZ1 LYS A  65      44.779 -13.303   5.926  1.00 42.18           H
ATOM   1075  HZ2 LYS A  65      44.259 -13.120   4.586  1.00 42.18           H
ATOM   1076  N   PHE A  66      44.579  -6.802   3.881  1.00 17.58           N
ATOM   1077  CA  PHE A  66      43.810  -5.763   3.202  1.00 18.87           C
ATOM   1078  C   PHE A  66      43.052  -4.870   4.188  1.00 18.62           C
ATOM   1079  O   PHE A  66      42.153  -4.115   3.792  1.00 15.51           O
ATOM   1080  CB  PHE A  66      42.828  -6.369   2.193  1.00 22.81           C
ATOM   1081  CG  PHE A  66      43.455  -7.370   1.242  1.00 28.89           C
ATOM   1082  CD1 PHE A  66      44.626  -7.081   0.540  1.00 36.85           C
ATOM   1083  CD2 PHE A  66      42.871  -8.617   1.077  1.00 38.69           C
ATOM   1084  CE1 PHE A  66      45.194  -8.027  -0.313  1.00 35.65           C
ATOM   1085  CE2 PHE A  66      43.436  -9.569   0.229  1.00 42.69           C
ATOM   1086  CZ  PHE A  66      44.597  -9.271  -0.461  1.00 41.38           C
ATOM   1087  H   PHE A  66      44.095  -7.421   4.229  1.00 21.08           H
ATOM   1088  HA  PHE A  66      44.425  -5.198   2.709  1.00 22.63           H
ATOM   1089  HB2 PHE A  66      42.123  -6.825   2.679  1.00 27.36           H
ATOM   1090  HB3 PHE A  66      42.448  -5.654   1.659  1.00 27.36           H
ATOM   1091  HD1 PHE A  66      45.032  -6.251   0.644  1.00 44.20           H
ATOM   1092  HD2 PHE A  66      42.095  -8.824   1.545  1.00 46.41           H
ATOM   1093  HE1 PHE A  66      45.974  -7.826  -0.779  1.00 42.76           H
ATOM   1094  HE2 PHE A  66      43.031 -10.400   0.125  1.00 51.21           H
ATOM   1095  HZ  PHE A  66      44.970  -9.900  -1.036  1.00 49.64           H
ATOM   1096  N   ARG A  67      43.406  -4.933   5.463  1.00 17.51           N
ATOM   1097  CA  ARG A  67      42.877  -3.996   6.414  1.00 13.75           C
ATOM   1098  C   ARG A  67      44.025  -3.236   7.066  1.00 13.16           C
ATOM   1099  O   ARG A  67      45.158  -3.745   7.122  1.00 13.90           O
ATOM   1100  CB  ARG A  67      42.001  -4.702   7.456  1.00 20.49           C
ATOM   1101  CG  ARG A  67      42.659  -5.691   8.325  1.00 13.74           C
ATOM   1102  CD  ARG A  67      41.673  -6.736   8.884  1.00 15.52           C
ATOM   1103  NE  ARG A  67      42.197  -7.310  10.101  1.00 17.37           N
ATOM   1104  CZ  ARG A  67      42.042  -8.561  10.510  1.00 14.38           C
ATOM   1105  NH1 ARG A  67      41.370  -9.457   9.808  1.00 15.35           N
ATOM   1106  NH2 ARG A  67      42.598  -8.913  11.641  1.00 16.32           N1+
ATOM   1107  H   ARG A  67      43.950  -5.511   5.794  1.00 20.99           H
ATOM   1108  HA  ARG A  67      42.322  -3.353   5.945  1.00 16.48           H
ATOM   1109  HB2 ARG A  67      41.616  -4.026   8.034  1.00 24.57           H
ATOM   1110  HB3 ARG A  67      41.288  -5.165   6.987  1.00 24.57           H
ATOM   1111  HG2 ARG A  67      43.337  -6.160   7.814  1.00 16.47           H
ATOM   1112  HG3 ARG A  67      43.067  -5.231   9.075  1.00 16.47           H
ATOM   1113  HD2 ARG A  67      40.825  -6.309   9.084  1.00 18.61           H
ATOM   1114  HD3 ARG A  67      41.551  -7.447   8.235  1.00 18.61           H
ATOM   1115  HE  ARG A  67      42.655  -6.789  10.610  1.00 20.83           H
ATOM   1116 HH11 ARG A  67      41.006  -9.234   9.062  1.00 18.41           H
ATOM   1117 HH12 ARG A  67      41.291 -10.261  10.102  1.00 18.41           H
ATOM   1118 HH21 ARG A  67      43.038  -8.335  12.102  1.00 19.57           H
ATOM   1119 HH22 ARG A  67      42.513  -9.719  11.930  1.00 19.57           H
ATOM   1120  N   PRO A  68      43.800  -1.990   7.516  1.00 11.21           N
ATOM   1121  CA  PRO A  68      42.539  -1.227   7.407  1.00 14.48           C
ATOM   1122  C   PRO A  68      42.154  -0.898   5.972  1.00 14.27           C
ATOM   1123  O   PRO A  68      42.995  -0.938   5.057  1.00 13.50           O
ATOM   1124  CB  PRO A  68      42.830   0.066   8.168  1.00 10.93           C
ATOM   1125  CG  PRO A  68      44.302   0.253   8.123  1.00 12.04           C
ATOM   1126  CD  PRO A  68      44.923  -1.118   7.911  1.00 14.24           C
ATOM   1127  HA  PRO A  68      41.812  -1.703   7.839  1.00 17.36           H
ATOM   1128  HB2 PRO A  68      42.380   0.806   7.732  1.00 13.10           H
ATOM   1129  HB3 PRO A  68      42.527  -0.023   9.085  1.00 13.10           H
ATOM   1130  HG2 PRO A  68      44.528   0.843   7.387  1.00 14.44           H
ATOM   1131  HG3 PRO A  68      44.603   0.633   8.963  1.00 14.44           H
ATOM   1132  HD2 PRO A  68      45.582  -1.080   7.200  1.00 17.07           H
ATOM   1133  HD3 PRO A  68      45.318  -1.437   8.738  1.00 17.07           H
ATOM   1134  N   LEU A  69      40.869  -0.584   5.767  1.00 12.06           N
ATOM   1135  CA  LEU A  69      40.476  -0.088   4.460  1.00 10.65           C
ATOM   1136  C   LEU A  69      41.244   1.207   4.167  1.00 10.63           C
ATOM   1137  O   LEU A  69      41.291   2.112   5.013  1.00 10.96           O
ATOM   1138  CB  LEU A  69      38.968   0.112   4.403  1.00 10.42           C
ATOM   1139  CG  LEU A  69      38.152  -1.161   4.610  1.00 15.18           C
ATOM   1140  CD1 LEU A  69      36.650  -0.818   4.516  1.00 17.05           C
ATOM   1141  CD2 LEU A  69      38.462  -2.245   3.628  1.00 19.01           C
ATOM   1142  H   LEU A  69      40.236  -0.649   6.345  1.00 14.45           H
ATOM   1143  HA  LEU A  69      40.719  -0.742   3.785  1.00 12.77           H
ATOM   1144  HB2 LEU A  69      38.712   0.742   5.095  1.00 12.49           H
ATOM   1145  HB3 LEU A  69      38.736   0.472   3.532  1.00 12.49           H
ATOM   1146  HG  LEU A  69      38.325  -1.505   5.500  1.00 18.20           H
ATOM   1147 HD11 LEU A  69      36.132  -1.628   4.648  1.00 20.45           H
ATOM   1148 HD12 LEU A  69      36.430  -0.169   5.203  1.00 20.45           H
ATOM   1149 HD13 LEU A  69      36.465  -0.447   3.639  1.00 20.45           H
ATOM   1150 HD21 LEU A  69      37.907  -3.016   3.823  1.00 22.80           H
ATOM   1151 HD22 LEU A  69      38.276  -1.921   2.732  1.00 22.80           H
ATOM   1152 HD23 LEU A  69      39.399  -2.483   3.706  1.00 22.80           H
ATOM   1153  N   PRO A  70      41.896   1.319   3.024  1.00 10.20           N
ATOM   1154  CA  PRO A  70      42.752   2.483   2.788  1.00 14.87           C
ATOM   1155  C   PRO A  70      41.982   3.775   2.603  1.00 14.54           C
ATOM   1156  O   PRO A  70      40.842   3.800   2.140  1.00 11.88           O
ATOM   1157  CB  PRO A  70      43.490   2.113   1.501  1.00 22.58           C
ATOM   1158  CG  PRO A  70      42.590   1.137   0.846  1.00 20.51           C
ATOM   1159  CD  PRO A  70      42.041   0.324   1.948  1.00 17.32           C
ATOM   1160  HA  PRO A  70      43.391   2.586   3.510  1.00 17.83           H
ATOM   1161  HB2 PRO A  70      43.607   2.902   0.948  1.00 27.08           H
ATOM   1162  HB3 PRO A  70      44.345   1.708   1.715  1.00 27.08           H
ATOM   1163  HG2 PRO A  70      41.881   1.607   0.380  1.00 24.59           H
ATOM   1164  HG3 PRO A  70      43.099   0.584   0.232  1.00 24.59           H
ATOM   1165  HD2 PRO A  70      41.178  -0.044   1.704  1.00 20.77           H
ATOM   1166  HD3 PRO A  70      42.669  -0.369   2.207  1.00 20.77           H
ATOM   1167  N   ASP A  71      42.643   4.864   2.985  1.00 11.42           N
ATOM   1168  CA  ASP A  71      42.222   6.221   2.715  1.00 10.03           C
ATOM   1169  C   ASP A  71      41.024   6.649   3.542  1.00 12.50           C
ATOM   1170  O   ASP A  71      40.490   7.729   3.314  1.00 15.51           O
ATOM   1171  CB  ASP A  71      41.916   6.416   1.227  1.00 15.73           C
ATOM   1172  CG  ASP A  71      43.096   6.063   0.345  1.00 27.99           C
ATOM   1173  OD1 ASP A  71      44.231   6.441   0.703  1.00 28.19           O
ATOM   1174  OD2 ASP A  71      42.878   5.402  -0.690  1.00 29.71           O1-
ATOM   1175  H   ASP A  71      43.380   4.830   3.427  1.00 13.69           H
ATOM   1176  HA  ASP A  71      42.954   6.816   2.940  1.00 12.02           H
ATOM   1177  HB2 ASP A  71      41.172   5.845   0.978  1.00 18.86           H
ATOM   1178  HB3 ASP A  71      41.689   7.346   1.069  1.00 18.86           H
ATOM   1179  N   ARG A  72      40.594   5.829   4.490  1.00 10.11           N
ATOM   1180  CA  ARG A  72      39.537   6.180   5.431  1.00  9.43           C
ATOM   1181  C   ARG A  72      39.982   5.868   6.850  1.00 11.59           C
ATOM   1182  O   ARG A  72      40.773   4.954   7.076  1.00 10.14           O
ATOM   1183  CB  ARG A  72      38.261   5.411   5.122  1.00 10.00           C
ATOM   1184  CG  ARG A  72      37.629   5.842   3.813  1.00 14.63           C
ATOM   1185  CD  ARG A  72      37.006   4.690   3.065  1.00 11.74           C
ATOM   1186  NE  ARG A  72      37.991   3.777   2.475  1.00 10.60           N
ATOM   1187  CZ  ARG A  72      37.715   2.694   1.752  1.00 12.34           C
ATOM   1188  NH1 ARG A  72      36.481   2.333   1.496  1.00 12.02           N
ATOM   1189  NH2 ARG A  72      38.714   1.949   1.267  1.00 14.39           N1+
ATOM   1190  H   ARG A  72      40.909   5.038   4.613  1.00 12.12           H
ATOM   1191  HA  ARG A  72      39.349   7.129   5.369  1.00 11.30           H
ATOM   1192  HB2 ARG A  72      38.468   4.466   5.059  1.00 11.98           H
ATOM   1193  HB3 ARG A  72      37.618   5.565   5.831  1.00 11.98           H
ATOM   1194  HG2 ARG A  72      36.934   6.493   3.996  1.00 17.55           H
ATOM   1195  HG3 ARG A  72      38.312   6.234   3.246  1.00 17.55           H
ATOM   1196  HD2 ARG A  72      36.455   4.178   3.678  1.00 14.07           H
ATOM   1197  HD3 ARG A  72      36.458   5.043   2.346  1.00 14.07           H
ATOM   1198  HE  ARG A  72      38.821   3.958   2.608  1.00 12.70           H
ATOM   1199 HH11 ARG A  72      35.825   2.800   1.798  1.00 14.41           H
ATOM   1200 HH12 ARG A  72      36.328   1.629   1.027  1.00 14.41           H
ATOM   1201 HH21 ARG A  72      39.530   2.169   1.424  1.00 17.25           H
ATOM   1202 HH22 ARG A  72      38.539   1.248   0.801  1.00 17.25           H
ATOM   1203  N   LEU A  73      39.489   6.657   7.806  1.00  7.81           N
ATOM   1204  CA  LEU A  73      39.640   6.296   9.210  1.00  9.11           C
ATOM   1205  C   LEU A  73      38.743   5.086   9.502  1.00 11.06           C
ATOM   1206  O   LEU A  73      37.531   5.153   9.277  1.00  9.66           O
ATOM   1207  CB  LEU A  73      39.264   7.468  10.118  1.00  7.58           C
ATOM   1208  CG  LEU A  73      39.225   7.215  11.625  1.00 16.52           C
ATOM   1209  CD1 LEU A  73      40.502   6.649  12.132  1.00 16.44           C
ATOM   1210  CD2 LEU A  73      38.924   8.531  12.317  1.00 17.67           C
ATOM   1211  H   LEU A  73      39.070   7.395   7.668  1.00  9.35           H
ATOM   1212  HA  LEU A  73      40.562   6.049   9.386  1.00 10.92           H
ATOM   1213  HB2 LEU A  73      39.904   8.181   9.968  1.00  9.08           H
ATOM   1214  HB3 LEU A  73      38.381   7.775   9.860  1.00  9.08           H
ATOM   1215  HG  LEU A  73      38.511   6.591  11.829  1.00 19.82           H
ATOM   1216 HD11 LEU A  73      40.426   6.507  13.089  1.00 19.72           H
ATOM   1217 HD12 LEU A  73      40.673   5.805  11.685  1.00 19.72           H
ATOM   1218 HD13 LEU A  73      41.220   7.274  11.946  1.00 19.72           H
ATOM   1219 HD21 LEU A  73      38.897   8.384  13.276  1.00 21.19           H
ATOM   1220 HD22 LEU A  73      39.622   9.169  12.100  1.00 21.19           H
ATOM   1221 HD23 LEU A  73      38.066   8.861  12.008  1.00 21.19           H
ATOM   1222  N   ASN A  74      39.317   3.988  10.026  1.00 10.21           N
ATOM   1223  CA  ASN A  74      38.545   2.785  10.341  1.00  6.11           C
ATOM   1224  C   ASN A  74      38.233   2.755  11.845  1.00  6.94           C
ATOM   1225  O   ASN A  74      39.143   2.819  12.671  1.00 10.88           O
ATOM   1226  CB  ASN A  74      39.268   1.477   9.989  1.00  5.08           C
ATOM   1227  CG  ASN A  74      39.447   1.210   8.478  1.00  6.37           C
ATOM   1228  OD1 ASN A  74      39.294   0.070   8.034  1.00 10.69           O
ATOM   1229  ND2 ASN A  74      39.846   2.214   7.722  1.00 10.86           N
ATOM   1230  H   ASN A  74      40.156   3.920  10.206  1.00 12.24           H
ATOM   1231  HA  ASN A  74      37.705   2.808   9.856  1.00  7.32           H
ATOM   1232  HB2 ASN A  74      40.151   1.496  10.389  1.00  6.08           H
ATOM   1233  HB3 ASN A  74      38.761   0.737  10.358  1.00  6.08           H
ATOM   1234 HD21 ASN A  74      39.955   2.099   6.877  1.00 13.01           H
ATOM   1235 HD22 ASN A  74      39.997   2.984   8.074  1.00 13.01           H
ATOM   1236  N   ILE A  75      36.970   2.558  12.176  1.00  4.92           N
ATOM   1237  CA  ILE A  75      36.494   2.471  13.552  1.00  5.74           C
ATOM   1238  C   ILE A  75      35.836   1.108  13.709  1.00  6.92           C
ATOM   1239  O   ILE A  75      34.928   0.757  12.946  1.00  7.75           O
ATOM   1240  CB  ILE A  75      35.501   3.605  13.878  1.00  7.34           C
ATOM   1241  CG1 ILE A  75      36.176   4.984  13.824  1.00 11.63           C
ATOM   1242  CG2 ILE A  75      34.944   3.408  15.232  1.00  9.20           C
ATOM   1243  CD1 ILE A  75      35.193   6.150  13.868  1.00 14.83           C
ATOM   1244  H   ILE A  75      36.341   2.468  11.598  1.00  5.89           H
ATOM   1245  HA  ILE A  75      37.245   2.528  14.163  1.00  6.88           H
ATOM   1246  HB  ILE A  75      34.776   3.584  13.233  1.00  8.79           H
ATOM   1247 HG12 ILE A  75      36.773   5.070  14.583  1.00 13.95           H
ATOM   1248 HG13 ILE A  75      36.682   5.053  12.999  1.00 13.95           H
ATOM   1249 HG21 ILE A  75      34.322   4.126  15.425  1.00 11.03           H
ATOM   1250 HG22 ILE A  75      34.484   2.554  15.263  1.00 11.03           H
ATOM   1251 HG23 ILE A  75      35.670   3.417  15.875  1.00 11.03           H
ATOM   1252 HD11 ILE A  75      35.688   6.983  13.830  1.00 17.78           H
ATOM   1253 HD12 ILE A  75      34.594   6.086  13.107  1.00 17.78           H
ATOM   1254 HD13 ILE A  75      34.685   6.103  14.694  1.00 17.78           H
ATOM   1255  N   ILE A  76      36.293   0.320  14.678  1.00  6.93           N
ATOM   1256  CA  ILE A  76      35.758  -1.018  14.881  1.00  6.98           C
ATOM   1257  C   ILE A  76      35.093  -1.038  16.244  1.00  9.27           C
ATOM   1258  O   ILE A  76      35.711  -0.637  17.240  1.00  8.99           O
ATOM   1259  CB  ILE A  76      36.836  -2.121  14.817  1.00 13.37           C
ATOM   1260  CG1 ILE A  76      37.598  -2.072  13.500  1.00 14.65           C
ATOM   1261  CG2 ILE A  76      36.222  -3.487  14.942  1.00  9.61           C
ATOM   1262  CD1 ILE A  76      38.849  -1.273  13.592  1.00 16.84           C
ATOM   1263  H   ILE A  76      36.914   0.539  15.232  1.00  8.30           H
ATOM   1264  HA  ILE A  76      35.086  -1.204  14.207  1.00  8.36           H
ATOM   1265  HB  ILE A  76      37.461  -1.990  15.546  1.00 16.03           H
ATOM   1266 HG12 ILE A  76      37.837  -2.976  13.239  1.00 17.56           H
ATOM   1267 HG13 ILE A  76      37.033  -1.669  12.822  1.00 17.56           H
ATOM   1268 HG21 ILE A  76      36.925  -4.154  14.898  1.00 11.51           H
ATOM   1269 HG22 ILE A  76      35.760  -3.549  15.793  1.00 11.51           H
ATOM   1270 HG23 ILE A  76      35.594  -3.619  14.215  1.00 11.51           H
ATOM   1271 HD11 ILE A  76      39.290  -1.278  12.728  1.00 20.19           H
ATOM   1272 HD12 ILE A  76      38.624  -0.364  13.845  1.00 20.19           H
ATOM   1273 HD13 ILE A  76      39.428  -1.670  14.262  1.00 20.19           H
ATOM   1274  N   LEU A  77      33.836  -1.468  16.279  1.00  9.74           N
ATOM   1275  CA  LEU A  77      33.071  -1.549  17.514  1.00  9.97           C
ATOM   1276  C   LEU A  77      33.035  -2.977  18.032  1.00 10.70           C
ATOM   1277  O   LEU A  77      32.694  -3.902  17.291  1.00 12.61           O
ATOM   1278  CB  LEU A  77      31.626  -1.052  17.328  1.00 10.05           C
ATOM   1279  CG  LEU A  77      31.434   0.367  16.802  1.00 12.79           C
ATOM   1280  CD1 LEU A  77      29.952   0.696  16.691  1.00 18.41           C
ATOM   1281  CD2 LEU A  77      32.149   1.376  17.674  1.00 13.11           C
ATOM   1282  H   LEU A  77      33.397  -1.723  15.585  1.00 11.68           H
ATOM   1283  HA  LEU A  77      33.496  -0.995  18.187  1.00 11.95           H
ATOM   1284  HB2 LEU A  77      31.181  -1.649  16.706  1.00 12.05           H
ATOM   1285  HB3 LEU A  77      31.180  -1.099  18.188  1.00 12.05           H
ATOM   1286  HG  LEU A  77      31.816   0.422  15.912  1.00 15.34           H
ATOM   1287 HD11 LEU A  77      29.855   1.601  16.355  1.00 22.08           H
ATOM   1288 HD12 LEU A  77      29.534   0.069  16.080  1.00 22.08           H
ATOM   1289 HD13 LEU A  77      29.546   0.623  17.569  1.00 22.08           H
ATOM   1290 HD21 LEU A  77      32.006   2.264  17.311  1.00 15.72           H
ATOM   1291 HD22 LEU A  77      31.791   1.324  18.574  1.00 15.72           H
ATOM   1292 HD23 LEU A  77      33.097   1.170  17.682  1.00 15.72           H
ATOM   1293  N   SER A  78      33.322  -3.130  19.335  1.00  9.45           N
ATOM   1294  CA  SER A  78      33.104  -4.359  20.079  1.00 11.90           C
ATOM   1295  C   SER A  78      32.663  -3.944  21.475  1.00  9.98           C
ATOM   1296  O   SER A  78      33.165  -2.962  22.009  1.00 10.44           O
ATOM   1297  CB  SER A  78      34.400  -5.222  20.158  1.00 13.17           C
ATOM   1298  OG  SER A  78      34.290  -6.216  21.147  1.00 13.80           O
ATOM   1299  H   SER A  78      33.657  -2.503  19.818  1.00 11.32           H
ATOM   1300  HA  SER A  78      32.399  -4.881  19.664  1.00 14.27           H
ATOM   1301  HB2 SER A  78      34.548  -5.648  19.299  1.00 15.79           H
ATOM   1302  HB3 SER A  78      35.150  -4.645  20.373  1.00 15.79           H
ATOM   1303  HG  SER A  78      33.645  -6.725  20.973  1.00 16.54           H
ATOM   1304  N   ARG A  79      31.757  -4.701  22.066  1.00 11.51           N
ATOM   1305  CA  ARG A  79      31.386  -4.410  23.446  1.00 14.94           C
ATOM   1306  C   ARG A  79      32.540  -4.678  24.422  1.00 15.57           C
ATOM   1307  O   ARG A  79      32.529  -4.169  25.554  1.00 18.07           O
ATOM   1308  CB  ARG A  79      30.128  -5.222  23.768  1.00 19.84           C
ATOM   1309  CG  ARG A  79      28.900  -4.629  23.067  1.00 23.67           C
ATOM   1310  CD  ARG A  79      27.666  -5.462  23.217  0.78 22.94           C
ATOM   1311  NE  ARG A  79      27.718  -6.637  22.367  0.57 28.08           N
ATOM   1312  CZ  ARG A  79      26.920  -6.855  21.327  0.95 20.51           C
ATOM   1313  NH1 ARG A  79      25.957  -5.984  21.002  0.78 23.12           N
ATOM   1314  NH2 ARG A  79      27.081  -7.972  20.642  0.37 24.81           N1+
ATOM   1315  H   ARG A  79      31.351  -5.370  21.708  1.00 13.80           H
ATOM   1316  HA  ARG A  79      31.156  -3.470  23.515  1.00 17.91           H
ATOM   1317  HB2 ARG A  79      30.245  -6.134  23.458  1.00 23.79           H
ATOM   1318  HB3 ARG A  79      29.971  -5.208  24.725  1.00 23.79           H
ATOM   1319  HG2 ARG A  79      28.716  -3.754  23.445  1.00 28.39           H
ATOM   1320  HG3 ARG A  79      29.090  -4.545  22.120  1.00 28.39           H
ATOM   1321  HD2 ARG A  79      27.587  -5.755  24.138  0.54 27.51           H
ATOM   1322  HD3 ARG A  79      26.891  -4.936  22.963  1.00 27.51           H
ATOM   1323  HE  ARG A  79      28.308  -7.235  22.549  1.00 33.68           H
ATOM   1324 HH11 ARG A  79      25.860  -5.261  21.458  1.00 27.73           H
ATOM   1325 HH12 ARG A  79      25.444  -6.141  20.330  1.00 27.73           H
ATOM   1326 HH21 ARG A  79      27.699  -8.527  20.864  1.00 29.76           H
ATOM   1327 HH22 ARG A  79      26.573  -8.140  19.969  0.00 29.76           H
ATOM   1328  N   SER A  80      33.530  -5.469  24.010  1.00 13.97           N
ATOM   1329  CA  SER A  80      34.718  -5.746  24.806  1.00 20.50           C
ATOM   1330  C   SER A  80      35.836  -4.717  24.672  1.00 20.36           C
ATOM   1331  O   SER A  80      36.839  -4.839  25.377  1.00 24.71           O
ATOM   1332  CB  SER A  80      35.297  -7.104  24.411  1.00 17.72           C
ATOM   1333  OG  SER A  80      34.553  -8.139  25.023  1.00 34.69           O
ATOM   1334  H   SER A  80      33.532  -5.869  23.248  1.00 16.75           H
ATOM   1335  HA  SER A  80      34.465  -5.789  25.741  1.00 24.59           H
ATOM   1336  HB2 SER A  80      35.248  -7.204  23.447  1.00 21.24           H
ATOM   1337  HB3 SER A  80      36.219  -7.156  24.707  1.00 21.24           H
ATOM   1338  HG  SER A  80      34.870  -8.886  24.807  1.00 41.62           H
ATOM   1339  N   TYR A  81      35.735  -3.738  23.774  1.00 15.31           N
ATOM   1340  CA  TYR A  81      36.853  -2.831  23.542  1.00 14.90           C
ATOM   1341  C   TYR A  81      36.858  -1.638  24.471  1.00 15.06           C
ATOM   1342  O   TYR A  81      35.825  -0.995  24.700  1.00 16.86           O
ATOM   1343  CB  TYR A  81      36.850  -2.288  22.102  1.00 15.61           C
ATOM   1344  CG  TYR A  81      37.306  -3.216  21.007  1.00 15.33           C
ATOM   1345  CD1 TYR A  81      37.997  -4.398  21.275  1.00 17.38           C
ATOM   1346  CD2 TYR A  81      37.078  -2.879  19.668  1.00 13.29           C
ATOM   1347  CE1 TYR A  81      38.415  -5.200  20.278  1.00 15.24           C
ATOM   1348  CE2 TYR A  81      37.496  -3.688  18.662  1.00 15.65           C
ATOM   1349  CZ  TYR A  81      38.171  -4.843  18.955  1.00 19.26           C
ATOM   1350  OH  TYR A  81      38.597  -5.677  17.935  1.00 19.89           O
ATOM   1351  H   TYR A  81      35.040  -3.580  23.293  1.00 18.36           H
ATOM   1352  HA  TYR A  81      37.682  -3.316  23.676  1.00 17.87           H
ATOM   1353  HB2 TYR A  81      35.944  -2.018  21.886  1.00 18.71           H
ATOM   1354  HB3 TYR A  81      37.429  -1.510  22.075  1.00 18.71           H
ATOM   1355  HD1 TYR A  81      38.168  -4.637  22.158  1.00 20.84           H
ATOM   1356  HD2 TYR A  81      36.626  -2.093  19.465  1.00 15.93           H
ATOM   1357  HE1 TYR A  81      38.869  -5.988  20.473  1.00 18.27           H
ATOM   1358  HE2 TYR A  81      37.333  -3.454  17.777  1.00 18.77           H
ATOM   1359  HH  TYR A  81      38.389  -5.349  17.190  1.00 23.85           H
ATOM   1360  N   GLU A  82      38.050  -1.292  24.946  1.00 18.94           N
ATOM   1361  CA  GLU A  82      38.259   0.054  25.468  1.00 22.80           C
ATOM   1362  C   GLU A  82      38.329   1.055  24.318  1.00 20.54           C
ATOM   1363  O   GLU A  82      38.627   0.707  23.175  1.00 22.11           O
ATOM   1364  CB  GLU A  82      39.543   0.125  26.292  1.00 31.20           C
ATOM   1365  CG  GLU A  82      39.558  -0.804  27.501  1.00 30.01           C
ATOM   1366  CD  GLU A  82      38.409  -0.522  28.428  1.00 38.89           C
ATOM   1367  OE1 GLU A  82      37.683  -1.473  28.831  1.00 42.69           O
ATOM   1368  OE2 GLU A  82      38.221   0.672  28.721  1.00 39.98           O1-
ATOM   1369  H   GLU A  82      38.740  -1.805  24.977  1.00 22.71           H
ATOM   1370  HA  GLU A  82      37.515   0.297  26.040  1.00 27.34           H
ATOM   1371  HB2 GLU A  82      40.291  -0.117  25.724  1.00 37.43           H
ATOM   1372  HB3 GLU A  82      39.657   1.032  26.614  1.00 37.43           H
ATOM   1373  HG2 GLU A  82      39.488  -1.723  27.200  1.00 35.99           H
ATOM   1374  HG3 GLU A  82      40.384  -0.674  27.994  1.00 35.99           H
ATOM   1375  N   ASN A  83      38.027   2.313  24.621  1.00 12.96           N
ATOM   1376  CA  ASN A  83      38.107   3.363  23.614  1.00 17.90           C
ATOM   1377  C   ASN A  83      39.575   3.756  23.460  1.00 27.23           C
ATOM   1378  O   ASN A  83      40.160   4.354  24.362  1.00 26.63           O
ATOM   1379  CB  ASN A  83      37.197   4.529  24.003  1.00 20.82           C
ATOM   1380  CG  ASN A  83      35.731   4.107  24.153  1.00 27.26           C
ATOM   1381  OD1 ASN A  83      35.159   3.407  23.307  1.00 25.33           O
ATOM   1382  ND2 ASN A  83      35.112   4.539  25.247  1.00 35.40           N
ATOM   1383  H   ASN A  83      37.775   2.583  25.398  1.00 15.54           H
ATOM   1384  HA  ASN A  83      37.799   3.011  22.764  1.00 21.47           H
ATOM   1385  HB2 ASN A  83      37.494   4.892  24.852  1.00 24.97           H
ATOM   1386  HB3 ASN A  83      37.244   5.210  23.314  1.00 24.97           H
ATOM   1387 HD21 ASN A  83      34.288   4.333  25.385  1.00 42.47           H
ATOM   1388 HD22 ASN A  83      35.535   5.024  25.818  1.00 42.47           H
ATOM   1389  N   GLU A  84      40.164   3.419  22.305  1.00 21.75           N
ATOM   1390  CA  GLU A  84      41.613   3.376  22.125  1.00 17.52           C
ATOM   1391  C   GLU A  84      41.923   3.765  20.687  1.00 18.68           C
ATOM   1392  O   GLU A  84      41.337   3.191  19.762  1.00 11.93           O
ATOM   1393  CB  GLU A  84      42.144   1.967  22.432  1.00 19.26           C
ATOM   1394  CG  GLU A  84      43.652   1.772  22.217  1.00 31.84           C
ATOM   1395  CD  GLU A  84      44.148   0.373  22.623  1.00 38.29           C
ATOM   1396  OE1 GLU A  84      45.386   0.156  22.615  1.00 44.15           O
ATOM   1397  OE2 GLU A  84      43.307  -0.509  22.925  1.00 42.18           O1-
ATOM   1398  H   GLU A  84      39.728   3.207  21.594  1.00 26.09           H
ATOM   1399  HA  GLU A  84      42.039   4.011  22.722  1.00 21.01           H
ATOM   1400  HB2 GLU A  84      41.954   1.763  23.360  1.00 23.10           H
ATOM   1401  HB3 GLU A  84      41.684   1.334  21.859  1.00 23.10           H
ATOM   1402  HG2 GLU A  84      43.854   1.899  21.277  1.00 38.19           H
ATOM   1403  HG3 GLU A  84      44.132   2.425  22.749  1.00 38.19           H
ATOM   1404  N   ILE A  85      42.805   4.748  20.505  1.00 13.00           N
ATOM   1405  CA  ILE A  85      43.405   5.002  19.201  1.00  9.47           C
ATOM   1406  C   ILE A  85      44.550   4.015  19.011  1.00 14.03           C
ATOM   1407  O   ILE A  85      45.543   4.036  19.755  1.00 13.58           O
ATOM   1408  CB  ILE A  85      43.895   6.450  19.073  1.00 18.24           C
ATOM   1409  CG1 ILE A  85      42.722   7.427  19.100  1.00 16.41           C
ATOM   1410  CG2 ILE A  85      44.598   6.627  17.759  1.00 14.04           C
ATOM   1411  CD1 ILE A  85      43.125   8.817  19.450  1.00 27.47           C
ATOM   1412  H   ILE A  85      43.072   5.282  21.124  1.00 15.58           H
ATOM   1413  HA  ILE A  85      42.746   4.842  18.508  1.00 11.35           H
ATOM   1414  HB  ILE A  85      44.506   6.653  19.799  1.00 21.87           H
ATOM   1415 HG12 ILE A  85      42.309   7.448  18.223  1.00 19.68           H
ATOM   1416 HG13 ILE A  85      42.079   7.128  19.761  1.00 19.68           H
ATOM   1417 HG21 ILE A  85      44.905   7.544  17.686  1.00 16.83           H
ATOM   1418 HG22 ILE A  85      45.355   6.021  17.722  1.00 16.83           H
ATOM   1419 HG23 ILE A  85      43.978   6.426  17.040  1.00 16.83           H
ATOM   1420 HD11 ILE A  85      42.337   9.383  19.450  1.00 32.95           H
ATOM   1421 HD12 ILE A  85      43.531   8.816  20.331  1.00 32.95           H
ATOM   1422 HD13 ILE A  85      43.762   9.136  18.792  1.00 32.95           H
ATOM   1423  N   ILE A  86      44.416   3.140  18.013  1.00 11.30           N
ATOM   1424  CA  ILE A  86      45.468   2.163  17.736  1.00 14.45           C
ATOM   1425  C   ILE A  86      46.592   2.811  16.943  1.00 13.85           C
ATOM   1426  O   ILE A  86      47.743   2.836  17.384  1.00 15.44           O
ATOM   1427  CB  ILE A  86      44.880   0.930  17.031  1.00 11.77           C
ATOM   1428  CG1 ILE A  86      43.864   0.269  18.000  1.00 18.84           C
ATOM   1429  CG2 ILE A  86      46.008  -0.044  16.634  1.00 16.15           C
ATOM   1430  CD1 ILE A  86      43.675  -1.193  17.860  1.00 39.57           C
ATOM   1431  H   ILE A  86      43.735   3.092  17.490  1.00 13.55           H
ATOM   1432  HA  ILE A  86      45.841   1.865  18.580  1.00 17.33           H
ATOM   1433  HB  ILE A  86      44.413   1.216  16.230  1.00 14.11           H
ATOM   1434 HG12 ILE A  86      44.160   0.435  18.909  1.00 22.60           H
ATOM   1435 HG13 ILE A  86      42.999   0.685  17.864  1.00 22.60           H
ATOM   1436 HG21 ILE A  86      45.619  -0.814  16.192  1.00 19.37           H
ATOM   1437 HG22 ILE A  86      46.619   0.409  16.033  1.00 19.37           H
ATOM   1438 HG23 ILE A  86      46.478  -0.325  17.435  1.00 19.37           H
ATOM   1439 HD11 ILE A  86      43.023  -1.490  18.514  1.00 47.47           H
ATOM   1440 HD12 ILE A  86      43.358  -1.385  16.964  1.00 47.47           H
ATOM   1441 HD13 ILE A  86      44.524  -1.637  18.014  1.00 47.47           H
ATOM   1442  N   ASP A  87      46.257   3.394  15.789  1.00 13.75           N
ATOM   1443  CA  ASP A  87      47.163   4.221  14.981  1.00  9.90           C
ATOM   1444  C   ASP A  87      46.302   5.277  14.291  1.00 11.56           C
ATOM   1445  O   ASP A  87      45.108   5.402  14.576  1.00 12.28           O
ATOM   1446  CB  ASP A  87      48.013   3.370  14.020  1.00 11.53           C
ATOM   1447  CG  ASP A  87      47.203   2.650  12.939  1.00 13.90           C
ATOM   1448  OD1 ASP A  87      47.743   1.685  12.334  1.00 18.27           O
ATOM   1449  OD2 ASP A  87      46.071   3.076  12.640  1.00 10.60           O1-
ATOM   1450  H   ASP A  87      45.476   3.322  15.439  1.00 16.48           H
ATOM   1451  HA  ASP A  87      47.773   4.685  15.576  1.00 11.86           H
ATOM   1452  HB2 ASP A  87      48.652   3.948  13.574  1.00 13.83           H
ATOM   1453  HB3 ASP A  87      48.484   2.696  14.534  1.00 13.83           H
ATOM   1454  N   ASP A  88      46.897   6.027  13.373  1.00 11.72           N
ATOM   1455  CA  ASP A  88      46.156   7.128  12.765  1.00 15.12           C
ATOM   1456  C   ASP A  88      44.987   6.646  11.910  1.00 11.87           C
ATOM   1457  O   ASP A  88      44.113   7.454  11.572  1.00 15.07           O
ATOM   1458  CB  ASP A  88      47.106   7.988  11.932  1.00 17.85           C
ATOM   1459  CG  ASP A  88      46.572   9.389  11.708  1.00 23.35           C
ATOM   1460  OD1 ASP A  88      46.579   9.827  10.536  1.00 27.12           O
ATOM   1461  OD2 ASP A  88      46.128  10.026  12.692  1.00 29.79           O1-
ATOM   1462  H   ASP A  88      47.703   5.926  13.090  1.00 14.05           H
ATOM   1463  HA  ASP A  88      45.794   7.686  13.471  1.00 18.13           H
ATOM   1464  HB2 ASP A  88      47.956   8.060  12.393  1.00 21.40           H
ATOM   1465  HB3 ASP A  88      47.232   7.572  11.064  1.00 21.40           H
ATOM   1466  N   ASN A  89      44.930   5.353  11.574  1.00 10.57           N
ATOM   1467  CA  ASN A  89      43.885   4.822  10.711  1.00 13.02           C
ATOM   1468  C   ASN A  89      42.921   3.886  11.407  1.00 10.27           C
ATOM   1469  O   ASN A  89      41.938   3.492  10.780  1.00  7.75           O
ATOM   1470  CB  ASN A  89      44.482   4.053   9.524  1.00 16.73           C
ATOM   1471  CG  ASN A  89      45.278   4.936   8.597  1.00 19.04           C
ATOM   1472  OD1 ASN A  89      44.869   6.042   8.286  1.00 20.45           O
ATOM   1473  ND2 ASN A  89      46.434   4.451   8.174  1.00 22.84           N
ATOM   1474  H   ASN A  89      45.494   4.761  11.840  1.00 12.67           H
ATOM   1475  HA  ASN A  89      43.371   5.563  10.354  1.00 15.61           H
ATOM   1476  HB2 ASN A  89      45.074   3.363   9.861  1.00 20.06           H
ATOM   1477  HB3 ASN A  89      43.762   3.653   9.013  1.00 20.06           H
ATOM   1478 HD21 ASN A  89      46.927   4.915   7.643  1.00 27.39           H
ATOM   1479 HD22 ASN A  89      46.694   3.672   8.430  1.00 27.39           H
ATOM   1480  N   ILE A  90      43.155   3.530  12.667  1.00  8.24           N
ATOM   1481  CA  ILE A  90      42.374   2.492  13.341  1.00  8.02           C
ATOM   1482  C   ILE A  90      42.031   2.969  14.743  1.00 12.86           C
ATOM   1483  O   ILE A  90      42.924   3.295  15.533  1.00 11.49           O
ATOM   1484  CB  ILE A  90      43.089   1.138  13.462  1.00 10.39           C
ATOM   1485  CG1 ILE A  90      43.401   0.569  12.083  1.00 12.37           C
ATOM   1486  CG2 ILE A  90      42.212   0.140  14.227  1.00 12.80           C
ATOM   1487  CD1 ILE A  90      44.340  -0.588  12.136  1.00 15.88           C
ATOM   1488  H   ILE A  90      43.767   3.879  13.161  1.00  9.87           H
ATOM   1489  HA  ILE A  90      41.545   2.353  12.857  1.00  9.61           H
ATOM   1490  HB  ILE A  90      43.920   1.263  13.947  1.00 12.45           H
ATOM   1491 HG12 ILE A  90      42.576   0.266  11.672  1.00 14.82           H
ATOM   1492 HG13 ILE A  90      43.808   1.261  11.540  1.00 14.82           H
ATOM   1493 HG21 ILE A  90      42.682  -0.706  14.292  1.00 15.34           H
ATOM   1494 HG22 ILE A  90      42.036   0.490  15.114  1.00 15.34           H
ATOM   1495 HG23 ILE A  90      41.379   0.020  13.746  1.00 15.34           H
ATOM   1496 HD11 ILE A  90      44.500  -0.906  11.234  1.00 19.04           H
ATOM   1497 HD12 ILE A  90      45.174  -0.298  12.538  1.00 19.04           H
ATOM   1498 HD13 ILE A  90      43.942  -1.293  12.670  1.00 19.04           H
ATOM   1499  N   ILE A  91      40.741   2.972  15.049  1.00  8.30           N
ATOM   1500  CA  ILE A  91      40.207   3.262  16.376  1.00 11.19           C
ATOM   1501  C   ILE A  91      39.355   2.097  16.852  1.00  7.71           C
ATOM   1502  O   ILE A  91      38.562   1.541  16.092  1.00  8.82           O
ATOM   1503  CB  ILE A  91      39.371   4.552  16.347  1.00 10.53           C
ATOM   1504  CG1 ILE A  91      40.297   5.738  16.092  1.00 13.42           C
ATOM   1505  CG2 ILE A  91      38.568   4.679  17.659  1.00 16.16           C
ATOM   1506  CD1 ILE A  91      39.589   7.036  15.947  1.00 18.60           C
ATOM   1507  H   ILE A  91      40.124   2.800  14.474  1.00  9.94           H
ATOM   1508  HA  ILE A  91      40.939   3.384  17.001  1.00 13.41           H
ATOM   1509  HB  ILE A  91      38.743   4.491  15.610  1.00 12.62           H
ATOM   1510 HG12 ILE A  91      40.914   5.819  16.836  1.00 16.09           H
ATOM   1511 HG13 ILE A  91      40.792   5.577  15.273  1.00 16.09           H
ATOM   1512 HG21 ILE A  91      38.045   5.495  17.630  1.00 19.38           H
ATOM   1513 HG22 ILE A  91      37.981   3.912  17.745  1.00 19.38           H
ATOM   1514 HG23 ILE A  91      39.187   4.708  18.406  1.00 19.38           H
ATOM   1515 HD11 ILE A  91      40.242   7.736  15.788  1.00 22.31           H
ATOM   1516 HD12 ILE A  91      38.976   6.979  15.197  1.00 22.31           H
ATOM   1517 HD13 ILE A  91      39.098   7.220  16.763  1.00 22.31           H
ATOM   1518  N   HIS A  92      39.523   1.733  18.111  1.00 12.40           N
ATOM   1519  CA  HIS A  92      38.698   0.759  18.824  1.00  9.61           C
ATOM   1520  C   HIS A  92      37.727   1.500  19.736  1.00 11.83           C
ATOM   1521  O   HIS A  92      38.099   2.495  20.361  1.00 12.06           O
ATOM   1522  CB  HIS A  92      39.588  -0.134  19.700  1.00  9.79           C
ATOM   1523  CG  HIS A  92      40.122  -1.367  19.045  1.00 15.30           C
ATOM   1524  ND1 HIS A  92      40.102  -1.578  17.686  1.00 21.80           N1+
ATOM   1525  CD2 HIS A  92      40.704  -2.464  19.589  1.00 12.05           C
ATOM   1526  CE1 HIS A  92      40.633  -2.761  17.422  1.00 16.08           C
ATOM   1527  NE2 HIS A  92      41.011  -3.316  18.559  1.00 21.85           N
ATOM   1528  H   HIS A  92      40.146   2.057  18.607  1.00 14.87           H
ATOM   1529  HA  HIS A  92      38.201   0.209  18.198  1.00 11.51           H
ATOM   1530  HB2 HIS A  92      39.073  -0.416  20.471  1.00 11.73           H
ATOM   1531  HB3 HIS A  92      40.349   0.390  19.995  1.00 11.73           H
ATOM   1532  HD1 HIS A  92      39.780  -1.035  17.102  1.00 26.14           H
ATOM   1533  HD2 HIS A  92      40.858  -2.615  20.493  1.00 14.44           H
ATOM   1534  HE1 HIS A  92      40.737  -3.133  16.576  1.00 19.29           H
ATOM   1535  HE2 HIS A  92      41.389  -4.084  18.640  1.00 26.20           H
ATOM   1536  N   ALA A  93      36.485   1.032  19.816  1.00 11.45           N
ATOM   1537  CA  ALA A  93      35.510   1.684  20.693  1.00 13.36           C
ATOM   1538  C   ALA A  93      34.363   0.730  20.994  1.00 10.68           C
ATOM   1539  O   ALA A  93      34.155  -0.252  20.291  1.00 10.02           O
ATOM   1540  CB  ALA A  93      34.974   2.987  20.076  1.00 15.12           C
ATOM   1541  H   ALA A  93      36.183   0.353  19.383  1.00 13.73           H
ATOM   1542  HA  ALA A  93      35.942   1.907  21.532  1.00 16.02           H
ATOM   1543  HB1 ALA A  93      34.334   3.386  20.686  1.00 18.13           H
ATOM   1544  HB2 ALA A  93      35.716   3.596  19.930  1.00 18.13           H
ATOM   1545  HB3 ALA A  93      34.543   2.782  19.231  1.00 18.13           H
ATOM   1546  N   SER A  94      33.624   1.018  22.073  1.00 11.68           N
ATOM   1547  CA  SER A  94      32.472   0.211  22.438  1.00 13.24           C
ATOM   1548  C   SER A  94      31.142   0.897  22.138  1.00 12.44           C
ATOM   1549  O   SER A  94      30.094   0.314  22.401  1.00 13.75           O
ATOM   1550  CB  SER A  94      32.544  -0.173  23.922  1.00 19.40           C
ATOM   1551  OG  SER A  94      32.644   1.004  24.705  1.00 21.48           O
ATOM   1552  H   SER A  94      33.775   1.676  22.605  1.00 14.00           H
ATOM   1553  HA  SER A  94      32.497  -0.610  21.923  1.00 15.88           H
ATOM   1554  HB2 SER A  94      31.739  -0.655  24.168  1.00 23.27           H
ATOM   1555  HB3 SER A  94      33.327  -0.726  24.072  1.00 23.27           H
ATOM   1556  HG  SER A  94      32.684   0.804  25.520  1.00 25.76           H
ATOM   1557  N   SER A  95      31.159   2.124  21.629  1.00 11.86           N
ATOM   1558  CA  SER A  95      29.939   2.752  21.177  1.00 13.56           C
ATOM   1559  C   SER A  95      30.268   3.783  20.116  1.00 11.94           C
ATOM   1560  O   SER A  95      31.367   4.343  20.075  1.00 10.98           O
ATOM   1561  CB  SER A  95      29.178   3.403  22.343  1.00 19.26           C
ATOM   1562  OG  SER A  95      29.812   4.574  22.741  1.00 16.97           O
ATOM   1563  H   SER A  95      31.864   2.607  21.536  1.00 14.22           H
ATOM   1564  HA  SER A  95      29.363   2.080  20.779  1.00 16.25           H
ATOM   1565  HB2 SER A  95      28.276   3.612  22.056  1.00 23.10           H
ATOM   1566  HB3 SER A  95      29.155   2.785  23.091  1.00 23.10           H
ATOM   1567  HG  SER A  95      29.392   4.926  23.378  1.00 20.35           H
ATOM   1568  N   ILE A  96      29.310   4.000  19.220  1.00 13.34           N
ATOM   1569  CA  ILE A  96      29.550   4.933  18.129  1.00  8.91           C
ATOM   1570  C   ILE A  96      29.878   6.322  18.670  1.00 11.15           C
ATOM   1571  O   ILE A  96      30.845   6.965  18.242  1.00 12.26           O
ATOM   1572  CB  ILE A  96      28.347   4.946  17.163  1.00 20.84           C
ATOM   1573  CG1 ILE A  96      28.579   5.975  16.057  1.00 21.01           C
ATOM   1574  CG2 ILE A  96      27.015   5.207  17.893  1.00 20.14           C
ATOM   1575  CD1 ILE A  96      27.574   5.848  14.915  1.00 23.41           C
ATOM   1576  H   ILE A  96      28.534   3.630  19.221  1.00 15.99           H
ATOM   1577  HA  ILE A  96      30.322   4.627  17.627  1.00 10.68           H
ATOM   1578  HB  ILE A  96      28.291   4.071  16.748  1.00 24.99           H
ATOM   1579 HG12 ILE A  96      28.497   6.866  16.432  1.00 25.19           H
ATOM   1580 HG13 ILE A  96      29.468   5.850  15.690  1.00 25.19           H
ATOM   1581 HG21 ILE A  96      26.294   5.205  17.244  1.00 24.15           H
ATOM   1582 HG22 ILE A  96      26.872   4.507  18.549  1.00 24.15           H
ATOM   1583 HG23 ILE A  96      27.061   6.070  18.334  1.00 24.15           H
ATOM   1584 HD11 ILE A  96      27.769   6.524  14.247  1.00 28.08           H
ATOM   1585 HD12 ILE A  96      27.650   4.964  14.525  1.00 28.08           H
ATOM   1586 HD13 ILE A  96      26.679   5.980  15.267  1.00 28.08           H
ATOM   1587  N   GLU A  97      29.096   6.820  19.638  1.00 13.30           N
ATOM   1588  CA  GLU A  97      29.311   8.212  20.020  1.00 13.22           C
ATOM   1589  C   GLU A  97      30.638   8.388  20.764  1.00 12.95           C
ATOM   1590  O   GLU A  97      31.344   9.384  20.550  1.00 14.91           O
ATOM   1591  CB  GLU A  97      28.123   8.761  20.822  1.00 16.23           C
ATOM   1592  CG  GLU A  97      28.041  10.257  20.737  1.00 27.13           C
ATOM   1593  CD  GLU A  97      26.714  10.851  21.223  1.00 18.42           C
ATOM   1594  OE1 GLU A  97      25.715  10.105  21.373  1.00 16.04           O
ATOM   1595  OE2 GLU A  97      26.692  12.076  21.425  1.00 21.74           O1-
ATOM   1596  H   GLU A  97      28.474   6.402  20.060  1.00 15.94           H
ATOM   1597  HA  GLU A  97      29.370   8.738  19.208  1.00 15.85           H
ATOM   1598  HB2 GLU A  97      27.299   8.391  20.467  1.00 19.46           H
ATOM   1599  HB3 GLU A  97      28.226   8.516  21.755  1.00 19.46           H
ATOM   1600  HG2 GLU A  97      28.750  10.638  21.278  1.00 32.54           H
ATOM   1601  HG3 GLU A  97      28.159  10.522  19.811  1.00 32.54           H
ATOM   1602  N   SER A  98      31.021   7.416  21.592  1.00 11.76           N
ATOM   1603  CA  SER A  98      32.337   7.458  22.228  1.00 18.56           C
ATOM   1604  C   SER A  98      33.453   7.495  21.199  1.00 15.51           C
ATOM   1605  O   SER A  98      34.453   8.203  21.383  1.00 14.46           O
ATOM   1606  CB  SER A  98      32.519   6.253  23.165  1.00 24.21           C
ATOM   1607  OG  SER A  98      31.672   6.392  24.296  0.55 22.23           O
ATOM   1608  H   SER A  98      30.545   6.731  21.799  1.00 14.09           H
ATOM   1609  HA  SER A  98      32.400   8.264  22.764  1.00 22.26           H
ATOM   1610  HB2 SER A  98      32.285   5.441  22.690  1.00 29.04           H
ATOM   1611  HB3 SER A  98      33.442   6.215  23.461  1.00 29.04           H
ATOM   1612  HG  SER A  98      30.869   6.430  24.051  1.00 26.66           H
ATOM   1613  N   SER A  99      33.310   6.716  20.116  1.00 13.88           N
ATOM   1614  CA  SER A  99      34.357   6.646  19.092  1.00 11.56           C
ATOM   1615  C   SER A  99      34.552   7.999  18.406  1.00 19.41           C
ATOM   1616  O   SER A  99      35.680   8.397  18.081  1.00 16.11           O
ATOM   1617  CB  SER A  99      33.995   5.576  18.053  1.00 12.84           C
ATOM   1618  OG  SER A  99      33.109   6.064  17.024  1.00 13.77           O
ATOM   1619  H   SER A  99      32.623   6.224  19.954  1.00 16.65           H
ATOM   1620  HA  SER A  99      35.196   6.393  19.509  1.00 13.86           H
ATOM   1621  HB2 SER A  99      34.812   5.265  17.634  1.00 15.40           H
ATOM   1622  HB3 SER A  99      33.561   4.838  18.509  1.00 15.40           H
ATOM   1623  HG  SER A  99      32.391   6.333  17.367  1.00 16.51           H
ATOM   1624  N   LEU A 100      33.459   8.725  18.181  1.00 15.02           N
ATOM   1625  CA  LEU A 100      33.550   9.971  17.435  1.00 19.45           C
ATOM   1626  C   LEU A 100      34.150  11.095  18.280  1.00 18.60           C
ATOM   1627  O   LEU A 100      34.669  12.073  17.732  1.00 15.55           O
ATOM   1628  CB  LEU A 100      32.157  10.302  16.898  1.00 15.42           C
ATOM   1629  CG  LEU A 100      31.723   9.330  15.775  1.00 22.57           C
ATOM   1630  CD1 LEU A 100      30.247   9.434  15.475  1.00 27.61           C
ATOM   1631  CD2 LEU A 100      32.548   9.521  14.501  1.00 29.36           C
ATOM   1632  H   LEU A 100      32.666   8.521  18.446  1.00 18.01           H
ATOM   1633  HA  LEU A 100      34.134   9.834  16.673  1.00 23.32           H
ATOM   1634  HB2 LEU A 100      31.513  10.236  17.620  1.00 18.49           H
ATOM   1635  HB3 LEU A 100      32.161  11.201  16.535  1.00 18.49           H
ATOM   1636  HG  LEU A 100      31.886   8.425  16.084  1.00 27.07           H
ATOM   1637 HD11 LEU A 100      30.025   8.808  14.768  1.00 33.12           H
ATOM   1638 HD12 LEU A 100      29.747   9.218  16.277  1.00 33.12           H
ATOM   1639 HD13 LEU A 100      30.046  10.339  15.192  1.00 33.12           H
ATOM   1640 HD21 LEU A 100      32.240   8.893  13.829  1.00 35.22           H
ATOM   1641 HD22 LEU A 100      32.431  10.430  14.183  1.00 35.22           H
ATOM   1642 HD23 LEU A 100      33.482   9.359  14.703  1.00 35.22           H
ATOM   1643  N   ASN A 101      34.186  10.939  19.598  1.00 18.81           N
ATOM   1644  CA  ASN A 101      34.915  11.894  20.420  1.00 21.24           C
ATOM   1645  C   ASN A 101      36.422  11.799  20.235  1.00 27.93           C
ATOM   1646  O   ASN A 101      37.136  12.755  20.548  1.00 27.83           O
ATOM   1647  CB  ASN A 101      34.507  11.680  21.879  1.00 23.45           C
ATOM   1648  CG  ASN A 101      33.060  12.174  22.159  1.00 29.64           C
ATOM   1649  OD1 ASN A 101      32.626  13.189  21.598  1.00 42.49           O
ATOM   1650  ND2 ASN A 101      32.311  11.441  22.997  1.00 40.77           N
ATOM   1651  H   ASN A 101      33.805  10.303  20.033  1.00 22.56           H
ATOM   1652  HA  ASN A 101      34.645  12.791  20.167  1.00 25.47           H
ATOM   1653  HB2 ASN A 101      34.547  10.733  22.085  1.00 28.12           H
ATOM   1654  HB3 ASN A 101      35.111  12.173  22.455  1.00 28.12           H
ATOM   1655 HD21 ASN A 101      31.505  11.682  23.177  1.00 48.91           H
ATOM   1656 HD22 ASN A 101      32.636  10.729  23.354  1.00 48.91           H
ATOM   1657  N   LEU A 102      36.921  10.692  19.706  1.00 25.33           N
ATOM   1658  CA  LEU A 102      38.348  10.516  19.459  1.00 27.83           C
ATOM   1659  C   LEU A 102      38.810  11.029  18.097  1.00 37.75           C
ATOM   1660  O   LEU A 102      40.015  10.974  17.819  1.00 30.58           O
ATOM   1661  CB  LEU A 102      38.729   9.047  19.537  1.00 26.71           C
ATOM   1662  CG  LEU A 102      39.048   8.305  20.836  1.00 24.70           C
ATOM   1663  CD1 LEU A 102      39.211   9.212  22.034  1.00 32.05           C
ATOM   1664  CD2 LEU A 102      38.012   7.224  21.034  1.00 31.11           C
ATOM   1665  H   LEU A 102      36.445  10.013  19.477  1.00 30.39           H
ATOM   1666  HA  LEU A 102      38.846  10.991  20.142  1.00 33.38           H
ATOM   1667  HB2 LEU A 102      38.000   8.553  19.130  1.00 32.04           H
ATOM   1668  HB3 LEU A 102      39.514   8.937  18.978  1.00 32.04           H
ATOM   1669  HG  LEU A 102      39.898   7.854  20.714  1.00 29.63           H
ATOM   1670 HD11 LEU A 102      39.410   8.671  22.814  1.00 38.45           H
ATOM   1671 HD12 LEU A 102      39.939   9.830  21.865  1.00 38.45           H
ATOM   1672 HD13 LEU A 102      38.386   9.703  22.173  1.00 38.45           H
ATOM   1673 HD21 LEU A 102      38.206   6.748  21.856  1.00 37.32           H
ATOM   1674 HD22 LEU A 102      37.135   7.635  21.088  1.00 37.32           H
ATOM   1675 HD23 LEU A 102      38.045   6.614  20.281  1.00 37.32           H
ATOM   1676  N   VAL A 103      37.910  11.508  17.236  1.00 31.49           N
ATOM   1677  CA  VAL A 103      38.294  11.882  15.875  1.00 34.19           C
ATOM   1678  C   VAL A 103      38.210  13.393  15.677  1.00 26.77           C
ATOM   1679  O   VAL A 103      37.342  14.091  16.224  1.00 28.89           O
ATOM   1680  CB  VAL A 103      37.441  11.156  14.806  1.00 31.92           C
ATOM   1681  CG1 VAL A 103      37.304   9.668  15.159  1.00 28.96           C
ATOM   1682  CG2 VAL A 103      36.082  11.797  14.628  1.00 33.70           C
ATOM   1683  H   VAL A 103      37.077  11.624  17.414  1.00 37.77           H
ATOM   1684  HA  VAL A 103      39.218  11.622  15.735  1.00 41.02           H
ATOM   1685  HB  VAL A 103      37.902  11.211  13.954  1.00 38.28           H
ATOM   1686 HG11 VAL A 103      36.768   9.231  14.480  1.00 34.73           H
ATOM   1687 HG12 VAL A 103      38.188   9.270  15.191  1.00 34.73           H
ATOM   1688 HG13 VAL A 103      36.873   9.588  16.024  1.00 34.73           H
ATOM   1689 HG21 VAL A 103      35.588  11.308  13.952  1.00 40.42           H
ATOM   1690 HG22 VAL A 103      35.606  11.766  15.473  1.00 40.42           H
ATOM   1691 HG23 VAL A 103      36.202  12.719  14.350  1.00 40.42           H
ATOM   1692  N   SER A 104      39.103  13.875  14.824  1.00 34.11           N
ATOM   1693  CA  SER A 104      39.079  15.228  14.286  1.00 28.42           C
ATOM   1694  C   SER A 104      39.457  15.151  12.801  1.00 23.12           C
ATOM   1695  O   SER A 104      39.999  14.150  12.324  1.00 24.50           O
ATOM   1696  CB  SER A 104      40.051  16.131  15.049  1.00 40.95           C
ATOM   1697  OG  SER A 104      41.379  15.625  14.917  1.00 43.69           O
ATOM   1698  H   SER A 104      39.765  13.412  14.528  1.00 40.92           H
ATOM   1699  HA  SER A 104      38.185  15.596  14.362  1.00 34.09           H
ATOM   1700  HB2 SER A 104      40.012  17.027  14.679  1.00 49.12           H
ATOM   1701  HB3 SER A 104      39.806  16.144  15.987  1.00 49.12           H
ATOM   1702  HG  SER A 104      41.917  16.117  15.334  1.00 52.41           H
ATOM   1703  N   ASP A 105      39.152  16.211  12.062  1.00 27.44           N
ATOM   1704  CA  ASP A 105      39.532  16.282  10.651  1.00 30.37           C
ATOM   1705  C   ASP A 105      38.831  15.184   9.849  1.00 25.09           C
ATOM   1706  O   ASP A 105      39.404  14.593   8.925  1.00 22.60           O
ATOM   1707  CB  ASP A 105      41.055  16.184  10.465  1.00 37.16           C
ATOM   1708  H   ASP A 105      38.728  16.901  12.350  1.00 32.92           H
ATOM   1709  HA  ASP A 105      39.245  17.137  10.294  1.00 36.43           H
ATOM   1710  HB1 ASP A 105      41.488  16.799  11.078  1.00 44.58           H
ATOM   1711  HB3 ASP A 105      41.278  16.417   9.550  1.00 44.58           H
ATOM   1712  N   VAL A 106      37.581  14.912  10.206  1.00 19.70           N
ATOM   1713  CA  VAL A 106      36.736  13.965   9.484  1.00 16.38           C
ATOM   1714  C   VAL A 106      35.580  14.736   8.856  1.00 17.16           C
ATOM   1715  O   VAL A 106      34.939  15.552   9.522  1.00 17.95           O
ATOM   1716  CB  VAL A 106      36.231  12.848  10.419  1.00 18.36           C
ATOM   1717  CG1 VAL A 106      35.084  12.098   9.791  1.00 14.94           C
ATOM   1718  CG2 VAL A 106      37.373  11.882  10.703  1.00 22.39           C
ATOM   1719  H   VAL A 106      37.189  15.272  10.881  1.00 23.62           H
ATOM   1720  HA  VAL A 106      37.251  13.555   8.771  1.00 19.64           H
ATOM   1721  HB  VAL A 106      35.932  13.232  11.257  1.00 22.01           H
ATOM   1722 HG11 VAL A 106      34.789  11.404  10.401  1.00 17.92           H
ATOM   1723 HG12 VAL A 106      34.358  12.719   9.620  1.00 17.92           H
ATOM   1724 HG13 VAL A 106      35.384  11.702   8.958  1.00 17.92           H
ATOM   1725 HG21 VAL A 106      37.053  11.180  11.291  1.00 26.85           H
ATOM   1726 HG22 VAL A 106      37.678  11.499   9.866  1.00 26.85           H
ATOM   1727 HG23 VAL A 106      38.097  12.367  11.130  1.00 26.85           H
ATOM   1728  N   GLU A 107      35.317  14.483   7.573  1.00 11.36           N
ATOM   1729  CA  GLU A 107      34.184  15.120   6.893  1.00 13.54           C
ATOM   1730  C   GLU A 107      32.889  14.337   7.095  1.00 15.99           C
ATOM   1731  O   GLU A 107      31.965  14.825   7.744  1.00 15.06           O
ATOM   1732  CB  GLU A 107      34.494  15.293   5.407  1.00 13.40           C
ATOM   1733  CG  GLU A 107      33.498  16.143   4.693  1.00 18.22           C
ATOM   1734  CD  GLU A 107      33.972  16.454   3.276  1.00 23.73           C
ATOM   1735  OE1 GLU A 107      33.541  15.794   2.322  1.00 32.60           O
ATOM   1736  OE2 GLU A 107      34.839  17.321   3.139  1.00 32.03           O1-
ATOM   1737  H   GLU A 107      35.774  13.950   7.077  1.00 13.61           H
ATOM   1738  HA  GLU A 107      34.054  16.004   7.271  1.00 16.24           H
ATOM   1739  HB2 GLU A 107      35.364  15.712   5.314  1.00 16.07           H
ATOM   1740  HB3 GLU A 107      34.500  14.421   4.984  1.00 16.07           H
ATOM   1741  HG2 GLU A 107      32.652  15.671   4.636  1.00 21.85           H
ATOM   1742  HG3 GLU A 107      33.386  16.981   5.169  1.00 21.85           H
ATOM   1743  N   ARG A 108      32.794  13.138   6.535  1.00  8.90           N
ATOM   1744  CA  ARG A 108      31.611  12.302   6.721  1.00  8.09           C
ATOM   1745  C   ARG A 108      31.913  11.004   7.463  1.00  9.31           C
ATOM   1746  O   ARG A 108      33.036  10.482   7.436  1.00  9.73           O
ATOM   1747  CB  ARG A 108      30.994  11.945   5.381  1.00 15.10           C
ATOM   1748  CG  ARG A 108      30.337  13.094   4.689  1.00 18.93           C
ATOM   1749  CD  ARG A 108      29.919  12.627   3.342  1.00 21.89           C
ATOM   1750  NE  ARG A 108      28.991  13.541   2.737  1.00 26.36           N
ATOM   1751  CZ  ARG A 108      28.683  13.531   1.453  1.00 24.03           C
ATOM   1752  NH1 ARG A 108      27.810  14.421   1.016  1.00 28.38           N
ATOM   1753  NH2 ARG A 108      29.244  12.647   0.624  1.00 20.10           N1+
ATOM   1754  H   ARG A 108      33.402  12.782   6.042  1.00 10.66           H
ATOM   1755  HA  ARG A 108      30.952  12.796   7.234  1.00  9.70           H
ATOM   1756  HB2 ARG A 108      31.691  11.608   4.797  1.00 18.11           H
ATOM   1757  HB3 ARG A 108      30.322  11.260   5.519  1.00 18.11           H
ATOM   1758  HG2 ARG A 108      29.551  13.375   5.184  1.00 22.70           H
ATOM   1759  HG3 ARG A 108      30.966  13.826   4.589  1.00 22.70           H
ATOM   1760  HD2 ARG A 108      30.700  12.561   2.770  1.00 26.25           H
ATOM   1761  HD3 ARG A 108      29.487  11.762   3.423  1.00 26.25           H
ATOM   1762  HE  ARG A 108      28.544  14.062   3.254  1.00 31.61           H
ATOM   1763 HH11 ARG A 108      27.459  14.984   1.563  1.00 34.04           H
ATOM   1764 HH12 ARG A 108      27.594  14.438   0.184  1.00 34.04           H
ATOM   1765 HH21 ARG A 108      29.810  12.074   0.925  1.00 24.11           H
ATOM   1766 HH22 ARG A 108      29.038  12.649  -0.211  1.00 24.11           H
ATOM   1767  N   VAL A 109      30.849  10.428   8.024  1.00  8.24           N
ATOM   1768  CA  VAL A 109      30.933   9.215   8.830  1.00  9.13           C
ATOM   1769  C   VAL A 109      29.929   8.247   8.242  1.00  6.73           C
ATOM   1770  O   VAL A 109      28.755   8.597   8.084  1.00  8.42           O
ATOM   1771  CB  VAL A 109      30.630   9.471  10.322  0.99  8.39           C
ATOM   1772  CG1 VAL A 109      30.710   8.175  11.128  0.74 10.85           C
ATOM   1773  CG2 VAL A 109      31.576  10.483  10.877  0.94 10.57           C
ATOM   1774  H   VAL A 109      30.048  10.732   7.949  1.00  9.87           H
ATOM   1775  HA  VAL A 109      31.820   8.830   8.753  1.00 10.94           H
ATOM   1776  HB  VAL A 109      29.730   9.823  10.407  1.00 10.06           H
ATOM   1777 HG11 VAL A 109      30.515   8.369  12.058  1.00 13.00           H
ATOM   1778 HG12 VAL A 109      30.060   7.545  10.778  1.00 13.00           H
ATOM   1779 HG13 VAL A 109      31.604   7.807  11.046  1.00 13.00           H
ATOM   1780 HG21 VAL A 109      31.368  10.628  11.813  1.00 12.67           H
ATOM   1781 HG22 VAL A 109      32.482  10.149  10.787  0.50 12.67           H
ATOM   1782 HG23 VAL A 109      31.477  11.311  10.383  1.00 12.67           H
ATOM   1783  N   PHE A 110      30.399   7.058   7.878  1.00  6.14           N
ATOM   1784  CA  PHE A 110      29.586   6.008   7.287  1.00  6.26           C
ATOM   1785  C   PHE A 110      29.600   4.799   8.203  1.00  8.79           C
ATOM   1786  O   PHE A 110      30.684   4.323   8.597  1.00  9.68           O
ATOM   1787  CB  PHE A 110      30.131   5.592   5.917  1.00  8.64           C
ATOM   1788  CG  PHE A 110      30.059   6.663   4.885  1.00  6.25           C
ATOM   1789  CD1 PHE A 110      28.906   6.849   4.133  1.00  8.52           C
ATOM   1790  CD2 PHE A 110      31.153   7.486   4.671  1.00 10.09           C
ATOM   1791  CE1 PHE A 110      28.847   7.838   3.165  1.00 12.91           C
ATOM   1792  CE2 PHE A 110      31.103   8.461   3.689  1.00 11.28           C
ATOM   1793  CZ  PHE A 110      29.938   8.657   2.969  1.00 11.39           C
ATOM   1794  H   PHE A 110      31.223   6.830   7.971  1.00  7.36           H
ATOM   1795  HA  PHE A 110      28.672   6.315   7.183  1.00  7.50           H
ATOM   1796  HB2 PHE A 110      31.062   5.338   6.015  1.00 10.35           H
ATOM   1797  HB3 PHE A 110      29.617   4.835   5.594  1.00 10.35           H
ATOM   1798  HD1 PHE A 110      28.169   6.301   4.277  1.00 10.21           H
ATOM   1799  HD2 PHE A 110      31.932   7.361   5.163  1.00 12.09           H
ATOM   1800  HE1 PHE A 110      28.071   7.963   2.669  1.00 15.48           H
ATOM   1801  HE2 PHE A 110      31.834   9.021   3.553  1.00 13.52           H
ATOM   1802  HZ  PHE A 110      29.906   9.318   2.315  1.00 13.65           H
ATOM   1803  N   ILE A 111      28.426   4.220   8.432  1.00  4.52           N
ATOM   1804  CA  ILE A 111      28.315   2.879   9.013  1.00  6.18           C
ATOM   1805  C   ILE A 111      28.244   1.867   7.877  1.00  8.56           C
ATOM   1806  O   ILE A 111      27.371   1.966   7.015  1.00  6.68           O
ATOM   1807  CB  ILE A 111      27.075   2.765   9.904  1.00  7.02           C
ATOM   1808  CG1 ILE A 111      27.227   3.655  11.151  1.00  6.92           C
ATOM   1809  CG2 ILE A 111      26.828   1.317  10.314  1.00  8.92           C
ATOM   1810  CD1 ILE A 111      25.896   3.903  11.843  1.00 11.97           C
ATOM   1811  H   ILE A 111      27.667   4.585   8.258  1.00  5.41           H
ATOM   1812  HA  ILE A 111      29.101   2.689   9.549  1.00  7.40           H
ATOM   1813  HB  ILE A 111      26.307   3.074   9.399  1.00  8.41           H
ATOM   1814 HG12 ILE A 111      27.820   3.219  11.783  1.00  8.29           H
ATOM   1815 HG13 ILE A 111      27.595   4.513  10.886  1.00  8.29           H
ATOM   1816 HG21 ILE A 111      26.038   1.279  10.876  1.00 10.69           H
ATOM   1817 HG22 ILE A 111      26.693   0.782   9.516  1.00 10.69           H
ATOM   1818 HG23 ILE A 111      27.599   0.991  10.804  1.00 10.69           H
ATOM   1819 HD11 ILE A 111      26.044   4.467  12.618  1.00 14.34           H
ATOM   1820 HD12 ILE A 111      25.296   4.345  11.222  1.00 14.34           H
ATOM   1821 HD13 ILE A 111      25.520   3.053  12.118  1.00 14.34           H
ATOM   1822  N   ILE A 112      29.165   0.899   7.870  1.00  5.62           N
ATOM   1823  CA  ILE A 112      29.327   0.010   6.721  1.00  7.01           C
ATOM   1824  C   ILE A 112      29.006  -1.445   7.025  1.00  8.56           C
ATOM   1825  O   ILE A 112      29.126  -2.290   6.122  1.00  9.98           O
ATOM   1826  CB  ILE A 112      30.737   0.144   6.092  1.00  8.15           C
ATOM   1827  CG1 ILE A 112      31.821  -0.495   6.983  1.00  8.02           C
ATOM   1828  CG2 ILE A 112      31.010   1.599   5.717  1.00  9.02           C
ATOM   1829  CD1 ILE A 112      33.139  -0.727   6.309  1.00  9.68           C
ATOM   1830  H   ILE A 112      29.707   0.738   8.518  1.00  6.73           H
ATOM   1831  HA  ILE A 112      28.694   0.295   6.043  1.00  8.40           H
ATOM   1832  HB  ILE A 112      30.723  -0.360   5.263  1.00  9.77           H
ATOM   1833 HG12 ILE A 112      31.979   0.087   7.742  1.00  9.61           H
ATOM   1834 HG13 ILE A 112      31.497  -1.355   7.294  1.00  9.61           H
ATOM   1835 HG21 ILE A 112      31.895   1.663   5.325  1.00 10.81           H
ATOM   1836 HG22 ILE A 112      30.342   1.890   5.077  1.00 10.81           H
ATOM   1837 HG23 ILE A 112      30.961   2.145   6.517  1.00 10.81           H
ATOM   1838 HD11 ILE A 112      33.751  -1.129   6.945  1.00 11.61           H
ATOM   1839 HD12 ILE A 112      33.007  -1.322   5.554  1.00 11.61           H
ATOM   1840 HD13 ILE A 112      33.491   0.124   6.003  1.00 11.61           H
ATOM   1841  N   GLY A 113      28.524  -1.758   8.233  1.00  7.56           N
ATOM   1842  CA  GLY A 113      28.041  -3.077   8.565  1.00  8.98           C
ATOM   1843  C   GLY A 113      28.718  -3.637   9.804  1.00  7.19           C
ATOM   1844  O   GLY A 113      29.541  -2.991  10.442  1.00  8.11           O
ATOM   1845  H   GLY A 113      28.471  -1.200   8.886  1.00  9.06           H
ATOM   1846  HA2 GLY A 113      27.085  -3.042   8.725  1.00 10.77           H
ATOM   1847  HA3 GLY A 113      28.207  -3.680   7.823  1.00 10.77           H
ATOM   1848  N   GLY A 114      28.342  -4.861  10.169  1.00  7.43           N
ATOM   1849  CA  GLY A 114      27.401  -5.727   9.472  1.00  6.87           C
ATOM   1850  C   GLY A 114      25.988  -5.685  10.039  1.00  7.86           C
ATOM   1851  O   GLY A 114      25.517  -4.646  10.494  1.00  8.10           O
ATOM   1852  H   GLY A 114      28.650  -5.236  10.879  1.00  8.90           H
ATOM   1853  HA2 GLY A 114      27.360  -5.466   8.539  1.00  8.23           H
ATOM   1854  HA3 GLY A 114      27.717  -6.643   9.518  1.00  8.23           H
ATOM   1855  N   ALA A 115      25.305  -6.846  10.025  1.00 10.37           N
ATOM   1856  CA  ALA A 115      23.861  -6.894  10.267  1.00 10.08           C
ATOM   1857  C   ALA A 115      23.486  -6.439  11.667  1.00 10.50           C
ATOM   1858  O   ALA A 115      22.535  -5.655  11.842  1.00  9.46           O
ATOM   1859  CB  ALA A 115      23.359  -8.314  10.042  1.00 11.50           C
ATOM   1860  H   ALA A 115      25.661  -7.615   9.878  1.00 12.43           H
ATOM   1861  HA  ALA A 115      23.414  -6.312   9.632  1.00 12.08           H
ATOM   1862  HB1 ALA A 115      22.402  -8.339  10.204  1.00 13.79           H
ATOM   1863  HB2 ALA A 115      23.547  -8.574   9.127  1.00 13.79           H
ATOM   1864  HB3 ALA A 115      23.814  -8.911  10.657  1.00 13.79           H
ATOM   1865  N   GLU A 116      24.222  -6.899  12.685  1.00 11.99           N
ATOM   1866  CA  GLU A 116      23.871  -6.505  14.042  1.00 11.12           C
ATOM   1867  C   GLU A 116      24.064  -5.006  14.226  1.00 11.76           C
ATOM   1868  O   GLU A 116      23.200  -4.316  14.786  1.00 11.24           O
ATOM   1869  CB  GLU A 116      24.696  -7.303  15.065  1.00 12.09           C
ATOM   1870  CG  GLU A 116      24.237  -7.080  16.501  1.00 20.01           C
ATOM   1871  CD  GLU A 116      24.997  -7.926  17.514  1.00 24.23           C
ATOM   1872  OE1 GLU A 116      24.893  -7.614  18.714  1.00 31.63           O
ATOM   1873  OE2 GLU A 116      25.700  -8.885  17.121  1.00 25.17           O1-
ATOM   1874  H   GLU A 116      24.902  -7.421  12.617  1.00 14.37           H
ATOM   1875  HA  GLU A 116      22.934  -6.705  14.195  1.00 13.33           H
ATOM   1876  HB2 GLU A 116      24.614  -8.249  14.867  1.00 14.50           H
ATOM   1877  HB3 GLU A 116      25.625  -7.031  15.001  1.00 14.50           H
ATOM   1878  HG2 GLU A 116      24.370  -6.147  16.732  1.00 24.00           H
ATOM   1879  HG3 GLU A 116      23.296  -7.306  16.569  1.00 24.00           H
ATOM   1880  N   ILE A 117      25.172  -4.480  13.699  1.00 11.06           N
ATOM   1881  CA  ILE A 117      25.454  -3.050  13.744  1.00 11.15           C
ATOM   1882  C   ILE A 117      24.353  -2.270  13.038  1.00  8.30           C
ATOM   1883  O   ILE A 117      23.816  -1.303  13.572  1.00  9.93           O
ATOM   1884  CB  ILE A 117      26.833  -2.782  13.122  1.00 10.90           C
ATOM   1885  CG1 ILE A 117      27.939  -3.339  14.038  1.00 11.76           C
ATOM   1886  CG2 ILE A 117      26.999  -1.329  12.784  1.00 12.65           C
ATOM   1887  CD1 ILE A 117      28.152  -2.570  15.305  1.00 20.12           C
ATOM   1888  H   ILE A 117      25.782  -4.940  13.304  1.00 13.26           H
ATOM   1889  HA  ILE A 117      25.481  -2.761  14.670  1.00 13.36           H
ATOM   1890  HB  ILE A 117      26.874  -3.277  12.289  1.00 13.06           H
ATOM   1891 HG12 ILE A 117      27.709  -4.249  14.282  1.00 14.10           H
ATOM   1892 HG13 ILE A 117      28.776  -3.336  13.548  1.00 14.10           H
ATOM   1893 HG21 ILE A 117      27.877  -1.194  12.394  1.00 15.17           H
ATOM   1894 HG22 ILE A 117      26.312  -1.073  12.149  1.00 15.17           H
ATOM   1895 HG23 ILE A 117      26.913  -0.805  13.595  1.00 15.17           H
ATOM   1896 HD11 ILE A 117      28.863  -2.992  15.814  1.00 24.12           H
ATOM   1897 HD12 ILE A 117      28.400  -1.659  15.083  1.00 24.12           H
ATOM   1898 HD13 ILE A 117      27.330  -2.574  15.819  1.00 24.12           H
ATOM   1899  N   TYR A 118      23.966  -2.712  11.846  1.00  9.38           N
ATOM   1900  CA  TYR A 118      22.933  -1.993  11.102  1.00 10.70           C
ATOM   1901  C   TYR A 118      21.626  -1.945  11.885  1.00  8.19           C
ATOM   1902  O   TYR A 118      20.973  -0.897  11.977  1.00 10.89           O
ATOM   1903  CB  TYR A 118      22.670  -2.668   9.762  1.00  7.23           C
ATOM   1904  CG  TYR A 118      23.661  -2.501   8.657  1.00  7.41           C
ATOM   1905  CD1 TYR A 118      24.251  -1.270   8.354  1.00  9.84           C
ATOM   1906  CD2 TYR A 118      23.956  -3.589   7.866  1.00  8.31           C
ATOM   1907  CE1 TYR A 118      25.131  -1.165   7.276  1.00  8.13           C
ATOM   1908  CE2 TYR A 118      24.770  -3.493   6.803  1.00  8.17           C
ATOM   1909  CZ  TYR A 118      25.364  -2.294   6.508  1.00  8.38           C
ATOM   1910  OH  TYR A 118      26.190  -2.249   5.445  1.00  7.44           O
ATOM   1911  H   TYR A 118      24.276  -3.410  11.452  1.00 11.24           H
ATOM   1912  HA  TYR A 118      23.226  -1.083  10.937  1.00 12.82           H
ATOM   1913  HB2 TYR A 118      22.591  -3.621   9.923  1.00  8.66           H
ATOM   1914  HB3 TYR A 118      21.822  -2.336   9.427  1.00  8.66           H
ATOM   1915  HD1 TYR A 118      24.062  -0.523   8.875  1.00 11.79           H
ATOM   1916  HD2 TYR A 118      23.540  -4.402   8.043  1.00  9.95           H
ATOM   1917  HE1 TYR A 118      25.529  -0.352   7.061  1.00  9.74           H
ATOM   1918  HE2 TYR A 118      24.954  -4.244   6.286  1.00  9.79           H
ATOM   1919  HH  TYR A 118      26.501  -1.474   5.355  1.00  8.91           H
ATOM   1920  N   ASN A 119      21.200  -3.096  12.401  1.00 11.33           N
ATOM   1921  CA  ASN A 119      19.858  -3.256  12.946  1.00 11.52           C
ATOM   1922  C   ASN A 119      19.712  -2.610  14.324  1.00 12.84           C
ATOM   1923  O   ASN A 119      18.600  -2.262  14.725  1.00 14.62           O
ATOM   1924  CB  ASN A 119      19.528  -4.729  12.983  1.00 10.30           C
ATOM   1925  CG  ASN A 119      19.253  -5.277  11.604  1.00 15.10           C
ATOM   1926  OD1 ASN A 119      18.796  -4.556  10.704  1.00 14.22           O
ATOM   1927  ND2 ASN A 119      19.530  -6.542  11.425  1.00 15.10           N
ATOM   1928  H   ASN A 119      21.678  -3.809  12.447  1.00 13.58           H
ATOM   1929  HA  ASN A 119      19.226  -2.826  12.349  1.00 13.81           H
ATOM   1930  HB2 ASN A 119      20.279  -5.215  13.358  1.00 12.34           H
ATOM   1931  HB3 ASN A 119      18.736  -4.865  13.527  1.00 12.34           H
ATOM   1932 HD21 ASN A 119      19.393  -6.908  10.659  1.00 18.11           H
ATOM   1933 HD22 ASN A 119      19.849  -7.008  12.074  1.00 18.11           H
ATOM   1934  N   GLU A 120      20.824  -2.407  15.010  1.00 12.11           N
ATOM   1935  CA  GLU A 120      20.876  -1.623  16.238  1.00 13.12           C
ATOM   1936  C   GLU A 120      20.938  -0.128  15.962  1.00 14.54           C
ATOM   1937  O   GLU A 120      20.174   0.645  16.548  1.00 15.03           O
ATOM   1938  CB  GLU A 120      22.100  -2.030  17.050  1.00 21.05           C
ATOM   1939  CG  GLU A 120      21.928  -1.993  18.521  1.00 40.10           C
ATOM   1940  CD  GLU A 120      21.899  -3.396  19.067  1.00 55.74           C
ATOM   1941  OE1 GLU A 120      22.990  -3.890  19.473  1.00 47.01           O
ATOM   1942  OE2 GLU A 120      20.792  -3.997  19.048  1.00 53.73           O1-
ATOM   1943  H   GLU A 120      21.589  -2.724  14.778  1.00 14.51           H
ATOM   1944  HA  GLU A 120      20.084  -1.803  16.768  1.00 15.73           H
ATOM   1945  HB2 GLU A 120      22.342  -2.937  16.808  1.00 25.25           H
ATOM   1946  HB3 GLU A 120      22.830  -1.430  16.827  1.00 25.25           H
ATOM   1947  HG2 GLU A 120      22.672  -1.519  18.924  1.00 48.10           H
ATOM   1948  HG3 GLU A 120      21.088  -1.559  18.739  1.00 48.10           H
ATOM   1949  N   LEU A 121      21.856   0.308  15.077  1.00 12.77           N
ATOM   1950  CA  LEU A 121      22.173   1.717  14.984  1.00 12.08           C
ATOM   1951  C   LEU A 121      21.207   2.478  14.097  1.00 12.27           C
ATOM   1952  O   LEU A 121      21.165   3.714  14.160  1.00 11.95           O
ATOM   1953  CB  LEU A 121      23.619   1.884  14.528  1.00 15.43           C
ATOM   1954  CG  LEU A 121      24.634   1.459  15.599  0.94 12.95           C
ATOM   1955  CD1 LEU A 121      26.027   1.592  15.057  0.77 16.33           C
ATOM   1956  CD2 LEU A 121      24.483   2.276  16.858  0.84 15.67           C
ATOM   1957  H   LEU A 121      22.294  -0.194  14.534  1.00 15.31           H
ATOM   1958  HA  LEU A 121      22.107   2.101  15.873  1.00 14.49           H
ATOM   1959  HB2 LEU A 121      23.767   1.337  13.741  1.00 18.51           H
ATOM   1960  HB3 LEU A 121      23.778   2.818  14.318  1.00 18.51           H
ATOM   1961  HG  LEU A 121      24.486   0.528  15.825  1.00 15.52           H
ATOM   1962 HD11 LEU A 121      26.659   1.321  15.741  0.00 19.58           H
ATOM   1963 HD12 LEU A 121      26.118   1.022  14.278  1.00 19.58           H
ATOM   1964 HD13 LEU A 121      26.182   2.517  14.810  1.00 19.58           H
ATOM   1965 HD21 LEU A 121      25.139   1.978  17.508  0.00 18.79           H
ATOM   1966 HD22 LEU A 121      24.627   3.211  16.647  0.00 18.79           H
ATOM   1967 HD23 LEU A 121      23.588   2.150  17.210  0.00 18.79           H
ATOM   1968  N   ILE A 122      20.354   1.762  13.373  1.00 10.46           N
ATOM   1969  CA  ILE A 122      19.297   2.411  12.620  1.00 14.95           C
ATOM   1970  C   ILE A 122      18.381   3.205  13.555  1.00 10.81           C
ATOM   1971  O   ILE A 122      17.737   4.162  13.122  1.00 13.19           O
ATOM   1972  CB  ILE A 122      18.541   1.332  11.821  1.00 12.39           C
ATOM   1973  CG1 ILE A 122      17.463   1.919  10.949  1.00 16.97           C
ATOM   1974  CG2 ILE A 122      17.856   0.353  12.762  1.00  8.71           C
ATOM   1975  CD1 ILE A 122      17.931   2.704   9.854  1.00 13.17           C
ATOM   1976  H   ILE A 122      20.368   0.905  13.303  1.00 12.54           H
ATOM   1977  HA  ILE A 122      19.693   3.031  11.988  1.00 17.92           H
ATOM   1978  HB  ILE A 122      19.172   0.848  11.265  1.00 14.86           H
ATOM   1979 HG12 ILE A 122      16.933   1.194  10.583  1.00 20.34           H
ATOM   1980 HG13 ILE A 122      16.900   2.489  11.497  1.00 20.34           H
ATOM   1981 HG21 ILE A 122      17.388  -0.315  12.236  1.00 10.44           H
ATOM   1982 HG22 ILE A 122      18.527  -0.074  13.317  1.00 10.44           H
ATOM   1983 HG23 ILE A 122      17.226   0.838  13.317  1.00 10.44           H
ATOM   1984 HD11 ILE A 122      17.168   3.036   9.355  1.00 15.79           H
ATOM   1985 HD12 ILE A 122      18.451   3.447  10.198  1.00 15.79           H
ATOM   1986 HD13 ILE A 122      18.484   2.148   9.282  1.00 15.79           H
ATOM   1987  N   ASN A 123      18.297   2.825  14.838  1.00 11.45           N
ATOM   1988  CA  ASN A 123      17.430   3.557  15.752  1.00 14.64           C
ATOM   1989  C   ASN A 123      18.187   4.581  16.573  1.00 14.79           C
ATOM   1990  O   ASN A 123      17.659   5.059  17.578  1.00 14.41           O
ATOM   1991  CB  ASN A 123      16.672   2.605  16.664  1.00 20.44           C
ATOM   1992  CG  ASN A 123      15.691   1.751  15.895  1.00 22.11           C
ATOM   1993  OD1 ASN A 123      14.928   2.251  15.043  1.00 29.83           O
ATOM   1994  ND2 ASN A 123      15.755   0.459  16.128  1.00 30.12           N
ATOM   1995  H   ASN A 123      18.723   2.166  15.189  1.00 13.73           H
ATOM   1996  HA  ASN A 123      16.771   4.038  15.226  1.00 17.55           H
ATOM   1997  HB2 ASN A 123      17.303   2.017  17.107  1.00 24.51           H
ATOM   1998  HB3 ASN A 123      16.176   3.119  17.320  1.00 24.51           H
ATOM   1999 HD21 ASN A 123      15.222  -0.078  15.720  1.00 36.13           H
ATOM   2000 HD22 ASN A 123      16.330   0.151  16.688  1.00 36.13           H
ATOM   2001  N   ASN A 124      19.415   4.899  16.197  1.00 11.64           N
ATOM   2002  CA  ASN A 124      20.182   5.968  16.837  1.00  9.72           C
ATOM   2003  C   ASN A 124      19.944   7.252  16.056  1.00 11.20           C
ATOM   2004  O   ASN A 124      20.101   7.275  14.833  1.00 10.60           O
ATOM   2005  CB  ASN A 124      21.663   5.609  16.873  1.00 11.18           C
ATOM   2006  CG  ASN A 124      22.502   6.603  17.666  1.00 14.73           C
ATOM   2007  OD1 ASN A 124      22.443   7.802  17.450  1.00 14.24           O
ATOM   2008  ND2 ASN A 124      23.256   6.096  18.625  1.00 16.74           N
ATOM   2009  H   ASN A 124      19.839   4.506  15.561  1.00 13.95           H
ATOM   2010  HA  ASN A 124      19.871   6.094  17.747  1.00 11.65           H
ATOM   2011  HB2 ASN A 124      21.765   4.736  17.284  1.00 13.40           H
ATOM   2012  HB3 ASN A 124      22.003   5.588  15.965  1.00 13.40           H
ATOM   2013 HD21 ASN A 124      23.750   6.614  19.103  1.00 20.08           H
ATOM   2014 HD22 ASN A 124      23.254   5.249  18.772  1.00 20.08           H
ATOM   2015  N   SER A 125      19.499   8.313  16.748  1.00 10.68           N
ATOM   2016  CA  SER A 125      19.106   9.525  16.029  1.00 13.53           C
ATOM   2017  C   SER A 125      20.280  10.233  15.347  1.00  9.07           C
ATOM   2018  O   SER A 125      20.033  11.158  14.570  1.00  9.01           O
ATOM   2019  CB  SER A 125      18.388  10.504  16.983  1.00 14.03           C
ATOM   2020  OG  SER A 125      19.256  10.857  18.040  1.00 13.99           O
ATOM   2021  H   SER A 125      19.418   8.353  17.603  1.00 12.80           H
ATOM   2022  HA  SER A 125      18.474   9.278  15.336  1.00 16.22           H
ATOM   2023  HB2 SER A 125      18.140  11.303  16.492  1.00 16.83           H
ATOM   2024  HB3 SER A 125      17.599  10.074  17.347  1.00 16.83           H
ATOM   2025  HG  SER A 125      19.946  11.226  17.734  1.00 16.78           H
ATOM   2026  N   LEU A 126      21.547   9.845  15.612  1.00  8.02           N
ATOM   2027  CA  LEU A 126      22.673  10.375  14.842  1.00 10.95           C
ATOM   2028  C   LEU A 126      22.593   9.970  13.381  1.00  7.89           C
ATOM   2029  O   LEU A 126      23.149  10.674  12.512  1.00  8.59           O
ATOM   2030  CB  LEU A 126      24.035   9.891  15.400  1.00 11.41           C
ATOM   2031  CG  LEU A 126      24.512  10.413  16.764  1.00 17.20           C
ATOM   2032  CD1 LEU A 126      25.840   9.779  17.165  1.00 20.50           C
ATOM   2033  CD2 LEU A 126      24.701  11.888  16.727  1.00 18.46           C
ATOM   2034  H   LEU A 126      21.769   9.284  16.225  1.00  9.61           H
ATOM   2035  HA  LEU A 126      22.657  11.343  14.886  1.00 13.13           H
ATOM   2036  HB2 LEU A 126      23.997   8.924  15.471  1.00 13.68           H
ATOM   2037  HB3 LEU A 126      24.719  10.131  14.756  1.00 13.68           H
ATOM   2038  HG  LEU A 126      23.851  10.202  17.443  1.00 20.62           H
ATOM   2039 HD11 LEU A 126      26.110  10.130  18.027  1.00 24.59           H
ATOM   2040 HD12 LEU A 126      25.727   8.817  17.219  1.00 24.59           H
ATOM   2041 HD13 LEU A 126      26.508   9.996  16.495  1.00 24.59           H
ATOM   2042 HD21 LEU A 126      25.001  12.190  17.598  1.00 22.14           H
ATOM   2043 HD22 LEU A 126      25.366  12.104  16.054  1.00 22.14           H
ATOM   2044 HD23 LEU A 126      23.856  12.309  16.504  1.00 22.14           H
ATOM   2045  N   VAL A 127      21.921   8.867  13.100  1.00  7.18           N
ATOM   2046  CA  VAL A 127      21.830   8.375  11.729  1.00  8.37           C
ATOM   2047  C   VAL A 127      20.771   9.183  10.999  1.00  7.31           C
ATOM   2048  O   VAL A 127      19.589   9.144  11.359  1.00 10.24           O
ATOM   2049  CB  VAL A 127      21.506   6.877  11.692  1.00  8.54           C
ATOM   2050  CG1 VAL A 127      21.357   6.423  10.238  1.00 11.02           C
ATOM   2051  CG2 VAL A 127      22.593   6.113  12.374  1.00 11.36           C
ATOM   2052  H   VAL A 127      21.508   8.384  13.679  1.00  8.60           H
ATOM   2053  HA  VAL A 127      22.679   8.514  11.282  1.00 10.03           H
ATOM   2054  HB  VAL A 127      20.671   6.712  12.156  1.00 10.23           H
ATOM   2055 HG11 VAL A 127      21.153   5.475  10.223  1.00 13.21           H
ATOM   2056 HG12 VAL A 127      20.637   6.924   9.824  1.00 13.21           H
ATOM   2057 HG13 VAL A 127      22.190   6.590   9.769  1.00 13.21           H
ATOM   2058 HG21 VAL A 127      22.380   5.167  12.345  1.00 13.62           H
ATOM   2059 HG22 VAL A 127      23.431   6.277  11.914  1.00 13.62           H
ATOM   2060 HG23 VAL A 127      22.657   6.410  13.295  1.00 13.62           H
ATOM   2061  N   SER A 128      21.202   9.927   9.977  1.00  8.37           N
ATOM   2062  CA  SER A 128      20.338  10.826   9.237  1.00  8.74           C
ATOM   2063  C   SER A 128      20.127  10.436   7.789  1.00  7.66           C
ATOM   2064  O   SER A 128      19.191  10.949   7.173  1.00  7.37           O
ATOM   2065  CB  SER A 128      20.917  12.235   9.254  1.00 12.82           C
ATOM   2066  OG  SER A 128      22.222  12.225   8.694  1.00 12.80           O
ATOM   2067  H   SER A 128      22.014   9.922   9.693  1.00 10.02           H
ATOM   2068  HA  SER A 128      19.470  10.853   9.669  1.00 10.48           H
ATOM   2069  HB2 SER A 128      20.349  12.820   8.727  1.00 15.37           H
ATOM   2070  HB3 SER A 128      20.964  12.550  10.170  1.00 15.37           H
ATOM   2071  HG  SER A 128      22.193  11.949   7.901  1.00 15.34           H
ATOM   2072  N   HIS A 129      20.945   9.539   7.227  1.00  7.31           N
ATOM   2073  CA  HIS A 129      20.889   9.218   5.815  1.00  5.89           C
ATOM   2074  C   HIS A 129      21.103   7.722   5.681  1.00  7.58           C
ATOM   2075  O   HIS A 129      22.011   7.156   6.319  1.00  6.87           O
ATOM   2076  CB  HIS A 129      21.947   9.945   4.967  1.00  6.59           C
ATOM   2077  CG  HIS A 129      21.744  11.415   4.883  1.00 11.63           C
ATOM   2078  ND1 HIS A 129      22.125  12.270   5.892  1.00 12.00           N
ATOM   2079  CD2 HIS A 129      21.202  12.191   3.911  1.00 14.98           C
ATOM   2080  CE1 HIS A 129      21.805  13.510   5.553  1.00 16.02           C
ATOM   2081  NE2 HIS A 129      21.248  13.489   4.356  1.00 14.39           N
ATOM   2082  H   HIS A 129      21.548   9.102   7.657  1.00  8.75           H
ATOM   2083  HA  HIS A 129      20.010   9.437   5.466  1.00  7.06           H
ATOM   2084  HB2 HIS A 129      21.922   9.591   4.064  1.00  7.90           H
ATOM   2085  HB3 HIS A 129      22.821   9.789   5.357  1.00  7.90           H
ATOM   2086  HD2 HIS A 129      20.850  11.897   3.101  1.00 17.96           H
ATOM   2087  HE1 HIS A 129      21.962  14.271   6.065  1.00 19.20           H
ATOM   2088  HE2 HIS A 129      20.968  14.176   3.922  1.00 17.25           H
ATOM   2089  N   LEU A 130      20.329   7.111   4.786  1.00  7.61           N
ATOM   2090  CA  LEU A 130      20.563   5.749   4.351  1.00  6.43           C
ATOM   2091  C   LEU A 130      20.897   5.737   2.875  1.00  8.26           C
ATOM   2092  O   LEU A 130      20.141   6.256   2.048  1.00  9.38           O
ATOM   2093  CB  LEU A 130      19.354   4.871   4.578  1.00  7.78           C
ATOM   2094  CG  LEU A 130      18.636   4.952   5.905  1.00 11.62           C
ATOM   2095  CD1 LEU A 130      17.445   4.012   5.840  1.00 11.82           C
ATOM   2096  CD2 LEU A 130      19.516   4.609   7.057  1.00 10.83           C
ATOM   2097  H   LEU A 130      19.648   7.479   4.411  1.00  9.12           H
ATOM   2098  HA  LEU A 130      21.313   5.375   4.841  1.00  7.70           H
ATOM   2099  HB2 LEU A 130      18.701   5.086   3.894  1.00  9.32           H
ATOM   2100  HB3 LEU A 130      19.633   3.949   4.468  1.00  9.32           H
ATOM   2101  HG  LEU A 130      18.304   5.854   6.035  1.00 13.92           H
ATOM   2102 HD11 LEU A 130      16.968   4.048   6.684  1.00 14.17           H
ATOM   2103 HD12 LEU A 130      16.862   4.292   5.117  1.00 14.17           H
ATOM   2104 HD13 LEU A 130      17.764   3.110   5.677  1.00 14.17           H
ATOM   2105 HD21 LEU A 130      19.003   4.678   7.877  1.00 12.98           H
ATOM   2106 HD22 LEU A 130      19.841   3.702   6.945  1.00 12.98           H
ATOM   2107 HD23 LEU A 130      20.262   5.228   7.079  1.00 12.98           H
ATOM   2108  N   LEU A 131      22.029   5.135   2.552  1.00  4.58           N
ATOM   2109  CA  LEU A 131      22.414   4.888   1.172  1.00  6.33           C
ATOM   2110  C   LEU A 131      22.232   3.391   0.952  1.00  6.17           C
ATOM   2111  O   LEU A 131      23.084   2.587   1.335  1.00  6.32           O
ATOM   2112  CB  LEU A 131      23.841   5.378   0.946  1.00  6.39           C
ATOM   2113  CG  LEU A 131      24.137   6.867   0.834  0.96 11.51           C
ATOM   2114  CD1 LEU A 131      25.648   7.051   0.695  0.62 18.43           C
ATOM   2115  CD2 LEU A 131      23.483   7.470  -0.352  0.77  8.99           C
ATOM   2116  H   LEU A 131      22.604   4.853   3.126  1.00  5.48           H
ATOM   2117  HA  LEU A 131      21.820   5.367   0.574  1.00  7.58           H
ATOM   2118  HB2 LEU A 131      24.380   5.047   1.682  1.00  7.65           H
ATOM   2119  HB3 LEU A 131      24.159   4.974   0.124  1.00  7.65           H
ATOM   2120  HG  LEU A 131      23.835   7.329   1.632  1.00 13.80           H
ATOM   2121 HD11 LEU A 131      25.845   7.998   0.623  0.77 22.10           H
ATOM   2122 HD12 LEU A 131      26.084   6.681   1.478  1.00 22.10           H
ATOM   2123 HD13 LEU A 131      25.950   6.588  -0.102  0.92 22.10           H
ATOM   2124 HD21 LEU A 131      23.697   8.415  -0.384  1.00 10.77           H
ATOM   2125 HD22 LEU A 131      23.810   7.028  -1.151  0.00 10.77           H
ATOM   2126 HD23 LEU A 131      22.523   7.350  -0.277  0.00 10.77           H
ATOM   2127  N   ILE A 132      21.144   3.013   0.285  1.00  7.29           N
ATOM   2128  CA  ILE A 132      20.790   1.617   0.076  1.00  5.55           C
ATOM   2129  C   ILE A 132      20.910   1.300  -1.398  1.00  7.43           C
ATOM   2130  O   ILE A 132      20.186   1.882  -2.221  1.00  8.36           O
ATOM   2131  CB  ILE A 132      19.366   1.305   0.562  1.00  8.15           C
ATOM   2132  CG1 ILE A 132      19.240   1.623   2.045  1.00 11.45           C
ATOM   2133  CG2 ILE A 132      19.015  -0.166   0.316  1.00  9.10           C
ATOM   2134  CD1 ILE A 132      17.825   1.581   2.567  1.00 11.41           C
ATOM   2135  H   ILE A 132      20.584   3.564  -0.064  1.00  8.73           H
ATOM   2136  HA  ILE A 132      21.409   1.051   0.562  1.00  6.64           H
ATOM   2137  HB  ILE A 132      18.740   1.860   0.070  1.00  9.77           H
ATOM   2138 HG12 ILE A 132      19.759   0.976   2.547  1.00 13.73           H
ATOM   2139 HG13 ILE A 132      19.587   2.515   2.202  1.00 13.73           H
ATOM   2140 HG21 ILE A 132      18.113  -0.332   0.632  1.00 10.91           H
ATOM   2141 HG22 ILE A 132      19.072  -0.349  -0.635  1.00 10.91           H
ATOM   2142 HG23 ILE A 132      19.644  -0.725   0.799  1.00 10.91           H
ATOM   2143 HD11 ILE A 132      17.831   1.794   3.513  1.00 13.68           H
ATOM   2144 HD12 ILE A 132      17.292   2.232   2.084  1.00 13.68           H
ATOM   2145 HD13 ILE A 132      17.465   0.691   2.430  1.00 13.68           H
ATOM   2146  N   THR A 133      21.780   0.340  -1.726  1.00  6.74           N
ATOM   2147  CA  THR A 133      21.795  -0.212  -3.088  1.00  7.08           C
ATOM   2148  C   THR A 133      20.704  -1.278  -3.138  1.00  8.84           C
ATOM   2149  O   THR A 133      20.755  -2.270  -2.397  1.00 10.57           O
ATOM   2150  CB  THR A 133      23.158  -0.806  -3.441  1.00  6.41           C
ATOM   2151  OG1 THR A 133      24.153   0.224  -3.382  1.00  8.67           O
ATOM   2152  CG2 THR A 133      23.131  -1.404  -4.899  1.00  9.25           C
ATOM   2153  H   THR A 133      22.361  -0.002  -1.192  1.00  8.07           H
ATOM   2154  HA  THR A 133      21.582   0.485  -3.728  1.00  8.48           H
ATOM   2155  HB  THR A 133      23.380  -1.515  -2.817  1.00  7.67           H
ATOM   2156  HG1 THR A 133      24.907  -0.093  -3.575  1.00 10.39           H
ATOM   2157 HG21 THR A 133      23.998  -1.780  -5.119  1.00 11.09           H
ATOM   2158 HG22 THR A 133      22.460  -2.102  -4.958  1.00 11.09           H
ATOM   2159 HG23 THR A 133      22.918  -0.707  -5.539  1.00 11.09           H
ATOM   2160  N   GLU A 134      19.685  -1.044  -3.950  1.00  9.94           N
ATOM   2161  CA  GLU A 134      18.546  -1.949  -4.042  1.00 10.71           C
ATOM   2162  C   GLU A 134      18.812  -2.922  -5.180  1.00 11.83           C
ATOM   2163  O   GLU A 134      18.836  -2.525  -6.352  1.00 10.74           O
ATOM   2164  CB  GLU A 134      17.246  -1.181  -4.288  1.00 14.41           C
ATOM   2165  CG  GLU A 134      16.825  -0.259  -3.136  1.00 15.81           C
ATOM   2166  CD  GLU A 134      15.419   0.342  -3.305  1.00 20.75           C
ATOM   2167  OE1 GLU A 134      14.786   0.620  -2.272  1.00 19.24           O
ATOM   2168  OE2 GLU A 134      14.971   0.576  -4.452  1.00 18.36           O1-
ATOM   2169  H   GLU A 134      19.627  -0.359  -4.467  1.00 11.92           H
ATOM   2170  HA  GLU A 134      18.459  -2.451  -3.217  1.00 12.84           H
ATOM   2171  HB2 GLU A 134      17.355  -0.632  -5.080  1.00 17.28           H
ATOM   2172  HB3 GLU A 134      16.530  -1.820  -4.430  1.00 17.28           H
ATOM   2173  HG2 GLU A 134      16.833  -0.767  -2.310  1.00 18.96           H
ATOM   2174  HG3 GLU A 134      17.456   0.475  -3.077  1.00 18.96           H
ATOM   2175  N   ILE A 135      18.970  -4.189  -4.832  1.00 10.33           N
ATOM   2176  CA  ILE A 135      19.306  -5.248  -5.764  1.00 12.37           C
ATOM   2177  C   ILE A 135      18.047  -6.038  -6.086  1.00 15.41           C
ATOM   2178  O   ILE A 135      17.237  -6.347  -5.191  1.00 15.65           O
ATOM   2179  CB  ILE A 135      20.401  -6.151  -5.180  1.00 13.41           C
ATOM   2180  CG1 ILE A 135      21.625  -5.328  -4.776  1.00 12.07           C
ATOM   2181  CG2 ILE A 135      20.766  -7.214  -6.220  1.00 16.41           C
ATOM   2182  CD1 ILE A 135      22.611  -6.135  -3.936  1.00 15.01           C
ATOM   2183  H   ILE A 135      18.884  -4.469  -4.024  1.00 12.38           H
ATOM   2184  HA  ILE A 135      19.640  -4.857  -6.586  1.00 14.82           H
ATOM   2185  HB  ILE A 135      20.051  -6.595  -4.392  1.00 16.08           H
ATOM   2186 HG12 ILE A 135      22.085  -5.028  -5.576  1.00 14.47           H
ATOM   2187 HG13 ILE A 135      21.336  -4.565  -4.252  1.00 14.47           H
ATOM   2188 HG21 ILE A 135      21.458  -7.788  -5.855  1.00 19.68           H
ATOM   2189 HG22 ILE A 135      19.976  -7.738  -6.426  1.00 19.68           H
ATOM   2190 HG23 ILE A 135      21.089  -6.774  -7.021  1.00 19.68           H
ATOM   2191 HD11 ILE A 135      23.365  -5.570  -3.706  1.00 18.00           H
ATOM   2192 HD12 ILE A 135      22.164  -6.436  -3.129  1.00 18.00           H
ATOM   2193 HD13 ILE A 135      22.913  -6.899  -4.451  1.00 18.00           H
ATOM   2194  N   GLU A 136      17.878  -6.372  -7.377  1.00 17.06           N
ATOM   2195  CA  GLU A 136      16.754  -7.189  -7.831  1.00 16.75           C
ATOM   2196  C   GLU A 136      17.301  -8.384  -8.585  1.00 17.50           C
ATOM   2197  O   GLU A 136      18.378  -8.323  -9.195  1.00 18.17           O
ATOM   2198  CB  GLU A 136      15.778  -6.388  -8.678  1.00 22.05           C
ATOM   2199  CG  GLU A 136      14.978  -5.410  -7.814  1.00 27.20           C
ATOM   2200  CD  GLU A 136      14.186  -4.392  -8.605  1.00 44.48           C
ATOM   2201  OE1 GLU A 136      14.793  -3.436  -9.133  1.00 43.48           O
ATOM   2202  OE2 GLU A 136      12.953  -4.531  -8.681  1.00 47.58           O1-
ATOM   2203  H   GLU A 136      18.409  -6.132  -8.009  1.00 20.46           H
ATOM   2204  HA  GLU A 136      16.273  -7.520  -7.057  1.00 20.08           H
ATOM   2205  HB2 GLU A 136      16.271  -5.879  -9.341  1.00 26.45           H
ATOM   2206  HB3 GLU A 136      15.156  -6.993  -9.111  1.00 26.45           H
ATOM   2207  HG2 GLU A 136      14.353  -5.914  -7.271  1.00 32.63           H
ATOM   2208  HG3 GLU A 136      15.593  -4.925  -7.242  1.00 32.63           H
ATOM   2209  N   HIS A 137      16.563  -9.487  -8.493  1.00 22.56           N
ATOM   2210  CA  HIS A 137      16.897 -10.755  -9.128  1.00 22.50           C
ATOM   2211  C   HIS A 137      15.590 -11.412  -9.556  1.00 25.02           C
ATOM   2212  O   HIS A 137      14.553 -11.197  -8.916  1.00 22.82           O
ATOM   2213  CB  HIS A 137      17.678 -11.645  -8.145  1.00 25.17           C
ATOM   2214  CG  HIS A 137      18.239 -12.905  -8.729  1.00 26.64           C
ATOM   2215  ND1 HIS A 137      17.466 -14.021  -8.971  1.00 30.61           N
ATOM   2216  CD2 HIS A 137      19.510 -13.257  -9.043  1.00 31.27           C
ATOM   2217  CE1 HIS A 137      18.228 -14.993  -9.438  1.00 29.02           C
ATOM   2218  NE2 HIS A 137      19.475 -14.560  -9.481  1.00 30.78           N
ATOM   2219  H   HIS A 137      15.830  -9.524  -8.045  1.00 27.06           H
ATOM   2220  HA  HIS A 137      17.443 -10.598  -9.914  1.00 26.99           H
ATOM   2221  HB2 HIS A 137      17.084 -11.898  -7.421  1.00 30.19           H
ATOM   2222  HB3 HIS A 137      18.421 -11.132  -7.790  1.00 30.19           H
ATOM   2223  HD2 HIS A 137      20.265 -12.719  -8.974  1.00 37.51           H
ATOM   2224  HE1 HIS A 137      17.937 -15.840  -9.688  1.00 34.80           H
ATOM   2225  HE2 HIS A 137      20.151 -15.012  -9.761  1.00 36.92           H
ATOM   2226  N   PRO A 138      15.587 -12.164 -10.665  1.00 28.60           N
ATOM   2227  CA  PRO A 138      14.309 -12.742 -11.118  1.00 31.90           C
ATOM   2228  C   PRO A 138      13.762 -13.792 -10.168  1.00 31.79           C
ATOM   2229  O   PRO A 138      12.541 -13.968 -10.087  1.00 35.85           O
ATOM   2230  CB  PRO A 138      14.655 -13.331 -12.493  1.00 26.80           C
ATOM   2231  CG  PRO A 138      16.123 -13.515 -12.491  1.00 23.19           C
ATOM   2232  CD  PRO A 138      16.653 -12.379 -11.660  1.00 26.45           C
ATOM   2233  HA  PRO A 138      13.648 -12.041 -11.231  1.00 38.26           H
ATOM   2234  HB2 PRO A 138      14.204 -14.183 -12.605  1.00 32.14           H
ATOM   2235  HB3 PRO A 138      14.389 -12.711 -13.190  1.00 32.14           H
ATOM   2236  HG2 PRO A 138      16.346 -14.369 -12.089  1.00 27.82           H
ATOM   2237  HG3 PRO A 138      16.461 -13.463 -13.399  1.00 27.82           H
ATOM   2238  HD2 PRO A 138      17.479 -12.636 -11.221  1.00 31.73           H
ATOM   2239  HD3 PRO A 138      16.772 -11.586 -12.206  1.00 31.73           H
ATOM   2240  N   SER A 139      14.632 -14.468  -9.430  1.00 32.60           N
ATOM   2241  CA  SER A 139      14.253 -15.540  -8.517  1.00 35.53           C
ATOM   2242  C   SER A 139      14.918 -15.293  -7.163  1.00 29.61           C
ATOM   2243  O   SER A 139      15.839 -16.013  -6.768  1.00 26.91           O
ATOM   2244  CB  SER A 139      14.659 -16.889  -9.113  1.00 39.99           C
ATOM   2245  OG  SER A 139      13.912 -17.933  -8.527  1.00 58.87           O
ATOM   2246  H   SER A 139      15.478 -14.318  -9.442  1.00 39.11           H
ATOM   2247  HA  SER A 139      13.291 -15.536  -8.393  1.00 42.62           H
ATOM   2248  HB2 SER A 139      14.492 -16.877 -10.068  1.00 47.97           H
ATOM   2249  HB3 SER A 139      15.602 -17.041  -8.942  1.00 47.97           H
ATOM   2250  HG  SER A 139      14.047 -17.953  -7.699  1.00 70.63           H
ATOM   2251  N   PRO A 140      14.494 -14.255  -6.436  1.00 30.86           N
ATOM   2252  CA  PRO A 140      15.196 -13.928  -5.183  1.00 38.67           C
ATOM   2253  C   PRO A 140      15.163 -15.067  -4.192  1.00 37.38           C
ATOM   2254  O   PRO A 140      16.133 -15.270  -3.447  1.00 36.34           O
ATOM   2255  CB  PRO A 140      14.458 -12.681  -4.669  1.00 37.01           C
ATOM   2256  CG  PRO A 140      13.143 -12.664  -5.361  1.00 37.42           C
ATOM   2257  CD  PRO A 140      13.341 -13.378  -6.682  1.00 31.99           C
ATOM   2258  HA  PRO A 140      16.119 -13.696  -5.369  1.00 46.39           H
ATOM   2259  HB2 PRO A 140      14.336 -12.749  -3.709  1.00 44.40           H
ATOM   2260  HB3 PRO A 140      14.970 -11.887  -4.891  1.00 44.40           H
ATOM   2261  HG2 PRO A 140      12.488 -13.131  -4.819  1.00 44.89           H
ATOM   2262  HG3 PRO A 140      12.868 -11.746  -5.510  1.00 44.89           H
ATOM   2263  HD2 PRO A 140      12.556 -13.905  -6.901  1.00 38.37           H
ATOM   2264  HD3 PRO A 140      13.546 -12.740  -7.383  1.00 38.37           H
ATOM   2265  N   GLU A 141      14.078 -15.839  -4.194  1.00 40.65           N
ATOM   2266  CA  GLU A 141      13.945 -17.025  -3.347  1.00 40.26           C
ATOM   2267  C   GLU A 141      14.603 -18.235  -4.012  1.00 47.53           C
ATOM   2268  O   GLU A 141      13.991 -19.268  -4.247  1.00 54.07           O
ATOM   2269  CB  GLU A 141      12.469 -17.277  -3.019  1.00 48.41           C
ATOM   2270  CG  GLU A 141      11.504 -17.703  -4.171  1.00 54.11           C
ATOM   2271  CD  GLU A 141      11.627 -16.890  -5.455  1.00 55.08           C
ATOM   2272  OE1 GLU A 141      11.065 -15.772  -5.522  1.00 52.90           O
ATOM   2273  OE2 GLU A 141      12.294 -17.373  -6.401  1.00 51.63           O1-
ATOM   2274  H   GLU A 141      13.390 -15.693  -4.688  1.00 48.77           H
ATOM   2275  HA  GLU A 141      14.408 -16.862  -2.511  1.00 48.29           H
ATOM   2276  HB2 GLU A 141      12.431 -17.977  -2.350  1.00 58.08           H
ATOM   2277  HB3 GLU A 141      12.108 -16.460  -2.640  1.00 58.08           H
ATOM   2278  HG2 GLU A 141      11.681 -18.630  -4.395  1.00 64.91           H
ATOM   2279  HG3 GLU A 141      10.591 -17.614  -3.856  1.00 64.91           H
ATOM   2280  N   SER A 142      15.881 -18.047  -4.352  1.00 40.83           N
ATOM   2281  CA  SER A 142      16.803 -19.103  -4.759  1.00 34.06           C
ATOM   2282  C   SER A 142      18.201 -18.721  -4.302  1.00 37.75           C
ATOM   2283  O   SER A 142      19.118 -19.550  -4.295  1.00 38.65           O
ATOM   2284  CB  SER A 142      16.781 -19.341  -6.275  1.00 39.08           C
ATOM   2285  OG  SER A 142      17.335 -18.255  -6.995  1.00 43.77           O
ATOM   2286  H   SER A 142      16.252 -17.271  -4.352  1.00 48.98           H
ATOM   2287  HA  SER A 142      16.555 -19.931  -4.318  1.00 40.85           H
ATOM   2288  HB2 SER A 142      17.295 -20.139  -6.472  1.00 46.88           H
ATOM   2289  HB3 SER A 142      15.862 -19.465  -6.557  1.00 46.88           H
ATOM   2290  HG  SER A 142      16.899 -17.554  -6.840  1.00 52.52           H
ATOM   2291  N   ILE A 143      18.384 -17.463  -3.913  1.00 33.37           N
ATOM   2292  CA  ILE A 143      19.639 -17.024  -3.330  1.00 33.95           C
ATOM   2293  C   ILE A 143      19.535 -17.256  -1.830  1.00 33.60           C
ATOM   2294  O   ILE A 143      18.702 -16.649  -1.152  1.00 32.40           O
ATOM   2295  CB  ILE A 143      19.916 -15.557  -3.657  1.00 28.71           C
ATOM   2296  CG1 ILE A 143      19.969 -15.376  -5.182  1.00 29.09           C
ATOM   2297  CG2 ILE A 143      21.192 -15.106  -2.988  1.00 36.55           C
ATOM   2298  CD1 ILE A 143      19.166 -14.208  -5.647  1.00 36.27           C
ATOM   2299  H   ILE A 143      17.791 -16.843  -3.979  1.00 40.03           H
ATOM   2300  HA  ILE A 143      20.367 -17.562  -3.678  1.00 40.73           H
ATOM   2301  HB  ILE A 143      19.184 -15.023  -3.311  1.00 34.44           H
ATOM   2302 HG12 ILE A 143      20.890 -15.234  -5.452  1.00 34.90           H
ATOM   2303 HG13 ILE A 143      19.616 -16.173  -5.608  1.00 34.90           H
ATOM   2304 HG21 ILE A 143      21.351 -14.174  -3.207  1.00 43.85           H
ATOM   2305 HG22 ILE A 143      21.099 -15.209  -2.028  1.00 43.85           H
ATOM   2306 HG23 ILE A 143      21.927 -15.651  -3.310  1.00 43.85           H
ATOM   2307 HD11 ILE A 143      19.236 -14.142  -6.612  1.00 43.51           H
ATOM   2308 HD12 ILE A 143      18.240 -14.340  -5.390  1.00 43.51           H
ATOM   2309 HD13 ILE A 143      19.513 -13.402  -5.234  1.00 43.51           H
ATOM   2310  N   GLU A 144      20.363 -18.148  -1.306  1.00 36.14           N
ATOM   2311  CA  GLU A 144      20.256 -18.482   0.099  1.00 38.00           C
ATOM   2312  C   GLU A 144      20.840 -17.334   0.910  1.00 28.47           C
ATOM   2313  O   GLU A 144      21.926 -16.822   0.611  1.00 26.41           O
ATOM   2314  CB  GLU A 144      20.956 -19.815   0.406  1.00 40.67           C
ATOM   2315  CG  GLU A 144      20.410 -21.060  -0.354  1.00 47.90           C
ATOM   2316  CD  GLU A 144      18.884 -21.085  -0.543  0.00 47.39           C
ATOM   2317  OE1 GLU A 144      18.419 -21.729  -1.515  0.87 52.87           O
ATOM   2318  OE2 GLU A 144      18.144 -20.487   0.272  0.86 53.95           O1-
ATOM   2319  H   GLU A 144      20.982 -18.565  -1.734  1.00 43.35           H
ATOM   2320  HA  GLU A 144      19.319 -18.573   0.334  1.00 45.59           H
ATOM   2321  HB2 GLU A 144      21.895 -19.727   0.179  1.00 48.79           H
ATOM   2322  HB3 GLU A 144      20.869 -19.995   1.355  1.00 48.79           H
ATOM   2323  HG2 GLU A 144      20.814 -21.085  -1.235  1.00 57.47           H
ATOM   2324  HG3 GLU A 144      20.657 -21.856   0.141  1.00 57.47           H
ATOM   2325  N   MET A 145      20.089 -16.881   1.902  1.00 32.07           N
ATOM   2326  CA  MET A 145      20.704 -15.987   2.870  1.00 32.11           C
ATOM   2327  C   MET A 145      20.037 -16.128   4.221  1.00 28.01           C
ATOM   2328  O   MET A 145      18.898 -16.589   4.340  1.00 28.70           O
ATOM   2329  CB  MET A 145      20.687 -14.533   2.437  1.00 40.30           C
ATOM   2330  CG  MET A 145      19.480 -14.051   1.830  1.00 33.66           C
ATOM   2331  SD  MET A 145      20.148 -12.711   0.819  1.00 40.27           S
ATOM   2332  CE  MET A 145      18.592 -12.211   0.111  1.00 35.88           C
ATOM   2333  H   MET A 145      19.260 -17.065   2.035  1.00 38.47           H
ATOM   2334  HA  MET A 145      21.634 -16.244   2.966  1.00 38.52           H
ATOM   2335  HB2 MET A 145      20.853 -13.984   3.218  1.00 48.34           H
ATOM   2336  HB3 MET A 145      21.402 -14.401   1.795  1.00 48.34           H
ATOM   2337  HG2 MET A 145      19.073 -14.727   1.266  1.00 40.38           H
ATOM   2338  HG3 MET A 145      18.867 -13.698   2.494  1.00 40.38           H
ATOM   2339  HE1 MET A 145      18.745 -11.466  -0.491  1.00 43.04           H
ATOM   2340  HE2 MET A 145      18.213 -12.959  -0.376  1.00 43.04           H
ATOM   2341  HE3 MET A 145      17.993 -11.943   0.825  1.00 43.04           H
ATOM   2342  N   ASP A 146      20.777 -15.685   5.235  1.00 25.44           N
ATOM   2343  CA  ASP A 146      20.441 -15.945   6.619  1.00 28.50           C
ATOM   2344  C   ASP A 146      20.400 -14.668   7.448  1.00 27.24           C
ATOM   2345  O   ASP A 146      20.127 -14.737   8.646  1.00 25.73           O
ATOM   2346  CB  ASP A 146      21.452 -16.956   7.202  1.00 26.26           C
ATOM   2347  CG  ASP A 146      22.889 -16.440   7.209  1.00 31.55           C
ATOM   2348  OD1 ASP A 146      23.785 -17.120   7.755  1.00 36.69           O
ATOM   2349  OD2 ASP A 146      23.140 -15.344   6.697  1.00 34.02           O1-
ATOM   2350  H   ASP A 146      21.494 -15.221   5.137  1.00 30.51           H
ATOM   2351  HA  ASP A 146      19.561 -16.350   6.657  1.00 34.18           H
ATOM   2352  HB2 ASP A 146      21.202 -17.156   8.118  1.00 31.49           H
ATOM   2353  HB3 ASP A 146      21.428 -17.766   6.669  1.00 31.49           H
ATOM   2354  N   THR A 147      20.568 -13.501   6.822  1.00 18.37           N
ATOM   2355  CA  THR A 147      20.817 -12.234   7.502  1.00 18.98           C
ATOM   2356  C   THR A 147      20.063 -11.147   6.758  1.00 20.86           C
ATOM   2357  O   THR A 147      20.159 -11.075   5.532  1.00 15.32           O
ATOM   2358  CB  THR A 147      22.319 -11.960   7.504  1.00 25.04           C
ATOM   2359  OG1 THR A 147      22.978 -13.142   7.964  1.00 42.39           O
ATOM   2360  CG2 THR A 147      22.672 -10.901   8.408  1.00 30.69           C
ATOM   2361  H   THR A 147      20.539 -13.419   5.967  1.00 22.03           H
ATOM   2362  HA  THR A 147      20.498 -12.276   8.417  1.00 22.76           H
ATOM   2363  HB  THR A 147      22.621 -11.734   6.611  1.00 30.03           H
ATOM   2364  HG1 THR A 147      22.803 -13.785   7.453  1.00 50.85           H
ATOM   2365 HG21 THR A 147      23.630 -10.753   8.385  1.00 36.81           H
ATOM   2366 HG22 THR A 147      22.220 -10.082   8.151  1.00 36.81           H
ATOM   2367 HG23 THR A 147      22.410 -11.136   9.312  1.00 36.81           H
ATOM   2368  N   PHE A 148      19.293 -10.327   7.472  1.00 19.50           N
ATOM   2369  CA  PHE A 148      18.352  -9.421   6.836  1.00 17.89           C
ATOM   2370  C   PHE A 148      18.359  -8.078   7.548  1.00 19.01           C
ATOM   2371  O   PHE A 148      18.611  -8.008   8.743  1.00 17.84           O
ATOM   2372  CB  PHE A 148      16.910  -9.984   6.855  1.00 20.15           C
ATOM   2373  CG  PHE A 148      16.785 -11.308   6.169  1.00 18.95           C
ATOM   2374  CD1 PHE A 148      17.015 -12.490   6.867  1.00 23.15           C
ATOM   2375  CD2 PHE A 148      16.473 -11.371   4.830  1.00 19.61           C
ATOM   2376  CE1 PHE A 148      16.936 -13.706   6.227  1.00 27.16           C
ATOM   2377  CE2 PHE A 148      16.392 -12.576   4.194  1.00 23.06           C
ATOM   2378  CZ  PHE A 148      16.621 -13.749   4.897  1.00 25.55           C
ATOM   2379  H   PHE A 148      19.300 -10.280   8.330  1.00 23.39           H
ATOM   2380  HA  PHE A 148      18.614  -9.280   5.913  1.00 21.46           H
ATOM   2381  HB2 PHE A 148      16.628 -10.097   7.776  1.00 24.17           H
ATOM   2382  HB3 PHE A 148      16.322  -9.357   6.404  1.00 24.17           H
ATOM   2383  HD1 PHE A 148      17.237 -12.457   7.770  1.00 27.76           H
ATOM   2384  HD2 PHE A 148      16.326 -10.586   4.353  1.00 23.52           H
ATOM   2385  HE1 PHE A 148      17.085 -14.494   6.699  1.00 32.58           H
ATOM   2386  HE2 PHE A 148      16.175 -12.611   3.290  1.00 27.66           H
ATOM   2387  HZ  PHE A 148      16.555 -14.569   4.464  1.00 30.64           H
ATOM   2388  N   LEU A 149      18.083  -7.015   6.796  1.00 16.56           N
ATOM   2389  CA  LEU A 149      17.823  -5.733   7.432  1.00 16.90           C
ATOM   2390  C   LEU A 149      16.461  -5.758   8.099  1.00 19.77           C
ATOM   2391  O   LEU A 149      15.487  -6.281   7.547  1.00 20.75           O
ATOM   2392  CB  LEU A 149      17.870  -4.584   6.432  1.00 16.03           C
ATOM   2393  CG  LEU A 149      19.199  -4.366   5.735  1.00 14.69           C
ATOM   2394  CD1 LEU A 149      19.147  -3.124   4.881  1.00 21.48           C
ATOM   2395  CD2 LEU A 149      20.336  -4.278   6.761  1.00 14.42           C
ATOM   2396  H   LEU A 149      18.042  -7.010   5.937  1.00 19.86           H
ATOM   2397  HA  LEU A 149      18.493  -5.571   8.114  1.00 20.26           H
ATOM   2398  HB2 LEU A 149      17.206  -4.751   5.744  1.00 19.22           H
ATOM   2399  HB3 LEU A 149      17.650  -3.763   6.900  1.00 19.22           H
ATOM   2400  HG  LEU A 149      19.378  -5.122   5.154  1.00 17.61           H
ATOM   2401 HD11 LEU A 149      20.005  -3.004   4.446  1.00 25.76           H
ATOM   2402 HD12 LEU A 149      18.449  -3.228   4.215  1.00 25.76           H
ATOM   2403 HD13 LEU A 149      18.953  -2.360   5.447  1.00 25.76           H
ATOM   2404 HD21 LEU A 149      21.173  -4.139   6.293  1.00 17.30           H
ATOM   2405 HD22 LEU A 149      20.163  -3.535   7.360  1.00 17.30           H
ATOM   2406 HD23 LEU A 149      20.371  -5.107   7.264  1.00 17.30           H
ATOM   2407  N   LYS A 150      16.401  -5.209   9.308  1.00 14.35           N
ATOM   2408  CA  LYS A 150      15.128  -4.914   9.976  1.00 17.11           C
ATOM   2409  C   LYS A 150      15.095  -3.409  10.174  1.00 16.46           C
ATOM   2410  O   LYS A 150      15.396  -2.870  11.238  1.00 13.65           O
ATOM   2411  CB  LYS A 150      14.935  -5.731  11.351  1.00 18.82           C
ATOM   2412  CG  LYS A 150      16.203  -6.133  12.054  1.00 42.74           C
ATOM   2413  CD  LYS A 150      15.930  -6.883  13.399  1.00 49.23           C
ATOM   2414  CE  LYS A 150      16.161  -5.970  14.662  1.00 46.75           C
ATOM   2415  NZ  LYS A 150      16.684  -6.692  15.886  1.00 49.32           N1+
ATOM   2416  H   LYS A 150      17.093  -4.994   9.772  1.00 17.20           H
ATOM   2417  HA  LYS A 150      14.399  -5.153   9.382  1.00 20.52           H
ATOM   2418  HB2 LYS A 150      14.424  -5.181  11.965  1.00 22.57           H
ATOM   2419  HB3 LYS A 150      14.441  -6.544  11.158  1.00 22.57           H
ATOM   2420  HG2 LYS A 150      16.711  -6.724  11.477  1.00 51.28           H
ATOM   2421  HG3 LYS A 150      16.721  -5.337  12.253  1.00 51.28           H
ATOM   2422  HD2 LYS A 150      15.008  -7.185  13.412  1.00 59.06           H
ATOM   2423  HD3 LYS A 150      16.529  -7.643  13.465  1.00 59.06           H
ATOM   2424  HE2 LYS A 150      16.804  -5.281  14.431  1.00 56.08           H
ATOM   2425  HE3 LYS A 150      15.316  -5.558  14.903  1.00 56.08           H
ATOM   2426  HZ1 LYS A 150      16.790  -6.117  16.556  1.00 59.17           H
ATOM   2427  HZ2 LYS A 150      16.109  -7.324  16.135  1.00 59.17           H
ATOM   2428  HZ3 LYS A 150      17.468  -7.071  15.703  1.00 59.17           H
ATOM   2429  N   PHE A 151      14.749  -2.715   9.108  1.00 15.51           N
ATOM   2430  CA  PHE A 151      14.760  -1.284   9.092  1.00 15.09           C
ATOM   2431  C   PHE A 151      13.325  -0.795   9.118  1.00 15.49           C
ATOM   2432  O   PHE A 151      12.498  -1.298   8.341  1.00 15.94           O
ATOM   2433  CB  PHE A 151      15.452  -0.744   7.809  1.00 15.59           C
ATOM   2434  CG  PHE A 151      16.972  -0.703   7.862  1.00 17.05           C
ATOM   2435  CD1 PHE A 151      17.690  -1.271   8.900  1.00 12.87           C
ATOM   2436  CD2 PHE A 151      17.672  -0.066   6.859  1.00 18.31           C
ATOM   2437  CE1 PHE A 151      19.080  -1.211   8.932  1.00 14.85           C
ATOM   2438  CE2 PHE A 151      19.063  -0.013   6.887  1.00 11.92           C
ATOM   2439  CZ  PHE A 151      19.764  -0.572   7.929  1.00  9.76           C
ATOM   2440  H   PHE A 151      14.498  -3.068   8.364  1.00 18.60           H
ATOM   2441  HA  PHE A 151      15.226  -0.945   9.872  1.00 18.10           H
ATOM   2442  HB2 PHE A 151      15.201  -1.309   7.063  1.00 18.70           H
ATOM   2443  HB3 PHE A 151      15.141   0.161   7.650  1.00 18.70           H
ATOM   2444  HD1 PHE A 151      17.235  -1.700   9.589  1.00 15.43           H
ATOM   2445  HD2 PHE A 151      17.211   0.324   6.152  1.00 21.96           H
ATOM   2446  HE1 PHE A 151      19.545  -1.599   9.638  1.00 17.81           H
ATOM   2447  HE2 PHE A 151      19.521   0.421   6.204  1.00 14.29           H
ATOM   2448  HZ  PHE A 151      20.693  -0.537   7.942  1.00 11.70           H
ATOM   2449  N   PRO A 152      12.993   0.174   9.956  1.00 12.75           N
ATOM   2450  CA  PRO A 152      11.612   0.715   9.940  1.00 17.83           C
ATOM   2451  C   PRO A 152      11.422   1.761   8.844  1.00 16.03           C
ATOM   2452  O   PRO A 152      11.341   2.977   9.064  1.00 12.12           O
ATOM   2453  CB  PRO A 152      11.482   1.283  11.356  1.00 16.85           C
ATOM   2454  CG  PRO A 152      12.870   1.771  11.673  1.00 23.01           C
ATOM   2455  CD  PRO A 152      13.824   0.814  10.987  1.00 15.88           C
ATOM   2456  HA  PRO A 152      10.969  -0.001   9.819  1.00 21.38           H
ATOM   2457  HB2 PRO A 152      10.846   2.016  11.362  1.00 20.20           H
ATOM   2458  HB3 PRO A 152      11.211   0.582  11.970  1.00 20.20           H
ATOM   2459  HG2 PRO A 152      12.984   2.670  11.327  1.00 27.60           H
ATOM   2460  HG3 PRO A 152      13.007   1.756  12.633  1.00 27.60           H
ATOM   2461  HD2 PRO A 152      14.555   1.303  10.576  1.00 19.04           H
ATOM   2462  HD3 PRO A 152      14.150   0.152  11.618  1.00 19.04           H
ATOM   2463  N   LEU A 153      11.330   1.295   7.603  1.00 12.69           N
ATOM   2464  CA  LEU A 153      11.353   2.212   6.482  1.00 11.61           C
ATOM   2465  C   LEU A 153      10.067   3.013   6.347  1.00 14.69           C
ATOM   2466  O   LEU A 153      10.052   3.993   5.607  1.00 13.97           O
ATOM   2467  CB  LEU A 153      11.663   1.463   5.183  1.00 14.63           C
ATOM   2468  CG  LEU A 153      13.111   0.927   5.074  1.00 20.51           C
ATOM   2469  CD1 LEU A 153      13.283   0.116   3.804  1.00 21.01           C
ATOM   2470  CD2 LEU A 153      14.171   2.032   5.135  1.00 16.00           C
ATOM   2471  H   LEU A 153      11.255   0.466   7.390  1.00 15.21           H
ATOM   2472  HA  LEU A 153      12.072   2.847   6.626  1.00 13.92           H
ATOM   2473  HB2 LEU A 153      11.063   0.704   5.114  1.00 17.54           H
ATOM   2474  HB3 LEU A 153      11.516   2.064   4.437  1.00 17.54           H
ATOM   2475  HG  LEU A 153      13.273   0.330   5.822  1.00 24.60           H
ATOM   2476 HD11 LEU A 153      14.196  -0.208   3.758  1.00 25.20           H
ATOM   2477 HD12 LEU A 153      12.666  -0.632   3.822  1.00 25.20           H
ATOM   2478 HD13 LEU A 153      13.094   0.683   3.040  1.00 25.20           H
ATOM   2479 HD21 LEU A 153      15.051   1.630   5.061  1.00 19.19           H
ATOM   2480 HD22 LEU A 153      14.026   2.649   4.400  1.00 19.19           H
ATOM   2481 HD23 LEU A 153      14.090   2.500   5.981  1.00 19.19           H
ATOM   2482  N   GLU A 154       9.019   2.708   7.104  1.00 13.55           N
ATOM   2483  CA  GLU A 154       7.876   3.605   6.979  1.00 15.52           C
ATOM   2484  C   GLU A 154       8.120   4.950   7.665  1.00 16.33           C
ATOM   2485  O   GLU A 154       7.339   5.880   7.452  1.00 19.39           O
ATOM   2486  CB  GLU A 154       6.571   2.923   7.454  1.00 25.08           C
ATOM   2487  CG  GLU A 154       6.514   2.027   8.656  1.00 31.70           C
ATOM   2488  CD  GLU A 154       7.386   0.770   8.644  1.00 19.91           C
ATOM   2489  OE1 GLU A 154       6.982  -0.315   8.172  1.00 25.66           O
ATOM   2490  OE2 GLU A 154       8.473   0.879   9.218  1.00 18.22           O1-
ATOM   2491  H   GLU A 154       8.943   2.049   7.651  1.00 16.25           H
ATOM   2492  HA  GLU A 154       7.758   3.796   6.036  1.00 18.61           H
ATOM   2493  HB2 GLU A 154       5.930   3.631   7.621  1.00 30.08           H
ATOM   2494  HB3 GLU A 154       6.247   2.390   6.711  1.00 30.08           H
ATOM   2495  HG2 GLU A 154       6.778   2.548   9.430  1.00 38.02           H
ATOM   2496  HG3 GLU A 154       5.596   1.734   8.768  1.00 38.02           H
ATOM   2497  N   SER A 155       9.209   5.095   8.430  1.00 13.22           N
ATOM   2498  CA  SER A 155       9.626   6.347   9.037  1.00 14.94           C
ATOM   2499  C   SER A 155      10.643   7.099   8.188  1.00 14.64           C
ATOM   2500  O   SER A 155      11.170   8.119   8.651  1.00 13.34           O
ATOM   2501  CB  SER A 155      10.248   6.095  10.421  1.00 18.80           C
ATOM   2502  OG  SER A 155       9.268   5.643  11.328  1.00 23.97           O
ATOM   2503  H   SER A 155       9.740   4.445   8.615  1.00 15.85           H
ATOM   2504  HA  SER A 155       8.850   6.917   9.154  1.00 17.91           H
ATOM   2505  HB2 SER A 155      10.940   5.420  10.340  1.00 22.55           H
ATOM   2506  HB3 SER A 155      10.629   6.923  10.753  1.00 22.55           H
ATOM   2507  HG  SER A 155       8.929   4.926  11.051  1.00 28.74           H
ATOM   2508  N   TRP A 156      10.949   6.603   6.983  1.00 11.31           N
ATOM   2509  CA  TRP A 156      11.979   7.167   6.117  1.00 10.83           C
ATOM   2510  C   TRP A 156      11.379   7.494   4.765  1.00 11.63           C
ATOM   2511  O   TRP A 156      10.401   6.878   4.350  1.00 14.23           O
ATOM   2512  CB  TRP A 156      13.152   6.160   5.926  1.00  9.83           C
ATOM   2513  CG  TRP A 156      13.989   5.977   7.181  1.00 10.07           C
ATOM   2514  CD1 TRP A 156      13.691   5.188   8.270  1.00 12.27           C
ATOM   2515  CD2 TRP A 156      15.247   6.596   7.479  1.00 11.38           C
ATOM   2516  NE1 TRP A 156      14.673   5.284   9.207  1.00 16.25           N
ATOM   2517  CE2 TRP A 156      15.647   6.137   8.752  1.00  9.85           C
ATOM   2518  CE3 TRP A 156      16.073   7.469   6.791  1.00  6.75           C
ATOM   2519  CZ2 TRP A 156      16.849   6.537   9.348  1.00  9.49           C
ATOM   2520  CZ3 TRP A 156      17.249   7.887   7.392  1.00  8.37           C
ATOM   2521  CH2 TRP A 156      17.620   7.422   8.662  1.00  9.83           C
ATOM   2522  H   TRP A 156      10.558   5.918   6.640  1.00 13.56           H
ATOM   2523  HA  TRP A 156      12.329   7.982   6.510  1.00 12.98           H
ATOM   2524  HB2 TRP A 156      12.788   5.295   5.681  1.00 11.78           H
ATOM   2525  HB3 TRP A 156      13.735   6.485   5.222  1.00 11.78           H
ATOM   2526  HD1 TRP A 156      12.925   4.669   8.356  1.00 14.71           H
ATOM   2527  HE1 TRP A 156      14.685   4.871   9.961  1.00 19.48           H
ATOM   2528  HE3 TRP A 156      15.828   7.793   5.954  1.00  8.09           H
ATOM   2529  HZ2 TRP A 156      17.094   6.235  10.192  1.00 11.37           H
ATOM   2530  HZ3 TRP A 156      17.809   8.477   6.940  1.00 10.03           H
ATOM   2531  HH2 TRP A 156      18.425   7.704   9.032  1.00 11.78           H
ATOM   2532  N   THR A 157      11.981   8.455   4.069  1.00 10.73           N
ATOM   2533  CA  THR A 157      11.527   8.888   2.753  1.00 16.64           C
ATOM   2534  C   THR A 157      12.626   8.646   1.734  1.00 12.95           C
ATOM   2535  O   THR A 157      13.737   9.153   1.893  1.00 10.83           O
ATOM   2536  CB  THR A 157      11.175  10.371   2.733  1.00 18.21           C
ATOM   2537  OG1 THR A 157      10.133  10.606   3.676  1.00 23.44           O
ATOM   2538  CG2 THR A 157      10.659  10.781   1.373  1.00 22.73           C
ATOM   2539  H   THR A 157      12.674   8.881   4.347  1.00 12.87           H
ATOM   2540  HA  THR A 157      10.744   8.378   2.493  1.00 19.95           H
ATOM   2541  HB  THR A 157      11.954  10.905   2.954  1.00 21.84           H
ATOM   2542  HG1 THR A 157       9.926  11.420   3.678  1.00 28.12           H
ATOM   2543 HG21 THR A 157      10.438  11.726   1.373  1.00 27.26           H
ATOM   2544 HG22 THR A 157      11.336  10.616   0.698  1.00 27.26           H
ATOM   2545 HG23 THR A 157       9.863  10.272   1.153  1.00 27.26           H
ATOM   2546  N   LYS A 158      12.288   7.936   0.673  1.00 13.99           N
ATOM   2547  CA  LYS A 158      13.212   7.754  -0.429  1.00 11.09           C
ATOM   2548  C   LYS A 158      13.263   9.034  -1.267  1.00 16.72           C
ATOM   2549  O   LYS A 158      12.242   9.508  -1.761  1.00 14.39           O
ATOM   2550  CB  LYS A 158      12.800   6.548  -1.286  1.00 14.05           C
ATOM   2551  CG  LYS A 158      13.756   6.325  -2.423  1.00 16.06           C
ATOM   2552  CD  LYS A 158      13.196   5.420  -3.518  1.00 29.34           C
ATOM   2553  CE  LYS A 158      13.672   3.994  -3.425  1.00 28.37           C
ATOM   2554  NZ  LYS A 158      13.344   3.242  -4.688  1.00 34.65           N1+
ATOM   2555  H   LYS A 158      11.528   7.548   0.566  1.00 16.77           H
ATOM   2556  HA  LYS A 158      14.100   7.586  -0.077  1.00 13.29           H
ATOM   2557  HB2 LYS A 158      12.793   5.750  -0.733  1.00 16.85           H
ATOM   2558  HB3 LYS A 158      11.918   6.706  -1.657  1.00 16.85           H
ATOM   2559  HG2 LYS A 158      13.971   7.181  -2.825  1.00 19.25           H
ATOM   2560  HG3 LYS A 158      14.563   5.910  -2.078  1.00 19.25           H
ATOM   2561  HD2 LYS A 158      12.228   5.415  -3.456  1.00 35.20           H
ATOM   2562  HD3 LYS A 158      13.469   5.768  -4.382  1.00 35.20           H
ATOM   2563  HE2 LYS A 158      14.634   3.982  -3.301  1.00 34.03           H
ATOM   2564  HE3 LYS A 158      13.229   3.554  -2.682  1.00 34.03           H
ATOM   2565  HZ1 LYS A 158      13.629   2.401  -4.624  1.00 41.57           H
ATOM   2566  HZ2 LYS A 158      12.464   3.240  -4.821  1.00 41.57           H
ATOM   2567  HZ3 LYS A 158      13.741   3.630  -5.384  1.00 41.57           H
ATOM   2568  N   GLN A 159      14.443   9.593  -1.420  1.00  9.49           N
ATOM   2569  CA  GLN A 159      14.612  10.832  -2.140  1.00  8.18           C
ATOM   2570  C   GLN A 159      14.740  10.611  -3.640  1.00 11.69           C
ATOM   2571  O   GLN A 159      15.071   9.510  -4.101  1.00 10.85           O
ATOM   2572  CB  GLN A 159      15.862  11.527  -1.632  1.00 11.11           C
ATOM   2573  CG  GLN A 159      15.743  11.986  -0.165  1.00 10.24           C
ATOM   2574  CD  GLN A 159      14.665  13.026   0.028  1.00 17.18           C
ATOM   2575  OE1 GLN A 159      14.498  13.914  -0.790  1.00 20.45           O
ATOM   2576  NE2 GLN A 159      13.910  12.891   1.089  1.00 25.30           N
ATOM   2577  H   GLN A 159      15.176   9.267  -1.110  1.00 11.37           H
ATOM   2578  HA  GLN A 159      13.849  11.409  -1.977  1.00  9.80           H
ATOM   2579  HB2 GLN A 159      16.611  10.913  -1.693  1.00 13.32           H
ATOM   2580  HB3 GLN A 159      16.031  12.311  -2.178  1.00 13.32           H
ATOM   2581  HG2 GLN A 159      15.526  11.221   0.390  1.00 12.27           H
ATOM   2582  HG3 GLN A 159      16.587  12.372   0.116  1.00 12.27           H
ATOM   2583 HE21 GLN A 159      14.043  12.236   1.630  1.00 30.34           H
ATOM   2584 HE22 GLN A 159      13.282  13.457   1.244  1.00 30.34           H
ATOM   2585  N   PRO A 160      14.515  11.661  -4.428  1.00  9.60           N
ATOM   2586  CA  PRO A 160      14.728  11.546  -5.876  1.00 12.97           C
ATOM   2587  C   PRO A 160      16.204  11.435  -6.210  1.00 13.61           C
ATOM   2588  O   PRO A 160      17.071  11.798  -5.414  1.00 10.24           O
ATOM   2589  CB  PRO A 160      14.135  12.835  -6.444  1.00 16.59           C
ATOM   2590  CG  PRO A 160      13.811  13.721  -5.279  1.00 18.36           C
ATOM   2591  CD  PRO A 160      13.913  12.946  -4.016  1.00 11.33           C
ATOM   2592  HA  PRO A 160      14.252  10.781  -6.233  1.00 15.55           H
ATOM   2593  HB2 PRO A 160      14.787  13.261  -7.022  1.00 19.89           H
ATOM   2594  HB3 PRO A 160      13.329  12.625  -6.942  1.00 19.89           H
ATOM   2595  HG2 PRO A 160      14.440  14.460  -5.263  1.00 22.01           H
ATOM   2596  HG3 PRO A 160      12.908  14.060  -5.384  1.00 22.01           H
ATOM   2597  HD2 PRO A 160      14.494  13.403  -3.388  1.00 13.58           H
ATOM   2598  HD3 PRO A 160      13.032  12.799  -3.639  1.00 13.58           H
ATOM   2599  N   LYS A 161      16.491  10.953  -7.429  1.00 12.21           N
ATOM   2600  CA  LYS A 161      17.890  10.744  -7.798  1.00 11.83           C
ATOM   2601  C   LYS A 161      18.694  12.044  -7.721  1.00 11.82           C
ATOM   2602  O   LYS A 161      19.897  12.034  -7.426  1.00  8.42           O
ATOM   2603  CB  LYS A 161      17.998  10.158  -9.214  1.00 16.60           C
ATOM   2604  CG  LYS A 161      19.431   9.677  -9.512  1.00 17.15           C
ATOM   2605  CD  LYS A 161      19.659   9.185 -10.925  1.00 26.33           C
ATOM   2606  CE  LYS A 161      21.029   8.507 -11.000  1.00 18.76           C
ATOM   2607  NZ  LYS A 161      21.422   8.116 -12.386  1.00 28.93           N1+
ATOM   2608  H   LYS A 161      15.916  10.748  -8.035  1.00 14.63           H
ATOM   2609  HA  LYS A 161      18.287  10.109  -7.181  1.00 14.18           H
ATOM   2610  HB2 LYS A 161      17.399   9.400  -9.293  1.00 19.91           H
ATOM   2611  HB3 LYS A 161      17.764  10.841  -9.862  1.00 19.91           H
ATOM   2612  HG2 LYS A 161      20.043  10.415  -9.357  1.00 20.57           H
ATOM   2613  HG3 LYS A 161      19.643   8.947  -8.910  1.00 20.57           H
ATOM   2614  HD2 LYS A 161      18.976   8.537 -11.160  1.00 31.58           H
ATOM   2615  HD3 LYS A 161      19.647   9.935 -11.539  1.00 31.58           H
ATOM   2616  HE2 LYS A 161      21.701   9.120 -10.662  1.00 22.50           H
ATOM   2617  HE3 LYS A 161      21.011   7.704 -10.458  1.00 22.50           H
ATOM   2618  HZ1 LYS A 161      22.223   7.728 -12.377  1.00 34.70           H
ATOM   2619  HZ2 LYS A 161      20.827   7.545 -12.721  1.00 34.70           H
ATOM   2620  HZ3 LYS A 161      21.456   8.837 -12.907  1.00 34.70           H
ATOM   2621  N   SER A 162      18.056  13.179  -7.970  1.00 11.92           N
ATOM   2622  CA  SER A 162      18.782  14.438  -7.891  1.00  9.26           C
ATOM   2623  C   SER A 162      19.393  14.676  -6.506  1.00 10.30           C
ATOM   2624  O   SER A 162      20.463  15.287  -6.394  1.00 12.22           O
ATOM   2625  CB  SER A 162      17.845  15.591  -8.246  1.00 16.03           C
ATOM   2626  OG  SER A 162      16.665  15.529  -7.459  1.00 11.87           O
ATOM   2627  H   SER A 162      17.225  13.249  -8.181  1.00 14.29           H
ATOM   2628  HA  SER A 162      19.503  14.427  -8.538  1.00 11.09           H
ATOM   2629  HB2 SER A 162      18.298  16.432  -8.075  1.00 19.22           H
ATOM   2630  HB3 SER A 162      17.605  15.527  -9.184  1.00 19.22           H
ATOM   2631  HG  SER A 162      16.860  15.581  -6.644  1.00 14.24           H
ATOM   2632  N   GLU A 163      18.700  14.279  -5.436  1.00  9.18           N
ATOM   2633  CA  GLU A 163      19.242  14.474  -4.084  1.00 10.30           C
ATOM   2634  C   GLU A 163      20.423  13.537  -3.811  1.00  7.94           C
ATOM   2635  O   GLU A 163      21.408  13.954  -3.172  1.00  9.36           O
ATOM   2636  CB  GLU A 163      18.147  14.259  -3.047  1.00 10.54           C
ATOM   2637  CG  GLU A 163      17.126  15.395  -3.018  1.00 10.17           C
ATOM   2638  CD  GLU A 163      17.767  16.688  -2.655  1.00 14.98           C
ATOM   2639  OE1 GLU A 163      18.419  16.743  -1.588  1.00 16.21           O
ATOM   2640  OE2 GLU A 163      17.673  17.628  -3.459  1.00 20.66           O1-
ATOM   2641  H   GLU A 163      17.928  13.901  -5.462  1.00 11.01           H
ATOM   2642  HA  GLU A 163      19.559  15.387  -4.000  1.00 12.34           H
ATOM   2643  HB2 GLU A 163      17.675  13.437  -3.252  1.00 12.64           H
ATOM   2644  HB3 GLU A 163      18.552  14.199  -2.167  1.00 12.64           H
ATOM   2645  HG2 GLU A 163      16.726  15.489  -3.897  1.00 12.20           H
ATOM   2646  HG3 GLU A 163      16.444  15.197  -2.357  1.00 12.20           H
ATOM   2647  N   LEU A 164      20.351  12.286  -4.310  1.00  8.57           N
ATOM   2648  CA  LEU A 164      21.487  11.372  -4.242  1.00 11.34           C
ATOM   2649  C   LEU A 164      22.682  11.958  -4.971  1.00 10.81           C
ATOM   2650  O   LEU A 164      23.798  11.985  -4.447  1.00 12.18           O
ATOM   2651  CB  LEU A 164      21.104  10.001  -4.824  1.00 12.46           C
ATOM   2652  CG  LEU A 164      22.217   8.971  -4.906  1.00 10.44           C
ATOM   2653  CD1 LEU A 164      22.822   8.724  -3.529  1.00 11.18           C
ATOM   2654  CD2 LEU A 164      21.712   7.657  -5.477  1.00 13.60           C
ATOM   2655  H   LEU A 164      19.654  11.953  -4.689  1.00 10.27           H
ATOM   2656  HA  LEU A 164      21.735  11.245  -3.313  1.00 13.60           H
ATOM   2657  HB2 LEU A 164      20.401   9.623  -4.273  1.00 14.94           H
ATOM   2658  HB3 LEU A 164      20.769  10.136  -5.725  1.00 14.94           H
ATOM   2659  HG  LEU A 164      22.918   9.304  -5.488  1.00 12.52           H
ATOM   2660 HD11 LEU A 164      23.528   8.064  -3.608  1.00 13.41           H
ATOM   2661 HD12 LEU A 164      23.184   9.558  -3.190  1.00 13.41           H
ATOM   2662 HD13 LEU A 164      22.128   8.398  -2.934  1.00 13.41           H
ATOM   2663 HD21 LEU A 164      22.447   7.026  -5.514  1.00 16.30           H
ATOM   2664 HD22 LEU A 164      21.009   7.314  -4.903  1.00 16.30           H
ATOM   2665 HD23 LEU A 164      21.364   7.814  -6.369  1.00 16.30           H
ATOM   2666  N   GLN A 165      22.466  12.459  -6.187  1.00 14.24           N
ATOM   2667  CA  GLN A 165      23.581  12.983  -6.965  1.00 13.47           C
ATOM   2668  C   GLN A 165      24.253  14.125  -6.227  1.00 12.45           C
ATOM   2669  O   GLN A 165      25.483  14.240  -6.211  1.00 15.53           O
ATOM   2670  CB  GLN A 165      23.102  13.455  -8.347  1.00 13.79           C
ATOM   2671  CG  GLN A 165      24.250  13.875  -9.276  1.00 14.58           C
ATOM   2672  CD  GLN A 165      25.060  12.688  -9.781  1.00 18.05           C
ATOM   2673  OE1 GLN A 165      24.620  11.940 -10.650  1.00 16.26           O
ATOM   2674  NE2 GLN A 165      26.239  12.509  -9.228  1.00 18.50           N
ATOM   2675  H   GLN A 165      21.700  12.505  -6.575  1.00 17.07           H
ATOM   2676  HA  GLN A 165      24.236  12.280  -7.096  1.00 16.15           H
ATOM   2677  HB2 GLN A 165      22.621  12.731  -8.777  1.00 16.54           H
ATOM   2678  HB3 GLN A 165      22.516  14.220  -8.233  1.00 16.54           H
ATOM   2679  HG2 GLN A 165      23.881  14.337 -10.045  1.00 17.48           H
ATOM   2680  HG3 GLN A 165      24.850  14.464  -8.791  1.00 17.48           H
ATOM   2681 HE21 GLN A 165      26.513  13.048  -8.617  1.00 22.19           H
ATOM   2682 HE22 GLN A 165      26.736  11.853  -9.478  1.00 22.19           H
ATOM   2683  N   LYS A 166      23.461  14.990  -5.613  1.00  8.55           N
ATOM   2684  CA  LYS A 166      24.028  16.089  -4.829  1.00  8.63           C
ATOM   2685  C   LYS A 166      24.857  15.551  -3.669  1.00 11.19           C
ATOM   2686  O   LYS A 166      25.950  16.046  -3.407  1.00 14.60           O
ATOM   2687  CB  LYS A 166      22.913  16.999  -4.317  1.00 13.12           C
ATOM   2688  CG  LYS A 166      22.323  17.856  -5.422  1.00 15.43           C
ATOM   2689  CD  LYS A 166      20.900  18.395  -5.148  1.00 19.36           C
ATOM   2690  CE  LYS A 166      20.814  19.188  -3.886  1.00 18.14           C
ATOM   2691  NZ  LYS A 166      19.391  19.646  -3.766  1.00 19.38           N1+
ATOM   2692  H   LYS A 166      22.602  14.968  -5.631  1.00 10.25           H
ATOM   2693  HA  LYS A 166      24.611  16.617  -5.397  1.00 10.34           H
ATOM   2694  HB2 LYS A 166      22.202  16.453  -3.946  1.00 15.73           H
ATOM   2695  HB3 LYS A 166      23.271  17.589  -3.636  1.00 15.73           H
ATOM   2696  HG2 LYS A 166      22.903  18.621  -5.561  1.00 18.50           H
ATOM   2697  HG3 LYS A 166      22.283  17.327  -6.234  1.00 18.50           H
ATOM   2698  HD2 LYS A 166      20.634  18.971  -5.882  1.00 23.21           H
ATOM   2699  HD3 LYS A 166      20.287  17.647  -5.075  1.00 23.21           H
ATOM   2700  HE2 LYS A 166      21.035  18.630  -3.124  1.00 21.75           H
ATOM   2701  HE3 LYS A 166      21.396  19.963  -3.936  1.00 21.75           H
ATOM   2702  HZ1 LYS A 166      19.288  20.127  -3.024  1.00 23.24           H
ATOM   2703  HZ2 LYS A 166      19.173  20.148  -4.468  1.00 23.24           H
ATOM   2704  HZ3 LYS A 166      18.847  18.943  -3.733  1.00 23.24           H
ATOM   2705  N   PHE A 167      24.390  14.464  -3.040  1.00 10.60           N
ATOM   2706  CA  PHE A 167      25.070  13.908  -1.879  1.00 11.21           C
ATOM   2707  C   PHE A 167      26.408  13.284  -2.249  1.00 15.77           C
ATOM   2708  O   PHE A 167      27.386  13.436  -1.509  1.00 15.56           O
ATOM   2709  CB  PHE A 167      24.171  12.884  -1.192  1.00 14.14           C
ATOM   2710  CG  PHE A 167      24.734  12.355   0.112  1.00 14.88           C
ATOM   2711  CD1 PHE A 167      25.689  11.331   0.102  1.00 18.07           C
ATOM   2712  CD2 PHE A 167      24.310  12.852   1.330  1.00 20.17           C
ATOM   2713  CE1 PHE A 167      26.217  10.822   1.298  1.00 24.24           C
ATOM   2714  CE2 PHE A 167      24.838  12.328   2.525  1.00 19.51           C
ATOM   2715  CZ  PHE A 167      25.779  11.322   2.497  1.00 15.60           C
ATOM   2716  H   PHE A 167      23.681  14.036  -3.271  1.00 12.71           H
ATOM   2717  HA  PHE A 167      25.242  14.623  -1.246  1.00 13.44           H
ATOM   2718  HB2 PHE A 167      23.315  13.298  -1.000  1.00 16.96           H
ATOM   2719  HB3 PHE A 167      24.044  12.129  -1.789  1.00 16.96           H
ATOM   2720  HD1 PHE A 167      25.982  10.987  -0.710  1.00 21.66           H
ATOM   2721  HD2 PHE A 167      23.671  13.527   1.360  1.00 24.19           H
ATOM   2722  HE1 PHE A 167      26.851  10.142   1.277  1.00 29.07           H
ATOM   2723  HE2 PHE A 167      24.552  12.668   3.342  1.00 23.40           H
ATOM   2724  HZ  PHE A 167      26.128  10.991   3.293  1.00 18.71           H
ATOM   2725  N   VAL A 168      26.493  12.596  -3.395  1.00 11.88           N
ATOM   2726  CA  VAL A 168      27.753  11.948  -3.778  1.00 15.57           C
ATOM   2727  C   VAL A 168      28.628  12.823  -4.664  1.00 19.25           C
ATOM   2728  O   VAL A 168      29.751  12.419  -4.985  1.00 22.83           O
ATOM   2729  CB  VAL A 168      27.537  10.575  -4.471  1.00 18.70           C
ATOM   2730  CG1 VAL A 168      26.728   9.619  -3.611  1.00 18.49           C
ATOM   2731  CG2 VAL A 168      26.828  10.695  -5.816  1.00 18.48           C
ATOM   2732  H   VAL A 168      25.850  12.491  -3.956  1.00 14.24           H
ATOM   2733  HA  VAL A 168      28.257  11.777  -2.967  1.00 18.67           H
ATOM   2734  HB  VAL A 168      28.403  10.167  -4.630  1.00 22.42           H
ATOM   2735 HG11 VAL A 168      26.622   8.780  -4.086  1.00 22.17           H
ATOM   2736 HG12 VAL A 168      27.200   9.470  -2.776  1.00 22.17           H
ATOM   2737 HG13 VAL A 168      25.859  10.013  -3.434  1.00 22.17           H
ATOM   2738 HG21 VAL A 168      26.723   9.810  -6.197  1.00 22.17           H
ATOM   2739 HG22 VAL A 168      25.958  11.102  -5.679  1.00 22.17           H
ATOM   2740 HG23 VAL A 168      27.363  11.248  -6.406  1.00 22.17           H
ATOM   2741  N   GLY A 169      28.161  14.005  -5.076  1.00 15.19           N
ATOM   2742  CA  GLY A 169      28.954  14.903  -5.903  1.00 21.75           C
ATOM   2743  C   GLY A 169      29.349  14.367  -7.268  1.00 24.31           C
ATOM   2744  O   GLY A 169      28.486  14.074  -8.094  1.00 29.66           O
ATOM   2745  H   GLY A 169      27.379  14.308  -4.886  1.00 18.21           H
ATOM   2746  HA2 GLY A 169      28.454  15.722  -6.041  1.00 26.08           H
ATOM   2747  HA3 GLY A 169      29.768  15.128  -5.427  1.00 26.08           H
ATOM   2748  N   ASP A 170      30.665  14.202  -7.470  1.00 27.90           N
ATOM   2749  CA  ASP A 170      31.257  13.831  -8.763  1.00 37.63           C
ATOM   2750  C   ASP A 170      30.825  12.453  -9.258  1.00 34.93           C
ATOM   2751  O   ASP A 170      30.777  12.207 -10.473  1.00 30.50           O
ATOM   2752  CB  ASP A 170      32.786  13.829  -8.640  1.00 33.82           C
ATOM   2753  CG  ASP A 170      33.388  15.106  -9.089  0.45 33.76           C
ATOM   2754  OD1 ASP A 170      34.308  15.607  -8.408  0.22 38.33           O
ATOM   2755  OD2 ASP A 170      32.904  15.620 -10.115  0.65 36.24           O1-
ATOM   2756  H   ASP A 170      31.252  14.304  -6.850  1.00 33.46           H
ATOM   2757  HA  ASP A 170      31.005  14.488  -9.431  1.00 45.14           H
ATOM   2758  HB2 ASP A 170      33.030  13.691  -7.712  1.00 40.57           H
ATOM   2759  HB3 ASP A 170      33.147  13.116  -9.189  1.00 40.57           H
ATOM   2760  N   THR A 171      30.596  11.524  -8.333  1.00 28.49           N
ATOM   2761  CA  THR A 171      30.448  10.110  -8.649  1.00 21.60           C
ATOM   2762  C   THR A 171      29.404   9.863  -9.730  1.00 18.33           C
ATOM   2763  O   THR A 171      28.274  10.358  -9.659  1.00 22.91           O
ATOM   2764  CB  THR A 171      30.066   9.368  -7.370  1.00 23.08           C
ATOM   2765  OG1 THR A 171      30.891   9.846  -6.302  1.00 27.54           O
ATOM   2766  CG2 THR A 171      30.254   7.871  -7.501  1.00 24.05           C
ATOM   2767  H   THR A 171      30.521  11.695  -7.493  1.00 34.17           H
ATOM   2768  HA  THR A 171      31.297   9.762  -8.961  1.00 25.90           H
ATOM   2769  HB  THR A 171      29.135   9.543  -7.161  1.00 27.68           H
ATOM   2770  HG1 THR A 171      30.696   9.449  -5.588  1.00 33.04           H
ATOM   2771 HG21 THR A 171      30.003   7.432  -6.673  1.00 28.85           H
ATOM   2772 HG22 THR A 171      29.700   7.529  -8.219  1.00 28.85           H
ATOM   2773 HG23 THR A 171      31.183   7.669  -7.695  1.00 28.85           H
ATOM   2774  N   VAL A 172      29.794   9.043 -10.702  1.00 21.23           N
ATOM   2775  CA  VAL A 172      28.924   8.673 -11.806  1.00 19.81           C
ATOM   2776  C   VAL A 172      27.898   7.674 -11.305  1.00 13.94           C
ATOM   2777  O   VAL A 172      28.245   6.636 -10.719  1.00 19.93           O
ATOM   2778  CB  VAL A 172      29.751   8.092 -12.965  1.00 24.84           C
ATOM   2779  CG1 VAL A 172      28.837   7.461 -14.051  1.00 29.35           C
ATOM   2780  CG2 VAL A 172      30.625   9.166 -13.573  1.00 30.71           C
ATOM   2781  H   VAL A 172      30.574   8.682 -10.741  1.00 25.47           H
ATOM   2782  HA  VAL A 172      28.456   9.459 -12.126  1.00 23.76           H
ATOM   2783  HB  VAL A 172      30.330   7.395 -12.620  1.00 29.80           H
ATOM   2784 HG11 VAL A 172      29.392   7.107 -14.763  1.00 35.21           H
ATOM   2785 HG12 VAL A 172      28.318   6.747 -13.650  1.00 35.21           H
ATOM   2786 HG13 VAL A 172      28.245   8.145 -14.401  1.00 35.21           H
ATOM   2787 HG21 VAL A 172      31.137   8.781 -14.301  1.00 36.83           H
ATOM   2788 HG22 VAL A 172      30.060   9.880 -13.906  1.00 36.83           H
ATOM   2789 HG23 VAL A 172      31.224   9.508 -12.891  1.00 36.83           H
ATOM   2790  N   LEU A 173      26.622   7.999 -11.511  1.00 16.82           N
ATOM   2791  CA  LEU A 173      25.512   7.175 -11.046  1.00 15.60           C
ATOM   2792  C   LEU A 173      24.764   6.607 -12.251  1.00 15.23           C
ATOM   2793  O   LEU A 173      23.932   7.285 -12.860  1.00 18.04           O
ATOM   2794  CB  LEU A 173      24.562   7.982 -10.174  1.00 18.90           C
ATOM   2795  CG  LEU A 173      25.151   8.460  -8.848  1.00 19.80           C
ATOM   2796  CD1 LEU A 173      24.030   9.207  -8.123  1.00 21.86           C
ATOM   2797  CD2 LEU A 173      25.730   7.353  -7.981  1.00 15.51           C
ATOM   2798  H   LEU A 173      26.371   8.708 -11.927  1.00 20.17           H
ATOM   2799  HA  LEU A 173      25.857   6.435 -10.522  1.00 18.70           H
ATOM   2800  HB2 LEU A 173      24.281   8.768 -10.669  1.00 22.67           H
ATOM   2801  HB3 LEU A 173      23.789   7.433  -9.969  1.00 22.67           H
ATOM   2802  HG  LEU A 173      25.860   9.095  -9.032  1.00 23.74           H
ATOM   2803 HD11 LEU A 173      24.366   9.529  -7.271  1.00 26.22           H
ATOM   2804 HD12 LEU A 173      23.745   9.956  -8.670  1.00 26.22           H
ATOM   2805 HD13 LEU A 173      23.288   8.600  -7.979  1.00 26.22           H
ATOM   2806 HD21 LEU A 173      26.079   7.743  -7.164  1.00 18.60           H
ATOM   2807 HD22 LEU A 173      25.028   6.717  -7.771  1.00 18.60           H
ATOM   2808 HD23 LEU A 173      26.442   6.911  -8.468  1.00 18.60           H
ATOM   2809  N   GLU A 174      25.070   5.363 -12.576  1.00 13.84           N
ATOM   2810  CA  GLU A 174      24.385   4.644 -13.629  1.00 13.24           C
ATOM   2811  C   GLU A 174      23.076   4.077 -13.099  1.00 20.47           C
ATOM   2812  O   GLU A 174      22.929   3.835 -11.898  1.00 16.83           O
ATOM   2813  CB  GLU A 174      25.306   3.543 -14.153  1.00 17.51           C
ATOM   2814  CG  GLU A 174      26.440   4.110 -15.000  1.00 19.17           C
ATOM   2815  CD  GLU A 174      27.309   3.033 -15.656  1.00 30.62           C
ATOM   2816  OE1 GLU A 174      27.965   2.259 -14.937  1.00 29.05           O
ATOM   2817  OE2 GLU A 174      27.338   2.985 -16.901  1.00 27.32           O1-
ATOM   2818  H   GLU A 174      25.686   4.904 -12.190  1.00 16.59           H
ATOM   2819  HA  GLU A 174      24.184   5.251 -14.359  1.00 15.87           H
ATOM   2820  HB2 GLU A 174      25.696   3.069 -13.402  1.00 21.00           H
ATOM   2821  HB3 GLU A 174      24.792   2.932 -14.704  1.00 21.00           H
ATOM   2822  HG2 GLU A 174      26.061   4.656 -15.706  1.00 22.99           H
ATOM   2823  HG3 GLU A 174      27.013   4.651 -14.435  1.00 22.99           H
ATOM   2824  N   ASP A 175      22.112   3.890 -14.002  1.00 15.34           N
ATOM   2825  CA  ASP A 175      20.796   3.359 -13.676  1.00 17.37           C
ATOM   2826  C   ASP A 175      20.679   1.920 -14.152  1.00 16.82           C
ATOM   2827  O   ASP A 175      21.273   1.549 -15.150  1.00 15.08           O
ATOM   2828  CB  ASP A 175      19.674   4.186 -14.328  1.00 14.14           C
ATOM   2829  CG  ASP A 175      19.766   5.641 -13.996  1.00 22.55           C
ATOM   2830  OD1 ASP A 175      19.829   5.980 -12.806  1.00 19.88           O
ATOM   2831  OD2 ASP A 175      19.814   6.457 -14.926  1.00 24.61           O1-
ATOM   2832  H   ASP A 175      22.205   4.072 -14.838  1.00 18.40           H
ATOM   2833  HA  ASP A 175      20.670   3.376 -12.715  1.00 20.83           H
ATOM   2834  HB2 ASP A 175      19.732   4.093 -15.292  1.00 16.95           H
ATOM   2835  HB3 ASP A 175      18.817   3.859 -14.014  1.00 16.95           H
ATOM   2836  N   ASP A 176      19.895   1.118 -13.424  1.00 14.64           N
ATOM   2837  CA  ASP A 176      19.595  -0.269 -13.796  1.00 19.09           C
ATOM   2838  C   ASP A 176      20.849  -1.028 -14.204  1.00 20.44           C
ATOM   2839  O   ASP A 176      20.940  -1.643 -15.274  1.00 17.41           O
ATOM   2840  CB  ASP A 176      18.531  -0.325 -14.896  1.00 20.75           C
ATOM   2841  CG  ASP A 176      17.246   0.335 -14.465  1.00 28.21           C
ATOM   2842  OD1 ASP A 176      16.702   1.150 -15.237  1.00 36.53           O
ATOM   2843  OD2 ASP A 176      16.808   0.076 -13.328  1.00 22.79           O1-
ATOM   2844  H   ASP A 176      19.516   1.362 -12.692  1.00 17.55           H
ATOM   2845  HA  ASP A 176      19.228  -0.719 -13.018  1.00 22.89           H
ATOM   2846  HB2 ASP A 176      18.861   0.138 -15.682  1.00 24.89           H
ATOM   2847  HB3 ASP A 176      18.340  -1.252 -15.108  1.00 24.89           H
ATOM   2848  N   ILE A 177      21.825  -1.003 -13.312  1.00 15.42           N
ATOM   2849  CA  ILE A 177      23.079  -1.698 -13.542  1.00 16.87           C
ATOM   2850  C   ILE A 177      22.841  -3.198 -13.479  1.00 16.67           C
ATOM   2851  O   ILE A 177      22.262  -3.712 -12.514  1.00 11.72           O
ATOM   2852  CB  ILE A 177      24.121  -1.258 -12.505  1.00 16.09           C
ATOM   2853  CG1 ILE A 177      24.266   0.270 -12.505  1.00 20.79           C
ATOM   2854  CG2 ILE A 177      25.457  -1.905 -12.801  1.00 20.24           C
ATOM   2855  CD1 ILE A 177      25.066   0.818 -11.316  1.00 21.82           C
ATOM   2856  H   ILE A 177      21.786  -0.588 -12.559  1.00 18.49           H
ATOM   2857  HA  ILE A 177      23.413  -1.477 -14.426  1.00 20.23           H
ATOM   2858  HB  ILE A 177      23.825  -1.542 -11.627  1.00 19.30           H
ATOM   2859 HG12 ILE A 177      24.721   0.541 -13.318  1.00 24.94           H
ATOM   2860 HG13 ILE A 177      23.382   0.668 -12.475  1.00 24.94           H
ATOM   2861 HG21 ILE A 177      26.102  -1.615 -12.136  1.00 24.27           H
ATOM   2862 HG22 ILE A 177      25.355  -2.869 -12.765  1.00 24.27           H
ATOM   2863 HG23 ILE A 177      25.750  -1.635 -13.685  1.00 24.27           H
ATOM   2864 HD11 ILE A 177      25.114   1.785 -11.387  1.00 26.16           H
ATOM   2865 HD12 ILE A 177      24.619   0.568 -10.493  1.00 26.16           H
ATOM   2866 HD13 ILE A 177      25.960   0.441 -11.336  1.00 26.16           H
ATOM   2867  N   LYS A 178      23.284  -3.911 -14.511  1.00 18.63           N
ATOM   2868  CA  LYS A 178      23.078  -5.349 -14.610  1.00 19.35           C
ATOM   2869  C   LYS A 178      24.426  -6.050 -14.528  1.00 17.32           C
ATOM   2870  O   LYS A 178      25.394  -5.641 -15.187  1.00 23.31           O
ATOM   2871  CB  LYS A 178      22.317  -5.685 -15.919  1.00 24.66           C
ATOM   2872  CG  LYS A 178      22.032  -7.180 -16.172  1.00 43.07           C
ATOM   2873  CD  LYS A 178      20.924  -7.833 -15.270  1.00 36.83           C
ATOM   2874  CE  LYS A 178      20.223  -9.018 -16.002  1.00 46.01           C
ATOM   2875  NZ  LYS A 178      18.941  -9.538 -15.366  1.00 51.46           N1+
ATOM   2876  H   LYS A 178      23.715  -3.577 -15.177  1.00 22.34           H
ATOM   2877  HA  LYS A 178      22.537  -5.646 -13.861  1.00 23.21           H
ATOM   2878  HB2 LYS A 178      21.462  -5.227 -15.901  1.00 29.58           H
ATOM   2879  HB3 LYS A 178      22.840  -5.359 -16.668  1.00 29.58           H
ATOM   2880  HG2 LYS A 178      21.752  -7.285 -17.095  1.00 51.67           H
ATOM   2881  HG3 LYS A 178      22.853  -7.675 -16.026  1.00 51.67           H
ATOM   2882  HD2 LYS A 178      21.332  -8.174 -14.458  1.00 44.18           H
ATOM   2883  HD3 LYS A 178      20.252  -7.167 -15.055  1.00 44.18           H
ATOM   2884  HE2 LYS A 178      20.002  -8.732 -16.902  1.00 55.20           H
ATOM   2885  HE3 LYS A 178      20.846  -9.760 -16.044  1.00 55.20           H
ATOM   2886  HZ1 LYS A 178      18.612 -10.210 -15.849  1.00 61.74           H
ATOM   2887  HZ2 LYS A 178      19.107  -9.829 -14.541  1.00 61.74           H
ATOM   2888  HZ3 LYS A 178      18.335  -8.887 -15.326  1.00 61.74           H
ATOM   2889  N   GLU A 179      24.498  -7.064 -13.677  1.00 15.91           N
ATOM   2890  CA  GLU A 179      25.667  -7.930 -13.531  1.00 16.31           C
ATOM   2891  C   GLU A 179      25.139  -9.339 -13.336  1.00 22.66           C
ATOM   2892  O   GLU A 179      24.513  -9.632 -12.310  1.00 20.47           O
ATOM   2893  CB  GLU A 179      26.545  -7.536 -12.350  1.00 18.10           C
ATOM   2894  CG  GLU A 179      27.354  -6.301 -12.626  1.00 22.59           C
ATOM   2895  CD  GLU A 179      28.477  -6.054 -11.645  1.00 21.77           C
ATOM   2896  OE1 GLU A 179      28.500  -4.920 -11.118  1.00 16.92           O
ATOM   2897  OE2 GLU A 179      29.351  -6.946 -11.452  1.00 20.62           O1-
ATOM   2898  H   GLU A 179      23.854  -7.281 -13.150  1.00 19.08           H
ATOM   2899  HA  GLU A 179      26.200  -7.904 -14.341  1.00 19.56           H
ATOM   2900  HB2 GLU A 179      25.981  -7.361 -11.581  1.00 21.70           H
ATOM   2901  HB3 GLU A 179      27.159  -8.261 -12.155  1.00 21.70           H
ATOM   2902  HG2 GLU A 179      27.747  -6.379 -13.509  1.00 27.09           H
ATOM   2903  HG3 GLU A 179      26.764  -5.531 -12.598  1.00 27.09           H
ATOM   2904  N   GLY A 180      25.392 -10.224 -14.299  1.00 22.83           N
ATOM   2905  CA  GLY A 180      24.775 -11.516 -14.168  1.00 23.04           C
ATOM   2906  C   GLY A 180      23.277 -11.343 -14.198  1.00 23.94           C
ATOM   2907  O   GLY A 180      22.737 -10.563 -14.992  1.00 24.88           O
ATOM   2908  H   GLY A 180      25.886 -10.104 -14.992  1.00 27.38           H
ATOM   2909  HA2 GLY A 180      25.045 -12.092 -14.900  1.00 27.63           H
ATOM   2910  HA3 GLY A 180      25.032 -11.926 -13.327  1.00 27.63           H
ATOM   2911  N   ASP A 181      22.587 -12.032 -13.292  1.00 23.83           N
ATOM   2912  CA  ASP A 181      21.133 -11.941 -13.237  1.00 24.75           C
ATOM   2913  C   ASP A 181      20.648 -10.822 -12.319  1.00 24.98           C
ATOM   2914  O   ASP A 181      19.441 -10.549 -12.282  1.00 28.94           O
ATOM   2915  CB  ASP A 181      20.536 -13.276 -12.782  1.00 32.26           C
ATOM   2916  CG  ASP A 181      20.822 -14.404 -13.763  1.00 50.08           C
ATOM   2917  OD1 ASP A 181      21.394 -15.432 -13.321  1.00 38.40           O
ATOM   2918  OD2 ASP A 181      20.494 -14.241 -14.971  1.00 41.65           O1-
ATOM   2919  H   ASP A 181      22.934 -12.554 -12.703  1.00 28.59           H
ATOM   2920  HA  ASP A 181      20.799 -11.757 -14.128  1.00 29.69           H
ATOM   2921  HB2 ASP A 181      20.918 -13.518 -11.924  1.00 38.70           H
ATOM   2922  HB3 ASP A 181      19.573 -13.182 -12.703  1.00 38.70           H
ATOM   2923  N   PHE A 182      21.562 -10.152 -11.608  1.00 26.68           N
ATOM   2924  CA  PHE A 182      21.209  -9.058 -10.701  1.00 19.43           C
ATOM   2925  C   PHE A 182      21.085  -7.723 -11.438  1.00 21.73           C
ATOM   2926  O   PHE A 182      21.915  -7.395 -12.283  1.00 20.73           O
ATOM   2927  CB  PHE A 182      22.276  -8.907  -9.618  1.00 16.33           C
ATOM   2928  CG  PHE A 182      22.415 -10.082  -8.733  1.00 14.42           C
ATOM   2929  CD1 PHE A 182      21.508 -10.308  -7.709  1.00 22.71           C
ATOM   2930  CD2 PHE A 182      23.469 -10.954  -8.901  1.00 24.02           C
ATOM   2931  CE1 PHE A 182      21.645 -11.390  -6.878  1.00 17.22           C
ATOM   2932  CE2 PHE A 182      23.608 -12.037  -8.083  1.00 23.88           C
ATOM   2933  CZ  PHE A 182      22.689 -12.253  -7.060  1.00 21.77           C
ATOM   2934  H   PHE A 182      22.405 -10.316 -11.636  1.00 32.00           H
ATOM   2935  HA  PHE A 182      20.361  -9.253 -10.273  1.00 23.30           H
ATOM   2936  HB2 PHE A 182      23.134  -8.757 -10.046  1.00 19.59           H
ATOM   2937  HB3 PHE A 182      22.050  -8.145  -9.063  1.00 19.59           H
ATOM   2938  HD1 PHE A 182      20.799  -9.720  -7.585  1.00 27.23           H
ATOM   2939  HD2 PHE A 182      24.083 -10.810  -9.584  1.00 28.81           H
ATOM   2940  HE1 PHE A 182      21.030 -11.537  -6.197  1.00 20.65           H
ATOM   2941  HE2 PHE A 182      24.319 -12.625  -8.204  1.00 28.64           H
ATOM   2942  HZ  PHE A 182      22.783 -12.990  -6.501  1.00 26.11           H
ATOM   2943  N   THR A 183      20.067  -6.937 -11.074  1.00 16.95           N
ATOM   2944  CA  THR A 183      19.897  -5.558 -11.513  1.00 12.77           C
ATOM   2945  C   THR A 183      19.854  -4.663 -10.276  1.00 10.46           C
ATOM   2946  O   THR A 183      19.195  -5.011  -9.294  1.00 16.40           O
ATOM   2947  CB  THR A 183      18.611  -5.403 -12.307  1.00 18.92           C
ATOM   2948  OG1 THR A 183      18.606  -6.360 -13.364  1.00 21.57           O
ATOM   2949  CG2 THR A 183      18.518  -4.054 -12.920  1.00 20.52           C
ATOM   2950  H   THR A 183      19.437  -7.199 -10.550  1.00 20.33           H
ATOM   2951  HA  THR A 183      20.646  -5.293 -12.070  1.00 15.31           H
ATOM   2952  HB  THR A 183      17.844  -5.542 -11.730  1.00 22.69           H
ATOM   2953  HG1 THR A 183      18.650  -7.137 -13.049  1.00 25.87           H
ATOM   2954 HG21 THR A 183      17.691  -3.974 -13.422  1.00 24.61           H
ATOM   2955 HG22 THR A 183      18.533  -3.374 -12.228  1.00 24.61           H
ATOM   2956 HG23 THR A 183      19.266  -3.910 -13.520  1.00 24.61           H
ATOM   2957  N   TYR A 184      20.587  -3.550 -10.286  1.00 11.78           N
ATOM   2958  CA  TYR A 184      20.566  -2.718  -9.081  1.00  9.75           C
ATOM   2959  C   TYR A 184      20.597  -1.229  -9.370  1.00 11.95           C
ATOM   2960  O   TYR A 184      20.961  -0.773 -10.457  1.00 12.70           O
ATOM   2961  CB  TYR A 184      21.696  -3.137  -8.143  1.00  9.20           C
ATOM   2962  CG  TYR A 184      23.102  -3.146  -8.658  1.00 11.10           C
ATOM   2963  CD1 TYR A 184      23.595  -4.249  -9.343  1.00 12.93           C
ATOM   2964  CD2 TYR A 184      23.947  -2.074  -8.449  1.00  9.82           C
ATOM   2965  CE1 TYR A 184      24.914  -4.282  -9.766  1.00 15.31           C
ATOM   2966  CE2 TYR A 184      25.260  -2.105  -8.857  1.00 12.31           C
ATOM   2967  CZ  TYR A 184      25.728  -3.204  -9.529  1.00 11.53           C
ATOM   2968  OH  TYR A 184      27.037  -3.206  -9.939  1.00 15.03           O
ATOM   2969  H   TYR A 184      21.077  -3.266 -10.934  1.00 14.12           H
ATOM   2970  HA  TYR A 184      19.734  -2.895  -8.615  1.00 11.69           H
ATOM   2971  HB2 TYR A 184      21.683  -2.538  -7.380  1.00 11.03           H
ATOM   2972  HB3 TYR A 184      21.506  -4.038  -7.837  1.00 11.03           H
ATOM   2973  HD1 TYR A 184      23.046  -4.986  -9.486  1.00 15.51           H
ATOM   2974  HD2 TYR A 184      23.636  -1.336  -7.977  1.00 11.77           H
ATOM   2975  HE1 TYR A 184      25.241  -5.024 -10.220  1.00 18.36           H
ATOM   2976  HE2 TYR A 184      25.816  -1.376  -8.705  1.00 14.76           H
ATOM   2977  HH  TYR A 184      27.216  -3.931 -10.325  1.00 18.03           H
ATOM   2978  N   ASN A 185      20.177  -0.481  -8.339  1.00 13.81           N
ATOM   2979  CA  ASN A 185      20.108   0.971  -8.353  1.00 12.05           C
ATOM   2980  C   ASN A 185      20.510   1.515  -6.995  1.00  9.95           C
ATOM   2981  O   ASN A 185      20.222   0.913  -5.965  1.00  9.51           O
ATOM   2982  CB  ASN A 185      18.706   1.494  -8.667  1.00 13.78           C
ATOM   2983  CG  ASN A 185      18.327   1.279 -10.086  1.00 19.20           C
ATOM   2984  OD1 ASN A 185      18.741   2.039 -10.964  1.00 18.42           O
ATOM   2985  ND2 ASN A 185      17.523   0.241 -10.334  1.00 16.42           N
ATOM   2986  H   ASN A 185      19.918  -0.818  -7.592  1.00 16.55           H
ATOM   2987  HA  ASN A 185      20.722   1.319  -9.018  1.00 14.44           H
ATOM   2988  HB2 ASN A 185      18.062   1.029  -8.109  1.00 16.53           H
ATOM   2989  HB3 ASN A 185      18.675   2.447  -8.488  1.00 16.53           H
ATOM   2990 HD21 ASN A 185      17.274   0.073 -11.140  1.00 19.69           H
ATOM   2991 HD22 ASN A 185      17.255  -0.260  -9.688  1.00 19.69           H
ATOM   2992  N   TYR A 186      21.167   2.660  -7.025  1.00 11.67           N
ATOM   2993  CA  TYR A 186      21.565   3.376  -5.822  1.00  7.53           C
ATOM   2994  C   TYR A 186      20.419   4.282  -5.351  1.00 11.96           C
ATOM   2995  O   TYR A 186      19.747   4.924  -6.166  1.00  8.85           O
ATOM   2996  CB  TYR A 186      22.811   4.197  -6.115  1.00  8.87           C
ATOM   2997  CG  TYR A 186      23.920   3.376  -6.712  1.00  9.03           C
ATOM   2998  CD1 TYR A 186      24.442   2.301  -6.023  1.00 13.07           C
ATOM   2999  CD2 TYR A 186      24.422   3.644  -7.964  1.00 10.52           C
ATOM   3000  CE1 TYR A 186      25.453   1.529  -6.563  1.00 12.28           C
ATOM   3001  CE2 TYR A 186      25.441   2.880  -8.505  1.00 10.69           C
ATOM   3002  CZ  TYR A 186      25.937   1.818  -7.791  1.00 12.19           C
ATOM   3003  OH  TYR A 186      26.938   1.061  -8.336  1.00 18.71           O
ATOM   3004  H   TYR A 186      21.403   3.056  -7.751  1.00 13.99           H
ATOM   3005  HA  TYR A 186      21.770   2.743  -5.117  1.00  9.02           H
ATOM   3006  HB2 TYR A 186      22.586   4.900  -6.744  1.00 10.63           H
ATOM   3007  HB3 TYR A 186      23.136   4.584  -5.287  1.00 10.63           H
ATOM   3008  HD1 TYR A 186      24.112   2.097  -5.178  1.00 15.66           H
ATOM   3009  HD2 TYR A 186      24.084   4.364  -8.446  1.00 12.61           H
ATOM   3010  HE1 TYR A 186      25.798   0.810  -6.083  1.00 14.72           H
ATOM   3011  HE2 TYR A 186      25.774   3.074  -9.352  1.00 12.82           H
ATOM   3012  HH  TYR A 186      27.138   1.354  -9.097  1.00 22.43           H
ATOM   3013  N   THR A 187      20.200   4.345  -4.031  1.00  9.35           N
ATOM   3014  CA  THR A 187      19.118   5.162  -3.481  1.00 10.46           C
ATOM   3015  C   THR A 187      19.594   5.894  -2.230  1.00  9.20           C
ATOM   3016  O   THR A 187      20.525   5.466  -1.539  1.00  8.96           O
ATOM   3017  CB  THR A 187      17.867   4.324  -3.115  1.00  9.26           C
ATOM   3018  OG1 THR A 187      18.125   3.515  -1.950  1.00 10.90           O
ATOM   3019  CG2 THR A 187      17.418   3.412  -4.294  1.00 16.40           C
ATOM   3020  H   THR A 187      20.662   3.927  -3.440  1.00 11.20           H
ATOM   3021  HA  THR A 187      18.856   5.826  -4.138  1.00 12.54           H
ATOM   3022  HB  THR A 187      17.135   4.929  -2.917  1.00 11.10           H
ATOM   3023  HG1 THR A 187      18.765   2.992  -2.100  1.00 13.07           H
ATOM   3024 HG21 THR A 187      16.635   2.900  -4.038  1.00 19.66           H
ATOM   3025 HG22 THR A 187      17.201   3.954  -5.069  1.00 19.66           H
ATOM   3026 HG23 THR A 187      18.132   2.799  -4.529  1.00 19.66           H
ATOM   3027  N   LEU A 188      18.933   7.016  -1.961  1.00  8.76           N
ATOM   3028  CA  LEU A 188      19.155   7.810  -0.758  1.00  8.47           C
ATOM   3029  C   LEU A 188      17.837   7.967  -0.024  1.00  9.06           C
ATOM   3030  O   LEU A 188      16.812   8.247  -0.645  1.00  8.73           O
ATOM   3031  CB  LEU A 188      19.701   9.202  -1.083  1.00 12.30           C
ATOM   3032  CG  LEU A 188      19.847  10.155   0.129  1.00 10.73           C
ATOM   3033  CD1 LEU A 188      20.979   9.711   1.002  1.00 13.22           C
ATOM   3034  CD2 LEU A 188      20.045  11.638  -0.293  1.00 16.05           C
ATOM   3035  H   LEU A 188      18.331   7.347  -2.478  1.00 10.50           H
ATOM   3036  HA  LEU A 188      19.785   7.356  -0.177  1.00 10.15           H
ATOM   3037  HB2 LEU A 188      20.579   9.102  -1.483  1.00 14.75           H
ATOM   3038  HB3 LEU A 188      19.102   9.627  -1.717  1.00 14.75           H
ATOM   3039  HG  LEU A 188      19.035  10.108   0.658  1.00 12.87           H
ATOM   3040 HD11 LEU A 188      21.055  10.319   1.754  1.00 15.84           H
ATOM   3041 HD12 LEU A 188      20.798   8.813   1.319  1.00 15.84           H
ATOM   3042 HD13 LEU A 188      21.799   9.721   0.484  1.00 15.84           H
ATOM   3043 HD21 LEU A 188      20.130  12.184   0.504  1.00 19.24           H
ATOM   3044 HD22 LEU A 188      20.849  11.708  -0.831  1.00 19.24           H
ATOM   3045 HD23 LEU A 188      19.275  11.924  -0.810  1.00 19.24           H
ATOM   3046  N   TRP A 189      17.875   7.811   1.299  1.00  9.77           N
ATOM   3047  CA  TRP A 189      16.702   7.946   2.147  1.00  7.96           C
ATOM   3048  C   TRP A 189      17.003   8.881   3.313  1.00 10.16           C
ATOM   3049  O   TRP A 189      18.107   8.871   3.861  1.00  7.23           O
ATOM   3050  CB  TRP A 189      16.240   6.609   2.739  1.00  8.52           C
ATOM   3051  CG  TRP A 189      15.930   5.523   1.787  1.00  7.72           C
ATOM   3052  CD1 TRP A 189      16.793   4.923   0.896  1.00  8.91           C
ATOM   3053  CD2 TRP A 189      14.683   4.831   1.656  1.00 10.91           C
ATOM   3054  NE1 TRP A 189      16.137   3.905   0.214  1.00  9.95           N
ATOM   3055  CE2 TRP A 189      14.850   3.836   0.665  1.00 16.30           C
ATOM   3056  CE3 TRP A 189      13.450   4.957   2.273  1.00 12.32           C
ATOM   3057  CZ2 TRP A 189      13.819   2.995   0.272  1.00 18.24           C
ATOM   3058  CZ3 TRP A 189      12.426   4.087   1.885  1.00 17.01           C
ATOM   3059  CH2 TRP A 189      12.625   3.129   0.900  1.00 14.69           C
ATOM   3060  H   TRP A 189      18.592   7.622   1.736  1.00 11.70           H
ATOM   3061  HA  TRP A 189      15.972   8.322   1.631  1.00  9.54           H
ATOM   3062  HB2 TRP A 189      16.939   6.283   3.327  1.00 10.21           H
ATOM   3063  HB3 TRP A 189      15.437   6.772   3.259  1.00 10.21           H
ATOM   3064  HD1 TRP A 189      17.683   5.162   0.770  1.00 10.68           H
ATOM   3065  HE1 TRP A 189      16.481   3.410  -0.399  1.00 11.93           H
ATOM   3066  HE3 TRP A 189      13.311   5.593   2.937  1.00 14.78           H
ATOM   3067  HZ2 TRP A 189      13.949   2.346  -0.382  1.00 21.87           H
ATOM   3068  HZ3 TRP A 189      11.590   4.162   2.285  1.00 20.40           H
ATOM   3069  HH2 TRP A 189      11.919   2.575   0.655  1.00 17.61           H
ATOM   3070  N   THR A 190      16.022   9.703   3.679  1.00  8.09           N
ATOM   3071  CA  THR A 190      16.148  10.558   4.859  1.00  8.68           C
ATOM   3072  C   THR A 190      14.951  10.335   5.775  1.00  7.86           C
ATOM   3073  O   THR A 190      13.952   9.714   5.406  1.00  6.92           O
ATOM   3074  CB  THR A 190      16.250  12.033   4.482  1.00  9.41           C
ATOM   3075  OG1 THR A 190      15.101  12.399   3.704  1.00 12.94           O
ATOM   3076  CG2 THR A 190      17.537  12.328   3.715  1.00 13.76           C
ATOM   3077  H   THR A 190      15.274   9.785   3.263  1.00  9.69           H
ATOM   3078  HA  THR A 190      16.951  10.314   5.345  1.00 10.41           H
ATOM   3079  HB  THR A 190      16.260  12.563   5.294  1.00 11.28           H
ATOM   3080  HG1 THR A 190      15.145  13.210   3.490  1.00 15.52           H
ATOM   3081 HG21 THR A 190      17.579  13.270   3.488  1.00 16.50           H
ATOM   3082 HG22 THR A 190      18.307  12.101   4.260  1.00 16.50           H
ATOM   3083 HG23 THR A 190      17.564  11.805   2.899  1.00 16.50           H
ATOM   3084  N   ARG A 191      15.058  10.851   6.997  1.00  8.66           N
ATOM   3085  CA  ARG A 191      14.011  10.638   7.984  1.00 12.70           C
ATOM   3086  C   ARG A 191      12.825  11.559   7.699  1.00 11.95           C
ATOM   3087  O   ARG A 191      13.000  12.727   7.331  1.00 11.58           O
ATOM   3088  CB  ARG A 191      14.511  10.919   9.398  1.00 13.17           C
ATOM   3089  CG  ARG A 191      15.478   9.941   9.968  1.00 12.91           C
ATOM   3090  CD  ARG A 191      15.781  10.250  11.451  1.00 14.54           C
ATOM   3091  NE  ARG A 191      16.825   9.338  11.938  1.00  9.84           N
ATOM   3092  CZ  ARG A 191      16.596   8.108  12.427  1.00 16.96           C
ATOM   3093  NH1 ARG A 191      15.362   7.605  12.523  1.00 14.66           N
ATOM   3094  NH2 ARG A 191      17.610   7.348  12.810  1.00 15.52           N1+
ATOM   3095  H   ARG A 191      15.721  11.324   7.275  1.00 10.37           H
ATOM   3096  HA  ARG A 191      13.706   9.719   7.941  1.00 15.22           H
ATOM   3097  HB2 ARG A 191      14.946  11.787   9.399  1.00 15.79           H
ATOM   3098  HB3 ARG A 191      13.744  10.945   9.991  1.00 15.79           H
ATOM   3099  HG2 ARG A 191      15.101   9.049   9.914  1.00 15.48           H
ATOM   3100  HG3 ARG A 191      16.310   9.985   9.471  1.00 15.48           H
ATOM   3101  HD2 ARG A 191      16.102  11.162  11.535  1.00 17.44           H
ATOM   3102  HD3 ARG A 191      14.981  10.118  11.982  1.00 17.44           H
ATOM   3103  HE  ARG A 191      17.640   9.611  11.908  1.00 11.79           H
ATOM   3104 HH11 ARG A 191      14.686   8.074  12.271  1.00 17.58           H
ATOM   3105 HH12 ARG A 191      15.243   6.815  12.840  1.00 17.58           H
ATOM   3106 HH21 ARG A 191      18.414   7.650  12.763  1.00 18.61           H
ATOM   3107 HH22 ARG A 191      17.463   6.565  13.132  1.00 18.61           H
ATOM   3108  N   LYS A 192      11.619  11.057   7.895  1.00 10.36           N
ATOM   3109  CA  LYS A 192      10.487  11.979   7.733  1.00 15.31           C
ATOM   3110  C   LYS A 192      10.370  12.834   8.991  1.00 17.78           C
ATOM   3111  O   LYS A 192      10.801  12.432  10.087  1.00 17.53           O
ATOM   3112  CB  LYS A 192       9.140  11.315   7.397  1.00 22.14           C
ATOM   3113  CG  LYS A 192       8.748  10.037   7.980  1.00 38.55           C
ATOM   3114  CD  LYS A 192       7.608   9.473   7.071  1.00 33.36           C
ATOM   3115  CE  LYS A 192       8.152   8.811   5.797  1.00 36.76           C
ATOM   3116  NZ  LYS A 192       7.083   8.207   4.929  1.00 45.87           N1+
ATOM   3117  OXT LYS A 192       9.905  13.978   8.880  1.00 15.55           O1-
ATOM   3118  H   LYS A 192      11.427  10.246   8.108  1.00 12.42           H
ATOM   3119  HA  LYS A 192      10.694  12.580   7.000  1.00 18.35           H
ATOM   3120  HB2 LYS A 192       8.443  11.945   7.641  1.00 26.55           H
ATOM   3121  HB3 LYS A 192       9.117  11.190   6.436  1.00 26.55           H
ATOM   3122  HG2 LYS A 192       9.497   9.421   7.973  1.00 46.24           H
ATOM   3123  HG3 LYS A 192       8.407  10.167   8.878  1.00 46.24           H
ATOM   3124  HD2 LYS A 192       7.107   8.806   7.567  1.00 40.01           H
ATOM   3125  HD3 LYS A 192       7.023  10.200   6.807  1.00 40.01           H
ATOM   3126  HE2 LYS A 192       8.618   9.480   5.272  1.00 44.09           H
ATOM   3127  HE3 LYS A 192       8.765   8.104   6.050  1.00 44.09           H
ATOM   3128  HZ1 LYS A 192       7.451   7.838   4.208  1.00 55.03           H
ATOM   3129  HZ2 LYS A 192       6.643   7.580   5.382  1.00 55.03           H
ATOM   3130  HZ3 LYS A 192       6.508   8.836   4.672  1.00 55.03           H
TER
ATOM   3131  N   MET B   1      12.133   4.628  19.726  1.00 20.79           N
ATOM   3132  CA  MET B   1      13.204   5.641  19.676  1.00 22.49           C
ATOM   3133  C   MET B   1      12.696   6.885  20.403  1.00 19.57           C
ATOM   3134  O   MET B   1      11.563   7.337  20.134  1.00 19.69           O
ATOM   3135  CB  MET B   1      13.591   5.973  18.216  1.00 27.07           C
ATOM   3136  CG  MET B   1      14.772   6.894  18.081  1.00 23.46           C
ATOM   3137  SD  MET B   1      15.152   7.341  16.384  1.00 35.04           S
ATOM   3138  CE  MET B   1      13.756   8.402  15.987  1.00 27.47           C
ATOM   3139  H1  MET B   1      12.414   3.841  19.254  1.00 24.93           H
ATOM   3140  H2  MET B   1      11.340   4.981  19.316  1.00 24.93           H
ATOM   3141  HA  MET B   1      13.990   5.300  20.131  1.00 26.98           H
ATOM   3142  HB2 MET B   1      12.834   6.398  17.784  1.00 32.47           H
ATOM   3143  HB3 MET B   1      13.808   5.146  17.757  1.00 32.47           H
ATOM   3144  HG2 MET B   1      15.553   6.457  18.454  1.00 28.14           H
ATOM   3145  HG3 MET B   1      14.587   7.712  18.569  1.00 28.14           H
ATOM   3146  HE1 MET B   1      12.936   7.892  16.081  1.00 32.94           H
ATOM   3147  HE2 MET B   1      13.749   9.156  16.597  1.00 32.94           H
ATOM   3148  HE3 MET B   1      13.847   8.715  15.073  1.00 32.94           H
ATOM   3149  N   LEU B   2      13.499   7.433  21.327  1.00 15.75           N
ATOM   3150  CA  LEU B   2      13.057   8.624  22.044  1.00 19.36           C
ATOM   3151  C   LEU B   2      13.136   9.804  21.090  1.00 19.10           C
ATOM   3152  O   LEU B   2      14.024   9.877  20.229  1.00 21.18           O
ATOM   3153  CB  LEU B   2      13.900   8.887  23.284  1.00 25.20           C
ATOM   3154  CG  LEU B   2      13.827   7.830  24.400  1.00 42.24           C
ATOM   3155  CD1 LEU B   2      14.733   8.254  25.569  1.00 37.25           C
ATOM   3156  CD2 LEU B   2      12.401   7.584  24.897  1.00 49.46           C
ATOM   3157  H   LEU B   2      14.277   7.142  21.548  1.00 18.89           H
ATOM   3158  HA  LEU B   2      12.134   8.512  22.319  1.00 23.22           H
ATOM   3159  HB2 LEU B   2      14.829   8.954  23.012  1.00 30.22           H
ATOM   3160  HB3 LEU B   2      13.618   9.731  23.670  1.00 30.22           H
ATOM   3161  HG  LEU B   2      14.168   6.990  24.054  1.00 50.67           H
ATOM   3162 HD11 LEU B   2      14.681   7.583  26.267  1.00 44.68           H
ATOM   3163 HD12 LEU B   2      15.645   8.331  25.249  1.00 44.68           H
ATOM   3164 HD13 LEU B   2      14.428   9.110  25.908  1.00 44.68           H
ATOM   3165 HD21 LEU B   2      12.422   6.911  25.596  1.00 59.34           H
ATOM   3166 HD22 LEU B   2      12.042   8.414  25.248  1.00 59.34           H
ATOM   3167 HD23 LEU B   2      11.857   7.274  24.156  1.00 59.34           H
ATOM   3168  N   LYS B   3      12.161  10.689  21.197  1.00 16.60           N
ATOM   3169  CA  LYS B   3      12.091  11.853  20.331  1.00 14.87           C
ATOM   3170  C   LYS B   3      11.843  13.087  21.178  1.00 13.80           C
ATOM   3171  O   LYS B   3      11.131  13.019  22.176  1.00 13.11           O
ATOM   3172  CB  LYS B   3      10.947  11.718  19.342  1.00 15.38           C
ATOM   3173  CG  LYS B   3      11.113  10.563  18.344  1.00 16.22           C
ATOM   3174  CD  LYS B   3       9.847  10.345  17.566  1.00 19.35           C
ATOM   3175  CE  LYS B   3      10.099   9.372  16.423  1.00 14.71           C
ATOM   3176  NZ  LYS B   3       8.911   9.385  15.514  1.00 17.88           N1+
ATOM   3177  H   LYS B   3      11.521  10.639  21.768  1.00 19.91           H
ATOM   3178  HA  LYS B   3      12.924  11.960  19.845  1.00 17.82           H
ATOM   3179  HB2 LYS B   3      10.126  11.566  19.834  1.00 18.44           H
ATOM   3180  HB3 LYS B   3      10.877  12.540  18.832  1.00 18.44           H
ATOM   3181  HG2 LYS B   3      11.823  10.777  17.719  1.00 19.45           H
ATOM   3182  HG3 LYS B   3      11.321   9.748  18.826  1.00 19.45           H
ATOM   3183  HD2 LYS B   3       9.169   9.968  18.148  1.00 23.20           H
ATOM   3184  HD3 LYS B   3       9.545  11.188  17.193  1.00 23.20           H
ATOM   3185  HE2 LYS B   3      10.880   9.650  15.920  1.00 17.64           H
ATOM   3186  HE3 LYS B   3      10.214   8.475  16.773  1.00 17.64           H
ATOM   3187  HZ1 LYS B   3       9.040   8.821  14.838  1.00 21.44           H
ATOM   3188  HZ2 LYS B   3       8.183   9.139  15.962  1.00 21.44           H
ATOM   3189  HZ3 LYS B   3       8.787  10.204  15.188  1.00 21.44           H
ATOM   3190  N   PRO B   4      12.412  14.225  20.796  1.00 12.40           N
ATOM   3191  CA  PRO B   4      12.094  15.480  21.479  1.00 12.86           C
ATOM   3192  C   PRO B   4      10.693  15.963  21.142  1.00 11.66           C
ATOM   3193  O   PRO B   4      10.044  15.528  20.185  1.00 11.99           O
ATOM   3194  CB  PRO B   4      13.156  16.451  20.955  1.00 11.77           C
ATOM   3195  CG  PRO B   4      13.509  15.937  19.620  1.00 20.43           C
ATOM   3196  CD  PRO B   4      13.342  14.427  19.684  1.00 13.79           C
ATOM   3197  HA  PRO B   4      12.186  15.381  22.440  1.00 15.42           H
ATOM   3198  HB2 PRO B   4      12.782  17.344  20.892  1.00 14.11           H
ATOM   3199  HB3 PRO B   4      13.928  16.441  21.542  1.00 14.11           H
ATOM   3200  HG2 PRO B   4      12.909  16.317  18.959  1.00 24.51           H
ATOM   3201  HG3 PRO B   4      14.428  16.169  19.417  1.00 24.51           H
ATOM   3202  HD2 PRO B   4      12.958  14.096  18.857  1.00 16.53           H
ATOM   3203  HD3 PRO B   4      14.193  14.002  19.874  1.00 16.53           H
ATOM   3204  N   ASN B   5      10.234  16.864  21.999  1.00  8.59           N
ATOM   3205  CA  ASN B   5       8.939  17.510  21.905  1.00  8.74           C
ATOM   3206  C   ASN B   5       9.169  18.904  21.360  1.00  6.41           C
ATOM   3207  O   ASN B   5       9.722  19.748  22.072  1.00  8.02           O
ATOM   3208  CB  ASN B   5       8.328  17.605  23.291  1.00 14.14           C
ATOM   3209  CG  ASN B   5       7.011  16.975  23.355  1.00 37.97           C
ATOM   3210  OD1 ASN B   5       5.991  17.676  23.425  1.00 42.19           O
ATOM   3211  ND2 ASN B   5       6.984  15.634  23.265  1.00 26.53           N
ATOM   3212  H   ASN B   5      10.684  17.129  22.682  1.00 10.29           H
ATOM   3213  HA  ASN B   5       8.348  17.017  21.315  1.00 10.48           H
ATOM   3214  HB2 ASN B   5       8.908  17.158  23.926  1.00 16.95           H
ATOM   3215  HB3 ASN B   5       8.228  18.540  23.530  1.00 16.95           H
ATOM   3216 HD21 ASN B   5       6.233  15.216  23.298  1.00 31.82           H
ATOM   3217 HD22 ASN B   5       7.718  15.195  23.175  1.00 31.82           H
ATOM   3218  N   VAL B   6       8.796  19.143  20.119  1.00  7.26           N
ATOM   3219  CA  VAL B   6       9.202  20.374  19.439  1.00  5.93           C
ATOM   3220  C   VAL B   6       7.992  21.103  18.842  1.00  5.57           C
ATOM   3221  O   VAL B   6       7.020  20.496  18.347  1.00  6.60           O
ATOM   3222  CB  VAL B   6      10.345  20.158  18.397  1.00  8.15           C
ATOM   3223  CG1 VAL B   6      11.070  18.779  18.545  0.88  6.13           C
ATOM   3224  CG2 VAL B   6      10.102  20.644  17.081  0.89 15.96           C
ATOM   3225  H   VAL B   6       8.310  18.617  19.642  1.00  8.69           H
ATOM   3226  HA  VAL B   6       9.565  20.966  20.116  1.00  7.10           H
ATOM   3227  HB  VAL B   6      11.031  20.772  18.704  0.00  9.76           H
ATOM   3228 HG11 VAL B   6      11.763  18.713  17.870  0.90  7.34           H
ATOM   3229 HG12 VAL B   6      11.462  18.722  19.430  1.00  7.34           H
ATOM   3230 HG13 VAL B   6      10.421  18.067  18.423  0.00  7.34           H
ATOM   3231 HG21 VAL B   6      10.876  20.455  16.527  0.00 19.14           H
ATOM   3232 HG22 VAL B   6       9.320  20.199  16.720  0.00 19.14           H
ATOM   3233 HG23 VAL B   6       9.950  21.601  17.121  1.00 19.14           H
ATOM   3234  N   ALA B   7       8.034  22.413  18.971  1.00  5.02           N
ATOM   3235  CA  ALA B   7       6.972  23.311  18.545  1.00  3.69           C
ATOM   3236  C   ALA B   7       7.594  24.489  17.822  1.00  6.71           C
ATOM   3237  O   ALA B   7       8.680  24.926  18.174  1.00  8.33           O
ATOM   3238  CB  ALA B   7       6.157  23.819  19.716  1.00  7.00           C
ATOM   3239  H   ALA B   7       8.701  22.829  19.321  1.00  6.01           H
ATOM   3240  HA  ALA B   7       6.379  22.847  17.932  1.00  4.42           H
ATOM   3241  HB1 ALA B   7       5.464  24.411  19.385  1.00  8.39           H
ATOM   3242  HB2 ALA B   7       5.757  23.063  20.173  1.00  8.39           H
ATOM   3243  HB3 ALA B   7       6.742  24.300  20.322  1.00  8.39           H
ATOM   3244  N   ILE B   8       6.890  25.005  16.809  1.00  6.66           N
ATOM   3245  CA  ILE B   8       7.253  26.255  16.172  1.00  5.35           C
ATOM   3246  C   ILE B   8       6.452  27.352  16.850  1.00  8.56           C
ATOM   3247  O   ILE B   8       5.288  27.125  17.144  1.00  6.63           O
ATOM   3248  CB  ILE B   8       6.932  26.172  14.680  1.00  6.13           C
ATOM   3249  CG1 ILE B   8       7.978  25.292  13.982  1.00  9.29           C
ATOM   3250  CG2 ILE B   8       6.728  27.568  14.088  1.00  6.13           C
ATOM   3251  CD1 ILE B   8       7.702  25.035  12.464  1.00 10.96           C
ATOM   3252  H   ILE B   8       6.188  24.637  16.474  1.00  7.97           H
ATOM   3253  HA  ILE B   8       8.200  26.430  16.287  1.00  6.41           H
ATOM   3254  HB  ILE B   8       6.083  25.710  14.600  1.00  7.34           H
ATOM   3255 HG12 ILE B   8       8.844  25.723  14.055  1.00 11.13           H
ATOM   3256 HG13 ILE B   8       8.004  24.430  14.427  1.00 11.13           H
ATOM   3257 HG21 ILE B   8       6.527  27.483  13.143  1.00  7.34           H
ATOM   3258 HG22 ILE B   8       5.991  28.000  14.547  1.00  7.34           H
ATOM   3259 HG23 ILE B   8       7.541  28.083  14.209  1.00  7.34           H
ATOM   3260 HD11 ILE B   8       8.407  24.474  12.106  1.00 13.14           H
ATOM   3261 HD12 ILE B   8       6.845  24.590  12.370  1.00 13.14           H
ATOM   3262 HD13 ILE B   8       7.686  25.886  11.998  1.00 13.14           H
ATOM   3263  N   ILE B   9       7.064  28.505  17.150  1.00  6.46           N
ATOM   3264  CA  ILE B   9       6.335  29.653  17.722  1.00  6.50           C
ATOM   3265  C   ILE B   9       6.661  30.891  16.887  1.00 11.11           C
ATOM   3266  O   ILE B   9       7.836  31.180  16.640  1.00  9.33           O
ATOM   3267  CB  ILE B   9       6.640  29.884  19.219  1.00  5.62           C
ATOM   3268  CG1 ILE B   9       5.841  31.041  19.752  1.00  7.48           C
ATOM   3269  CG2 ILE B   9       8.098  30.099  19.500  1.00  8.10           C
ATOM   3270  CD1 ILE B   9       5.721  31.027  21.272  1.00 11.43           C
ATOM   3271  H   ILE B   9       7.904  28.650  17.033  1.00  7.73           H
ATOM   3272  HA  ILE B   9       5.383  29.486  17.640  1.00  7.79           H
ATOM   3273  HB  ILE B   9       6.364  29.089  19.701  1.00  6.73           H
ATOM   3274 HG12 ILE B   9       6.273  31.869  19.493  1.00  8.96           H
ATOM   3275 HG13 ILE B   9       4.945  31.003  19.381  1.00  8.96           H
ATOM   3276 HG21 ILE B   9       8.220  30.237  20.452  1.00  9.70           H
ATOM   3277 HG22 ILE B   9       8.594  29.316  19.213  1.00  9.70           H
ATOM   3278 HG23 ILE B   9       8.402  30.880  19.011  1.00  9.70           H
ATOM   3279 HD11 ILE B   9       5.197  31.794  21.554  1.00 13.70           H
ATOM   3280 HD12 ILE B   9       5.282  30.207  21.547  1.00 13.70           H
ATOM   3281 HD13 ILE B   9       6.610  31.073  21.659  1.00 13.70           H
ATOM   3282  N   VAL B  10       5.625  31.609  16.435  1.00  8.42           N
ATOM   3283  CA  VAL B  10       5.796  32.695  15.468  1.00  6.06           C
ATOM   3284  C   VAL B  10       4.626  33.659  15.622  1.00  6.04           C
ATOM   3285  O   VAL B  10       3.563  33.291  16.124  1.00  5.29           O
ATOM   3286  CB  VAL B  10       5.878  32.130  14.030  1.00  7.13           C
ATOM   3287  CG1 VAL B  10       4.582  31.328  13.748  1.00 10.40           C
ATOM   3288  CG2 VAL B  10       6.124  33.223  12.989  1.00 12.62           C
ATOM   3289  H   VAL B  10       4.809  31.484  16.676  1.00 10.09           H
ATOM   3290  HA  VAL B  10       6.618  33.174  15.659  1.00  7.26           H
ATOM   3291  HB  VAL B  10       6.622  31.509  13.983  1.00  8.54           H
ATOM   3292 HG11 VAL B  10       4.623  30.969  12.848  1.00 12.47           H
ATOM   3293 HG12 VAL B  10       4.513  30.605  14.390  1.00 12.47           H
ATOM   3294 HG13 VAL B  10       3.820  31.922  13.833  1.00 12.47           H
ATOM   3295 HG21 VAL B  10       6.167  32.817  12.109  1.00 15.13           H
ATOM   3296 HG22 VAL B  10       5.395  33.862  13.025  1.00 15.13           H
ATOM   3297 HG23 VAL B  10       6.963  33.666  13.191  1.00 15.13           H
ATOM   3298  N   ALA B  11       4.863  34.913  15.274  1.00  6.82           N
ATOM   3299  CA  ALA B  11       3.822  35.940  15.213  1.00  5.83           C
ATOM   3300  C   ALA B  11       3.693  36.384  13.759  1.00  7.99           C
ATOM   3301  O   ALA B  11       4.696  36.763  13.142  1.00 11.68           O
ATOM   3302  CB  ALA B  11       4.189  37.131  16.116  1.00  8.60           C
ATOM   3303  H   ALA B  11       5.643  35.208  15.063  1.00  8.17           H
ATOM   3304  HA  ALA B  11       2.975  35.571  15.507  1.00  6.98           H
ATOM   3305  HB1 ALA B  11       3.487  37.797  16.060  1.00 10.31           H
ATOM   3306  HB2 ALA B  11       4.277  36.818  17.030  1.00 10.31           H
ATOM   3307  HB3 ALA B  11       5.030  37.508  15.814  1.00 10.31           H
ATOM   3308  N   ALA B  12       2.469  36.377  13.217  1.00  6.83           N
ATOM   3309  CA  ALA B  12       2.301  36.645  11.790  1.00  7.17           C
ATOM   3310  C   ALA B  12       1.103  37.532  11.546  1.00 13.62           C
ATOM   3311  O   ALA B  12       0.053  37.345  12.167  1.00 11.35           O
ATOM   3312  CB  ALA B  12       2.121  35.348  10.985  1.00 14.49           C
ATOM   3313  H   ALA B  12       1.739  36.224  13.645  1.00  8.19           H
ATOM   3314  HA  ALA B  12       3.089  37.101  11.456  1.00  8.59           H
ATOM   3315  HB1 ALA B  12       2.013  35.572  10.047  1.00 17.37           H
ATOM   3316  HB2 ALA B  12       2.906  34.791  11.104  1.00 17.37           H
ATOM   3317  HB3 ALA B  12       1.333  34.883  11.307  1.00 17.37           H
ATOM   3318  N   LEU B  13       1.242  38.406  10.556  1.00 10.30           N
ATOM   3319  CA  LEU B  13       0.200  39.346  10.168  1.00 10.81           C
ATOM   3320  C   LEU B  13      -0.663  38.698   9.110  1.00 12.82           C
ATOM   3321  O   LEU B  13      -0.152  38.254   8.078  1.00 16.73           O
ATOM   3322  CB  LEU B  13       0.792  40.640   9.619  1.00 12.10           C
ATOM   3323  CG  LEU B  13      -0.217  41.746   9.264  1.00 15.77           C
ATOM   3324  CD1 LEU B  13      -1.018  42.123  10.489  1.00 19.19           C
ATOM   3325  CD2 LEU B  13       0.502  42.965   8.738  1.00 20.30           C
ATOM   3326  H   LEU B  13       1.955  38.474  10.079  1.00 12.34           H
ATOM   3327  HA  LEU B  13      -0.354  39.558  10.936  1.00 12.96           H
ATOM   3328  HB2 LEU B  13       1.399  41.005  10.282  1.00 14.51           H
ATOM   3329  HB3 LEU B  13       1.287  40.430   8.811  1.00 14.51           H
ATOM   3330  HG  LEU B  13      -0.827  41.425   8.580  1.00 18.92           H
ATOM   3331 HD11 LEU B  13      -1.650  42.819  10.252  1.00 23.01           H
ATOM   3332 HD12 LEU B  13      -1.493  41.340  10.809  1.00 23.01           H
ATOM   3333 HD13 LEU B  13      -0.412  42.445  11.175  1.00 23.01           H
ATOM   3334 HD21 LEU B  13      -0.152  43.648   8.521  1.00 24.34           H
ATOM   3335 HD22 LEU B  13       1.108  43.292   9.421  1.00 24.34           H
ATOM   3336 HD23 LEU B  13       1.000  42.719   7.943  1.00 24.34           H
ATOM   3337  N   LYS B  14      -1.962  38.653   9.368  1.00 13.92           N
ATOM   3338  CA  LYS B  14      -2.905  38.135   8.405  1.00 18.58           C
ATOM   3339  C   LYS B  14      -3.206  39.231   7.381  1.00 22.41           C
ATOM   3340  O   LYS B  14      -3.118  40.425   7.694  1.00 19.58           O
ATOM   3341  CB  LYS B  14      -4.201  37.687   9.085  1.00 17.83           C
ATOM   3342  CG  LYS B  14      -4.124  36.434   9.954  1.00 22.94           C
ATOM   3343  CD  LYS B  14      -5.459  35.667   9.900  1.00 31.59           C
ATOM   3344  CE  LYS B  14      -6.070  35.412  11.265  1.00 51.10           C
ATOM   3345  NZ  LYS B  14      -7.443  34.840  11.122  1.00 42.55           N1+
ATOM   3346  H   LYS B  14      -2.321  38.919  10.103  1.00 16.69           H
ATOM   3347  HA  LYS B  14      -2.518  37.375   7.942  1.00 22.28           H
ATOM   3348  HB2 LYS B  14      -4.510  38.410   9.653  1.00 21.38           H
ATOM   3349  HB3 LYS B  14      -4.862  37.517   8.396  1.00 21.38           H
ATOM   3350  HG2 LYS B  14      -3.421  35.853   9.624  1.00 27.51           H
ATOM   3351  HG3 LYS B  14      -3.951  36.687  10.874  1.00 27.51           H
ATOM   3352  HD2 LYS B  14      -6.096  36.183   9.381  1.00 37.89           H
ATOM   3353  HD3 LYS B  14      -5.309  34.807   9.476  1.00 37.89           H
ATOM   3354  HE2 LYS B  14      -5.521  34.777  11.752  1.00 61.30           H
ATOM   3355  HE3 LYS B  14      -6.134  36.249  11.752  1.00 61.30           H
ATOM   3356  HZ1 LYS B  14      -7.797  34.693  11.925  1.00 51.04           H
ATOM   3357  HZ2 LYS B  14      -7.964  35.408  10.676  1.00 51.04           H
ATOM   3358  HZ3 LYS B  14      -7.407  34.070  10.676  1.00 51.04           H
ATOM   3359  N   PRO B  15      -3.593  38.854   6.160  1.00 22.05           N
ATOM   3360  CA  PRO B  15      -3.869  37.508   5.656  1.00 23.08           C
ATOM   3361  C   PRO B  15      -2.655  36.778   5.088  1.00 24.62           C
ATOM   3362  O   PRO B  15      -2.666  35.552   4.949  1.00 24.58           O
ATOM   3363  CB  PRO B  15      -4.895  37.784   4.540  1.00 29.56           C
ATOM   3364  CG  PRO B  15      -4.438  39.046   3.985  1.00 29.47           C
ATOM   3365  CD  PRO B  15      -4.040  39.880   5.196  1.00 26.26           C
ATOM   3366  HA  PRO B  15      -4.280  36.964   6.346  1.00 27.68           H
ATOM   3367  HB2 PRO B  15      -4.864  37.078   3.875  1.00 35.46           H
ATOM   3368  HB3 PRO B  15      -5.784  37.870   4.918  1.00 35.46           H
ATOM   3369  HG2 PRO B  15      -3.675  38.892   3.406  1.00 35.35           H
ATOM   3370  HG3 PRO B  15      -5.161  39.471   3.497  1.00 35.35           H
ATOM   3371  HD2 PRO B  15      -3.310  40.478   4.973  1.00 31.50           H
ATOM   3372  HD3 PRO B  15      -4.806  40.362   5.544  1.00 31.50           H
ATOM   3373  N   ALA B  16      -1.622  37.531   4.752  1.00 21.24           N
ATOM   3374  CA  ALA B  16      -0.476  36.993   4.031  1.00 23.64           C
ATOM   3375  C   ALA B  16       0.496  36.206   4.904  1.00 29.40           C
ATOM   3376  O   ALA B  16       1.403  35.568   4.359  1.00 23.86           O
ATOM   3377  CB  ALA B  16       0.295  38.136   3.360  1.00 24.39           C
ATOM   3378  H   ALA B  16      -1.557  38.370   4.932  1.00 25.47           H
ATOM   3379  HA  ALA B  16      -0.795  36.399   3.334  1.00 28.36           H
ATOM   3380  HB1 ALA B  16       1.055  37.767   2.883  1.00 29.25           H
ATOM   3381  HB2 ALA B  16      -0.294  38.593   2.740  1.00 29.25           H
ATOM   3382  HB3 ALA B  16       0.601  38.754   4.042  1.00 29.25           H
ATOM   3383  N   LEU B  17       0.371  36.274   6.229  1.00 17.84           N
ATOM   3384  CA  LEU B  17       1.319  35.620   7.134  1.00 18.63           C
ATOM   3385  C   LEU B  17       2.719  36.198   6.971  1.00 16.11           C
ATOM   3386  O   LEU B  17       3.729  35.476   6.963  1.00 18.25           O
ATOM   3387  CB  LEU B  17       1.323  34.102   6.953  1.00 17.18           C
ATOM   3388  CG  LEU B  17      -0.059  33.466   7.192  1.00 24.98           C
ATOM   3389  CD1 LEU B  17       0.063  31.942   7.238  1.00 28.05           C
ATOM   3390  CD2 LEU B  17      -0.756  33.978   8.469  1.00 31.04           C
ATOM   3391  H   LEU B  17      -0.260  36.696   6.633  1.00 21.40           H
ATOM   3392  HA  LEU B  17       1.039  35.799   8.046  1.00 22.34           H
ATOM   3393  HB2 LEU B  17       1.596  33.893   6.046  1.00 20.60           H
ATOM   3394  HB3 LEU B  17       1.946  33.711   7.585  1.00 20.60           H
ATOM   3395  HG  LEU B  17      -0.631  33.688   6.441  1.00 29.96           H
ATOM   3396 HD11 LEU B  17      -0.815  31.560   7.389  1.00 33.64           H
ATOM   3397 HD12 LEU B  17       0.420  31.629   6.392  1.00 33.64           H
ATOM   3398 HD13 LEU B  17       0.661  31.695   7.961  1.00 33.64           H
ATOM   3399 HD21 LEU B  17      -1.616  33.539   8.556  1.00 37.23           H
ATOM   3400 HD22 LEU B  17      -0.199  33.773   9.236  1.00 37.23           H
ATOM   3401 HD23 LEU B  17      -0.880  34.938   8.396  1.00 37.23           H
ATOM   3402  N   GLY B  18       2.789  37.524   6.889  1.00 20.17           N
ATOM   3403  CA  GLY B  18       4.069  38.191   6.893  1.00 21.64           C
ATOM   3404  C   GLY B  18       4.692  38.218   8.279  1.00 17.15           C
ATOM   3405  O   GLY B  18       4.006  38.335   9.297  1.00 13.63           O
ATOM   3406  H   GLY B  18       2.112  38.051   6.831  1.00 24.19           H
ATOM   3407  HA2 GLY B  18       4.676  37.733   6.291  1.00 25.95           H
ATOM   3408  HA3 GLY B  18       3.961  39.105   6.586  1.00 25.95           H
ATOM   3409  N   ILE B  19       6.021  38.127   8.295  1.00 15.64           N
ATOM   3410  CA  ILE B  19       6.787  37.884   9.508  1.00 15.95           C
ATOM   3411  C   ILE B  19       7.944  38.857   9.711  1.00 13.84           C
ATOM   3412  O   ILE B  19       8.502  38.940  10.807  1.00 13.44           O
ATOM   3413  CB  ILE B  19       7.234  36.405   9.446  1.00 21.97           C
ATOM   3414  CG1 ILE B  19       6.424  35.612  10.426  1.00 19.78           C
ATOM   3415  CG2 ILE B  19       8.699  36.141   9.555  1.00 25.25           C
ATOM   3416  CD1 ILE B  19       5.211  35.286   9.878  1.00 23.48           C
ATOM   3417  H   ILE B  19       6.512  38.206   7.593  1.00 18.76           H
ATOM   3418  HA  ILE B  19       6.193  37.977  10.269  1.00 19.12           H
ATOM   3419  HB  ILE B  19       6.974  36.087   8.567  1.00 26.35           H
ATOM   3420 HG12 ILE B  19       6.893  34.793  10.647  1.00 23.72           H
ATOM   3421 HG13 ILE B  19       6.269  36.142  11.224  1.00 23.72           H
ATOM   3422 HG21 ILE B  19       8.851  35.184   9.503  1.00 30.28           H
ATOM   3423 HG22 ILE B  19       9.155  36.589   8.825  1.00 30.28           H
ATOM   3424 HG23 ILE B  19       9.018  36.482  10.405  1.00 30.28           H
ATOM   3425 HD11 ILE B  19       4.700  34.774  10.524  1.00 28.16           H
ATOM   3426 HD12 ILE B  19       4.737  36.102   9.653  1.00 28.16           H
ATOM   3427 HD13 ILE B  19       5.358  34.757   9.078  1.00 28.16           H
ATOM   3428  N   GLY B  20       8.312  39.628   8.692  1.00 14.01           N
ATOM   3429  CA  GLY B  20       9.508  40.412   8.902  1.00 14.37           C
ATOM   3430  C   GLY B  20       9.730  41.380   7.769  1.00 14.37           C
ATOM   3431  O   GLY B  20       9.107  41.279   6.713  1.00 15.64           O
ATOM   3432  H   GLY B  20       7.919  39.709   7.931  1.00 16.79           H
ATOM   3433  HA2 GLY B  20       9.430  40.914   9.728  1.00 17.23           H
ATOM   3434  HA3 GLY B  20      10.277  39.825   8.965  1.00 17.23           H
ATOM   3435  N   TYR B  21      10.622  42.335   8.033  1.00 17.84           N
ATOM   3436  CA  TYR B  21      11.013  43.332   7.030  1.00 20.98           C
ATOM   3437  C   TYR B  21      12.420  43.811   7.328  1.00 15.92           C
ATOM   3438  O   TYR B  21      12.713  44.248   8.449  1.00 24.16           O
ATOM   3439  CB  TYR B  21      10.056  44.517   7.020  1.00 26.41           C
ATOM   3440  CG  TYR B  21      10.385  45.550   5.934  1.00 24.58           C
ATOM   3441  CD1 TYR B  21      10.252  45.244   4.580  1.00 28.88           C
ATOM   3442  CD2 TYR B  21      10.815  46.816   6.276  1.00 32.74           C
ATOM   3443  CE1 TYR B  21      10.533  46.193   3.590  1.00 33.08           C
ATOM   3444  CE2 TYR B  21      11.103  47.771   5.296  1.00 31.98           C
ATOM   3445  CZ  TYR B  21      10.962  47.458   3.965  1.00 42.76           C
ATOM   3446  OH  TYR B  21      11.266  48.424   3.026  1.00 43.12           O
ATOM   3447  H   TYR B  21      11.019  42.429   8.790  1.00 21.39           H
ATOM   3448  HA  TYR B  21      11.007  42.925   6.150  1.00 25.16           H
ATOM   3449  HB2 TYR B  21       9.156  44.192   6.860  1.00 31.68           H
ATOM   3450  HB3 TYR B  21      10.099  44.963   7.880  1.00 31.68           H
ATOM   3451  HD1 TYR B  21       9.958  44.398   4.330  1.00 34.64           H
ATOM   3452  HD2 TYR B  21      10.908  47.041   7.174  1.00 39.27           H
ATOM   3453  HE1 TYR B  21      10.442  45.975   2.690  1.00 39.68           H
ATOM   3454  HE2 TYR B  21      11.393  48.619   5.544  1.00 38.36           H
ATOM   3455  HH  TYR B  21      11.509  49.131   3.409  1.00 51.73           H
ATOM   3456  N   LYS B  22      13.303  43.662   6.343  1.00 21.91           N
ATOM   3457  CA  LYS B  22      14.684  44.138   6.455  1.00 26.82           C
ATOM   3458  C   LYS B  22      15.336  43.618   7.733  1.00 24.56           C
ATOM   3459  O   LYS B  22      16.053  44.330   8.439  1.00 24.73           O
ATOM   3460  CB  LYS B  22      14.738  45.672   6.381  1.00 34.86           C
ATOM   3461  CG  LYS B  22      15.127  46.228   5.010  1.00 33.35           C
ATOM   3462  CD  LYS B  22      14.112  45.967   3.902  1.00 40.42           C
ATOM   3463  CE  LYS B  22      14.522  46.700   2.598  1.00 36.86           C
ATOM   3464  NZ  LYS B  22      15.803  46.148   2.038  1.00 40.70           N1+
ATOM   3465  H   LYS B  22      13.126  43.284   5.590  1.00 26.28           H
ATOM   3466  HA  LYS B  22      15.192  43.791   5.705  1.00 32.16           H
ATOM   3467  HB2 LYS B  22      13.862  46.024   6.604  1.00 41.82           H
ATOM   3468  HB3 LYS B  22      15.391  45.990   7.024  1.00 41.82           H
ATOM   3469  HG2 LYS B  22      15.238  47.189   5.086  1.00 40.01           H
ATOM   3470  HG3 LYS B  22      15.967  45.824   4.739  1.00 40.01           H
ATOM   3471  HD2 LYS B  22      14.072  45.015   3.719  1.00 48.49           H
ATOM   3472  HD3 LYS B  22      13.242  46.295   4.178  1.00 48.49           H
ATOM   3473  HE2 LYS B  22      13.825  46.584   1.933  1.00 44.22           H
ATOM   3474  HE3 LYS B  22      14.653  47.642   2.788  1.00 44.22           H
ATOM   3475  HZ1 LYS B  22      16.019  46.582   1.292  1.00 48.82           H
ATOM   3476  HZ2 LYS B  22      16.460  46.246   2.631  1.00 48.82           H
ATOM   3477  HZ3 LYS B  22      15.706  45.283   1.853  1.00 48.82           H
ATOM   3478  N   GLY B  23      15.053  42.366   8.065  1.00 25.92           N
ATOM   3479  CA  GLY B  23      15.734  41.765   9.183  1.00 20.57           C
ATOM   3480  C   GLY B  23      15.157  42.064  10.539  1.00 21.85           C
ATOM   3481  O   GLY B  23      15.751  41.657  11.546  1.00 21.79           O
ATOM   3482  H   GLY B  23      14.483  41.860   7.666  1.00 31.09           H
ATOM   3483  HA2 GLY B  23      15.733  40.801   9.067  1.00 24.67           H
ATOM   3484  HA3 GLY B  23      16.658  42.063   9.182  1.00 24.67           H
ATOM   3485  N   LYS B  24      14.032  42.764  10.619  1.00 28.75           N
ATOM   3486  CA  LYS B  24      13.433  43.033  11.923  1.00 31.76           C
ATOM   3487  C   LYS B  24      11.955  42.679  11.886  1.00 20.57           C
ATOM   3488  O   LYS B  24      11.380  42.403  10.834  1.00 18.10           O
ATOM   3489  CB  LYS B  24      13.613  44.494  12.348  1.00 28.16           C
ATOM   3490  CG  LYS B  24      13.710  44.678  13.868  0.26 39.23           C
ATOM   3491  CD  LYS B  24      12.421  45.224  14.467  0.00 39.18           C
ATOM   3492  CE  LYS B  24      12.395  45.083  15.979  0.49 37.72           C
ATOM   3493  NZ  LYS B  24      11.011  45.321  16.496  0.35 41.98           N1+
ATOM   3494  H   LYS B  24      13.602  43.090   9.950  1.00 34.49           H
ATOM   3495  HA  LYS B  24      13.860  42.472  12.589  1.00 38.10           H
ATOM   3496  HB2 LYS B  24      14.431  44.836  11.953  1.00 33.77           H
ATOM   3497  HB3 LYS B  24      12.854  45.008  12.033  1.00 33.77           H
ATOM   3498  HG2 LYS B  24      13.894  43.820  14.281  1.00 47.06           H
ATOM   3499  HG3 LYS B  24      14.424  45.304  14.067  0.29 47.06           H
ATOM   3500  HD2 LYS B  24      12.343  46.166  14.250  1.00 47.00           H
ATOM   3501  HD3 LYS B  24      11.668  44.733  14.104  1.00 47.00           H
ATOM   3502  HE2 LYS B  24      12.666  44.184  16.225  1.00 45.25           H
ATOM   3503  HE3 LYS B  24      12.990  45.738  16.376  1.00 45.25           H
ATOM   3504  HZ1 LYS B  24      10.999  45.238  17.382  1.00 50.37           H
ATOM   3505  HZ2 LYS B  24      10.742  46.142  16.280  0.56 50.37           H
ATOM   3506  HZ3 LYS B  24      10.448  44.730  16.143  1.00 50.37           H
ATOM   3507  N   MET B  25      11.351  42.693  13.050  1.00 22.91           N
ATOM   3508  CA  MET B  25       9.927  42.436  13.021  1.00 19.09           C
ATOM   3509  C   MET B  25       9.175  43.740  12.770  1.00 20.55           C
ATOM   3510  O   MET B  25       9.574  44.791  13.285  1.00 30.21           O
ATOM   3511  CB  MET B  25       9.479  41.813  14.337  1.00 25.89           C
ATOM   3512  CG  MET B  25       9.846  40.321  14.434  1.00 26.70           C
ATOM   3513  SD  MET B  25       9.376  39.619  15.995  1.00 33.30           S
ATOM   3514  CE  MET B  25      10.434  40.585  17.079  1.00 35.48           C
ATOM   3515  H   MET B  25      11.706  42.837  13.819  1.00 27.48           H
ATOM   3516  HA  MET B  25       9.730  41.811  12.306  1.00 22.89           H
ATOM   3517  HB2 MET B  25       9.910  42.278  15.071  1.00 31.05           H
ATOM   3518  HB3 MET B  25       8.515  41.892  14.413  1.00 31.05           H
ATOM   3519  HG2 MET B  25       9.385  39.834  13.733  1.00 32.02           H
ATOM   3520  HG3 MET B  25      10.806  40.222  14.335  1.00 32.02           H
ATOM   3521  HE1 MET B  25      10.285  40.305  17.996  1.00 42.56           H
ATOM   3522  HE2 MET B  25      11.360  40.433  16.833  1.00 42.56           H
ATOM   3523  HE3 MET B  25      10.214  41.524  16.979  1.00 42.56           H
ATOM   3524  N   PRO B  26       8.114  43.731  11.962  1.00 19.38           N
ATOM   3525  CA  PRO B  26       7.475  44.983  11.550  1.00 18.57           C
ATOM   3526  C   PRO B  26       6.586  45.626  12.602  1.00 28.36           C
ATOM   3527  O   PRO B  26       5.872  46.580  12.281  1.00 30.14           O
ATOM   3528  CB  PRO B  26       6.638  44.549  10.330  1.00 22.18           C
ATOM   3529  CG  PRO B  26       6.932  43.133  10.090  1.00 20.38           C
ATOM   3530  CD  PRO B  26       7.447  42.567  11.354  1.00 23.09           C
ATOM   3531  HA  PRO B  26       8.146  45.624  11.265  1.00 22.27           H
ATOM   3532  HB2 PRO B  26       5.696  44.669  10.528  1.00 26.60           H
ATOM   3533  HB3 PRO B  26       6.892  45.082   9.560  1.00 26.60           H
ATOM   3534  HG2 PRO B  26       6.118  42.678   9.825  1.00 24.44           H
ATOM   3535  HG3 PRO B  26       7.601  43.060   9.392  1.00 24.44           H
ATOM   3536  HD2 PRO B  26       6.717  42.260  11.914  1.00 27.70           H
ATOM   3537  HD3 PRO B  26       8.087  41.860  11.176  1.00 27.70           H
ATOM   3538  N   TRP B  27       6.584  45.123  13.830  1.00 23.60           N
ATOM   3539  CA  TRP B  27       5.754  45.670  14.885  1.00 16.13           C
ATOM   3540  C   TRP B  27       6.479  45.522  16.203  1.00 16.61           C
ATOM   3541  O   TRP B  27       7.391  44.708  16.352  1.00 21.21           O
ATOM   3542  CB  TRP B  27       4.394  44.947  14.969  1.00 16.10           C
ATOM   3543  CG  TRP B  27       4.558  43.471  14.855  1.00 16.26           C
ATOM   3544  CD1 TRP B  27       5.002  42.620  15.825  1.00 19.93           C
ATOM   3545  CD2 TRP B  27       4.327  42.665  13.694  1.00 12.15           C
ATOM   3546  NE1 TRP B  27       5.053  41.351  15.349  1.00 13.91           N
ATOM   3547  CE2 TRP B  27       4.653  41.342  14.043  1.00 17.11           C
ATOM   3548  CE3 TRP B  27       3.879  42.936  12.398  1.00 13.77           C
ATOM   3549  CZ2 TRP B  27       4.545  40.293  13.157  1.00 15.91           C
ATOM   3550  CZ3 TRP B  27       3.782  41.884  11.504  1.00 20.12           C
ATOM   3551  CH2 TRP B  27       4.112  40.584  11.888  1.00 18.20           C
ATOM   3552  H   TRP B  27       7.065  44.455  14.078  1.00 28.30           H
ATOM   3553  HA  TRP B  27       5.595  46.613  14.721  1.00 19.34           H
ATOM   3554  HB2 TRP B  27       3.979  45.143  15.823  1.00 19.30           H
ATOM   3555  HB3 TRP B  27       3.826  45.247  14.242  1.00 19.30           H
ATOM   3556  HD1 TRP B  27       5.235  42.873  16.689  1.00 23.90           H
ATOM   3557  HE1 TRP B  27       5.304  40.661  15.797  1.00 16.68           H
ATOM   3558  HE3 TRP B  27       3.673  43.805  12.136  1.00 16.51           H
ATOM   3559  HZ2 TRP B  27       4.757  39.423  13.408  1.00 19.07           H
ATOM   3560  HZ3 TRP B  27       3.486  42.044  10.637  1.00 24.13           H
ATOM   3561  HH2 TRP B  27       4.022  39.893  11.272  1.00 21.83           H
ATOM   3562  N   ARG B  28       6.041  46.295  17.177  1.00 13.59           N
ATOM   3563  CA  ARG B  28       6.540  46.163  18.540  1.00 22.80           C
ATOM   3564  C   ARG B  28       5.309  46.033  19.423  1.00 22.84           C
ATOM   3565  O   ARG B  28       4.613  47.015  19.706  1.00 23.97           O
ATOM   3566  CB  ARG B  28       7.431  47.333  18.960  1.00 28.09           C
ATOM   3567  CG  ARG B  28       8.543  46.885  19.940  1.00 45.22           C
ATOM   3568  CD  ARG B  28       8.709  47.776  21.197  1.00 50.08           C
ATOM   3569  NE  ARG B  28       8.084  47.201  22.404  1.00 54.88           N
ATOM   3570  CZ  ARG B  28       8.718  46.465  23.324  1.00 58.08           C
ATOM   3571  NH1 ARG B  28       8.060  45.999  24.387  1.00 60.21           N
ATOM   3572  NH2 ARG B  28      10.013  46.184  23.211  1.00 58.95           N1+
ATOM   3573  H   ARG B  28       5.450  46.911  17.079  1.00 16.29           H
ATOM   3574  HA  ARG B  28       7.056  45.345  18.615  1.00 27.35           H
ATOM   3575  HB2 ARG B  28       7.854  47.710  18.174  1.00 33.70           H
ATOM   3576  HB3 ARG B  28       6.889  48.004  19.404  1.00 33.70           H
ATOM   3577  HG2 ARG B  28       8.342  45.986  20.244  1.00 54.25           H
ATOM   3578  HG3 ARG B  28       9.390  46.886  19.467  1.00 54.25           H
ATOM   3579  HD2 ARG B  28       9.655  47.892  21.378  1.00 60.08           H
ATOM   3580  HD3 ARG B  28       8.296  48.637  21.029  1.00 60.08           H
ATOM   3581  HE  ARG B  28       7.245  47.351  22.525  1.00 65.84           H
ATOM   3582 HH11 ARG B  28       7.222  46.167  24.482  1.00 72.24           H
ATOM   3583 HH12 ARG B  28       8.472  45.524  24.974  1.00 72.24           H
ATOM   3584 HH21 ARG B  28      10.458  46.476  22.536  1.00 70.73           H
ATOM   3585 HH22 ARG B  28      10.404  45.710  23.812  1.00 70.73           H
ATOM   3586  N   LEU B  29       5.030  44.800  19.826  1.00 18.37           N
ATOM   3587  CA  LEU B  29       3.852  44.485  20.607  1.00 17.71           C
ATOM   3588  C   LEU B  29       4.287  43.991  21.966  1.00 18.02           C
ATOM   3589  O   LEU B  29       4.890  42.912  22.086  1.00 14.31           O
ATOM   3590  CB  LEU B  29       3.000  43.432  19.909  1.00 13.00           C
ATOM   3591  CG  LEU B  29       2.489  43.778  18.519  1.00 13.75           C
ATOM   3592  CD1 LEU B  29       1.952  42.549  17.847  1.00 19.27           C
ATOM   3593  CD2 LEU B  29       1.425  44.846  18.611  1.00 16.95           C
ATOM   3594  H   LEU B  29       5.522  44.116  19.654  1.00 22.03           H
ATOM   3595  HA  LEU B  29       3.318  45.285  20.726  1.00 21.24           H
ATOM   3596  HB2 LEU B  29       3.527  42.622  19.827  1.00 15.58           H
ATOM   3597  HB3 LEU B  29       2.225  43.254  20.464  1.00 15.58           H
ATOM   3598  HG  LEU B  29       3.221  44.123  17.984  1.00 16.49           H
ATOM   3599 HD11 LEU B  29       1.630  42.788  16.964  1.00 23.11           H
ATOM   3600 HD12 LEU B  29       2.663  41.893  17.775  1.00 23.11           H
ATOM   3601 HD13 LEU B  29       1.224  42.192  18.379  1.00 23.11           H
ATOM   3602 HD21 LEU B  29       1.110  45.055  17.718  1.00 20.33           H
ATOM   3603 HD22 LEU B  29       0.691  44.514  19.152  1.00 20.33           H
ATOM   3604 HD23 LEU B  29       1.807  45.637  19.021  1.00 20.33           H
ATOM   3605  N   ARG B  30       3.918  44.745  22.988  1.00 15.45           N
ATOM   3606  CA  ARG B  30       4.511  44.574  24.300  1.00 16.38           C
ATOM   3607  C   ARG B  30       3.954  43.347  25.012  1.00 14.81           C
ATOM   3608  O   ARG B  30       4.725  42.564  25.576  1.00 14.76           O
ATOM   3609  CB  ARG B  30       4.301  45.849  25.105  1.00 20.54           C
ATOM   3610  CG  ARG B  30       4.802  47.140  24.347  1.00 39.12           C
ATOM   3611  CD  ARG B  30       4.500  48.483  25.038  1.00 47.35           C
ATOM   3612  NE  ARG B  30       5.607  49.012  25.850  1.00 56.17           N
ATOM   3613  CZ  ARG B  30       5.818  48.731  27.136  1.00 49.68           C
ATOM   3614  NH1 ARG B  30       6.839  49.276  27.785  1.00 58.51           N
ATOM   3615  NH2 ARG B  30       5.014  47.892  27.780  1.00 54.04           N1+
ATOM   3616  H   ARG B  30       3.324  45.365  22.948  1.00 18.52           H
ATOM   3617  HA  ARG B  30       5.467  44.445  24.195  1.00 19.64           H
ATOM   3618  HB2 ARG B  30       3.354  45.956  25.286  1.00 24.63           H
ATOM   3619  HB3 ARG B  30       4.792  45.781  25.939  1.00 24.63           H
ATOM   3620  HG2 ARG B  30       5.764  47.079  24.242  1.00 46.93           H
ATOM   3621  HG3 ARG B  30       4.382  47.164  23.473  1.00 46.93           H
ATOM   3622  HD2 ARG B  30       4.292  49.142  24.358  1.00 56.81           H
ATOM   3623  HD3 ARG B  30       3.735  48.365  25.624  1.00 56.81           H
ATOM   3624  HE  ARG B  30       6.161  49.545  25.464  1.00 67.39           H
ATOM   3625 HH11 ARG B  30       7.370  49.815  27.376  1.00 70.20           H
ATOM   3626 HH12 ARG B  30       6.976  49.082  28.611  1.00 70.20           H
ATOM   3627 HH21 ARG B  30       4.347  47.536  27.370  1.00 64.84           H
ATOM   3628 HH22 ARG B  30       5.156  47.710  28.608  1.00 64.84           H
ATOM   3629  N   LYS B  31       2.645  43.096  24.923  1.00 13.44           N
ATOM   3630  CA  LYS B  31       2.094  41.886  25.541  1.00 14.02           C
ATOM   3631  C   LYS B  31       2.533  40.613  24.797  1.00  9.23           C
ATOM   3632  O   LYS B  31       2.798  39.589  25.431  1.00 13.89           O
ATOM   3633  CB  LYS B  31       0.574  41.959  25.617  1.00 16.99           C
ATOM   3634  CG  LYS B  31       0.093  42.994  26.649  1.00 25.73           C
ATOM   3635  CD  LYS B  31      -1.422  43.133  26.627  1.00 23.08           C
ATOM   3636  CE  LYS B  31      -2.042  42.987  28.001  1.00 39.38           C
ATOM   3637  NZ  LYS B  31      -3.504  42.732  27.913  1.00 48.41           N1+
ATOM   3638  H   LYS B  31       2.069  43.594  24.523  1.00 16.11           H
ATOM   3639  HA  LYS B  31       2.430  41.824  26.449  1.00 16.81           H
ATOM   3640  HB2 LYS B  31       0.224  42.214  24.749  1.00 20.38           H
ATOM   3641  HB3 LYS B  31       0.227  41.091  25.876  1.00 20.38           H
ATOM   3642  HG2 LYS B  31       0.360  42.709  27.537  1.00 30.86           H
ATOM   3643  HG3 LYS B  31       0.482  43.858  26.442  1.00 30.86           H
ATOM   3644  HD2 LYS B  31      -1.654  44.011  26.285  1.00 27.69           H
ATOM   3645  HD3 LYS B  31      -1.795  42.445  26.054  1.00 27.69           H
ATOM   3646  HE2 LYS B  31      -1.630  42.238  28.460  1.00 47.24           H
ATOM   3647  HE3 LYS B  31      -1.905  43.805  28.503  1.00 47.24           H
ATOM   3648  HZ1 LYS B  31      -3.848  42.649  28.730  1.00 58.08           H
ATOM   3649  HZ2 LYS B  31      -3.906  43.408  27.497  1.00 58.08           H
ATOM   3650  HZ3 LYS B  31      -3.655  41.982  27.458  1.00 58.08           H
ATOM   3651  N   GLU B  32       2.688  40.697  23.477  1.00 10.32           N
ATOM   3652  CA  GLU B  32       3.094  39.538  22.670  1.00  9.99           C
ATOM   3653  C   GLU B  32       4.503  39.099  23.018  1.00 10.47           C
ATOM   3654  O   GLU B  32       4.774  37.897  23.133  1.00 11.40           O
ATOM   3655  CB  GLU B  32       2.997  39.890  21.195  1.00  9.07           C
ATOM   3656  CG  GLU B  32       2.575  38.763  20.291  1.00  7.01           C
ATOM   3657  CD  GLU B  32       3.655  37.712  20.048  1.00 12.32           C
ATOM   3658  OE1 GLU B  32       4.833  38.088  19.940  1.00  9.74           O
ATOM   3659  OE2 GLU B  32       3.297  36.515  19.982  1.00  8.75           O1-
ATOM   3660  H   GLU B  32       2.566  41.414  23.019  1.00 12.37           H
ATOM   3661  HA  GLU B  32       2.492  38.798  22.847  1.00 11.98           H
ATOM   3662  HB2 GLU B  32       2.349  40.605  21.091  1.00 10.87           H
ATOM   3663  HB3 GLU B  32       3.867  40.195  20.894  1.00 10.87           H
ATOM   3664  HG2 GLU B  32       1.812  38.315  20.689  1.00  8.40           H
ATOM   3665  HG3 GLU B  32       2.324  39.132  19.430  1.00  8.40           H
ATOM   3666  N   ILE B  33       5.414  40.048  23.214  1.00 11.86           N
ATOM   3667  CA  ILE B  33       6.770  39.686  23.606  1.00 11.55           C
ATOM   3668  C   ILE B  33       6.767  39.009  24.972  1.00 14.10           C
ATOM   3669  O   ILE B  33       7.532  38.067  25.220  1.00 10.65           O
ATOM   3670  CB  ILE B  33       7.687  40.926  23.592  1.00 11.79           C
ATOM   3671  CG1 ILE B  33       7.814  41.467  22.179  1.00 14.87           C
ATOM   3672  CG2 ILE B  33       9.064  40.560  24.122  1.00 19.12           C
ATOM   3673  CD1 ILE B  33       8.587  42.775  22.098  1.00 25.94           C
ATOM   3674  H   ILE B  33       5.275  40.893  23.129  1.00 14.21           H
ATOM   3675  HA  ILE B  33       7.122  39.051  22.962  1.00 13.85           H
ATOM   3676  HB  ILE B  33       7.301  41.611  24.160  1.00 14.13           H
ATOM   3677 HG12 ILE B  33       8.278  40.813  21.633  1.00 17.83           H
ATOM   3678 HG13 ILE B  33       6.926  41.624  21.822  1.00 17.83           H
ATOM   3679 HG21 ILE B  33       9.627  41.349  24.107  1.00 22.93           H
ATOM   3680 HG22 ILE B  33       8.975  40.233  25.031  1.00 22.93           H
ATOM   3681 HG23 ILE B  33       9.445  39.869  23.557  1.00 22.93           H
ATOM   3682 HD11 ILE B  33       8.628  43.059  21.171  1.00 31.11           H
ATOM   3683 HD12 ILE B  33       8.130  43.445  22.630  1.00 31.11           H
ATOM   3684 HD13 ILE B  33       9.483  42.634  22.441  1.00 31.11           H
ATOM   3685  N   ARG B  34       5.925  39.484  25.891  1.00 10.82           N
ATOM   3686  CA  ARG B  34       5.827  38.841  27.198  1.00 11.69           C
ATOM   3687  C   ARG B  34       5.275  37.419  27.091  1.00 10.64           C
ATOM   3688  O   ARG B  34       5.722  36.513  27.811  1.00 13.37           O
ATOM   3689  CB  ARG B  34       4.956  39.663  28.142  1.00 15.81           C
ATOM   3690  CG  ARG B  34       5.701  40.532  29.118  0.51 25.34           C
ATOM   3691  CD  ARG B  34       5.340  42.025  28.989  0.00 29.80           C
ATOM   3692  NE  ARG B  34       5.831  42.671  27.772  0.19 22.28           N
ATOM   3693  CZ  ARG B  34       7.112  42.779  27.433  0.68 20.43           C
ATOM   3694  NH1 ARG B  34       8.064  42.248  28.196  0.16 25.40           N
ATOM   3695  NH2 ARG B  34       7.450  43.403  26.320  0.70 19.00           N1+
ATOM   3696  H   ARG B  34       5.409  40.164  25.784  1.00 12.97           H
ATOM   3697  HA  ARG B  34       6.715  38.785  27.586  1.00 14.01           H
ATOM   3698  HB2 ARG B  34       4.390  40.244  27.610  1.00 18.96           H
ATOM   3699  HB3 ARG B  34       4.403  39.055  28.657  1.00 18.96           H
ATOM   3700  HG2 ARG B  34       5.487  40.248  30.020  1.00 30.40           H
ATOM   3701  HG3 ARG B  34       6.654  40.439  28.959  0.05 30.40           H
ATOM   3702  HD2 ARG B  34       4.374  42.111  28.998  1.00 35.74           H
ATOM   3703  HD3 ARG B  34       5.716  42.500  29.746  1.00 35.74           H
ATOM   3704  HE  ARG B  34       5.248  43.007  27.236  0.01 26.72           H
ATOM   3705 HH11 ARG B  34       7.855  41.843  28.925  0.44 30.47           H
ATOM   3706 HH12 ARG B  34       8.890  42.318  27.964  1.00 30.47           H
ATOM   3707 HH21 ARG B  34       6.842  43.742  25.815  0.51 22.78           H
ATOM   3708 HH22 ARG B  34       8.278  43.460  26.094  0.00 22.78           H
ATOM   3709  N   TYR B  35       4.258  37.211  26.247  1.00  8.37           N
ATOM   3710  CA  TYR B  35       3.747  35.859  26.019  1.00  9.53           C
ATOM   3711  C   TYR B  35       4.846  34.948  25.490  1.00  9.45           C
ATOM   3712  O   TYR B  35       5.061  33.834  26.004  1.00 10.66           O
ATOM   3713  CB  TYR B  35       2.590  35.919  25.036  1.00  9.61           C
ATOM   3714  CG  TYR B  35       2.108  34.586  24.502  1.00  8.54           C
ATOM   3715  CD1 TYR B  35       2.499  34.124  23.260  1.00  9.94           C
ATOM   3716  CD2 TYR B  35       1.213  33.820  25.227  1.00 12.70           C
ATOM   3717  CE1 TYR B  35       2.003  32.898  22.752  1.00 11.12           C
ATOM   3718  CE2 TYR B  35       0.737  32.618  24.752  1.00 12.21           C
ATOM   3719  CZ  TYR B  35       1.120  32.169  23.518  1.00 10.69           C
ATOM   3720  OH  TYR B  35       0.609  30.967  23.081  1.00 15.52           O
ATOM   3721  H   TYR B  35       3.853  37.827  25.802  1.00 10.03           H
ATOM   3722  HA  TYR B  35       3.420  35.492  26.855  1.00 11.42           H
ATOM   3723  HB2 TYR B  35       1.837  36.344  25.476  1.00 11.52           H
ATOM   3724  HB3 TYR B  35       2.863  36.454  24.275  1.00 11.52           H
ATOM   3725  HD1 TYR B  35       3.086  34.630  22.746  1.00 11.92           H
ATOM   3726  HD2 TYR B  35       0.934  34.119  26.063  1.00 15.23           H
ATOM   3727  HE1 TYR B  35       2.273  32.588  21.917  1.00 13.33           H
ATOM   3728  HE2 TYR B  35       0.136  32.123  25.261  1.00 14.63           H
ATOM   3729  HH  TYR B  35       0.088  30.649  23.659  1.00 18.61           H
ATOM   3730  N   PHE B  36       5.604  35.447  24.508  1.00 10.09           N
ATOM   3731  CA  PHE B  36       6.697  34.661  23.952  1.00 11.24           C
ATOM   3732  C   PHE B  36       7.690  34.265  25.033  1.00 10.36           C
ATOM   3733  O   PHE B  36       8.110  33.110  25.112  1.00  9.10           O
ATOM   3734  CB  PHE B  36       7.377  35.463  22.855  1.00 11.15           C
ATOM   3735  CG  PHE B  36       8.680  34.870  22.407  1.00 10.21           C
ATOM   3736  CD1 PHE B  36       9.889  35.422  22.818  1.00 10.48           C
ATOM   3737  CD2 PHE B  36       8.690  33.775  21.579  1.00  7.44           C
ATOM   3738  CE1 PHE B  36      11.118  34.843  22.408  1.00  9.70           C
ATOM   3739  CE2 PHE B  36       9.874  33.214  21.172  1.00  7.81           C
ATOM   3740  CZ  PHE B  36      11.088  33.744  21.578  1.00  7.99           C
ATOM   3741  H   PHE B  36       5.505  36.225  24.155  1.00 12.09           H
ATOM   3742  HA  PHE B  36       6.339  33.850  23.558  1.00 13.47           H
ATOM   3743  HB2 PHE B  36       6.788  35.504  22.085  1.00 13.36           H
ATOM   3744  HB3 PHE B  36       7.554  36.358  23.184  1.00 13.36           H
ATOM   3745  HD1 PHE B  36       9.892  36.160  23.383  1.00 12.56           H
ATOM   3746  HD2 PHE B  36       7.885  33.402  21.301  1.00  8.91           H
ATOM   3747  HE1 PHE B  36      11.928  35.209  22.680  1.00 11.62           H
ATOM   3748  HE2 PHE B  36       9.862  32.471  20.613  1.00  9.35           H
ATOM   3749  HZ  PHE B  36      11.883  33.358  21.291  1.00  9.57           H
ATOM   3750  N   LYS B  37       8.070  35.221  25.885  1.00  9.87           N
ATOM   3751  CA  LYS B  37       9.006  34.943  26.964  1.00 12.16           C
ATOM   3752  C   LYS B  37       8.433  33.917  27.943  1.00  9.77           C
ATOM   3753  O   LYS B  37       9.104  32.951  28.305  1.00  9.64           O
ATOM   3754  CB  LYS B  37       9.346  36.246  27.700  1.00 15.41           C
ATOM   3755  CG  LYS B  37      10.402  36.085  28.765  1.00 21.64           C
ATOM   3756  CD  LYS B  37      10.496  37.322  29.660  1.00 30.27           C
ATOM   3757  CE  LYS B  37      11.480  37.060  30.839  1.00 43.21           C
ATOM   3758  NZ  LYS B  37      11.596  38.218  31.779  1.00 49.82           N1+
ATOM   3759  H   LYS B  37       7.799  36.037  25.855  1.00 11.82           H
ATOM   3760  HA  LYS B  37       9.826  34.582  26.591  1.00 14.58           H
ATOM   3761  HB2 LYS B  37       9.671  36.894  27.055  1.00 18.48           H
ATOM   3762  HB3 LYS B  37       8.542  36.583  28.127  1.00 18.48           H
ATOM   3763  HG2 LYS B  37      10.180  35.323  29.323  1.00 25.95           H
ATOM   3764  HG3 LYS B  37      11.265  35.951  28.342  1.00 25.95           H
ATOM   3765  HD2 LYS B  37      10.828  38.072  29.143  1.00 36.31           H
ATOM   3766  HD3 LYS B  37       9.622  37.523  30.028  1.00 36.31           H
ATOM   3767  HE2 LYS B  37      11.167  36.295  31.345  1.00 51.84           H
ATOM   3768  HE3 LYS B  37      12.362  36.880  30.478  1.00 51.84           H
ATOM   3769  HZ1 LYS B  37      12.167  38.023  32.433  1.00 59.76           H
ATOM   3770  HZ2 LYS B  37      11.890  38.936  31.342  1.00 59.76           H
ATOM   3771  HZ3 LYS B  37      10.801  38.402  32.134  1.00 59.76           H
ATOM   3772  N   ASP B  38       7.177  34.094  28.359  1.00 11.14           N
ATOM   3773  CA  ASP B  38       6.563  33.176  29.334  1.00 10.75           C
ATOM   3774  C   ASP B  38       6.437  31.754  28.788  1.00 11.37           C
ATOM   3775  O   ASP B  38       6.790  30.789  29.474  1.00 12.03           O
ATOM   3776  CB  ASP B  38       5.191  33.694  29.774  1.00 16.63           C
ATOM   3777  CG  ASP B  38       5.270  34.923  30.685  1.00 18.62           C
ATOM   3778  OD1 ASP B  38       4.202  35.546  30.861  1.00 24.87           O
ATOM   3779  OD2 ASP B  38       6.365  35.298  31.190  1.00 23.97           O1-
ATOM   3780  H   ASP B  38       6.661  34.730  28.097  1.00 13.35           H
ATOM   3781  HA  ASP B  38       7.128  33.139  30.121  1.00 12.89           H
ATOM   3782  HB2 ASP B  38       4.680  33.939  28.986  1.00 19.94           H
ATOM   3783  HB3 ASP B  38       4.731  32.992  30.260  1.00 19.94           H
ATOM   3784  N   VAL B  39       5.940  31.604  27.549  1.00  9.45           N
ATOM   3785  CA  VAL B  39       5.673  30.282  27.000  1.00  7.91           C
ATOM   3786  C   VAL B  39       6.965  29.539  26.715  1.00  6.23           C
ATOM   3787  O   VAL B  39       7.038  28.333  26.953  1.00  7.49           O
ATOM   3788  CB  VAL B  39       4.810  30.388  25.746  1.00 12.16           C
ATOM   3789  CG1 VAL B  39       4.732  29.066  25.050  1.00 12.89           C
ATOM   3790  CG2 VAL B  39       3.402  30.898  26.134  1.00 13.94           C
ATOM   3791  H   VAL B  39       5.753  32.253  27.017  1.00 11.33           H
ATOM   3792  HA  VAL B  39       5.177  29.768  27.656  1.00  9.48           H
ATOM   3793  HB  VAL B  39       5.209  31.029  25.136  1.00 14.58           H
ATOM   3794 HG11 VAL B  39       4.180  29.158  24.258  1.00 15.45           H
ATOM   3795 HG12 VAL B  39       5.627  28.788  24.800  1.00 15.45           H
ATOM   3796 HG13 VAL B  39       4.340  28.415  25.653  1.00 15.45           H
ATOM   3797 HG21 VAL B  39       2.859  30.963  25.333  1.00 16.71           H
ATOM   3798 HG22 VAL B  39       3.001  30.272  26.757  1.00 16.71           H
ATOM   3799 HG23 VAL B  39       3.487  31.770  26.549  1.00 16.71           H
ATOM   3800  N   THR B  40       8.012  30.241  26.237  1.00  9.93           N
ATOM   3801  CA  THR B  40       9.258  29.538  25.908  1.00  6.33           C
ATOM   3802  C   THR B  40      10.108  29.268  27.156  1.00 10.69           C
ATOM   3803  O   THR B  40      10.986  28.392  27.118  1.00  8.78           O
ATOM   3804  CB  THR B  40      10.082  30.307  24.844  1.00  8.30           C
ATOM   3805  OG1 THR B  40      10.536  31.595  25.324  1.00  6.98           O
ATOM   3806  CG2 THR B  40       9.309  30.472  23.526  1.00 11.38           C
ATOM   3807  H   THR B  40       8.023  31.090  26.100  1.00 11.91           H
ATOM   3808  HA  THR B  40       9.027  28.676  25.526  1.00  7.58           H
ATOM   3809  HB  THR B  40      10.867  29.775  24.641  1.00  9.94           H
ATOM   3810  HG1 THR B  40       9.877  32.073  25.532  1.00  8.36           H
ATOM   3811 HG21 THR B  40       9.851  30.956  22.883  1.00 13.64           H
ATOM   3812 HG22 THR B  40       9.089  29.601  23.160  1.00 13.64           H
ATOM   3813 HG23 THR B  40       8.489  30.965  23.682  1.00 13.64           H
ATOM   3814  N   THR B  41       9.829  29.937  28.287  1.00  7.23           N
ATOM   3815  CA  THR B  41      10.593  29.738  29.515  1.00 11.15           C
ATOM   3816  C   THR B  41       9.932  28.759  30.461  1.00 13.70           C
ATOM   3817  O   THR B  41      10.626  28.025  31.185  1.00 12.24           O
ATOM   3818  CB  THR B  41      10.789  31.085  30.250  1.00 12.46           C
ATOM   3819  OG1 THR B  41      11.461  32.023  29.392  1.00 11.58           O
ATOM   3820  CG2 THR B  41      11.634  30.945  31.516  1.00 18.17           C
ATOM   3821  H   THR B  41       9.196  30.515  28.362  1.00  8.66           H
ATOM   3822  HA  THR B  41      11.470  29.390  29.288  1.00 13.37           H
ATOM   3823  HB  THR B  41       9.923  31.442  30.500  1.00 14.94           H
ATOM   3824  HG1 THR B  41      11.006  32.155  28.698  1.00 13.88           H
ATOM   3825 HG21 THR B  41      11.733  31.809  31.945  1.00 21.79           H
ATOM   3826 HG22 THR B  41      11.206  30.333  32.134  1.00 21.79           H
ATOM   3827 HG23 THR B  41      12.514  30.603  31.291  1.00 21.79           H
ATOM   3828  N   ARG B  42       8.617  28.703  30.457  1.00 13.82           N
ATOM   3829  CA  ARG B  42       7.890  27.925  31.451  1.00 11.56           C
ATOM   3830  C   ARG B  42       8.127  26.429  31.308  1.00 12.04           C
ATOM   3831  O   ARG B  42       8.063  25.866  30.211  1.00 13.75           O
ATOM   3832  CB  ARG B  42       6.393  28.210  31.336  1.00 17.89           C
ATOM   3833  CG  ARG B  42       5.552  27.346  32.244  1.00 27.78           C
ATOM   3834  CD  ARG B  42       4.051  27.535  31.989  1.00 32.71           C
ATOM   3835  NE  ARG B  42       3.280  26.586  32.802  1.00 44.10           N
ATOM   3836  CZ  ARG B  42       3.085  25.306  32.481  1.00 36.84           C
ATOM   3837  NH1 ARG B  42       2.380  24.519  33.289  1.00 38.26           N
ATOM   3838  NH2 ARG B  42       3.591  24.814  31.353  1.00 43.74           N1+
ATOM   3839  H   ARG B  42       8.114  29.107  29.888  1.00 16.57           H
ATOM   3840  HA  ARG B  42       8.180  28.193  32.337  1.00 13.85           H
ATOM   3841  HB2 ARG B  42       6.230  29.137  31.570  1.00 21.45           H
ATOM   3842  HB3 ARG B  42       6.111  28.046  30.422  1.00 21.45           H
ATOM   3843  HG2 ARG B  42       5.770  26.414  32.089  1.00 33.32           H
ATOM   3844  HG3 ARG B  42       5.734  27.583  33.167  1.00 33.32           H
ATOM   3845  HD2 ARG B  42       3.790  28.436  32.236  1.00 39.24           H
ATOM   3846  HD3 ARG B  42       3.857  27.369  31.053  1.00 39.24           H
ATOM   3847  HE  ARG B  42       2.930  26.874  33.532  1.00 52.91           H
ATOM   3848 HH11 ARG B  42       2.049  24.835  34.017  1.00 45.90           H
ATOM   3849 HH12 ARG B  42       2.249  23.695  33.079  1.00 45.90           H
ATOM   3850 HH21 ARG B  42       4.049  25.320  30.831  1.00 52.47           H
ATOM   3851 HH22 ARG B  42       3.462  23.989  31.148  1.00 52.47           H
ATOM   3852  N   THR B  43       8.333  25.771  32.449  1.00 13.37           N
ATOM   3853  CA  THR B  43       8.476  24.329  32.508  1.00 13.68           C
ATOM   3854  C   THR B  43       7.500  23.778  33.547  1.00 12.68           C
ATOM   3855  O   THR B  43       6.871  24.524  34.284  1.00 16.38           O
ATOM   3856  CB  THR B  43       9.920  23.940  32.845  1.00 12.16           C
ATOM   3857  OG1 THR B  43      10.323  24.595  34.041  1.00 17.60           O
ATOM   3858  CG2 THR B  43      10.837  24.364  31.755  1.00  9.16           C
ATOM   3859  H   THR B  43       8.395  26.153  33.217  1.00 16.03           H
ATOM   3860  HA  THR B  43       8.251  23.948  31.645  1.00 16.40           H
ATOM   3861  HB  THR B  43       9.987  22.978  32.956  1.00 14.58           H
ATOM   3862  HG1 THR B  43       9.821  24.369  34.675  1.00 21.10           H
ATOM   3863 HG21 THR B  43      11.749  24.116  31.973  1.00 10.98           H
ATOM   3864 HG22 THR B  43      10.583  23.935  30.923  1.00 10.98           H
ATOM   3865 HG23 THR B  43      10.791  25.326  31.640  1.00 10.98           H
ATOM   3866  N   THR B  44       7.362  22.463  33.600  1.00 13.51           N
ATOM   3867  CA  THR B  44       6.389  21.857  34.512  1.00 20.29           C
ATOM   3868  C   THR B  44       6.950  21.597  35.898  1.00 25.82           C
ATOM   3869  O   THR B  44       6.171  21.301  36.804  1.00 31.00           O
ATOM   3870  CB  THR B  44       5.849  20.541  33.952  1.00 22.70           C
ATOM   3871  OG1 THR B  44       6.904  19.563  33.870  1.00 24.04           O
ATOM   3872  CG2 THR B  44       5.242  20.763  32.570  1.00 28.84           C
ATOM   3873  H   THR B  44       7.811  21.901  33.128  1.00 16.19           H
ATOM   3874  HA  THR B  44       5.639  22.465  34.609  1.00 24.33           H
ATOM   3875  HB  THR B  44       5.151  20.209  34.539  1.00 27.23           H
ATOM   3876  HG1 THR B  44       7.515  19.841  33.365  1.00 28.84           H
ATOM   3877 HG21 THR B  44       4.901  19.925  32.220  1.00 34.59           H
ATOM   3878 HG22 THR B  44       4.514  21.401  32.627  1.00 34.59           H
ATOM   3879 HG23 THR B  44       5.916  21.106  31.964  1.00 34.59           H
ATOM   3880  N   LYS B  45       8.262  21.705  36.086  1.00 15.88           N
ATOM   3881  CA  LYS B  45       8.875  21.483  37.382  1.00 23.46           C
ATOM   3882  C   LYS B  45      10.087  22.386  37.526  1.00 23.16           C
ATOM   3883  O   LYS B  45      10.677  22.806  36.518  1.00 13.51           O
ATOM   3884  CB  LYS B  45       9.278  20.012  37.601  1.00 30.66           C
ATOM   3885  CG  LYS B  45       9.859  19.219  36.440  1.00 45.25           C
ATOM   3886  CD  LYS B  45       9.979  17.714  36.851  1.00 48.26           C
ATOM   3887  CE  LYS B  45      11.226  17.010  36.284  1.00 42.13           C
ATOM   3888  H   LYS B  45       8.823  21.910  35.467  1.00 19.04           H
ATOM   3889  HA  LYS B  45       8.240  21.724  38.075  1.00 28.14           H
ATOM   3890  HB2 LYS B  45       8.488  19.533  37.897  1.00 36.78           H
ATOM   3891  HB3 LYS B  45       9.939  19.992  38.310  1.00 36.78           H
ATOM   3892  HG2 LYS B  45      10.744  19.554  36.226  1.00 54.28           H
ATOM   3893  HG3 LYS B  45       9.272  19.286  35.671  1.00 54.28           H
ATOM   3894  HD2 LYS B  45       9.198  17.239  36.527  1.00 57.90           H
ATOM   3895  HD3 LYS B  45      10.020  17.656  37.818  1.00 57.90           H
ATOM   3896  HE1 LYS B  45      12.016  17.506  36.548  1.00 50.54           H
ATOM   3897  HE3 LYS B  45      11.268  16.107  36.638  1.00 50.54           H
ATOM   3898  N   PRO B  46      10.454  22.745  38.753  1.00 19.36           N
ATOM   3899  CA  PRO B  46      11.580  23.664  38.937  1.00 23.16           C
ATOM   3900  C   PRO B  46      12.878  22.975  38.539  1.00 15.45           C
ATOM   3901  O   PRO B  46      12.967  21.749  38.478  1.00 16.95           O
ATOM   3902  CB  PRO B  46      11.551  23.984  40.448  1.00 24.65           C
ATOM   3903  CG  PRO B  46      10.234  23.461  40.940  1.00 24.96           C
ATOM   3904  CD  PRO B  46       9.913  22.294  40.052  1.00 23.61           C
ATOM   3905  HA  PRO B  46      11.458  24.476  38.421  1.00 27.78           H
ATOM   3906  HB2 PRO B  46      12.286  23.532  40.892  1.00 29.56           H
ATOM   3907  HB3 PRO B  46      11.609  24.944  40.580  1.00 29.56           H
ATOM   3908  HG2 PRO B  46      10.320  23.176  41.863  1.00 29.94           H
ATOM   3909  HG3 PRO B  46       9.557  24.151  40.857  1.00 29.94           H
ATOM   3910  HD2 PRO B  46      10.372  21.495  40.356  1.00 28.32           H
ATOM   3911  HD3 PRO B  46       8.954  22.160  39.996  1.00 28.32           H
ATOM   3912  N   ASN B  47      13.872  23.795  38.211  1.00 12.09           N
ATOM   3913  CA  ASN B  47      15.230  23.335  37.958  1.00 15.27           C
ATOM   3914  C   ASN B  47      15.300  22.527  36.666  1.00 13.72           C
ATOM   3915  O   ASN B  47      16.097  21.595  36.536  1.00 12.52           O
ATOM   3916  CB  ASN B  47      15.768  22.529  39.129  1.00 13.06           C
ATOM   3917  CG  ASN B  47      15.795  23.336  40.416  1.00 16.42           C
ATOM   3918  OD1 ASN B  47      16.268  24.462  40.430  1.00 17.91           O
ATOM   3919  ND2 ASN B  47      15.256  22.782  41.479  1.00 17.21           N
ATOM   3920  H   ASN B  47      13.779  24.646  38.128  1.00 14.49           H
ATOM   3921  HA  ASN B  47      15.803  24.110  37.849  1.00 18.31           H
ATOM   3922  HB2 ASN B  47      15.200  21.755  39.270  1.00 15.65           H
ATOM   3923  HB3 ASN B  47      16.674  22.246  38.931  1.00 15.65           H
ATOM   3924 HD21 ASN B  47      15.250  23.205  42.227  1.00 20.64           H
ATOM   3925 HD22 ASN B  47      14.909  21.997  41.425  1.00 20.64           H
ATOM   3926  N   THR B  48      14.441  22.891  35.727  1.00 12.39           N
ATOM   3927  CA  THR B  48      14.438  22.381  34.361  1.00 12.14           C
ATOM   3928  C   THR B  48      14.335  23.567  33.401  1.00 11.49           C
ATOM   3929  O   THR B  48      13.998  24.689  33.779  1.00 10.29           O
ATOM   3930  CB  THR B  48      13.280  21.408  34.119  1.00 16.41           C
ATOM   3931  OG1 THR B  48      12.022  22.116  34.172  1.00 17.99           O
ATOM   3932  CG2 THR B  48      13.305  20.301  35.148  1.00 18.00           C
ATOM   3933  H   THR B  48      13.816  23.465  35.866  1.00 14.86           H
ATOM   3934  HA  THR B  48      15.271  21.917  34.187  1.00 14.55           H
ATOM   3935  HB  THR B  48      13.381  21.007  33.242  1.00 19.68           H
ATOM   3936  HG1 THR B  48      11.925  22.474  34.926  1.00 21.58           H
ATOM   3937 HG21 THR B  48      12.570  19.687  34.992  1.00 21.59           H
ATOM   3938 HG22 THR B  48      14.141  19.813  35.090  1.00 21.59           H
ATOM   3939 HG23 THR B  48      13.219  20.675  36.039  1.00 21.59           H
ATOM   3940  N   ARG B  49      14.599  23.328  32.124  1.00  7.85           N
ATOM   3941  CA  ARG B  49      14.562  24.413  31.150  1.00  8.54           C
ATOM   3942  C   ARG B  49      14.180  23.843  29.795  1.00  7.62           C
ATOM   3943  O   ARG B  49      14.239  22.630  29.578  1.00  7.07           O
ATOM   3944  CB  ARG B  49      15.900  25.126  31.064  1.00  9.56           C
ATOM   3945  CG  ARG B  49      17.047  24.284  30.478  1.00 12.13           C
ATOM   3946  CD  ARG B  49      18.369  25.022  30.524  1.00  9.86           C
ATOM   3947  NE  ARG B  49      19.485  24.216  30.054  1.00 13.83           N
ATOM   3948  CZ  ARG B  49      20.645  24.714  29.626  1.00  9.41           C
ATOM   3949  NH1 ARG B  49      20.825  26.027  29.617  1.00 13.52           N
ATOM   3950  NH2 ARG B  49      21.604  23.882  29.239  1.00 12.03           N1+
ATOM   3951  H   ARG B  49      14.801  22.558  31.797  1.00  9.40           H
ATOM   3952  HA  ARG B  49      13.887  25.059  31.413  1.00 10.23           H
ATOM   3953  HB2 ARG B  49      15.796  25.910  30.502  1.00 11.46           H
ATOM   3954  HB3 ARG B  49      16.163  25.398  31.957  1.00 11.46           H
ATOM   3955  HG2 ARG B  49      17.139  23.467  30.993  1.00 14.54           H
ATOM   3956  HG3 ARG B  49      16.849  24.075  29.552  1.00 14.54           H
ATOM   3957  HD2 ARG B  49      18.310  25.809  29.960  1.00 11.82           H
ATOM   3958  HD3 ARG B  49      18.553  25.284  31.440  1.00 11.82           H
ATOM   3959  HE  ARG B  49      19.390  23.361  30.053  1.00 16.58           H
ATOM   3960 HH11 ARG B  49      20.194  26.550  29.878  1.00 16.21           H
ATOM   3961 HH12 ARG B  49      21.571  26.357  29.342  1.00 16.21           H
ATOM   3962 HH21 ARG B  49      21.468  23.033  29.252  1.00 14.42           H
ATOM   3963 HH22 ARG B  49      22.355  24.194  28.957  1.00 14.42           H
ATOM   3964  N   ASN B  50      13.847  24.763  28.877  1.00  6.52           N
ATOM   3965  CA  ASN B  50      13.553  24.506  27.479  1.00  7.75           C
ATOM   3966  C   ASN B  50      14.704  24.998  26.612  1.00  9.26           C
ATOM   3967  O   ASN B  50      15.563  25.766  27.048  1.00  8.20           O
ATOM   3968  CB  ASN B  50      12.253  25.206  27.048  1.00  9.12           C
ATOM   3969  CG  ASN B  50      11.081  24.790  27.863  1.00  8.65           C
ATOM   3970  OD1 ASN B  50      10.933  23.612  28.154  1.00  9.02           O
ATOM   3971  ND2 ASN B  50      10.254  25.776  28.284  1.00  8.70           N
ATOM   3972  H   ASN B  50      13.785  25.599  29.069  1.00  7.81           H
ATOM   3973  HA  ASN B  50      13.449  23.552  27.341  1.00  9.28           H
ATOM   3974  HB2 ASN B  50      12.363  26.165  27.147  1.00 10.93           H
ATOM   3975  HB3 ASN B  50      12.068  24.987  26.122  1.00 10.93           H
ATOM   3976 HD21 ASN B  50       9.563  25.584  28.758  1.00 10.42           H
ATOM   3977 HD22 ASN B  50      10.421  26.594  28.079  1.00 10.42           H
ATOM   3978  N   ALA B  51      14.685  24.569  25.363  1.00  6.82           N
ATOM   3979  CA  ALA B  51      15.613  25.067  24.361  1.00  7.48           C
ATOM   3980  C   ALA B  51      14.892  25.909  23.318  1.00  7.87           C
ATOM   3981  O   ALA B  51      13.728  25.672  23.000  1.00  6.20           O
ATOM   3982  CB  ALA B  51      16.337  23.914  23.657  1.00  6.93           C
ATOM   3983  H   ALA B  51      14.135  23.979  25.064  1.00  8.17           H
ATOM   3984  HA  ALA B  51      16.279  25.625  24.792  1.00  8.96           H
ATOM   3985  HB1 ALA B  51      16.946  24.280  22.997  1.00  8.30           H
ATOM   3986  HB2 ALA B  51      16.831  23.403  24.317  1.00  8.30           H
ATOM   3987  HB3 ALA B  51      15.680  23.347  23.224  1.00  8.30           H
ATOM   3988  N   VAL B  52      15.596  26.899  22.782  1.00  4.67           N
ATOM   3989  CA  VAL B  52      15.129  27.644  21.627  1.00  4.27           C
ATOM   3990  C   VAL B  52      16.163  27.489  20.519  1.00  5.17           C
ATOM   3991  O   VAL B  52      17.368  27.606  20.757  1.00  9.95           O
ATOM   3992  CB  VAL B  52      14.871  29.125  21.945  1.00  5.12           C
ATOM   3993  CG1 VAL B  52      13.727  29.266  22.876  1.00  3.84           C
ATOM   3994  CG2 VAL B  52      16.086  29.833  22.556  1.00  8.21           C
ATOM   3995  H   VAL B  52      16.361  27.160  23.076  1.00  5.59           H
ATOM   3996  HA  VAL B  52      14.297  27.255  21.317  1.00  5.11           H
ATOM   3997  HB  VAL B  52      14.642  29.585  21.122  1.00  6.12           H
ATOM   3998 HG11 VAL B  52      13.584  30.208  23.060  1.00  4.60           H
ATOM   3999 HG12 VAL B  52      12.935  28.886  22.463  1.00  4.60           H
ATOM   4000 HG13 VAL B  52      13.930  28.795  23.699  1.00  4.60           H
ATOM   4001 HG21 VAL B  52      15.856  30.759  22.730  1.00  9.83           H
ATOM   4002 HG22 VAL B  52      16.326  29.389  23.384  1.00  9.83           H
ATOM   4003 HG23 VAL B  52      16.825  29.788  21.929  1.00  9.83           H
ATOM   4004  N   ILE B  53      15.691  27.218  19.316  1.00  6.09           N
ATOM   4005  CA  ILE B  53      16.546  27.016  18.152  1.00  4.64           C
ATOM   4006  C   ILE B  53      16.275  28.159  17.184  1.00  7.94           C
ATOM   4007  O   ILE B  53      15.114  28.499  16.926  1.00  5.59           O
ATOM   4008  CB  ILE B  53      16.291  25.639  17.501  1.00  7.70           C
ATOM   4009  CG1 ILE B  53      16.768  24.546  18.461  1.00  8.12           C
ATOM   4010  CG2 ILE B  53      16.939  25.537  16.113  1.00  9.06           C
ATOM   4011  CD1 ILE B  53      16.446  23.185  18.049  1.00 12.68           C
ATOM   4012  H   ILE B  53      14.853  27.143  19.139  1.00  7.29           H
ATOM   4013  HA  ILE B  53      17.476  27.059  18.424  1.00  5.55           H
ATOM   4014  HB  ILE B  53      15.333  25.537  17.388  1.00  9.23           H
ATOM   4015 HG12 ILE B  53      17.733  24.606  18.544  1.00  9.73           H
ATOM   4016 HG13 ILE B  53      16.357  24.695  19.327  1.00  9.73           H
ATOM   4017 HG21 ILE B  53      16.754  24.659  15.743  1.00 10.86           H
ATOM   4018 HG22 ILE B  53      16.566  26.224  15.539  1.00 10.86           H
ATOM   4019 HG23 ILE B  53      17.896  25.664  16.202  1.00 10.86           H
ATOM   4020 HD11 ILE B  53      16.785  22.566  18.714  1.00 15.21           H
ATOM   4021 HD12 ILE B  53      15.482  23.098  17.975  1.00 15.21           H
ATOM   4022 HD13 ILE B  53      16.861  23.009  17.190  1.00 15.21           H
ATOM   4023  N   MET B  54      17.340  28.787  16.688  1.00  7.39           N
ATOM   4024  CA  MET B  54      17.158  29.931  15.801  1.00  9.12           C
ATOM   4025  C   MET B  54      18.236  29.952  14.728  1.00  7.83           C
ATOM   4026  O   MET B  54      19.326  29.417  14.897  1.00  6.15           O
ATOM   4027  CB  MET B  54      17.177  31.244  16.556  1.00  8.50           C
ATOM   4028  CG  MET B  54      18.539  31.663  17.067  1.00 11.12           C
ATOM   4029  SD  MET B  54      18.411  32.956  18.355  1.00 13.09           S
ATOM   4030  CE  MET B  54      18.284  31.934  19.835  1.00 15.28           C
ATOM   4031  H   MET B  54      18.159  28.577  16.846  1.00  8.85           H
ATOM   4032  HA  MET B  54      16.293  29.853  15.369  1.00 10.93           H
ATOM   4033  HB2 MET B  54      16.857  31.944  15.966  1.00 10.18           H
ATOM   4034  HB3 MET B  54      16.587  31.168  17.322  1.00 10.18           H
ATOM   4035  HG2 MET B  54      18.985  30.893  17.453  1.00 13.33           H
ATOM   4036  HG3 MET B  54      19.060  32.018  16.330  1.00 13.33           H
ATOM   4037  HE1 MET B  54      18.209  32.511  20.611  1.00 18.32           H
ATOM   4038  HE2 MET B  54      17.497  31.371  19.763  1.00 18.32           H
ATOM   4039  HE3 MET B  54      19.080  31.384  19.907  1.00 18.32           H
ATOM   4040  N   GLY B  55      17.919  30.628  13.632  1.00  6.21           N
ATOM   4041  CA  GLY B  55      18.884  30.876  12.596  1.00  8.32           C
ATOM   4042  C   GLY B  55      19.867  31.980  12.968  1.00  8.88           C
ATOM   4043  O   GLY B  55      19.600  32.815  13.837  1.00  7.60           O
ATOM   4044  H   GLY B  55      17.140  30.953  13.471  1.00  7.43           H
ATOM   4045  HA2 GLY B  55      19.386  30.065  12.420  1.00  9.97           H
ATOM   4046  HA3 GLY B  55      18.424  31.136  11.782  1.00  9.97           H
ATOM   4047  N   ARG B  56      21.024  31.956  12.296  1.00 11.11           N
ATOM   4048  CA  ARG B  56      22.084  32.922  12.604  1.00 11.45           C
ATOM   4049  C   ARG B  56      21.608  34.366  12.468  1.00 11.51           C
ATOM   4050  O   ARG B  56      22.014  35.229  13.244  1.00 10.14           O
ATOM   4051  CB  ARG B  56      23.296  32.711  11.708  1.00 10.30           C
ATOM   4052  CG  ARG B  56      24.424  33.678  12.038  1.00 15.19           C
ATOM   4053  CD  ARG B  56      25.486  33.885  11.011  1.00 29.31           C
ATOM   4054  NE  ARG B  56      25.095  33.920   9.602  1.00 28.75           N
ATOM   4055  CZ  ARG B  56      24.746  35.001   8.905  1.00 19.84           C
ATOM   4056  NH1 ARG B  56      24.509  34.870   7.615  1.00 16.55           N
ATOM   4057  NH2 ARG B  56      24.627  36.203   9.469  1.00 32.36           N1+
ATOM   4058  H   ARG B  56      21.217  31.400  11.668  1.00 13.32           H
ATOM   4059  HA  ARG B  56      22.368  32.789  13.522  1.00 13.73           H
ATOM   4060  HB2 ARG B  56      23.628  31.808  11.828  1.00 12.34           H
ATOM   4061  HB3 ARG B  56      23.038  32.853  10.784  1.00 12.34           H
ATOM   4062  HG2 ARG B  56      24.030  34.547  12.216  1.00 18.21           H
ATOM   4063  HG3 ARG B  56      24.865  33.359  12.841  1.00 18.21           H
ATOM   4064  HD2 ARG B  56      25.923  34.729  11.203  1.00 35.16           H
ATOM   4065  HD3 ARG B  56      26.132  33.167  11.105  1.00 35.16           H
ATOM   4066  HE  ARG B  56      25.091  33.170   9.182  1.00 34.48           H
ATOM   4067 HH11 ARG B  56      24.563  34.095   7.246  1.00 19.84           H
ATOM   4068 HH12 ARG B  56      24.245  35.547   7.156  1.00 19.84           H
ATOM   4069 HH21 ARG B  56      24.801  36.305  10.305  1.00 38.81           H
ATOM   4070 HH22 ARG B  56      24.387  36.879   8.995  1.00 38.81           H
ATOM   4071  N   LYS B  57      20.800  34.663  11.450  1.00 11.51           N
ATOM   4072  CA  LYS B  57      20.415  36.052  11.245  1.00 12.32           C
ATOM   4073  C   LYS B  57      19.532  36.551  12.378  1.00 12.03           C
ATOM   4074  O   LYS B  57      19.654  37.705  12.804  1.00 13.26           O
ATOM   4075  CB  LYS B  57      19.729  36.219   9.887  1.00 11.15           C
ATOM   4076  CG  LYS B  57      20.645  35.829   8.690  1.00 11.85           C
ATOM   4077  CD  LYS B  57      20.006  36.160   7.380  1.00 16.73           C
ATOM   4078  CE  LYS B  57      20.860  35.631   6.257  1.00 21.98           C
ATOM   4079  NZ  LYS B  57      20.027  35.431   5.054  1.00 34.49           N1+
ATOM   4080  H   LYS B  57      20.473  34.101  10.887  1.00 13.80           H
ATOM   4081  HA  LYS B  57      21.217  36.597  11.237  1.00 14.77           H
ATOM   4082  HB2 LYS B  57      18.943  35.651   9.859  1.00 13.36           H
ATOM   4083  HB3 LYS B  57      19.471  37.147   9.776  1.00 13.36           H
ATOM   4084  HG2 LYS B  57      21.480  36.318   8.754  1.00 14.21           H
ATOM   4085  HG3 LYS B  57      20.813  34.874   8.713  1.00 14.21           H
ATOM   4086  HD2 LYS B  57      19.132  35.743   7.329  1.00 20.06           H
ATOM   4087  HD3 LYS B  57      19.933  37.123   7.287  1.00 20.06           H
ATOM   4088  HE2 LYS B  57      21.558  36.271   6.048  1.00 26.36           H
ATOM   4089  HE3 LYS B  57      21.244  34.778   6.513  1.00 26.36           H
ATOM   4090  HZ1 LYS B  57      20.526  35.118   4.387  1.00 41.37           H
ATOM   4091  HZ2 LYS B  57      19.377  34.848   5.227  1.00 41.37           H
ATOM   4092  HZ3 LYS B  57      19.662  36.204   4.805  1.00 41.37           H
ATOM   4093  N   THR B  58      18.618  35.703  12.870  1.00 10.33           N
ATOM   4094  CA  THR B  58      17.802  36.089  14.017  1.00  7.24           C
ATOM   4095  C   THR B  58      18.665  36.301  15.258  1.00 10.11           C
ATOM   4096  O   THR B  58      18.492  37.280  16.001  1.00 11.98           O
ATOM   4097  CB  THR B  58      16.732  35.013  14.221  1.00  7.62           C
ATOM   4098  OG1 THR B  58      15.881  35.032  13.071  1.00  9.68           O
ATOM   4099  CG2 THR B  58      15.933  35.180  15.479  1.00 12.35           C
ATOM   4100  H   THR B  58      18.457  34.916  12.562  1.00 12.38           H
ATOM   4101  HA  THR B  58      17.353  36.926  13.819  1.00  8.67           H
ATOM   4102  HB  THR B  58      17.170  34.149  14.266  1.00  9.13           H
ATOM   4103  HG1 THR B  58      16.329  34.869  12.379  1.00 11.60           H
ATOM   4104 HG21 THR B  58      15.275  34.471  15.550  1.00 14.81           H
ATOM   4105 HG22 THR B  58      16.519  35.145  16.251  1.00 14.81           H
ATOM   4106 HG23 THR B  58      15.475  36.036  15.469  1.00 14.81           H
ATOM   4107  N   TRP B  59      19.627  35.412  15.484  1.00  8.07           N
ATOM   4108  CA  TRP B  59      20.558  35.595  16.606  1.00  6.38           C
ATOM   4109  C   TRP B  59      21.272  36.942  16.529  1.00 10.85           C
ATOM   4110  O   TRP B  59      21.367  37.673  17.519  1.00 10.30           O
ATOM   4111  CB  TRP B  59      21.589  34.470  16.602  1.00  9.26           C
ATOM   4112  CG  TRP B  59      22.749  34.667  17.546  1.00 10.60           C
ATOM   4113  CD1 TRP B  59      24.022  35.038  17.208  1.00 16.26           C
ATOM   4114  CD2 TRP B  59      22.768  34.417  18.966  1.00  9.09           C
ATOM   4115  NE1 TRP B  59      24.815  35.066  18.326  1.00 12.36           N
ATOM   4116  CE2 TRP B  59      24.073  34.695  19.416  1.00 10.56           C
ATOM   4117  CE3 TRP B  59      21.812  34.009  19.898  1.00 15.56           C
ATOM   4118  CZ2 TRP B  59      24.445  34.569  20.724  1.00 11.91           C
ATOM   4119  CZ3 TRP B  59      22.203  33.872  21.215  1.00 12.31           C
ATOM   4120  CH2 TRP B  59      23.526  34.157  21.606  1.00 13.32           C
ATOM   4121  H   TRP B  59      19.766  34.706  15.014  1.00  9.67           H
ATOM   4122  HA  TRP B  59      20.066  35.556  17.441  1.00  7.64           H
ATOM   4123  HB2 TRP B  59      21.145  33.644  16.851  1.00 11.10           H
ATOM   4124  HB3 TRP B  59      21.951  34.387  15.706  1.00 11.10           H
ATOM   4125  HD1 TRP B  59      24.303  35.258  16.349  1.00 19.49           H
ATOM   4126  HE1 TRP B  59      25.646  35.287  18.341  1.00 14.81           H
ATOM   4127  HE3 TRP B  59      20.942  33.809  19.634  1.00 18.66           H
ATOM   4128  HZ2 TRP B  59      25.315  34.755  20.993  1.00 14.28           H
ATOM   4129  HZ3 TRP B  59      21.582  33.606  21.854  1.00 14.75           H
ATOM   4130  HH2 TRP B  59      23.760  34.081  22.502  1.00 15.98           H
ATOM   4131  N   GLU B  60      21.821  37.259  15.373  1.00 12.23           N
ATOM   4132  CA  GLU B  60      22.599  38.491  15.236  1.00 13.44           C
ATOM   4133  C   GLU B  60      21.741  39.742  15.366  1.00 16.67           C
ATOM   4134  O   GLU B  60      22.284  40.836  15.608  1.00 15.26           O
ATOM   4135  CB  GLU B  60      23.335  38.470  13.895  1.00 13.33           C
ATOM   4136  CG  GLU B  60      24.551  37.581  13.937  1.00 21.87           C
ATOM   4137  CD  GLU B  60      25.353  37.598  12.647  1.00 32.05           C
ATOM   4138  OE1 GLU B  60      26.419  36.950  12.635  1.00 33.58           O
ATOM   4139  OE2 GLU B  60      24.914  38.246  11.665  1.00 34.79           O1-
ATOM   4140  H   GLU B  60      21.763  36.790  14.655  1.00 14.66           H
ATOM   4141  HA  GLU B  60      23.266  38.518  15.939  1.00 16.11           H
ATOM   4142  HB2 GLU B  60      22.738  38.134  13.208  1.00 15.98           H
ATOM   4143  HB3 GLU B  60      23.625  39.369  13.676  1.00 15.98           H
ATOM   4144  HG2 GLU B  60      25.133  37.878  14.653  1.00 26.23           H
ATOM   4145  HG3 GLU B  60      24.267  36.668  14.099  1.00 26.23           H
ATOM   4146  N   SER B  61      20.426  39.612  15.197  1.00 11.86           N
ATOM   4147  CA  SER B  61      19.512  40.733  15.333  1.00 13.03           C
ATOM   4148  C   SER B  61      19.251  41.085  16.780  1.00 15.61           C
ATOM   4149  O   SER B  61      18.587  42.104  17.045  1.00 15.21           O
ATOM   4150  CB  SER B  61      18.173  40.435  14.607  1.00 15.64           C
ATOM   4151  OG  SER B  61      17.293  39.670  15.424  1.00 18.77           O
ATOM   4152  H   SER B  61      20.037  38.871  14.999  1.00 14.22           H
ATOM   4153  HA  SER B  61      19.910  41.509  14.909  1.00 15.62           H
ATOM   4154  HB2 SER B  61      17.744  41.276  14.385  1.00 18.75           H
ATOM   4155  HB3 SER B  61      18.360  39.937  13.796  1.00 18.75           H
ATOM   4156  HG  SER B  61      17.650  38.936  15.624  1.00 22.51           H
ATOM   4157  N   ILE B  62      19.743  40.279  17.715  1.00 11.69           N
ATOM   4158  CA  ILE B  62      19.585  40.539  19.140  1.00 10.60           C
ATOM   4159  C   ILE B  62      20.782  41.382  19.567  1.00 11.19           C
ATOM   4160  O   ILE B  62      21.925  40.926  19.400  1.00 13.23           O
ATOM   4161  CB  ILE B  62      19.554  39.260  19.984  1.00 12.73           C
ATOM   4162  CG1 ILE B  62      18.506  38.232  19.544  1.00 16.79           C
ATOM   4163  CG2 ILE B  62      19.322  39.610  21.390  1.00 15.44           C
ATOM   4164  CD1 ILE B  62      18.774  36.851  20.155  1.00 16.88           C
ATOM   4165  H   ILE B  62      20.182  39.559  17.543  1.00 14.01           H
ATOM   4166  HA  ILE B  62      18.771  41.042  19.298  1.00 12.70           H
ATOM   4167  HB  ILE B  62      20.426  38.841  19.920  1.00 15.26           H
ATOM   4168 HG12 ILE B  62      17.628  38.526  19.834  1.00 20.14           H
ATOM   4169 HG13 ILE B  62      18.528  38.145  18.578  1.00 20.14           H
ATOM   4170 HG21 ILE B  62      19.303  38.797  21.919  1.00 18.52           H
ATOM   4171 HG22 ILE B  62      20.041  40.186  21.694  1.00 18.52           H
ATOM   4172 HG23 ILE B  62      18.473  40.073  21.464  1.00 18.52           H
ATOM   4173 HD11 ILE B  62      18.090  36.234  19.852  1.00 20.24           H
ATOM   4174 HD12 ILE B  62      19.648  36.544  19.869  1.00 20.24           H
ATOM   4175 HD13 ILE B  62      18.749  36.925  21.122  1.00 20.24           H
ATOM   4176  N   PRO B  63      20.580  42.559  20.148  1.00 19.32           N
ATOM   4177  CA  PRO B  63      21.725  43.319  20.685  1.00 20.73           C
ATOM   4178  C   PRO B  63      22.554  42.444  21.612  1.00 17.83           C
ATOM   4179  O   PRO B  63      22.017  41.703  22.439  1.00 18.25           O
ATOM   4180  CB  PRO B  63      21.061  44.474  21.448  1.00 21.81           C
ATOM   4181  CG  PRO B  63      19.702  44.587  20.874  1.00 27.64           C
ATOM   4182  CD  PRO B  63      19.293  43.216  20.426  1.00 21.02           C
ATOM   4183  HA  PRO B  63      22.279  43.667  19.969  1.00 24.86           H
ATOM   4184  HB2 PRO B  63      21.017  44.259  22.393  1.00 26.15           H
ATOM   4185  HB3 PRO B  63      21.562  45.292  21.304  1.00 26.15           H
ATOM   4186  HG2 PRO B  63      19.092  44.915  21.554  1.00 33.15           H
ATOM   4187  HG3 PRO B  63      19.722  45.196  20.119  1.00 33.15           H
ATOM   4188  HD2 PRO B  63      18.823  42.753  21.137  1.00 25.20           H
ATOM   4189  HD3 PRO B  63      18.758  43.268  19.619  1.00 25.20           H
ATOM   4190  N   GLN B  64      23.883  42.560  21.496  1.00 16.19           N
ATOM   4191  CA  GLN B  64      24.771  41.627  22.167  1.00 17.98           C
ATOM   4192  C   GLN B  64      24.611  41.640  23.697  1.00 18.20           C
ATOM   4193  O   GLN B  64      24.919  40.631  24.350  1.00 18.46           O
ATOM   4194  CB  GLN B  64      26.214  41.906  21.722  1.00 23.00           C
ATOM   4195  CG  GLN B  64      27.038  42.723  22.656  1.00 26.60           C
ATOM   4196  CD  GLN B  64      28.272  43.305  22.006  1.00 21.75           C
ATOM   4197  OE1 GLN B  64      28.339  43.502  20.800  1.00 22.50           O
ATOM   4198  NE2 GLN B  64      29.274  43.546  22.816  1.00 24.35           N
ATOM   4199  H   GLN B  64      24.284  43.166  21.037  1.00 19.41           H
ATOM   4200  HA  GLN B  64      24.549  40.732  21.867  1.00 21.56           H
ATOM   4201  HB2 GLN B  64      26.666  41.057  21.604  1.00 27.58           H
ATOM   4202  HB3 GLN B  64      26.186  42.377  20.874  1.00 27.58           H
ATOM   4203  HG2 GLN B  64      26.501  43.459  22.988  1.00 31.91           H
ATOM   4204  HG3 GLN B  64      27.325  42.163  23.394  1.00 31.91           H
ATOM   4205 HE21 GLN B  64      29.200  43.373  23.655  1.00 29.21           H
ATOM   4206 HE22 GLN B  64      30.006  43.877  22.509  1.00 29.21           H
ATOM   4207  N   LYS B  65      24.091  42.718  24.295  1.00 19.78           N
ATOM   4208  CA  LYS B  65      23.908  42.695  25.744  1.00 21.27           C
ATOM   4209  C   LYS B  65      22.658  41.920  26.143  1.00 22.44           C
ATOM   4210  O   LYS B  65      22.476  41.619  27.327  1.00 19.89           O
ATOM   4211  CB  LYS B  65      23.833  44.112  26.336  1.00 32.74           C
ATOM   4212  CG  LYS B  65      24.432  45.193  25.502  0.36 28.66           C
ATOM   4213  CD  LYS B  65      23.374  45.691  24.508  0.44 28.04           C
ATOM   4214  CE  LYS B  65      23.949  45.995  23.164  1.00 16.06           C
ATOM   4215  NZ  LYS B  65      24.756  44.927  22.593  0.57 24.39           N
ATOM   4216  H   LYS B  65      23.847  43.444  23.902  1.00 23.73           H
ATOM   4217  HA  LYS B  65      24.671  42.249  26.145  1.00 25.51           H
ATOM   4218  HB2 LYS B  65      24.297  44.113  27.188  1.00 39.27           H
ATOM   4219  HB3 LYS B  65      22.900  44.337  26.476  1.00 39.27           H
ATOM   4220  HG2 LYS B  65      25.189  44.844  25.005  1.00 34.38           H
ATOM   4221  HG3 LYS B  65      24.703  45.933  26.068  1.00 34.38           H
ATOM   4222  HD2 LYS B  65      22.972  46.503  24.853  1.00 33.63           H
ATOM   4223  HD3 LYS B  65      22.697  45.006  24.396  0.00 33.63           H
ATOM   4224  HE2 LYS B  65      24.513  46.781  23.240  0.00 19.25           H
ATOM   4225  HE3 LYS B  65      23.221  46.174  22.549  0.01 19.25           H
ATOM   4226  HZ1 LYS B  65      25.486  44.800  23.085  0.05 29.26           H
ATOM   4227  HZ2 LYS B  65      24.999  45.140  21.763  0.56 29.26           H
ATOM   4228  N   PHE B  66      21.794  41.596  25.187  1.00 19.67           N
ATOM   4229  CA  PHE B  66      20.564  40.887  25.488  1.00 17.21           C
ATOM   4230  C   PHE B  66      20.599  39.436  25.051  1.00 17.74           C
ATOM   4231  O   PHE B  66      19.564  38.774  25.048  1.00 15.88           O
ATOM   4232  CB  PHE B  66      19.393  41.606  24.836  1.00 18.47           C
ATOM   4233  CG  PHE B  66      19.142  42.971  25.413  1.00 29.75           C
ATOM   4234  CD1 PHE B  66      18.829  43.118  26.754  1.00 34.26           C
ATOM   4235  CD2 PHE B  66      19.243  44.102  24.623  1.00 42.35           C
ATOM   4236  CE1 PHE B  66      18.611  44.370  27.292  1.00 39.72           C
ATOM   4237  CE2 PHE B  66      19.027  45.359  25.157  1.00 46.19           C
ATOM   4238  CZ  PHE B  66      18.709  45.492  26.490  1.00 35.30           C
ATOM   4239  H   PHE B  66      21.900  41.778  24.353  1.00 23.59           H
ATOM   4240  HA  PHE B  66      20.423  40.902  26.447  1.00 20.64           H
ATOM   4241  HB2 PHE B  66      19.576  41.711  23.889  1.00 22.15           H
ATOM   4242  HB3 PHE B  66      18.590  41.076  24.960  1.00 22.15           H
ATOM   4243  HD1 PHE B  66      18.762  42.365  27.296  1.00 41.09           H
ATOM   4244  HD2 PHE B  66      19.458  44.017  23.723  1.00 50.81           H
ATOM   4245  HE1 PHE B  66      18.396  44.458  28.192  1.00 47.65           H
ATOM   4246  HE2 PHE B  66      19.092  46.113  24.616  1.00 55.41           H
ATOM   4247  HZ  PHE B  66      18.560  46.336  26.851  1.00 42.34           H
ATOM   4248  N   ARG B  67      21.744  38.929  24.663  1.00 17.27           N
ATOM   4249  CA  ARG B  67      21.838  37.514  24.369  1.00 19.94           C
ATOM   4250  C   ARG B  67      22.883  36.921  25.288  1.00 12.67           C
ATOM   4251  O   ARG B  67      23.707  37.652  25.850  1.00 13.76           O
ATOM   4252  CB  ARG B  67      22.169  37.239  22.894  1.00 20.04           C
ATOM   4253  CG  ARG B  67      23.345  37.903  22.369  1.00 14.07           C
ATOM   4254  CD  ARG B  67      23.313  38.100  20.843  1.00 17.64           C
ATOM   4255  NE  ARG B  67      24.672  38.137  20.347  1.00 19.41           N
ATOM   4256  CZ  ARG B  67      25.152  38.898  19.369  1.00 21.90           C
ATOM   4257  NH1 ARG B  67      26.432  38.784  19.078  1.00 21.99           N
ATOM   4258  NH2 ARG B  67      24.405  39.781  18.709  1.00 19.03           N1+
ATOM   4259  H   ARG B  67      22.475  39.371  24.561  1.00 20.71           H
ATOM   4260  HA  ARG B  67      20.987  37.093  24.569  1.00 23.91           H
ATOM   4261  HB2 ARG B  67      22.303  36.285  22.785  1.00 24.03           H
ATOM   4262  HB3 ARG B  67      21.414  37.521  22.355  1.00 24.03           H
ATOM   4263  HG2 ARG B  67      23.420  38.778  22.780  1.00 16.87           H
ATOM   4264  HG3 ARG B  67      24.127  37.370  22.583  1.00 16.87           H
ATOM   4265  HD2 ARG B  67      22.848  37.358  20.426  1.00 21.16           H
ATOM   4266  HD3 ARG B  67      22.879  38.941  20.630  1.00 21.16           H
ATOM   4267  HE  ARG B  67      25.232  37.608  20.729  1.00 23.27           H
ATOM   4268 HH11 ARG B  67      26.921  38.219  19.504  1.00 26.38           H
ATOM   4269 HH12 ARG B  67      26.775  39.264  18.452  1.00 26.38           H
ATOM   4270 HH21 ARG B  67      23.570  39.864  18.898  1.00 22.83           H
ATOM   4271 HH22 ARG B  67      24.754  40.258  18.085  1.00 22.83           H
ATOM   4272  N   PRO B  68      22.805  35.616  25.564  1.00 13.37           N
ATOM   4273  CA  PRO B  68      21.736  34.744  25.049  1.00 10.88           C
ATOM   4274  C   PRO B  68      20.377  35.083  25.650  1.00 11.21           C
ATOM   4275  O   PRO B  68      20.306  35.763  26.659  1.00 10.30           O
ATOM   4276  CB  PRO B  68      22.192  33.362  25.486  1.00 10.58           C
ATOM   4277  CG  PRO B  68      22.835  33.625  26.838  1.00 12.13           C
ATOM   4278  CD  PRO B  68      23.591  34.941  26.618  1.00 14.82           C
ATOM   4279  HA  PRO B  68      21.690  34.786  24.081  1.00 13.04           H
ATOM   4280  HB2 PRO B  68      21.428  32.770  25.572  1.00 12.68           H
ATOM   4281  HB3 PRO B  68      22.838  33.009  24.854  1.00 12.68           H
ATOM   4282  HG2 PRO B  68      22.151  33.726  27.517  1.00 14.55           H
ATOM   4283  HG3 PRO B  68      23.446  32.906  27.060  1.00 14.55           H
ATOM   4284  HD2 PRO B  68      23.591  35.471  27.431  1.00 17.77           H
ATOM   4285  HD3 PRO B  68      24.493  34.766  26.308  1.00 17.77           H
ATOM   4286  N   LEU B  69      19.295  34.618  25.028  1.00 12.10           N
ATOM   4287  CA  LEU B  69      17.978  34.766  25.641  1.00 11.41           C
ATOM   4288  C   LEU B  69      17.959  34.057  27.000  1.00 12.92           C
ATOM   4289  O   LEU B  69      18.339  32.889  27.088  1.00 11.94           O
ATOM   4290  CB  LEU B  69      16.927  34.188  24.699  1.00  9.59           C
ATOM   4291  CG  LEU B  69      16.823  34.825  23.303  1.00 14.86           C
ATOM   4292  CD1 LEU B  69      15.604  34.216  22.544  1.00 18.42           C
ATOM   4293  CD2 LEU B  69      16.697  36.294  23.304  1.00 17.73           C
ATOM   4294  H   LEU B  69      19.296  34.221  24.265  1.00 14.51           H
ATOM   4295  HA  LEU B  69      17.786  35.707  25.780  1.00 13.68           H
ATOM   4296  HB2 LEU B  69      17.122  33.246  24.570  1.00 11.49           H
ATOM   4297  HB3 LEU B  69      16.059  34.279  25.121  1.00 11.49           H
ATOM   4298  HG  LEU B  69      17.622  34.601  22.801  1.00 17.81           H
ATOM   4299 HD11 LEU B  69      15.544  34.622  21.665  1.00 22.09           H
ATOM   4300 HD12 LEU B  69      15.732  33.258  22.459  1.00 22.09           H
ATOM   4301 HD13 LEU B  69      14.796  34.398  23.049  1.00 22.09           H
ATOM   4302 HD21 LEU B  69      16.638  36.606  22.387  1.00 21.26           H
ATOM   4303 HD22 LEU B  69      15.896  36.541  23.790  1.00 21.26           H
ATOM   4304 HD23 LEU B  69      17.478  36.677  23.735  1.00 21.26           H
ATOM   4305  N   PRO B  70      17.578  34.726  28.082  1.00  8.04           N
ATOM   4306  CA  PRO B  70      17.793  34.130  29.404  1.00 10.89           C
ATOM   4307  C   PRO B  70      16.850  32.978  29.721  1.00  9.03           C
ATOM   4308  O   PRO B  70      15.714  32.898  29.244  1.00 11.50           O
ATOM   4309  CB  PRO B  70      17.558  35.296  30.372  1.00 14.37           C
ATOM   4310  CG  PRO B  70      16.844  36.322  29.588  1.00 16.23           C
ATOM   4311  CD  PRO B  70      17.097  36.117  28.154  1.00 12.20           C
ATOM   4312  HA  PRO B  70      18.710  33.826  29.489  1.00 13.05           H
ATOM   4313  HB2 PRO B  70      17.014  34.996  31.118  1.00 17.23           H
ATOM   4314  HB3 PRO B  70      18.410  35.637  30.685  1.00 17.23           H
ATOM   4315  HG2 PRO B  70      15.893  36.249  29.768  1.00 19.47           H
ATOM   4316  HG3 PRO B  70      17.162  37.199  29.855  1.00 19.47           H
ATOM   4317  HD2 PRO B  70      16.275  36.216  27.648  1.00 14.62           H
ATOM   4318  HD3 PRO B  70      17.782  36.728  27.841  1.00 14.62           H
ATOM   4319  N   ASP B  71      17.355  32.078  30.560  1.00  9.34           N
ATOM   4320  CA  ASP B  71      16.618  30.994  31.201  1.00 11.22           C
ATOM   4321  C   ASP B  71      16.266  29.893  30.210  1.00 12.27           C
ATOM   4322  O   ASP B  71      15.476  28.996  30.544  1.00 11.24           O
ATOM   4323  CB  ASP B  71      15.341  31.495  31.919  1.00 14.09           C
ATOM   4324  CG  ASP B  71      15.629  32.595  32.977  1.00 17.84           C
ATOM   4325  OD1 ASP B  71      14.917  33.628  32.981  1.00 28.09           O
ATOM   4326  OD2 ASP B  71      16.569  32.411  33.776  1.00 24.00           O1-
ATOM   4327  H   ASP B  71      18.184  32.080  30.787  1.00 11.19           H
ATOM   4328  HA  ASP B  71      17.191  30.598  31.877  1.00 13.45           H
ATOM   4329  HB2 ASP B  71      14.734  31.866  31.260  1.00 16.89           H
ATOM   4330  HB3 ASP B  71      14.920  30.747  32.373  1.00 16.89           H
ATOM   4331  N   ARG B  72      16.853  29.924  29.011  1.00  8.05           N
ATOM   4332  CA  ARG B  72      16.625  28.918  27.985  1.00 10.77           C
ATOM   4333  C   ARG B  72      17.961  28.535  27.366  1.00  9.84           C
ATOM   4334  O   ARG B  72      18.891  29.354  27.306  1.00  9.53           O
ATOM   4335  CB  ARG B  72      15.681  29.433  26.878  1.00  9.29           C
ATOM   4336  CG  ARG B  72      14.256  29.585  27.315  1.00  9.51           C
ATOM   4337  CD  ARG B  72      13.584  30.743  26.586  1.00  9.74           C
ATOM   4338  NE  ARG B  72      14.069  32.024  27.076  1.00  9.77           N
ATOM   4339  CZ  ARG B  72      13.656  33.225  26.667  1.00 12.05           C
ATOM   4340  NH1 ARG B  72      12.730  33.330  25.732  1.00 12.71           N
ATOM   4341  NH2 ARG B  72      14.179  34.333  27.207  1.00 12.67           N1+
ATOM   4342  H   ARG B  72      17.403  30.539  28.767  1.00  9.65           H
ATOM   4343  HA  ARG B  72      16.231  28.127  28.386  1.00 12.91           H
ATOM   4344  HB2 ARG B  72      15.994  30.301  26.580  1.00 11.13           H
ATOM   4345  HB3 ARG B  72      15.698  28.807  26.137  1.00 11.13           H
ATOM   4346  HG2 ARG B  72      13.768  28.772  27.112  1.00 11.39           H
ATOM   4347  HG3 ARG B  72      14.229  29.767  28.267  1.00 11.39           H
ATOM   4348  HD2 ARG B  72      13.782  30.685  25.638  1.00 11.67           H
ATOM   4349  HD3 ARG B  72      12.626  30.703  26.733  1.00 11.67           H
ATOM   4350  HE  ARG B  72      14.677  32.006  27.684  1.00 11.71           H
ATOM   4351 HH11 ARG B  72      12.389  32.621  25.384  1.00 15.24           H
ATOM   4352 HH12 ARG B  72      12.468  34.106  25.472  1.00 15.24           H
ATOM   4353 HH21 ARG B  72      14.784  34.270  27.815  1.00 15.19           H
ATOM   4354 HH22 ARG B  72      13.915  35.107  26.941  1.00 15.19           H
ATOM   4355  N   LEU B  73      18.055  27.280  26.897  1.00  8.12           N
ATOM   4356  CA  LEU B  73      19.206  26.871  26.102  1.00  5.49           C
ATOM   4357  C   LEU B  73      19.079  27.444  24.690  1.00  9.10           C
ATOM   4358  O   LEU B  73      18.086  27.211  24.010  1.00  7.83           O
ATOM   4359  CB  LEU B  73      19.288  25.345  26.063  1.00  5.81           C
ATOM   4360  CG  LEU B  73      20.382  24.719  25.193  1.00  8.09           C
ATOM   4361  CD1 LEU B  73      21.778  25.149  25.600  1.00  9.83           C
ATOM   4362  CD2 LEU B  73      20.294  23.206  25.196  1.00 10.22           C
ATOM   4363  H   LEU B  73      17.472  26.661  27.026  1.00  9.73           H
ATOM   4364  HA  LEU B  73      20.019  27.215  26.505  1.00  6.57           H
ATOM   4365  HB2 LEU B  73      19.430  25.029  26.969  1.00  6.96           H
ATOM   4366  HB3 LEU B  73      18.439  25.007  25.738  1.00  6.96           H
ATOM   4367  HG  LEU B  73      20.247  25.013  24.279  1.00  9.69           H
ATOM   4368 HD11 LEU B  73      22.423  24.722  25.015  1.00 11.79           H
ATOM   4369 HD12 LEU B  73      21.847  26.113  25.521  1.00 11.79           H
ATOM   4370 HD13 LEU B  73      21.936  24.880  26.519  1.00 11.79           H
ATOM   4371 HD21 LEU B  73      21.000  22.848  24.636  1.00 12.25           H
ATOM   4372 HD22 LEU B  73      20.397  22.886  26.106  1.00 12.25           H
ATOM   4373 HD23 LEU B  73      19.428  22.940  24.848  1.00 12.25           H
ATOM   4374  N   ASN B  74      20.069  28.210  24.249  1.00  5.25           N
ATOM   4375  CA  ASN B  74      20.045  28.834  22.931  1.00  4.74           C
ATOM   4376  C   ASN B  74      20.903  28.004  21.980  1.00  5.14           C
ATOM   4377  O   ASN B  74      22.108  27.855  22.222  1.00  9.22           O
ATOM   4378  CB  ASN B  74      20.609  30.269  22.961  1.00  5.79           C
ATOM   4379  CG  ASN B  74      19.719  31.318  23.698  1.00 11.18           C
ATOM   4380  OD1 ASN B  74      19.564  32.431  23.210  1.00 12.02           O
ATOM   4381  ND2 ASN B  74      19.253  31.006  24.874  1.00  8.16           N
ATOM   4382  H   ASN B  74      20.778  28.386  24.701  1.00  6.29           H
ATOM   4383  HA  ASN B  74      19.136  28.860  22.594  1.00  5.67           H
ATOM   4384  HB2 ASN B  74      21.470  30.252  23.407  1.00  6.93           H
ATOM   4385  HB3 ASN B  74      20.723  30.574  22.047  1.00  6.93           H
ATOM   4386 HD21 ASN B  74      18.760  31.565  25.303  1.00  9.77           H
ATOM   4387 HD22 ASN B  74      19.438  30.241  25.220  1.00  9.77           H
ATOM   4388  N   ILE B  75      20.312  27.541  20.877  1.00  5.94           N
ATOM   4389  CA  ILE B  75      20.996  26.815  19.816  1.00  5.82           C
ATOM   4390  C   ILE B  75      20.889  27.660  18.555  1.00  7.51           C
ATOM   4391  O   ILE B  75      19.787  28.048  18.164  1.00  7.04           O
ATOM   4392  CB  ILE B  75      20.386  25.415  19.612  1.00  6.57           C
ATOM   4393  CG1 ILE B  75      20.530  24.647  20.934  1.00 12.84           C
ATOM   4394  CG2 ILE B  75      21.121  24.644  18.536  1.00  8.88           C
ATOM   4395  CD1 ILE B  75      19.855  23.332  21.000  1.00 12.44           C
ATOM   4396  H   ILE B  75      19.473  27.644  20.718  1.00  7.11           H
ATOM   4397  HA  ILE B  75      21.933  26.714  20.043  1.00  6.96           H
ATOM   4398  HB  ILE B  75      19.448  25.495  19.378  1.00  7.87           H
ATOM   4399 HG12 ILE B  75      21.475  24.494  21.096  1.00 15.39           H
ATOM   4400 HG13 ILE B  75      20.166  25.195  21.646  1.00 15.39           H
ATOM   4401 HG21 ILE B  75      20.710  23.772  18.437  1.00 10.64           H
ATOM   4402 HG22 ILE B  75      21.063  25.135  17.701  1.00 10.64           H
ATOM   4403 HG23 ILE B  75      22.050  24.545  18.798  1.00 10.64           H
ATOM   4404 HD11 ILE B  75      20.012  22.940  21.873  1.00 14.91           H
ATOM   4405 HD12 ILE B  75      18.903  23.459  20.861  1.00 14.91           H
ATOM   4406 HD13 ILE B  75      20.217  22.756  20.308  1.00 14.91           H
ATOM   4407  N   ILE B  76      22.027  27.957  17.945  1.00  6.11           N
ATOM   4408  CA  ILE B  76      22.090  28.822  16.767  1.00  7.98           C
ATOM   4409  C   ILE B  76      22.619  28.008  15.597  1.00  7.95           C
ATOM   4410  O   ILE B  76      23.646  27.322  15.722  1.00  7.03           O
ATOM   4411  CB  ILE B  76      22.992  30.049  16.995  1.00 10.82           C
ATOM   4412  CG1 ILE B  76      22.616  30.806  18.263  1.00 10.18           C
ATOM   4413  CG2 ILE B  76      22.940  31.000  15.800  1.00 10.43           C
ATOM   4414  CD1 ILE B  76      23.435  30.457  19.457  1.00 16.43           C
ATOM   4415  H   ILE B  76      22.795  27.664  18.197  1.00  7.31           H
ATOM   4416  HA  ILE B  76      21.198  29.134  16.547  1.00  9.56           H
ATOM   4417  HB  ILE B  76      23.905  29.736  17.091  1.00 12.97           H
ATOM   4418 HG12 ILE B  76      22.725  31.756  18.100  1.00 12.20           H
ATOM   4419 HG13 ILE B  76      21.689  30.615  18.475  1.00 12.20           H
ATOM   4420 HG21 ILE B  76      23.518  31.759  15.976  1.00 12.50           H
ATOM   4421 HG22 ILE B  76      23.245  30.529  15.009  1.00 12.50           H
ATOM   4422 HG23 ILE B  76      22.027  31.301  15.676  1.00 12.50           H
ATOM   4423 HD11 ILE B  76      23.130  30.982  20.213  1.00 19.70           H
ATOM   4424 HD12 ILE B  76      23.328  29.511  19.647  1.00 19.70           H
ATOM   4425 HD13 ILE B  76      24.366  30.654  19.271  1.00 19.70           H
ATOM   4426  N   LEU B  77      21.952  28.129  14.446  1.00 10.30           N
ATOM   4427  CA  LEU B  77      22.304  27.379  13.249  1.00  9.36           C
ATOM   4428  C   LEU B  77      23.038  28.288  12.268  1.00  9.34           C
ATOM   4429  O   LEU B  77      22.589  29.392  11.993  1.00  8.30           O
ATOM   4430  CB  LEU B  77      21.052  26.821  12.577  1.00  7.77           C
ATOM   4431  CG  LEU B  77      20.364  25.622  13.254  1.00 11.48           C
ATOM   4432  CD1 LEU B  77      18.916  25.524  12.826  1.00 23.35           C
ATOM   4433  CD2 LEU B  77      21.077  24.393  12.818  1.00 19.05           C
ATOM   4434  H   LEU B  77      21.279  28.653  14.337  1.00 12.34           H
ATOM   4435  HA  LEU B  77      22.886  26.641  13.485  1.00 11.21           H
ATOM   4436  HB2 LEU B  77      20.396  27.533  12.524  1.00  9.31           H
ATOM   4437  HB3 LEU B  77      21.292  26.541  11.679  1.00  9.31           H
ATOM   4438  HG  LEU B  77      20.414  25.701  14.219  1.00 13.76           H
ATOM   4439 HD11 LEU B  77      18.508  24.762  13.267  1.00 28.00           H
ATOM   4440 HD12 LEU B  77      18.456  26.339  13.081  1.00 28.00           H
ATOM   4441 HD13 LEU B  77      18.879  25.409  11.864  1.00 28.00           H
ATOM   4442 HD21 LEU B  77      20.659  23.622  13.233  1.00 22.84           H
ATOM   4443 HD22 LEU B  77      21.019  24.321  11.852  1.00 22.84           H
ATOM   4444 HD23 LEU B  77      22.005  24.453  13.091  1.00 22.84           H
ATOM   4445  N   SER B  78      24.133  27.779  11.707  1.00 10.82           N
ATOM   4446  CA  SER B  78      24.822  28.419  10.590  1.00 10.61           C
ATOM   4447  C   SER B  78      25.515  27.314   9.812  1.00 11.18           C
ATOM   4448  O   SER B  78      26.088  26.388  10.403  1.00  8.60           O
ATOM   4449  CB  SER B  78      25.851  29.478  11.038  1.00 13.05           C
ATOM   4450  OG  SER B  78      26.725  29.839   9.949  1.00 11.44           O
ATOM   4451  H   SER B  78      24.503  27.047  11.963  1.00 12.97           H
ATOM   4452  HA  SER B  78      24.173  28.846  10.009  1.00 12.71           H
ATOM   4453  HB2 SER B  78      25.379  30.270  11.339  1.00 15.64           H
ATOM   4454  HB3 SER B  78      26.384  29.115  11.763  1.00 15.64           H
ATOM   4455  HG  SER B  78      26.276  30.155   9.313  1.00 13.72           H
ATOM   4456  N   ARG B  79      25.460  27.409   8.486  1.00 11.40           N
ATOM   4457  CA  ARG B  79      26.168  26.427   7.670  1.00 12.22           C
ATOM   4458  C   ARG B  79      27.690  26.565   7.783  1.00 15.51           C
ATOM   4459  O   ARG B  79      28.402  25.670   7.306  1.00 20.62           O
ATOM   4460  CB  ARG B  79      25.739  26.503   6.215  1.00 11.25           C
ATOM   4461  CG  ARG B  79      24.265  26.146   5.990  1.00 14.97           C
ATOM   4462  CD  ARG B  79      23.811  26.231   4.523  1.00 16.95           C
ATOM   4463  NE  ARG B  79      22.452  25.712   4.383  0.75 10.56           N
ATOM   4464  CZ  ARG B  79      21.355  26.462   4.424  1.00 10.25           C
ATOM   4465  NH1 ARG B  79      21.439  27.772   4.579  0.74 11.19           N
ATOM   4466  NH2 ARG B  79      20.161  25.895   4.323  0.64  9.87           N1+
ATOM   4467  H   ARG B  79      25.034  28.012   8.046  1.00 13.67           H
ATOM   4468  HA  ARG B  79      25.935  25.542   7.992  1.00 14.65           H
ATOM   4469  HB2 ARG B  79      25.878  27.408   5.894  1.00 13.49           H
ATOM   4470  HB3 ARG B  79      26.278  25.884   5.697  1.00 13.49           H
ATOM   4471  HG2 ARG B  79      24.116  25.237   6.293  1.00 17.95           H
ATOM   4472  HG3 ARG B  79      23.715  26.757   6.505  1.00 17.95           H
ATOM   4473  HD2 ARG B  79      23.818  27.157   4.235  1.00 20.33           H
ATOM   4474  HD3 ARG B  79      24.403  25.698   3.970  1.00 20.33           H
ATOM   4475  HE  ARG B  79      22.356  24.865   4.266  1.00 12.65           H
ATOM   4476 HH11 ARG B  79      22.209  28.147   4.656  1.00 13.42           H
ATOM   4477 HH12 ARG B  79      20.724  28.249   4.602  1.00 13.42           H
ATOM   4478 HH21 ARG B  79      20.097  25.044   4.216  1.00 11.83           H
ATOM   4479 HH22 ARG B  79      19.452  26.382   4.336  1.00 11.83           H
ATOM   4480  N   SER B  80      28.193  27.633   8.406  1.00 13.92           N
ATOM   4481  CA  SER B  80      29.627  27.843   8.633  1.00 22.45           C
ATOM   4482  C   SER B  80      30.101  27.349   9.991  1.00 21.12           C
ATOM   4483  O   SER B  80      31.306  27.398  10.284  1.00 17.82           O
ATOM   4484  CB  SER B  80      29.987  29.326   8.532  1.00 22.56           C
ATOM   4485  OG  SER B  80      30.007  29.722   7.179  1.00 41.08           O
ATOM   4486  H   SER B  80      27.707  28.271   8.716  1.00 16.69           H
ATOM   4487  HA  SER B  80      30.126  27.366   7.951  1.00 26.93           H
ATOM   4488  HB2 SER B  80      29.323  29.848   9.008  1.00 27.05           H
ATOM   4489  HB3 SER B  80      30.865  29.468   8.919  1.00 27.05           H
ATOM   4490  HG  SER B  80      29.252  29.600   6.832  1.00 49.28           H
ATOM   4491  N   TYR B  81      29.188  26.888  10.830  1.00 13.00           N
ATOM   4492  CA  TYR B  81      29.571  26.472  12.168  1.00 17.79           C
ATOM   4493  C   TYR B  81      30.073  25.040  12.188  1.00 16.33           C
ATOM   4494  O   TYR B  81      29.626  24.189  11.420  1.00 18.92           O
ATOM   4495  CB  TYR B  81      28.380  26.566  13.129  1.00 12.80           C
ATOM   4496  CG  TYR B  81      27.964  27.942  13.587  1.00 15.38           C
ATOM   4497  CD1 TYR B  81      28.791  29.036  13.451  1.00 14.01           C
ATOM   4498  CD2 TYR B  81      26.733  28.130  14.202  1.00 11.74           C
ATOM   4499  CE1 TYR B  81      28.408  30.282  13.878  1.00 16.26           C
ATOM   4500  CE2 TYR B  81      26.350  29.369  14.644  1.00 14.09           C
ATOM   4501  CZ  TYR B  81      27.183  30.444  14.480  1.00 14.82           C
ATOM   4502  OH  TYR B  81      26.767  31.681  14.895  1.00 19.20           O
ATOM   4503  H   TYR B  81      28.350  26.805  10.652  1.00 15.58           H
ATOM   4504  HA  TYR B  81      30.277  27.050  12.497  1.00 21.33           H
ATOM   4505  HB2 TYR B  81      27.611  26.166  12.694  1.00 15.35           H
ATOM   4506  HB3 TYR B  81      28.596  26.055  13.925  1.00 15.35           H
ATOM   4507  HD1 TYR B  81      29.621  28.930  13.044  1.00 16.80           H
ATOM   4508  HD2 TYR B  81      26.161  27.405  14.317  1.00 14.07           H
ATOM   4509  HE1 TYR B  81      28.975  31.011  13.765  1.00 19.50           H
ATOM   4510  HE2 TYR B  81      25.516  29.484  15.039  1.00 16.89           H
ATOM   4511  HH  TYR B  81      26.004  31.626  15.242  1.00 23.03           H
ATOM   4512  N   GLU B  82      30.994  24.787  13.114  1.00 17.45           N
ATOM   4513  CA  GLU B  82      31.253  23.473  13.683  1.00 23.65           C
ATOM   4514  C   GLU B  82      30.286  23.278  14.850  1.00 12.28           C
ATOM   4515  O   GLU B  82      30.058  24.213  15.611  1.00 13.70           O
ATOM   4516  CB  GLU B  82      32.705  23.404  14.203  1.00 22.13           C
ATOM   4517  CG  GLU B  82      33.733  22.601  13.398  1.00 33.79           C
ATOM   4518  CD  GLU B  82      33.684  22.846  11.922  0.50 32.80           C
ATOM   4519  OE1 GLU B  82      33.437  21.866  11.176  0.78 39.05           O
ATOM   4520  OE2 GLU B  82      33.908  24.001  11.500  0.32 31.33           O1-
ATOM   4521  H   GLU B  82      31.506  25.395  13.442  1.00 20.93           H
ATOM   4522  HA  GLU B  82      31.109  22.779  13.021  1.00 28.36           H
ATOM   4523  HB2 GLU B  82      33.042  24.312  14.261  1.00 26.54           H
ATOM   4524  HB3 GLU B  82      32.683  23.019  15.093  1.00 26.54           H
ATOM   4525  HG2 GLU B  82      34.622  22.836  13.707  1.00 40.53           H
ATOM   4526  HG3 GLU B  82      33.573  21.656  13.546  1.00 40.53           H
ATOM   4527  N   ASN B  83      29.756  22.069  15.021  1.00 12.54           N
ATOM   4528  CA  ASN B  83      28.967  21.772  16.222  1.00 12.58           C
ATOM   4529  C   ASN B  83      29.821  22.033  17.460  1.00 13.32           C
ATOM   4530  O   ASN B  83      30.903  21.470  17.605  1.00 13.71           O
ATOM   4531  CB  ASN B  83      28.488  20.327  16.230  1.00 10.60           C
ATOM   4532  CG  ASN B  83      27.393  20.039  15.212  1.00 10.68           C
ATOM   4533  OD1 ASN B  83      26.710  20.930  14.725  1.00 12.02           O
ATOM   4534  ND2 ASN B  83      27.213  18.775  14.910  1.00 13.59           N
ATOM   4535  H   ASN B  83      29.834  21.412  14.470  1.00 15.03           H
ATOM   4536  HA  ASN B  83      28.192  22.355  16.254  1.00 15.08           H
ATOM   4537  HB2 ASN B  83      29.239  19.748  16.029  1.00 12.70           H
ATOM   4538  HB3 ASN B  83      28.137  20.119  17.110  1.00 12.70           H
ATOM   4539 HD21 ASN B  83      26.609  18.550  14.341  1.00 16.29           H
ATOM   4540 HD22 ASN B  83      27.700  18.171  15.282  1.00 16.29           H
ATOM   4541  N   GLU B  84      29.338  22.853  18.377  1.00  9.37           N
ATOM   4542  CA  GLU B  84      30.197  23.302  19.469  1.00  8.43           C
ATOM   4543  C   GLU B  84      29.356  23.780  20.641  1.00  9.70           C
ATOM   4544  O   GLU B  84      28.452  24.597  20.463  1.00 10.18           O
ATOM   4545  CB  GLU B  84      31.112  24.446  18.997  1.00 14.42           C
ATOM   4546  CG  GLU B  84      32.098  24.903  20.048  1.00 19.92           C
ATOM   4547  CD  GLU B  84      33.054  26.027  19.549  1.00 25.70           C
ATOM   4548  OE1 GLU B  84      34.046  26.320  20.246  1.00 32.18           O
ATOM   4549  OE2 GLU B  84      32.817  26.619  18.471  1.00 24.41           O1-
ATOM   4550  H   GLU B  84      28.535  23.162  18.395  1.00 11.23           H
ATOM   4551  HA  GLU B  84      30.752  22.565  19.768  1.00 10.10           H
ATOM   4552  HB2 GLU B  84      31.618  24.145  18.226  1.00 17.29           H
ATOM   4553  HB3 GLU B  84      30.563  25.207  18.754  1.00 17.29           H
ATOM   4554  HG2 GLU B  84      31.608  25.246  20.811  1.00 23.89           H
ATOM   4555  HG3 GLU B  84      32.643  24.147  20.318  1.00 23.89           H
ATOM   4556  N   ILE B  85      29.671  23.285  21.833  1.00 10.01           N
ATOM   4557  CA  ILE B  85      29.061  23.808  23.041  1.00  8.61           C
ATOM   4558  C   ILE B  85      29.931  24.970  23.531  1.00 13.61           C
ATOM   4559  O   ILE B  85      31.075  24.776  23.955  1.00 12.99           O
ATOM   4560  CB  ILE B  85      28.912  22.705  24.090  1.00 10.56           C
ATOM   4561  CG1 ILE B  85      27.963  21.599  23.551  1.00 15.29           C
ATOM   4562  CG2 ILE B  85      28.408  23.305  25.408  1.00 14.19           C
ATOM   4563  CD1 ILE B  85      27.844  20.382  24.419  1.00 22.27           C
ATOM   4564  H   ILE B  85      30.233  22.647  21.967  1.00 12.00           H
ATOM   4565  HA  ILE B  85      28.178  24.153  22.833  1.00 10.31           H
ATOM   4566  HB  ILE B  85      29.784  22.311  24.247  1.00 12.65           H
ATOM   4567 HG12 ILE B  85      27.075  21.976  23.453  1.00 18.33           H
ATOM   4568 HG13 ILE B  85      28.290  21.309  22.685  1.00 18.33           H
ATOM   4569 HG21 ILE B  85      28.318  22.596  26.063  1.00 17.01           H
ATOM   4570 HG22 ILE B  85      29.047  23.965  25.719  1.00 17.01           H
ATOM   4571 HG23 ILE B  85      27.547  23.725  25.254  1.00 17.01           H
ATOM   4572 HD11 ILE B  85      27.234  19.755  24.000  1.00 26.71           H
ATOM   4573 HD12 ILE B  85      28.720  19.977  24.517  1.00 26.71           H
ATOM   4574 HD13 ILE B  85      27.502  20.646  25.287  1.00 26.71           H
ATOM   4575  N   ILE B  86      29.414  26.197  23.410  1.00  8.73           N
ATOM   4576  CA  ILE B  86      30.179  27.354  23.842  1.00  9.69           C
ATOM   4577  C   ILE B  86      30.148  27.466  25.359  1.00 12.07           C
ATOM   4578  O   ILE B  86      31.204  27.483  26.002  1.00 10.21           O
ATOM   4579  CB  ILE B  86      29.670  28.612  23.120  1.00 12.25           C
ATOM   4580  CG1 ILE B  86      30.155  28.510  21.647  1.00 18.44           C
ATOM   4581  CG2 ILE B  86      30.184  29.916  23.811  1.00 15.19           C
ATOM   4582  CD1 ILE B  86      29.349  29.203  20.724  1.00 25.77           C
ATOM   4583  H   ILE B  86      28.638  26.378  23.087  1.00 10.46           H
ATOM   4584  HA  ILE B  86      31.104  27.225  23.581  1.00 11.62           H
ATOM   4585  HB  ILE B  86      28.701  28.611  23.132  1.00 14.68           H
ATOM   4586 HG12 ILE B  86      31.052  28.875  21.588  1.00 22.11           H
ATOM   4587 HG13 ILE B  86      30.165  27.575  21.386  1.00 22.11           H
ATOM   4588 HG21 ILE B  86      29.843  30.684  23.327  1.00 18.21           H
ATOM   4589 HG22 ILE B  86      29.866  29.933  24.727  1.00 18.21           H
ATOM   4590 HG23 ILE B  86      31.154  29.919  23.797  1.00 18.21           H
ATOM   4591 HD11 ILE B  86      29.718  29.089  19.834  1.00 30.91           H
ATOM   4592 HD12 ILE B  86      28.449  28.841  20.758  1.00 30.91           H
ATOM   4593 HD13 ILE B  86      29.337  30.143  20.959  1.00 30.91           H
ATOM   4594  N   ASP B  87      28.950  27.480  25.956  1.00 11.61           N
ATOM   4595  CA  ASP B  87      28.806  27.401  27.415  1.00 11.78           C
ATOM   4596  C   ASP B  87      27.466  26.722  27.710  1.00 10.34           C
ATOM   4597  O   ASP B  87      26.847  26.139  26.809  1.00 10.38           O
ATOM   4598  CB  ASP B  87      28.972  28.776  28.081  1.00 10.08           C
ATOM   4599  CG  ASP B  87      27.914  29.809  27.668  1.00 12.93           C
ATOM   4600  OD1 ASP B  87      28.259  31.023  27.737  1.00 14.92           O
ATOM   4601  OD2 ASP B  87      26.773  29.441  27.272  1.00  8.96           O1-
ATOM   4602  H   ASP B  87      28.202  27.536  25.535  1.00 13.92           H
ATOM   4603  HA  ASP B  87      29.505  26.825  27.762  1.00 14.12           H
ATOM   4604  HB2 ASP B  87      28.917  28.664  29.043  1.00 12.09           H
ATOM   4605  HB3 ASP B  87      29.842  29.133  27.842  1.00 12.09           H
ATOM   4606  N   ASP B  88      27.031  26.761  28.973  1.00 10.82           N
ATOM   4607  CA  ASP B  88      25.802  26.053  29.323  1.00 11.27           C
ATOM   4608  C   ASP B  88      24.559  26.629  28.640  1.00 10.07           C
ATOM   4609  O   ASP B  88      23.523  25.934  28.594  1.00 11.91           O
ATOM   4610  CB  ASP B  88      25.614  26.071  30.842  1.00 16.22           C
ATOM   4611  CG  ASP B  88      24.652  24.988  31.334  1.00 21.95           C
ATOM   4612  OD1 ASP B  88      23.797  25.326  32.175  1.00 24.50           O
ATOM   4613  OD2 ASP B  88      24.745  23.828  30.862  1.00 20.11           O1-
ATOM   4614  H   ASP B  88      27.414  27.175  29.622  1.00 12.97           H
ATOM   4615  HA  ASP B  88      25.887  25.127  29.046  1.00 13.51           H
ATOM   4616  HB2 ASP B  88      26.473  25.926  31.268  1.00 19.45           H
ATOM   4617  HB3 ASP B  88      25.255  26.933  31.106  1.00 19.45           H
ATOM   4618  N   ASN B  89      24.650  27.838  28.076  1.00  8.06           N
ATOM   4619  CA  ASN B  89      23.489  28.504  27.500  1.00  9.80           C
ATOM   4620  C   ASN B  89      23.545  28.683  25.996  1.00 10.75           C
ATOM   4621  O   ASN B  89      22.533  29.117  25.416  1.00  8.52           O
ATOM   4622  CB  ASN B  89      23.279  29.886  28.136  1.00 13.53           C
ATOM   4623  CG  ASN B  89      22.910  29.796  29.605  1.00 11.79           C
ATOM   4624  OD1 ASN B  89      22.152  28.913  30.017  1.00 14.64           O
ATOM   4625  ND2 ASN B  89      23.477  30.660  30.398  1.00 12.79           N
ATOM   4626  H   ASN B  89      25.379  28.291  28.017  1.00  9.66           H
ATOM   4627  HA  ASN B  89      22.703  27.971  27.698  1.00 11.74           H
ATOM   4628  HB2 ASN B  89      24.101  30.396  28.062  1.00 16.22           H
ATOM   4629  HB3 ASN B  89      22.560  30.343  27.672  1.00 16.22           H
ATOM   4630 HD21 ASN B  89      23.301  30.651  31.239  1.00 15.34           H
ATOM   4631 HD22 ASN B  89      24.027  31.240  30.079  1.00 15.34           H
ATOM   4632  N   ILE B  90      24.683  28.398  25.354  1.00  8.66           N
ATOM   4633  CA  ILE B  90      24.838  28.672  23.932  1.00  5.54           C
ATOM   4634  C   ILE B  90      25.481  27.469  23.271  1.00  9.19           C
ATOM   4635  O   ILE B  90      26.560  27.033  23.677  1.00  8.72           O
ATOM   4636  CB  ILE B  90      25.689  29.938  23.662  1.00  6.39           C
ATOM   4637  CG1 ILE B  90      25.093  31.184  24.321  1.00 10.40           C
ATOM   4638  CG2 ILE B  90      25.879  30.131  22.121  1.00  6.94           C
ATOM   4639  CD1 ILE B  90      26.047  32.386  24.243  1.00 12.03           C
ATOM   4640  H   ILE B  90      25.376  28.047  25.723  1.00 10.37           H
ATOM   4641  HA  ILE B  90      23.963  28.805  23.535  1.00  6.64           H
ATOM   4642  HB  ILE B  90      26.566  29.792  24.050  1.00  7.65           H
ATOM   4643 HG12 ILE B  90      24.269  31.422  23.867  1.00 12.47           H
ATOM   4644 HG13 ILE B  90      24.918  30.997  25.256  1.00 12.47           H
ATOM   4645 HG21 ILE B  90      26.413  30.926  21.966  1.00  8.31           H
ATOM   4646 HG22 ILE B  90      26.332  29.353  21.759  1.00  8.31           H
ATOM   4647 HG23 ILE B  90      25.008  30.231  21.706  1.00  8.31           H
ATOM   4648 HD11 ILE B  90      25.628  33.149  24.672  1.00 14.42           H
ATOM   4649 HD12 ILE B  90      26.873  32.162  24.699  1.00 14.42           H
ATOM   4650 HD13 ILE B  90      26.226  32.587  23.311  1.00 14.42           H
ATOM   4651  N   ILE B  91      24.858  26.984  22.196  1.00  7.12           N
ATOM   4652  CA  ILE B  91      25.376  25.898  21.393  1.00  5.97           C
ATOM   4653  C   ILE B  91      25.319  26.361  19.948  1.00 11.39           C
ATOM   4654  O   ILE B  91      24.320  26.941  19.521  1.00  8.09           O
ATOM   4655  CB  ILE B  91      24.559  24.601  21.581  1.00  7.04           C
ATOM   4656  CG1 ILE B  91      24.680  24.119  23.043  1.00  8.93           C
ATOM   4657  CG2 ILE B  91      25.027  23.526  20.602  1.00  9.21           C
ATOM   4658  CD1 ILE B  91      23.962  22.818  23.387  1.00 12.30           C
ATOM   4659  H   ILE B  91      24.105  27.285  21.910  1.00  8.53           H
ATOM   4660  HA  ILE B  91      26.300  25.724  21.630  1.00  7.14           H
ATOM   4661  HB  ILE B  91      23.626  24.796  21.399  1.00  8.44           H
ATOM   4662 HG12 ILE B  91      25.620  23.991  23.244  1.00 10.71           H
ATOM   4663 HG13 ILE B  91      24.318  24.809  23.621  1.00 10.71           H
ATOM   4664 HG21 ILE B  91      24.500  22.723  20.740  1.00 11.04           H
ATOM   4665 HG22 ILE B  91      24.906  23.850  19.696  1.00 11.04           H
ATOM   4666 HG23 ILE B  91      25.965  23.338  20.765  1.00 11.04           H
ATOM   4667 HD11 ILE B  91      24.107  22.616  24.324  1.00 14.74           H
ATOM   4668 HD12 ILE B  91      23.013  22.926  23.214  1.00 14.74           H
ATOM   4669 HD13 ILE B  91      24.320  22.105  22.835  1.00 14.74           H
ATOM   4670  N   HIS B  92      26.384  26.089  19.196  1.00  9.67           N
ATOM   4671  CA  HIS B  92      26.415  26.234  17.748  1.00  7.65           C
ATOM   4672  C   HIS B  92      26.139  24.893  17.084  1.00 10.23           C
ATOM   4673  O   HIS B  92      26.727  23.867  17.459  1.00  9.71           O
ATOM   4674  CB  HIS B  92      27.788  26.688  17.261  1.00 10.76           C
ATOM   4675  CG  HIS B  92      28.096  28.134  17.432  1.00 13.84           C
ATOM   4676  ND1 HIS B  92      27.273  29.029  18.074  1.00 15.41           N1+
ATOM   4677  CD2 HIS B  92      29.175  28.843  17.030  1.00 11.09           C
ATOM   4678  CE1 HIS B  92      27.825  30.232  18.046  1.00 13.38           C
ATOM   4679  NE2 HIS B  92      28.972  30.144  17.416  1.00 15.40           N
ATOM   4680  H   HIS B  92      27.129  25.808  19.520  1.00 11.59           H
ATOM   4681  HA  HIS B  92      25.747  26.876  17.461  1.00  9.17           H
ATOM   4682  HB2 HIS B  92      27.857  26.488  16.314  1.00 12.90           H
ATOM   4683  HB3 HIS B  92      28.465  26.188  17.745  1.00 12.90           H
ATOM   4684  HD1 HIS B  92      26.512  28.839  18.428  1.00 18.48           H
ATOM   4685  HD2 HIS B  92      29.908  28.515  16.561  1.00 13.29           H
ATOM   4686  HE1 HIS B  92      27.463  31.005  18.414  1.00 16.05           H
ATOM   4687  HE2 HIS B  92      29.518  30.794  17.281  1.00 18.47           H
ATOM   4688  N   ALA B  93      25.291  24.906  16.060  1.00 10.23           N
ATOM   4689  CA  ALA B  93      24.982  23.694  15.321  1.00 10.20           C
ATOM   4690  C   ALA B  93      25.109  23.955  13.823  1.00  9.80           C
ATOM   4691  O   ALA B  93      24.782  25.039  13.340  1.00  8.91           O
ATOM   4692  CB  ALA B  93      23.566  23.178  15.677  1.00 10.78           C
ATOM   4693  H   ALA B  93      24.882  25.607  15.775  1.00 12.26           H
ATOM   4694  HA  ALA B  93      25.621  23.005  15.561  1.00 12.23           H
ATOM   4695  HB1 ALA B  93      23.388  22.370  15.170  1.00 12.92           H
ATOM   4696  HB2 ALA B  93      23.529  22.987  16.628  1.00 12.92           H
ATOM   4697  HB3 ALA B  93      22.915  23.861  15.451  1.00 12.92           H
ATOM   4698  N   SER B  94      25.663  22.986  13.110  1.00  9.80           N
ATOM   4699  CA  SER B  94      25.917  23.124  11.675  1.00  8.49           C
ATOM   4700  C   SER B  94      24.800  22.582  10.792  1.00  9.43           C
ATOM   4701  O   SER B  94      24.876  22.706   9.567  1.00  9.45           O
ATOM   4702  CB  SER B  94      27.206  22.396  11.342  1.00 13.95           C
ATOM   4703  OG  SER B  94      26.977  21.051  11.586  1.00 17.83           O
ATOM   4704  H   SER B  94      25.905  22.227  13.434  1.00 11.75           H
ATOM   4705  HA  SER B  94      26.038  24.063  11.463  1.00 10.18           H
ATOM   4706  HB2 SER B  94      27.426  22.527  10.406  1.00 16.73           H
ATOM   4707  HB3 SER B  94      27.922  22.716  11.912  1.00 16.73           H
ATOM   4708  HG  SER B  94      27.668  20.606  11.414  1.00 21.38           H
ATOM   4709  N   SER B  95      23.786  21.947  11.359  1.00  9.77           N
ATOM   4710  CA  SER B  95      22.698  21.426  10.537  1.00 10.21           C
ATOM   4711  C   SER B  95      21.468  21.311  11.408  1.00 10.55           C
ATOM   4712  O   SER B  95      21.567  21.290  12.633  1.00  7.18           O
ATOM   4713  CB  SER B  95      23.054  20.058   9.935  1.00 10.42           C
ATOM   4714  OG  SER B  95      23.123  19.059  10.928  1.00 11.01           O
ATOM   4715  H   SER B  95      23.701  21.805  12.202  1.00 11.71           H
ATOM   4716  HA  SER B  95      22.510  22.044   9.813  1.00 12.24           H
ATOM   4717  HB2 SER B  95      22.373  19.813   9.289  1.00 12.49           H
ATOM   4718  HB3 SER B  95      23.917  20.124   9.496  1.00 12.49           H
ATOM   4719  HG  SER B  95      23.710  19.257  11.495  1.00 13.20           H
ATOM   4720  N   ILE B  96      20.310  21.198  10.759  1.00  8.37           N
ATOM   4721  CA  ILE B  96      19.066  21.008  11.504  1.00 10.13           C
ATOM   4722  C   ILE B  96      19.098  19.676  12.249  1.00  8.46           C
ATOM   4723  O   ILE B  96      18.743  19.589  13.437  1.00  8.56           O
ATOM   4724  CB  ILE B  96      17.863  21.108  10.554  1.00 12.49           C
ATOM   4725  CG1 ILE B  96      17.677  22.571  10.107  1.00 16.22           C
ATOM   4726  CG2 ILE B  96      16.596  20.567  11.224  1.00 13.29           C
ATOM   4727  CD1 ILE B  96      16.855  22.715   8.864  1.00 19.77           C
ATOM   4728  H   ILE B  96      20.218  21.227   9.904  1.00 10.03           H
ATOM   4729  HA  ILE B  96      18.985  21.715  12.163  1.00 12.14           H
ATOM   4730  HB  ILE B  96      18.047  20.569   9.769  1.00 14.97           H
ATOM   4731 HG12 ILE B  96      17.233  23.061  10.816  1.00 19.45           H
ATOM   4732 HG13 ILE B  96      18.549  22.959   9.934  1.00 19.45           H
ATOM   4733 HG21 ILE B  96      15.854  20.643  10.603  1.00 15.93           H
ATOM   4734 HG22 ILE B  96      16.736  19.637  11.460  1.00 15.93           H
ATOM   4735 HG23 ILE B  96      16.414  21.088  12.021  1.00 15.93           H
ATOM   4736 HD11 ILE B  96      16.781  23.657   8.643  1.00 23.71           H
ATOM   4737 HD12 ILE B  96      17.292  22.238   8.140  1.00 23.71           H
ATOM   4738 HD13 ILE B  96      15.975  22.341   9.023  1.00 23.71           H
ATOM   4739  N   GLU B  97      19.621  18.639  11.597  1.00  7.43           N
ATOM   4740  CA  GLU B  97      19.666  17.325  12.223  1.00 10.49           C
ATOM   4741  C   GLU B  97      20.519  17.353  13.477  1.00  7.53           C
ATOM   4742  O   GLU B  97      20.169  16.725  14.483  1.00  8.57           O
ATOM   4743  CB  GLU B  97      20.201  16.293  11.233  1.00 16.77           C
ATOM   4744  CG  GLU B  97      19.303  16.064   9.991  1.00 19.62           C
ATOM   4745  CD  GLU B  97      19.420  17.142   8.907  1.00 21.50           C
ATOM   4746  OE1 GLU B  97      18.647  17.047   7.937  1.00 30.94           O
ATOM   4747  OE2 GLU B  97      20.259  18.083   9.011  1.00 16.79           O1-
ATOM   4748  H   GLU B  97      19.951  18.670  10.803  1.00  8.90           H
ATOM   4749  HA  GLU B  97      18.767  17.063  12.476  1.00 12.57           H
ATOM   4750  HB2 GLU B  97      21.070  16.588  10.918  1.00 20.11           H
ATOM   4751  HB3 GLU B  97      20.292  15.443  11.691  1.00 20.11           H
ATOM   4752  HG2 GLU B  97      19.544  15.215   9.588  1.00 23.53           H
ATOM   4753  HG3 GLU B  97      18.378  16.037  10.280  1.00 23.53           H
ATOM   4754  N   SER B  98      21.650  18.081  13.443  1.00  8.78           N
ATOM   4755  CA  SER B  98      22.481  18.189  14.633  1.00  7.78           C
ATOM   4756  C   SER B  98      21.776  18.953  15.739  1.00  5.32           C
ATOM   4757  O   SER B  98      21.880  18.587  16.913  1.00  6.90           O
ATOM   4758  CB  SER B  98      23.803  18.878  14.283  1.00 11.28           C
ATOM   4759  OG  SER B  98      24.592  17.997  13.535  1.00 13.41           O
ATOM   4760  H   SER B  98      21.944  18.507  12.757  1.00 10.52           H
ATOM   4761  HA  SER B  98      22.683  17.299  14.963  1.00  9.32           H
ATOM   4762  HB2 SER B  98      23.622  19.673  13.758  1.00 13.52           H
ATOM   4763  HB3 SER B  98      24.270  19.113  15.101  1.00 13.52           H
ATOM   4764  HG  SER B  98      24.749  17.302  13.980  1.00 16.08           H
ATOM   4765  N   SER B  99      21.065  20.023  15.388  1.00  7.25           N
ATOM   4766  CA  SER B  99      20.418  20.830  16.419  1.00  6.46           C
ATOM   4767  C   SER B  99      19.404  20.007  17.216  1.00  9.15           C
ATOM   4768  O   SER B  99      19.263  20.210  18.430  1.00  9.50           O
ATOM   4769  CB  SER B  99      19.801  22.078  15.772  1.00  9.29           C
ATOM   4770  OG  SER B  99      18.553  21.856  15.114  1.00  7.79           O
ATOM   4771  H   SER B  99      20.945  20.298  14.582  1.00  8.68           H
ATOM   4772  HA  SER B  99      21.097  21.133  17.041  1.00  7.74           H
ATOM   4773  HB2 SER B  99      19.663  22.742  16.466  1.00 11.13           H
ATOM   4774  HB3 SER B  99      20.430  22.423  15.120  1.00 11.13           H
ATOM   4775  HG  SER B  99      18.649  21.292  14.499  1.00  9.33           H
ATOM   4776  N   LEU B 100      18.728  19.045  16.583  1.00  9.24           N
ATOM   4777  CA  LEU B 100      17.723  18.260  17.286  1.00  9.64           C
ATOM   4778  C   LEU B 100      18.316  17.060  18.014  1.00 10.79           C
ATOM   4779  O   LEU B 100      17.569  16.326  18.690  1.00 11.93           O
ATOM   4780  CB  LEU B 100      16.624  17.832  16.314  1.00 11.75           C
ATOM   4781  CG  LEU B 100      15.691  19.025  15.970  1.00 13.41           C
ATOM   4782  CD1 LEU B 100      14.841  18.700  14.812  1.00 18.10           C
ATOM   4783  CD2 LEU B 100      14.827  19.420  17.178  1.00 23.29           C
ATOM   4784  H   LEU B 100      18.833  18.832  15.756  1.00 11.08           H
ATOM   4785  HA  LEU B 100      17.310  18.827  17.956  1.00 11.55           H
ATOM   4786  HB2 LEU B 100      17.028  17.513  15.491  1.00 14.09           H
ATOM   4787  HB3 LEU B 100      16.089  17.133  16.720  1.00 14.09           H
ATOM   4788  HG  LEU B 100      16.237  19.791  15.732  1.00 16.08           H
ATOM   4789 HD11 LEU B 100      14.269  19.459  14.618  1.00 21.70           H
ATOM   4790 HD12 LEU B 100      15.408  18.508  14.049  1.00 21.70           H
ATOM   4791 HD13 LEU B 100      14.300  17.923  15.026  1.00 21.70           H
ATOM   4792 HD21 LEU B 100      14.258  20.165  16.929  1.00 27.93           H
ATOM   4793 HD22 LEU B 100      14.282  18.660  17.438  1.00 27.93           H
ATOM   4794 HD23 LEU B 100      15.408  19.677  17.911  1.00 27.93           H
ATOM   4795  N   ASN B 101      19.631  16.878  17.908  1.00  9.33           N
ATOM   4796  CA  ASN B 101      20.427  15.919  18.668  1.00  8.69           C
ATOM   4797  C   ASN B 101      21.214  16.597  19.785  1.00  9.96           C
ATOM   4798  O   ASN B 101      21.961  15.925  20.501  1.00 10.93           O
ATOM   4799  CB  ASN B 101      21.367  15.179  17.708  1.00  9.22           C
ATOM   4800  CG  ASN B 101      20.672  14.016  17.003  1.00 12.81           C
ATOM   4801  OD1 ASN B 101      19.907  13.282  17.613  1.00 21.76           O
ATOM   4802  ND2 ASN B 101      20.929  13.855  15.735  1.00 14.73           N
ATOM   4803  H   ASN B 101      20.114  17.335  17.361  1.00 11.18           H
ATOM   4804  HA  ASN B 101      19.835  15.266  19.071  1.00 10.42           H
ATOM   4805  HB2 ASN B 101      21.682  15.798  17.031  1.00 11.05           H
ATOM   4806  HB3 ASN B 101      22.117  14.822  18.210  1.00 11.05           H
ATOM   4807 HD21 ASN B 101      20.559  13.213  15.299  1.00 17.66           H
ATOM   4808 HD22 ASN B 101      21.469  14.392  15.334  1.00 17.66           H
ATOM   4809  N   LEU B 102      21.037  17.915  19.957  1.00  9.12           N
ATOM   4810  CA  LEU B 102      21.714  18.670  21.008  1.00  9.43           C
ATOM   4811  C   LEU B 102      20.737  19.185  22.073  1.00 10.48           C
ATOM   4812  O   LEU B 102      21.020  20.168  22.755  1.00 11.56           O
ATOM   4813  CB  LEU B 102      22.506  19.823  20.388  1.00  9.16           C
ATOM   4814  CG  LEU B 102      23.739  19.365  19.625  1.00 10.46           C
ATOM   4815  CD1 LEU B 102      24.170  20.442  18.627  1.00 13.24           C
ATOM   4816  CD2 LEU B 102      24.871  19.083  20.588  1.00 13.92           C
ATOM   4817  H   LEU B 102      20.520  18.397  19.466  1.00 10.94           H
ATOM   4818  HA  LEU B 102      22.347  18.083  21.451  1.00 11.30           H
ATOM   4819  HB2 LEU B 102      21.933  20.301  19.769  1.00 10.98           H
ATOM   4820  HB3 LEU B 102      22.798  20.420  21.095  1.00 10.98           H
ATOM   4821  HG  LEU B 102      23.537  18.551  19.136  1.00 12.54           H
ATOM   4822 HD11 LEU B 102      24.956  20.133  18.150  1.00 15.87           H
ATOM   4823 HD12 LEU B 102      23.445  20.602  18.002  1.00 15.87           H
ATOM   4824 HD13 LEU B 102      24.376  21.257  19.111  1.00 15.87           H
ATOM   4825 HD21 LEU B 102      25.647  18.792  20.085  1.00 16.69           H
ATOM   4826 HD22 LEU B 102      25.078  19.894  21.078  1.00 16.69           H
ATOM   4827 HD23 LEU B 102      24.595  18.386  21.204  1.00 16.69           H
ATOM   4828  N   VAL B 103      19.608  18.505  22.251  1.00  8.29           N
ATOM   4829  CA  VAL B 103      18.574  18.980  23.175  1.00  8.41           C
ATOM   4830  C   VAL B 103      18.221  17.923  24.217  1.00  9.59           C
ATOM   4831  O   VAL B 103      17.078  17.854  24.670  1.00 10.94           O
ATOM   4832  CB  VAL B 103      17.323  19.387  22.389  1.00  7.04           C
ATOM   4833  CG1 VAL B 103      17.630  20.635  21.596  1.00  9.03           C
ATOM   4834  CG2 VAL B 103      16.860  18.249  21.488  1.00 12.84           C
ATOM   4835  H   VAL B 103      19.414  17.769  21.852  1.00  9.93           H
ATOM   4836  HA  VAL B 103      18.903  19.764  23.642  1.00 10.08           H
ATOM   4837  HB  VAL B 103      16.607  19.591  23.011  1.00  8.44           H
ATOM   4838 HG11 VAL B 103      16.840  20.895  21.098  1.00 10.82           H
ATOM   4839 HG12 VAL B 103      17.882  21.343  22.209  1.00 10.82           H
ATOM   4840 HG13 VAL B 103      18.361  20.450  20.986  1.00 10.82           H
ATOM   4841 HG21 VAL B 103      16.069  18.532  21.003  1.00 15.39           H
ATOM   4842 HG22 VAL B 103      17.571  18.031  20.865  1.00 15.39           H
ATOM   4843 HG23 VAL B 103      16.653  17.476  22.037  1.00 15.39           H
ATOM   4844  N   SER B 104      19.195  17.075  24.578  1.00 14.27           N
ATOM   4845  CA  SER B 104      18.941  15.943  25.482  1.00 14.11           C
ATOM   4846  C   SER B 104      18.588  16.361  26.916  1.00 15.87           C
ATOM   4847  O   SER B 104      18.083  15.526  27.685  1.00 14.09           O
ATOM   4848  CB  SER B 104      20.193  15.049  25.551  1.00 16.43           C
ATOM   4849  OG  SER B 104      20.492  14.553  24.275  1.00 34.07           O
ATOM   4850  H   SER B 104      20.010  17.133  24.312  1.00 17.11           H
ATOM   4851  HA  SER B 104      18.209  15.413  25.132  1.00 16.91           H
ATOM   4852  HB2 SER B 104      20.943  15.574  25.873  1.00 19.70           H
ATOM   4853  HB3 SER B 104      20.022  14.306  26.151  1.00 19.70           H
ATOM   4854  HG  SER B 104      19.847  14.100  23.985  1.00 40.86           H
ATOM   4855  N   ASP B 105      18.907  17.588  27.314  1.00 11.66           N
ATOM   4856  CA  ASP B 105      18.802  18.012  28.704  1.00  9.15           C
ATOM   4857  C   ASP B 105      17.645  18.985  28.949  1.00 10.88           C
ATOM   4858  O   ASP B 105      17.609  19.613  30.007  1.00 14.62           O
ATOM   4859  CB  ASP B 105      20.139  18.621  29.154  1.00 14.95           C
ATOM   4860  CG  ASP B 105      20.487  19.892  28.414  0.72 15.84           C
ATOM   4861  OD1 ASP B 105      20.291  19.953  27.169  0.54 15.21           O
ATOM   4862  OD2 ASP B 105      20.937  20.833  29.095  0.56 25.15           O1-
ATOM   4863  H   ASP B 105      19.193  18.204  26.786  1.00 13.98           H
ATOM   4864  HA  ASP B 105      18.642  17.227  29.251  1.00 10.96           H
ATOM   4865  HB2 ASP B 105      20.088  18.830  30.099  1.00 17.92           H
ATOM   4866  HB3 ASP B 105      20.848  17.979  28.994  1.00 17.92           H
ATOM   4867  N   VAL B 106      16.702  19.118  28.002  1.00  6.64           N
ATOM   4868  CA  VAL B 106      15.609  20.090  28.111  1.00  6.00           C
ATOM   4869  C   VAL B 106      14.257  19.384  28.042  1.00  7.17           C
ATOM   4870  O   VAL B 106      14.151  18.229  27.646  1.00  9.15           O
ATOM   4871  CB  VAL B 106      15.688  21.203  27.033  1.00 10.98           C
ATOM   4872  CG1 VAL B 106      17.055  21.881  27.028  1.00 10.81           C
ATOM   4873  CG2 VAL B 106      15.393  20.682  25.673  1.00 10.11           C
ATOM   4874  H   VAL B 106      16.676  18.650  27.281  1.00  7.96           H
ATOM   4875  HA  VAL B 106      15.668  20.521  28.978  1.00  7.19           H
ATOM   4876  HB  VAL B 106      15.025  21.881  27.238  1.00 13.16           H
ATOM   4877 HG11 VAL B 106      17.063  22.568  26.343  1.00 12.95           H
ATOM   4878 HG12 VAL B 106      17.212  22.279  27.899  1.00 12.95           H
ATOM   4879 HG13 VAL B 106      17.735  21.216  26.839  1.00 12.95           H
ATOM   4880 HG21 VAL B 106      15.454  21.410  25.036  1.00 12.12           H
ATOM   4881 HG22 VAL B 106      16.039  19.993  25.452  1.00 12.12           H
ATOM   4882 HG23 VAL B 106      14.497  20.309  25.666  1.00 12.12           H
ATOM   4883  N   GLU B 107      13.202  20.116  28.444  1.00  8.38           N
ATOM   4884  CA  GLU B 107      11.836  19.605  28.427  1.00 10.33           C
ATOM   4885  C   GLU B 107      11.177  19.758  27.053  1.00 12.23           C
[truncated: 183,409 more chars]
