# Supplementary material for: High-throughput quantum-mechanics/molecular-mechanics (ONIOM) macromolecular crystallographic refinement with PHENIX/DivCon: the impact of mixed Hamiltonian methods on ligand and protein structure
Source: Acta Crystallogr D Struct Biol. 2018 Oct 29;74(Pt 11):1063–77. doi: 10.1107/S2059798318012913 (PMC6213575; doi:10.1107/S2059798318012913)
Supplement: Supplementary file 4 [file d-74-01063-sup4.gz › results_PHENIX/1IG3-H_refine_001.pdb]

REMARK Date 2017-01-10 Time 17:39:57 EST -0500 (1484087997.63 s)
REMARK PHENIX refinement
REMARK 
REMARK ****************** INPUT FILES AND LABELS ******************************
REMARK Reflections:
REMARK   file name      : 1IG3.sf
REMARK   labels         : ['r1ig3sf,wavelength_id=1,_refln.F_meas_au,_refln.F_meas_sigma_au']
REMARK R-free flags:
REMARK   file name      : 1IG3.sf
REMARK   label          : r1ig3sf,wavelength_id=1,_refln.status
REMARK   test_flag_value: 0
REMARK Model file name(s): 
REMARK   /scratch/oleg/2711054.gondor.quantumbioinc.com/1IG3-H.pdb
REMARK 
REMARK ******************** REFINEMENT SUMMARY: QUICK FACTS *******************
REMARK Start: r_work = 0.2112 r_free = 0.2241 bonds = 0.012 angles = 1.546
REMARK Final: r_work = 0.1779 r_free = 0.2096 bonds = 0.013 angles = 1.217
REMARK ************************************************************************
REMARK 
REMARK ****************** REFINEMENT STATISTICS STEP BY STEP ******************
REMARK leading digit, like 1_, means number of macro-cycle                     
REMARK 0    : statistics at the very beginning when nothing is done yet        
REMARK 1_bss: bulk solvent correction and/or (anisotropic) scaling             
REMARK 1_xyz: refinement of coordinates                                        
REMARK 1_adp: refinement of ADPs (Atomic Displacement Parameters)              
REMARK 1_occ: refinement of occupancies                                        
REMARK ------------------------------------------------------------------------
REMARK  stage       r-work r-free bonds angles b_min b_max b_ave n_water shift
REMARK       0    : 0.3300 0.2956 0.012  1.55  21.5  75.9  37.3 1239      0.000
REMARK       1_bss: 0.2112 0.2241 0.012  1.55  21.5  75.9  37.3 1239      0.000
REMARK 1_settarget: 0.2112 0.2241 0.012  1.55  21.5  75.9  37.3 1239      0.000
REMARK       1_nqh: 0.2112 0.2242 0.012  1.55  21.5  75.9  37.3 1239      0.002
REMARK    1_weight: 0.2112 0.2242 0.012  1.55  21.5  75.9  37.3 1239      0.002
REMARK    1_checkH: 0.2115 0.2240 0.012  1.55  21.5  75.9  37.3 1239      0.420
REMARK    1_xyzrec: 0.2015 0.2300 0.016  1.30  21.5  75.9  37.3 1239      0.512
REMARK    1_checkH: 0.2016 0.2302 0.016  1.30  21.5  75.9  37.3 1239      0.512
REMARK   1_regHxyz: 0.2020 0.2304 0.016  1.30  21.5  75.9  37.3 1239      0.519
REMARK       1_adp: 0.1864 0.2213 0.016  1.30  19.7  90.7  37.5 1239      0.519
REMARK   1_regHadp: 0.1857 0.2212 0.016  1.30  19.7  90.7  37.5 1239      0.519
REMARK       1_occ: 0.1858 0.2213 0.016  1.30  19.7  90.7  37.5 1239      0.519
REMARK       2_bss: 0.1858 0.2214 0.016  1.30  19.7  90.7  37.5 1239      0.519
REMARK 2_settarget: 0.1858 0.2214 0.016  1.30  19.7  90.7  37.5 1239      0.519
REMARK 2_updatecdl: 0.1858 0.2214 0.016  1.32  19.7  90.7  37.5 1239      0.519
REMARK       2_nqh: 0.1860 0.2216 0.016  1.32  19.7  90.7  37.5 1239      0.521
REMARK    2_weight: 0.1860 0.2216 0.016  1.32  19.7  90.7  37.5 1239      0.521
REMARK    2_checkH: 0.1859 0.2217 0.016  1.32  19.7  90.7  37.5 1239      0.521
REMARK    2_xyzrec: 0.1835 0.2126 0.012  1.14  19.7  90.7  37.5 1239      0.515
REMARK    2_checkH: 0.1837 0.2126 0.012  1.14  19.7  90.7  37.5 1239      0.516
REMARK   2_regHxyz: 0.1840 0.2126 0.012  1.14  19.7  90.7  37.5 1239      0.517
REMARK       2_adp: 0.1812 0.2102 0.012  1.14  19.9  92.6  37.3 1239      0.517
REMARK   2_regHadp: 0.1814 0.2102 0.012  1.14  19.9  92.6  37.3 1239      0.517
REMARK       2_occ: 0.1814 0.2103 0.012  1.14  19.9  92.6  37.3 1239      0.517
REMARK       3_bss: 0.1811 0.2100 0.012  1.14  19.9  92.6  37.3 1239      0.517
REMARK 3_settarget: 0.1811 0.2100 0.012  1.14  19.9  92.6  37.3 1239      0.517
REMARK 3_updatecdl: 0.1811 0.2100 0.012  1.15  19.9  92.6  37.3 1239      0.517
REMARK       3_nqh: 0.1812 0.2099 0.012  1.15  19.9  92.6  37.3 1239      0.519
REMARK    3_weight: 0.1812 0.2099 0.012  1.15  19.9  92.6  37.3 1239      0.519
REMARK    3_checkH: 0.1812 0.2099 0.012  1.15  19.9  92.6  37.3 1239      0.519
REMARK    3_xyzrec: 0.1783 0.2094 0.013  1.22  19.9  92.6  37.3 1239      0.533
REMARK    3_checkH: 0.1783 0.2095 0.013  1.22  19.9  92.6  37.3 1239      0.533
REMARK   3_regHxyz: 0.1787 0.2094 0.013  1.22  19.9  92.6  37.3 1239      0.534
REMARK       3_adp: 0.1782 0.2092 0.013  1.22  19.9  93.0  37.2 1239      0.534
REMARK   3_regHadp: 0.1782 0.2092 0.013  1.22  19.9  93.0  37.2 1239      0.534
REMARK       3_occ: 0.1782 0.2092 0.013  1.22  19.9  93.0  37.2 1239      0.534
REMARK         end: 0.1779 0.2096 0.013  1.22  19.9  93.0  37.2 1239      0.534
REMARK ------------------------------------------------------------------------
REMARK MODEL CONTENT.
REMARK  ELEMENT        ATOM RECORD COUNT   OCCUPANCY SUM
REMARK        C                     2501         2501.00
REMARK        H                     4742         4742.00
REMARK        O                     1089         1089.00
REMARK        N                      664          664.00
REMARK        S                       36           32.44
REMARK      O1-                      116          101.77
REMARK    TOTAL                     9148         9130.21
REMARK -----------------------------------------------------------------------
REMARK r_free_flags.md5.hexdigest e490e7bef911f50a59a671ae491cbd22
REMARK 
REMARK IF THIS FILE IS FOR PDB DEPOSITION: REMOVE ALL FROM THIS LINE UP.
REMARK   3
REMARK   3 REFINEMENT.
REMARK   3   PROGRAM     : PHENIX (1.11.1_2575: ???)
REMARK   3   AUTHORS     : Adams,Afonine,Bunkoczi,Burnley,Chen,Dar,Davis,
REMARK   3               : Draizen,Echols,Gildea,Gros,Grosse-Kunstleve,Headd,
REMARK   3               : Hintze,Hung,Ioerger,Liebschner,McCoy,McKee,Moriarty,
REMARK   3               : Oeffner,Poon,Read,Richardson,Richardson,Sacchettini,
REMARK   3               : Sauter,Sobolev,Storoni,Terwilliger,Williams,Zwart
REMARK   3
REMARK   3  REFINEMENT TARGET : ML
REMARK   3  
REMARK   3  DATA USED IN REFINEMENT.
REMARK   3   RESOLUTION RANGE HIGH (ANGSTROMS) : 1.901   
REMARK   3   RESOLUTION RANGE LOW  (ANGSTROMS) : 29.969  
REMARK   3   MIN(FOBS/SIGMA_FOBS)              : 1.34  
REMARK   3   COMPLETENESS FOR RANGE        (%) : 99.82 
REMARK   3   NUMBER OF REFLECTIONS             : 52356     
REMARK   3   NUMBER OF REFLECTIONS (NON-ANOMALOUS) : 52356     
REMARK   3  
REMARK   3  FIT TO DATA USED IN REFINEMENT.
REMARK   3   R VALUE     (WORKING + TEST SET) : 0.1794
REMARK   3   R VALUE            (WORKING SET) : 0.1779
REMARK   3   FREE R VALUE                     : 0.2096
REMARK   3   FREE R VALUE TEST SET SIZE   (%) : 5.04  
REMARK   3   FREE R VALUE TEST SET COUNT      : 2641      
REMARK   3  
REMARK   3  FIT TO DATA USED IN REFINEMENT (IN BINS).
REMARK   3   BIN  RESOLUTION RANGE  COMPL.    NWORK NFREE   RWORK  RFREE  CCWORK CCFREE
REMARK   3     1 29.9725 -  5.0636    1.00     2809   141  0.1814 0.1796   0.924  0.918
REMARK   3     2  5.0636 -  4.0222    1.00     2714   126  0.1372 0.1509   0.950  0.952
REMARK   3     3  4.0222 -  3.5147    1.00     2654   141  0.1531 0.1678   0.938  0.914
REMARK   3     4  3.5147 -  3.1937    1.00     2653   145  0.1827 0.2269   0.917  0.840
REMARK   3     5  3.1937 -  2.9650    1.00     2631   123  0.1865 0.2189   0.905  0.878
REMARK   3     6  2.9650 -  2.7903    1.00     2588   149  0.1879 0.2281   0.913  0.875
REMARK   3     7  2.7903 -  2.6507    1.00     2622   138  0.1823 0.2268   0.917  0.888
REMARK   3     8  2.6507 -  2.5354    1.00     2625   150  0.1824 0.2290   0.912  0.863
REMARK   3     9  2.5354 -  2.4378    1.00     2583   146  0.1812 0.2235   0.912  0.830
REMARK   3    10  2.4378 -  2.3537    1.00     2570   154  0.1864 0.2369   0.907  0.816
REMARK   3    11  2.3537 -  2.2801    1.00     2638   145  0.1905 0.2467   0.908  0.852
REMARK   3    12  2.2801 -  2.2150    1.00     2574   154  0.1962 0.2599   0.894  0.815
REMARK   3    13  2.2150 -  2.1567    1.00     2567   135  0.1962 0.2303   0.896  0.868
REMARK   3    14  2.1567 -  2.1041    1.00     2601   137  0.2067 0.2409   0.884  0.813
REMARK   3    15  2.1041 -  2.0563    1.00     2601   138  0.2140 0.2516   0.874  0.812
REMARK   3    16  2.0563 -  2.0125    1.00     2598   132  0.2116 0.2720   0.869  0.797
REMARK   3    17  2.0125 -  1.9723    1.00     2591   131  0.2198 0.2833   0.859  0.714
REMARK   3    18  1.9723 -  1.9351    1.00     2599   127  0.2445 0.3034   0.838  0.726
REMARK   3    19  1.9351 -  1.9005    0.98     2497   129  0.2604 0.3065   0.802  0.744
REMARK   3  
REMARK   3  BULK SOLVENT MODELLING.
REMARK   3   METHOD USED        : FLAT BULK SOLVENT MODEL
REMARK   3   SOLVENT RADIUS     : 1.11    
REMARK   3   SHRINKAGE RADIUS   : 0.90    
REMARK   3   GRID STEP FACTOR   : 4.00    
REMARK   3  
REMARK   3  ERROR ESTIMATES.
REMARK   3   COORDINATE ERROR (MAXIMUM-LIKELIHOOD BASED)     : 0.22    
REMARK   3   PHASE ERROR (DEGREES, MAXIMUM-LIKELIHOOD BASED) : 21.52   
REMARK   3  
REMARK   3  STRUCTURE FACTORS CALCULATION ALGORITHM : FFT
REMARK   3  
REMARK   3  RESTRAINTS LIBRARY
REMARK   3    GEOSTD + MON.LIB. + CDL v1.2
REMARK   3  
REMARK   3  DEVIATIONS FROM IDEAL VALUES.
REMARK   3                 RMSD     MAX  COUNT
REMARK   3   BOND      :  0.013   0.133   4070
REMARK   3   ANGLE     :  1.217  12.626   5547
REMARK   3   CHIRALITY :  0.063   0.476    625
REMARK   3   PLANARITY :  0.008   0.073    701
REMARK   3   DIHEDRAL  : 14.054 177.726   2377
REMARK   3   MIN NONBONDED DISTANCE : 1.761 
REMARK   3  
REMARK   3  MOLPROBITY STATISTICS.
REMARK   3   ALL-ATOM CLASHSCORE : 5.44
REMARK   3   RAMACHANDRAN PLOT:
REMARK   3     OUTLIERS : 0.41  %
REMARK   3     ALLOWED  : 3.04  %
REMARK   3     FAVORED  : 96.55 %
REMARK   3   ROTAMER OUTLIERS : 1.60 %
REMARK   3   CBETA DEVIATIONS : 0
REMARK   3   PEPTIDE PLANE:
REMARK   3     CIS-PROLINE     : 0
REMARK   3     CIS-GENERAL     : 0
REMARK   3     TWISTED PROLINE : 0
REMARK   3     TWISTED GENERAL : 0
REMARK   3  
REMARK   3  ATOMIC DISPLACEMENT PARAMETERS.
REMARK   3   WILSON B : 33.83
REMARK   3   RMS(B_ISO_OR_EQUIVALENT_BONDED) : 3.98
REMARK   3   ATOMS          NUMBER OF ATOMS
REMARK   3                    ISO.  ANISO. 
REMARK   3    ALL         :   9148       0
REMARK   3    ALL (NO H)  :   4406       0
REMARK   3    SOLVENT     :    413       0
REMARK   3    NON-SOLVENT :   3993       0
REMARK   3    HYDROGENS   :   4742       0
REMARK   3
HELIX    1   1 GLU A   29  LEU A   31  5               Generated by MOE    3
HELIX    2   2 PHE A   52  LYS A   58  1               Generated by MOE    7
HELIX    3   3 GLY A   68  ASP A   74  1               Generated by MOE    7
HELIX    4   4 ARG A   80  SER A   82  5               Generated by MOE    3
HELIX    5   5 PRO A   97  LYS A  105  1               Generated by MOE    9
HELIX    6   6 ASP A  120  GLU A  134  1               Generated by MOE   15
HELIX    7   7 PHE A  152  GLN A  164  1               Generated by MOE   13
HELIX    8   8 ALA A  165  HIS A  167  5               Generated by MOE    3
HELIX    9   9 GLU B   29  LEU B   31  5               Generated by MOE    3
HELIX   10  10 PHE B   52  LYS B   58  1               Generated by MOE    7
HELIX   11  11 GLY B   68  LEU B   75  1               Generated by MOE    8
HELIX   12  12 ARG B   80  SER B   82  5               Generated by MOE    3
HELIX   13  13 PHE B   92  SER B   94  5               Generated by MOE    3
HELIX   14  14 PRO B   97  LYS B  105  1               Generated by MOE    9
HELIX   15  15 ASP B  120  GLU B  134  1               Generated by MOE   15
HELIX   16  16 PHE B  152  ILE B  168  1               Generated by MOE   17
SHEET    1       HIS A  23  PHE A  25                  Generated by MOE
SHEET    2       TYR A  39  VAL A  43                  Generated by MOE
SHEET    3       LEU A  61  ALA A  65                  Generated by MOE
SHEET    4       PHE A  87  GLY A  90                  Generated by MOE
SHEET    5       ASP A 109  SER A 112                  Generated by MOE
SHEET    6       VAL A 141  LEU A 145                  Generated by MOE
SHEET    7       ILE A 173  ILE A 176                  Generated by MOE
SHEET    8       GLN A 177  GLN A 177                  Generated by MOE
SHEET    9       SER A 180  LEU A 185                  Generated by MOE
SHEET   10       GLY A 188  LYS A 189                  Generated by MOE
SHEET   11       HIS A 190  LEU A 192                  Generated by MOE
SHEET   12       HIS A 193  HIS A 193                  Generated by MOE
SHEET   13       GLU A 199  ILE A 206                  Generated by MOE
SHEET   14       CYS A 212  THR A 218                  Generated by MOE
SHEET   15       ASP A 227  LEU A 229                  Generated by MOE
SHEET   16       SER A 236  ASN A 239                  Generated by MOE
SHEET   17       LEU A 246  THR A 251                  Generated by MOE
SHEET   18       LEU A 255  ILE A 261                  Generated by MOE
SHEET   19       GLU B  22  PHE B  25                  Generated by MOE
SHEET   20       TYR B  39  VAL B  43                  Generated by MOE
SHEET   21       LEU B  61  ALA B  65                  Generated by MOE
SHEET   22       PHE B  87  GLY B  90                  Generated by MOE
SHEET   23       ASP B 109  SER B 112                  Generated by MOE
SHEET   24       VAL B 141  LEU B 145                  Generated by MOE
SHEET   25       ILE B 173  ILE B 176                  Generated by MOE
SHEET   26       GLN B 177  GLN B 177                  Generated by MOE
SHEET   27       SER B 180  LEU B 185                  Generated by MOE
SHEET   28       GLY B 188  GLY B 188                  Generated by MOE
SHEET   29       LYS B 189  LEU B 192                  Generated by MOE
SHEET   30       HIS B 193  HIS B 193                  Generated by MOE
SHEET   31       GLU B 199  ILE B 206                  Generated by MOE
SHEET   32       CYS B 212  THR B 218                  Generated by MOE
SHEET   33       ASP B 227  LEU B 229                  Generated by MOE
SHEET   34       SER B 236  ASN B 239                  Generated by MOE
SHEET   35       LEU B 246  THR B 251                  Generated by MOE
SHEET   36       LEU B 255  ILE B 261                  Generated by MOE
CRYST1   89.800   89.800  141.100  90.00  90.00 120.00 P 31 2 1
SCALE1      0.011136  0.006429  0.000000        0.00000
SCALE2      0.000000  0.012859  0.000000        0.00000
SCALE3      0.000000  0.000000  0.007087        0.00000
ATOM      1  N   HIS A  10      32.490  76.279  65.097  1.00 54.25           N
ATOM      2  CA  HIS A  10      31.745  76.772  63.925  1.00 53.67           C
ATOM      3  C   HIS A  10      32.512  77.893  63.229  1.00 51.50           C
ATOM      4  O   HIS A  10      33.295  78.620  63.859  1.00 54.84           O
ATOM      5  CB  HIS A  10      30.349  77.291  64.323  1.00 47.79           C
ATOM      6  CG  HIS A  10      29.484  76.264  64.985  1.00 48.55           C
ATOM      7  ND1 HIS A  10      28.823  75.284  64.279  1.00 44.56           N
ATOM      8  CD2 HIS A  10      29.159  76.078  66.288  1.00 47.11           C
ATOM      9  CE1 HIS A  10      28.142  74.526  65.120  1.00 47.81           C
ATOM     10  NE2 HIS A  10      28.321  74.993  66.343  1.00 44.79           N
ATOM     11  H1  HIS A  10      31.983  75.589  65.532  1.00 65.10           H
ATOM     12  H2  HIS A  10      32.637  77.003  65.711  1.00 65.10           H
ATOM     13  HA  HIS A  10      31.630  76.046  63.292  1.00 64.40           H
ATOM     14  HB2 HIS A  10      29.889  77.594  63.524  1.00 57.35           H
ATOM     15  HB3 HIS A  10      30.455  78.031  64.940  1.00 57.35           H
ATOM     16  HD2 HIS A  10      29.450  76.589  67.008  1.00 56.53           H
ATOM     17  HE1 HIS A  10      27.613  73.797  64.888  1.00 57.38           H
ATOM     18  HE2 HIS A  10      27.976  74.664  67.059  1.00 53.75           H
ATOM     19  N   SER A  11      32.258  78.060  61.941  1.00 46.99           N
ATOM     20  CA  SER A  11      32.812  79.195  61.226  1.00 54.45           C
ATOM     21  C   SER A  11      32.036  80.451  61.588  1.00 51.24           C
ATOM     22  O   SER A  11      30.879  80.393  62.019  1.00 48.01           O
ATOM     23  CB  SER A  11      32.755  78.971  59.713  1.00 57.28           C
ATOM     24  OG  SER A  11      31.398  78.868  59.276  1.00 58.18           O
ATOM     25  H   SER A  11      31.772  77.536  61.463  1.00 56.39           H
ATOM     26  HA  SER A  11      33.738  79.320  61.485  1.00 65.34           H
ATOM     27  HB2 SER A  11      33.177  79.722  59.265  1.00 68.73           H
ATOM     28  HB3 SER A  11      33.222  78.149  59.496  1.00 68.73           H
ATOM     29  HG  SER A  11      31.371  78.745  58.445  1.00 69.81           H
ATOM     30  N   SER A  12      32.685  81.595  61.400  1.00 49.25           N
ATOM     31  CA  SER A  12      32.074  82.887  61.677  1.00 49.63           C
ATOM     32  C   SER A  12      32.262  83.800  60.476  1.00 48.08           C
ATOM     33  O   SER A  12      33.053  83.517  59.569  1.00 56.31           O
ATOM     34  CB  SER A  12      32.671  83.509  62.949  1.00 51.25           C
ATOM     35  OG  SER A  12      34.042  83.780  62.746  1.00 60.71           O
ATOM     36  H   SER A  12      33.492  81.648  61.108  1.00 59.10           H
ATOM     37  HA  SER A  12      31.122  82.765  61.818  1.00 59.55           H
ATOM     38  HB2 SER A  12      32.207  84.338  63.147  1.00 61.50           H
ATOM     39  HB3 SER A  12      32.574  82.886  63.685  1.00 61.50           H
ATOM     40  HG  SER A  12      34.373  84.120  63.439  1.00 72.85           H
ATOM     41  N   GLY A  13      31.513  84.896  60.462  1.00 40.23           N
ATOM     42  CA  GLY A  13      31.531  85.793  59.330  1.00 44.17           C
ATOM     43  C   GLY A  13      30.570  85.349  58.244  1.00 45.07           C
ATOM     44  O   GLY A  13      29.707  84.493  58.438  1.00 40.63           O
ATOM     45  H   GLY A  13      30.988  85.138  61.098  1.00 48.27           H
ATOM     46  HA2 GLY A  13      31.282  86.685  59.618  1.00 53.01           H
ATOM     47  HA3 GLY A  13      32.425  85.827  58.957  1.00 53.01           H
ATOM     48  N   LEU A  14      30.717  85.961  57.074  1.00 43.39           N
ATOM     49  CA  LEU A  14      29.849  85.624  55.952  1.00 42.69           C
ATOM     50  C   LEU A  14      30.204  84.231  55.455  1.00 46.67           C
ATOM     51  O   LEU A  14      31.381  83.916  55.278  1.00 44.98           O
ATOM     52  CB  LEU A  14      29.989  86.657  54.842  1.00 46.29           C
ATOM     53  CG  LEU A  14      29.324  88.022  55.047  1.00 49.62           C
ATOM     54  CD1 LEU A  14      29.751  88.989  53.921  1.00 47.48           C
ATOM     55  CD2 LEU A  14      27.801  87.885  55.082  1.00 46.77           C
ATOM     56  H   LEU A  14      31.304  86.567  56.905  1.00 52.06           H
ATOM     57  HA  LEU A  14      28.926  85.617  56.249  1.00 51.23           H
ATOM     58  HB2 LEU A  14      30.936  86.822  54.705  1.00 55.54           H
ATOM     59  HB3 LEU A  14      29.614  86.278  54.032  1.00 55.54           H
ATOM     60  HG  LEU A  14      29.615  88.395  55.894  1.00 59.54           H
ATOM     61 HD11 LEU A  14      29.323  89.848  54.063  1.00 56.98           H
ATOM     62 HD12 LEU A  14      30.716  89.092  53.943  1.00 56.98           H
ATOM     63 HD13 LEU A  14      29.477  88.620  53.067  1.00 56.98           H
ATOM     64 HD21 LEU A  14      27.409  88.762  55.212  1.00 56.12           H
ATOM     65 HD22 LEU A  14      27.499  87.509  54.240  1.00 56.12           H
ATOM     66 HD23 LEU A  14      27.554  87.299  55.814  1.00 56.12           H
ATOM     67  N   VAL A  15      29.198  83.373  55.303  1.00 42.48           N
ATOM     68  CA  VAL A  15      29.418  82.011  54.818  1.00 45.51           C
ATOM     69  C   VAL A  15      28.408  81.709  53.711  1.00 43.11           C
ATOM     70  O   VAL A  15      27.270  82.196  53.743  1.00 38.43           O
ATOM     71  CB  VAL A  15      29.355  80.973  55.963  1.00 41.98           C
ATOM     72  CG1 VAL A  15      30.441  81.264  56.989  1.00 49.29           C
ATOM     73  CG2 VAL A  15      27.993  80.936  56.633  1.00 38.85           C
ATOM     74  H   VAL A  15      28.375  83.555  55.474  1.00 50.97           H
ATOM     75  HA  VAL A  15      30.304  81.961  54.428  1.00 54.62           H
ATOM     76  HB  VAL A  15      29.526  80.093  55.594  1.00 50.37           H
ATOM     77 HG11 VAL A  15      30.388  80.605  57.699  1.00 59.15           H
ATOM     78 HG12 VAL A  15      31.307  81.214  56.555  1.00 59.15           H
ATOM     79 HG13 VAL A  15      30.303  82.153  57.352  1.00 59.15           H
ATOM     80 HG21 VAL A  15      28.008  80.272  57.341  1.00 46.62           H
ATOM     81 HG22 VAL A  15      27.800  81.811  57.005  1.00 46.62           H
ATOM     82 HG23 VAL A  15      27.323  80.701  55.973  1.00 46.62           H
ATOM     83  N   PRO A  16      28.799  80.973  52.677  1.00 41.81           N
ATOM     84  CA  PRO A  16      27.843  80.608  51.628  1.00 44.42           C
ATOM     85  C   PRO A  16      26.988  79.441  52.086  1.00 40.00           C
ATOM     86  O   PRO A  16      27.445  78.538  52.793  1.00 40.94           O
ATOM     87  CB  PRO A  16      28.750  80.232  50.447  1.00 42.46           C
ATOM     88  CG  PRO A  16      29.943  79.622  51.135  1.00 43.07           C
ATOM     89  CD  PRO A  16      30.147  80.458  52.384  1.00 48.90           C
ATOM     90  HA  PRO A  16      27.281  81.363  51.390  1.00 53.31           H
ATOM     91  HB2 PRO A  16      28.306  79.585  49.876  1.00 50.95           H
ATOM     92  HB3 PRO A  16      29.001  81.027  49.950  1.00 50.95           H
ATOM     93  HG2 PRO A  16      29.750  78.700  51.367  1.00 51.69           H
ATOM     94  HG3 PRO A  16      30.718  79.676  50.555  1.00 51.69           H
ATOM     95  HD2 PRO A  16      30.463  79.903  53.115  1.00 58.69           H
ATOM     96  HD3 PRO A  16      30.757  81.191  52.205  1.00 58.69           H
ATOM     97  N   ARG A  17      25.719  79.496  51.724  1.00 40.38           N
ATOM     98  CA  ARG A  17      24.763  78.486  52.118  1.00 41.46           C
ATOM     99  C   ARG A  17      23.817  78.204  50.958  1.00 42.78           C
ATOM    100  O   ARG A  17      23.545  79.067  50.115  1.00 39.72           O
ATOM    101  CB  ARG A  17      23.948  78.940  53.349  1.00 40.83           C
ATOM    102  CG  ARG A  17      24.795  79.209  54.592  1.00 39.01           C
ATOM    103  CD  ARG A  17      25.369  77.956  55.203  1.00 42.21           C
ATOM    104  NE  ARG A  17      24.294  77.049  55.596  1.00 49.64           N
ATOM    105  CZ  ARG A  17      24.472  75.929  56.287  1.00 46.94           C
ATOM    106  NH1 ARG A  17      25.696  75.572  56.666  1.00 46.47           N
ATOM    107  NH2 ARG A  17      23.419  75.168  56.584  1.00 48.29           N1+
ATOM    108  H   ARG A  17      25.383  80.123  51.240  1.00 48.46           H
ATOM    109  HA  ARG A  17      25.231  77.666  52.341  1.00 49.75           H
ATOM    110  HB2 ARG A  17      23.479  79.759  53.128  1.00 49.00           H
ATOM    111  HB3 ARG A  17      23.309  78.245  53.573  1.00 49.00           H
ATOM    112  HG2 ARG A  17      25.535  79.788  54.349  1.00 46.81           H
ATOM    113  HG3 ARG A  17      24.243  79.642  55.261  1.00 46.81           H
ATOM    114  HD2 ARG A  17      25.930  77.505  54.553  1.00 50.65           H
ATOM    115  HD3 ARG A  17      25.882  78.186  55.993  1.00 50.65           H
ATOM    116  HE  ARG A  17      23.492  77.254  55.365  1.00 59.57           H
ATOM    117 HH11 ARG A  17      26.370  76.067  56.466  1.00 55.77           H
ATOM    118 HH12 ARG A  17      25.813  74.846  57.113  1.00 55.77           H
ATOM    119 HH21 ARG A  17      22.631  75.407  56.336  1.00 57.95           H
ATOM    120 HH22 ARG A  17      23.526  74.442  57.033  1.00 57.95           H
ATOM    121  N   GLY A  18      23.298  76.987  50.940  1.00 44.03           N
ATOM    122  CA  GLY A  18      22.154  76.711  50.096  1.00 48.90           C
ATOM    123  C   GLY A  18      22.476  76.359  48.662  1.00 43.26           C
ATOM    124  O   GLY A  18      21.577  76.355  47.816  1.00 42.35           O
ATOM    125  H   GLY A  18      23.583  76.317  51.398  1.00 52.84           H
ATOM    126  HA2 GLY A  18      21.654  75.972  50.478  1.00 58.68           H
ATOM    127  HA3 GLY A  18      21.575  77.489  50.088  1.00 58.68           H
ATOM    128  N   SER A  19      23.724  76.069  48.355  1.00 42.79           N
ATOM    129  CA  SER A  19      24.059  75.738  46.977  1.00 47.55           C
ATOM    130  C   SER A  19      23.830  74.251  46.694  1.00 47.25           C
ATOM    131  O   SER A  19      23.689  73.426  47.596  1.00 42.52           O
ATOM    132  CB  SER A  19      25.506  76.105  46.679  1.00 41.90           C
ATOM    133  OG  SER A  19      26.315  75.004  46.885  1.00 46.34           O
ATOM    134  H   SER A  19      24.384  76.054  48.906  1.00 51.35           H
ATOM    135  HA  SER A  19      23.489  76.249  46.381  1.00 57.06           H
ATOM    136  HB2 SER A  19      25.581  76.388  45.754  1.00 50.28           H
ATOM    137  HB3 SER A  19      25.783  76.821  47.272  1.00 50.28           H
ATOM    138  HG  SER A  19      27.115  75.201  46.723  1.00 55.61           H
ATOM    139  N   HIS A  20      23.793  73.929  45.406  1.00 46.53           N
ATOM    140  CA  HIS A  20      23.596  72.574  44.923  1.00 45.95           C
ATOM    141  C   HIS A  20      24.406  72.472  43.637  1.00 44.34           C
ATOM    142  O   HIS A  20      24.758  73.489  43.037  1.00 40.79           O
ATOM    143  CB  HIS A  20      22.098  72.292  44.690  1.00 40.44           C
ATOM    144  CG  HIS A  20      21.516  73.115  43.583  1.00 50.78           C
ATOM    145  ND1 HIS A  20      20.954  74.359  43.787  1.00 50.51           N
ATOM    146  CD2 HIS A  20      21.472  72.901  42.244  1.00 46.47           C
ATOM    147  CE1 HIS A  20      20.579  74.871  42.626  1.00 49.42           C
ATOM    148  NE2 HIS A  20      20.883  74.005  41.673  1.00 51.66           N
ATOM    149  H   HIS A  20      23.884  74.502  44.772  1.00 55.84           H
ATOM    150  HA  HIS A  20      23.942  71.937  45.568  1.00 55.14           H
ATOM    151  HB2 HIS A  20      21.609  72.494  45.503  1.00 48.53           H
ATOM    152  HB3 HIS A  20      21.986  71.356  44.459  1.00 48.53           H
ATOM    153  HD2 HIS A  20      21.786  72.150  41.795  1.00 55.77           H
ATOM    154  HE1 HIS A  20      20.161  75.692  42.503  1.00 59.30           H
ATOM    155  HE2 HIS A  20      20.722  74.108  40.835  1.00 61.99           H
ATOM    156  N   MET A  21      24.748  71.249  43.236  1.00 46.00           N
ATOM    157  CA  MET A  21      25.586  71.045  42.057  1.00 43.44           C
ATOM    158  C   MET A  21      24.724  70.899  40.807  1.00 38.27           C
ATOM    159  O   MET A  21      23.631  70.335  40.861  1.00 36.14           O
ATOM    160  CB  MET A  21      26.464  69.810  42.235  1.00 45.07           C
ATOM    161  CG  MET A  21      27.427  69.880  43.410  1.00 43.92           C
ATOM    162  SD  MET A  21      28.566  71.266  43.377  1.00 50.23           S
ATOM    163  CE  MET A  21      29.608  70.962  41.985  1.00 52.32           C
ATOM    164  H   MET A  21      24.509  70.523  43.629  1.00 55.20           H
ATOM    165  HA  MET A  21      26.169  71.813  41.949  1.00 52.13           H
ATOM    166  HB2 MET A  21      25.890  69.039  42.372  1.00 54.08           H
ATOM    167  HB3 MET A  21      26.991  69.685  41.430  1.00 54.08           H
ATOM    168  HG2 MET A  21      26.911  69.946  44.228  1.00 52.70           H
ATOM    169  HG3 MET A  21      27.956  69.067  43.424  1.00 52.70           H
ATOM    170  HE1 MET A  21      30.253  71.682  41.911  1.00 62.79           H
ATOM    171  HE2 MET A  21      30.067  70.117  42.114  1.00 62.79           H
ATOM    172  HE3 MET A  21      29.061  70.923  41.185  1.00 62.79           H
ATOM    173  N   GLU A  22      25.195  71.466  39.699  1.00 34.06           N
ATOM    174  CA  GLU A  22      24.589  71.273  38.385  1.00 34.24           C
ATOM    175  C   GLU A  22      25.683  70.877  37.409  1.00 39.82           C
ATOM    176  O   GLU A  22      26.850  71.235  37.588  1.00 36.34           O
ATOM    177  CB  GLU A  22      23.872  72.534  37.881  1.00 36.81           C
ATOM    178  CG  GLU A  22      22.690  72.910  38.798  1.00 40.02           C
ATOM    179  CD  GLU A  22      21.863  74.102  38.353  1.00 42.51           C
ATOM    180  OE1 GLU A  22      21.074  74.599  39.199  1.00 44.05           O
ATOM    181  OE2 GLU A  22      22.008  74.550  37.201  1.00 39.41           O1-
ATOM    182  H   GLU A  22      25.884  71.980  39.684  1.00 40.88           H
ATOM    183  HA  GLU A  22      23.942  70.552  38.431  1.00 41.09           H
ATOM    184  HB2 GLU A  22      24.497  73.275  37.869  1.00 44.17           H
ATOM    185  HB3 GLU A  22      23.527  72.371  36.989  1.00 44.17           H
ATOM    186  HG2 GLU A  22      22.093  72.148  38.855  1.00 48.03           H
ATOM    187  HG3 GLU A  22      23.040  73.113  39.679  1.00 48.03           H
ATOM    188  N   HIS A  23      25.311  70.137  36.371  1.00 36.28           N
ATOM    189  CA  HIS A  23      26.294  69.735  35.382  1.00 34.84           C
ATOM    190  C   HIS A  23      26.237  70.712  34.210  1.00 31.44           C
ATOM    191  O   HIS A  23      25.256  70.737  33.445  1.00 30.27           O
ATOM    192  CB  HIS A  23      26.105  68.296  34.908  1.00 37.13           C
ATOM    193  CG  HIS A  23      27.268  67.863  34.064  1.00 51.19           C
ATOM    194  ND1 HIS A  23      27.322  68.088  32.701  1.00 53.04           N
ATOM    195  CD2 HIS A  23      28.487  67.369  34.410  1.00 50.06           C
ATOM    196  CE1 HIS A  23      28.495  67.691  32.234  1.00 51.17           C
ATOM    197  NE2 HIS A  23      29.223  67.262  33.249  1.00 50.77           N
ATOM    198  H   HIS A  23      24.511  69.861  36.219  1.00 43.54           H
ATOM    199  HA  HIS A  23      27.177  69.801  35.778  1.00 41.81           H
ATOM    200  HB2 HIS A  23      25.298  68.235  34.373  1.00 44.56           H
ATOM    201  HB3 HIS A  23      26.047  67.707  35.676  1.00 44.56           H
ATOM    202  HD2 HIS A  23      28.767  67.135  35.265  1.00 60.07           H
ATOM    203  HE1 HIS A  23      28.761  67.712  31.343  1.00 61.40           H
ATOM    204  HE2 HIS A  23      30.018  66.939  33.191  1.00 60.93           H
ATOM    205  N   ALA A  24      27.285  71.505  34.079  1.00 29.67           N
ATOM    206  CA  ALA A  24      27.419  72.475  33.011  1.00 31.56           C
ATOM    207  C   ALA A  24      28.146  71.844  31.834  1.00 33.02           C
ATOM    208  O   ALA A  24      29.113  71.093  32.008  1.00 32.84           O
ATOM    209  CB  ALA A  24      28.196  73.702  33.476  1.00 32.39           C
ATOM    210  H   ALA A  24      27.955  71.498  34.618  1.00 35.61           H
ATOM    211  HA  ALA A  24      26.539  72.758  32.716  1.00 37.87           H
ATOM    212  HB1 ALA A  24      28.267  74.329  32.739  1.00 38.87           H
ATOM    213  HB2 ALA A  24      27.722  74.114  34.216  1.00 38.87           H
ATOM    214  HB3 ALA A  24      29.081  73.426  33.762  1.00 38.87           H
ATOM    215  N   PHE A  25      27.692  72.189  30.641  1.00 32.65           N
ATOM    216  CA  PHE A  25      28.189  71.584  29.411  1.00 31.50           C
ATOM    217  C   PHE A  25      27.813  72.468  28.240  1.00 32.84           C
ATOM    218  O   PHE A  25      26.712  73.023  28.202  1.00 33.14           O
ATOM    219  CB  PHE A  25      27.578  70.193  29.258  1.00 31.55           C
ATOM    220  CG  PHE A  25      28.242  69.321  28.221  1.00 28.44           C
ATOM    221  CD1 PHE A  25      27.503  68.748  27.190  1.00 28.82           C
ATOM    222  CD2 PHE A  25      29.597  69.041  28.294  1.00 36.53           C
ATOM    223  CE1 PHE A  25      28.106  67.929  26.245  1.00 32.66           C
ATOM    224  CE2 PHE A  25      30.201  68.222  27.336  1.00 40.97           C
ATOM    225  CZ  PHE A  25      29.439  67.671  26.324  1.00 31.38           C
ATOM    226  H   PHE A  25      27.083  72.783  30.512  1.00 39.18           H
ATOM    227  HA  PHE A  25      29.155  71.503  29.448  1.00 37.80           H
ATOM    228  HB2 PHE A  25      27.638  69.733  30.110  1.00 37.86           H
ATOM    229  HB3 PHE A  25      26.646  70.290  29.006  1.00 37.86           H
ATOM    230  HD1 PHE A  25      26.591  68.918  27.131  1.00 34.58           H
ATOM    231  HD2 PHE A  25      30.109  69.410  28.976  1.00 43.84           H
ATOM    232  HE1 PHE A  25      27.600  67.559  25.558  1.00 39.19           H
ATOM    233  HE2 PHE A  25      31.112  68.041  27.386  1.00 49.17           H
ATOM    234  HZ  PHE A  25      29.842  67.126  25.687  1.00 37.65           H
ATOM    235  N   THR A  26      28.733  72.586  27.282  1.00 28.83           N
ATOM    236  CA  THR A  26      28.502  73.261  26.015  1.00 30.94           C
ATOM    237  C   THR A  26      28.609  72.213  24.911  1.00 34.84           C
ATOM    238  O   THR A  26      29.715  71.916  24.434  1.00 29.77           O
ATOM    239  CB  THR A  26      29.519  74.373  25.831  1.00 30.99           C
ATOM    240  OG1 THR A  26      29.548  75.198  27.018  1.00 34.06           O
ATOM    241  CG2 THR A  26      29.195  75.203  24.599  1.00 33.14           C
ATOM    242  H   THR A  26      29.528  72.267  27.351  1.00 34.59           H
ATOM    243  HA  THR A  26      27.610  73.643  26.001  1.00 37.13           H
ATOM    244  HB  THR A  26      30.395  73.979  25.702  1.00 37.19           H
ATOM    245  HG1 THR A  26      30.109  75.816  26.924  1.00 40.87           H
ATOM    246 HG21 THR A  26      29.851  75.909  24.493  1.00 39.77           H
ATOM    247 HG22 THR A  26      29.206  74.641  23.809  1.00 39.77           H
ATOM    248 HG23 THR A  26      28.315  75.601  24.690  1.00 39.77           H
ATOM    249  N   PRO A  27      27.492  71.631  24.476  1.00 28.26           N
ATOM    250  CA  PRO A  27      27.567  70.495  23.546  1.00 29.87           C
ATOM    251  C   PRO A  27      28.320  70.764  22.248  1.00 30.26           C
ATOM    252  O   PRO A  27      29.024  69.867  21.775  1.00 29.87           O
ATOM    253  CB  PRO A  27      26.081  70.184  23.279  1.00 31.59           C
ATOM    254  CG  PRO A  27      25.369  70.686  24.424  1.00 32.49           C
ATOM    255  CD  PRO A  27      26.099  71.911  24.859  1.00 30.98           C
ATOM    256  HA  PRO A  27      27.971  69.733  23.990  1.00 35.85           H
ATOM    257  HB2 PRO A  27      25.794  70.637  22.472  1.00 37.91           H
ATOM    258  HB3 PRO A  27      25.960  69.225  23.195  1.00 37.91           H
ATOM    259  HG2 PRO A  27      24.459  70.904  24.170  1.00 38.99           H
ATOM    260  HG3 PRO A  27      25.375  70.019  25.128  1.00 38.99           H
ATOM    261  HD2 PRO A  27      25.767  72.689  24.384  1.00 37.18           H
ATOM    262  HD3 PRO A  27      26.028  72.024  25.820  1.00 37.18           H
ATOM    263  N   LEU A  28      28.186  71.943  21.628  1.00 25.85           N
ATOM    264  CA  LEU A  28      28.812  72.165  20.328  1.00 27.16           C
ATOM    265  C   LEU A  28      30.156  72.868  20.414  1.00 26.74           C
ATOM    266  O   LEU A  28      30.695  73.277  19.378  1.00 32.46           O
ATOM    267  CB  LEU A  28      27.876  72.964  19.422  1.00 29.25           C
ATOM    268  CG  LEU A  28      26.560  72.267  19.146  1.00 31.78           C
ATOM    269  CD1 LEU A  28      25.738  73.096  18.216  1.00 34.30           C
ATOM    270  CD2 LEU A  28      26.756  70.888  18.562  1.00 30.58           C
ATOM    271  H   LEU A  28      27.746  72.615  21.935  1.00 31.02           H
ATOM    272  HA  LEU A  28      28.961  71.304  19.908  1.00 32.60           H
ATOM    273  HB2 LEU A  28      27.679  73.813  19.847  1.00 35.10           H
ATOM    274  HB3 LEU A  28      28.317  73.115  18.572  1.00 35.10           H
ATOM    275  HG  LEU A  28      26.070  72.174  19.978  1.00 38.14           H
ATOM    276 HD11 LEU A  28      24.898  72.641  18.046  1.00 41.16           H
ATOM    277 HD12 LEU A  28      25.570  73.958  18.627  1.00 41.16           H
ATOM    278 HD13 LEU A  28      26.225  73.214  17.385  1.00 41.16           H
ATOM    279 HD21 LEU A  28      25.887  70.486  18.404  1.00 36.69           H
ATOM    280 HD22 LEU A  28      27.242  70.966  17.726  1.00 36.69           H
ATOM    281 HD23 LEU A  28      27.261  70.349  19.189  1.00 36.69           H
ATOM    282  N   GLU A  29      30.726  72.980  21.607  1.00 30.62           N
ATOM    283  CA  GLU A  29      32.013  73.661  21.741  1.00 34.80           C
ATOM    284  C   GLU A  29      33.092  73.034  20.867  1.00 37.52           C
ATOM    285  O   GLU A  29      33.874  73.792  20.261  1.00 37.93           O
ATOM    286  CB  GLU A  29      32.463  73.673  23.206  1.00 33.16           C
ATOM    287  CG  GLU A  29      33.692  74.579  23.434  1.00 39.88           C
ATOM    288  CD  GLU A  29      34.116  74.607  24.904  1.00 47.21           C
ATOM    289  OE1 GLU A  29      33.413  73.976  25.744  1.00 49.27           O
ATOM    290  OE2 GLU A  29      35.151  75.242  25.217  1.00 44.88           O1-
ATOM    291  H   GLU A  29      30.398  72.679  22.343  1.00 36.75           H
ATOM    292  HA  GLU A  29      31.906  74.583  21.459  1.00 41.76           H
ATOM    293  HB2 GLU A  29      31.737  74.004  23.758  1.00 39.80           H
ATOM    294  HB3 GLU A  29      32.699  72.771  23.473  1.00 39.80           H
ATOM    295  HG2 GLU A  29      34.436  74.244  22.910  1.00 47.86           H
ATOM    296  HG3 GLU A  29      33.474  75.485  23.165  1.00 47.86           H
ATOM    297  N   PRO A  30      33.158  71.713  20.707  1.00 33.54           N
ATOM    298  CA  PRO A  30      34.201  71.137  19.842  1.00 33.90           C
ATOM    299  C   PRO A  30      34.123  71.606  18.407  1.00 35.28           C
ATOM    300  O   PRO A  30      35.129  71.543  17.695  1.00 38.49           O
ATOM    301  CB  PRO A  30      33.950  69.637  19.946  1.00 36.63           C
ATOM    302  CG  PRO A  30      33.113  69.439  21.205  1.00 37.94           C
ATOM    303  CD  PRO A  30      32.284  70.681  21.296  1.00 30.69           C
ATOM    304  HA  PRO A  30      35.080  71.339  20.198  1.00 40.68           H
ATOM    305  HB2 PRO A  30      33.464  69.334  19.163  1.00 43.95           H
ATOM    306  HB3 PRO A  30      34.797  69.170  20.023  1.00 43.95           H
ATOM    307  HG2 PRO A  30      32.551  68.654  21.107  1.00 45.53           H
ATOM    308  HG3 PRO A  30      33.695  69.354  21.977  1.00 45.53           H
ATOM    309  HD2 PRO A  30      31.472  70.585  20.774  1.00 36.83           H
ATOM    310  HD3 PRO A  30      32.089  70.891  22.223  1.00 36.83           H
ATOM    311  N   LEU A  31      32.976  72.104  17.956  1.00 31.97           N
ATOM    312  CA  LEU A  31      32.855  72.557  16.588  1.00 34.12           C
ATOM    313  C   LEU A  31      33.438  73.947  16.382  1.00 41.89           C
ATOM    314  O   LEU A  31      33.537  74.388  15.243  1.00 39.65           O
ATOM    315  CB  LEU A  31      31.394  72.551  16.135  1.00 33.42           C
ATOM    316  CG  LEU A  31      30.689  71.179  16.290  1.00 37.42           C
ATOM    317  CD1 LEU A  31      29.262  71.230  15.775  1.00 34.09           C
ATOM    318  CD2 LEU A  31      31.432  70.045  15.616  1.00 35.29           C
ATOM    319  H   LEU A  31      32.259  72.187  18.424  1.00 38.36           H
ATOM    320  HA  LEU A  31      33.343  71.945  16.015  1.00 40.94           H
ATOM    321  HB2 LEU A  31      30.901  73.198  16.664  1.00 40.10           H
ATOM    322  HB3 LEU A  31      31.358  72.798  15.198  1.00 40.10           H
ATOM    323  HG  LEU A  31      30.644  70.969  17.236  1.00 44.90           H
ATOM    324 HD11 LEU A  31      28.855  70.356  15.888  1.00 40.91           H
ATOM    325 HD12 LEU A  31      28.767  71.893  16.281  1.00 40.91           H
ATOM    326 HD13 LEU A  31      29.273  71.471  14.836  1.00 40.91           H
ATOM    327 HD21 LEU A  31      30.939  69.220  15.751  1.00 42.35           H
ATOM    328 HD22 LEU A  31      31.506  70.235  14.668  1.00 42.35           H
ATOM    329 HD23 LEU A  31      32.316  69.970  16.008  1.00 42.35           H
ATOM    330  N   LEU A  32      33.841  74.622  17.421  1.00 45.29           N
ATOM    331  CA  LEU A  32      34.287  75.988  17.244  1.00 44.18           C
ATOM    332  C   LEU A  32      35.730  76.038  16.744  1.00 44.62           C
ATOM    333  O   LEU A  32      36.542  75.184  17.103  1.00 46.15           O
ATOM    334  CB  LEU A  32      34.185  76.751  18.554  1.00 37.56           C
ATOM    335  CG  LEU A  32      32.757  77.117  18.956  1.00 37.01           C
ATOM    336  CD1 LEU A  32      32.713  77.697  20.369  1.00 40.80           C
ATOM    337  CD2 LEU A  32      32.150  78.092  17.972  1.00 42.17           C
ATOM    338  H   LEU A  32      33.869  74.328  18.229  1.00 54.35           H
ATOM    339  HA  LEU A  32      33.722  76.428  16.589  1.00 53.01           H
ATOM    340  HB2 LEU A  32      34.560  76.205  19.262  1.00 45.07           H
ATOM    341  HB3 LEU A  32      34.690  77.576  18.474  1.00 45.07           H
ATOM    342  HG  LEU A  32      32.214  76.313  18.949  1.00 44.41           H
ATOM    343 HD11 LEU A  32      31.794  77.917  20.591  1.00 48.96           H
ATOM    344 HD12 LEU A  32      33.055  77.037  20.992  1.00 48.96           H
ATOM    345 HD13 LEU A  32      33.261  78.496  20.399  1.00 48.96           H
ATOM    346 HD21 LEU A  32      31.246  78.304  18.254  1.00 50.61           H
ATOM    347 HD22 LEU A  32      32.689  78.898  17.954  1.00 50.61           H
ATOM    348 HD23 LEU A  32      32.135  77.684  17.092  1.00 50.61           H
ATOM    349  N   PRO A  33      36.068  77.055  15.942  1.00 45.61           N
ATOM    350  CA  PRO A  33      37.437  77.135  15.387  1.00 53.09           C
ATOM    351  C   PRO A  33      38.501  77.251  16.446  1.00 53.68           C
ATOM    352  O   PRO A  33      39.543  76.586  16.363  1.00 59.92           O
ATOM    353  CB  PRO A  33      37.388  78.400  14.527  1.00 55.08           C
ATOM    354  CG  PRO A  33      35.928  78.613  14.231  1.00 52.45           C
ATOM    355  CD  PRO A  33      35.229  78.171  15.478  1.00 46.89           C
ATOM    356  HA  PRO A  33      37.622  76.367  14.824  1.00 63.71           H
ATOM    357  HB2 PRO A  33      37.750  79.149  15.025  1.00 66.09           H
ATOM    358  HB3 PRO A  33      37.887  78.258  13.707  1.00 66.09           H
ATOM    359  HG2 PRO A  33      35.762  79.552  14.056  1.00 62.94           H
ATOM    360  HG3 PRO A  33      35.663  78.068  13.474  1.00 62.94           H
ATOM    361  HD2 PRO A  33      35.220  78.885  16.134  1.00 56.26           H
ATOM    362  HD3 PRO A  33      34.333  77.860  15.273  1.00 56.26           H
ATOM    363  N   THR A  34      38.246  78.077  17.456  1.00 57.03           N
ATOM    364  CA  THR A  34      39.173  78.344  18.542  1.00 58.86           C
ATOM    365  C   THR A  34      38.776  77.573  19.791  1.00 58.72           C
ATOM    366  O   THR A  34      37.796  76.827  19.825  1.00 61.54           O
ATOM    367  CB  THR A  34      39.215  79.844  18.855  1.00 60.72           C
ATOM    368  OG1 THR A  34      37.939  80.271  19.360  1.00 60.51           O
ATOM    369  CG2 THR A  34      39.551  80.640  17.605  1.00 62.46           C
ATOM    370  H   THR A  34      37.508  78.512  17.532  1.00 68.43           H
ATOM    371  HA  THR A  34      40.064  78.063  18.280  1.00 70.63           H
ATOM    372  HB  THR A  34      39.899  80.016  19.521  1.00 72.86           H
ATOM    373  HG1 THR A  34      37.958  81.093  19.533  1.00 72.61           H
ATOM    374 HG21 THR A  34      39.575  81.587  17.812  1.00 74.95           H
ATOM    375 HG22 THR A  34      40.417  80.369  17.263  1.00 74.95           H
ATOM    376 HG23 THR A  34      38.879  80.483  16.923  1.00 74.95           H
ATOM    377  N   GLY A  35      39.531  77.792  20.850  1.00 62.33           N
ATOM    378  CA  GLY A  35      39.263  77.158  22.121  1.00 65.85           C
ATOM    379  C   GLY A  35      40.315  76.115  22.447  1.00 67.04           C
ATOM    380  O   GLY A  35      41.089  75.674  21.594  1.00 63.06           O
ATOM    381  H   GLY A  35      40.215  78.313  20.857  1.00 74.79           H
ATOM    382  HA2 GLY A  35      39.259  77.826  22.825  1.00 79.02           H
ATOM    383  HA3 GLY A  35      38.395  76.727  22.096  1.00 79.02           H
ATOM    384  N   ASN A  36      40.309  75.715  23.721  1.00 64.58           N
ATOM    385  CA  ASN A  36      41.308  74.811  24.282  1.00 65.46           C
ATOM    386  C   ASN A  36      40.675  73.519  24.806  1.00 61.79           C
ATOM    387  O   ASN A  36      41.272  72.813  25.622  1.00 62.03           O
ATOM    388  CB  ASN A  36      42.094  75.530  25.384  1.00 66.97           C
ATOM    389  CG  ASN A  36      42.745  76.821  24.883  1.00 70.83           C
ATOM    390  OD1 ASN A  36      43.285  76.863  23.773  1.00 71.91           O
ATOM    391  ND2 ASN A  36      42.682  77.882  25.690  1.00 74.00           N
ATOM    392  H   ASN A  36      39.718  75.963  24.294  1.00 77.50           H
ATOM    393  HA  ASN A  36      41.935  74.569  23.582  1.00 78.56           H
ATOM    394  HB2 ASN A  36      41.490  75.757  26.108  1.00 80.36           H
ATOM    395  HB3 ASN A  36      42.796  74.944  25.708  1.00 80.36           H
ATOM    396 HD21 ASN A  36      43.035  78.628  25.448  1.00 88.79           H
ATOM    397 HD22 ASN A  36      42.289  77.820  26.452  1.00 88.79           H
ATOM    398  N   LEU A  37      39.477  73.184  24.325  1.00 59.47           N
ATOM    399  CA  LEU A  37      38.758  72.007  24.814  1.00 59.46           C
ATOM    400  C   LEU A  37      39.590  70.736  24.648  1.00 50.98           C
ATOM    401  O   LEU A  37      40.247  70.538  23.625  1.00 51.31           O
ATOM    402  CB  LEU A  37      37.433  71.871  24.062  1.00 56.41           C
ATOM    403  CG  LEU A  37      36.476  70.790  24.550  1.00 56.85           C
ATOM    404  CD1 LEU A  37      35.922  71.130  25.931  1.00 50.30           C
ATOM    405  CD2 LEU A  37      35.365  70.602  23.496  1.00 52.07           C
ATOM    406  H   LEU A  37      39.059  73.623  23.714  1.00 71.36           H
ATOM    407  HA  LEU A  37      38.562  72.121  25.757  1.00 71.35           H
ATOM    408  HB2 LEU A  37      36.964  72.717  24.121  1.00 67.69           H
ATOM    409  HB3 LEU A  37      37.632  71.679  23.132  1.00 67.69           H
ATOM    410  HG  LEU A  37      36.961  69.953  24.623  1.00 68.21           H
ATOM    411 HD11 LEU A  37      35.318  70.425  26.211  1.00 60.36           H
ATOM    412 HD12 LEU A  37      36.659  71.204  26.557  1.00 60.36           H
ATOM    413 HD13 LEU A  37      35.445  71.973  25.880  1.00 60.36           H
ATOM    414 HD21 LEU A  37      34.753  69.914  23.802  1.00 62.48           H
ATOM    415 HD22 LEU A  37      34.891  71.441  23.384  1.00 62.48           H
ATOM    416 HD23 LEU A  37      35.769  70.335  22.655  1.00 62.48           H
ATOM    417  N   LYS A  38      39.555  69.869  25.659  1.00 45.80           N
ATOM    418  CA  LYS A  38      40.269  68.595  25.632  1.00 44.05           C
ATOM    419  C   LYS A  38      39.287  67.478  25.290  1.00 42.86           C
ATOM    420  O   LYS A  38      38.383  67.170  26.074  1.00 40.75           O
ATOM    421  CB  LYS A  38      40.942  68.331  26.973  1.00 47.08           C
ATOM    422  CG  LYS A  38      41.934  69.431  27.369  1.00 55.04           C
ATOM    423  CD  LYS A  38      43.085  69.530  26.356  1.00 62.99           C
ATOM    424  CE  LYS A  38      44.393  70.140  26.960  1.00 63.58           C
ATOM    425  NZ  LYS A  38      45.620  69.750  26.148  1.00 65.23           N1+
ATOM    426  H   LYS A  38      39.115  70.001  26.386  1.00 54.96           H
ATOM    427  HA  LYS A  38      40.954  68.623  24.946  1.00 52.86           H
ATOM    428  HB2 LYS A  38      40.262  68.279  27.663  1.00 56.49           H
ATOM    429  HB3 LYS A  38      41.429  67.494  26.923  1.00 56.49           H
ATOM    430  HG2 LYS A  38      41.474  70.285  27.392  1.00 66.05           H
ATOM    431  HG3 LYS A  38      42.310  69.227  28.239  1.00 66.05           H
ATOM    432  HD2 LYS A  38      43.293  68.640  26.030  1.00 75.59           H
ATOM    433  HD3 LYS A  38      42.806  70.094  25.618  1.00 75.59           H
ATOM    434  HE2 LYS A  38      44.325  71.108  26.959  1.00 76.29           H
ATOM    435  HE3 LYS A  38      44.511  69.813  27.865  1.00 76.29           H
ATOM    436  HZ1 LYS A  38      46.351  70.108  26.510  1.00 78.27           H
ATOM    437  HZ2 LYS A  38      45.708  68.864  26.137  1.00 78.27           H
ATOM    438  HZ3 LYS A  38      45.538  70.044  25.312  1.00 78.27           H
ATOM    439  N   TYR A  39      39.476  66.852  24.135  1.00 38.32           N
ATOM    440  CA  TYR A  39      38.512  65.855  23.696  1.00 41.64           C
ATOM    441  C   TYR A  39      39.185  64.778  22.856  1.00 35.88           C
ATOM    442  O   TYR A  39      40.241  64.978  22.253  1.00 32.65           O
ATOM    443  CB  TYR A  39      37.366  66.503  22.901  1.00 34.45           C
ATOM    444  CG  TYR A  39      37.758  67.092  21.564  1.00 34.30           C
ATOM    445  CD1 TYR A  39      37.606  66.372  20.374  1.00 36.21           C
ATOM    446  CD2 TYR A  39      38.274  68.372  21.482  1.00 37.99           C
ATOM    447  CE1 TYR A  39      37.949  66.922  19.174  1.00 36.11           C
ATOM    448  CE2 TYR A  39      38.614  68.919  20.299  1.00 37.70           C
ATOM    449  CZ  TYR A  39      38.470  68.195  19.142  1.00 39.02           C
ATOM    450  OH  TYR A  39      38.834  68.776  17.956  1.00 37.48           O
ATOM    451  H   TYR A  39      40.136  66.982  23.600  1.00 45.99           H
ATOM    452  HA  TYR A  39      38.127  65.426  24.477  1.00 49.97           H
ATOM    453  HB2 TYR A  39      36.688  65.829  22.735  1.00 41.34           H
ATOM    454  HB3 TYR A  39      36.988  67.218  23.435  1.00 41.34           H
ATOM    455  HD1 TYR A  39      37.258  65.510  20.401  1.00 43.46           H
ATOM    456  HD2 TYR A  39      38.380  68.871  22.260  1.00 45.58           H
ATOM    457  HE1 TYR A  39      37.851  66.434  18.389  1.00 43.33           H
ATOM    458  HE2 TYR A  39      38.965  69.779  20.268  1.00 45.24           H
ATOM    459  HH  TYR A  39      38.688  68.247  17.320  1.00 44.98           H
ATOM    460  N   CYS A  40      38.540  63.624  22.833  1.00 31.85           N
ATOM    461  CA  CYS A  40      38.901  62.532  21.959  1.00 32.33           C
ATOM    462  C   CYS A  40      37.862  62.415  20.855  1.00 33.59           C
ATOM    463  O   CYS A  40      36.734  62.911  20.970  1.00 28.65           O
ATOM    464  CB  CYS A  40      39.006  61.254  22.766  1.00 30.56           C
ATOM    465  SG  CYS A  40      40.388  61.310  23.921  1.00 36.34           S
ATOM    466  H   CYS A  40      37.865  63.447  23.335  1.00 38.21           H
ATOM    467  HA  CYS A  40      39.763  62.713  21.553  1.00 38.80           H
ATOM    468  HB2 CYS A  40      38.190  61.128  23.275  1.00 36.68           H
ATOM    469  HB3 CYS A  40      39.145  60.506  22.164  1.00 36.68           H
ATOM    470  HG  CYS A  40      40.428  60.279  24.533  1.00 43.61           H
ATOM    471  N   LEU A  41      38.250  61.749  19.778  1.00 31.09           N
ATOM    472  CA  LEU A  41      37.414  61.640  18.587  1.00 33.44           C
ATOM    473  C   LEU A  41      37.282  60.176  18.225  1.00 33.20           C
ATOM    474  O   LEU A  41      38.292  59.470  18.133  1.00 30.14           O
ATOM    475  CB  LEU A  41      38.016  62.439  17.417  1.00 31.44           C
ATOM    476  CG  LEU A  41      37.199  62.532  16.157  1.00 30.66           C
ATOM    477  CD1 LEU A  41      35.916  63.296  16.419  1.00 31.24           C
ATOM    478  CD2 LEU A  41      38.012  63.225  15.082  1.00 37.31           C
ATOM    479  H   LEU A  41      39.006  61.344  19.709  1.00 37.31           H
ATOM    480  HA  LEU A  41      36.531  61.991  18.778  1.00 40.13           H
ATOM    481  HB2 LEU A  41      38.174  63.346  17.722  1.00 37.73           H
ATOM    482  HB3 LEU A  41      38.863  62.031  17.179  1.00 37.73           H
ATOM    483  HG  LEU A  41      36.972  61.641  15.848  1.00 36.79           H
ATOM    484 HD11 LEU A  41      35.404  63.345  15.597  1.00 37.48           H
ATOM    485 HD12 LEU A  41      35.405  62.830  17.100  1.00 37.48           H
ATOM    486 HD13 LEU A  41      36.138  64.189  16.725  1.00 37.48           H
ATOM    487 HD21 LEU A  41      37.481  63.282  14.273  1.00 44.78           H
ATOM    488 HD22 LEU A  41      38.246  64.115  15.389  1.00 44.78           H
ATOM    489 HD23 LEU A  41      38.817  62.710  14.915  1.00 44.78           H
ATOM    490  N   VAL A  42      36.042  59.701  18.112  1.00 28.02           N
ATOM    491  CA  VAL A  42      35.740  58.317  17.765  1.00 26.94           C
ATOM    492  C   VAL A  42      34.985  58.307  16.433  1.00 27.28           C
ATOM    493  O   VAL A  42      33.975  58.998  16.287  1.00 28.11           O
ATOM    494  CB  VAL A  42      34.918  57.618  18.858  1.00 27.17           C
ATOM    495  CG1 VAL A  42      34.462  56.207  18.417  1.00 27.00           C
ATOM    496  CG2 VAL A  42      35.687  57.510  20.160  1.00 27.60           C
ATOM    497  H   VAL A  42      35.338  60.179  18.237  1.00 33.62           H
ATOM    498  HA  VAL A  42      36.570  57.827  17.649  1.00 32.33           H
ATOM    499  HB  VAL A  42      34.121  58.143  19.030  1.00 32.61           H
ATOM    500 HG11 VAL A  42      33.948  55.804  19.134  1.00 32.41           H
ATOM    501 HG12 VAL A  42      33.914  56.288  17.621  1.00 32.41           H
ATOM    502 HG13 VAL A  42      35.246  55.668  18.227  1.00 32.41           H
ATOM    503 HG21 VAL A  42      35.131  57.064  20.818  1.00 33.12           H
ATOM    504 HG22 VAL A  42      36.495  56.996  20.007  1.00 33.12           H
ATOM    505 HG23 VAL A  42      35.913  58.401  20.467  1.00 33.12           H
ATOM    506  N   VAL A  43      35.488  57.561  15.455  1.00 24.67           N
ATOM    507  CA  VAL A  43      34.871  57.521  14.120  1.00 24.58           C
ATOM    508  C   VAL A  43      34.177  56.191  13.955  1.00 26.56           C
ATOM    509  O   VAL A  43      34.829  55.132  13.937  1.00 27.19           O
ATOM    510  CB  VAL A  43      35.903  57.746  13.004  1.00 25.94           C
ATOM    511  CG1 VAL A  43      35.221  57.689  11.611  1.00 31.22           C
ATOM    512  CG2 VAL A  43      36.608  59.080  13.219  1.00 25.94           C
ATOM    513  H   VAL A  43      36.187  57.066  15.532  1.00 29.60           H
ATOM    514  HA  VAL A  43      34.202  58.220  14.058  1.00 29.49           H
ATOM    515  HB  VAL A  43      36.571  57.043  13.041  1.00 31.12           H
ATOM    516 HG11 VAL A  43      35.891  57.834  10.925  1.00 37.46           H
ATOM    517 HG12 VAL A  43      34.812  56.817  11.496  1.00 37.46           H
ATOM    518 HG13 VAL A  43      34.543  58.381  11.563  1.00 37.46           H
ATOM    519 HG21 VAL A  43      37.256  59.212  12.510  1.00 31.12           H
ATOM    520 HG22 VAL A  43      35.948  59.791  13.203  1.00 31.12           H
ATOM    521 HG23 VAL A  43      37.056  59.064  14.079  1.00 31.12           H
ATOM    522  N   LEU A  44      32.859  56.244  13.813  1.00 25.40           N
ATOM    523  CA  LEU A  44      32.074  55.045  13.616  1.00 24.39           C
ATOM    524  C   LEU A  44      31.867  54.762  12.119  1.00 24.65           C
ATOM    525  O   LEU A  44      32.273  55.529  11.250  1.00 25.75           O
ATOM    526  CB  LEU A  44      30.738  55.157  14.332  1.00 27.52           C
ATOM    527  CG  LEU A  44      30.806  55.395  15.850  1.00 28.45           C
ATOM    528  CD1 LEU A  44      29.389  55.427  16.427  1.00 25.99           C
ATOM    529  CD2 LEU A  44      31.606  54.325  16.556  1.00 28.28           C
ATOM    530  H   LEU A  44      32.397  56.969  13.828  1.00 30.48           H
ATOM    531  HA  LEU A  44      32.552  54.292  13.997  1.00 29.27           H
ATOM    532  HB2 LEU A  44      30.245  55.898  13.945  1.00 33.02           H
ATOM    533  HB3 LEU A  44      30.245  54.334  14.189  1.00 33.02           H
ATOM    534  HG  LEU A  44      31.225  56.252  16.022  1.00 34.14           H
ATOM    535 HD11 LEU A  44      29.441  55.577  17.383  1.00 31.19           H
ATOM    536 HD12 LEU A  44      28.893  56.146  16.005  1.00 31.19           H
ATOM    537 HD13 LEU A  44      28.956  54.577  16.247  1.00 31.19           H
ATOM    538 HD21 LEU A  44      31.620  54.518  17.506  1.00 33.94           H
ATOM    539 HD22 LEU A  44      31.188  53.464  16.398  1.00 33.94           H
ATOM    540 HD23 LEU A  44      32.510  54.324  16.204  1.00 33.94           H
ATOM    541  N   ASN A  45      31.185  53.658  11.831  1.00 26.34           N
ATOM    542  CA  ASN A  45      30.992  53.152  10.467  1.00 26.79           C
ATOM    543  C   ASN A  45      29.801  53.820   9.778  1.00 29.98           C
ATOM    544  O   ASN A  45      28.759  53.211   9.513  1.00 28.52           O
ATOM    545  CB  ASN A  45      30.793  51.652  10.485  1.00 31.81           C
ATOM    546  CG  ASN A  45      30.803  51.085   9.113  1.00 29.69           C
ATOM    547  OD1 ASN A  45      31.474  51.633   8.203  1.00 28.96           O
ATOM    548  ND2 ASN A  45      30.038  50.020   8.919  1.00 27.95           N
ATOM    549  H   ASN A  45      30.810  53.165  12.428  1.00 31.61           H
ATOM    550  HA  ASN A  45      31.787  53.343   9.944  1.00 32.15           H
ATOM    551  HB2 ASN A  45      31.512  51.240  10.989  1.00 38.17           H
ATOM    552  HB3 ASN A  45      29.937  51.448  10.892  1.00 38.17           H
ATOM    553 HD21 ASN A  45      30.005  49.650   8.143  1.00 33.54           H
ATOM    554 HD22 ASN A  45      29.575  49.699   9.568  1.00 33.54           H
ATOM    555  N   GLN A  46      29.998  55.082   9.454  1.00 28.58           N
ATOM    556  CA  GLN A  46      29.054  55.889   8.712  1.00 31.60           C
ATOM    557  C   GLN A  46      29.860  56.832   7.830  1.00 32.79           C
ATOM    558  O   GLN A  46      31.002  57.182   8.161  1.00 30.20           O
ATOM    559  CB  GLN A  46      28.124  56.684   9.644  1.00 31.84           C
ATOM    560  CG  GLN A  46      26.893  55.900  10.174  1.00 29.00           C
ATOM    561  CD  GLN A  46      25.892  55.589   9.042  1.00 37.52           C
ATOM    562  OE1 GLN A  46      25.213  56.491   8.520  1.00 35.35           O
ATOM    563  NE2 GLN A  46      25.837  54.331   8.625  1.00 38.21           N
ATOM    564  H   GLN A  46      30.711  55.514   9.665  1.00 34.30           H
ATOM    565  HA  GLN A  46      28.512  55.319   8.145  1.00 37.92           H
ATOM    566  HB2 GLN A  46      28.636  56.978  10.413  1.00 38.21           H
ATOM    567  HB3 GLN A  46      27.791  57.457   9.161  1.00 38.21           H
ATOM    568  HG2 GLN A  46      27.190  55.060  10.558  1.00 34.80           H
ATOM    569  HG3 GLN A  46      26.438  56.433  10.845  1.00 34.80           H
ATOM    570 HE21 GLN A  46      26.344  53.737   8.984  1.00 45.85           H
ATOM    571 HE22 GLN A  46      25.294  54.110   7.996  1.00 45.85           H
ATOM    572  N   PRO A  47      29.280  57.273   6.709  1.00 30.52           N
ATOM    573  CA  PRO A  47      29.918  58.323   5.911  1.00 31.46           C
ATOM    574  C   PRO A  47      30.271  59.510   6.788  1.00 36.32           C
ATOM    575  O   PRO A  47      29.483  59.941   7.651  1.00 31.15           O
ATOM    576  CB  PRO A  47      28.866  58.677   4.846  1.00 31.44           C
ATOM    577  CG  PRO A  47      27.950  57.491   4.759  1.00 37.76           C
ATOM    578  CD  PRO A  47      27.968  56.888   6.187  1.00 31.36           C
ATOM    579  HA  PRO A  47      30.719  57.986   5.480  1.00 37.76           H
ATOM    580  HB2 PRO A  47      28.376  59.466   5.124  1.00 37.73           H
ATOM    581  HB3 PRO A  47      29.306  58.831   3.995  1.00 37.73           H
ATOM    582  HG2 PRO A  47      27.056  57.782   4.518  1.00 45.31           H
ATOM    583  HG3 PRO A  47      28.293  56.856   4.111  1.00 45.31           H
ATOM    584  HD2 PRO A  47      27.263  57.278   6.727  1.00 37.63           H
ATOM    585  HD3 PRO A  47      27.891  55.922   6.147  1.00 37.63           H
ATOM    586  N   LEU A  48      31.484  60.016   6.574  1.00 30.31           N
ATOM    587  CA  LEU A  48      32.030  61.072   7.393  1.00 29.41           C
ATOM    588  C   LEU A  48      31.534  62.415   6.923  1.00 35.40           C
ATOM    589  O   LEU A  48      31.622  62.715   5.733  1.00 30.42           O
ATOM    590  CB  LEU A  48      33.544  61.083   7.326  1.00 37.28           C
ATOM    591  CG  LEU A  48      34.245  60.286   8.392  1.00 36.18           C
ATOM    592  CD1 LEU A  48      35.693  60.241   8.046  1.00 33.32           C
ATOM    593  CD2 LEU A  48      34.031  60.927   9.739  1.00 36.49           C
ATOM    594  H   LEU A  48      32.012  59.754   5.948  1.00 36.38           H
ATOM    595  HA  LEU A  48      31.759  60.945   8.315  1.00 35.30           H
ATOM    596  HB2 LEU A  48      33.816  60.722   6.468  1.00 44.74           H
ATOM    597  HB3 LEU A  48      33.848  62.001   7.403  1.00 44.74           H
ATOM    598  HG  LEU A  48      33.897  59.381   8.412  1.00 43.42           H
ATOM    599 HD11 LEU A  48      36.163  59.730   8.723  1.00 39.98           H
ATOM    600 HD12 LEU A  48      35.797  59.817   7.179  1.00 39.98           H
ATOM    601 HD13 LEU A  48      36.038  61.147   8.015  1.00 39.98           H
ATOM    602 HD21 LEU A  48      34.488  60.402  10.414  1.00 43.78           H
ATOM    603 HD22 LEU A  48      34.389  61.828   9.721  1.00 43.78           H
ATOM    604 HD23 LEU A  48      33.080  60.952   9.928  1.00 43.78           H
ATOM    605  N   ASP A  49      31.062  63.247   7.862  1.00 34.29           N
ATOM    606  CA  ASP A  49      30.757  64.638   7.558  1.00 32.60           C
ATOM    607  C   ASP A  49      32.045  65.436   7.378  1.00 35.35           C
ATOM    608  O   ASP A  49      33.093  65.080   7.900  1.00 35.54           O
ATOM    609  CB  ASP A  49      29.898  65.264   8.664  1.00 34.07           C
ATOM    610  CG  ASP A  49      28.585  64.533   8.842  1.00 31.87           C
ATOM    611  OD1 ASP A  49      27.834  64.405   7.879  1.00 37.12           O
ATOM    612  OD2 ASP A  49      28.316  64.044   9.945  1.00 33.55           O1-
ATOM    613  H   ASP A  49      30.914  63.024   8.680  1.00 41.15           H
ATOM    614  HA  ASP A  49      30.257  64.679   6.727  1.00 39.13           H
ATOM    615  HB2 ASP A  49      30.382  65.226   9.504  1.00 40.88           H
ATOM    616  HB3 ASP A  49      29.702  66.186   8.432  1.00 40.88           H
ATOM    617  N   ALA A  50      31.932  66.548   6.653  1.00 38.09           N
ATOM    618  CA  ALA A  50      33.079  67.411   6.377  1.00 38.50           C
ATOM    619  C   ALA A  50      33.748  67.962   7.635  1.00 41.02           C
ATOM    620  O   ALA A  50      34.954  68.202   7.622  1.00 38.54           O
ATOM    621  CB  ALA A  50      32.642  68.570   5.497  1.00 41.08           C
ATOM    622  H   ALA A  50      31.196  66.827   6.308  1.00 45.71           H
ATOM    623  HA  ALA A  50      33.743  66.901   5.888  1.00 46.20           H
ATOM    624  HB1 ALA A  50      33.408  69.138   5.319  1.00 49.30           H
ATOM    625  HB2 ALA A  50      32.289  68.219   4.665  1.00 49.30           H
ATOM    626  HB3 ALA A  50      31.956  69.076   5.960  1.00 49.30           H
ATOM    627  N   ARG A  51      33.000  68.182   8.717  1.00 38.62           N
ATOM    628  CA  ARG A  51      33.583  68.707   9.951  1.00 37.45           C
ATOM    629  C   ARG A  51      34.623  67.777  10.572  1.00 34.65           C
ATOM    630  O   ARG A  51      35.307  68.182  11.526  1.00 33.37           O
ATOM    631  CB  ARG A  51      32.470  68.989  10.992  1.00 39.48           C
ATOM    632  CG  ARG A  51      31.758  67.714  11.482  1.00 37.95           C
ATOM    633  CD  ARG A  51      30.696  67.972  12.577  1.00 36.00           C
ATOM    634  NE  ARG A  51      29.655  68.878  12.110  1.00 33.75           N
ATOM    635  CZ  ARG A  51      28.485  68.496  11.585  1.00 36.97           C
ATOM    636  NH1 ARG A  51      27.617  69.414  11.146  1.00 36.33           N
ATOM    637  NH2 ARG A  51      28.175  67.208  11.470  1.00 30.18           N1+
ATOM    638  H   ARG A  51      32.153  68.037   8.761  1.00 46.34           H
ATOM    639  HA  ARG A  51      34.022  69.549   9.753  1.00 44.94           H
ATOM    640  HB2 ARG A  51      32.864  69.426  11.763  1.00 47.38           H
ATOM    641  HB3 ARG A  51      31.803  69.568  10.590  1.00 47.38           H
ATOM    642  HG2 ARG A  51      31.311  67.297  10.729  1.00 45.54           H
ATOM    643  HG3 ARG A  51      32.420  67.108  11.848  1.00 45.54           H
ATOM    644  HD2 ARG A  51      30.280  67.131  12.823  1.00 43.20           H
ATOM    645  HD3 ARG A  51      31.125  68.374  13.349  1.00 43.20           H
ATOM    646  HE  ARG A  51      29.803  69.722  12.177  1.00 40.51           H
ATOM    647 HH11 ARG A  51      27.802  70.251  11.220  1.00 43.60           H
ATOM    648 HH12 ARG A  51      26.859  69.169  10.822  1.00 43.60           H
ATOM    649 HH21 ARG A  51      28.729  66.606  11.736  1.00 36.22           H
ATOM    650 HH22 ARG A  51      27.418  66.976  11.133  1.00 36.22           H
ATOM    651  N   PHE A  52      34.766  66.539  10.093  1.00 37.99           N
ATOM    652  CA  PHE A  52      35.766  65.670  10.701  1.00 34.04           C
ATOM    653  C   PHE A  52      37.168  66.255  10.590  1.00 34.54           C
ATOM    654  O   PHE A  52      37.995  66.012  11.469  1.00 35.53           O
ATOM    655  CB  PHE A  52      35.730  64.266  10.092  1.00 36.08           C
ATOM    656  CG  PHE A  52      36.606  64.078   8.889  1.00 38.84           C
ATOM    657  CD1 PHE A  52      37.860  63.521   9.022  1.00 39.53           C
ATOM    658  CD2 PHE A  52      36.160  64.414   7.618  1.00 40.79           C
ATOM    659  CE1 PHE A  52      38.673  63.312   7.924  1.00 38.76           C
ATOM    660  CE2 PHE A  52      36.990  64.205   6.488  1.00 43.35           C
ATOM    661  CZ  PHE A  52      38.239  63.645   6.660  1.00 42.93           C
ATOM    662  H   PHE A  52      34.318  66.194   9.445  1.00 45.58           H
ATOM    663  HA  PHE A  52      35.561  65.583  11.645  1.00 40.84           H
ATOM    664  HB2 PHE A  52      36.018  63.630  10.766  1.00 43.29           H
ATOM    665  HB3 PHE A  52      34.819  64.068   9.826  1.00 43.29           H
ATOM    666  HD1 PHE A  52      38.166  63.282   9.867  1.00 47.44           H
ATOM    667  HD2 PHE A  52      35.313  64.783   7.508  1.00 48.95           H
ATOM    668  HE1 PHE A  52      39.517  62.940   8.039  1.00 46.52           H
ATOM    669  HE2 PHE A  52      36.692  64.436   5.638  1.00 52.02           H
ATOM    670  HZ  PHE A  52      38.795  63.511   5.926  1.00 51.52           H
ATOM    671  N   ARG A  53      37.447  67.035   9.534  1.00 37.11           N
ATOM    672  CA  ARG A  53      38.790  67.577   9.339  1.00 40.28           C
ATOM    673  C   ARG A  53      39.172  68.525  10.461  1.00 44.56           C
ATOM    674  O   ARG A  53      40.276  68.446  11.004  1.00 39.62           O
ATOM    675  CB  ARG A  53      38.890  68.311   8.009  1.00 43.19           C
ATOM    676  CG  ARG A  53      38.894  67.410   6.832  1.00 50.76           C
ATOM    677  CD  ARG A  53      39.163  68.201   5.564  1.00 56.76           C
ATOM    678  NE  ARG A  53      39.646  67.269   4.577  1.00 59.13           N
ATOM    679  CZ  ARG A  53      40.920  67.069   4.286  1.00 59.79           C
ATOM    680  NH1 ARG A  53      41.898  67.788   4.860  1.00 58.96           N
ATOM    681  NH2 ARG A  53      41.192  66.143   3.381  1.00 65.81           N1+
ATOM    682  H   ARG A  53      36.881  67.259   8.926  1.00 44.54           H
ATOM    683  HA  ARG A  53      39.429  66.847   9.331  1.00 48.33           H
ATOM    684  HB2 ARG A  53      38.131  68.909   7.923  1.00 51.83           H
ATOM    685  HB3 ARG A  53      39.715  68.822   7.995  1.00 51.83           H
ATOM    686  HG2 ARG A  53      39.594  66.746   6.934  1.00 60.91           H
ATOM    687  HG3 ARG A  53      38.028  66.982   6.749  1.00 60.91           H
ATOM    688  HD2 ARG A  53      38.342  68.606   5.243  1.00 68.11           H
ATOM    689  HD3 ARG A  53      39.844  68.872   5.727  1.00 68.11           H
ATOM    690  HE  ARG A  53      39.062  66.808   4.146  1.00 70.96           H
ATOM    691 HH11 ARG A  53      41.704  68.380   5.453  1.00 70.76           H
ATOM    692 HH12 ARG A  53      42.718  67.646   4.647  1.00 70.76           H
ATOM    693 HH21 ARG A  53      40.553  65.700   3.013  1.00 78.97           H
ATOM    694 HH22 ARG A  53      42.007  65.997   3.146  1.00 78.97           H
ATOM    695  N   HIS A  54      38.278  69.458  10.794  1.00 43.63           N
ATOM    696  CA  HIS A  54      38.552  70.390  11.881  1.00 44.85           C
ATOM    697  C   HIS A  54      38.623  69.670  13.223  1.00 43.66           C
ATOM    698  O   HIS A  54      39.501  69.942  14.046  1.00 39.84           O
ATOM    699  CB  HIS A  54      37.468  71.467  11.923  1.00 48.80           C
ATOM    700  CG  HIS A  54      37.566  72.332  13.131  1.00 55.68           C
ATOM    701  ND1 HIS A  54      38.593  73.241  13.308  1.00 58.79           N
ATOM    702  CD2 HIS A  54      36.819  72.374  14.263  1.00 55.82           C
ATOM    703  CE1 HIS A  54      38.461  73.827  14.485  1.00 58.28           C
ATOM    704  NE2 HIS A  54      37.389  73.323  15.083  1.00 61.57           N
ATOM    705  H   HIS A  54      37.516  69.569  10.410  1.00 52.35           H
ATOM    706  HA  HIS A  54      39.406  70.823  11.723  1.00 53.82           H
ATOM    707  HB2 HIS A  54      36.598  71.040  11.929  1.00 58.57           H
ATOM    708  HB3 HIS A  54      37.555  72.033  11.140  1.00 58.57           H
ATOM    709  HD2 HIS A  54      36.059  71.869  14.444  1.00 66.98           H
ATOM    710  HE1 HIS A  54      39.016  74.489  14.829  1.00 69.94           H
ATOM    711  HE2 HIS A  54      37.095  73.554  15.857  1.00 73.88           H
ATOM    712  N   LEU A  55      37.692  68.755  13.463  1.00 37.02           N
ATOM    713  CA  LEU A  55      37.675  68.000  14.701  1.00 37.94           C
ATOM    714  C   LEU A  55      38.938  67.158  14.877  1.00 39.99           C
ATOM    715  O   LEU A  55      39.448  67.001  15.994  1.00 34.98           O
ATOM    716  CB  LEU A  55      36.445  67.106  14.707  1.00 38.60           C
ATOM    717  CG  LEU A  55      35.130  67.830  14.992  1.00 37.30           C
ATOM    718  CD1 LEU A  55      33.989  66.910  14.743  1.00 34.45           C
ATOM    719  CD2 LEU A  55      35.077  68.340  16.463  1.00 37.23           C
ATOM    720  H   LEU A  55      37.057  68.553  12.919  1.00 44.42           H
ATOM    721  HA  LEU A  55      37.610  68.613  15.450  1.00 45.53           H
ATOM    722  HB2 LEU A  55      36.365  66.684  13.837  1.00 46.31           H
ATOM    723  HB3 LEU A  55      36.559  66.427  15.390  1.00 46.31           H
ATOM    724  HG  LEU A  55      35.046  68.593  14.399  1.00 44.76           H
ATOM    725 HD11 LEU A  55      33.160  67.379  14.927  1.00 41.34           H
ATOM    726 HD12 LEU A  55      34.010  66.626  13.816  1.00 41.34           H
ATOM    727 HD13 LEU A  55      34.071  66.141  15.328  1.00 41.34           H
ATOM    728 HD21 LEU A  55      34.232  68.793  16.609  1.00 44.67           H
ATOM    729 HD22 LEU A  55      35.155  67.582  17.062  1.00 44.67           H
ATOM    730 HD23 LEU A  55      35.813  68.955  16.610  1.00 44.67           H
ATOM    731  N   TRP A  56      39.444  66.597  13.782  1.00 41.57           N
ATOM    732  CA  TRP A  56      40.591  65.695  13.857  1.00 41.04           C
ATOM    733  C   TRP A  56      41.809  66.404  14.416  1.00 39.53           C
ATOM    734  O   TRP A  56      42.532  65.856  15.261  1.00 39.25           O
ATOM    735  CB  TRP A  56      40.904  65.149  12.458  1.00 40.49           C
ATOM    736  CG  TRP A  56      41.981  64.142  12.492  1.00 39.79           C
ATOM    737  CD1 TRP A  56      43.326  64.362  12.507  1.00 38.98           C
ATOM    738  CD2 TRP A  56      41.796  62.735  12.561  1.00 36.16           C
ATOM    739  NE1 TRP A  56      43.992  63.159  12.583  1.00 38.02           N
ATOM    740  CE2 TRP A  56      43.074  62.146  12.602  1.00 37.87           C
ATOM    741  CE3 TRP A  56      40.664  61.908  12.576  1.00 36.54           C
ATOM    742  CZ2 TRP A  56      43.258  60.775  12.665  1.00 38.69           C
ATOM    743  CZ3 TRP A  56      40.853  60.544  12.650  1.00 39.40           C
ATOM    744  CH2 TRP A  56      42.147  59.994  12.679  1.00 36.05           C
ATOM    745  H   TRP A  56      39.143  66.722  12.986  1.00 49.89           H
ATOM    746  HA  TRP A  56      40.376  64.948  14.437  1.00 49.25           H
ATOM    747  HB2 TRP A  56      40.109  64.730  12.093  1.00 48.59           H
ATOM    748  HB3 TRP A  56      41.190  65.879  11.887  1.00 48.59           H
ATOM    749  HD1 TRP A  56      43.731  65.198  12.485  1.00 46.78           H
ATOM    750  HE1 TRP A  56      44.846  63.059  12.592  1.00 45.62           H
ATOM    751  HE3 TRP A  56      39.808  62.270  12.553  1.00 43.85           H
ATOM    752  HZ2 TRP A  56      44.110  60.403  12.692  1.00 46.43           H
ATOM    753  HZ3 TRP A  56      40.115  59.978  12.656  1.00 47.28           H
ATOM    754  HH2 TRP A  56      42.244  59.070  12.723  1.00 43.26           H
ATOM    755  N   LYS A  57      42.042  67.620  13.931  1.00 45.70           N
ATOM    756  CA  LYS A  57      43.219  68.412  14.255  1.00 47.01           C
ATOM    757  C   LYS A  57      43.429  68.523  15.753  1.00 50.72           C
ATOM    758  O   LYS A  57      44.489  68.163  16.283  1.00 49.87           O
ATOM    759  CB  LYS A  57      43.050  69.800  13.633  1.00 48.16           C
ATOM    760  CG  LYS A  57      43.007  69.779  12.092  1.00 60.55           C
ATOM    761  CD  LYS A  57      42.985  71.192  11.457  1.00 61.45           C
ATOM    762  CE  LYS A  57      42.951  71.151   9.916  1.00 63.86           C
ATOM    763  NZ  LYS A  57      43.135  72.540   9.341  1.00 69.25           N1+
ATOM    764  H   LYS A  57      41.508  68.021  13.390  1.00 54.84           H
ATOM    765  HA  LYS A  57      44.004  67.996  13.866  1.00 56.42           H
ATOM    766  HB2 LYS A  57      42.218  70.186  13.949  1.00 57.79           H
ATOM    767  HB3 LYS A  57      43.796  70.358  13.903  1.00 57.79           H
ATOM    768  HG2 LYS A  57      43.793  69.317  11.762  1.00 72.65           H
ATOM    769  HG3 LYS A  57      42.206  69.312  11.806  1.00 72.65           H
ATOM    770  HD2 LYS A  57      42.194  71.664  11.762  1.00 73.74           H
ATOM    771  HD3 LYS A  57      43.783  71.673  11.727  1.00 73.74           H
ATOM    772  HE2 LYS A  57      43.672  70.588   9.592  1.00 76.64           H
ATOM    773  HE3 LYS A  57      42.094  70.808   9.620  1.00 76.64           H
ATOM    774  HZ1 LYS A  57      43.114  72.506   8.452  1.00 83.10           H
ATOM    775  HZ2 LYS A  57      42.483  73.075   9.626  1.00 83.10           H
ATOM    776  HZ3 LYS A  57      43.918  72.875   9.600  1.00 83.10           H
ATOM    777  N   LYS A  58      42.419  69.020  16.455  1.00 49.04           N
ATOM    778  CA  LYS A  58      42.617  69.398  17.835  1.00 46.32           C
ATOM    779  C   LYS A  58      42.347  68.279  18.832  1.00 46.43           C
ATOM    780  O   LYS A  58      42.679  68.428  20.015  1.00 47.20           O
ATOM    781  CB  LYS A  58      41.758  70.626  18.109  1.00 54.57           C
ATOM    782  CG  LYS A  58      42.155  71.793  17.199  1.00 58.30           C
ATOM    783  CD  LYS A  58      41.395  73.064  17.553  1.00 61.39           C
ATOM    784  CE  LYS A  58      42.270  74.032  18.340  1.00 59.80           C
ATOM    785  NZ  LYS A  58      41.543  75.320  18.681  1.00 64.76           N1+
ATOM    786  H   LYS A  58      41.623  69.144  16.156  1.00 58.84           H
ATOM    787  HA  LYS A  58      43.543  69.664  17.948  1.00 55.59           H
ATOM    788  HB2 LYS A  58      40.827  70.411  17.941  1.00 65.49           H
ATOM    789  HB3 LYS A  58      41.878  70.903  19.031  1.00 65.49           H
ATOM    790  HG2 LYS A  58      43.104  71.968  17.299  1.00 69.96           H
ATOM    791  HG3 LYS A  58      41.952  71.564  16.278  1.00 69.96           H
ATOM    792  HD2 LYS A  58      41.110  73.505  16.737  1.00 73.66           H
ATOM    793  HD3 LYS A  58      40.626  72.836  18.098  1.00 73.66           H
ATOM    794  HE2 LYS A  58      42.543  73.611  19.170  1.00 71.76           H
ATOM    795  HE3 LYS A  58      43.050  74.258  17.809  1.00 71.76           H
ATOM    796  HZ1 LYS A  58      42.081  75.861  19.139  1.00 77.71           H
ATOM    797  HZ2 LYS A  58      41.286  75.731  17.935  1.00 77.71           H
ATOM    798  HZ3 LYS A  58      40.824  75.141  19.174  1.00 77.71           H
ATOM    799  N   ALA A  59      41.813  67.148  18.395  1.00 40.89           N
ATOM    800  CA  ALA A  59      41.592  66.041  19.317  1.00 41.32           C
ATOM    801  C   ALA A  59      42.901  65.555  19.933  1.00 42.24           C
ATOM    802  O   ALA A  59      43.967  65.604  19.313  1.00 43.66           O
ATOM    803  CB  ALA A  59      40.920  64.884  18.592  1.00 40.73           C
ATOM    804  H   ALA A  59      41.573  66.995  17.583  1.00 49.07           H
ATOM    805  HA  ALA A  59      41.008  66.332  20.034  1.00 49.59           H
ATOM    806  HB1 ALA A  59      40.780  64.157  19.219  1.00 48.88           H
ATOM    807  HB2 ALA A  59      40.068  65.186  18.240  1.00 48.88           H
ATOM    808  HB3 ALA A  59      41.493  64.590  17.867  1.00 48.88           H
ATOM    809  N   LEU A  60      42.804  65.062  21.166  1.00 43.13           N
ATOM    810  CA  LEU A  60      43.950  64.477  21.866  1.00 45.54           C
ATOM    811  C   LEU A  60      44.248  63.064  21.412  1.00 44.75           C
ATOM    812  O   LEU A  60      45.391  62.603  21.498  1.00 35.34           O
ATOM    813  CB  LEU A  60      43.679  64.413  23.368  1.00 44.24           C
ATOM    814  CG  LEU A  60      43.838  65.649  24.244  1.00 49.50           C
ATOM    815  CD1 LEU A  60      43.276  65.334  25.624  1.00 49.26           C
ATOM    816  CD2 LEU A  60      45.318  66.049  24.332  1.00 49.60           C
ATOM    817  H   LEU A  60      42.077  65.054  21.626  1.00 51.75           H
ATOM    818  HA  LEU A  60      44.737  65.024  21.716  1.00 54.65           H
ATOM    819  HB2 LEU A  60      42.763  64.114  23.482  1.00 53.08           H
ATOM    820  HB3 LEU A  60      44.271  63.739  23.738  1.00 53.08           H
ATOM    821  HG  LEU A  60      43.336  66.387  23.864  1.00 59.40           H
ATOM    822 HD11 LEU A  60      43.373  66.116  26.189  1.00 59.12           H
ATOM    823 HD12 LEU A  60      42.338  65.102  25.537  1.00 59.12           H
ATOM    824 HD13 LEU A  60      43.768  64.589  26.002  1.00 59.12           H
ATOM    825 HD21 LEU A  60      45.398  66.837  24.893  1.00 59.52           H
ATOM    826 HD22 LEU A  60      45.821  65.315  24.717  1.00 59.52           H
ATOM    827 HD23 LEU A  60      45.645  66.243  23.439  1.00 59.52           H
ATOM    828  N   LEU A  61      43.210  62.337  21.040  1.00 38.87           N
ATOM    829  CA  LEU A  61      43.295  60.934  20.678  1.00 39.04           C
ATOM    830  C   LEU A  61      42.192  60.739  19.653  1.00 42.30           C
ATOM    831  O   LEU A  61      41.064  61.196  19.896  1.00 33.56           O
ATOM    832  CB  LEU A  61      43.039  60.020  21.866  1.00 41.05           C
ATOM    833  CG  LEU A  61      43.985  58.905  22.259  1.00 46.74           C
ATOM    834  CD1 LEU A  61      45.374  59.432  22.397  1.00 53.44           C
ATOM    835  CD2 LEU A  61      43.477  58.340  23.588  1.00 53.15           C
ATOM    836  H   LEU A  61      42.411  62.650  20.988  1.00 46.65           H
ATOM    837  HA  LEU A  61      44.156  60.729  20.281  1.00 46.85           H
ATOM    838  HB2 LEU A  61      42.962  60.590  22.647  1.00 49.27           H
ATOM    839  HB3 LEU A  61      42.180  59.597  21.714  1.00 49.27           H
ATOM    840  HG  LEU A  61      43.973  58.204  21.589  1.00 56.09           H
ATOM    841 HD11 LEU A  61      45.963  58.704  22.649  1.00 64.13           H
ATOM    842 HD12 LEU A  61      45.655  59.806  21.548  1.00 64.13           H
ATOM    843 HD13 LEU A  61      45.384  60.118  23.082  1.00 64.13           H
ATOM    844 HD21 LEU A  61      44.064  57.620  23.869  1.00 63.78           H
ATOM    845 HD22 LEU A  61      43.478  59.046  24.253  1.00 63.78           H
ATOM    846 HD23 LEU A  61      42.576  58.003  23.464  1.00 63.78           H
ATOM    847  N   ARG A  62      42.520  60.103  18.523  1.00 35.80           N
ATOM    848  CA  ARG A  62      41.552  59.768  17.477  1.00 34.54           C
ATOM    849  C   ARG A  62      41.532  58.258  17.307  1.00 37.41           C
ATOM    850  O   ARG A  62      42.590  57.626  17.209  1.00 32.76           O
ATOM    851  CB  ARG A  62      41.879  60.459  16.142  1.00 32.23           C
ATOM    852  CG  ARG A  62      42.046  61.964  16.211  1.00 36.19           C
ATOM    853  CD  ARG A  62      43.501  62.318  16.362  1.00 40.77           C
ATOM    854  NE  ARG A  62      43.754  63.718  16.074  1.00 47.91           N
ATOM    855  CZ  ARG A  62      44.927  64.304  16.285  1.00 46.27           C
ATOM    856  NH1 ARG A  62      45.936  63.580  16.766  1.00 49.07           N
ATOM    857  NH2 ARG A  62      45.088  65.601  16.007  1.00 44.89           N1+
ATOM    858  H   ARG A  62      43.320  59.849  18.337  1.00 42.95           H
ATOM    859  HA  ARG A  62      40.668  60.054  17.757  1.00 41.45           H
ATOM    860  HB2 ARG A  62      42.709  60.090  15.801  1.00 38.67           H
ATOM    861  HB3 ARG A  62      41.162  60.274  15.516  1.00 38.67           H
ATOM    862  HG2 ARG A  62      41.714  62.365  15.393  1.00 43.43           H
ATOM    863  HG3 ARG A  62      41.563  62.308  16.979  1.00 43.43           H
ATOM    864  HD2 ARG A  62      43.779  62.142  17.275  1.00 48.93           H
ATOM    865  HD3 ARG A  62      44.025  61.783  15.745  1.00 48.93           H
ATOM    866  HE  ARG A  62      43.167  64.146  15.613  1.00 57.49           H
ATOM    867 HH11 ARG A  62      45.821  62.746  16.944  1.00 58.88           H
ATOM    868 HH12 ARG A  62      46.701  63.947  16.905  1.00 58.88           H
ATOM    869 HH21 ARG A  62      44.431  66.058  15.692  1.00 53.87           H
ATOM    870 HH22 ARG A  62      45.850  65.978  16.137  1.00 53.87           H
ATOM    871  N   ALA A  63      40.334  57.671  17.325  1.00 28.83           N
ATOM    872  CA  ALA A  63      40.175  56.259  17.055  1.00 31.54           C
ATOM    873  C   ALA A  63      39.083  56.029  16.020  1.00 32.40           C
ATOM    874  O   ALA A  63      38.196  56.863  15.834  1.00 29.07           O
ATOM    875  CB  ALA A  63      39.802  55.525  18.319  1.00 31.26           C
ATOM    876  H   ALA A  63      39.597  58.079  17.494  1.00 34.60           H
ATOM    877  HA  ALA A  63      41.008  55.894  16.717  1.00 37.85           H
ATOM    878  HB1 ALA A  63      39.700  54.582  18.117  1.00 37.51           H
ATOM    879  HB2 ALA A  63      40.505  55.649  18.975  1.00 37.51           H
ATOM    880  HB3 ALA A  63      38.966  55.884  18.656  1.00 37.51           H
ATOM    881  N   CYS A  64      39.105  54.840  15.423  1.00 28.29           N
ATOM    882  CA  CYS A  64      38.026  54.352  14.575  1.00 30.97           C
ATOM    883  C   CYS A  64      37.497  53.050  15.144  1.00 27.39           C
ATOM    884  O   CYS A  64      38.240  52.242  15.710  1.00 30.60           O
ATOM    885  CB  CYS A  64      38.478  54.096  13.132  1.00 30.01           C
ATOM    886  SG  CYS A  64      39.174  55.472  12.233  1.00 30.25           S
ATOM    887  H   CYS A  64      39.756  54.283  15.499  1.00 33.95           H
ATOM    888  HA  CYS A  64      37.305  55.000  14.562  1.00 37.17           H
ATOM    889  HB2 CYS A  64      39.151  53.398  13.147  1.00 36.02           H
ATOM    890  HB3 CYS A  64      37.710  53.787  12.627  1.00 36.02           H
ATOM    891  HG  CYS A  64      39.473  55.107  11.130  1.00 36.30           H
ATOM    892  N   ALA A  65      36.196  52.847  15.009  1.00 30.36           N
ATOM    893  CA  ALA A  65      35.575  51.580  15.353  1.00 26.07           C
ATOM    894  C   ALA A  65      35.216  50.867  14.052  1.00 29.29           C
ATOM    895  O   ALA A  65      34.518  51.421  13.208  1.00 25.90           O
ATOM    896  CB  ALA A  65      34.343  51.796  16.234  1.00 25.04           C
ATOM    897  H   ALA A  65      35.643  53.437  14.715  1.00 36.43           H
ATOM    898  HA  ALA A  65      36.209  51.031  15.840  1.00 31.28           H
ATOM    899  HB1 ALA A  65      33.952  50.934  16.446  1.00 30.05           H
ATOM    900  HB2 ALA A  65      34.613  52.246  17.049  1.00 30.05           H
ATOM    901  HB3 ALA A  65      33.701  52.341  15.752  1.00 30.05           H
ATOM    902  N   ASP A  66      35.687  49.642  13.898  1.00 29.51           N
ATOM    903  CA  ASP A  66      35.454  48.836  12.696  1.00 33.24           C
ATOM    904  C   ASP A  66      35.526  49.629  11.393  1.00 28.88           C
ATOM    905  O   ASP A  66      36.553  50.218  11.057  1.00 27.42           O
ATOM    906  CB  ASP A  66      34.108  48.054  12.893  1.00 39.23           C
ATOM    907  CG  ASP A  66      32.788  48.724  12.288  1.00 50.79           C
ATOM    908  OD1 ASP A  66      31.926  49.210  13.108  1.00 58.14           O
ATOM    909  OD2 ASP A  66      32.573  48.700  11.003  1.00 29.61           O1-
ATOM    910  H   ASP A  66      36.160  49.237  14.491  1.00 35.41           H
ATOM    911  HA  ASP A  66      36.157  48.170  12.649  1.00 39.89           H
ATOM    912  HB2 ASP A  66      34.202  47.182  12.479  1.00 47.08           H
ATOM    913  HB3 ASP A  66      33.962  47.941  13.846  1.00 47.08           H
ATOM    914  N   GLY A  67      34.487  49.545  10.569  1.00 28.24           N
ATOM    915  CA  GLY A  67      34.423  50.196   9.289  1.00 24.87           C
ATOM    916  C   GLY A  67      34.570  51.676   9.292  1.00 25.57           C
ATOM    917  O   GLY A  67      34.726  52.239   8.208  1.00 26.26           O
ATOM    918  H   GLY A  67      33.779  49.091  10.749  1.00 33.89           H
ATOM    919  HA2 GLY A  67      35.121  49.833   8.722  1.00 29.84           H
ATOM    920  HA3 GLY A  67      33.569  49.987   8.878  1.00 29.84           H
ATOM    921  N   GLY A  68      34.518  52.326  10.431  1.00 27.90           N
ATOM    922  CA  GLY A  68      34.915  53.719  10.457  1.00 27.11           C
ATOM    923  C   GLY A  68      36.275  53.958   9.838  1.00 25.32           C
ATOM    924  O   GLY A  68      36.533  55.033   9.267  1.00 23.58           O
ATOM    925  H   GLY A  68      34.266  51.999  11.185  1.00 33.48           H
ATOM    926  HA2 GLY A  68      34.262  54.247   9.972  1.00 32.53           H
ATOM    927  HA3 GLY A  68      34.938  54.029  11.376  1.00 32.53           H
ATOM    928  N   ALA A  69      37.170  52.973   9.928  1.00 27.57           N
ATOM    929  CA  ALA A  69      38.483  53.127   9.294  1.00 28.28           C
ATOM    930  C   ALA A  69      38.375  53.246   7.778  1.00 26.94           C
ATOM    931  O   ALA A  69      39.131  54.010   7.159  1.00 28.13           O
ATOM    932  CB  ALA A  69      39.394  51.955   9.688  1.00 28.69           C
ATOM    933  H   ALA A  69      37.048  52.227  10.337  1.00 33.08           H
ATOM    934  HA  ALA A  69      38.892  53.942   9.624  1.00 33.94           H
ATOM    935  HB1 ALA A  69      40.258  52.071   9.262  1.00 34.43           H
ATOM    936  HB2 ALA A  69      39.499  51.948  10.652  1.00 34.43           H
ATOM    937  HB3 ALA A  69      38.987  51.126   9.392  1.00 34.43           H
ATOM    938  N   ASN A  70      37.439  52.505   7.160  1.00 26.37           N
ATOM    939  CA  ASN A  70      37.200  52.614   5.719  1.00 29.30           C
ATOM    940  C   ASN A  70      36.773  54.027   5.337  1.00 32.21           C
ATOM    941  O   ASN A  70      37.266  54.608   4.355  1.00 28.20           O
ATOM    942  CB  ASN A  70      36.102  51.631   5.274  1.00 27.08           C
ATOM    943  CG  ASN A  70      36.428  50.205   5.541  1.00 29.75           C
ATOM    944  OD1 ASN A  70      37.582  49.770   5.427  1.00 28.16           O
ATOM    945  ND2 ASN A  70      35.414  49.454   5.944  1.00 27.78           N
ATOM    946  H   ASN A  70      36.932  51.934   7.557  1.00 31.64           H
ATOM    947  HA  ASN A  70      38.016  52.400   5.240  1.00 35.16           H
ATOM    948  HB2 ASN A  70      35.283  51.842   5.749  1.00 32.49           H
ATOM    949  HB3 ASN A  70      35.963  51.730   4.319  1.00 32.49           H
ATOM    950 HD21 ASN A  70      35.538  48.621   6.115  1.00 33.34           H
ATOM    951 HD22 ASN A  70      34.632  49.801   6.035  1.00 33.34           H
ATOM    952  N   HIS A  71      35.822  54.582   6.096  1.00 31.59           N
ATOM    953  CA  HIS A  71      35.279  55.891   5.781  1.00 30.01           C
ATOM    954  C   HIS A  71      36.346  56.944   5.919  1.00 28.53           C
ATOM    955  O   HIS A  71      36.401  57.880   5.119  1.00 32.14           O
ATOM    956  CB  HIS A  71      34.076  56.190   6.683  1.00 29.04           C
ATOM    957  CG  HIS A  71      32.887  55.350   6.367  1.00 30.33           C
ATOM    958  ND1 HIS A  71      32.076  55.601   5.282  1.00 31.07           N
ATOM    959  CD2 HIS A  71      32.388  54.239   6.961  1.00 30.25           C
ATOM    960  CE1 HIS A  71      31.113  54.693   5.235  1.00 31.65           C
ATOM    961  NE2 HIS A  71      31.286  53.851   6.235  1.00 35.62           N
ATOM    962  H   HIS A  71      35.479  54.216   6.795  1.00 37.91           H
ATOM    963  HA  HIS A  71      34.973  55.894   4.861  1.00 36.01           H
ATOM    964  HB2 HIS A  71      33.823  57.120   6.572  1.00 34.84           H
ATOM    965  HB3 HIS A  71      34.324  56.023   7.605  1.00 34.84           H
ATOM    966  HD2 HIS A  71      32.727  53.818   7.718  1.00 36.30           H
ATOM    967  HE1 HIS A  71      30.437  54.650   4.598  1.00 37.97           H
ATOM    968  HE2 HIS A  71      30.782  53.176   6.413  1.00 42.75           H
ATOM    969  N   LEU A  72      37.205  56.808   6.932  1.00 28.48           N
ATOM    970  CA  LEU A  72      38.299  57.750   7.105  1.00 29.94           C
ATOM    971  C   LEU A  72      39.258  57.674   5.919  1.00 34.29           C
ATOM    972  O   LEU A  72      39.635  58.692   5.324  1.00 31.22           O
ATOM    973  CB  LEU A  72      39.028  57.440   8.410  1.00 30.95           C
ATOM    974  CG  LEU A  72      40.268  58.294   8.692  1.00 29.07           C
ATOM    975  CD1 LEU A  72      39.920  59.776   8.882  1.00 38.29           C
ATOM    976  CD2 LEU A  72      41.032  57.735   9.862  1.00 33.56           C
ATOM    977  H   LEU A  72      37.173  56.184   7.524  1.00 34.18           H
ATOM    978  HA  LEU A  72      37.945  58.652   7.157  1.00 35.93           H
ATOM    979  HB2 LEU A  72      38.409  57.574   9.146  1.00 37.14           H
ATOM    980  HB3 LEU A  72      39.311  56.513   8.390  1.00 37.14           H
ATOM    981  HG  LEU A  72      40.852  58.237   7.920  1.00 34.88           H
ATOM    982 HD11 LEU A  72      40.736  60.271   9.058  1.00 45.95           H
ATOM    983 HD12 LEU A  72      39.499  60.107   8.074  1.00 45.95           H
ATOM    984 HD13 LEU A  72      39.312  59.863   9.633  1.00 45.95           H
ATOM    985 HD21 LEU A  72      41.812  58.289  10.023  1.00 40.27           H
ATOM    986 HD22 LEU A  72      40.458  57.736  10.643  1.00 40.27           H
ATOM    987 HD23 LEU A  72      41.307  56.828   9.654  1.00 40.27           H
ATOM    988  N   TYR A  73      39.694  56.454   5.614  1.00 28.82           N
ATOM    989  CA  TYR A  73      40.616  56.183   4.516  1.00 31.25           C
ATOM    990  C   TYR A  73      40.078  56.714   3.193  1.00 31.50           C
ATOM    991  O   TYR A  73      40.792  57.368   2.436  1.00 34.16           O
ATOM    992  CB  TYR A  73      40.828  54.679   4.477  1.00 30.03           C
ATOM    993  CG  TYR A  73      41.787  54.170   3.442  1.00 31.75           C
ATOM    994  CD1 TYR A  73      43.080  53.876   3.789  1.00 36.26           C
ATOM    995  CD2 TYR A  73      41.386  53.974   2.134  1.00 28.34           C
ATOM    996  CE1 TYR A  73      43.991  53.387   2.854  1.00 35.66           C
ATOM    997  CE2 TYR A  73      42.280  53.475   1.180  1.00 35.80           C
ATOM    998  CZ  TYR A  73      43.591  53.192   1.557  1.00 35.02           C
ATOM    999  OH  TYR A  73      44.537  52.702   0.674  1.00 38.09           O
ATOM   1000  H   TYR A  73      39.461  55.746   6.042  1.00 34.59           H
ATOM   1001  HA  TYR A  73      41.469  56.610   4.695  1.00 37.50           H
ATOM   1002  HB2 TYR A  73      41.162  54.397   5.343  1.00 36.04           H
ATOM   1003  HB3 TYR A  73      39.971  54.256   4.310  1.00 36.04           H
ATOM   1004  HD1 TYR A  73      43.356  54.004   4.668  1.00 43.51           H
ATOM   1005  HD2 TYR A  73      40.509  54.162   1.889  1.00 34.01           H
ATOM   1006  HE1 TYR A  73      44.864  53.194   3.108  1.00 42.79           H
ATOM   1007  HE2 TYR A  73      42.006  53.348   0.300  1.00 42.96           H
ATOM   1008  HH  TYR A  73      44.199  52.617  -0.091  1.00 45.71           H
ATOM   1009  N   ASP A  74      38.794  56.472   2.914  1.00 30.69           N
ATOM   1010  CA  ASP A  74      38.260  56.808   1.608  1.00 33.95           C
ATOM   1011  C   ASP A  74      38.085  58.298   1.432  1.00 35.54           C
ATOM   1012  O   ASP A  74      37.826  58.746   0.316  1.00 39.30           O
ATOM   1013  CB  ASP A  74      36.913  56.106   1.387  1.00 28.80           C
ATOM   1014  CG  ASP A  74      37.074  54.650   1.100  1.00 31.15           C
ATOM   1015  OD1 ASP A  74      38.207  54.259   0.732  1.00 32.72           O
ATOM   1016  OD2 ASP A  74      36.081  53.905   1.290  1.00 32.81           O1-
ATOM   1017  H   ASP A  74      38.227  56.121   3.457  1.00 36.83           H
ATOM   1018  HA  ASP A  74      38.875  56.497   0.926  1.00 40.74           H
ATOM   1019  HB2 ASP A  74      36.372  56.197   2.187  1.00 34.56           H
ATOM   1020  HB3 ASP A  74      36.462  56.514   0.631  1.00 34.56           H
ATOM   1021  N   LEU A  75      38.194  59.077   2.501  1.00 39.69           N
ATOM   1022  CA  LEU A  75      37.994  60.512   2.398  1.00 37.69           C
ATOM   1023  C   LEU A  75      39.297  61.276   2.578  1.00 39.77           C
ATOM   1024  O   LEU A  75      39.290  62.506   2.557  1.00 42.56           O
ATOM   1025  CB  LEU A  75      36.919  60.955   3.408  1.00 42.15           C
ATOM   1026  CG  LEU A  75      36.074  62.171   3.020  1.00 50.66           C
ATOM   1027  CD1 LEU A  75      35.390  61.988   1.650  1.00 47.71           C
ATOM   1028  CD2 LEU A  75      35.041  62.465   4.103  1.00 52.91           C
ATOM   1029  H   LEU A  75      38.381  58.800   3.293  1.00 47.63           H
ATOM   1030  HA  LEU A  75      37.659  60.713   1.510  1.00 45.23           H
ATOM   1031  HB2 LEU A  75      36.309  60.213   3.546  1.00 50.58           H
ATOM   1032  HB3 LEU A  75      37.360  61.167   4.246  1.00 50.58           H
ATOM   1033  HG  LEU A  75      36.657  62.943   2.954  1.00 60.79           H
ATOM   1034 HD11 LEU A  75      34.868  62.781   1.449  1.00 57.25           H
ATOM   1035 HD12 LEU A  75      36.072  61.859   0.972  1.00 57.25           H
ATOM   1036 HD13 LEU A  75      34.810  61.211   1.688  1.00 57.25           H
ATOM   1037 HD21 LEU A  75      34.517  63.237   3.838  1.00 63.50           H
ATOM   1038 HD22 LEU A  75      34.464  61.692   4.206  1.00 63.50           H
ATOM   1039 HD23 LEU A  75      35.502  62.648   4.937  1.00 63.50           H
ATOM   1040  N   THR A  76      40.433  60.578   2.705  1.00 35.78           N
ATOM   1041  CA  THR A  76      41.683  61.261   3.006  1.00 37.47           C
ATOM   1042  C   THR A  76      42.786  60.901   2.002  1.00 40.52           C
ATOM   1043  O   THR A  76      43.961  61.093   2.305  1.00 34.16           O
ATOM   1044  CB  THR A  76      42.124  60.984   4.454  1.00 41.14           C
ATOM   1045  OG1 THR A  76      42.177  59.583   4.725  1.00 38.59           O
ATOM   1046  CG2 THR A  76      41.141  61.628   5.469  1.00 39.01           C
ATOM   1047  H   THR A  76      40.499  59.725   2.623  1.00 42.94           H
ATOM   1048  HA  THR A  76      41.530  62.216   2.932  1.00 44.96           H
ATOM   1049  HB  THR A  76      43.003  61.370   4.598  1.00 49.37           H
ATOM   1050  HG1 THR A  76      41.419  59.239   4.612  1.00 46.31           H
ATOM   1051 HG21 THR A  76      41.434  61.444   6.375  1.00 46.81           H
ATOM   1052 HG22 THR A  76      41.110  62.588   5.336  1.00 46.81           H
ATOM   1053 HG23 THR A  76      40.251  61.262   5.345  1.00 46.81           H
ATOM   1054  N   GLU A  77      42.429  60.449   0.789  1.00 40.58           N
ATOM   1055  CA  GLU A  77      43.433  60.169  -0.245  1.00 39.62           C
ATOM   1056  C   GLU A  77      44.352  61.367  -0.452  1.00 44.17           C
ATOM   1057  O   GLU A  77      43.896  62.509  -0.581  1.00 38.31           O
ATOM   1058  CB  GLU A  77      42.781  59.800  -1.583  1.00 41.45           C
ATOM   1059  CG  GLU A  77      43.827  59.296  -2.624  1.00 40.10           C
ATOM   1060  CD  GLU A  77      43.298  59.219  -4.046  1.00 47.12           C
ATOM   1061  OE1 GLU A  77      42.068  59.174  -4.239  1.00 47.89           O
ATOM   1062  OE2 GLU A  77      44.113  59.220  -4.990  1.00 51.43           O1-
ATOM   1063  H   GLU A  77      41.618  60.300   0.544  1.00 48.69           H
ATOM   1064  HA  GLU A  77      43.978  59.418   0.040  1.00 47.54           H
ATOM   1065  HB2 GLU A  77      42.134  59.092  -1.438  1.00 49.74           H
ATOM   1066  HB3 GLU A  77      42.343  60.584  -1.950  1.00 49.74           H
ATOM   1067  HG2 GLU A  77      44.585  59.902  -2.623  1.00 48.12           H
ATOM   1068  HG3 GLU A  77      44.118  58.407  -2.368  1.00 48.12           H
ATOM   1069  N   GLY A  78      45.656  61.089  -0.508  1.00 43.06           N
ATOM   1070  CA  GLY A  78      46.653  62.109  -0.717  1.00 45.40           C
ATOM   1071  C   GLY A  78      47.230  62.688   0.553  1.00 46.86           C
ATOM   1072  O   GLY A  78      48.334  63.236   0.522  1.00 46.42           O
ATOM   1073  H   GLY A  78      45.984  60.298  -0.426  1.00 51.67           H
ATOM   1074  HA2 GLY A  78      47.383  61.736  -1.235  1.00 54.48           H
ATOM   1075  HA3 GLY A  78      46.261  62.834  -1.227  1.00 54.48           H
ATOM   1076  N   GLU A  79      46.526  62.562   1.675  1.00 44.54           N
ATOM   1077  CA  GLU A  79      47.009  63.106   2.930  1.00 44.44           C
ATOM   1078  C   GLU A  79      46.743  62.145   4.064  1.00 46.21           C
ATOM   1079  O   GLU A  79      46.576  62.565   5.209  1.00 44.40           O
ATOM   1080  CB  GLU A  79      46.363  64.457   3.207  1.00 49.71           C
ATOM   1081  CG  GLU A  79      44.857  64.393   3.307  1.00 49.82           C
ATOM   1082  CD  GLU A  79      44.224  65.765   3.212  1.00 53.46           C
ATOM   1083  OE1 GLU A  79      44.736  66.719   3.826  1.00 55.56           O
ATOM   1084  OE2 GLU A  79      43.216  65.892   2.497  1.00 58.37           O1-
ATOM   1085  H   GLU A  79      45.765  62.164   1.732  1.00 53.44           H
ATOM   1086  HA  GLU A  79      47.968  63.239   2.868  1.00 53.33           H
ATOM   1087  HB2 GLU A  79      46.703  64.801   4.048  1.00 59.65           H
ATOM   1088  HB3 GLU A  79      46.588  65.066   2.487  1.00 59.65           H
ATOM   1089  HG2 GLU A  79      44.513  63.849   2.581  1.00 59.78           H
ATOM   1090  HG3 GLU A  79      44.611  64.004   4.161  1.00 59.78           H
ATOM   1091  N   ARG A  80      46.704  60.850   3.764  1.00 41.88           N
ATOM   1092  CA  ARG A  80      46.378  59.875   4.791  1.00 41.61           C
ATOM   1093  C   ARG A  80      47.379  59.913   5.929  1.00 40.88           C
ATOM   1094  O   ARG A  80      47.024  59.622   7.072  1.00 39.94           O
ATOM   1095  CB  ARG A  80      46.291  58.481   4.170  1.00 40.35           C
ATOM   1096  CG  ARG A  80      45.100  58.324   3.236  1.00 42.10           C
ATOM   1097  CD  ARG A  80      44.866  56.900   2.794  1.00 38.97           C
ATOM   1098  NE  ARG A  80      43.667  56.862   1.973  1.00 38.99           N
ATOM   1099  CZ  ARG A  80      43.633  56.629   0.658  1.00 48.54           C
ATOM   1100  NH1 ARG A  80      44.743  56.343  -0.014  1.00 43.16           N
ATOM   1101  NH2 ARG A  80      42.470  56.660   0.004  1.00 39.35           N1+
ATOM   1102  H   ARG A  80      46.860  60.518   2.987  1.00 50.26           H
ATOM   1103  HA  ARG A  80      45.506  60.089   5.158  1.00 49.93           H
ATOM   1104  HB2 ARG A  80      47.098  58.313   3.658  1.00 48.42           H
ATOM   1105  HB3 ARG A  80      46.205  57.825   4.879  1.00 48.42           H
ATOM   1106  HG2 ARG A  80      44.301  58.630   3.693  1.00 50.52           H
ATOM   1107  HG3 ARG A  80      45.252  58.861   2.442  1.00 50.52           H
ATOM   1108  HD2 ARG A  80      45.617  56.592   2.264  1.00 46.76           H
ATOM   1109  HD3 ARG A  80      44.733  56.333   3.569  1.00 46.76           H
ATOM   1110  HE  ARG A  80      42.916  57.002   2.368  1.00 46.79           H
ATOM   1111 HH11 ARG A  80      45.501  56.329   0.393  1.00 51.80           H
ATOM   1112 HH12 ARG A  80      44.706  56.187  -0.859  1.00 51.80           H
ATOM   1113 HH21 ARG A  80      41.742  56.830   0.429  1.00 47.22           H
ATOM   1114 HH22 ARG A  80      42.446  56.488  -0.839  1.00 47.22           H
ATOM   1115  N   GLU A  81      48.631  60.277   5.649  1.00 43.91           N
ATOM   1116  CA  GLU A  81      49.619  60.352   6.723  1.00 43.96           C
ATOM   1117  C   GLU A  81      49.274  61.436   7.732  1.00 44.36           C
ATOM   1118  O   GLU A  81      49.807  61.406   8.839  1.00 41.59           O
ATOM   1119  CB  GLU A  81      51.042  60.573   6.165  1.00 47.58           C
ATOM   1120  CG  GLU A  81      51.613  59.287   5.557  1.00 54.21           C
ATOM   1121  CD  GLU A  81      53.084  59.368   5.155  1.00 54.85           C
ATOM   1122  OE1 GLU A  81      53.458  60.321   4.451  1.00 55.98           O
ATOM   1123  OE2 GLU A  81      53.857  58.463   5.552  1.00 57.80           O1-
ATOM   1124  H   GLU A  81      48.927  60.480   4.868  1.00 52.69           H
ATOM   1125  HA  GLU A  81      49.621  59.505   7.196  1.00 52.75           H
ATOM   1126  HB2 GLU A  81      51.013  61.250   5.472  1.00 57.09           H
ATOM   1127  HB3 GLU A  81      51.628  60.855   6.885  1.00 57.09           H
ATOM   1128  HG2 GLU A  81      51.526  58.572   6.207  1.00 65.05           H
ATOM   1129  HG3 GLU A  81      51.103  59.068   4.762  1.00 65.05           H
ATOM   1130  N   SER A  82      48.381  62.371   7.386  1.00 42.80           N
ATOM   1131  CA  SER A  82      47.869  63.367   8.330  1.00 47.96           C
ATOM   1132  C   SER A  82      46.593  62.925   9.040  1.00 46.40           C
ATOM   1133  O   SER A  82      46.045  63.692   9.831  1.00 40.52           O
ATOM   1134  CB  SER A  82      47.587  64.684   7.608  1.00 49.21           C
ATOM   1135  OG  SER A  82      48.725  65.140   6.915  1.00 53.90           O
ATOM   1136  H   SER A  82      48.051  62.448   6.595  1.00 51.36           H
ATOM   1137  HA  SER A  82      48.543  63.534   9.006  1.00 57.56           H
ATOM   1138  HB2 SER A  82      46.866  64.547   6.973  1.00 59.05           H
ATOM   1139  HB3 SER A  82      47.329  65.352   8.262  1.00 59.05           H
ATOM   1140  HG  SER A  82      48.553  65.864   6.525  1.00 64.68           H
ATOM   1141  N   PHE A  83      46.107  61.709   8.783  1.00 41.48           N
ATOM   1142  CA  PHE A  83      44.873  61.230   9.372  1.00 38.30           C
ATOM   1143  C   PHE A  83      45.075  59.771   9.777  1.00 37.20           C
ATOM   1144  O   PHE A  83      44.394  58.859   9.320  1.00 35.86           O
ATOM   1145  CB  PHE A  83      43.695  61.406   8.410  1.00 38.84           C
ATOM   1146  CG  PHE A  83      43.349  62.838   8.119  1.00 40.80           C
ATOM   1147  CD1 PHE A  83      43.850  63.480   6.997  1.00 44.31           C
ATOM   1148  CD2 PHE A  83      42.509  63.548   8.974  1.00 40.40           C
ATOM   1149  CE1 PHE A  83      43.512  64.803   6.727  1.00 44.05           C
ATOM   1150  CE2 PHE A  83      42.193  64.872   8.719  1.00 38.50           C
ATOM   1151  CZ  PHE A  83      42.677  65.496   7.599  1.00 45.69           C
ATOM   1152  H   PHE A  83      46.486  61.140   8.261  1.00 49.77           H
ATOM   1153  HA  PHE A  83      44.685  61.741  10.174  1.00 45.96           H
ATOM   1154  HB2 PHE A  83      43.915  60.978   7.568  1.00 46.61           H
ATOM   1155  HB3 PHE A  83      42.912  60.985   8.797  1.00 46.61           H
ATOM   1156  HD1 PHE A  83      44.404  63.018   6.411  1.00 53.17           H
ATOM   1157  HD2 PHE A  83      42.172  63.133   9.735  1.00 48.48           H
ATOM   1158  HE1 PHE A  83      43.853  65.227   5.973  1.00 52.86           H
ATOM   1159  HE2 PHE A  83      41.627  65.332   9.297  1.00 46.20           H
ATOM   1160  HZ  PHE A  83      42.457  66.384   7.427  1.00 54.83           H
ATOM   1161  N   LEU A  84      46.032  59.562  10.672  1.00 36.39           N
ATOM   1162  CA  LEU A  84      46.337  58.254  11.202  1.00 39.74           C
ATOM   1163  C   LEU A  84      45.711  58.150  12.579  1.00 39.72           C
ATOM   1164  O   LEU A  84      46.143  58.861  13.494  1.00 42.23           O
ATOM   1165  CB  LEU A  84      47.849  58.033  11.294  1.00 38.18           C
ATOM   1166  CG  LEU A  84      48.649  58.048   9.991  1.00 45.38           C
ATOM   1167  CD1 LEU A  84      50.133  57.805  10.290  1.00 43.00           C
ATOM   1168  CD2 LEU A  84      48.131  56.996   8.976  1.00 38.54           C
ATOM   1169  H   LEU A  84      46.530  60.186  10.993  1.00 43.66           H
ATOM   1170  HA  LEU A  84      45.954  57.570  10.631  1.00 47.69           H
ATOM   1171  HB2 LEU A  84      48.219  58.727  11.861  1.00 45.81           H
ATOM   1172  HB3 LEU A  84      48.000  57.169  11.709  1.00 45.81           H
ATOM   1173  HG  LEU A  84      48.567  58.923   9.581  1.00 54.46           H
ATOM   1174 HD11 LEU A  84      50.629  57.817   9.456  1.00 51.60           H
ATOM   1175 HD12 LEU A  84      50.456  58.506  10.877  1.00 51.60           H
ATOM   1176 HD13 LEU A  84      50.230  56.941  10.721  1.00 51.60           H
ATOM   1177 HD21 LEU A  84      48.668  57.044   8.170  1.00 46.25           H
ATOM   1178 HD22 LEU A  84      48.206  56.113   9.372  1.00 46.25           H
ATOM   1179 HD23 LEU A  84      47.204  57.188   8.769  1.00 46.25           H
ATOM   1180  N   PRO A  85      44.716  57.292  12.784  1.00 36.37           N
ATOM   1181  CA  PRO A  85      44.188  57.103  14.131  1.00 36.39           C
ATOM   1182  C   PRO A  85      45.221  56.490  15.043  1.00 42.08           C
ATOM   1183  O   PRO A  85      46.071  55.698  14.618  1.00 36.69           O
ATOM   1184  CB  PRO A  85      43.019  56.136  13.924  1.00 34.84           C
ATOM   1185  CG  PRO A  85      43.450  55.347  12.705  1.00 33.79           C
ATOM   1186  CD  PRO A  85      44.099  56.349  11.824  1.00 35.53           C
ATOM   1187  HA  PRO A  85      43.867  57.940  14.502  1.00 43.67           H
ATOM   1188  HB2 PRO A  85      42.922  55.559  14.698  1.00 41.81           H
ATOM   1189  HB3 PRO A  85      42.203  56.631  13.750  1.00 41.81           H
ATOM   1190  HG2 PRO A  85      44.081  54.658  12.966  1.00 40.55           H
ATOM   1191  HG3 PRO A  85      42.673  54.960  12.273  1.00 40.55           H
ATOM   1192  HD2 PRO A  85      44.781  55.928  11.277  1.00 42.63           H
ATOM   1193  HD3 PRO A  85      43.436  56.803  11.281  1.00 42.63           H
ATOM   1194  N   GLU A  86      45.118  56.857  16.320  1.00 35.99           N
ATOM   1195  CA  GLU A  86      45.895  56.185  17.344  1.00 36.64           C
ATOM   1196  C   GLU A  86      45.616  54.702  17.333  1.00 36.23           C
ATOM   1197  O   GLU A  86      46.538  53.886  17.410  1.00 37.71           O
ATOM   1198  CB  GLU A  86      45.569  56.772  18.710  1.00 40.60           C
ATOM   1199  CG  GLU A  86      46.004  55.908  19.917  1.00 51.68           C
ATOM   1200  CD  GLU A  86      47.475  55.992  20.122  1.00 58.89           C
ATOM   1201  OE1 GLU A  86      48.045  57.019  19.671  1.00 65.05           O
ATOM   1202  OE2 GLU A  86      48.041  55.035  20.701  1.00 60.97           O1-
ATOM   1203  H   GLU A  86      44.610  57.486  16.611  1.00 43.19           H
ATOM   1204  HA  GLU A  86      46.840  56.320  17.171  1.00 43.96           H
ATOM   1205  HB2 GLU A  86      46.012  57.631  18.791  1.00 48.71           H
ATOM   1206  HB3 GLU A  86      44.608  56.896  18.771  1.00 48.71           H
ATOM   1207  HG2 GLU A  86      45.564  56.230  20.720  1.00 62.02           H
ATOM   1208  HG3 GLU A  86      45.770  54.982  19.752  1.00 62.02           H
ATOM   1209  N   PHE A  87      44.341  54.327  17.260  1.00 32.85           N
ATOM   1210  CA  PHE A  87      44.002  52.922  17.232  1.00 31.19           C
ATOM   1211  C   PHE A  87      42.726  52.727  16.424  1.00 35.69           C
ATOM   1212  O   PHE A  87      41.936  53.650  16.215  1.00 31.86           O
ATOM   1213  CB  PHE A  87      43.886  52.313  18.648  1.00 37.55           C
ATOM   1214  CG  PHE A  87      42.618  52.654  19.392  1.00 31.65           C
ATOM   1215  CD1 PHE A  87      42.588  53.719  20.266  1.00 33.16           C
ATOM   1216  CD2 PHE A  87      41.469  51.861  19.247  1.00 33.19           C
ATOM   1217  CE1 PHE A  87      41.424  54.028  20.984  1.00 33.69           C
ATOM   1218  CE2 PHE A  87      40.301  52.169  19.941  1.00 39.87           C
ATOM   1219  CZ  PHE A  87      40.275  53.256  20.811  1.00 37.57           C
ATOM   1220  H   PHE A  87      43.669  54.862  17.226  1.00 39.42           H
ATOM   1221  HA  PHE A  87      44.712  52.447  16.772  1.00 37.43           H
ATOM   1222  HB2 PHE A  87      43.929  51.347  18.572  1.00 45.06           H
ATOM   1223  HB3 PHE A  87      44.631  52.630  19.182  1.00 45.06           H
ATOM   1224  HD1 PHE A  87      43.350  54.241  20.379  1.00 39.79           H
ATOM   1225  HD2 PHE A  87      41.480  51.139  18.661  1.00 39.83           H
ATOM   1226  HE1 PHE A  87      41.412  54.758  21.560  1.00 40.43           H
ATOM   1227  HE2 PHE A  87      39.541  51.644  19.829  1.00 47.84           H
ATOM   1228  HZ  PHE A  87      39.500  53.458  21.284  1.00 45.08           H
ATOM   1229  N   VAL A  88      42.583  51.513  15.923  1.00 30.86           N
ATOM   1230  CA  VAL A  88      41.388  51.050  15.251  1.00 30.94           C
ATOM   1231  C   VAL A  88      40.992  49.773  15.961  1.00 35.15           C
ATOM   1232  O   VAL A  88      41.787  48.829  16.021  1.00 32.28           O
ATOM   1233  CB  VAL A  88      41.632  50.763  13.761  1.00 33.70           C
ATOM   1234  CG1 VAL A  88      40.353  50.226  13.108  1.00 29.96           C
ATOM   1235  CG2 VAL A  88      42.105  51.945  13.038  1.00 32.19           C
ATOM   1236  H   VAL A  88      43.197  50.912  15.964  1.00 37.03           H
ATOM   1237  HA  VAL A  88      40.675  51.702  15.341  1.00 37.13           H
ATOM   1238  HB  VAL A  88      42.313  50.077  13.684  1.00 40.44           H
ATOM   1239 HG11 VAL A  88      40.528  50.052  12.169  1.00 35.95           H
ATOM   1240 HG12 VAL A  88      40.092  49.406  13.554  1.00 35.95           H
ATOM   1241 HG13 VAL A  88      39.651  50.890  13.196  1.00 35.95           H
ATOM   1242 HG21 VAL A  88      42.243  51.710  12.107  1.00 38.63           H
ATOM   1243 HG22 VAL A  88      41.437  52.645  13.109  1.00 38.63           H
ATOM   1244 HG23 VAL A  88      42.940  52.242  13.432  1.00 38.63           H
ATOM   1245  N   SER A  89      39.774  49.726  16.493  1.00 30.02           N
ATOM   1246  CA  SER A  89      39.265  48.518  17.123  1.00 32.93           C
ATOM   1247  C   SER A  89      38.052  47.995  16.371  1.00 39.21           C
ATOM   1248  O   SER A  89      37.398  48.733  15.638  1.00 35.43           O
ATOM   1249  CB  SER A  89      38.874  48.764  18.585  1.00 35.37           C
ATOM   1250  OG  SER A  89      37.881  49.791  18.691  1.00 34.51           O
ATOM   1251  H   SER A  89      39.222  50.385  16.501  1.00 36.02           H
ATOM   1252  HA  SER A  89      39.953  47.834  17.104  1.00 39.51           H
ATOM   1253  HB2 SER A  89      38.518  47.942  18.958  1.00 42.45           H
ATOM   1254  HB3 SER A  89      39.663  49.037  19.080  1.00 42.45           H
ATOM   1255  HG  SER A  89      38.176  50.510  18.372  1.00 41.41           H
ATOM   1256  N   GLY A  90      37.729  46.727  16.592  1.00 37.17           N
ATOM   1257  CA  GLY A  90      36.473  46.182  16.128  1.00 48.22           C
ATOM   1258  C   GLY A  90      36.637  44.786  15.562  1.00 50.89           C
ATOM   1259  O   GLY A  90      37.685  44.157  15.702  1.00 46.72           O
ATOM   1260  H   GLY A  90      38.226  46.162  17.009  1.00 44.60           H
ATOM   1261  HA2 GLY A  90      35.843  46.145  16.865  1.00 57.87           H
ATOM   1262  HA3 GLY A  90      36.105  46.755  15.437  1.00 57.87           H
ATOM   1263  N   ASP A  91      35.567  44.297  14.920  1.00 52.77           N
ATOM   1264  CA  ASP A  91      35.668  43.131  14.047  1.00 55.80           C
ATOM   1265  C   ASP A  91      36.507  43.519  12.842  1.00 54.92           C
ATOM   1266  O   ASP A  91      36.176  44.457  12.113  1.00 53.47           O
ATOM   1267  CB  ASP A  91      34.294  42.625  13.584  1.00 57.11           C
ATOM   1268  CG  ASP A  91      33.369  42.218  14.756  1.00 69.59           C
ATOM   1269  OD1 ASP A  91      33.783  42.331  15.952  1.00 63.32           O
ATOM   1270  OD2 ASP A  91      32.212  41.796  14.465  1.00 70.27           O1-
ATOM   1271  H   ASP A  91      34.775  44.627  14.976  1.00 63.32           H
ATOM   1272  HA  ASP A  91      36.118  42.412  14.518  1.00 66.96           H
ATOM   1273  HB2 ASP A  91      33.851  43.329  13.084  1.00 68.53           H
ATOM   1274  HB3 ASP A  91      34.419  41.847  13.018  1.00 68.53           H
ATOM   1275  N   PHE A  92      37.610  42.836  12.649  1.00 53.81           N
ATOM   1276  CA  PHE A  92      38.482  43.227  11.566  1.00 59.34           C
ATOM   1277  C   PHE A  92      37.968  42.767  10.213  1.00 57.68           C
ATOM   1278  O   PHE A  92      38.437  43.278   9.187  1.00 55.02           O
ATOM   1279  CB  PHE A  92      39.889  42.716  11.870  1.00 65.54           C
ATOM   1280  CG  PHE A  92      40.604  43.569  12.881  1.00 62.63           C
ATOM   1281  CD1 PHE A  92      41.889  43.294  13.266  1.00 65.72           C
ATOM   1282  CD2 PHE A  92      39.965  44.665  13.443  1.00 64.48           C
ATOM   1283  CE1 PHE A  92      42.528  44.108  14.195  1.00 62.69           C
ATOM   1284  CE2 PHE A  92      40.586  45.463  14.355  1.00 62.58           C
ATOM   1285  CZ  PHE A  92      41.865  45.187  14.731  1.00 63.76           C
ATOM   1286  H   PHE A  92      37.874  42.162  13.114  1.00 64.57           H
ATOM   1287  HA  PHE A  92      38.524  44.195  11.543  1.00 71.21           H
ATOM   1288  HB2 PHE A  92      39.830  41.815  12.224  1.00 78.65           H
ATOM   1289  HB3 PHE A  92      40.410  42.718  11.052  1.00 78.65           H
ATOM   1290  HD1 PHE A  92      42.338  42.566  12.900  1.00 78.86           H
ATOM   1291  HD2 PHE A  92      39.093  44.861  13.187  1.00 77.37           H
ATOM   1292  HE1 PHE A  92      43.400  43.921  14.456  1.00 75.22           H
ATOM   1293  HE2 PHE A  92      40.138  46.193  14.719  1.00 75.09           H
ATOM   1294  HZ  PHE A  92      42.291  45.728  15.356  1.00 76.51           H
ATOM   1295  N   ASP A  93      36.961  41.896  10.191  1.00 53.55           N
ATOM   1296  CA  ASP A  93      36.302  41.595   8.929  1.00 58.94           C
ATOM   1297  C   ASP A  93      35.550  42.805   8.394  1.00 52.20           C
ATOM   1298  O   ASP A  93      35.232  42.837   7.202  1.00 52.66           O
ATOM   1299  CB  ASP A  93      35.334  40.410   9.080  1.00 60.70           C
ATOM   1300  CG  ASP A  93      36.040  39.101   9.467  1.00 65.64           C
ATOM   1301  OD1 ASP A  93      37.252  38.934   9.128  1.00 59.82           O
ATOM   1302  OD2 ASP A  93      35.373  38.246  10.110  1.00 62.65           O1-
ATOM   1303  H   ASP A  93      36.649  41.478  10.874  1.00 64.27           H
ATOM   1304  HA  ASP A  93      36.974  41.349   8.275  1.00 70.73           H
ATOM   1305  HB2 ASP A  93      34.688  40.618   9.773  1.00 72.84           H
ATOM   1306  HB3 ASP A  93      34.879  40.266   8.235  1.00 72.84           H
ATOM   1307  N   SER A  94      35.250  43.787   9.251  1.00 46.60           N
ATOM   1308  CA  SER A  94      34.560  44.999   8.820  1.00 44.99           C
ATOM   1309  C   SER A  94      35.478  46.040   8.187  1.00 43.15           C
ATOM   1310  O   SER A  94      34.987  47.070   7.729  1.00 42.82           O
ATOM   1311  CB  SER A  94      33.836  45.647  10.006  1.00 48.81           C
ATOM   1312  OG  SER A  94      34.770  46.170  10.940  1.00 41.56           O
ATOM   1313  H   SER A  94      35.438  43.772  10.090  1.00 55.92           H
ATOM   1314  HA  SER A  94      33.890  44.757   8.161  1.00 53.98           H
ATOM   1315  HB2 SER A  94      33.277  46.370   9.679  1.00 58.57           H
ATOM   1316  HB3 SER A  94      33.289  44.978  10.447  1.00 58.57           H
ATOM   1317  HG  SER A  94      35.261  45.554  11.230  1.00 49.87           H
ATOM   1318  N   ILE A  95      36.785  45.814   8.136  1.00 40.52           N
ATOM   1319  CA  ILE A  95      37.718  46.772   7.556  1.00 36.99           C
ATOM   1320  C   ILE A  95      38.230  46.172   6.257  1.00 36.99           C
ATOM   1321  O   ILE A  95      38.571  44.988   6.223  1.00 33.53           O
ATOM   1322  CB  ILE A  95      38.880  47.074   8.523  1.00 37.41           C
ATOM   1323  CG1 ILE A  95      38.335  47.460   9.904  1.00 40.94           C
ATOM   1324  CG2 ILE A  95      39.750  48.190   7.953  1.00 34.46           C
ATOM   1325  CD1 ILE A  95      39.424  47.559  11.017  1.00 42.18           C
ATOM   1326  H   ILE A  95      37.162  45.102   8.435  1.00 48.63           H
ATOM   1327  HA  ILE A  95      37.255  47.600   7.356  1.00 44.39           H
ATOM   1328  HB  ILE A  95      39.422  46.275   8.616  1.00 44.90           H
ATOM   1329 HG12 ILE A  95      37.902  48.325   9.836  1.00 49.13           H
ATOM   1330 HG13 ILE A  95      37.690  46.791  10.182  1.00 49.13           H
ATOM   1331 HG21 ILE A  95      40.476  48.370   8.571  1.00 41.35           H
ATOM   1332 HG22 ILE A  95      40.106  47.906   7.097  1.00 41.35           H
ATOM   1333 HG23 ILE A  95      39.207  48.986   7.839  1.00 41.35           H
ATOM   1334 HD11 ILE A  95      38.998  47.806  11.853  1.00 50.61           H
ATOM   1335 HD12 ILE A  95      39.860  46.698  11.109  1.00 50.61           H
ATOM   1336 HD13 ILE A  95      40.073  48.234  10.764  1.00 50.61           H
ATOM   1337  N   ARG A  96      38.296  46.983   5.196  1.00 30.16           N
ATOM   1338  CA  ARG A  96      38.781  46.457   3.919  1.00 33.09           C
ATOM   1339  C   ARG A  96      40.249  46.023   4.051  1.00 33.22           C
ATOM   1340  O   ARG A  96      41.019  46.616   4.804  1.00 30.85           O
ATOM   1341  CB  ARG A  96      38.652  47.482   2.805  1.00 30.10           C
ATOM   1342  CG  ARG A  96      37.179  47.872   2.506  1.00 30.31           C
ATOM   1343  CD  ARG A  96      37.033  48.371   1.084  1.00 28.72           C
ATOM   1344  NE  ARG A  96      37.991  49.411   0.761  1.00 29.37           N
ATOM   1345  CZ  ARG A  96      37.811  50.709   0.990  1.00 33.54           C
ATOM   1346  NH1 ARG A  96      36.682  51.154   1.545  1.00 34.17           N
ATOM   1347  NH2 ARG A  96      38.756  51.567   0.658  1.00 30.53           N1+
ATOM   1348  H   ARG A  96      38.073  47.813   5.188  1.00 36.19           H
ATOM   1349  HA  ARG A  96      38.256  45.679   3.676  1.00 39.71           H
ATOM   1350  HB2 ARG A  96      39.129  48.288   3.061  1.00 36.12           H
ATOM   1351  HB3 ARG A  96      39.035  47.115   1.993  1.00 36.12           H
ATOM   1352  HG2 ARG A  96      36.611  47.093   2.617  1.00 36.37           H
ATOM   1353  HG3 ARG A  96      36.904  48.580   3.109  1.00 36.37           H
ATOM   1354  HD2 ARG A  96      37.174  47.631   0.472  1.00 34.46           H
ATOM   1355  HD3 ARG A  96      36.142  48.735   0.966  1.00 34.46           H
ATOM   1356  HE  ARG A  96      38.731  49.171   0.393  1.00 35.24           H
ATOM   1357 HH11 ARG A  96      36.063  50.600   1.764  1.00 41.00           H
ATOM   1358 HH12 ARG A  96      36.576  51.996   1.687  1.00 41.00           H
ATOM   1359 HH21 ARG A  96      39.485  51.285   0.298  1.00 36.64           H
ATOM   1360 HH22 ARG A  96      38.644  52.407   0.801  1.00 36.64           H
ATOM   1361  N   PRO A  97      40.653  44.966   3.343  1.00 32.26           N
ATOM   1362  CA  PRO A  97      42.034  44.475   3.516  1.00 33.34           C
ATOM   1363  C   PRO A  97      43.117  45.532   3.280  1.00 29.25           C
ATOM   1364  O   PRO A  97      44.079  45.591   4.051  1.00 29.74           O
ATOM   1365  CB  PRO A  97      42.095  43.325   2.501  1.00 29.60           C
ATOM   1366  CG  PRO A  97      40.730  42.817   2.424  1.00 32.07           C
ATOM   1367  CD  PRO A  97      39.876  44.060   2.472  1.00 31.37           C
ATOM   1368  HA  PRO A  97      42.143  44.110   4.408  1.00 40.01           H
ATOM   1369  HB2 PRO A  97      42.385  43.664   1.640  1.00 35.52           H
ATOM   1370  HB3 PRO A  97      42.699  42.638   2.822  1.00 35.52           H
ATOM   1371  HG2 PRO A  97      40.602  42.341   1.588  1.00 38.48           H
ATOM   1372  HG3 PRO A  97      40.548  42.242   3.183  1.00 38.48           H
ATOM   1373  HD2 PRO A  97      39.782  44.442   1.585  1.00 37.64           H
ATOM   1374  HD3 PRO A  97      39.014  43.864   2.870  1.00 37.64           H
ATOM   1375  N   GLU A  98      43.014  46.350   2.225  1.00 27.57           N
ATOM   1376  CA  GLU A  98      44.046  47.345   1.973  1.00 32.62           C
ATOM   1377  C   GLU A  98      44.013  48.482   2.988  1.00 31.90           C
ATOM   1378  O   GLU A  98      45.054  49.096   3.265  1.00 29.14           O
ATOM   1379  CB  GLU A  98      43.927  47.846   0.531  1.00 29.55           C
ATOM   1380  CG  GLU A  98      42.845  48.873   0.205  1.00 30.80           C
ATOM   1381  CD  GLU A  98      41.422  48.318   0.135  1.00 32.63           C
ATOM   1382  OE1 GLU A  98      41.103  47.194   0.627  1.00 31.30           O
ATOM   1383  OE2 GLU A  98      40.592  49.084  -0.403  1.00 35.58           O1-
ATOM   1384  H   GLU A  98      42.369  46.346   1.656  1.00 33.09           H
ATOM   1385  HA  GLU A  98      44.910  46.912   2.056  1.00 39.15           H
ATOM   1386  HB2 GLU A  98      44.776  48.246   0.285  1.00 35.46           H
ATOM   1387  HB3 GLU A  98      43.764  47.077  -0.037  1.00 35.46           H
ATOM   1388  HG2 GLU A  98      42.857  49.560   0.890  1.00 36.96           H
ATOM   1389  HG3 GLU A  98      43.047  49.270  -0.656  1.00 36.96           H
ATOM   1390  N   VAL A  99      42.849  48.751   3.583  1.00 31.79           N
ATOM   1391  CA  VAL A  99      42.748  49.773   4.628  1.00 28.75           C
ATOM   1392  C   VAL A  99      43.452  49.291   5.888  1.00 26.69           C
ATOM   1393  O   VAL A  99      44.272  50.002   6.471  1.00 29.41           O
ATOM   1394  CB  VAL A  99      41.262  50.118   4.888  1.00 28.87           C
ATOM   1395  CG1 VAL A  99      41.100  51.165   6.015  1.00 30.60           C
ATOM   1396  CG2 VAL A  99      40.613  50.638   3.595  1.00 28.62           C
ATOM   1397  H   VAL A  99      42.106  48.358   3.401  1.00 38.15           H
ATOM   1398  HA  VAL A  99      43.194  50.580   4.326  1.00 34.50           H
ATOM   1399  HB  VAL A  99      40.793  49.312   5.156  1.00 34.65           H
ATOM   1400 HG11 VAL A  99      40.156  51.348   6.142  1.00 36.72           H
ATOM   1401 HG12 VAL A  99      41.481  50.808   6.833  1.00 36.72           H
ATOM   1402 HG13 VAL A  99      41.564  51.977   5.760  1.00 36.72           H
ATOM   1403 HG21 VAL A  99      39.683  50.849   3.772  1.00 34.35           H
ATOM   1404 HG22 VAL A  99      41.084  51.434   3.304  1.00 34.35           H
ATOM   1405 HG23 VAL A  99      40.673  49.950   2.913  1.00 34.35           H
ATOM   1406  N   LYS A 100      43.162  48.059   6.313  1.00 27.78           N
ATOM   1407  CA  LYS A 100      43.856  47.502   7.454  1.00 29.53           C
ATOM   1408  C   LYS A 100      45.359  47.414   7.200  1.00 31.28           C
ATOM   1409  O   LYS A 100      46.162  47.694   8.096  1.00 29.44           O
ATOM   1410  CB  LYS A 100      43.302  46.127   7.805  1.00 33.25           C
ATOM   1411  CG  LYS A 100      43.832  45.604   9.121  1.00 35.59           C
ATOM   1412  CD  LYS A 100      43.229  44.238   9.381  1.00 45.71           C
ATOM   1413  CE  LYS A 100      44.051  43.380  10.384  1.00 54.43           C
ATOM   1414  NZ  LYS A 100      43.404  42.009  10.546  1.00 61.15           N1+
ATOM   1415  H   LYS A 100      42.576  47.539   5.958  1.00 33.33           H
ATOM   1416  HA  LYS A 100      43.718  48.082   8.219  1.00 35.44           H
ATOM   1417  HB2 LYS A 100      42.336  46.183   7.871  1.00 39.90           H
ATOM   1418  HB3 LYS A 100      43.552  45.499   7.110  1.00 39.90           H
ATOM   1419  HG2 LYS A 100      44.797  45.516   9.076  1.00 42.71           H
ATOM   1420  HG3 LYS A 100      43.573  46.201   9.840  1.00 42.71           H
ATOM   1421  HD2 LYS A 100      42.339  44.353   9.748  1.00 54.85           H
ATOM   1422  HD3 LYS A 100      43.181  43.752   8.543  1.00 54.85           H
ATOM   1423  HE2 LYS A 100      44.952  43.258  10.046  1.00 65.32           H
ATOM   1424  HE3 LYS A 100      44.068  43.818  11.250  1.00 65.32           H
ATOM   1425  HZ1 LYS A 100      43.873  41.517  11.119  1.00 73.38           H
ATOM   1426  HZ2 LYS A 100      42.574  42.100  10.853  1.00 73.38           H
ATOM   1427  HZ3 LYS A 100      43.377  41.591   9.760  1.00 73.38           H
ATOM   1428  N   GLU A 101      45.757  46.994   5.998  1.00 31.95           N
ATOM   1429  CA  GLU A 101      47.179  46.939   5.674  1.00 31.81           C
ATOM   1430  C   GLU A 101      47.825  48.312   5.812  1.00 32.61           C
ATOM   1431  O   GLU A 101      48.915  48.437   6.373  1.00 30.43           O
ATOM   1432  CB  GLU A 101      47.365  46.379   4.244  1.00 35.41           C
ATOM   1433  CG  GLU A 101      48.436  45.344   4.122  1.00 45.19           C
ATOM   1434  CD  GLU A 101      48.440  44.664   2.772  1.00 34.54           C
ATOM   1435  OE1 GLU A 101      48.574  45.381   1.783  1.00 31.49           O
ATOM   1436  OE2 GLU A 101      48.330  43.431   2.717  1.00 39.08           O1-
ATOM   1437  H   GLU A 101      45.233  46.741   5.365  1.00 38.34           H
ATOM   1438  HA  GLU A 101      47.621  46.336   6.292  1.00 38.18           H
ATOM   1439  HB2 GLU A 101      46.531  45.975   3.958  1.00 42.49           H
ATOM   1440  HB3 GLU A 101      47.594  47.112   3.651  1.00 42.49           H
ATOM   1441  HG2 GLU A 101      49.300  45.767   4.247  1.00 54.23           H
ATOM   1442  HG3 GLU A 101      48.298  44.664   4.800  1.00 54.23           H
ATOM   1443  N   TYR A 102      47.148  49.359   5.346  1.00 30.61           N
ATOM   1444  CA  TYR A 102      47.736  50.693   5.391  1.00 32.57           C
ATOM   1445  C   TYR A 102      47.918  51.196   6.831  1.00 37.34           C
ATOM   1446  O   TYR A 102      49.013  51.629   7.211  1.00 33.67           O
ATOM   1447  CB  TYR A 102      46.876  51.661   4.591  1.00 32.67           C
ATOM   1448  CG  TYR A 102      47.409  53.035   4.676  1.00 35.14           C
ATOM   1449  CD1 TYR A 102      48.432  53.442   3.843  1.00 38.44           C
ATOM   1450  CD2 TYR A 102      46.931  53.924   5.633  1.00 33.47           C
ATOM   1451  CE1 TYR A 102      48.956  54.700   3.936  1.00 42.02           C
ATOM   1452  CE2 TYR A 102      47.454  55.206   5.734  1.00 35.76           C
ATOM   1453  CZ  TYR A 102      48.470  55.581   4.887  1.00 40.84           C
ATOM   1454  OH  TYR A 102      49.010  56.833   4.968  1.00 40.78           O
ATOM   1455  H   TYR A 102      46.360  49.325   5.004  1.00 36.73           H
ATOM   1456  HA  TYR A 102      48.612  50.662   4.976  1.00 39.09           H
ATOM   1457  HB2 TYR A 102      46.870  51.392   3.659  1.00 39.20           H
ATOM   1458  HB3 TYR A 102      45.974  51.660   4.948  1.00 39.20           H
ATOM   1459  HD1 TYR A 102      48.768  52.852   3.207  1.00 46.13           H
ATOM   1460  HD2 TYR A 102      46.249  53.659   6.207  1.00 40.16           H
ATOM   1461  HE1 TYR A 102      49.642  54.962   3.365  1.00 50.43           H
ATOM   1462  HE2 TYR A 102      47.130  55.799   6.372  1.00 42.92           H
ATOM   1463  HH  TYR A 102      48.633  57.269   5.580  1.00 48.93           H
ATOM   1464  N   TYR A 103      46.852  51.180   7.640  1.00 34.93           N
ATOM   1465  CA  TYR A 103      46.972  51.668   9.012  1.00 33.42           C
ATOM   1466  C   TYR A 103      47.909  50.790   9.841  1.00 34.28           C
ATOM   1467  O   TYR A 103      48.659  51.302  10.689  1.00 36.36           O
ATOM   1468  CB  TYR A 103      45.577  51.775   9.638  1.00 27.64           C
ATOM   1469  CG  TYR A 103      44.744  52.872   8.999  1.00 27.36           C
ATOM   1470  CD1 TYR A 103      43.450  52.618   8.587  1.00 25.77           C
ATOM   1471  CD2 TYR A 103      45.241  54.159   8.828  1.00 33.02           C
ATOM   1472  CE1 TYR A 103      42.675  53.614   7.995  1.00 30.55           C
ATOM   1473  CE2 TYR A 103      44.466  55.170   8.236  1.00 33.23           C
ATOM   1474  CZ  TYR A 103      43.166  54.878   7.827  1.00 32.29           C
ATOM   1475  OH  TYR A 103      42.344  55.815   7.224  1.00 33.90           O
ATOM   1476  H   TYR A 103      46.068  50.899   7.422  1.00 41.92           H
ATOM   1477  HA  TYR A 103      47.352  52.560   8.990  1.00 40.11           H
ATOM   1478  HB2 TYR A 103      45.109  50.934   9.519  1.00 33.16           H
ATOM   1479  HB3 TYR A 103      45.667  51.976  10.582  1.00 33.16           H
ATOM   1480  HD1 TYR A 103      43.096  51.764   8.691  1.00 30.92           H
ATOM   1481  HD2 TYR A 103      46.109  54.351   9.103  1.00 39.62           H
ATOM   1482  HE1 TYR A 103      41.808  53.418   7.719  1.00 36.66           H
ATOM   1483  HE2 TYR A 103      44.814  56.025   8.123  1.00 39.88           H
ATOM   1484  HH  TYR A 103      42.741  56.553   7.171  1.00 40.68           H
ATOM   1485  N   THR A 104      47.936  49.490   9.577  1.00 33.10           N
ATOM   1486  CA  THR A 104      48.915  48.658  10.247  1.00 32.44           C
ATOM   1487  C   THR A 104      50.344  49.104   9.935  1.00 37.24           C
ATOM   1488  O   THR A 104      51.151  49.301  10.852  1.00 35.60           O
ATOM   1489  CB  THR A 104      48.723  47.209   9.883  1.00 37.17           C
ATOM   1490  OG1 THR A 104      47.423  46.803  10.285  1.00 34.58           O
ATOM   1491  CG2 THR A 104      49.720  46.360  10.633  1.00 36.09           C
ATOM   1492  H   THR A 104      47.415  49.078   9.030  1.00 39.71           H
ATOM   1493  HA  THR A 104      48.785  48.739  11.205  1.00 38.93           H
ATOM   1494  HB  THR A 104      48.840  47.079   8.929  1.00 44.61           H
ATOM   1495  HG1 THR A 104      46.844  47.270   9.895  1.00 41.50           H
ATOM   1496 HG21 THR A 104      49.600  45.426  10.401  1.00 43.31           H
ATOM   1497 HG22 THR A 104      50.623  46.629  10.402  1.00 43.31           H
ATOM   1498 HG23 THR A 104      49.593  46.467  11.588  1.00 43.31           H
ATOM   1499  N   LYS A 105      50.687  49.254   8.658  1.00 41.23           N
ATOM   1500  CA  LYS A 105      52.088  49.533   8.358  1.00 40.12           C
ATOM   1501  C   LYS A 105      52.488  50.933   8.809  1.00 42.00           C
ATOM   1502  O   LYS A 105      53.673  51.175   9.075  1.00 39.91           O
ATOM   1503  CB  LYS A 105      52.391  49.338   6.859  1.00 42.35           C
ATOM   1504  CG  LYS A 105      51.849  50.414   5.984  1.00 42.77           C
ATOM   1505  CD  LYS A 105      52.208  50.212   4.489  1.00 50.86           C
ATOM   1506  CE  LYS A 105      51.619  51.359   3.610  1.00 48.58           C
ATOM   1507  NZ  LYS A 105      51.710  51.200   2.108  1.00 44.35           N1+
ATOM   1508  H   LYS A 105      50.160  49.202   7.980  1.00 49.48           H
ATOM   1509  HA  LYS A 105      52.637  48.902   8.850  1.00 48.14           H
ATOM   1510  HB2 LYS A 105      53.353  49.313   6.736  1.00 50.83           H
ATOM   1511  HB3 LYS A 105      52.002  48.498   6.569  1.00 50.83           H
ATOM   1512  HG2 LYS A 105      50.882  50.427   6.061  1.00 51.32           H
ATOM   1513  HG3 LYS A 105      52.216  51.266   6.268  1.00 51.32           H
ATOM   1514  HD2 LYS A 105      53.172  50.214   4.387  1.00 61.03           H
ATOM   1515  HD3 LYS A 105      51.838  49.371   4.180  1.00 61.03           H
ATOM   1516  HE2 LYS A 105      50.679  51.454   3.829  1.00 58.30           H
ATOM   1517  HE3 LYS A 105      52.083  52.181   3.837  1.00 58.30           H
ATOM   1518  HZ1 LYS A 105      52.562  51.132   1.860  1.00 53.22           H
ATOM   1519  HZ2 LYS A 105      51.276  50.466   1.853  1.00 53.22           H
ATOM   1520  HZ3 LYS A 105      51.347  51.906   1.705  1.00 53.22           H
ATOM   1521  N   LYS A 106      51.530  51.849   8.935  1.00 36.07           N
ATOM   1522  CA  LYS A 106      51.799  53.190   9.409  1.00 36.60           C
ATOM   1523  C   LYS A 106      51.838  53.285  10.929  1.00 35.51           C
ATOM   1524  O   LYS A 106      51.968  54.388  11.460  1.00 39.09           O
ATOM   1525  CB  LYS A 106      50.759  54.156   8.838  1.00 40.08           C
ATOM   1526  CG  LYS A 106      50.921  54.432   7.334  1.00 43.16           C
ATOM   1527  CD  LYS A 106      52.216  55.205   7.019  1.00 45.35           C
ATOM   1528  CE  LYS A 106      52.830  54.855   5.705  1.00 48.16           C
ATOM   1529  NZ  LYS A 106      52.385  55.733   4.601  1.00 57.96           N1+
ATOM   1530  H   LYS A 106      50.703  51.709   8.746  1.00 43.29           H
ATOM   1531  HA  LYS A 106      52.668  53.466   9.077  1.00 43.92           H
ATOM   1532  HB2 LYS A 106      49.876  53.780   8.977  1.00 48.10           H
ATOM   1533  HB3 LYS A 106      50.832  55.004   9.304  1.00 48.10           H
ATOM   1534  HG2 LYS A 106      50.951  53.587   6.857  1.00 51.79           H
ATOM   1535  HG3 LYS A 106      50.170  54.962   7.025  1.00 51.79           H
ATOM   1536  HD2 LYS A 106      52.017  56.155   7.008  1.00 54.42           H
ATOM   1537  HD3 LYS A 106      52.869  55.015   7.710  1.00 54.42           H
ATOM   1538  HE2 LYS A 106      53.794  54.932   5.777  1.00 57.79           H
ATOM   1539  HE3 LYS A 106      52.587  53.944   5.477  1.00 57.79           H
ATOM   1540  HZ1 LYS A 106      52.775  55.487   3.840  1.00 69.56           H
ATOM   1541  HZ2 LYS A 106      51.502  55.677   4.505  1.00 69.56           H
ATOM   1542  HZ3 LYS A 106      52.603  56.578   4.779  1.00 69.56           H
ATOM   1543  N   GLY A 107      51.756  52.172  11.636  1.00 35.36           N
ATOM   1544  CA  GLY A 107      51.981  52.162  13.074  1.00 38.00           C
ATOM   1545  C   GLY A 107      50.756  52.345  13.951  1.00 42.52           C
ATOM   1546  O   GLY A 107      50.913  52.524  15.170  1.00 36.61           O
ATOM   1547  H   GLY A 107      51.569  51.400  11.306  1.00 42.43           H
ATOM   1548  HA2 GLY A 107      52.393  51.318  13.317  1.00 45.60           H
ATOM   1549  HA3 GLY A 107      52.607  52.870  13.293  1.00 45.60           H
ATOM   1550  N   CYS A 108      49.550  52.345  13.369  1.00 43.33           N
ATOM   1551  CA  CYS A 108      48.319  52.408  14.148  1.00 36.55           C
ATOM   1552  C   CYS A 108      48.127  51.105  14.908  1.00 36.17           C
ATOM   1553  O   CYS A 108      48.485  50.032  14.435  1.00 40.39           O
ATOM   1554  CB  CYS A 108      47.126  52.667  13.221  1.00 31.67           C
ATOM   1555  SG  CYS A 108      47.213  54.052  12.140  1.00 35.69           S
ATOM   1556  H   CYS A 108      49.424  52.309  12.519  1.00 51.99           H
ATOM   1557  HA  CYS A 108      48.377  53.134  14.789  1.00 43.86           H
ATOM   1558  HB2 CYS A 108      47.004  51.882  12.666  1.00 38.00           H
ATOM   1559  HB3 CYS A 108      46.339  52.790  13.775  1.00 38.00           H
ATOM   1560  HG  CYS A 108      47.334  55.051  12.794  1.00 42.82           H
ATOM   1561  N   ASP A 109      47.579  51.200  16.108  1.00 35.85           N
ATOM   1562  CA  ASP A 109      47.282  50.039  16.918  1.00 35.22           C
ATOM   1563  C   ASP A 109      45.950  49.429  16.465  1.00 40.25           C
ATOM   1564  O   ASP A 109      44.888  50.045  16.615  1.00 38.52           O
ATOM   1565  CB  ASP A 109      47.278  50.492  18.376  1.00 39.04           C
ATOM   1566  CG  ASP A 109      47.336  49.358  19.350  1.00 45.22           C
ATOM   1567  OD1 ASP A 109      47.668  48.221  18.961  1.00 51.02           O
ATOM   1568  OD2 ASP A 109      47.046  49.606  20.533  1.00 46.74           O1-
ATOM   1569  H   ASP A 109      47.367  51.945  16.481  1.00 43.02           H
ATOM   1570  HA  ASP A 109      47.980  49.375  16.804  1.00 42.26           H
ATOM   1571  HB2 ASP A 109      48.050  51.058  18.531  1.00 46.85           H
ATOM   1572  HB3 ASP A 109      46.464  50.991  18.547  1.00 46.85           H
ATOM   1573  N   LEU A 110      46.004  48.223  15.896  1.00 38.42           N
ATOM   1574  CA  LEU A 110      44.823  47.490  15.430  1.00 42.80           C
ATOM   1575  C   LEU A 110      44.416  46.482  16.495  1.00 42.37           C
ATOM   1576  O   LEU A 110      45.133  45.510  16.746  1.00 43.82           O
ATOM   1577  CB  LEU A 110      45.097  46.789  14.095  1.00 37.85           C
ATOM   1578  CG  LEU A 110      44.766  47.538  12.797  1.00 38.57           C
ATOM   1579  CD1 LEU A 110      43.254  47.625  12.617  1.00 42.97           C
ATOM   1580  CD2 LEU A 110      45.390  48.938  12.746  1.00 37.34           C
ATOM   1581  H   LEU A 110      46.738  47.795  15.765  1.00 46.11           H
ATOM   1582  HA  LEU A 110      44.090  48.112  15.303  1.00 51.36           H
ATOM   1583  HB2 LEU A 110      46.043  46.574  14.061  1.00 45.42           H
ATOM   1584  HB3 LEU A 110      44.586  45.965  14.082  1.00 45.42           H
ATOM   1585  HG  LEU A 110      45.121  47.032  12.050  1.00 46.29           H
ATOM   1586 HD11 LEU A 110      43.062  48.101  11.794  1.00 51.57           H
ATOM   1587 HD12 LEU A 110      42.889  46.727  12.574  1.00 51.57           H
ATOM   1588 HD13 LEU A 110      42.873  48.101  13.371  1.00 51.57           H
ATOM   1589 HD21 LEU A 110      45.147  49.361  11.908  1.00 44.80           H
ATOM   1590 HD22 LEU A 110      45.054  49.460  13.491  1.00 44.80           H
ATOM   1591 HD23 LEU A 110      46.355  48.855  12.808  1.00 44.80           H
ATOM   1592  N   ILE A 111      43.257  46.698  17.113  1.00 40.75           N
ATOM   1593  CA  ILE A 111      42.838  45.945  18.293  1.00 39.13           C
ATOM   1594  C   ILE A 111      41.551  45.186  17.989  1.00 48.03           C
ATOM   1595  O   ILE A 111      40.498  45.798  17.762  1.00 43.77           O
ATOM   1596  CB  ILE A 111      42.644  46.879  19.495  1.00 38.54           C
ATOM   1597  CG1 ILE A 111      43.929  47.688  19.728  1.00 44.16           C
ATOM   1598  CG2 ILE A 111      42.188  46.102  20.695  1.00 42.34           C
ATOM   1599  CD1 ILE A 111      43.796  48.781  20.769  1.00 42.96           C
ATOM   1600  H   ILE A 111      42.683  47.288  16.861  1.00 48.90           H
ATOM   1601  HA  ILE A 111      43.525  45.299  18.519  1.00 46.96           H
ATOM   1602  HB  ILE A 111      41.941  47.507  19.268  1.00 46.24           H
ATOM   1603 HG12 ILE A 111      44.628  47.083  20.023  1.00 52.99           H
ATOM   1604 HG13 ILE A 111      44.189  48.106  18.892  1.00 52.99           H
ATOM   1605 HG21 ILE A 111      42.073  46.712  21.440  1.00 50.81           H
ATOM   1606 HG22 ILE A 111      41.345  45.669  20.488  1.00 50.81           H
ATOM   1607 HG23 ILE A 111      42.858  45.436  20.913  1.00 50.81           H
ATOM   1608 HD11 ILE A 111      44.646  49.240  20.854  1.00 51.56           H
ATOM   1609 HD12 ILE A 111      43.110  49.405  20.485  1.00 51.56           H
ATOM   1610 HD13 ILE A 111      43.549  48.381  21.617  1.00 51.56           H
ATOM   1611  N   SER A 112      41.624  43.858  18.037  1.00 44.68           N
ATOM   1612  CA  SER A 112      40.469  43.009  17.785  1.00 48.39           C
ATOM   1613  C   SER A 112      39.559  42.995  19.012  1.00 52.32           C
ATOM   1614  O   SER A 112      40.028  42.826  20.143  1.00 44.90           O
ATOM   1615  CB  SER A 112      40.936  41.591  17.433  1.00 53.25           C
ATOM   1616  OG  SER A 112      39.865  40.748  17.064  1.00 55.17           O
ATOM   1617  H   SER A 112      42.343  43.421  18.217  1.00 53.62           H
ATOM   1618  HA  SER A 112      39.966  43.362  17.034  1.00 58.06           H
ATOM   1619  HB2 SER A 112      41.560  41.644  16.692  1.00 63.90           H
ATOM   1620  HB3 SER A 112      41.380  41.209  18.207  1.00 63.90           H
ATOM   1621  HG  SER A 112      40.153  39.981  16.878  1.00 66.20           H
ATOM   1622  N   THR A 113      38.255  43.201  18.793  1.00 50.90           N
ATOM   1623  CA  THR A 113      37.258  43.211  19.869  1.00 57.03           C
ATOM   1624  C   THR A 113      36.137  42.261  19.449  1.00 59.76           C
ATOM   1625  O   THR A 113      35.131  42.690  18.862  1.00 60.80           O
ATOM   1626  CB  THR A 113      36.739  44.634  20.162  1.00 55.09           C
ATOM   1627  OG1 THR A 113      36.177  45.217  18.981  1.00 49.15           O
ATOM   1628  CG2 THR A 113      37.852  45.575  20.674  1.00 49.94           C
ATOM   1629  H   THR A 113      37.918  43.341  18.014  1.00 61.08           H
ATOM   1630  HA  THR A 113      37.661  42.863  20.680  1.00 68.44           H
ATOM   1631  HB  THR A 113      36.053  44.584  20.845  1.00 66.11           H
ATOM   1632  HG1 THR A 113      35.535  44.748  18.707  1.00 58.99           H
ATOM   1633 HG21 THR A 113      37.487  46.457  20.846  1.00 59.93           H
ATOM   1634 HG22 THR A 113      38.230  45.225  21.496  1.00 59.93           H
ATOM   1635 HG23 THR A 113      38.555  45.649  20.010  1.00 59.93           H
ATOM   1636  N   PRO A 114      36.298  40.931  19.707  1.00 63.79           N
ATOM   1637  CA  PRO A 114      35.351  39.926  19.171  1.00 64.37           C
ATOM   1638  C   PRO A 114      33.921  39.896  19.721  1.00 65.79           C
ATOM   1639  O   PRO A 114      32.974  39.730  18.936  1.00 67.47           O
ATOM   1640  CB  PRO A 114      36.061  38.607  19.501  1.00 65.88           C
ATOM   1641  CG  PRO A 114      37.494  38.942  19.441  1.00 62.71           C
ATOM   1642  CD  PRO A 114      37.602  40.315  20.037  1.00 61.86           C
ATOM   1643  HA  PRO A 114      35.303  40.015  18.206  1.00 77.24           H
ATOM   1644  HB2 PRO A 114      35.812  38.312  20.391  1.00 79.05           H
ATOM   1645  HB3 PRO A 114      35.835  37.936  18.838  1.00 79.05           H
ATOM   1646  HG2 PRO A 114      38.001  38.301  19.963  1.00 75.26           H
ATOM   1647  HG3 PRO A 114      37.791  38.945  18.518  1.00 75.26           H
ATOM   1648  HD2 PRO A 114      37.716  40.259  20.999  1.00 74.23           H
ATOM   1649  HD3 PRO A 114      38.325  40.810  19.620  1.00 74.23           H
ATOM   1650  N   ASP A 115      33.772  39.964  21.053  1.00 63.86           N
ATOM   1651  CA  ASP A 115      32.506  39.950  21.799  1.00 64.77           C
ATOM   1652  C   ASP A 115      31.225  40.171  20.988  1.00 67.82           C
ATOM   1653  O   ASP A 115      30.880  41.309  20.657  1.00 63.98           O
ATOM   1654  CB  ASP A 115      32.583  41.025  22.887  1.00 67.23           C
ATOM   1655  CG  ASP A 115      31.481  40.906  23.927  1.00 68.80           C
ATOM   1656  OD1 ASP A 115      30.600  40.031  23.783  1.00 66.15           O
ATOM   1657  OD2 ASP A 115      31.506  41.700  24.898  1.00 68.23           O1-
ATOM   1658  H   ASP A 115      34.448  40.023  21.581  1.00 76.63           H
ATOM   1659  HA  ASP A 115      32.423  39.092  22.243  1.00 77.72           H
ATOM   1660  HB2 ASP A 115      33.435  40.949  23.344  1.00 80.67           H
ATOM   1661  HB3 ASP A 115      32.508  41.899  22.472  1.00 80.67           H
ATOM   1662  N   GLN A 116      30.464  39.105  20.747  1.00 66.57           N
ATOM   1663  CA  GLN A 116      29.239  39.129  19.957  1.00 62.29           C
ATOM   1664  C   GLN A 116      27.999  39.571  20.765  1.00 59.97           C
ATOM   1665  O   GLN A 116      26.869  39.456  20.270  1.00 56.06           O
ATOM   1666  CB  GLN A 116      29.038  37.732  19.358  1.00 72.15           C
ATOM   1667  CG  GLN A 116      28.241  37.657  18.058  1.00 72.92           C
ATOM   1668  CD  GLN A 116      28.917  38.316  16.854  1.00 70.74           C
ATOM   1669  OE1 GLN A 116      29.954  38.988  16.974  1.00 68.28           O
ATOM   1670  NE2 GLN A 116      28.308  38.134  15.679  1.00 68.29           N
ATOM   1671  H   GLN A 116      30.650  38.320  21.046  1.00 79.88           H
ATOM   1672  HA  GLN A 116      29.353  39.753  19.224  1.00 74.75           H
ATOM   1673  HB2 GLN A 116      29.911  37.349  19.182  1.00 86.58           H
ATOM   1674  HB3 GLN A 116      28.574  37.186  20.011  1.00 86.58           H
ATOM   1675  HG2 GLN A 116      28.096  36.724  17.838  1.00 87.50           H
ATOM   1676  HG3 GLN A 116      27.387  38.097  18.192  1.00 87.50           H
ATOM   1677 HE21 GLN A 116      27.584  37.670  15.637  1.00 81.95           H
ATOM   1678 HE22 GLN A 116      28.639  38.479  14.965  1.00 81.95           H
ATOM   1679  N   ASP A 117      28.182  40.064  21.992  1.00 56.29           N
ATOM   1680  CA  ASP A 117      27.103  40.637  22.790  1.00 53.32           C
ATOM   1681  C   ASP A 117      27.131  42.169  22.826  1.00 53.26           C
ATOM   1682  O   ASP A 117      26.191  42.778  23.354  1.00 49.04           O
ATOM   1683  CB  ASP A 117      27.157  40.127  24.246  1.00 60.79           C
ATOM   1684  CG  ASP A 117      26.359  38.814  24.497  1.00 64.97           C
ATOM   1685  OD1 ASP A 117      26.243  38.475  25.704  1.00 68.08           O
ATOM   1686  OD2 ASP A 117      25.891  38.115  23.553  1.00 54.85           O1-
ATOM   1687  H   ASP A 117      28.943  40.076  22.391  1.00 67.55           H
ATOM   1688  HA  ASP A 117      26.253  40.364  22.410  1.00 63.98           H
ATOM   1689  HB2 ASP A 117      28.083  39.959  24.482  1.00 72.94           H
ATOM   1690  HB3 ASP A 117      26.790  40.811  24.829  1.00 72.94           H
ATOM   1691  N   HIS A 118      28.183  42.806  22.315  1.00 47.69           N
ATOM   1692  CA  HIS A 118      28.311  44.256  22.363  1.00 52.33           C
ATOM   1693  C   HIS A 118      28.797  44.775  21.012  1.00 46.40           C
ATOM   1694  O   HIS A 118      29.510  44.084  20.279  1.00 38.10           O
ATOM   1695  CB  HIS A 118      29.280  44.716  23.480  1.00 52.53           C
ATOM   1696  CG  HIS A 118      28.828  44.366  24.864  1.00 53.28           C
ATOM   1697  ND1 HIS A 118      29.163  43.177  25.478  1.00 58.06           N1+
ATOM   1698  CD2 HIS A 118      28.062  45.043  25.751  1.00 56.05           C
ATOM   1699  CE1 HIS A 118      28.628  43.141  26.686  1.00 57.33           C
ATOM   1700  NE2 HIS A 118      27.951  44.260  26.875  1.00 58.09           N
ATOM   1701  H   HIS A 118      28.845  42.413  21.931  1.00 57.23           H
ATOM   1702  HA  HIS A 118      27.440  44.645  22.540  1.00 62.79           H
ATOM   1703  HB2 HIS A 118      29.372  45.680  23.434  1.00 63.04           H
ATOM   1704  HB3 HIS A 118      30.143  44.297  23.336  1.00 63.04           H
ATOM   1705  HD1 HIS A 118      29.648  42.558  25.131  1.00 69.68           H
ATOM   1706  HD2 HIS A 118      27.682  45.882  25.623  1.00 67.27           H
ATOM   1707  HE1 HIS A 118      28.709  42.444  27.296  1.00 68.79           H
ATOM   1708  HE2 HIS A 118      27.516  44.466  27.588  1.00 69.71           H
ATOM   1709  N   THR A 119      28.416  46.014  20.703  1.00 37.34           N
ATOM   1710  CA  THR A 119      28.747  46.630  19.435  1.00 39.34           C
ATOM   1711  C   THR A 119      30.193  47.111  19.425  1.00 32.24           C
ATOM   1712  O   THR A 119      30.820  47.327  20.472  1.00 30.46           O
ATOM   1713  CB  THR A 119      27.796  47.790  19.173  1.00 41.09           C
ATOM   1714  OG1 THR A 119      28.025  48.831  20.143  1.00 34.94           O
ATOM   1715  CG2 THR A 119      26.370  47.295  19.289  1.00 36.54           C
ATOM   1716  H   THR A 119      27.957  46.520  21.225  1.00 44.80           H
ATOM   1717  HA  THR A 119      28.637  45.979  18.724  1.00 47.20           H
ATOM   1718  HB  THR A 119      27.936  48.136  18.278  1.00 49.31           H
ATOM   1719  HG1 THR A 119      27.503  49.474  20.003  1.00 41.93           H
ATOM   1720 HG21 THR A 119      25.752  48.024  19.124  1.00 43.85           H
ATOM   1721 HG22 THR A 119      26.210  46.593  18.639  1.00 43.85           H
ATOM   1722 HG23 THR A 119      26.213  46.943  20.179  1.00 43.85           H
ATOM   1723  N   ASP A 120      30.709  47.329  18.218  1.00 29.28           N
ATOM   1724  CA  ASP A 120      32.069  47.816  18.115  1.00 31.67           C
ATOM   1725  C   ASP A 120      32.206  49.197  18.731  1.00 31.65           C
ATOM   1726  O   ASP A 120      33.281  49.545  19.233  1.00 28.54           O
ATOM   1727  CB  ASP A 120      32.533  47.800  16.663  1.00 39.19           C
ATOM   1728  CG  ASP A 120      32.969  46.369  16.206  1.00 42.25           C
ATOM   1729  OD1 ASP A 120      33.190  45.502  17.072  1.00 44.80           O
ATOM   1730  OD2 ASP A 120      33.122  46.120  14.999  1.00 48.58           O1-
ATOM   1731  H   ASP A 120      30.304  47.206  17.469  1.00 35.13           H
ATOM   1732  HA  ASP A 120      32.648  47.217  18.612  1.00 38.01           H
ATOM   1733  HB2 ASP A 120      31.804  48.091  16.093  1.00 47.03           H
ATOM   1734  HB3 ASP A 120      33.293  48.394  16.564  1.00 47.03           H
ATOM   1735  N   PHE A 121      31.120  49.969  18.764  1.00 28.24           N
ATOM   1736  CA  PHE A 121      31.162  51.301  19.374  1.00 23.82           C
ATOM   1737  C   PHE A 121      31.402  51.190  20.872  1.00 25.36           C
ATOM   1738  O   PHE A 121      32.299  51.842  21.419  1.00 29.26           O
ATOM   1739  CB  PHE A 121      29.837  52.009  19.047  1.00 32.99           C
ATOM   1740  CG  PHE A 121      29.643  53.366  19.679  1.00 28.56           C
ATOM   1741  CD1 PHE A 121      28.341  53.881  19.825  1.00 28.09           C
ATOM   1742  CD2 PHE A 121      30.697  54.147  20.063  1.00 27.81           C
ATOM   1743  CE1 PHE A 121      28.134  55.129  20.411  1.00 25.29           C
ATOM   1744  CE2 PHE A 121      30.498  55.407  20.622  1.00 27.85           C
ATOM   1745  CZ  PHE A 121      29.225  55.894  20.808  1.00 26.68           C
ATOM   1746  H   PHE A 121      30.353  49.749  18.443  1.00 33.88           H
ATOM   1747  HA  PHE A 121      31.888  51.812  18.984  1.00 28.58           H
ATOM   1748  HB2 PHE A 121      29.784  52.128  18.085  1.00 39.59           H
ATOM   1749  HB3 PHE A 121      29.107  51.444  19.343  1.00 39.59           H
ATOM   1750  HD1 PHE A 121      27.610  53.364  19.574  1.00 33.71           H
ATOM   1751  HD2 PHE A 121      31.564  53.827  19.956  1.00 33.38           H
ATOM   1752  HE1 PHE A 121      27.270  55.458  20.517  1.00 30.35           H
ATOM   1753  HE2 PHE A 121      31.230  55.912  20.894  1.00 33.42           H
ATOM   1754  HZ  PHE A 121      29.095  56.735  21.183  1.00 32.01           H
ATOM   1755  N   THR A 122      30.616  50.348  21.548  1.00 30.49           N
ATOM   1756  CA  THR A 122      30.796  50.152  22.974  1.00 28.52           C
ATOM   1757  C   THR A 122      32.194  49.642  23.264  1.00 30.33           C
ATOM   1758  O   THR A 122      32.867  50.124  24.174  1.00 28.58           O
ATOM   1759  CB  THR A 122      29.760  49.156  23.511  1.00 33.83           C
ATOM   1760  OG1 THR A 122      28.452  49.726  23.407  1.00 33.68           O
ATOM   1761  CG2 THR A 122      30.030  48.799  24.972  1.00 33.20           C
ATOM   1762  H   THR A 122      29.978  49.887  21.202  1.00 36.58           H
ATOM   1763  HA  THR A 122      30.676  50.997  23.434  1.00 34.22           H
ATOM   1764  HB  THR A 122      29.797  48.341  22.987  1.00 40.60           H
ATOM   1765  HG1 THR A 122      27.879  49.185  23.700  1.00 40.42           H
ATOM   1766 HG21 THR A 122      29.363  48.169  25.288  1.00 39.84           H
ATOM   1767 HG22 THR A 122      30.908  48.396  25.058  1.00 39.84           H
ATOM   1768 HG23 THR A 122      29.994  49.598  25.521  1.00 39.84           H
ATOM   1769  N   LYS A 123      32.634  48.638  22.512  1.00 27.71           N
ATOM   1770  CA  LYS A 123      33.960  48.064  22.743  1.00 29.30           C
ATOM   1771  C   LYS A 123      35.052  49.077  22.461  1.00 31.86           C
ATOM   1772  O   LYS A 123      36.098  49.088  23.130  1.00 33.87           O
ATOM   1773  CB  LYS A 123      34.124  46.805  21.884  1.00 32.11           C
ATOM   1774  CG  LYS A 123      33.423  45.582  22.461  1.00 38.27           C
ATOM   1775  CD  LYS A 123      32.513  44.833  21.502  1.00 47.73           C
ATOM   1776  CE  LYS A 123      33.163  44.398  20.187  1.00 50.94           C
ATOM   1777  NZ  LYS A 123      32.262  43.473  19.403  1.00 45.84           N1+
ATOM   1778  H   LYS A 123      32.193  48.274  21.870  1.00 33.25           H
ATOM   1779  HA  LYS A 123      34.031  47.801  23.674  1.00 35.15           H
ATOM   1780  HB2 LYS A 123      33.752  46.974  21.005  1.00 38.53           H
ATOM   1781  HB3 LYS A 123      35.069  46.598  21.808  1.00 38.53           H
ATOM   1782  HG2 LYS A 123      34.099  44.958  22.768  1.00 45.93           H
ATOM   1783  HG3 LYS A 123      32.881  45.867  23.214  1.00 45.93           H
ATOM   1784  HD2 LYS A 123      32.190  44.033  21.946  1.00 57.28           H
ATOM   1785  HD3 LYS A 123      31.762  45.406  21.280  1.00 57.28           H
ATOM   1786  HE2 LYS A 123      33.342  45.182  19.644  1.00 61.13           H
ATOM   1787  HE3 LYS A 123      33.989  43.927  20.379  1.00 61.13           H
ATOM   1788  HZ1 LYS A 123      32.659  43.233  18.644  1.00 55.01           H
ATOM   1789  HZ2 LYS A 123      32.086  42.743  19.881  1.00 55.01           H
ATOM   1790  HZ3 LYS A 123      31.496  43.885  19.212  1.00 55.01           H
ATOM   1791  N   CYS A 124      34.829  49.945  21.484  1.00 29.11           N
ATOM   1792  CA  CYS A 124      35.802  50.988  21.179  1.00 28.23           C
ATOM   1793  C   CYS A 124      35.926  51.987  22.340  1.00 31.11           C
ATOM   1794  O   CYS A 124      37.029  52.446  22.654  1.00 32.04           O
ATOM   1795  CB  CYS A 124      35.398  51.673  19.858  1.00 26.41           C
ATOM   1796  SG  CYS A 124      36.469  52.963  19.329  1.00 31.84           S
ATOM   1797  H   CYS A 124      34.129  49.954  20.985  1.00 34.93           H
ATOM   1798  HA  CYS A 124      36.671  50.577  21.047  1.00 33.88           H
ATOM   1799  HB2 CYS A 124      35.379  51.003  19.157  1.00 31.69           H
ATOM   1800  HB3 CYS A 124      34.513  52.054  19.967  1.00 31.69           H
ATOM   1801  HG  CYS A 124      37.570  52.515  19.166  1.00 38.21           H
ATOM   1802  N   LEU A 125      34.811  52.324  23.003  1.00 29.68           N
ATOM   1803  CA  LEU A 125      34.893  53.226  24.155  1.00 30.90           C
ATOM   1804  C   LEU A 125      35.683  52.588  25.290  1.00 30.91           C
ATOM   1805  O   LEU A 125      36.458  53.266  25.969  1.00 33.72           O
ATOM   1806  CB  LEU A 125      33.497  53.603  24.670  1.00 31.59           C
ATOM   1807  CG  LEU A 125      32.635  54.475  23.750  1.00 31.08           C
ATOM   1808  CD1 LEU A 125      31.278  54.726  24.390  1.00 33.23           C
ATOM   1809  CD2 LEU A 125      33.293  55.808  23.453  1.00 28.90           C
ATOM   1810  H   LEU A 125      34.018  52.052  22.811  1.00 35.62           H
ATOM   1811  HA  LEU A 125      35.348  54.040  23.889  1.00 37.08           H
ATOM   1812  HB2 LEU A 125      33.004  52.784  24.834  1.00 37.91           H
ATOM   1813  HB3 LEU A 125      33.604  54.085  25.505  1.00 37.91           H
ATOM   1814  HG  LEU A 125      32.494  54.012  22.909  1.00 37.30           H
ATOM   1815 HD11 LEU A 125      30.746  55.279  23.796  1.00 39.87           H
ATOM   1816 HD12 LEU A 125      30.835  53.875  24.535  1.00 39.87           H
ATOM   1817 HD13 LEU A 125      31.408  55.181  25.237  1.00 39.87           H
ATOM   1818 HD21 LEU A 125      32.714  56.323  22.870  1.00 34.68           H
ATOM   1819 HD22 LEU A 125      33.432  56.284  24.286  1.00 34.68           H
ATOM   1820 HD23 LEU A 125      34.145  55.649  23.016  1.00 34.68           H
ATOM   1821  N   GLN A 126      35.489  51.287  25.513  1.00 31.81           N
ATOM   1822  CA  GLN A 126      36.254  50.583  26.542  1.00 36.78           C
ATOM   1823  C   GLN A 126      37.753  50.655  26.253  1.00 37.85           C
ATOM   1824  O   GLN A 126      38.555  50.920  27.157  1.00 35.30           O
ATOM   1825  CB  GLN A 126      35.765  49.134  26.648  1.00 31.33           C
ATOM   1826  CG  GLN A 126      34.361  49.001  27.195  1.00 38.59           C
ATOM   1827  CD  GLN A 126      33.844  47.592  27.225  1.00 44.20           C
ATOM   1828  OE1 GLN A 126      33.860  46.869  26.220  1.00 42.95           O
ATOM   1829  NE2 GLN A 126      33.364  47.184  28.392  1.00 49.25           N
ATOM   1830  H   GLN A 126      34.927  50.795  25.088  1.00 38.18           H
ATOM   1831  HA  GLN A 126      36.096  51.012  27.397  1.00 44.14           H
ATOM   1832  HB2 GLN A 126      35.777  48.734  25.764  1.00 37.59           H
ATOM   1833  HB3 GLN A 126      36.360  48.646  27.237  1.00 37.59           H
ATOM   1834  HG2 GLN A 126      34.348  49.340  28.104  1.00 46.31           H
ATOM   1835  HG3 GLN A 126      33.761  49.525  26.642  1.00 46.31           H
ATOM   1836 HE21 GLN A 126      33.364  47.716  29.067  1.00 59.10           H
ATOM   1837 HE22 GLN A 126      33.053  46.386  28.473  1.00 59.10           H
ATOM   1838  N   VAL A 127      38.149  50.498  24.989  1.00 32.98           N
ATOM   1839  CA  VAL A 127      39.567  50.618  24.646  1.00 32.66           C
ATOM   1840  C   VAL A 127      40.040  52.047  24.838  1.00 37.73           C
ATOM   1841  O   VAL A 127      41.179  52.301  25.261  1.00 37.09           O
ATOM   1842  CB  VAL A 127      39.827  50.141  23.202  1.00 35.24           C
ATOM   1843  CG1 VAL A 127      41.279  50.430  22.799  1.00 37.41           C
ATOM   1844  CG2 VAL A 127      39.526  48.667  23.052  1.00 36.04           C
ATOM   1845  H   VAL A 127      37.630  50.326  24.325  1.00 39.57           H
ATOM   1846  HA  VAL A 127      40.082  50.052  25.242  1.00 39.20           H
ATOM   1847  HB  VAL A 127      39.246  50.629  22.598  1.00 42.29           H
ATOM   1848 HG11 VAL A 127      41.421  50.123  21.890  1.00 44.89           H
ATOM   1849 HG12 VAL A 127      41.438  51.385  22.855  1.00 44.89           H
ATOM   1850 HG13 VAL A 127      41.874  49.960  23.404  1.00 44.89           H
ATOM   1851 HG21 VAL A 127      39.700  48.401  22.136  1.00 43.25           H
ATOM   1852 HG22 VAL A 127      40.096  48.166  23.656  1.00 43.25           H
ATOM   1853 HG23 VAL A 127      38.594  48.512  23.271  1.00 43.25           H
ATOM   1854  N   LEU A 128      39.199  53.007  24.483  1.00 31.10           N
ATOM   1855  CA  LEU A 128      39.602  54.397  24.586  1.00 29.53           C
ATOM   1856  C   LEU A 128      39.822  54.787  26.032  1.00 34.71           C
ATOM   1857  O   LEU A 128      40.803  55.461  26.350  1.00 32.20           O
ATOM   1858  CB  LEU A 128      38.545  55.288  23.955  1.00 33.60           C
ATOM   1859  CG  LEU A 128      38.704  56.804  24.097  1.00 34.46           C
ATOM   1860  CD1 LEU A 128      39.947  57.322  23.407  1.00 34.64           C
ATOM   1861  CD2 LEU A 128      37.462  57.512  23.549  1.00 31.30           C
ATOM   1862  H   LEU A 128      38.402  52.882  24.185  1.00 37.32           H
ATOM   1863  HA  LEU A 128      40.435  54.525  24.106  1.00 35.44           H
ATOM   1864  HB2 LEU A 128      38.521  55.095  23.004  1.00 40.32           H
ATOM   1865  HB3 LEU A 128      37.688  55.056  24.346  1.00 40.32           H
ATOM   1866  HG  LEU A 128      38.776  57.022  25.040  1.00 41.35           H
ATOM   1867 HD11 LEU A 128      39.998  58.283  23.529  1.00 41.57           H
ATOM   1868 HD12 LEU A 128      40.726  56.897  23.800  1.00 41.57           H
ATOM   1869 HD13 LEU A 128      39.895  57.110  22.462  1.00 41.57           H
ATOM   1870 HD21 LEU A 128      37.577  58.470  23.646  1.00 37.55           H
ATOM   1871 HD22 LEU A 128      37.357  57.284  22.613  1.00 37.55           H
ATOM   1872 HD23 LEU A 128      36.685  57.219  24.051  1.00 37.55           H
ATOM   1873  N   GLN A 129      38.917  54.375  26.916  1.00 32.68           N
ATOM   1874  CA  GLN A 129      39.068  54.672  28.339  1.00 37.30           C
ATOM   1875  C   GLN A 129      40.358  54.070  28.896  1.00 39.48           C
ATOM   1876  O   GLN A 129      41.071  54.716  29.667  1.00 40.23           O
ATOM   1877  CB  GLN A 129      37.852  54.145  29.098  1.00 36.86           C
ATOM   1878  CG  GLN A 129      37.885  54.401  30.611  1.00 41.24           C
ATOM   1879  CD  GLN A 129      38.043  55.853  30.931  1.00 41.18           C
ATOM   1880  OE1 GLN A 129      37.623  56.717  30.151  1.00 42.62           O
ATOM   1881  NE2 GLN A 129      38.676  56.150  32.075  1.00 48.01           N
ATOM   1882  H   GLN A 129      38.211  53.925  26.720  1.00 39.22           H
ATOM   1883  HA  GLN A 129      39.106  55.634  28.460  1.00 44.76           H
ATOM   1884  HB2 GLN A 129      37.057  54.573  28.745  1.00 44.23           H
ATOM   1885  HB3 GLN A 129      37.795  53.186  28.964  1.00 44.23           H
ATOM   1886  HG2 GLN A 129      37.053  54.094  31.004  1.00 49.49           H
ATOM   1887  HG3 GLN A 129      38.634  53.923  30.999  1.00 49.49           H
ATOM   1888 HE21 GLN A 129      38.967  55.519  32.582  1.00 57.61           H
ATOM   1889 HE22 GLN A 129      38.791  56.971  32.302  1.00 57.61           H
ATOM   1890  N   ARG A 130      40.668  52.831  28.519  1.00 41.69           N
ATOM   1891  CA  ARG A 130      41.931  52.222  28.937  1.00 46.35           C
ATOM   1892  C   ARG A 130      43.121  53.064  28.483  1.00 42.94           C
ATOM   1893  O   ARG A 130      44.079  53.256  29.238  1.00 48.27           O
ATOM   1894  CB  ARG A 130      42.041  50.799  28.393  1.00 40.50           C
ATOM   1895  CG  ARG A 130      43.355  50.091  28.781  1.00 50.72           C
ATOM   1896  CD  ARG A 130      43.535  48.762  28.051  1.00 57.51           C
ATOM   1897  NE  ARG A 130      44.052  48.943  26.693  1.00 59.19           N
ATOM   1898  CZ  ARG A 130      43.904  48.068  25.702  1.00 62.31           C
ATOM   1899  NH1 ARG A 130      43.236  46.934  25.892  1.00 68.74           N
ATOM   1900  NH2 ARG A 130      44.421  48.337  24.505  1.00 61.69           N1+
ATOM   1901  H   ARG A 130      40.173  52.327  28.028  1.00 50.02           H
ATOM   1902  HA  ARG A 130      41.951  52.174  29.906  1.00 55.62           H
ATOM   1903  HB2 ARG A 130      41.305  50.272  28.743  1.00 48.60           H
ATOM   1904  HB3 ARG A 130      41.994  50.829  27.425  1.00 48.60           H
ATOM   1905  HG2 ARG A 130      44.104  50.664  28.553  1.00 60.87           H
ATOM   1906  HG3 ARG A 130      43.351  49.913  29.735  1.00 60.87           H
ATOM   1907  HD2 ARG A 130      44.165  48.211  28.543  1.00 69.01           H
ATOM   1908  HD3 ARG A 130      42.677  48.314  27.990  1.00 69.01           H
ATOM   1909  HE  ARG A 130      44.482  49.668  26.524  1.00 71.02           H
ATOM   1910 HH11 ARG A 130      42.901  46.757  26.664  1.00 82.49           H
ATOM   1911 HH12 ARG A 130      43.144  46.376  25.245  1.00 82.49           H
ATOM   1912 HH21 ARG A 130      44.852  49.070  24.376  1.00 74.03           H
ATOM   1913 HH22 ARG A 130      44.325  47.776  23.859  1.00 74.03           H
ATOM   1914  N   LYS A 131      43.069  53.595  27.266  1.00 35.74           N
ATOM   1915  CA  LYS A 131      44.163  54.415  26.760  1.00 41.48           C
ATOM   1916  C   LYS A 131      44.213  55.761  27.467  1.00 47.91           C
ATOM   1917  O   LYS A 131      45.307  56.301  27.698  1.00 43.21           O
ATOM   1918  CB  LYS A 131      44.029  54.634  25.246  1.00 44.24           C
ATOM   1919  CG  LYS A 131      44.061  53.321  24.446  1.00 44.49           C
ATOM   1920  CD  LYS A 131      45.139  53.306  23.422  1.00 47.76           C
ATOM   1921  CE  LYS A 131      45.346  51.900  22.863  1.00 49.53           C
ATOM   1922  NZ  LYS A 131      46.635  51.807  22.137  1.00 46.47           N1+
ATOM   1923  H   LYS A 131      42.415  53.497  26.716  1.00 42.88           H
ATOM   1924  HA  LYS A 131      45.002  53.958  26.924  1.00 49.78           H
ATOM   1925  HB2 LYS A 131      43.184  55.075  25.064  1.00 53.09           H
ATOM   1926  HB3 LYS A 131      44.764  55.188  24.941  1.00 53.09           H
ATOM   1927  HG2 LYS A 131      44.214  52.582  25.055  1.00 53.39           H
ATOM   1928  HG3 LYS A 131      43.212  53.207  23.990  1.00 53.39           H
ATOM   1929  HD2 LYS A 131      44.895  53.893  22.690  1.00 57.31           H
ATOM   1930  HD3 LYS A 131      45.970  53.599  23.827  1.00 57.31           H
ATOM   1931  HE2 LYS A 131      45.358  51.261  23.593  1.00 59.43           H
ATOM   1932  HE3 LYS A 131      44.630  51.691  22.243  1.00 59.43           H
ATOM   1933  HZ1 LYS A 131      46.745  50.984  21.816  1.00 55.77           H
ATOM   1934  HZ2 LYS A 131      46.645  52.385  21.461  1.00 55.77           H
ATOM   1935  HZ3 LYS A 131      47.308  51.995  22.689  1.00 55.77           H
ATOM   1936  N   ILE A 132      43.036  56.344  27.758  1.00 46.58           N
ATOM   1937  CA  ILE A 132      42.972  57.603  28.495  1.00 47.56           C
ATOM   1938  C   ILE A 132      43.679  57.445  29.827  1.00 46.03           C
ATOM   1939  O   ILE A 132      44.468  58.298  30.241  1.00 46.63           O
ATOM   1940  CB  ILE A 132      41.509  58.040  28.694  1.00 44.68           C
ATOM   1941  CG1 ILE A 132      40.894  58.519  27.376  1.00 42.26           C
ATOM   1942  CG2 ILE A 132      41.419  59.146  29.786  1.00 43.16           C
ATOM   1943  CD1 ILE A 132      39.396  58.827  27.454  1.00 39.30           C
ATOM   1944  H   ILE A 132      42.268  56.026  27.538  1.00 55.90           H
ATOM   1945  HA  ILE A 132      43.429  58.293  27.989  1.00 57.07           H
ATOM   1946  HB  ILE A 132      41.004  57.271  29.001  1.00 53.62           H
ATOM   1947 HG12 ILE A 132      41.348  59.331  27.098  1.00 50.71           H
ATOM   1948 HG13 ILE A 132      41.019  57.829  26.706  1.00 50.71           H
ATOM   1949 HG21 ILE A 132      40.492  59.406  29.895  1.00 51.79           H
ATOM   1950 HG22 ILE A 132      41.766  58.793  30.621  1.00 51.79           H
ATOM   1951 HG23 ILE A 132      41.947  59.910  29.505  1.00 51.79           H
ATOM   1952 HD11 ILE A 132      39.089  59.122  26.582  1.00 47.16           H
ATOM   1953 HD12 ILE A 132      38.922  58.023  27.717  1.00 47.16           H
ATOM   1954 HD13 ILE A 132      39.252  59.527  28.110  1.00 47.16           H
ATOM   1955  N   GLU A 133      43.389  56.345  30.516  1.00 41.22           N
ATOM   1956  CA  GLU A 133      44.002  56.080  31.810  1.00 51.28           C
ATOM   1957  C   GLU A 133      45.509  55.861  31.659  1.00 55.53           C
ATOM   1958  O   GLU A 133      46.310  56.544  32.304  1.00 51.04           O
ATOM   1959  CB  GLU A 133      43.330  54.869  32.460  1.00 49.64           C
ATOM   1960  CG  GLU A 133      41.892  55.105  32.937  1.00 49.87           C
ATOM   1961  CD  GLU A 133      41.266  53.861  33.548  1.00 53.82           C
ATOM   1962  OE1 GLU A 133      42.029  53.017  34.066  1.00 65.56           O
ATOM   1963  OE2 GLU A 133      40.017  53.715  33.524  1.00 55.12           O1-
ATOM   1964  H   GLU A 133      42.841  55.737  30.254  1.00 49.46           H
ATOM   1965  HA  GLU A 133      43.865  56.847  32.388  1.00 61.54           H
ATOM   1966  HB2 GLU A 133      43.309  54.144  31.816  1.00 59.57           H
ATOM   1967  HB3 GLU A 133      43.854  54.603  33.232  1.00 59.57           H
ATOM   1968  HG2 GLU A 133      41.893  55.803  33.610  1.00 59.84           H
ATOM   1969  HG3 GLU A 133      41.348  55.374  32.180  1.00 59.84           H
ATOM   1970  N   GLU A 134      45.910  54.916  30.786  1.00 49.96           N
ATOM   1971  CA  GLU A 134      47.325  54.592  30.598  1.00 53.59           C
ATOM   1972  C   GLU A 134      48.156  55.831  30.310  1.00 55.75           C
ATOM   1973  O   GLU A 134      49.286  55.949  30.797  1.00 56.21           O
ATOM   1974  CB  GLU A 134      47.516  53.588  29.457  1.00 54.22           C
ATOM   1975  CG  GLU A 134      47.098  52.153  29.762  1.00 56.77           C
ATOM   1976  CD  GLU A 134      47.134  51.253  28.511  1.00 56.69           C
ATOM   1977  OE1 GLU A 134      46.886  50.039  28.653  1.00 59.94           O
ATOM   1978  OE2 GLU A 134      47.384  51.763  27.391  1.00 50.98           O1-
ATOM   1979  H   GLU A 134      45.377  54.454  30.294  1.00 59.96           H
ATOM   1980  HA  GLU A 134      47.664  54.187  31.412  1.00 64.31           H
ATOM   1981  HB2 GLU A 134      46.994  53.886  28.696  1.00 65.07           H
ATOM   1982  HB3 GLU A 134      48.456  53.571  29.218  1.00 65.07           H
ATOM   1983  HG2 GLU A 134      47.704  51.779  30.420  1.00 68.13           H
ATOM   1984  HG3 GLU A 134      46.191  52.153  30.107  1.00 68.13           H
ATOM   1985  N   LYS A 135      47.633  56.753  29.503  1.00 50.14           N
ATOM   1986  CA  LYS A 135      48.330  57.994  29.174  1.00 52.59           C
ATOM   1987  C   LYS A 135      47.988  59.144  30.121  1.00 54.27           C
ATOM   1988  O   LYS A 135      48.387  60.280  29.858  1.00 53.36           O
ATOM   1989  CB  LYS A 135      48.017  58.411  27.733  1.00 56.59           C
ATOM   1990  CG  LYS A 135      48.350  57.335  26.709  1.00 62.66           C
ATOM   1991  CD  LYS A 135      47.994  57.718  25.275  1.00 61.30           C
ATOM   1992  CE  LYS A 135      48.395  56.599  24.324  1.00 60.14           C
ATOM   1993  NZ  LYS A 135      48.421  57.107  22.930  1.00 66.31           N1+
ATOM   1994  H   LYS A 135      46.862  56.681  29.129  1.00 60.17           H
ATOM   1995  HA  LYS A 135      49.286  57.838  29.234  1.00 63.11           H
ATOM   1996  HB2 LYS A 135      47.070  58.608  27.662  1.00 67.90           H
ATOM   1997  HB3 LYS A 135      48.536  59.201  27.515  1.00 67.90           H
ATOM   1998  HG2 LYS A 135      49.303  57.158  26.741  1.00 75.19           H
ATOM   1999  HG3 LYS A 135      47.858  56.530  26.932  1.00 75.19           H
ATOM   2000  HD2 LYS A 135      47.037  57.857  25.204  1.00 73.56           H
ATOM   2001  HD3 LYS A 135      48.475  58.523  25.025  1.00 73.56           H
ATOM   2002  HE2 LYS A 135      49.281  56.278  24.553  1.00 72.17           H
ATOM   2003  HE3 LYS A 135      47.747  55.879  24.378  1.00 72.17           H
ATOM   2004  HZ1 LYS A 135      48.655  56.454  22.373  1.00 79.58           H
ATOM   2005  HZ2 LYS A 135      47.616  57.409  22.701  1.00 79.58           H
ATOM   2006  HZ3 LYS A 135      49.009  57.771  22.861  1.00 79.58           H
ATOM   2007  N   GLU A 136      47.267  58.873  31.208  1.00 54.64           N
ATOM   2008  CA  GLU A 136      46.853  59.899  32.173  1.00 60.41           C
ATOM   2009  C   GLU A 136      46.301  61.146  31.477  1.00 56.99           C
ATOM   2010  O   GLU A 136      46.638  62.285  31.810  1.00 51.70           O
ATOM   2011  CB  GLU A 136      48.018  60.250  33.101  1.00 59.39           C
ATOM   2012  CG  GLU A 136      48.418  59.072  33.967  1.00 64.92           C
ATOM   2013  CD  GLU A 136      49.667  59.321  34.790  1.00 67.45           C
ATOM   2014  OE1 GLU A 136      50.139  60.485  34.849  1.00 64.84           O
ATOM   2015  OE2 GLU A 136      50.169  58.329  35.364  1.00 65.99           O1-
ATOM   2016  H   GLU A 136      46.999  58.083  31.417  1.00 65.57           H
ATOM   2017  HA  GLU A 136      46.142  59.535  32.723  1.00 72.49           H
ATOM   2018  HB2 GLU A 136      48.785  60.508  32.567  1.00 71.26           H
ATOM   2019  HB3 GLU A 136      47.754  60.979  33.683  1.00 71.26           H
ATOM   2020  HG2 GLU A 136      47.693  58.873  34.580  1.00 77.90           H
ATOM   2021  HG3 GLU A 136      48.586  58.306  33.396  1.00 77.90           H
ATOM   2022  N   LEU A 137      45.443  60.921  30.488  1.00 52.02           N
ATOM   2023  CA  LEU A 137      44.870  62.027  29.740  1.00 54.77           C
ATOM   2024  C   LEU A 137      43.753  62.673  30.544  1.00 48.69           C
ATOM   2025  O   LEU A 137      42.998  61.994  31.242  1.00 46.97           O
ATOM   2026  CB  LEU A 137      44.339  61.544  28.387  1.00 56.16           C
ATOM   2027  CG  LEU A 137      45.352  61.049  27.364  1.00 55.65           C
ATOM   2028  CD1 LEU A 137      44.670  60.626  26.080  1.00 50.61           C
ATOM   2029  CD2 LEU A 137      46.367  62.134  27.065  1.00 55.31           C
ATOM   2030  H   LEU A 137      45.180  60.143  30.233  1.00 62.43           H
ATOM   2031  HA  LEU A 137      45.555  62.694  29.578  1.00 65.72           H
ATOM   2032  HB2 LEU A 137      43.722  60.813  28.551  1.00 67.39           H
ATOM   2033  HB3 LEU A 137      43.857  62.278  27.975  1.00 67.39           H
ATOM   2034  HG  LEU A 137      45.824  60.282  27.725  1.00 66.79           H
ATOM   2035 HD11 LEU A 137      45.342  60.317  25.453  1.00 60.73           H
ATOM   2036 HD12 LEU A 137      44.045  59.910  26.276  1.00 60.73           H
ATOM   2037 HD13 LEU A 137      44.195  61.387  25.710  1.00 60.73           H
ATOM   2038 HD21 LEU A 137      47.003  61.801  26.413  1.00 66.37           H
ATOM   2039 HD22 LEU A 137      45.904  62.909  26.710  1.00 66.37           H
ATOM   2040 HD23 LEU A 137      46.827  62.371  27.886  1.00 66.37           H
ATOM   2041  N   GLN A 138      43.656  63.995  30.445  1.00 50.95           N
ATOM   2042  CA  GLN A 138      42.528  64.748  30.990  1.00 54.61           C
ATOM   2043  C   GLN A 138      41.593  65.096  29.830  1.00 46.75           C
ATOM   2044  O   GLN A 138      41.965  65.852  28.928  1.00 42.54           O
ATOM   2045  CB  GLN A 138      42.996  66.020  31.706  1.00 59.67           C
ATOM   2046  CG  GLN A 138      43.789  65.805  33.023  1.00 66.62           C
ATOM   2047  CD  GLN A 138      44.558  67.091  33.482  1.00 73.30           C
ATOM   2048  OE1 GLN A 138      44.446  68.170  32.863  1.00 70.22           O
ATOM   2049  NE2 GLN A 138      45.353  66.960  34.556  1.00 69.62           N
ATOM   2050  H   GLN A 138      44.243  64.490  30.059  1.00 61.14           H
ATOM   2051  HA  GLN A 138      42.044  64.196  31.624  1.00 65.54           H
ATOM   2052  HB2 GLN A 138      43.569  66.517  31.101  1.00 71.60           H
ATOM   2053  HB3 GLN A 138      42.215  66.553  31.922  1.00 71.60           H
ATOM   2054  HG2 GLN A 138      43.171  65.558  33.728  1.00 79.94           H
ATOM   2055  HG3 GLN A 138      44.440  65.098  32.889  1.00 79.94           H
ATOM   2056 HE21 GLN A 138      45.419  66.200  34.953  1.00 83.55           H
ATOM   2057 HE22 GLN A 138      45.797  67.637  34.848  1.00 83.55           H
ATOM   2058  N   VAL A 139      40.376  64.565  29.862  1.00 48.95           N
ATOM   2059  CA  VAL A 139      39.449  64.685  28.740  1.00 46.30           C
ATOM   2060  C   VAL A 139      38.121  65.258  29.236  1.00 34.70           C
ATOM   2061  O   VAL A 139      37.502  64.711  30.156  1.00 39.09           O
ATOM   2062  CB  VAL A 139      39.237  63.325  28.043  1.00 43.23           C
ATOM   2063  CG1 VAL A 139      38.354  63.499  26.808  1.00 41.78           C
ATOM   2064  CG2 VAL A 139      40.569  62.690  27.676  1.00 39.48           C
ATOM   2065  H   VAL A 139      40.059  64.125  30.530  1.00 58.74           H
ATOM   2066  HA  VAL A 139      39.818  65.302  28.089  1.00 55.56           H
ATOM   2067  HB  VAL A 139      38.780  62.726  28.655  1.00 51.88           H
ATOM   2068 HG11 VAL A 139      38.232  62.635  26.384  1.00 50.14           H
ATOM   2069 HG12 VAL A 139      37.496  63.858  27.082  1.00 50.14           H
ATOM   2070 HG13 VAL A 139      38.788  64.112  26.194  1.00 50.14           H
ATOM   2071 HG21 VAL A 139      40.404  61.839  27.241  1.00 47.38           H
ATOM   2072 HG22 VAL A 139      41.045  63.283  27.074  1.00 47.38           H
ATOM   2073 HG23 VAL A 139      41.087  62.554  28.485  1.00 47.38           H
ATOM   2074  N   ASP A 140      37.680  66.331  28.594  1.00 36.87           N
ATOM   2075  CA  ASP A 140      36.387  66.950  28.884  1.00 38.00           C
ATOM   2076  C   ASP A 140      35.224  66.278  28.154  1.00 40.52           C
ATOM   2077  O   ASP A 140      34.109  66.248  28.681  1.00 37.57           O
ATOM   2078  CB  ASP A 140      36.409  68.428  28.493  1.00 40.20           C
ATOM   2079  CG  ASP A 140      37.466  69.230  29.235  1.00 44.44           C
ATOM   2080  OD1 ASP A 140      37.573  69.060  30.463  1.00 44.52           O
ATOM   2081  OD2 ASP A 140      38.184  70.020  28.570  1.00 49.12           O1-
ATOM   2082  H   ASP A 140      38.119  66.730  27.971  1.00 44.24           H
ATOM   2083  HA  ASP A 140      36.216  66.893  29.837  1.00 45.60           H
ATOM   2084  HB2 ASP A 140      36.592  68.500  27.543  1.00 48.23           H
ATOM   2085  HB3 ASP A 140      35.543  68.819  28.692  1.00 48.23           H
ATOM   2086  N   VAL A 141      35.424  65.805  26.917  1.00 35.09           N
ATOM   2087  CA  VAL A 141      34.355  65.145  26.175  1.00 32.03           C
ATOM   2088  C   VAL A 141      34.959  64.132  25.190  1.00 34.80           C
ATOM   2089  O   VAL A 141      36.113  64.252  24.749  1.00 29.64           O
ATOM   2090  CB  VAL A 141      33.444  66.204  25.475  1.00 34.51           C
ATOM   2091  CG1 VAL A 141      34.219  67.044  24.535  1.00 34.97           C
ATOM   2092  CG2 VAL A 141      32.256  65.572  24.733  1.00 31.12           C
ATOM   2093  H   VAL A 141      36.169  65.856  26.491  1.00 42.11           H
ATOM   2094  HA  VAL A 141      33.802  64.651  26.801  1.00 38.44           H
ATOM   2095  HB  VAL A 141      33.080  66.791  26.156  1.00 41.41           H
ATOM   2096 HG11 VAL A 141      33.622  67.687  24.121  1.00 41.97           H
ATOM   2097 HG12 VAL A 141      34.916  67.507  25.026  1.00 41.97           H
ATOM   2098 HG13 VAL A 141      34.615  66.475  23.856  1.00 41.97           H
ATOM   2099 HG21 VAL A 141      31.730  66.276  24.321  1.00 37.34           H
ATOM   2100 HG22 VAL A 141      32.594  64.970  24.051  1.00 37.34           H
ATOM   2101 HG23 VAL A 141      31.712  65.081  25.368  1.00 37.34           H
ATOM   2102  N   ILE A 142      34.185  63.090  24.900  1.00 28.66           N
ATOM   2103  CA  ILE A 142      34.455  62.183  23.783  1.00 27.41           C
ATOM   2104  C   ILE A 142      33.440  62.495  22.687  1.00 29.32           C
ATOM   2105  O   ILE A 142      32.229  62.417  22.929  1.00 29.66           O
ATOM   2106  CB  ILE A 142      34.363  60.720  24.229  1.00 28.42           C
ATOM   2107  CG1 ILE A 142      35.452  60.399  25.260  1.00 26.30           C
ATOM   2108  CG2 ILE A 142      34.462  59.824  23.006  1.00 32.23           C
ATOM   2109  CD1 ILE A 142      35.159  59.180  26.057  1.00 30.23           C
ATOM   2110  H   ILE A 142      33.479  62.882  25.345  1.00 34.39           H
ATOM   2111  HA  ILE A 142      35.347  62.347  23.437  1.00 32.89           H
ATOM   2112  HB  ILE A 142      33.497  60.579  24.643  1.00 34.11           H
ATOM   2113 HG12 ILE A 142      36.293  60.257  24.796  1.00 31.56           H
ATOM   2114 HG13 ILE A 142      35.535  61.145  25.874  1.00 31.56           H
ATOM   2115 HG21 ILE A 142      34.404  58.898  23.287  1.00 38.68           H
ATOM   2116 HG22 ILE A 142      33.733  60.033  22.401  1.00 38.68           H
ATOM   2117 HG23 ILE A 142      35.312  59.983  22.566  1.00 38.68           H
ATOM   2118 HD11 ILE A 142      35.882  59.034  26.687  1.00 36.28           H
ATOM   2119 HD12 ILE A 142      34.325  59.310  26.535  1.00 36.28           H
ATOM   2120 HD13 ILE A 142      35.083  58.422  25.458  1.00 36.28           H
ATOM   2121  N   VAL A 143      33.934  62.907  21.513  1.00 29.06           N
ATOM   2122  CA  VAL A 143      33.135  63.281  20.345  1.00 25.46           C
ATOM   2123  C   VAL A 143      33.075  62.087  19.413  1.00 28.18           C
ATOM   2124  O   VAL A 143      34.092  61.648  18.876  1.00 27.74           O
ATOM   2125  CB  VAL A 143      33.735  64.496  19.629  1.00 24.92           C
ATOM   2126  CG1 VAL A 143      32.892  64.929  18.422  1.00 29.62           C
ATOM   2127  CG2 VAL A 143      33.849  65.626  20.580  1.00 30.26           C
ATOM   2128  H   VAL A 143      34.778  62.979  21.367  1.00 34.87           H
ATOM   2129  HA  VAL A 143      32.233  63.501  20.625  1.00 30.55           H
ATOM   2130  HB  VAL A 143      34.624  64.274  19.314  1.00 29.91           H
ATOM   2131 HG11 VAL A 143      33.310  65.698  18.004  1.00 35.55           H
ATOM   2132 HG12 VAL A 143      32.844  64.194  17.790  1.00 35.55           H
ATOM   2133 HG13 VAL A 143      32.001  65.162  18.726  1.00 35.55           H
ATOM   2134 HG21 VAL A 143      34.229  66.389  20.118  1.00 36.31           H
ATOM   2135 HG22 VAL A 143      32.966  65.847  20.915  1.00 36.31           H
ATOM   2136 HG23 VAL A 143      34.425  65.362  21.314  1.00 36.31           H
ATOM   2137  N   THR A 144      31.891  61.547  19.236  1.00 25.90           N
ATOM   2138  CA  THR A 144      31.686  60.420  18.363  1.00 23.37           C
ATOM   2139  C   THR A 144      31.075  60.910  17.053  1.00 28.68           C
ATOM   2140  O   THR A 144      30.080  61.641  17.064  1.00 25.99           O
ATOM   2141  CB  THR A 144      30.784  59.401  19.063  1.00 24.96           C
ATOM   2142  OG1 THR A 144      31.316  59.097  20.364  1.00 26.93           O
ATOM   2143  CG2 THR A 144      30.703  58.167  18.242  1.00 24.82           C
ATOM   2144  H   THR A 144      31.173  61.823  19.621  1.00 31.08           H
ATOM   2145  HA  THR A 144      32.538  59.999  18.169  1.00 28.05           H
ATOM   2146  HB  THR A 144      29.891  59.769  19.156  1.00 29.95           H
ATOM   2147  HG1 THR A 144      30.824  58.537  20.752  1.00 32.32           H
ATOM   2148 HG21 THR A 144      30.133  57.515  18.679  1.00 29.78           H
ATOM   2149 HG22 THR A 144      30.334  58.373  17.369  1.00 29.78           H
ATOM   2150 HG23 THR A 144      31.588  57.786  18.129  1.00 29.78           H
ATOM   2151  N   LEU A 145      31.663  60.492  15.926  1.00 26.26           N
ATOM   2152  CA  LEU A 145      31.148  60.783  14.585  1.00 26.52           C
ATOM   2153  C   LEU A 145      30.476  59.541  13.995  1.00 25.59           C
ATOM   2154  O   LEU A 145      31.100  58.482  13.904  1.00 23.20           O
ATOM   2155  CB  LEU A 145      32.270  61.271  13.669  1.00 27.86           C
ATOM   2156  CG  LEU A 145      32.973  62.545  14.134  1.00 30.48           C
ATOM   2157  CD1 LEU A 145      33.991  63.008  13.099  1.00 32.89           C
ATOM   2158  CD2 LEU A 145      31.967  63.651  14.420  1.00 34.87           C
ATOM   2159  H   LEU A 145      32.385  60.025  15.915  1.00 31.51           H
ATOM   2160  HA  LEU A 145      30.482  61.485  14.646  1.00 31.82           H
ATOM   2161  HB2 LEU A 145      32.940  60.573  13.603  1.00 33.43           H
ATOM   2162  HB3 LEU A 145      31.896  61.447  12.791  1.00 33.43           H
ATOM   2163  HG  LEU A 145      33.451  62.356  14.957  1.00 36.57           H
ATOM   2164 HD11 LEU A 145      34.421  63.816  13.420  1.00 39.47           H
ATOM   2165 HD12 LEU A 145      34.651  62.309  12.972  1.00 39.47           H
ATOM   2166 HD13 LEU A 145      33.532  63.186  12.264  1.00 39.47           H
ATOM   2167 HD21 LEU A 145      32.444  64.444  14.713  1.00 41.84           H
ATOM   2168 HD22 LEU A 145      31.470  63.844  13.609  1.00 41.84           H
ATOM   2169 HD23 LEU A 145      31.361  63.354  15.117  1.00 41.84           H
ATOM   2170  N   GLY A 146      29.211  59.674  13.600  1.00 25.65           N
ATOM   2171  CA  GLY A 146      28.423  58.558  13.110  1.00 24.13           C
ATOM   2172  C   GLY A 146      27.312  58.107  14.046  1.00 31.15           C
ATOM   2173  O   GLY A 146      26.845  58.840  14.905  1.00 30.78           O
ATOM   2174  H   GLY A 146      28.782  60.420  13.609  1.00 30.78           H
ATOM   2175  HA2 GLY A 146      28.020  58.804  12.263  1.00 28.95           H
ATOM   2176  HA3 GLY A 146      29.010  57.801  12.956  1.00 28.95           H
ATOM   2177  N   GLY A 147      26.805  56.897  13.776  1.00 25.29           N
ATOM   2178  CA  GLY A 147      25.862  56.188  14.609  1.00 25.19           C
ATOM   2179  C   GLY A 147      24.405  56.608  14.533  1.00 27.86           C
ATOM   2180  O   GLY A 147      23.562  55.925  15.122  1.00 24.10           O
ATOM   2181  H   GLY A 147      27.016  56.454  13.070  1.00 30.35           H
ATOM   2182  HA2 GLY A 147      25.903  55.246  14.383  1.00 30.23           H
ATOM   2183  HA3 GLY A 147      26.142  56.280  15.534  1.00 30.23           H
ATOM   2184  N   LEU A 148      24.076  57.725  13.878  1.00 26.43           N
ATOM   2185  CA  LEU A 148      22.712  58.251  13.857  1.00 26.13           C
ATOM   2186  C   LEU A 148      22.048  58.119  12.498  1.00 29.38           C
ATOM   2187  O   LEU A 148      20.960  58.663  12.290  1.00 23.89           O
ATOM   2188  CB  LEU A 148      22.716  59.717  14.271  1.00 28.33           C
ATOM   2189  CG  LEU A 148      23.402  60.018  15.598  1.00 25.01           C
ATOM   2190  CD1 LEU A 148      23.320  61.521  15.887  1.00 26.32           C
ATOM   2191  CD2 LEU A 148      22.812  59.201  16.757  1.00 28.30           C
ATOM   2192  H   LEU A 148      24.636  58.202  13.431  1.00 31.72           H
ATOM   2193  HA  LEU A 148      22.176  57.760  14.500  1.00 31.35           H
ATOM   2194  HB2 LEU A 148      23.172  60.229  13.585  1.00 34.00           H
ATOM   2195  HB3 LEU A 148      21.797  60.019  14.343  1.00 34.00           H
ATOM   2196  HG  LEU A 148      24.340  59.784  15.521  1.00 30.01           H
ATOM   2197 HD11 LEU A 148      23.759  61.704  16.733  1.00 31.59           H
ATOM   2198 HD12 LEU A 148      23.764  62.005  15.173  1.00 31.59           H
ATOM   2199 HD13 LEU A 148      22.388  61.783  15.935  1.00 31.59           H
ATOM   2200 HD21 LEU A 148      23.283  59.429  17.575  1.00 33.96           H
ATOM   2201 HD22 LEU A 148      21.870  59.414  16.847  1.00 33.96           H
ATOM   2202 HD23 LEU A 148      22.922  58.256  16.565  1.00 33.96           H
ATOM   2203  N   GLY A 149      22.677  57.401  11.575  1.00 30.55           N
ATOM   2204  CA  GLY A 149      22.104  57.127  10.274  1.00 33.22           C
ATOM   2205  C   GLY A 149      22.229  55.645   9.956  1.00 26.36           C
ATOM   2206  O   GLY A 149      22.797  54.872  10.724  1.00 37.57           O
ATOM   2207  H   GLY A 149      23.456  57.055  11.686  1.00 36.66           H
ATOM   2208  HA2 GLY A 149      21.166  57.374  10.266  1.00 39.86           H
ATOM   2209  HA3 GLY A 149      22.570  57.636   9.592  1.00 39.86           H
ATOM   2210  N   GLY A 150      21.684  55.274   8.825  1.00 38.53           N
ATOM   2211  CA  GLY A 150      21.740  53.884   8.464  1.00 32.69           C
ATOM   2212  C   GLY A 150      20.710  53.040   9.198  1.00 31.05           C
ATOM   2213  O   GLY A 150      19.577  53.464   9.473  1.00 30.71           O
ATOM   2214  H   GLY A 150      21.286  55.790   8.263  1.00 46.23           H
ATOM   2215  HA2 GLY A 150      21.587  53.794   7.510  1.00 39.23           H
ATOM   2216  HA3 GLY A 150      22.622  53.535   8.667  1.00 39.23           H
ATOM   2217  N   ARG A 151      21.131  51.819   9.526  1.00 25.35           N
ATOM   2218  CA  ARG A 151      20.233  50.767   9.969  1.00 27.21           C
ATOM   2219  C   ARG A 151      19.533  51.217  11.240  1.00 25.98           C
ATOM   2220  O   ARG A 151      20.191  51.718  12.151  1.00 24.47           O
ATOM   2221  CB  ARG A 151      21.043  49.515  10.292  1.00 30.31           C
ATOM   2222  CG  ARG A 151      21.471  48.752   9.132  1.00 27.22           C
ATOM   2223  CD  ARG A 151      22.608  47.832   9.543  1.00 29.64           C
ATOM   2224  NE  ARG A 151      22.245  46.972  10.660  1.00 26.46           N
ATOM   2225  CZ  ARG A 151      22.969  45.943  11.079  1.00 32.05           C
ATOM   2226  NH1 ARG A 151      24.087  45.594  10.445  1.00 37.35           N
ATOM   2227  NH2 ARG A 151      22.560  45.241  12.111  1.00 25.79           N1+
ATOM   2228  H   ARG A 151      21.955  51.575   9.497  1.00 30.42           H
ATOM   2229  HA  ARG A 151      19.575  50.566   9.285  1.00 32.65           H
ATOM   2230  HB2 ARG A 151      21.838  49.778  10.781  1.00 36.37           H
ATOM   2231  HB3 ARG A 151      20.500  48.930  10.844  1.00 36.37           H
ATOM   2232  HG2 ARG A 151      20.736  48.212   8.804  1.00 32.66           H
ATOM   2233  HG3 ARG A 151      21.791  49.355   8.443  1.00 32.66           H
ATOM   2234  HD2 ARG A 151      22.846  47.266   8.792  1.00 35.57           H
ATOM   2235  HD3 ARG A 151      23.370  48.369   9.811  1.00 35.57           H
ATOM   2236  HE  ARG A 151      21.512  47.143  11.076  1.00 31.75           H
ATOM   2237 HH11 ARG A 151      24.360  46.052   9.770  1.00 44.82           H
ATOM   2238 HH12 ARG A 151      24.545  44.919  10.720  1.00 44.82           H
ATOM   2239 HH21 ARG A 151      21.833  45.457  12.517  1.00 30.95           H
ATOM   2240 HH22 ARG A 151      23.016  44.562  12.378  1.00 30.95           H
ATOM   2241  N   PHE A 152      18.213  51.013  11.321  1.00 24.80           N
ATOM   2242  CA  PHE A 152      17.501  51.500  12.494  1.00 20.72           C
ATOM   2243  C   PHE A 152      17.996  50.809  13.777  1.00 26.11           C
ATOM   2244  O   PHE A 152      18.139  51.455  14.804  1.00 22.36           O
ATOM   2245  CB  PHE A 152      15.986  51.335  12.344  1.00 23.92           C
ATOM   2246  CG  PHE A 152      15.241  51.947  13.491  1.00 23.82           C
ATOM   2247  CD1 PHE A 152      14.867  53.288  13.480  1.00 25.05           C
ATOM   2248  CD2 PHE A 152      14.926  51.180  14.619  1.00 24.10           C
ATOM   2249  CE1 PHE A 152      14.216  53.837  14.604  1.00 25.60           C
ATOM   2250  CE2 PHE A 152      14.279  51.731  15.722  1.00 23.13           C
ATOM   2251  CZ  PHE A 152      13.918  53.042  15.704  1.00 24.45           C
ATOM   2252  H   PHE A 152      17.730  50.611  10.734  1.00 29.76           H
ATOM   2253  HA  PHE A 152      17.680  52.448  12.588  1.00 24.87           H
ATOM   2254  HB2 PHE A 152      15.697  51.772  11.527  1.00 28.71           H
ATOM   2255  HB3 PHE A 152      15.770  50.390  12.312  1.00 28.71           H
ATOM   2256  HD1 PHE A 152      15.074  53.826  12.750  1.00 30.06           H
ATOM   2257  HD2 PHE A 152      15.180  50.286  14.643  1.00 28.92           H
ATOM   2258  HE1 PHE A 152      13.959  54.731  14.597  1.00 30.72           H
ATOM   2259  HE2 PHE A 152      14.076  51.200  16.458  1.00 27.75           H
ATOM   2260  HZ  PHE A 152      13.471  53.409  16.433  1.00 29.34           H
ATOM   2261  N   ASP A 153      18.301  49.506  13.730  1.00 25.41           N
ATOM   2262  CA  ASP A 153      18.767  48.859  14.963  1.00 23.50           C
ATOM   2263  C   ASP A 153      20.107  49.421  15.446  1.00 24.36           C
ATOM   2264  O   ASP A 153      20.333  49.521  16.660  1.00 22.64           O
ATOM   2265  CB  ASP A 153      18.813  47.336  14.765  1.00 20.69           C
ATOM   2266  CG  ASP A 153      19.934  46.885  13.797  1.00 26.88           C
ATOM   2267  OD1 ASP A 153      20.225  47.574  12.776  1.00 27.38           O
ATOM   2268  OD2 ASP A 153      20.567  45.843  14.080  1.00 26.45           O1-
ATOM   2269  H   ASP A 153      18.251  48.999  13.038  1.00 30.49           H
ATOM   2270  HA  ASP A 153      18.116  49.036  15.660  1.00 28.20           H
ATOM   2271  HB2 ASP A 153      18.970  46.911  15.623  1.00 24.83           H
ATOM   2272  HB3 ASP A 153      17.965  47.039  14.399  1.00 24.83           H
ATOM   2273  N   GLN A 154      20.974  49.852  14.527  1.00 24.36           N
ATOM   2274  CA  GLN A 154      22.274  50.422  14.882  1.00 26.00           C
ATOM   2275  C   GLN A 154      22.140  51.824  15.467  1.00 28.92           C
ATOM   2276  O   GLN A 154      22.944  52.224  16.326  1.00 25.56           O
ATOM   2277  CB  GLN A 154      23.188  50.450  13.638  1.00 28.37           C
ATOM   2278  CG  GLN A 154      23.533  49.082  13.169  1.00 30.27           C
ATOM   2279  CD  GLN A 154      24.288  48.394  14.273  1.00 36.55           C
ATOM   2280  OE1 GLN A 154      25.403  48.791  14.615  1.00 45.38           O
ATOM   2281  NE2 GLN A 154      23.643  47.429  14.918  1.00 40.47           N
ATOM   2282  H   GLN A 154      20.830  49.824  13.679  1.00 29.23           H
ATOM   2283  HA  GLN A 154      22.694  49.857  15.549  1.00 31.21           H
ATOM   2284  HB2 GLN A 154      22.731  50.911  12.917  1.00 34.04           H
ATOM   2285  HB3 GLN A 154      24.012  50.911  13.859  1.00 34.04           H
ATOM   2286  HG2 GLN A 154      22.723  48.582  12.981  1.00 36.32           H
ATOM   2287  HG3 GLN A 154      24.100  49.134  12.384  1.00 36.32           H
ATOM   2288 HE21 GLN A 154      22.836  47.229  14.696  1.00 48.56           H
ATOM   2289 HE22 GLN A 154      24.031  47.005  15.557  1.00 48.56           H
ATOM   2290  N   ILE A 155      21.180  52.613  14.974  1.00 25.89           N
ATOM   2291  CA  ILE A 155      20.888  53.896  15.608  1.00 24.02           C
ATOM   2292  C   ILE A 155      20.502  53.691  17.053  1.00 22.57           C
ATOM   2293  O   ILE A 155      20.954  54.417  17.939  1.00 24.89           O
ATOM   2294  CB  ILE A 155      19.774  54.640  14.848  1.00 26.01           C
ATOM   2295  CG1 ILE A 155      20.241  54.899  13.404  1.00 28.39           C
ATOM   2296  CG2 ILE A 155      19.437  55.913  15.547  1.00 25.82           C
ATOM   2297  CD1 ILE A 155      19.142  55.560  12.512  1.00 28.34           C
ATOM   2298  H   ILE A 155      20.695  52.431  14.287  1.00 31.06           H
ATOM   2299  HA  ILE A 155      21.686  54.448  15.586  1.00 28.82           H
ATOM   2300  HB  ILE A 155      18.984  54.078  14.825  1.00 31.21           H
ATOM   2301 HG12 ILE A 155      21.007  55.494  13.423  1.00 34.06           H
ATOM   2302 HG13 ILE A 155      20.488  54.054  12.997  1.00 34.06           H
ATOM   2303 HG21 ILE A 155      18.735  56.366  15.055  1.00 30.98           H
ATOM   2304 HG22 ILE A 155      19.134  55.709  16.445  1.00 30.98           H
ATOM   2305 HG23 ILE A 155      20.230  56.471  15.584  1.00 30.98           H
ATOM   2306 HD11 ILE A 155      19.499  55.695  11.621  1.00 34.01           H
ATOM   2307 HD12 ILE A 155      18.371  54.972  12.475  1.00 34.01           H
ATOM   2308 HD13 ILE A 155      18.890  56.412  12.901  1.00 34.01           H
ATOM   2309  N   MET A 156      19.656  52.700  17.310  1.00 26.36           N
ATOM   2310  CA  MET A 156      19.235  52.412  18.673  1.00 27.98           C
ATOM   2311  C   MET A 156      20.394  51.863  19.498  1.00 26.27           C
ATOM   2312  O   MET A 156      20.545  52.189  20.685  1.00 25.09           O
ATOM   2313  CB  MET A 156      18.066  51.430  18.642  1.00 21.68           C
ATOM   2314  CG  MET A 156      16.793  51.940  17.972  1.00 26.06           C
ATOM   2315  SD  MET A 156      16.098  53.340  18.819  1.00 33.30           S
ATOM   2316  CE  MET A 156      16.825  54.623  17.998  1.00 20.66           C
ATOM   2317  H   MET A 156      19.313  52.182  16.716  1.00 31.63           H
ATOM   2318  HA  MET A 156      18.921  53.233  19.083  1.00 33.58           H
ATOM   2319  HB2 MET A 156      18.347  50.634  18.163  1.00 26.02           H
ATOM   2320  HB3 MET A 156      17.840  51.194  19.555  1.00 26.02           H
ATOM   2321  HG2 MET A 156      16.999  52.209  17.063  1.00 31.27           H
ATOM   2322  HG3 MET A 156      16.131  51.231  17.968  1.00 31.27           H
ATOM   2323  HE1 MET A 156      16.514  55.458  18.381  1.00 24.79           H
ATOM   2324  HE2 MET A 156      17.787  54.553  18.093  1.00 24.79           H
ATOM   2325  HE3 MET A 156      16.579  54.577  17.061  1.00 24.79           H
ATOM   2326  N   ALA A 157      21.255  51.070  18.882  1.00 26.97           N
ATOM   2327  CA  ALA A 157      22.407  50.570  19.617  1.00 25.25           C
ATOM   2328  C   ALA A 157      23.292  51.737  20.052  1.00 23.72           C
ATOM   2329  O   ALA A 157      23.855  51.728  21.160  1.00 24.91           O
ATOM   2330  CB  ALA A 157      23.157  49.558  18.740  1.00 23.97           C
ATOM   2331  H   ALA A 157      21.201  50.811  18.064  1.00 32.36           H
ATOM   2332  HA  ALA A 157      22.101  50.110  20.415  1.00 30.30           H
ATOM   2333  HB1 ALA A 157      23.925  49.224  19.229  1.00 28.77           H
ATOM   2334  HB2 ALA A 157      22.559  48.826  18.522  1.00 28.77           H
ATOM   2335  HB3 ALA A 157      23.448  50.000  17.927  1.00 28.77           H
ATOM   2336  N   SER A 158      23.416  52.774  19.190  1.00 21.92           N
ATOM   2337  CA  SER A 158      24.224  53.947  19.524  1.00 26.92           C
ATOM   2338  C   SER A 158      23.674  54.650  20.741  1.00 25.66           C
ATOM   2339  O   SER A 158      24.434  55.058  21.637  1.00 23.22           O
ATOM   2340  CB  SER A 158      24.257  54.923  18.342  1.00 28.31           C
ATOM   2341  OG  SER A 158      24.952  54.369  17.249  1.00 31.60           O
ATOM   2342  H   SER A 158      23.042  52.812  18.416  1.00 26.30           H
ATOM   2343  HA  SER A 158      25.133  53.668  19.716  1.00 32.31           H
ATOM   2344  HB2 SER A 158      23.347  55.119  18.070  1.00 33.97           H
ATOM   2345  HB3 SER A 158      24.703  55.739  18.619  1.00 33.97           H
ATOM   2346  HG  SER A 158      24.963  54.913  16.609  1.00 37.92           H
ATOM   2347  N   VAL A 159      22.340  54.785  20.792  1.00 23.31           N
ATOM   2348  CA  VAL A 159      21.690  55.365  21.954  1.00 25.01           C
ATOM   2349  C   VAL A 159      21.986  54.523  23.171  1.00 25.86           C
ATOM   2350  O   VAL A 159      22.385  55.028  24.230  1.00 21.75           O
ATOM   2351  CB  VAL A 159      20.176  55.481  21.712  1.00 24.45           C
ATOM   2352  CG1 VAL A 159      19.505  55.941  22.979  1.00 23.77           C
ATOM   2353  CG2 VAL A 159      19.909  56.479  20.556  1.00 27.20           C
ATOM   2354  H   VAL A 159      21.801  54.548  20.165  1.00 27.98           H
ATOM   2355  HA  VAL A 159      22.042  56.256  22.108  1.00 30.01           H
ATOM   2356  HB  VAL A 159      19.817  54.614  21.465  1.00 29.34           H
ATOM   2357 HG11 VAL A 159      18.550  56.012  22.821  1.00 28.52           H
ATOM   2358 HG12 VAL A 159      19.677  55.294  23.680  1.00 28.52           H
ATOM   2359 HG13 VAL A 159      19.865  56.806  23.230  1.00 28.52           H
ATOM   2360 HG21 VAL A 159      18.952  56.544  20.411  1.00 32.64           H
ATOM   2361 HG22 VAL A 159      20.267  57.347  20.799  1.00 32.64           H
ATOM   2362 HG23 VAL A 159      20.344  56.154  19.752  1.00 32.64           H
ATOM   2363  N   ASN A 160      21.806  53.214  23.029  1.00 24.85           N
ATOM   2364  CA  ASN A 160      22.040  52.342  24.155  1.00 27.35           C
ATOM   2365  C   ASN A 160      23.498  52.384  24.614  1.00 28.29           C
ATOM   2366  O   ASN A 160      23.767  52.284  25.814  1.00 28.38           O
ATOM   2367  CB  ASN A 160      21.599  50.917  23.831  1.00 24.14           C
ATOM   2368  CG  ASN A 160      21.577  50.056  25.081  1.00 30.24           C
ATOM   2369  OD1 ASN A 160      20.948  50.421  26.083  1.00 31.57           O
ATOM   2370  ND2 ASN A 160      22.290  48.932  25.049  1.00 28.46           N
ATOM   2371  H   ASN A 160      21.555  52.820  22.307  1.00 29.82           H
ATOM   2372  HA  ASN A 160      21.496  52.650  24.896  1.00 32.82           H
ATOM   2373  HB2 ASN A 160      20.704  50.935  23.457  1.00 28.97           H
ATOM   2374  HB3 ASN A 160      22.221  50.523  23.199  1.00 28.97           H
ATOM   2375 HD21 ASN A 160      22.307  48.414  25.735  1.00 34.16           H
ATOM   2376 HD22 ASN A 160      22.734  48.725  24.342  1.00 34.16           H
ATOM   2377  N   THR A 161      24.449  52.594  23.708  1.00 25.72           N
ATOM   2378  CA  THR A 161      25.833  52.777  24.155  1.00 25.04           C
ATOM   2379  C   THR A 161      25.953  53.952  25.121  1.00 29.56           C
ATOM   2380  O   THR A 161      26.746  53.908  26.068  1.00 25.13           O
ATOM   2381  CB  THR A 161      26.769  52.985  22.962  1.00 29.48           C
ATOM   2382  OG1 THR A 161      26.801  51.791  22.184  1.00 25.14           O
ATOM   2383  CG2 THR A 161      28.176  53.293  23.446  1.00 29.42           C
ATOM   2384  H   THR A 161      24.330  52.635  22.857  1.00 30.86           H
ATOM   2385  HA  THR A 161      26.119  51.977  24.622  1.00 30.05           H
ATOM   2386  HB  THR A 161      26.453  53.725  22.419  1.00 35.38           H
ATOM   2387  HG1 THR A 161      27.081  51.151  22.652  1.00 30.17           H
ATOM   2388 HG21 THR A 161      28.766  53.424  22.687  1.00 35.31           H
ATOM   2389 HG22 THR A 161      28.172  54.099  23.985  1.00 35.31           H
ATOM   2390 HG23 THR A 161      28.510  52.557  23.981  1.00 35.31           H
ATOM   2391  N   LEU A 162      25.203  55.031  24.881  1.00 27.77           N
ATOM   2392  CA  LEU A 162      25.297  56.162  25.791  1.00 23.07           C
ATOM   2393  C   LEU A 162      24.830  55.789  27.197  1.00 25.29           C
ATOM   2394  O   LEU A 162      25.359  56.328  28.178  1.00 27.36           O
ATOM   2395  CB  LEU A 162      24.500  57.359  25.251  1.00 27.56           C
ATOM   2396  CG  LEU A 162      24.982  57.909  23.922  1.00 28.79           C
ATOM   2397  CD1 LEU A 162      24.178  59.163  23.560  1.00 25.75           C
ATOM   2398  CD2 LEU A 162      26.460  58.284  23.949  1.00 29.18           C
ATOM   2399  H   LEU A 162      24.655  55.128  24.226  1.00 33.32           H
ATOM   2400  HA  LEU A 162      26.226  56.433  25.853  1.00 27.68           H
ATOM   2401  HB2 LEU A 162      23.576  57.087  25.136  1.00 33.07           H
ATOM   2402  HB3 LEU A 162      24.548  58.079  25.899  1.00 33.07           H
ATOM   2403  HG  LEU A 162      24.846  57.245  23.228  1.00 34.55           H
ATOM   2404 HD11 LEU A 162      24.494  59.506  22.709  1.00 30.90           H
ATOM   2405 HD12 LEU A 162      23.240  58.927  23.493  1.00 30.90           H
ATOM   2406 HD13 LEU A 162      24.304  59.829  24.253  1.00 30.90           H
ATOM   2407 HD21 LEU A 162      26.714  58.629  23.079  1.00 35.02           H
ATOM   2408 HD22 LEU A 162      26.600  58.963  24.628  1.00 35.02           H
ATOM   2409 HD23 LEU A 162      26.982  57.494  24.159  1.00 35.02           H
ATOM   2410  N   PHE A 163      23.849  54.890  27.315  1.00 24.77           N
ATOM   2411  CA  PHE A 163      23.462  54.358  28.615  1.00 26.45           C
ATOM   2412  C   PHE A 163      24.589  53.518  29.209  1.00 38.09           C
ATOM   2413  O   PHE A 163      24.916  53.630  30.401  1.00 33.74           O
ATOM   2414  CB  PHE A 163      22.203  53.502  28.503  1.00 30.23           C
ATOM   2415  CG  PHE A 163      20.925  54.281  28.388  1.00 28.45           C
ATOM   2416  CD1 PHE A 163      20.546  54.839  27.176  1.00 26.69           C
ATOM   2417  CD2 PHE A 163      20.063  54.391  29.462  1.00 29.66           C
ATOM   2418  CE1 PHE A 163      19.402  55.545  27.054  1.00 30.76           C
ATOM   2419  CE2 PHE A 163      18.872  55.072  29.337  1.00 30.76           C
ATOM   2420  CZ  PHE A 163      18.545  55.666  28.136  1.00 31.75           C
ATOM   2421  H   PHE A 163      23.395  54.575  26.656  1.00 29.72           H
ATOM   2422  HA  PHE A 163      23.278  55.093  29.220  1.00 31.74           H
ATOM   2423  HB2 PHE A 163      22.278  52.943  27.715  1.00 36.27           H
ATOM   2424  HB3 PHE A 163      22.137  52.945  29.294  1.00 36.27           H
ATOM   2425  HD1 PHE A 163      21.121  54.776  26.447  1.00 32.03           H
ATOM   2426  HD2 PHE A 163      20.288  54.001  30.276  1.00 35.59           H
ATOM   2427  HE1 PHE A 163      19.174  55.925  26.236  1.00 36.92           H
ATOM   2428  HE2 PHE A 163      18.308  55.163  30.071  1.00 36.91           H
ATOM   2429  HZ  PHE A 163      17.746  56.134  28.049  1.00 38.10           H
ATOM   2430  N   GLN A 164      25.196  52.652  28.399  1.00 30.27           N
ATOM   2431  CA  GLN A 164      26.229  51.767  28.946  1.00 33.55           C
ATOM   2432  C   GLN A 164      27.466  52.540  29.365  1.00 35.67           C
ATOM   2433  O   GLN A 164      28.199  52.100  30.264  1.00 35.17           O
ATOM   2434  CB  GLN A 164      26.621  50.728  27.916  1.00 30.03           C
ATOM   2435  CG  GLN A 164      25.472  49.842  27.481  1.00 38.41           C
ATOM   2436  CD  GLN A 164      25.859  48.986  26.291  1.00 46.30           C
ATOM   2437  OE1 GLN A 164      26.113  49.504  25.193  1.00 46.50           O
ATOM   2438  NE2 GLN A 164      25.929  47.674  26.498  1.00 52.71           N
ATOM   2439  H   GLN A 164      25.038  52.557  27.559  1.00 36.32           H
ATOM   2440  HA  GLN A 164      25.878  51.307  29.725  1.00 40.26           H
ATOM   2441  HB2 GLN A 164      26.963  51.181  27.129  1.00 36.04           H
ATOM   2442  HB3 GLN A 164      27.310  50.158  28.293  1.00 36.04           H
ATOM   2443  HG2 GLN A 164      25.225  49.255  28.212  1.00 46.09           H
ATOM   2444  HG3 GLN A 164      24.718  50.397  27.225  1.00 46.09           H
ATOM   2445 HE21 GLN A 164      25.760  47.352  27.278  1.00 63.26           H
ATOM   2446 HE22 GLN A 164      26.145  47.147  25.853  1.00 63.26           H
ATOM   2447  N   ALA A 165      27.711  53.677  28.714  1.00 30.35           N
ATOM   2448  CA  ALA A 165      28.948  54.413  28.878  1.00 31.99           C
ATOM   2449  C   ALA A 165      29.132  54.954  30.285  1.00 38.32           C
ATOM   2450  O   ALA A 165      30.271  55.254  30.662  1.00 33.87           O
ATOM   2451  CB  ALA A 165      29.022  55.557  27.881  1.00 31.94           C
ATOM   2452  H   ALA A 165      27.161  54.044  28.164  1.00 36.42           H
ATOM   2453  HA  ALA A 165      29.689  53.815  28.695  1.00 38.39           H
ATOM   2454  HB1 ALA A 165      29.857  56.034  28.010  1.00 38.33           H
ATOM   2455  HB2 ALA A 165      28.983  55.195  26.982  1.00 38.33           H
ATOM   2456  HB3 ALA A 165      28.273  56.155  28.031  1.00 38.33           H
ATOM   2457  N   THR A 166      28.042  55.129  31.041  1.00 37.16           N
ATOM   2458  CA  THR A 166      28.140  55.597  32.416  1.00 42.98           C
ATOM   2459  C   THR A 166      28.905  54.605  33.270  1.00 43.29           C
ATOM   2460  O   THR A 166      29.383  54.966  34.342  1.00 41.12           O
ATOM   2461  CB  THR A 166      26.737  55.823  33.042  1.00 41.44           C
ATOM   2462  OG1 THR A 166      26.042  54.574  33.201  1.00 43.46           O
ATOM   2463  CG2 THR A 166      25.891  56.779  32.206  1.00 44.50           C
ATOM   2464  H   THR A 166      27.238  54.982  30.775  1.00 44.60           H
ATOM   2465  HA  THR A 166      28.617  56.441  32.431  1.00 51.57           H
ATOM   2466  HB  THR A 166      26.852  56.225  33.918  1.00 49.73           H
ATOM   2467  HG1 THR A 166      25.944  54.203  32.454  1.00 52.15           H
ATOM   2468 HG21 THR A 166      25.022  56.902  32.620  1.00 53.40           H
ATOM   2469 HG22 THR A 166      26.332  57.641  32.139  1.00 53.40           H
ATOM   2470 HG23 THR A 166      25.767  56.418  31.314  1.00 53.40           H
ATOM   2471  N   HIS A 167      28.993  53.360  32.824  1.00 41.79           N
ATOM   2472  CA  HIS A 167      29.752  52.325  33.480  1.00 41.55           C
ATOM   2473  C   HIS A 167      31.109  52.093  32.825  1.00 46.61           C
ATOM   2474  O   HIS A 167      31.875  51.235  33.278  1.00 44.26           O
ATOM   2475  CB  HIS A 167      28.940  51.042  33.489  1.00 45.62           C
ATOM   2476  CG  HIS A 167      27.583  51.216  34.097  1.00 53.82           C
ATOM   2477  ND1 HIS A 167      27.404  51.469  35.441  1.00 53.83           N
ATOM   2478  CD2 HIS A 167      26.342  51.196  33.546  1.00 55.86           C
ATOM   2479  CE1 HIS A 167      26.112  51.592  35.695  1.00 59.02           C
ATOM   2480  NE2 HIS A 167      25.445  51.435  34.563  1.00 59.88           N
ATOM   2481  H   HIS A 167      28.600  53.086  32.110  1.00 50.15           H
ATOM   2482  HA  HIS A 167      29.908  52.586  34.401  1.00 49.86           H
ATOM   2483  HB2 HIS A 167      29.415  50.371  34.004  1.00 54.75           H
ATOM   2484  HB3 HIS A 167      28.822  50.737  32.575  1.00 54.75           H
ATOM   2485  HD2 HIS A 167      26.136  51.052  32.650  1.00 67.03           H
ATOM   2486  HE1 HIS A 167      25.736  51.761  36.529  1.00 70.82           H
ATOM   2487  HE2 HIS A 167      24.590  51.467  34.478  1.00 71.85           H
ATOM   2488  N   ILE A 168      31.433  52.846  31.783  1.00 41.90           N
ATOM   2489  CA  ILE A 168      32.679  52.667  31.071  1.00 40.92           C
ATOM   2490  C   ILE A 168      33.632  53.803  31.356  1.00 40.24           C
ATOM   2491  O   ILE A 168      34.838  53.597  31.489  1.00 43.13           O
ATOM   2492  CB  ILE A 168      32.413  52.541  29.557  1.00 36.12           C
ATOM   2493  CG1 ILE A 168      31.691  51.247  29.244  1.00 35.81           C
ATOM   2494  CG2 ILE A 168      33.724  52.608  28.762  1.00 40.78           C
ATOM   2495  CD1 ILE A 168      31.328  51.132  27.786  1.00 37.49           C
ATOM   2496  H   ILE A 168      30.939  53.475  31.469  1.00 50.28           H
ATOM   2497  HA  ILE A 168      33.097  51.844  31.370  1.00 49.10           H
ATOM   2498  HB  ILE A 168      31.849  53.281  29.282  1.00 43.35           H
ATOM   2499 HG12 ILE A 168      32.266  50.500  29.472  1.00 42.97           H
ATOM   2500 HG13 ILE A 168      30.872  51.207  29.763  1.00 42.97           H
ATOM   2501 HG21 ILE A 168      33.524  52.526  27.816  1.00 48.93           H
ATOM   2502 HG22 ILE A 168      34.156  53.458  28.937  1.00 48.93           H
ATOM   2503 HG23 ILE A 168      34.301  51.880  29.042  1.00 48.93           H
ATOM   2504 HD11 ILE A 168      30.870  50.289  27.641  1.00 44.99           H
ATOM   2505 HD12 ILE A 168      30.746  51.870  27.547  1.00 44.99           H
ATOM   2506 HD13 ILE A 168      32.139  51.163  27.256  1.00 44.99           H
ATOM   2507  N   THR A 169      33.110  55.012  31.427  1.00 38.14           N
ATOM   2508  CA  THR A 169      33.984  56.161  31.514  1.00 35.47           C
ATOM   2509  C   THR A 169      33.226  57.280  32.192  1.00 40.12           C
ATOM   2510  O   THR A 169      31.999  57.397  32.018  1.00 36.86           O
ATOM   2511  CB  THR A 169      34.470  56.613  30.124  1.00 38.63           C
ATOM   2512  OG1 THR A 169      35.246  57.811  30.229  1.00 39.95           O
ATOM   2513  CG2 THR A 169      33.291  56.876  29.185  1.00 37.35           C
ATOM   2514  H   THR A 169      32.269  55.192  31.428  1.00 45.77           H
ATOM   2515  HA  THR A 169      34.758  55.941  32.056  1.00 42.57           H
ATOM   2516  HB  THR A 169      35.016  55.913  29.734  1.00 46.35           H
ATOM   2517  HG1 THR A 169      35.916  57.677  30.717  1.00 47.94           H
ATOM   2518 HG21 THR A 169      33.617  57.159  28.316  1.00 44.82           H
ATOM   2519 HG22 THR A 169      32.767  56.066  29.078  1.00 44.82           H
ATOM   2520 HG23 THR A 169      32.725  57.572  29.552  1.00 44.82           H
ATOM   2521  N   PRO A 170      33.913  58.132  32.959  1.00 41.72           N
ATOM   2522  CA  PRO A 170      33.273  59.333  33.499  1.00 40.50           C
ATOM   2523  C   PRO A 170      33.141  60.454  32.494  1.00 38.50           C
ATOM   2524  O   PRO A 170      32.468  61.446  32.781  1.00 41.52           O
ATOM   2525  CB  PRO A 170      34.236  59.774  34.625  1.00 39.67           C
ATOM   2526  CG  PRO A 170      35.265  58.721  34.723  1.00 44.10           C
ATOM   2527  CD  PRO A 170      35.317  58.050  33.401  1.00 44.06           C
ATOM   2528  HA  PRO A 170      32.403  59.122  33.874  1.00 48.60           H
ATOM   2529  HB2 PRO A 170      34.640  60.624  34.390  1.00 47.60           H
ATOM   2530  HB3 PRO A 170      33.746  59.849  35.458  1.00 47.60           H
ATOM   2531  HG2 PRO A 170      36.122  59.127  34.930  1.00 52.92           H
ATOM   2532  HG3 PRO A 170      35.015  58.088  35.414  1.00 52.92           H
ATOM   2533  HD2 PRO A 170      35.896  58.536  32.794  1.00 52.87           H
ATOM   2534  HD3 PRO A 170      35.592  57.125  33.498  1.00 52.87           H
ATOM   2535  N   VAL A 171      33.796  60.356  31.355  1.00 35.72           N
ATOM   2536  CA  VAL A 171      33.880  61.499  30.454  1.00 37.99           C
ATOM   2537  C   VAL A 171      32.560  61.611  29.691  1.00 36.42           C
ATOM   2538  O   VAL A 171      32.034  60.577  29.230  1.00 36.51           O
ATOM   2539  CB  VAL A 171      35.055  61.317  29.508  1.00 39.51           C
ATOM   2540  CG1 VAL A 171      35.143  62.461  28.525  1.00 34.28           C
ATOM   2541  CG2 VAL A 171      36.341  61.195  30.318  1.00 39.58           C
ATOM   2542  H   VAL A 171      34.200  59.649  31.077  1.00 42.87           H
ATOM   2543  HA  VAL A 171      34.015  62.312  30.966  1.00 45.58           H
ATOM   2544  HB  VAL A 171      34.935  60.496  29.006  1.00 47.41           H
ATOM   2545 HG11 VAL A 171      35.901  62.315  27.938  1.00 41.14           H
ATOM   2546 HG12 VAL A 171      34.324  62.495  28.006  1.00 41.14           H
ATOM   2547 HG13 VAL A 171      35.259  63.290  29.015  1.00 41.14           H
ATOM   2548 HG21 VAL A 171      37.087  61.079  29.709  1.00 47.50           H
ATOM   2549 HG22 VAL A 171      36.463  62.003  30.841  1.00 47.50           H
ATOM   2550 HG23 VAL A 171      36.271  60.427  30.907  1.00 47.50           H
ATOM   2551  N   PRO A 172      31.982  62.810  29.571  1.00 33.99           N
ATOM   2552  CA  PRO A 172      30.779  62.961  28.746  1.00 35.04           C
ATOM   2553  C   PRO A 172      31.026  62.550  27.304  1.00 29.21           C
ATOM   2554  O   PRO A 172      32.100  62.777  26.745  1.00 29.79           O
ATOM   2555  CB  PRO A 172      30.469  64.453  28.833  1.00 30.22           C
ATOM   2556  CG  PRO A 172      31.113  64.913  30.117  1.00 34.83           C
ATOM   2557  CD  PRO A 172      32.357  64.070  30.229  1.00 37.29           C
ATOM   2558  HA  PRO A 172      30.041  62.449  29.114  1.00 42.04           H
ATOM   2559  HB2 PRO A 172      30.856  64.912  28.071  1.00 36.26           H
ATOM   2560  HB3 PRO A 172      29.509  64.586  28.864  1.00 36.26           H
ATOM   2561  HG2 PRO A 172      31.337  65.855  30.054  1.00 41.79           H
ATOM   2562  HG3 PRO A 172      30.515  64.748  30.863  1.00 41.79           H
ATOM   2563  HD2 PRO A 172      33.094  64.490  29.758  1.00 44.74           H
ATOM   2564  HD3 PRO A 172      32.576  63.912  31.161  1.00 44.74           H
ATOM   2565  N   ILE A 173      29.987  61.993  26.685  1.00 31.87           N
ATOM   2566  CA  ILE A 173      30.059  61.507  25.303  1.00 34.28           C
ATOM   2567  C   ILE A 173      28.930  62.141  24.507  1.00 25.58           C
ATOM   2568  O   ILE A 173      27.763  62.032  24.905  1.00 27.58           O
ATOM   2569  CB  ILE A 173      29.922  59.986  25.241  1.00 31.22           C
ATOM   2570  CG1 ILE A 173      30.994  59.344  26.097  1.00 37.48           C
ATOM   2571  CG2 ILE A 173      30.003  59.482  23.752  1.00 27.92           C
ATOM   2572  CD1 ILE A 173      30.747  57.900  26.239  1.00 39.44           C
ATOM   2573  H   ILE A 173      29.216  61.882  27.049  1.00 38.25           H
ATOM   2574  HA  ILE A 173      30.906  61.763  24.906  1.00 41.14           H
ATOM   2575  HB  ILE A 173      29.055  59.741  25.601  1.00 37.47           H
ATOM   2576 HG12 ILE A 173      31.859  59.467  25.677  1.00 44.98           H
ATOM   2577 HG13 ILE A 173      30.985  59.745  26.980  1.00 44.98           H
ATOM   2578 HG21 ILE A 173      29.914  58.516  23.741  1.00 33.50           H
ATOM   2579 HG22 ILE A 173      29.283  59.887  23.243  1.00 33.50           H
ATOM   2580 HG23 ILE A 173      30.860  59.740  23.378  1.00 33.50           H
ATOM   2581 HD11 ILE A 173      31.445  57.513  26.791  1.00 47.33           H
ATOM   2582 HD12 ILE A 173      29.882  57.768  26.659  1.00 47.33           H
ATOM   2583 HD13 ILE A 173      30.754  57.491  25.360  1.00 47.33           H
ATOM   2584  N   ILE A 174      29.272  62.820  23.412  1.00 24.89           N
ATOM   2585  CA  ILE A 174      28.290  63.246  22.430  1.00 24.24           C
ATOM   2586  C   ILE A 174      28.442  62.444  21.142  1.00 27.29           C
ATOM   2587  O   ILE A 174      29.536  61.960  20.798  1.00 26.35           O
ATOM   2588  CB  ILE A 174      28.398  64.745  22.140  1.00 25.08           C
ATOM   2589  CG1 ILE A 174      29.748  65.116  21.554  1.00 27.65           C
ATOM   2590  CG2 ILE A 174      28.128  65.501  23.451  1.00 27.30           C
ATOM   2591  CD1 ILE A 174      29.841  66.560  21.127  1.00 26.76           C
ATOM   2592  H   ILE A 174      30.078  63.047  23.218  1.00 29.87           H
ATOM   2593  HA  ILE A 174      27.402  63.076  22.782  1.00 29.09           H
ATOM   2594  HB  ILE A 174      27.710  64.985  21.500  1.00 30.09           H
ATOM   2595 HG12 ILE A 174      30.434  64.958  22.221  1.00 33.18           H
ATOM   2596 HG13 ILE A 174      29.914  64.564  20.774  1.00 33.18           H
ATOM   2597 HG21 ILE A 174      28.193  66.455  23.285  1.00 32.76           H
ATOM   2598 HG22 ILE A 174      27.237  65.280  23.765  1.00 32.76           H
ATOM   2599 HG23 ILE A 174      28.787  65.234  24.111  1.00 32.76           H
ATOM   2600 HD11 ILE A 174      30.726  66.725  20.764  1.00 32.11           H
ATOM   2601 HD12 ILE A 174      29.168  66.733  20.450  1.00 32.11           H
ATOM   2602 HD13 ILE A 174      29.689  67.127  21.899  1.00 32.11           H
ATOM   2603  N   ILE A 175      27.324  62.300  20.434  1.00 26.52           N
ATOM   2604  CA  ILE A 175      27.308  61.708  19.096  1.00 23.87           C
ATOM   2605  C   ILE A 175      26.766  62.723  18.105  1.00 29.39           C
ATOM   2606  O   ILE A 175      25.705  63.325  18.328  1.00 28.70           O
ATOM   2607  CB  ILE A 175      26.492  60.408  19.051  1.00 26.29           C
ATOM   2608  CG1 ILE A 175      26.972  59.441  20.127  1.00 23.94           C
ATOM   2609  CG2 ILE A 175      26.573  59.772  17.629  1.00 26.53           C
ATOM   2610  CD1 ILE A 175      26.096  58.219  20.283  1.00 21.31           C
ATOM   2611  H   ILE A 175      26.546  62.542  20.711  1.00 31.83           H
ATOM   2612  HA  ILE A 175      28.219  61.496  18.837  1.00 28.64           H
ATOM   2613  HB  ILE A 175      25.565  60.627  19.232  1.00 31.55           H
ATOM   2614 HG12 ILE A 175      27.865  59.139  19.900  1.00 28.73           H
ATOM   2615 HG13 ILE A 175      26.988  59.905  20.979  1.00 28.73           H
ATOM   2616 HG21 ILE A 175      26.053  58.954  17.620  1.00 31.84           H
ATOM   2617 HG22 ILE A 175      26.215  60.400  16.982  1.00 31.84           H
ATOM   2618 HG23 ILE A 175      27.501  59.577  17.423  1.00 31.84           H
ATOM   2619 HD11 ILE A 175      26.463  57.655  20.982  1.00 25.58           H
ATOM   2620 HD12 ILE A 175      25.200  58.502  20.522  1.00 25.58           H
ATOM   2621 HD13 ILE A 175      26.078  57.735  19.442  1.00 25.58           H
ATOM   2622  N   ILE A 176      27.482  62.880  16.989  1.00 24.41           N
ATOM   2623  CA  ILE A 176      27.157  63.841  15.954  1.00 26.26           C
ATOM   2624  C   ILE A 176      27.165  63.141  14.607  1.00 31.28           C
ATOM   2625  O   ILE A 176      28.128  62.443  14.276  1.00 26.40           O
ATOM   2626  CB  ILE A 176      28.173  64.994  15.931  1.00 24.24           C
ATOM   2627  CG1 ILE A 176      28.072  65.802  17.208  1.00 26.12           C
ATOM   2628  CG2 ILE A 176      27.948  65.865  14.698  1.00 31.08           C
ATOM   2629  CD1 ILE A 176      29.250  66.775  17.363  1.00 29.64           C
ATOM   2630  H   ILE A 176      28.185  62.419  16.811  1.00 29.29           H
ATOM   2631  HA  ILE A 176      26.273  64.206  16.111  1.00 31.51           H
ATOM   2632  HB  ILE A 176      29.064  64.615  15.879  1.00 29.09           H
ATOM   2633 HG12 ILE A 176      27.252  66.320  17.194  1.00 31.34           H
ATOM   2634 HG13 ILE A 176      28.075  65.199  17.968  1.00 31.34           H
ATOM   2635 HG21 ILE A 176      28.597  66.586  14.700  1.00 37.29           H
ATOM   2636 HG22 ILE A 176      28.060  65.320  13.903  1.00 37.29           H
ATOM   2637 HG23 ILE A 176      27.049  66.227  14.728  1.00 37.29           H
ATOM   2638 HD11 ILE A 176      29.144  67.269  18.192  1.00 35.57           H
ATOM   2639 HD12 ILE A 176      30.077  66.268  17.384  1.00 35.57           H
ATOM   2640 HD13 ILE A 176      29.255  67.387  16.611  1.00 35.57           H
ATOM   2641  N   GLN A 177      26.096  63.336  13.836  1.00 25.58           N
ATOM   2642  CA  GLN A 177      26.067  62.938  12.437  1.00 26.93           C
ATOM   2643  C   GLN A 177      25.148  63.872  11.693  1.00 25.81           C
ATOM   2644  O   GLN A 177      24.024  64.128  12.136  1.00 26.85           O
ATOM   2645  CB  GLN A 177      25.579  61.496  12.221  1.00 28.80           C
ATOM   2646  CG  GLN A 177      26.001  60.967  10.823  1.00 31.68           C
ATOM   2647  CD  GLN A 177      25.595  59.529  10.584  1.00 33.83           C
ATOM   2648  OE1 GLN A 177      25.462  58.762  11.515  1.00 26.26           O
ATOM   2649  NE2 GLN A 177      25.412  59.159   9.321  1.00 33.82           N
ATOM   2650  H   GLN A 177      25.367  63.702  14.108  1.00 30.69           H
ATOM   2651  HA  GLN A 177      26.957  63.019  12.060  1.00 32.31           H
ATOM   2652  HB2 GLN A 177      25.969  60.919  12.896  1.00 34.56           H
ATOM   2653  HB3 GLN A 177      24.610  61.472  12.277  1.00 34.56           H
ATOM   2654  HG2 GLN A 177      25.581  61.514  10.140  1.00 38.02           H
ATOM   2655  HG3 GLN A 177      26.966  61.022  10.744  1.00 38.02           H
ATOM   2656 HE21 GLN A 177      25.525  59.727   8.685  1.00 40.58           H
ATOM   2657 HE22 GLN A 177      25.181  58.351   9.139  1.00 40.58           H
ATOM   2658  N   LYS A 178      25.637  64.338  10.551  1.00 25.35           N
ATOM   2659  CA  LYS A 178      24.932  65.193   9.613  1.00 28.97           C
ATOM   2660  C   LYS A 178      24.542  66.458  10.382  1.00 28.98           C
ATOM   2661  O   LYS A 178      25.424  67.212  10.789  1.00 27.69           O
ATOM   2662  CB  LYS A 178      23.733  64.475   8.963  1.00 29.03           C
ATOM   2663  CG  LYS A 178      24.136  63.269   8.050  1.00 43.78           C
ATOM   2664  CD  LYS A 178      22.937  62.448   7.461  1.00 46.15           C
ATOM   2665  CE  LYS A 178      22.048  61.681   8.535  1.00 40.95           C
ATOM   2666  NZ  LYS A 178      20.906  60.978   7.830  1.00 53.99           N1+
ATOM   2667  H   LYS A 178      26.434  64.155  10.284  1.00 30.42           H
ATOM   2668  HA  LYS A 178      25.542  65.452   8.905  1.00 34.76           H
ATOM   2669  HB2 LYS A 178      23.154  64.136   9.664  1.00 34.83           H
ATOM   2670  HB3 LYS A 178      23.247  65.112   8.416  1.00 34.83           H
ATOM   2671  HG2 LYS A 178      24.652  63.608   7.302  1.00 52.54           H
ATOM   2672  HG3 LYS A 178      24.681  62.657   8.570  1.00 52.54           H
ATOM   2673  HD2 LYS A 178      22.354  63.056   6.981  1.00 55.38           H
ATOM   2674  HD3 LYS A 178      23.290  61.785   6.847  1.00 55.38           H
ATOM   2675  HE2 LYS A 178      22.588  61.017   8.992  1.00 49.14           H
ATOM   2676  HE3 LYS A 178      21.679  62.317   9.168  1.00 49.14           H
ATOM   2677  HZ1 LYS A 178      20.403  60.545   8.423  1.00 64.79           H
ATOM   2678  HZ2 LYS A 178      20.402  61.572   7.401  1.00 64.79           H
ATOM   2679  HZ3 LYS A 178      21.227  60.392   7.241  1.00 64.79           H
ATOM   2680  N   ASP A 179      23.251  66.702  10.596  1.00 27.85           N
ATOM   2681  CA  ASP A 179      22.809  67.919  11.254  1.00 30.46           C
ATOM   2682  C   ASP A 179      22.364  67.698  12.700  1.00 29.09           C
ATOM   2683  O   ASP A 179      21.755  68.596  13.279  1.00 27.12           O
ATOM   2684  CB  ASP A 179      21.658  68.552  10.460  1.00 31.25           C
ATOM   2685  CG  ASP A 179      22.020  68.820   9.028  1.00 33.44           C
ATOM   2686  OD1 ASP A 179      23.141  69.323   8.729  1.00 29.82           O
ATOM   2687  OD2 ASP A 179      21.162  68.503   8.206  1.00 36.20           O1-
ATOM   2688  H   ASP A 179      22.612  66.173  10.367  1.00 33.42           H
ATOM   2689  HA  ASP A 179      23.544  68.551  11.265  1.00 36.56           H
ATOM   2690  HB2 ASP A 179      20.898  67.949  10.470  1.00 37.50           H
ATOM   2691  HB3 ASP A 179      21.417  69.397  10.872  1.00 37.50           H
ATOM   2692  N   SER A 180      22.614  66.529  13.274  1.00 26.44           N
ATOM   2693  CA  SER A 180      22.079  66.158  14.581  1.00 26.96           C
ATOM   2694  C   SER A 180      23.188  65.845  15.562  1.00 28.16           C
ATOM   2695  O   SER A 180      24.192  65.236  15.205  1.00 25.70           O
ATOM   2696  CB  SER A 180      21.172  64.940  14.506  1.00 26.02           C
ATOM   2697  OG  SER A 180      20.107  65.126  13.577  1.00 25.57           O
ATOM   2698  H   SER A 180      23.102  65.917  12.918  1.00 31.73           H
ATOM   2699  HA  SER A 180      21.562  66.898  14.935  1.00 32.36           H
ATOM   2700  HB2 SER A 180      21.699  64.175  14.227  1.00 31.23           H
ATOM   2701  HB3 SER A 180      20.795  64.776  15.385  1.00 31.23           H
ATOM   2702  HG  SER A 180      19.637  65.784  13.807  1.00 30.69           H
ATOM   2703  N   LEU A 181      22.961  66.231  16.815  1.00 25.30           N
ATOM   2704  CA  LEU A 181      23.694  65.763  17.983  1.00 25.83           C
ATOM   2705  C   LEU A 181      22.756  65.106  18.981  1.00 27.75           C
ATOM   2706  O   LEU A 181      21.585  65.495  19.105  1.00 22.24           O
ATOM   2707  CB  LEU A 181      24.383  66.933  18.673  1.00 24.24           C
ATOM   2708  CG  LEU A 181      25.065  66.684  20.025  1.00 22.89           C
ATOM   2709  CD1 LEU A 181      26.269  67.619  20.257  1.00 25.40           C
ATOM   2710  CD2 LEU A 181      24.064  66.770  21.255  1.00 25.76           C
ATOM   2711  H   LEU A 181      22.349  66.798  17.021  1.00 30.36           H
ATOM   2712  HA  LEU A 181      24.366  65.118  17.713  1.00 31.00           H
ATOM   2713  HB2 LEU A 181      25.065  67.271  18.073  1.00 29.08           H
ATOM   2714  HB3 LEU A 181      23.718  67.625  18.818  1.00 29.08           H
ATOM   2715  HG  LEU A 181      25.414  65.779  20.015  1.00 27.47           H
ATOM   2716 HD11 LEU A 181      26.661  67.420  21.122  1.00 30.48           H
ATOM   2717 HD12 LEU A 181      26.922  67.472  19.555  1.00 30.48           H
ATOM   2718 HD13 LEU A 181      25.962  68.539  20.237  1.00 30.48           H
ATOM   2719 HD21 LEU A 181      24.556  66.604  22.074  1.00 30.91           H
ATOM   2720 HD22 LEU A 181      23.670  67.656  21.279  1.00 30.91           H
ATOM   2721 HD23 LEU A 181      23.370  66.102  21.144  1.00 30.91           H
ATOM   2722  N   ILE A 182      23.255  64.080  19.667  1.00 22.53           N
ATOM   2723  CA  ILE A 182      22.597  63.564  20.864  1.00 24.05           C
ATOM   2724  C   ILE A 182      23.588  63.468  22.024  1.00 28.85           C
ATOM   2725  O   ILE A 182      24.809  63.358  21.854  1.00 25.45           O
ATOM   2726  CB  ILE A 182      21.873  62.203  20.642  1.00 26.09           C
ATOM   2727  CG1 ILE A 182      22.859  61.038  20.332  1.00 25.62           C
ATOM   2728  CG2 ILE A 182      20.823  62.349  19.545  1.00 24.89           C
ATOM   2729  CD1 ILE A 182      22.217  59.643  20.369  1.00 23.52           C
ATOM   2730  H   ILE A 182      23.978  63.664  19.459  1.00 27.03           H
ATOM   2731  HA  ILE A 182      21.917  64.203  21.127  1.00 28.86           H
ATOM   2732  HB  ILE A 182      21.409  61.982  21.464  1.00 31.31           H
ATOM   2733 HG12 ILE A 182      23.228  61.169  19.445  1.00 30.74           H
ATOM   2734 HG13 ILE A 182      23.573  61.051  20.989  1.00 30.74           H
ATOM   2735 HG21 ILE A 182      20.380  61.495  19.417  1.00 29.87           H
ATOM   2736 HG22 ILE A 182      20.176  63.020  19.815  1.00 29.87           H
ATOM   2737 HG23 ILE A 182      21.260  62.622  18.724  1.00 29.87           H
ATOM   2738 HD11 ILE A 182      22.894  58.978  20.167  1.00 28.23           H
ATOM   2739 HD12 ILE A 182      21.854  59.486  21.255  1.00 28.23           H
ATOM   2740 HD13 ILE A 182      21.508  59.605  19.709  1.00 28.23           H
ATOM   2741  N   TYR A 183      23.008  63.454  23.227  1.00 26.25           N
ATOM   2742  CA  TYR A 183      23.739  63.549  24.477  1.00 23.46           C
ATOM   2743  C   TYR A 183      22.799  63.148  25.603  1.00 24.64           C
ATOM   2744  O   TYR A 183      21.696  63.691  25.732  1.00 24.95           O
ATOM   2745  CB  TYR A 183      24.262  64.969  24.658  1.00 27.82           C
ATOM   2746  CG  TYR A 183      24.891  65.232  26.001  1.00 29.01           C
ATOM   2747  CD1 TYR A 183      26.011  64.517  26.418  1.00 27.81           C
ATOM   2748  CD2 TYR A 183      24.373  66.228  26.858  1.00 31.25           C
ATOM   2749  CE1 TYR A 183      26.593  64.767  27.662  1.00 34.97           C
ATOM   2750  CE2 TYR A 183      24.945  66.479  28.085  1.00 35.68           C
ATOM   2751  CZ  TYR A 183      26.040  65.751  28.495  1.00 34.40           C
ATOM   2752  OH  TYR A 183      26.571  66.062  29.730  1.00 42.03           O
ATOM   2753  H   TYR A 183      22.158  63.388  23.339  1.00 31.49           H
ATOM   2754  HA  TYR A 183      24.491  62.937  24.465  1.00 28.16           H
ATOM   2755  HB2 TYR A 183      24.933  65.141  23.980  1.00 33.39           H
ATOM   2756  HB3 TYR A 183      23.523  65.588  24.553  1.00 33.39           H
ATOM   2757  HD1 TYR A 183      26.367  63.858  25.867  1.00 33.37           H
ATOM   2758  HD2 TYR A 183      23.628  66.717  26.593  1.00 37.49           H
ATOM   2759  HE1 TYR A 183      27.336  64.282  27.939  1.00 41.97           H
ATOM   2760  HE2 TYR A 183      24.587  67.134  28.640  1.00 42.81           H
ATOM   2761  HH  TYR A 183      27.245  65.583  29.882  1.00 50.44           H
ATOM   2762  N   LEU A 184      23.222  62.180  26.408  1.00 26.85           N
ATOM   2763  CA  LEU A 184      22.343  61.573  27.391  1.00 24.27           C
ATOM   2764  C   LEU A 184      22.505  62.317  28.711  1.00 26.63           C
ATOM   2765  O   LEU A 184      23.598  62.364  29.283  1.00 25.43           O
ATOM   2766  CB  LEU A 184      22.633  60.081  27.558  1.00 26.51           C
ATOM   2767  CG  LEU A 184      21.680  59.343  28.501  1.00 24.96           C
ATOM   2768  CD1 LEU A 184      20.225  59.338  28.050  1.00 25.13           C
ATOM   2769  CD2 LEU A 184      22.138  57.923  28.618  1.00 29.02           C
ATOM   2770  H   LEU A 184      24.019  61.857  26.403  1.00 32.22           H
ATOM   2771  HA  LEU A 184      21.423  61.671  27.099  1.00 29.13           H
ATOM   2772  HB2 LEU A 184      22.573  59.656  26.688  1.00 31.82           H
ATOM   2773  HB3 LEU A 184      23.531  59.979  27.909  1.00 31.82           H
ATOM   2774  HG  LEU A 184      21.724  59.748  29.381  1.00 29.95           H
ATOM   2775 HD11 LEU A 184      19.695  58.852  28.701  1.00 30.15           H
ATOM   2776 HD12 LEU A 184      19.912  60.254  27.986  1.00 30.15           H
ATOM   2777 HD13 LEU A 184      20.164  58.906  27.184  1.00 30.15           H
ATOM   2778 HD21 LEU A 184      21.539  57.447  29.214  1.00 34.82           H
ATOM   2779 HD22 LEU A 184      22.123  57.514  27.738  1.00 34.82           H
ATOM   2780 HD23 LEU A 184      23.040  57.911  28.974  1.00 34.82           H
ATOM   2781  N   LEU A 185      21.405  62.880  29.190  1.00 26.16           N
ATOM   2782  CA  LEU A 185      21.396  63.625  30.440  1.00 28.43           C
ATOM   2783  C   LEU A 185      21.127  62.676  31.582  1.00 24.42           C
ATOM   2784  O   LEU A 185      20.026  62.115  31.685  1.00 23.55           O
ATOM   2785  CB  LEU A 185      20.315  64.699  30.425  1.00 27.26           C
ATOM   2786  CG  LEU A 185      20.422  65.696  29.302  1.00 23.00           C
ATOM   2787  CD1 LEU A 185      19.236  66.676  29.400  1.00 25.20           C
ATOM   2788  CD2 LEU A 185      21.764  66.433  29.301  1.00 27.03           C
ATOM   2789  H   LEU A 185      20.638  62.844  28.803  1.00 31.39           H
ATOM   2790  HA  LEU A 185      22.257  64.048  30.579  1.00 34.12           H
ATOM   2791  HB2 LEU A 185      19.451  64.265  30.349  1.00 32.72           H
ATOM   2792  HB3 LEU A 185      20.358  65.192  31.259  1.00 32.72           H
ATOM   2793  HG  LEU A 185      20.345  65.224  28.458  1.00 27.61           H
ATOM   2794 HD11 LEU A 185      19.300  67.322  28.679  1.00 30.24           H
ATOM   2795 HD12 LEU A 185      18.408  66.177  29.326  1.00 30.24           H
ATOM   2796 HD13 LEU A 185      19.273  67.131  30.256  1.00 30.24           H
ATOM   2797 HD21 LEU A 185      21.779  67.060  28.561  1.00 32.44           H
ATOM   2798 HD22 LEU A 185      21.863  66.908  30.141  1.00 32.44           H
ATOM   2799 HD23 LEU A 185      22.479  65.785  29.201  1.00 32.44           H
ATOM   2800  N   GLN A 186      22.105  62.536  32.474  1.00 27.85           N
ATOM   2801  CA  GLN A 186      21.874  61.693  33.644  1.00 27.16           C
ATOM   2802  C   GLN A 186      20.963  62.383  34.666  1.00 28.50           C
ATOM   2803  O   GLN A 186      20.773  63.601  34.620  1.00 27.96           O
ATOM   2804  CB  GLN A 186      23.191  61.296  34.303  1.00 27.96           C
ATOM   2805  CG  GLN A 186      23.951  60.170  33.466  1.00 35.02           C
ATOM   2806  CD  GLN A 186      23.165  58.842  33.303  1.00 37.32           C
ATOM   2807  OE1 GLN A 186      22.984  58.333  32.197  1.00 36.10           O
ATOM   2808  NE2 GLN A 186      22.757  58.260  34.421  1.00 34.97           N
ATOM   2809  H   GLN A 186      22.882  62.902  32.430  1.00 33.41           H
ATOM   2810  HA  GLN A 186      21.430  60.879  33.357  1.00 32.59           H
ATOM   2811  HB2 GLN A 186      23.768  62.074  34.358  1.00 33.55           H
ATOM   2812  HB3 GLN A 186      23.013  60.946  35.190  1.00 33.55           H
ATOM   2813  HG2 GLN A 186      24.133  60.514  32.578  1.00 42.02           H
ATOM   2814  HG3 GLN A 186      24.787  59.963  33.913  1.00 42.02           H
ATOM   2815 HE21 GLN A 186      22.932  58.620  35.181  1.00 41.97           H
ATOM   2816 HE22 GLN A 186      22.317  57.522  34.385  1.00 41.97           H
ATOM   2817  N   PRO A 187      20.382  61.613  35.587  1.00 31.14           N
ATOM   2818  CA  PRO A 187      19.451  62.213  36.552  1.00 31.34           C
ATOM   2819  C   PRO A 187      20.135  63.331  37.289  1.00 31.78           C
ATOM   2820  O   PRO A 187      21.312  63.229  37.641  1.00 30.09           O
ATOM   2821  CB  PRO A 187      19.091  61.057  37.472  1.00 30.61           C
ATOM   2822  CG  PRO A 187      19.200  59.869  36.575  1.00 29.67           C
ATOM   2823  CD  PRO A 187      20.437  60.149  35.760  1.00 31.37           C
ATOM   2824  HA  PRO A 187      18.655  62.545  36.108  1.00 37.61           H
ATOM   2825  HB2 PRO A 187      19.726  61.002  38.203  1.00 36.73           H
ATOM   2826  HB3 PRO A 187      18.185  61.163  37.801  1.00 36.73           H
ATOM   2827  HG2 PRO A 187      19.308  59.063  37.105  1.00 35.61           H
ATOM   2828  HG3 PRO A 187      18.416  59.809  36.007  1.00 35.61           H
ATOM   2829  HD2 PRO A 187      21.234  59.893  36.251  1.00 37.64           H
ATOM   2830  HD3 PRO A 187      20.387  59.702  34.900  1.00 37.64           H
ATOM   2831  N   GLY A 188      19.404  64.441  37.444  1.00 29.91           N
ATOM   2832  CA  GLY A 188      19.983  65.610  38.031  1.00 24.26           C
ATOM   2833  C   GLY A 188      19.663  66.848  37.244  1.00 27.36           C
ATOM   2834  O   GLY A 188      18.776  66.855  36.392  1.00 29.51           O
ATOM   2835  H   GLY A 188      18.580  64.526  37.214  1.00 35.89           H
ATOM   2836  HA2 GLY A 188      19.645  65.721  38.934  1.00 29.12           H
ATOM   2837  HA3 GLY A 188      20.947  65.509  38.072  1.00 29.12           H
ATOM   2838  N   LYS A 189      20.468  67.867  37.475  1.00 26.34           N
ATOM   2839  CA  LYS A 189      20.251  69.211  36.947  1.00 26.25           C
ATOM   2840  C   LYS A 189      21.392  69.571  36.007  1.00 24.54           C
ATOM   2841  O   LYS A 189      22.556  69.462  36.390  1.00 30.27           O
ATOM   2842  CB  LYS A 189      20.192  70.256  38.074  1.00 31.24           C
ATOM   2843  CG  LYS A 189      19.155  69.969  39.153  1.00 40.69           C
ATOM   2844  CD  LYS A 189      19.214  71.034  40.241  1.00 43.35           C
ATOM   2845  CE  LYS A 189      18.219  70.810  41.347  1.00 46.89           C
ATOM   2846  NZ  LYS A 189      18.201  72.022  42.235  1.00 56.91           N1+
ATOM   2847  H   LYS A 189      21.179  67.806  37.955  1.00 31.61           H
ATOM   2848  HA  LYS A 189      19.417  69.238  36.452  1.00 31.50           H
ATOM   2849  HB2 LYS A 189      21.060  70.296  38.504  1.00 37.48           H
ATOM   2850  HB3 LYS A 189      19.981  71.119  37.685  1.00 37.48           H
ATOM   2851  HG2 LYS A 189      18.268  69.979  38.760  1.00 48.82           H
ATOM   2852  HG3 LYS A 189      19.337  69.106  39.556  1.00 48.82           H
ATOM   2853  HD2 LYS A 189      20.101  71.034  40.633  1.00 52.02           H
ATOM   2854  HD3 LYS A 189      19.029  71.900  39.844  1.00 52.02           H
ATOM   2855  HE2 LYS A 189      17.333  70.685  40.973  1.00 56.27           H
ATOM   2856  HE3 LYS A 189      18.482  70.040  41.875  1.00 56.27           H
ATOM   2857  HZ1 LYS A 189      17.617  71.905  42.896  1.00 68.29           H
ATOM   2858  HZ2 LYS A 189      19.010  72.155  42.583  1.00 68.29           H
ATOM   2859  HZ3 LYS A 189      17.967  72.740  41.765  1.00 68.29           H
ATOM   2860  N   HIS A 190      21.051  70.013  34.790  1.00 26.07           N
ATOM   2861  CA  HIS A 190      21.993  70.325  33.722  1.00 27.56           C
ATOM   2862  C   HIS A 190      21.851  71.761  33.260  1.00 24.08           C
ATOM   2863  O   HIS A 190      20.741  72.296  33.195  1.00 28.72           O
ATOM   2864  CB  HIS A 190      21.768  69.383  32.518  1.00 26.46           C
ATOM   2865  CG  HIS A 190      21.921  67.939  32.864  1.00 28.09           C
ATOM   2866  ND1 HIS A 190      23.092  67.244  32.650  1.00 27.03           N
ATOM   2867  CD2 HIS A 190      21.058  67.064  33.421  1.00 27.80           C
ATOM   2868  CE1 HIS A 190      22.935  65.998  33.059  1.00 25.58           C
ATOM   2869  NE2 HIS A 190      21.718  65.864  33.549  1.00 27.04           N
ATOM   2870  H   HIS A 190      20.234  70.144  34.556  1.00 31.29           H
ATOM   2871  HA  HIS A 190      22.899  70.197  34.045  1.00 33.07           H
ATOM   2872  HB2 HIS A 190      22.417  69.595  31.828  1.00 31.75           H
ATOM   2873  HB3 HIS A 190      20.869  69.516  32.178  1.00 31.75           H
ATOM   2874  HD2 HIS A 190      20.186  67.244  33.689  1.00 33.35           H
ATOM   2875  HE1 HIS A 190      23.582  65.330  33.023  1.00 30.70           H
ATOM   2876  HE2 HIS A 190      21.382  65.138  33.867  1.00 32.45           H
ATOM   2877  N   ARG A 191      22.986  72.365  32.944  1.00 26.49           N
ATOM   2878  CA  ARG A 191      23.086  73.687  32.353  1.00 30.92           C
ATOM   2879  C   ARG A 191      23.798  73.512  31.015  1.00 30.64           C
ATOM   2880  O   ARG A 191      25.015  73.272  30.972  1.00 29.88           O
ATOM   2881  CB  ARG A 191      23.846  74.649  33.262  1.00 29.28           C
ATOM   2882  CG  ARG A 191      23.107  74.955  34.565  1.00 38.08           C
ATOM   2883  CD  ARG A 191      23.999  75.812  35.527  1.00 40.82           C
ATOM   2884  NE  ARG A 191      24.567  77.001  34.866  1.00 42.07           N
ATOM   2885  CZ  ARG A 191      23.901  78.138  34.682  1.00 41.81           C
ATOM   2886  NH1 ARG A 191      22.630  78.219  35.086  1.00 39.34           N
ATOM   2887  NH2 ARG A 191      24.493  79.174  34.078  1.00 43.48           N1+
ATOM   2888  H   ARG A 191      23.756  72.004  33.072  1.00 31.79           H
ATOM   2889  HA  ARG A 191      22.198  74.044  32.192  1.00 37.10           H
ATOM   2890  HB2 ARG A 191      24.703  74.255  33.490  1.00 35.13           H
ATOM   2891  HB3 ARG A 191      23.981  75.486  32.791  1.00 35.13           H
ATOM   2892  HG2 ARG A 191      22.301  75.457  34.368  1.00 45.70           H
ATOM   2893  HG3 ARG A 191      22.885  74.124  35.013  1.00 45.70           H
ATOM   2894  HD2 ARG A 191      23.460  76.113  36.275  1.00 48.98           H
ATOM   2895  HD3 ARG A 191      24.734  75.266  35.847  1.00 48.98           H
ATOM   2896  HE  ARG A 191      25.401  76.984  34.657  1.00 50.49           H
ATOM   2897 HH11 ARG A 191      22.258  77.548  35.474  1.00 47.21           H
ATOM   2898 HH12 ARG A 191      22.187  78.947  34.969  1.00 47.21           H
ATOM   2899 HH21 ARG A 191      25.309  79.110  33.816  1.00 52.18           H
ATOM   2900 HH22 ARG A 191      24.057  79.905  33.952  1.00 52.18           H
ATOM   2901  N   LEU A 192      23.032  73.613  29.938  1.00 29.63           N
ATOM   2902  CA  LEU A 192      23.520  73.412  28.580  1.00 27.72           C
ATOM   2903  C   LEU A 192      23.691  74.757  27.903  1.00 29.66           C
ATOM   2904  O   LEU A 192      22.704  75.435  27.608  1.00 29.76           O
ATOM   2905  CB  LEU A 192      22.544  72.533  27.806  1.00 23.82           C
ATOM   2906  CG  LEU A 192      22.153  71.201  28.446  1.00 25.51           C
ATOM   2907  CD1 LEU A 192      21.153  70.469  27.569  1.00 26.39           C
ATOM   2908  CD2 LEU A 192      23.393  70.360  28.696  1.00 29.98           C
ATOM   2909  H   LEU A 192      22.195  73.805  29.970  1.00 35.55           H
ATOM   2910  HA  LEU A 192      24.381  72.968  28.606  1.00 33.27           H
ATOM   2911  HB2 LEU A 192      21.725  73.036  27.672  1.00 28.58           H
ATOM   2912  HB3 LEU A 192      22.939  72.330  26.944  1.00 28.58           H
ATOM   2913  HG  LEU A 192      21.730  71.373  29.302  1.00 30.61           H
ATOM   2914 HD11 LEU A 192      20.919  69.628  27.991  1.00 31.66           H
ATOM   2915 HD12 LEU A 192      20.362  71.020  27.465  1.00 31.66           H
ATOM   2916 HD13 LEU A 192      21.557  70.303  26.702  1.00 31.66           H
ATOM   2917 HD21 LEU A 192      23.128  69.520  29.102  1.00 35.98           H
ATOM   2918 HD22 LEU A 192      23.837  70.194  27.850  1.00 35.98           H
ATOM   2919 HD23 LEU A 192      23.987  70.843  29.292  1.00 35.98           H
ATOM   2920  N   HIS A 193      24.933  75.126  27.614  1.00 29.15           N
ATOM   2921  CA  HIS A 193      25.175  76.377  26.902  1.00 31.22           C
ATOM   2922  C   HIS A 193      25.005  76.173  25.400  1.00 30.60           C
ATOM   2923  O   HIS A 193      25.691  75.334  24.790  1.00 29.23           O
ATOM   2924  CB  HIS A 193      26.553  76.924  27.255  1.00 27.30           C
ATOM   2925  CG  HIS A 193      26.732  77.126  28.721  1.00 34.28           C
ATOM   2926  ND1 HIS A 193      26.184  78.198  29.396  1.00 32.73           N
ATOM   2927  CD2 HIS A 193      27.345  76.365  29.654  1.00 35.71           C
ATOM   2928  CE1 HIS A 193      26.454  78.082  30.686  1.00 35.74           C
ATOM   2929  NE2 HIS A 193      27.163  76.982  30.867  1.00 39.45           N
ATOM   2930  H   HIS A 193      25.641  74.681  27.814  1.00 34.98           H
ATOM   2931  HA  HIS A 193      24.517  77.030  27.187  1.00 37.47           H
ATOM   2932  HB2 HIS A 193      26.674  77.781  26.817  1.00 32.75           H
ATOM   2933  HB3 HIS A 193      27.229  76.298  26.954  1.00 32.75           H
ATOM   2934  HD2 HIS A 193      27.800  75.568  29.504  1.00 42.85           H
ATOM   2935  HE1 HIS A 193      26.209  78.686  31.349  1.00 42.88           H
ATOM   2936  HE2 HIS A 193      27.471  76.704  31.620  1.00 47.34           H
ATOM   2937  N   VAL A 194      24.103  76.956  24.800  1.00 32.31           N
ATOM   2938  CA  VAL A 194      23.718  76.769  23.412  1.00 28.12           C
ATOM   2939  C   VAL A 194      23.938  78.078  22.694  1.00 30.68           C
ATOM   2940  O   VAL A 194      23.138  78.488  21.850  1.00 31.36           O
ATOM   2941  CB  VAL A 194      22.266  76.248  23.280  1.00 27.81           C
ATOM   2942  CG1 VAL A 194      22.212  74.910  23.942  1.00 27.35           C
ATOM   2943  CG2 VAL A 194      21.250  77.170  23.916  1.00 29.56           C
ATOM   2944  H   VAL A 194      23.698  77.609  25.186  1.00 38.77           H
ATOM   2945  HA  VAL A 194      24.306  76.110  23.011  1.00 33.75           H
ATOM   2946  HB  VAL A 194      22.042  76.139  22.342  1.00 33.37           H
ATOM   2947 HG11 VAL A 194      21.310  74.561  23.873  1.00 32.82           H
ATOM   2948 HG12 VAL A 194      22.833  74.313  23.497  1.00 32.82           H
ATOM   2949 HG13 VAL A 194      22.458  75.010  24.875  1.00 32.82           H
ATOM   2950 HG21 VAL A 194      20.364  76.791  23.801  1.00 35.47           H
ATOM   2951 HG22 VAL A 194      21.452  77.259  24.860  1.00 35.47           H
ATOM   2952 HG23 VAL A 194      21.297  78.038  23.484  1.00 35.47           H
ATOM   2953  N   ASP A 195      25.044  78.721  23.030  1.00 31.18           N
ATOM   2954  CA  ASP A 195      25.403  80.024  22.485  1.00 36.40           C
ATOM   2955  C   ASP A 195      26.711  80.004  21.695  1.00 39.76           C
ATOM   2956  O   ASP A 195      27.358  81.055  21.561  1.00 35.48           O
ATOM   2957  CB  ASP A 195      25.517  81.046  23.618  1.00 35.94           C
ATOM   2958  CG  ASP A 195      26.554  80.671  24.628  1.00 36.78           C
ATOM   2959  OD1 ASP A 195      26.930  79.498  24.671  1.00 39.04           O
ATOM   2960  OD2 ASP A 195      26.997  81.550  25.392  1.00 43.60           O1-
ATOM   2961  H   ASP A 195      25.621  78.415  23.589  1.00 37.42           H
ATOM   2962  HA  ASP A 195      24.698  80.318  21.887  1.00 43.69           H
ATOM   2963  HB2 ASP A 195      25.760  81.907  23.244  1.00 43.13           H
ATOM   2964  HB3 ASP A 195      24.663  81.110  24.074  1.00 43.13           H
ATOM   2965  N   THR A 196      27.132  78.844  21.171  1.00 32.00           N
ATOM   2966  CA  THR A 196      28.352  78.831  20.361  1.00 34.77           C
ATOM   2967  C   THR A 196      28.166  79.538  19.020  1.00 34.40           C
ATOM   2968  O   THR A 196      29.155  79.922  18.385  1.00 33.39           O
ATOM   2969  CB  THR A 196      28.794  77.386  20.092  1.00 34.58           C
ATOM   2970  OG1 THR A 196      27.830  76.791  19.232  1.00 30.86           O
ATOM   2971  CG2 THR A 196      28.894  76.577  21.400  1.00 32.62           C
ATOM   2972  H   THR A 196      26.744  78.082  21.265  1.00 38.40           H
ATOM   2973  HA  THR A 196      29.062  79.281  20.845  1.00 41.73           H
ATOM   2974  HB  THR A 196      29.662  77.385  19.659  1.00 41.49           H
ATOM   2975  HG1 THR A 196      27.074  76.798  19.600  1.00 37.04           H
ATOM   2976 HG21 THR A 196      29.174  75.668  21.207  1.00 39.15           H
ATOM   2977 HG22 THR A 196      29.542  76.987  21.995  1.00 39.15           H
ATOM   2978 HG23 THR A 196      28.031  76.553  21.842  1.00 39.15           H
ATOM   2979  N   GLY A 197      26.934  79.663  18.539  1.00 36.88           N
ATOM   2980  CA  GLY A 197      26.703  80.092  17.175  1.00 36.16           C
ATOM   2981  C   GLY A 197      26.704  78.984  16.147  1.00 37.10           C
ATOM   2982  O   GLY A 197      26.479  79.266  14.964  1.00 34.01           O
ATOM   2983  H   GLY A 197      26.217  79.504  18.986  1.00 44.26           H
ATOM   2984  HA2 GLY A 197      25.844  80.541  17.129  1.00 43.40           H
ATOM   2985  HA3 GLY A 197      27.389  80.731  16.926  1.00 43.40           H
ATOM   2986  N   MET A 198      26.977  77.736  16.555  1.00 35.38           N
ATOM   2987  CA  MET A 198      26.894  76.568  15.681  1.00 31.03           C
ATOM   2988  C   MET A 198      25.535  75.881  15.791  1.00 34.71           C
ATOM   2989  O   MET A 198      25.276  74.912  15.075  1.00 32.16           O
ATOM   2990  CB  MET A 198      27.996  75.542  16.020  1.00 32.66           C
ATOM   2991  CG  MET A 198      29.437  76.027  16.037  1.00 37.66           C
ATOM   2992  SD  MET A 198      29.934  76.602  14.423  1.00 48.44           S
ATOM   2993  CE  MET A 198      29.808  75.126  13.388  1.00 42.86           C
ATOM   2994  H   MET A 198      27.219  77.541  17.357  1.00 42.46           H
ATOM   2995  HA  MET A 198      27.027  76.854  14.763  1.00 37.23           H
ATOM   2996  HB2 MET A 198      27.809  75.183  16.902  1.00 39.19           H
ATOM   2997  HB3 MET A 198      27.947  74.824  15.369  1.00 39.19           H
ATOM   2998  HG2 MET A 198      29.522  76.762  16.664  1.00 45.19           H
ATOM   2999  HG3 MET A 198      30.020  75.295  16.294  1.00 45.19           H
ATOM   3000  HE1 MET A 198      30.065  75.354  12.481  1.00 51.44           H
ATOM   3001  HE2 MET A 198      30.402  74.444  13.739  1.00 51.44           H
ATOM   3002  HE3 MET A 198      28.892  74.807  13.403  1.00 51.44           H
ATOM   3003  N   GLU A 199      24.687  76.331  16.710  1.00 33.73           N
ATOM   3004  CA  GLU A 199      23.391  75.710  16.933  1.00 30.22           C
ATOM   3005  C   GLU A 199      22.466  75.920  15.743  1.00 33.95           C
ATOM   3006  O   GLU A 199      22.393  77.018  15.168  1.00 33.43           O
ATOM   3007  CB  GLU A 199      22.735  76.288  18.213  1.00 32.01           C
ATOM   3008  CG  GLU A 199      23.450  75.973  19.519  1.00 31.97           C
ATOM   3009  CD  GLU A 199      24.671  76.813  19.753  1.00 31.05           C
ATOM   3010  OE1 GLU A 199      24.759  77.931  19.164  1.00 30.66           O
ATOM   3011  OE2 GLU A 199      25.540  76.362  20.536  1.00 33.48           O1-
ATOM   3012  H   GLU A 199      24.844  77.004  17.222  1.00 40.47           H
ATOM   3013  HA  GLU A 199      23.512  74.756  17.059  1.00 36.26           H
ATOM   3014  HB2 GLU A 199      22.696  77.253  18.129  1.00 38.41           H
ATOM   3015  HB3 GLU A 199      21.834  75.934  18.282  1.00 38.41           H
ATOM   3016  HG2 GLU A 199      22.838  76.125  20.256  1.00 38.37           H
ATOM   3017  HG3 GLU A 199      23.727  75.043  19.507  1.00 38.37           H
ATOM   3018  N   GLY A 200      21.761  74.849  15.374  1.00 31.11           N
ATOM   3019  CA  GLY A 200      20.654  74.920  14.434  1.00 30.62           C
ATOM   3020  C   GLY A 200      19.369  75.280  15.157  1.00 31.38           C
ATOM   3021  O   GLY A 200      19.369  75.599  16.342  1.00 34.18           O
ATOM   3022  H   GLY A 200      21.913  74.053  15.664  1.00 37.33           H
ATOM   3023  HA2 GLY A 200      20.835  75.595  13.762  1.00 36.74           H
ATOM   3024  HA3 GLY A 200      20.538  74.063  13.996  1.00 36.74           H
ATOM   3025  N   SER A 201      18.243  75.161  14.451  1.00 31.14           N
ATOM   3026  CA  SER A 201      17.008  75.760  14.975  1.00 33.29           C
ATOM   3027  C   SER A 201      16.201  74.826  15.891  1.00 34.72           C
ATOM   3028  O   SER A 201      15.425  75.311  16.728  1.00 35.75           O
ATOM   3029  CB  SER A 201      16.119  76.236  13.821  1.00 39.42           C
ATOM   3030  OG  SER A 201      15.782  75.161  12.963  1.00 37.10           O
ATOM   3031  H   SER A 201      18.165  74.757  13.696  1.00 37.37           H
ATOM   3032  HA  SER A 201      17.247  76.541  15.498  1.00 39.95           H
ATOM   3033  HB2 SER A 201      15.305  76.615  14.187  1.00 47.31           H
ATOM   3034  HB3 SER A 201      16.598  76.908  13.311  1.00 47.31           H
ATOM   3035  HG  SER A 201      15.295  75.436  12.337  1.00 44.52           H
ATOM   3036  N   TRP A 202      16.383  73.510  15.802  1.00 28.52           N
ATOM   3037  CA  TRP A 202      15.561  72.582  16.568  1.00 25.69           C
ATOM   3038  C   TRP A 202      16.343  71.903  17.696  1.00 25.79           C
ATOM   3039  O   TRP A 202      17.566  71.844  17.707  1.00 27.49           O
ATOM   3040  CB  TRP A 202      14.928  71.536  15.647  1.00 26.02           C
ATOM   3041  CG  TRP A 202      15.916  70.668  14.872  1.00 21.77           C
ATOM   3042  CD1 TRP A 202      16.311  70.850  13.589  1.00 27.32           C
ATOM   3043  CD2 TRP A 202      16.584  69.468  15.346  1.00 25.59           C
ATOM   3044  NE1 TRP A 202      17.220  69.861  13.225  1.00 24.55           N
ATOM   3045  CE2 TRP A 202      17.409  69.007  14.288  1.00 25.01           C
ATOM   3046  CE3 TRP A 202      16.593  68.770  16.570  1.00 26.02           C
ATOM   3047  CZ2 TRP A 202      18.200  67.869  14.406  1.00 24.97           C
ATOM   3048  CZ3 TRP A 202      17.399  67.643  16.684  1.00 26.77           C
ATOM   3049  CH2 TRP A 202      18.187  67.207  15.612  1.00 23.79           C
ATOM   3050  H   TRP A 202      16.974  73.132  15.306  1.00 34.22           H
ATOM   3051  HA  TRP A 202      14.838  73.082  16.978  1.00 30.83           H
ATOM   3052  HB2 TRP A 202      14.379  70.945  16.185  1.00 31.23           H
ATOM   3053  HB3 TRP A 202      14.371  71.995  14.998  1.00 31.23           H
ATOM   3054  HD1 TRP A 202      16.031  71.545  13.038  1.00 32.78           H
ATOM   3055  HE1 TRP A 202      17.598  69.790  12.456  1.00 29.46           H
ATOM   3056  HE3 TRP A 202      16.077  69.061  17.287  1.00 31.22           H
ATOM   3057  HZ2 TRP A 202      18.728  67.574  13.700  1.00 29.97           H
ATOM   3058  HZ3 TRP A 202      17.411  67.168  17.483  1.00 32.13           H
ATOM   3059  HH2 TRP A 202      18.711  66.445  15.715  1.00 28.55           H
ATOM   3060  N   CYS A 203      15.593  71.389  18.661  1.00 24.84           N
ATOM   3061  CA  CYS A 203      16.129  70.560  19.740  1.00 21.78           C
ATOM   3062  C   CYS A 203      14.982  69.715  20.267  1.00 24.68           C
ATOM   3063  O   CYS A 203      13.825  69.864  19.846  1.00 24.66           O
ATOM   3064  CB  CYS A 203      16.783  71.398  20.839  1.00 27.62           C
ATOM   3065  SG  CYS A 203      15.589  72.559  21.687  1.00 27.09           S
ATOM   3066  H   CYS A 203      14.743  71.508  18.716  1.00 29.80           H
ATOM   3067  HA  CYS A 203      16.801  69.963  19.377  1.00 26.14           H
ATOM   3068  HB2 CYS A 203      17.149  70.803  21.512  1.00 33.14           H
ATOM   3069  HB3 CYS A 203      17.492  71.932  20.448  1.00 33.14           H
ATOM   3070  HG  CYS A 203      16.178  73.176  22.531  1.00 32.50           H
ATOM   3071  N   GLY A 204      15.318  68.820  21.195  1.00 22.68           N
ATOM   3072  CA  GLY A 204      14.389  67.812  21.654  1.00 23.97           C
ATOM   3073  C   GLY A 204      14.848  67.177  22.952  1.00 21.86           C
ATOM   3074  O   GLY A 204      16.035  67.205  23.302  1.00 23.68           O
ATOM   3075  H   GLY A 204      16.090  68.781  21.573  1.00 27.22           H
ATOM   3076  HA2 GLY A 204      13.517  68.214  21.797  1.00 28.76           H
ATOM   3077  HA3 GLY A 204      14.304  67.117  20.982  1.00 28.76           H
ATOM   3078  N   LEU A 205      13.878  66.587  23.657  1.00 21.50           N
ATOM   3079  CA  LEU A 205      14.124  65.817  24.866  1.00 24.80           C
ATOM   3080  C   LEU A 205      13.380  64.497  24.737  1.00 24.34           C
ATOM   3081  O   LEU A 205      12.146  64.456  24.664  1.00 23.96           O
ATOM   3082  CB  LEU A 205      13.702  66.588  26.111  1.00 25.18           C
ATOM   3083  CG  LEU A 205      14.642  67.707  26.517  1.00 25.22           C
ATOM   3084  CD1 LEU A 205      13.941  68.673  27.452  1.00 30.23           C
ATOM   3085  CD2 LEU A 205      15.908  67.185  27.158  1.00 25.52           C
ATOM   3086  H   LEU A 205      13.046  66.624  23.442  1.00 25.80           H
ATOM   3087  HA  LEU A 205      15.072  65.626  24.935  1.00 29.76           H
ATOM   3088  HB2 LEU A 205      12.830  66.981  25.950  1.00 30.22           H
ATOM   3089  HB3 LEU A 205      13.647  65.968  26.855  1.00 30.22           H
ATOM   3090  HG  LEU A 205      14.897  68.201  25.722  1.00 30.26           H
ATOM   3091 HD11 LEU A 205      14.559  69.379  27.698  1.00 36.28           H
ATOM   3092 HD12 LEU A 205      13.171  69.051  26.997  1.00 36.28           H
ATOM   3093 HD13 LEU A 205      13.654  68.193  28.245  1.00 36.28           H
ATOM   3094 HD21 LEU A 205      16.473  67.936  27.398  1.00 30.63           H
ATOM   3095 HD22 LEU A 205      15.674  66.679  27.952  1.00 30.63           H
ATOM   3096 HD23 LEU A 205      16.370  66.613  26.525  1.00 30.63           H
ATOM   3097  N   ILE A 206      14.142  63.417  24.688  1.00 23.41           N
ATOM   3098  CA  ILE A 206      13.608  62.129  24.289  1.00 21.81           C
ATOM   3099  C   ILE A 206      13.755  61.124  25.425  1.00 22.06           C
ATOM   3100  O   ILE A 206      14.892  60.783  25.783  1.00 23.65           O
ATOM   3101  CB  ILE A 206      14.337  61.587  23.050  1.00 22.58           C
ATOM   3102  CG1 ILE A 206      14.596  62.667  21.999  1.00 24.33           C
ATOM   3103  CG2 ILE A 206      13.533  60.369  22.521  1.00 24.78           C
ATOM   3104  CD1 ILE A 206      13.383  63.182  21.277  1.00 25.21           C
ATOM   3105  H   ILE A 206      14.979  63.404  24.883  1.00 28.10           H
ATOM   3106  HA  ILE A 206      12.666  62.220  24.077  1.00 26.17           H
ATOM   3107  HB  ILE A 206      15.201  61.258  23.344  1.00 27.09           H
ATOM   3108 HG12 ILE A 206      15.016  63.424  22.437  1.00 29.20           H
ATOM   3109 HG13 ILE A 206      15.199  62.305  21.332  1.00 29.20           H
ATOM   3110 HG21 ILE A 206      13.980  60.013  21.737  1.00 29.73           H
ATOM   3111 HG22 ILE A 206      13.492  59.692  23.215  1.00 29.73           H
ATOM   3112 HG23 ILE A 206      12.637  60.659  22.289  1.00 29.73           H
ATOM   3113 HD11 ILE A 206      13.659  63.858  20.638  1.00 30.26           H
ATOM   3114 HD12 ILE A 206      12.955  62.445  20.814  1.00 30.26           H
ATOM   3115 HD13 ILE A 206      12.771  63.568  21.923  1.00 30.26           H
ATOM   3116  N   PRO A 207      12.665  60.627  26.003  1.00 23.07           N
ATOM   3117  CA  PRO A 207      12.716  59.719  27.169  1.00 23.26           C
ATOM   3118  C   PRO A 207      12.835  58.260  26.730  1.00 22.05           C
ATOM   3119  O   PRO A 207      11.936  57.419  26.866  1.00 23.81           O
ATOM   3120  CB  PRO A 207      11.403  60.043  27.888  1.00 24.98           C
ATOM   3121  CG  PRO A 207      10.433  60.315  26.766  1.00 25.92           C
ATOM   3122  CD  PRO A 207      11.286  61.104  25.731  1.00 24.81           C
ATOM   3123  HA  PRO A 207      13.464  59.947  27.743  1.00 27.92           H
ATOM   3124  HB2 PRO A 207      11.119  59.280  28.416  1.00 29.97           H
ATOM   3125  HB3 PRO A 207      11.517  60.828  28.446  1.00 29.97           H
ATOM   3126  HG2 PRO A 207      10.118  59.478  26.391  1.00 31.10           H
ATOM   3127  HG3 PRO A 207       9.694  60.853  27.090  1.00 31.10           H
ATOM   3128  HD2 PRO A 207      11.019  60.874  24.827  1.00 29.77           H
ATOM   3129  HD3 PRO A 207      11.218  62.058  25.892  1.00 29.77           H
ATOM   3130  N   VAL A 208      13.976  57.964  26.098  1.00 26.32           N
ATOM   3131  CA  VAL A 208      14.147  56.688  25.398  1.00 28.57           C
ATOM   3132  C   VAL A 208      13.958  55.476  26.326  1.00 29.21           C
ATOM   3133  O   VAL A 208      13.247  54.522  25.981  1.00 42.13           O
ATOM   3134  CB  VAL A 208      15.521  56.662  24.704  1.00 24.37           C
ATOM   3135  CG1 VAL A 208      15.779  55.275  24.202  1.00 32.39           C
ATOM   3136  CG2 VAL A 208      15.468  57.636  23.548  1.00 33.13           C
ATOM   3137  H   VAL A 208      14.661  58.483  26.060  1.00 31.58           H
ATOM   3138  HA  VAL A 208      13.471  56.628  24.705  1.00 34.29           H
ATOM   3139  HB  VAL A 208      16.223  56.923  25.321  1.00 29.25           H
ATOM   3140 HG11 VAL A 208      16.644  55.253  23.764  1.00 38.87           H
ATOM   3141 HG12 VAL A 208      15.773  54.661  24.954  1.00 38.87           H
ATOM   3142 HG13 VAL A 208      15.082  55.033  23.572  1.00 38.87           H
ATOM   3143 HG21 VAL A 208      16.326  57.636  23.095  1.00 39.75           H
ATOM   3144 HG22 VAL A 208      14.770  57.360  22.934  1.00 39.75           H
ATOM   3145 HG23 VAL A 208      15.276  58.523  23.892  1.00 39.75           H
ATOM   3146  N   GLY A 209      14.621  55.442  27.457  1.00 29.46           N
ATOM   3147  CA  GLY A 209      14.600  54.140  28.177  1.00 32.43           C
ATOM   3148  C   GLY A 209      13.431  53.897  29.131  1.00 32.02           C
ATOM   3149  O   GLY A 209      12.913  52.773  29.315  1.00 27.88           O
ATOM   3150  H   GLY A 209      15.062  56.083  27.823  1.00 35.35           H
ATOM   3151  HA2 GLY A 209      14.594  53.426  27.520  1.00 38.91           H
ATOM   3152  HA3 GLY A 209      15.418  54.060  28.691  1.00 38.91           H
ATOM   3153  N   GLN A 210      12.997  54.983  29.758  1.00 27.25           N
ATOM   3154  CA  GLN A 210      11.840  54.919  30.638  1.00 29.78           C
ATOM   3155  C   GLN A 210      11.232  56.321  30.749  1.00 25.62           C
ATOM   3156  O   GLN A 210      11.916  57.327  30.489  1.00 23.27           O
ATOM   3157  CB  GLN A 210      12.251  54.391  32.018  1.00 27.10           C
ATOM   3158  CG  GLN A 210      13.075  55.373  32.825  1.00 30.62           C
ATOM   3159  CD  GLN A 210      13.656  54.771  34.108  1.00 34.39           C
ATOM   3160  OE1 GLN A 210      14.854  54.557  34.223  1.00 35.21           O
ATOM   3161  NE2 GLN A 210      12.791  54.492  35.073  1.00 32.70           N
ATOM   3162  H   GLN A 210      13.352  55.763  29.691  1.00 32.70           H
ATOM   3163  HA  GLN A 210      11.175  54.321  30.262  1.00 35.74           H
ATOM   3164  HB2 GLN A 210      11.451  54.187  32.527  1.00 32.51           H
ATOM   3165  HB3 GLN A 210      12.780  53.587  31.901  1.00 32.51           H
ATOM   3166  HG2 GLN A 210      13.815  55.684  32.281  1.00 36.74           H
ATOM   3167  HG3 GLN A 210      12.512  56.122  33.076  1.00 36.74           H
ATOM   3168 HE21 GLN A 210      11.953  54.650  34.959  1.00 39.24           H
ATOM   3169 HE22 GLN A 210      13.067  54.152  35.813  1.00 39.24           H
ATOM   3170  N   PRO A 211       9.970  56.430  31.165  1.00 28.61           N
ATOM   3171  CA  PRO A 211       9.396  57.773  31.352  1.00 26.83           C
ATOM   3172  C   PRO A 211      10.181  58.560  32.382  1.00 27.67           C
ATOM   3173  O   PRO A 211      10.670  58.029  33.380  1.00 29.36           O
ATOM   3174  CB  PRO A 211       7.959  57.490  31.801  1.00 32.45           C
ATOM   3175  CG  PRO A 211       7.681  56.059  31.344  1.00 33.94           C
ATOM   3176  CD  PRO A 211       8.999  55.361  31.467  1.00 29.71           C
ATOM   3177  HA  PRO A 211       9.384  58.258  30.512  1.00 32.20           H
ATOM   3178  HB2 PRO A 211       7.898  57.561  32.766  1.00 38.94           H
ATOM   3179  HB3 PRO A 211       7.353  58.113  31.370  1.00 38.94           H
ATOM   3180  HG2 PRO A 211       7.020  55.651  31.925  1.00 40.72           H
ATOM   3181  HG3 PRO A 211       7.377  56.061  30.423  1.00 40.72           H
ATOM   3182  HD2 PRO A 211       9.126  55.032  32.370  1.00 35.66           H
ATOM   3183  HD3 PRO A 211       9.067  54.647  30.814  1.00 35.66           H
ATOM   3184  N   CYS A 212      10.347  59.827  32.100  1.00 24.68           N
ATOM   3185  CA  CYS A 212      10.959  60.771  33.008  1.00 24.10           C
ATOM   3186  C   CYS A 212       9.793  61.518  33.642  1.00 28.73           C
ATOM   3187  O   CYS A 212       9.118  62.313  32.978  1.00 27.70           O
ATOM   3188  CB  CYS A 212      11.909  61.708  32.293  1.00 24.30           C
ATOM   3189  SG  CYS A 212      13.356  60.815  31.621  1.00 25.68           S
ATOM   3190  H   CYS A 212      10.104  60.183  31.356  1.00 29.61           H
ATOM   3191  HA  CYS A 212      11.445  60.298  33.702  1.00 28.92           H
ATOM   3192  HB2 CYS A 212      11.445  62.133  31.555  1.00 29.16           H
ATOM   3193  HB3 CYS A 212      12.229  62.378  32.918  1.00 29.16           H
ATOM   3194  HG  CYS A 212      13.944  60.288  32.525  1.00 30.81           H
ATOM   3195  N   ASN A 213       9.516  61.195  34.891  1.00 30.31           N
ATOM   3196  CA  ASN A 213       8.263  61.613  35.513  1.00 31.69           C
ATOM   3197  C   ASN A 213       8.324  63.025  36.075  1.00 30.81           C
ATOM   3198  O   ASN A 213       7.277  63.583  36.402  1.00 31.92           O
ATOM   3199  CB  ASN A 213       7.882  60.630  36.611  1.00 32.98           C
ATOM   3200  CG  ASN A 213       7.434  59.321  36.072  1.00 34.81           C
ATOM   3201  OD1 ASN A 213       6.599  59.257  35.170  1.00 40.13           O
ATOM   3202  ND2 ASN A 213       8.012  58.257  36.584  1.00 39.93           N
ATOM   3203  H   ASN A 213      10.032  60.735  35.404  1.00 36.37           H
ATOM   3204  HA  ASN A 213       7.563  61.593  34.843  1.00 38.03           H
ATOM   3205  HB2 ASN A 213       8.653  60.474  37.178  1.00 39.58           H
ATOM   3206  HB3 ASN A 213       7.156  61.005  37.133  1.00 39.58           H
ATOM   3207 HD21 ASN A 213       7.791  57.473  36.308  1.00 47.92           H
ATOM   3208 HD22 ASN A 213       8.613  58.345  37.193  1.00 47.92           H
ATOM   3209  N   GLN A 214       9.498  63.616  36.191  1.00 25.87           N
ATOM   3210  CA  GLN A 214       9.612  64.989  36.700  1.00 34.55           C
ATOM   3211  C   GLN A 214      10.703  65.703  35.903  1.00 28.71           C
ATOM   3212  O   GLN A 214      11.888  65.615  36.229  1.00 32.32           O
ATOM   3213  CB  GLN A 214       9.888  64.986  38.201  1.00 31.75           C
ATOM   3214  CG  GLN A 214       9.585  66.288  38.884  1.00 40.69           C
ATOM   3215  CD  GLN A 214       9.818  66.170  40.379  1.00 43.91           C
ATOM   3216  OE1 GLN A 214       9.364  65.219  41.020  1.00 45.69           O
ATOM   3217  NE2 GLN A 214      10.554  67.115  40.929  1.00 51.46           N
ATOM   3218  H   GLN A 214      10.249  63.252  35.985  1.00 31.04           H
ATOM   3219  HA  GLN A 214       8.775  65.454  36.548  1.00 41.46           H
ATOM   3220  HB2 GLN A 214       9.342  64.301  38.617  1.00 38.09           H
ATOM   3221  HB3 GLN A 214      10.827  64.789  38.345  1.00 38.09           H
ATOM   3222  HG2 GLN A 214      10.169  66.980  38.535  1.00 48.83           H
ATOM   3223  HG3 GLN A 214       8.655  66.522  38.735  1.00 48.83           H
ATOM   3224 HE21 GLN A 214      10.871  67.750  40.443  1.00 61.75           H
ATOM   3225 HE22 GLN A 214      10.717  67.097  41.773  1.00 61.75           H
ATOM   3226  N   VAL A 215      10.296  66.382  34.830  1.00 25.12           N
ATOM   3227  CA  VAL A 215      11.214  67.144  33.996  1.00 23.22           C
ATOM   3228  C   VAL A 215      10.875  68.626  34.115  1.00 25.11           C
ATOM   3229  O   VAL A 215       9.707  69.014  33.990  1.00 24.99           O
ATOM   3230  CB  VAL A 215      11.165  66.715  32.514  1.00 25.62           C
ATOM   3231  CG1 VAL A 215      12.212  67.474  31.699  1.00 28.94           C
ATOM   3232  CG2 VAL A 215      11.408  65.218  32.398  1.00 28.12           C
ATOM   3233  H   VAL A 215       9.479  66.416  34.564  1.00 30.15           H
ATOM   3234  HA  VAL A 215      12.120  67.014  34.318  1.00 27.86           H
ATOM   3235  HB  VAL A 215      10.288  66.913  32.149  1.00 30.74           H
ATOM   3236 HG11 VAL A 215      12.160  67.187  30.774  1.00 34.73           H
ATOM   3237 HG12 VAL A 215      12.031  68.425  31.761  1.00 34.73           H
ATOM   3238 HG13 VAL A 215      13.092  67.280  32.057  1.00 34.73           H
ATOM   3239 HG21 VAL A 215      11.374  64.964  31.462  1.00 33.74           H
ATOM   3240 HG22 VAL A 215      12.282  65.011  32.766  1.00 33.74           H
ATOM   3241 HG23 VAL A 215      10.720  64.747  32.894  1.00 33.74           H
ATOM   3242  N   THR A 216      11.898  69.432  34.338  1.00 24.68           N
ATOM   3243  CA  THR A 216      11.771  70.885  34.373  1.00 27.25           C
ATOM   3244  C   THR A 216      12.863  71.523  33.540  1.00 24.67           C
ATOM   3245  O   THR A 216      14.053  71.241  33.736  1.00 27.14           O
ATOM   3246  CB  THR A 216      11.856  71.405  35.817  1.00 26.01           C
ATOM   3247  OG1 THR A 216      10.826  70.795  36.550  1.00 28.78           O
ATOM   3248  CG2 THR A 216      11.705  72.924  35.889  1.00 32.05           C
ATOM   3249  H   THR A 216      12.700  69.157  34.478  1.00 29.62           H
ATOM   3250  HA  THR A 216      10.912  71.144  34.004  1.00 32.70           H
ATOM   3251  HB  THR A 216      12.714  71.162  36.199  1.00 31.21           H
ATOM   3252  HG1 THR A 216      10.845  71.060  37.347  1.00 34.54           H
ATOM   3253 HG21 THR A 216      11.763  73.220  36.811  1.00 38.46           H
ATOM   3254 HG22 THR A 216      12.409  73.352  35.376  1.00 38.46           H
ATOM   3255 HG23 THR A 216      10.845  73.189  35.526  1.00 38.46           H
ATOM   3256  N   THR A 217      12.464  72.429  32.651  1.00 25.14           N
ATOM   3257  CA  THR A 217      13.406  73.123  31.788  1.00 28.64           C
ATOM   3258  C   THR A 217      13.200  74.630  31.852  1.00 28.12           C
ATOM   3259  O   THR A 217      12.102  75.129  32.156  1.00 27.37           O
ATOM   3260  CB  THR A 217      13.254  72.693  30.319  1.00 30.64           C
ATOM   3261  OG1 THR A 217      11.993  73.163  29.801  1.00 28.97           O
ATOM   3262  CG2 THR A 217      13.319  71.141  30.169  1.00 25.46           C
ATOM   3263  H   THR A 217      11.644  72.659  32.529  1.00 30.16           H
ATOM   3264  HA  THR A 217      14.311  72.924  32.074  1.00 34.37           H
ATOM   3265  HB  THR A 217      13.976  73.078  29.798  1.00 36.76           H
ATOM   3266  HG1 THR A 217      11.957  74.001  29.846  1.00 34.76           H
ATOM   3267 HG21 THR A 217      13.221  70.894  29.236  1.00 30.55           H
ATOM   3268 HG22 THR A 217      14.171  70.812  30.495  1.00 30.55           H
ATOM   3269 HG23 THR A 217      12.605  70.729  30.681  1.00 30.55           H
ATOM   3270  N   THR A 218      14.281  75.335  31.530  1.00 24.26           N
ATOM   3271  CA  THR A 218      14.242  76.719  31.066  1.00 26.48           C
ATOM   3272  C   THR A 218      14.965  76.822  29.732  1.00 34.08           C
ATOM   3273  O   THR A 218      15.841  76.013  29.417  1.00 28.42           O
ATOM   3274  CB  THR A 218      14.901  77.699  32.083  1.00 29.82           C
ATOM   3275  OG1 THR A 218      16.332  77.622  32.023  1.00 31.10           O
ATOM   3276  CG2 THR A 218      14.463  77.382  33.541  1.00 33.79           C
ATOM   3277  H   THR A 218      15.080  75.019  31.575  1.00 29.12           H
ATOM   3278  HA  THR A 218      13.319  76.988  30.935  1.00 31.78           H
ATOM   3279  HB  THR A 218      14.623  78.605  31.876  1.00 35.79           H
ATOM   3280  HG1 THR A 218      16.598  77.823  31.252  1.00 37.32           H
ATOM   3281 HG21 THR A 218      14.884  78.003  34.156  1.00 40.55           H
ATOM   3282 HG22 THR A 218      13.500  77.461  33.623  1.00 40.55           H
ATOM   3283 HG23 THR A 218      14.726  76.478  33.777  1.00 40.55           H
ATOM   3284  N   GLY A 219      14.615  77.845  28.941  1.00 30.62           N
ATOM   3285  CA  GLY A 219      15.352  78.125  27.721  1.00 25.89           C
ATOM   3286  C   GLY A 219      14.770  77.580  26.453  1.00 25.86           C
ATOM   3287  O   GLY A 219      15.334  77.819  25.376  1.00 30.24           O
ATOM   3288  H   GLY A 219      13.961  78.382  29.094  1.00 36.75           H
ATOM   3289  HA2 GLY A 219      15.428  79.087  27.619  1.00 31.06           H
ATOM   3290  HA3 GLY A 219      16.248  77.766  27.811  1.00 31.06           H
ATOM   3291  N   LEU A 220      13.645  76.911  26.527  1.00 25.40           N
ATOM   3292  CA  LEU A 220      12.990  76.308  25.383  1.00 25.77           C
ATOM   3293  C   LEU A 220      11.711  77.074  25.086  1.00 29.68           C
ATOM   3294  O   LEU A 220      11.158  77.759  25.958  1.00 26.57           O
ATOM   3295  CB  LEU A 220      12.676  74.836  25.661  1.00 25.70           C
ATOM   3296  CG  LEU A 220      13.848  73.919  26.025  1.00 31.10           C
ATOM   3297  CD1 LEU A 220      13.321  72.557  26.468  1.00 27.35           C
ATOM   3298  CD2 LEU A 220      14.765  73.823  24.843  1.00 29.53           C
ATOM   3299  H   LEU A 220      13.219  76.784  27.263  1.00 30.48           H
ATOM   3300  HA  LEU A 220      13.571  76.361  24.608  1.00 30.92           H
ATOM   3301  HB2 LEU A 220      12.046  74.799  26.397  1.00 30.84           H
ATOM   3302  HB3 LEU A 220      12.260  74.464  24.868  1.00 30.84           H
ATOM   3303  HG  LEU A 220      14.342  74.309  26.763  1.00 37.32           H
ATOM   3304 HD11 LEU A 220      14.072  71.987  26.696  1.00 32.82           H
ATOM   3305 HD12 LEU A 220      12.750  72.677  27.243  1.00 32.82           H
ATOM   3306 HD13 LEU A 220      12.814  72.163  25.741  1.00 32.82           H
ATOM   3307 HD21 LEU A 220      15.509  73.243  25.067  1.00 35.43           H
ATOM   3308 HD22 LEU A 220      14.273  73.456  24.092  1.00 35.43           H
ATOM   3309 HD23 LEU A 220      15.090  74.710  24.624  1.00 35.43           H
ATOM   3310  N   LYS A 221      11.259  76.971  23.839  1.00 27.68           N
ATOM   3311  CA  LYS A 221       9.977  77.578  23.476  1.00 27.52           C
ATOM   3312  C   LYS A 221       8.838  76.868  24.159  1.00 25.41           C
ATOM   3313  O   LYS A 221       7.884  77.504  24.643  1.00 26.29           O
ATOM   3314  CB  LYS A 221       9.797  77.582  21.955  1.00 31.23           C
ATOM   3315  CG  LYS A 221       8.513  78.228  21.545  1.00 29.78           C
ATOM   3316  CD  LYS A 221       8.361  78.395  20.023  1.00 30.50           C
ATOM   3317  CE  LYS A 221       6.996  78.951  19.686  1.00 32.06           C
ATOM   3318  NZ  LYS A 221       6.748  79.137  18.225  1.00 35.23           N1+
ATOM   3319  H   LYS A 221      11.663  76.566  23.196  1.00 33.22           H
ATOM   3320  HA  LYS A 221       9.972  78.501  23.777  1.00 33.02           H
ATOM   3321  HB2 LYS A 221      10.526  78.075  21.549  1.00 37.47           H
ATOM   3322  HB3 LYS A 221       9.791  76.667  21.633  1.00 37.47           H
ATOM   3323  HG2 LYS A 221       7.774  77.683  21.859  1.00 35.74           H
ATOM   3324  HG3 LYS A 221       8.464  79.110  21.947  1.00 35.74           H
ATOM   3325  HD2 LYS A 221       9.034  79.012  19.696  1.00 36.60           H
ATOM   3326  HD3 LYS A 221       8.455  77.531  19.592  1.00 36.60           H
ATOM   3327  HE2 LYS A 221       6.321  78.342  20.024  1.00 38.47           H
ATOM   3328  HE3 LYS A 221       6.900  79.816  20.114  1.00 38.47           H
ATOM   3329  HZ1 LYS A 221       5.931  79.466  18.095  1.00 42.27           H
ATOM   3330  HZ2 LYS A 221       7.345  79.703  17.885  1.00 42.27           H
ATOM   3331  HZ3 LYS A 221       6.817  78.356  17.803  1.00 42.27           H
ATOM   3332  N   TRP A 222       8.926  75.564  24.229  1.00 25.67           N
ATOM   3333  CA  TRP A 222       8.006  74.774  25.023  1.00 23.98           C
ATOM   3334  C   TRP A 222       8.780  74.207  26.203  1.00 28.82           C
ATOM   3335  O   TRP A 222       9.470  73.181  26.077  1.00 27.63           O
ATOM   3336  CB  TRP A 222       7.368  73.670  24.193  1.00 28.36           C
ATOM   3337  CG  TRP A 222       6.428  74.136  23.191  1.00 26.51           C
ATOM   3338  CD1 TRP A 222       5.087  74.276  23.333  1.00 28.25           C
ATOM   3339  CD2 TRP A 222       6.729  74.470  21.844  1.00 27.52           C
ATOM   3340  NE1 TRP A 222       4.537  74.726  22.183  1.00 27.53           N
ATOM   3341  CE2 TRP A 222       5.515  74.859  21.240  1.00 31.41           C
ATOM   3342  CE3 TRP A 222       7.913  74.507  21.087  1.00 25.80           C
ATOM   3343  CZ2 TRP A 222       5.427  75.253  19.903  1.00 32.59           C
ATOM   3344  CZ3 TRP A 222       7.828  74.917  19.745  1.00 27.05           C
ATOM   3345  CH2 TRP A 222       6.575  75.297  19.178  1.00 31.48           C
ATOM   3346  H   TRP A 222       9.521  75.097  23.818  1.00 30.80           H
ATOM   3347  HA  TRP A 222       7.302  75.346  25.365  1.00 28.77           H
ATOM   3348  HB2 TRP A 222       8.070  73.182  23.733  1.00 34.03           H
ATOM   3349  HB3 TRP A 222       6.891  73.071  24.788  1.00 34.03           H
ATOM   3350  HD1 TRP A 222       4.618  74.125  24.122  1.00 33.90           H
ATOM   3351  HE1 TRP A 222       3.702  74.889  22.061  1.00 33.04           H
ATOM   3352  HE3 TRP A 222       8.729  74.268  21.464  1.00 30.96           H
ATOM   3353  HZ2 TRP A 222       4.612  75.501  19.528  1.00 39.11           H
ATOM   3354  HZ3 TRP A 222       8.599  74.955  19.226  1.00 32.46           H
ATOM   3355  HH2 TRP A 222       6.541  75.563  18.287  1.00 37.78           H
ATOM   3356  N   ASN A 223       8.665  74.863  27.352  1.00 24.32           N
ATOM   3357  CA  ASN A 223       9.285  74.328  28.544  1.00 26.82           C
ATOM   3358  C   ASN A 223       8.422  73.265  29.225  1.00 26.16           C
ATOM   3359  O   ASN A 223       7.192  73.159  29.052  1.00 25.11           O
ATOM   3360  CB  ASN A 223       9.624  75.446  29.529  1.00 27.47           C
ATOM   3361  CG  ASN A 223      10.787  76.277  29.086  1.00 29.49           C
ATOM   3362  OD1 ASN A 223      11.885  75.784  28.832  1.00 27.19           O
ATOM   3363  ND2 ASN A 223      10.559  77.580  29.005  1.00 26.37           N
ATOM   3364  H   ASN A 223       8.242  75.603  27.462  1.00 29.19           H
ATOM   3365  HA  ASN A 223      10.119  73.904  28.289  1.00 32.19           H
ATOM   3366  HB2 ASN A 223       8.856  76.030  29.621  1.00 32.96           H
ATOM   3367  HB3 ASN A 223       9.846  75.053  30.388  1.00 32.96           H
ATOM   3368 HD21 ASN A 223      11.187  78.112  28.756  1.00 31.64           H
ATOM   3369 HD22 ASN A 223       9.782  77.894  29.201  1.00 31.64           H
ATOM   3370  N   LEU A 224       9.105  72.473  30.048  1.00 27.64           N
ATOM   3371  CA  LEU A 224       8.475  71.515  30.933  1.00 28.04           C
ATOM   3372  C   LEU A 224       8.595  72.028  32.369  1.00 25.31           C
ATOM   3373  O   LEU A 224       9.610  72.626  32.754  1.00 24.10           O
ATOM   3374  CB  LEU A 224       9.138  70.119  30.797  1.00 27.15           C
ATOM   3375  CG  LEU A 224       8.948  69.286  29.513  1.00 27.37           C
ATOM   3376  CD1 LEU A 224       7.540  69.359  28.880  1.00 25.68           C
ATOM   3377  CD2 LEU A 224       9.999  69.634  28.510  1.00 35.81           C
ATOM   3378  H   LEU A 224       9.963  72.478  30.109  1.00 33.17           H
ATOM   3379  HA  LEU A 224       7.534  71.434  30.709  1.00 33.65           H
ATOM   3380  HB2 LEU A 224      10.094  70.242  30.904  1.00 32.58           H
ATOM   3381  HB3 LEU A 224       8.812  69.572  31.529  1.00 32.58           H
ATOM   3382  HG  LEU A 224       9.092  68.356  29.749  1.00 32.84           H
ATOM   3383 HD11 LEU A 224       7.523  68.805  28.084  1.00 30.81           H
ATOM   3384 HD12 LEU A 224       6.888  69.036  29.522  1.00 30.81           H
ATOM   3385 HD13 LEU A 224       7.346  70.280  28.647  1.00 30.81           H
ATOM   3386 HD21 LEU A 224       9.862  69.101  27.711  1.00 42.97           H
ATOM   3387 HD22 LEU A 224       9.930  70.578  28.294  1.00 42.97           H
ATOM   3388 HD23 LEU A 224      10.872  69.445  28.889  1.00 42.97           H
ATOM   3389  N   THR A 225       7.565  71.775  33.173  1.00 27.72           N
ATOM   3390  CA  THR A 225       7.581  72.177  34.582  1.00 28.33           C
ATOM   3391  C   THR A 225       7.042  71.021  35.417  1.00 23.49           C
ATOM   3392  O   THR A 225       5.833  70.778  35.450  1.00 26.61           O
ATOM   3393  CB  THR A 225       6.755  73.438  34.792  1.00 33.30           C
ATOM   3394  OG1 THR A 225       5.392  73.202  34.395  1.00 38.01           O
ATOM   3395  CG2 THR A 225       7.257  74.442  33.920  1.00 24.89           C
ATOM   3396  H   THR A 225       6.845  71.373  32.930  1.00 33.27           H
ATOM   3397  HA  THR A 225       8.494  72.357  34.857  1.00 34.00           H
ATOM   3398  HB  THR A 225       6.804  73.741  35.712  1.00 39.96           H
ATOM   3399  HG1 THR A 225       5.063  72.580  34.854  1.00 45.61           H
ATOM   3400 HG21 THR A 225       6.748  75.261  34.031  1.00 29.87           H
ATOM   3401 HG22 THR A 225       8.189  74.620  34.122  1.00 29.87           H
ATOM   3402 HG23 THR A 225       7.183  74.148  32.999  1.00 29.87           H
ATOM   3403  N   ASN A 226       7.943  70.299  36.074  1.00 26.48           N
ATOM   3404  CA  ASN A 226       7.582  69.078  36.777  1.00 27.91           C
ATOM   3405  C   ASN A 226       6.642  68.229  35.937  1.00 28.71           C
ATOM   3406  O   ASN A 226       5.637  67.725  36.434  1.00 28.60           O
ATOM   3407  CB  ASN A 226       6.929  69.382  38.130  1.00 32.07           C
ATOM   3408  CG  ASN A 226       7.876  69.999  39.133  1.00 39.90           C
ATOM   3409  OD1 ASN A 226       9.088  69.732  39.163  1.00 40.63           O
ATOM   3410  ND2 ASN A 226       7.313  70.852  39.992  1.00 47.11           N
ATOM   3411  H   ASN A 226       8.778  70.499  36.127  1.00 31.78           H
ATOM   3412  HA  ASN A 226       8.385  68.560  36.942  1.00 33.49           H
ATOM   3413  HB2 ASN A 226       6.197  70.003  37.992  1.00 38.49           H
ATOM   3414  HB3 ASN A 226       6.592  68.555  38.509  1.00 38.49           H
ATOM   3415 HD21 ASN A 226       7.794  71.240  40.590  1.00 56.53           H
ATOM   3416 HD22 ASN A 226       6.470  71.013  39.946  1.00 56.53           H
ATOM   3417  N   ASP A 227       6.962  68.079  34.639  1.00 24.32           N
ATOM   3418  CA  ASP A 227       6.140  67.315  33.710  1.00 25.38           C
ATOM   3419  C   ASP A 227       6.713  65.923  33.435  1.00 26.38           C
ATOM   3420  O   ASP A 227       7.893  65.640  33.670  1.00 27.81           O
ATOM   3421  CB  ASP A 227       5.962  68.077  32.396  1.00 28.60           C
ATOM   3422  CG  ASP A 227       4.970  69.215  32.525  1.00 32.03           C
ATOM   3423  OD1 ASP A 227       3.857  68.965  33.046  1.00 33.13           O
ATOM   3424  OD2 ASP A 227       5.330  70.353  32.164  1.00 30.28           O1-
ATOM   3425  H   ASP A 227       7.664  68.419  34.277  1.00 29.19           H
ATOM   3426  HA  ASP A 227       5.261  67.197  34.102  1.00 30.45           H
ATOM   3427  HB2 ASP A 227       6.816  68.450  32.127  1.00 34.32           H
ATOM   3428  HB3 ASP A 227       5.635  67.467  31.717  1.00 34.32           H
ATOM   3429  N   VAL A 228       5.825  65.050  32.976  1.00 26.48           N
ATOM   3430  CA  VAL A 228       6.159  63.703  32.543  1.00 28.16           C
ATOM   3431  C   VAL A 228       6.510  63.739  31.064  1.00 29.29           C
ATOM   3432  O   VAL A 228       5.740  64.252  30.233  1.00 26.18           O
ATOM   3433  CB  VAL A 228       4.988  62.745  32.795  1.00 30.46           C
ATOM   3434  CG1 VAL A 228       5.290  61.312  32.237  1.00 31.46           C
ATOM   3435  CG2 VAL A 228       4.682  62.730  34.275  1.00 31.77           C
ATOM   3436  H   VAL A 228       4.986  65.226  32.905  1.00 31.77           H
ATOM   3437  HA  VAL A 228       6.931  63.384  33.037  1.00 33.79           H
ATOM   3438  HB  VAL A 228       4.204  63.083  32.334  1.00 36.55           H
ATOM   3439 HG11 VAL A 228       4.528  60.737  32.414  1.00 37.75           H
ATOM   3440 HG12 VAL A 228       5.443  61.371  31.281  1.00 37.75           H
ATOM   3441 HG13 VAL A 228       6.079  60.961  32.678  1.00 37.75           H
ATOM   3442 HG21 VAL A 228       3.941  62.124  34.438  1.00 38.13           H
ATOM   3443 HG22 VAL A 228       5.468  62.428  34.757  1.00 38.13           H
ATOM   3444 HG23 VAL A 228       4.444  63.627  34.558  1.00 38.13           H
ATOM   3445  N   LEU A 229       7.694  63.245  30.730  1.00 26.66           N
ATOM   3446  CA  LEU A 229       7.996  62.877  29.356  1.00 25.12           C
ATOM   3447  C   LEU A 229       8.033  61.352  29.245  1.00 27.13           C
ATOM   3448  O   LEU A 229       8.683  60.677  30.051  1.00 27.64           O
ATOM   3449  CB  LEU A 229       9.319  63.496  28.902  1.00 25.20           C
ATOM   3450  CG  LEU A 229       9.409  65.010  28.833  1.00 25.07           C
ATOM   3451  CD1 LEU A 229      10.814  65.361  28.480  1.00 30.57           C
ATOM   3452  CD2 LEU A 229       8.396  65.607  27.840  1.00 25.22           C
ATOM   3453  H   LEU A 229       8.341  63.113  31.282  1.00 32.00           H
ATOM   3454  HA  LEU A 229       7.292  63.207  28.775  1.00 30.15           H
ATOM   3455  HB2 LEU A 229      10.011  63.199  29.513  1.00 30.24           H
ATOM   3456  HB3 LEU A 229       9.515  63.160  28.014  1.00 30.24           H
ATOM   3457  HG  LEU A 229       9.221  65.378  29.711  1.00 30.08           H
ATOM   3458 HD11 LEU A 229      10.895  66.326  28.430  1.00 36.69           H
ATOM   3459 HD12 LEU A 229      11.407  65.013  29.164  1.00 36.69           H
ATOM   3460 HD13 LEU A 229      11.031  64.965  27.621  1.00 36.69           H
ATOM   3461 HD21 LEU A 229       8.493  66.572  27.832  1.00 30.26           H
ATOM   3462 HD22 LEU A 229       8.573  65.249  26.956  1.00 30.26           H
ATOM   3463 HD23 LEU A 229       7.500  65.366  28.121  1.00 30.26           H
ATOM   3464  N   GLY A 230       7.312  60.824  28.276  1.00 27.73           N
ATOM   3465  CA  GLY A 230       7.245  59.390  28.065  1.00 30.01           C
ATOM   3466  C   GLY A 230       6.704  59.115  26.683  1.00 25.64           C
ATOM   3467  O   GLY A 230       5.821  59.832  26.194  1.00 26.11           O
ATOM   3468  H   GLY A 230       6.844  61.280  27.718  1.00 33.27           H
ATOM   3469  HA2 GLY A 230       8.130  58.999  28.143  1.00 36.01           H
ATOM   3470  HA3 GLY A 230       6.659  58.982  28.722  1.00 36.01           H
ATOM   3471  N   PHE A 231       7.212  58.059  26.050  1.00 27.42           N
ATOM   3472  CA  PHE A 231       6.645  57.637  24.770  1.00 24.23           C
ATOM   3473  C   PHE A 231       5.180  57.261  24.916  1.00 30.26           C
ATOM   3474  O   PHE A 231       4.795  56.504  25.817  1.00 28.48           O
ATOM   3475  CB  PHE A 231       7.457  56.478  24.161  1.00 29.88           C
ATOM   3476  CG  PHE A 231       8.658  56.950  23.403  1.00 25.36           C
ATOM   3477  CD1 PHE A 231       9.831  57.275  24.071  1.00 24.15           C
ATOM   3478  CD2 PHE A 231       8.578  57.173  22.026  1.00 26.82           C
ATOM   3479  CE1 PHE A 231      10.908  57.718  23.397  1.00 25.56           C
ATOM   3480  CE2 PHE A 231       9.681  57.635  21.339  1.00 25.02           C
ATOM   3481  CZ  PHE A 231      10.827  57.932  22.019  1.00 25.90           C
ATOM   3482  H   PHE A 231       7.868  57.580  26.331  1.00 32.91           H
ATOM   3483  HA  PHE A 231       6.694  58.383  24.152  1.00 29.08           H
ATOM   3484  HB2 PHE A 231       7.761  55.897  24.875  1.00 35.86           H
ATOM   3485  HB3 PHE A 231       6.890  55.984  23.548  1.00 35.86           H
ATOM   3486  HD1 PHE A 231       9.888  57.140  24.989  1.00 28.98           H
ATOM   3487  HD2 PHE A 231       7.793  56.977  21.567  1.00 32.19           H
ATOM   3488  HE1 PHE A 231      11.693  57.919  23.854  1.00 30.67           H
ATOM   3489  HE2 PHE A 231       9.635  57.770  20.420  1.00 30.03           H
ATOM   3490  HZ  PHE A 231      11.572  58.237  21.554  1.00 31.08           H
ATOM   3491  N   GLY A 232       4.365  57.796  24.013  1.00 27.19           N
ATOM   3492  CA  GLY A 232       2.929  57.661  24.097  1.00 30.74           C
ATOM   3493  C   GLY A 232       2.269  58.649  25.040  1.00 31.83           C
ATOM   3494  O   GLY A 232       1.033  58.695  25.101  1.00 33.43           O
ATOM   3495  H   GLY A 232       4.631  58.249  23.332  1.00 32.63           H
ATOM   3496  HA2 GLY A 232       2.546  57.785  23.215  1.00 36.89           H
ATOM   3497  HA3 GLY A 232       2.711  56.765  24.399  1.00 36.89           H
ATOM   3498  N   THR A 233       3.043  59.417  25.795  1.00 27.11           N
ATOM   3499  CA  THR A 233       2.502  60.451  26.678  1.00 26.63           C
ATOM   3500  C   THR A 233       2.890  61.837  26.190  1.00 30.79           C
ATOM   3501  O   THR A 233       2.033  62.658  25.885  1.00 28.47           O
ATOM   3502  CB  THR A 233       2.997  60.249  28.118  1.00 25.86           C
ATOM   3503  OG1 THR A 233       2.626  58.935  28.565  1.00 32.30           O
ATOM   3504  CG2 THR A 233       2.451  61.346  29.110  1.00 33.59           C
ATOM   3505  H   THR A 233       3.901  59.359  25.816  1.00 32.53           H
ATOM   3506  HA  THR A 233       1.534  60.393  26.681  1.00 31.96           H
ATOM   3507  HB  THR A 233       3.965  60.311  28.121  1.00 31.04           H
ATOM   3508  HG1 THR A 233       2.892  58.813  29.352  1.00 38.76           H
ATOM   3509 HG21 THR A 233       2.787  61.180  30.004  1.00 40.31           H
ATOM   3510 HG22 THR A 233       2.740  62.226  28.822  1.00 40.31           H
ATOM   3511 HG23 THR A 233       1.481  61.323  29.127  1.00 40.31           H
ATOM   3512  N   LEU A 234       4.179  62.124  26.146  1.00 29.85           N
ATOM   3513  CA  LEU A 234       4.690  63.397  25.660  1.00 26.98           C
ATOM   3514  C   LEU A 234       6.163  63.188  25.363  1.00 27.09           C
ATOM   3515  O   LEU A 234       6.911  62.760  26.248  1.00 25.73           O
ATOM   3516  CB  LEU A 234       4.509  64.493  26.692  1.00 29.43           C
ATOM   3517  CG  LEU A 234       5.091  65.876  26.320  1.00 30.55           C
ATOM   3518  CD1 LEU A 234       4.554  66.452  24.974  1.00 33.98           C
ATOM   3519  CD2 LEU A 234       4.864  66.881  27.437  1.00 30.02           C
ATOM   3520  H   LEU A 234       4.798  61.582  26.400  1.00 35.82           H
ATOM   3521  HA  LEU A 234       4.233  63.650  24.842  1.00 32.38           H
ATOM   3522  HB2 LEU A 234       3.559  64.612  26.848  1.00 35.31           H
ATOM   3523  HB3 LEU A 234       4.938  64.211  27.515  1.00 35.31           H
ATOM   3524  HG  LEU A 234       6.051  65.777  26.220  1.00 36.66           H
ATOM   3525 HD11 LEU A 234       4.965  67.315  24.814  1.00 40.78           H
ATOM   3526 HD12 LEU A 234       4.780  65.839  24.257  1.00 40.78           H
ATOM   3527 HD13 LEU A 234       3.590  66.549  25.035  1.00 40.78           H
ATOM   3528 HD21 LEU A 234       5.239  67.736  27.173  1.00 36.03           H
ATOM   3529 HD22 LEU A 234       3.911  66.971  27.591  1.00 36.03           H
ATOM   3530 HD23 LEU A 234       5.301  66.561  28.242  1.00 36.03           H
ATOM   3531  N   VAL A 235       6.566  63.473  24.138  1.00 26.62           N
ATOM   3532  CA  VAL A 235       7.970  63.522  23.740  1.00 28.51           C
ATOM   3533  C   VAL A 235       8.212  64.886  23.122  1.00 28.95           C
ATOM   3534  O   VAL A 235       7.431  65.324  22.276  1.00 34.53           O
ATOM   3535  CB  VAL A 235       8.309  62.392  22.749  1.00 27.15           C
ATOM   3536  CG1 VAL A 235       9.793  62.471  22.370  1.00 27.93           C
ATOM   3537  CG2 VAL A 235       8.020  61.060  23.382  1.00 29.38           C
ATOM   3538  H   VAL A 235       6.027  63.648  23.492  1.00 31.95           H
ATOM   3539  HA  VAL A 235       8.536  63.430  24.523  1.00 34.21           H
ATOM   3540  HB  VAL A 235       7.773  62.483  21.946  1.00 32.58           H
ATOM   3541 HG11 VAL A 235       9.998  61.757  21.747  1.00 33.51           H
ATOM   3542 HG12 VAL A 235       9.967  63.331  21.958  1.00 33.51           H
ATOM   3543 HG13 VAL A 235      10.328  62.374  23.173  1.00 33.51           H
ATOM   3544 HG21 VAL A 235       8.237  60.357  22.750  1.00 35.25           H
ATOM   3545 HG22 VAL A 235       8.562  60.967  24.181  1.00 35.25           H
ATOM   3546 HG23 VAL A 235       7.079  61.019  23.613  1.00 35.25           H
ATOM   3547  N   SER A 236       9.278  65.556  23.535  1.00 23.35           N
ATOM   3548  CA  SER A 236       9.598  66.880  23.003  1.00 26.62           C
ATOM   3549  C   SER A 236      10.443  66.726  21.738  1.00 26.73           C
ATOM   3550  O   SER A 236      11.620  66.390  21.814  1.00 24.86           O
ATOM   3551  CB  SER A 236      10.323  67.725  24.045  1.00 26.35           C
ATOM   3552  OG  SER A 236      10.579  69.024  23.546  1.00 25.57           O
ATOM   3553  H   SER A 236       9.835  65.269  24.124  1.00 28.02           H
ATOM   3554  HA  SER A 236       8.775  67.335  22.765  1.00 31.95           H
ATOM   3555  HB2 SER A 236       9.769  67.795  24.838  1.00 31.62           H
ATOM   3556  HB3 SER A 236      11.166  67.300  24.266  1.00 31.62           H
ATOM   3557  HG  SER A 236       9.856  69.404  23.350  1.00 30.68           H
ATOM   3558  N   THR A 237       9.844  67.015  20.584  1.00 23.73           N
ATOM   3559  CA  THR A 237      10.572  67.082  19.320  1.00 27.29           C
ATOM   3560  C   THR A 237      10.163  68.369  18.630  1.00 26.40           C
ATOM   3561  O   THR A 237       9.099  68.914  18.915  1.00 24.47           O
ATOM   3562  CB  THR A 237      10.265  65.876  18.428  1.00 25.56           C
ATOM   3563  OG1 THR A 237       8.891  65.880  18.037  1.00 27.57           O
ATOM   3564  CG2 THR A 237      10.536  64.556  19.184  1.00 24.34           C
ATOM   3565  H   THR A 237       9.003  67.178  20.507  1.00 28.48           H
ATOM   3566  HA  THR A 237      11.526  67.110  19.492  1.00 32.75           H
ATOM   3567  HB  THR A 237      10.829  65.902  17.639  1.00 30.67           H
ATOM   3568  HG1 THR A 237       8.716  66.582  17.610  1.00 33.09           H
ATOM   3569 HG21 THR A 237      10.339  63.799  18.610  1.00 29.21           H
ATOM   3570 HG22 THR A 237      11.467  64.513  19.453  1.00 29.21           H
ATOM   3571 HG23 THR A 237       9.977  64.506  19.975  1.00 29.21           H
ATOM   3572  N   SER A 238      11.016  68.859  17.732  1.00 23.36           N
ATOM   3573  CA  SER A 238      10.775  70.146  17.066  1.00 32.31           C
ATOM   3574  C   SER A 238      10.548  71.243  18.117  1.00 30.79           C
ATOM   3575  O   SER A 238       9.787  72.206  17.920  1.00 26.23           O
ATOM   3576  CB  SER A 238       9.594  70.053  16.096  1.00 30.97           C
ATOM   3577  OG  SER A 238       9.841  69.171  15.025  1.00 29.51           O
ATOM   3578  H   SER A 238      11.743  68.468  17.489  1.00 28.03           H
ATOM   3579  HA  SER A 238      11.562  70.386  16.553  1.00 38.77           H
ATOM   3580  HB2 SER A 238       8.816  69.740  16.583  1.00 37.16           H
ATOM   3581  HB3 SER A 238       9.419  70.937  15.736  1.00 37.16           H
ATOM   3582  HG  SER A 238       9.174  69.145  14.515  1.00 35.41           H
ATOM   3583  N   ASN A 239      11.193  71.079  19.265  1.00 27.02           N
ATOM   3584  CA  ASN A 239      11.325  72.203  20.173  1.00 21.34           C
ATOM   3585  C   ASN A 239      12.302  73.217  19.585  1.00 28.76           C
ATOM   3586  O   ASN A 239      13.006  72.977  18.593  1.00 29.09           O
ATOM   3587  CB  ASN A 239      11.759  71.747  21.572  1.00 24.29           C
ATOM   3588  CG  ASN A 239      11.106  72.554  22.698  1.00 27.11           C
ATOM   3589  OD1 ASN A 239      10.818  73.747  22.562  1.00 27.53           O
ATOM   3590  ND2 ASN A 239      10.875  71.905  23.807  1.00 25.92           N
ATOM   3591  H   ASN A 239      11.554  70.347  19.534  1.00 32.43           H
ATOM   3592  HA  ASN A 239      10.462  72.639  20.258  1.00 25.61           H
ATOM   3593  HB2 ASN A 239      11.512  70.817  21.690  1.00 29.14           H
ATOM   3594  HB3 ASN A 239      12.720  71.847  21.651  1.00 29.14           H
ATOM   3595 HD21 ASN A 239      10.510  72.308  24.474  1.00 31.10           H
ATOM   3596 HD22 ASN A 239      11.088  71.074  23.872  1.00 31.10           H
ATOM   3597  N   THR A 240      12.348  74.375  20.215  1.00 26.96           N
ATOM   3598  CA  THR A 240      13.318  75.378  19.818  1.00 27.03           C
ATOM   3599  C   THR A 240      13.656  76.243  21.027  1.00 26.09           C
ATOM   3600  O   THR A 240      13.192  76.007  22.133  1.00 30.02           O
ATOM   3601  CB  THR A 240      12.812  76.206  18.634  1.00 30.44           C
ATOM   3602  OG1 THR A 240      13.873  77.086  18.214  1.00 37.91           O
ATOM   3603  CG2 THR A 240      11.571  77.028  19.014  1.00 27.26           C
ATOM   3604  H   THR A 240      11.837  74.604  20.867  1.00 32.35           H
ATOM   3605  HA  THR A 240      14.132  74.931  19.538  1.00 32.44           H
ATOM   3606  HB  THR A 240      12.576  75.613  17.903  1.00 36.52           H
ATOM   3607  HG1 THR A 240      14.544  76.637  17.982  1.00 45.49           H
ATOM   3608 HG21 THR A 240      11.268  77.544  18.251  1.00 32.71           H
ATOM   3609 HG22 THR A 240      10.856  76.437  19.299  1.00 32.71           H
ATOM   3610 HG23 THR A 240      11.785  77.635  19.740  1.00 32.71           H
ATOM   3611  N   TYR A 241      14.516  77.221  20.812  1.00 26.68           N
ATOM   3612  CA  TYR A 241      15.131  77.961  21.902  1.00 29.16           C
ATOM   3613  C   TYR A 241      14.380  79.281  22.146  1.00 32.39           C
ATOM   3614  O   TYR A 241      13.776  79.851  21.232  1.00 30.20           O
ATOM   3615  CB  TYR A 241      16.597  78.244  21.583  1.00 27.90           C
ATOM   3616  CG  TYR A 241      17.428  76.978  21.361  1.00 30.57           C
ATOM   3617  CD1 TYR A 241      17.738  76.541  20.070  1.00 36.33           C
ATOM   3618  CD2 TYR A 241      17.860  76.218  22.433  1.00 28.63           C
ATOM   3619  CE1 TYR A 241      18.490  75.366  19.859  1.00 35.04           C
ATOM   3620  CE2 TYR A 241      18.593  75.046  22.242  1.00 28.82           C
ATOM   3621  CZ  TYR A 241      18.905  74.624  20.957  1.00 29.39           C
ATOM   3622  OH  TYR A 241      19.638  73.465  20.794  1.00 27.19           O
ATOM   3623  H   TYR A 241      14.766  77.480  20.031  1.00 32.02           H
ATOM   3624  HA  TYR A 241      15.091  77.432  22.714  1.00 35.00           H
ATOM   3625  HB2 TYR A 241      16.645  78.777  20.774  1.00 33.48           H
ATOM   3626  HB3 TYR A 241      16.991  78.732  22.323  1.00 33.48           H
ATOM   3627  HD1 TYR A 241      17.453  77.039  19.338  1.00 43.60           H
ATOM   3628  HD2 TYR A 241      17.651  76.489  23.297  1.00 34.36           H
ATOM   3629  HE1 TYR A 241      18.693  75.085  18.996  1.00 42.05           H
ATOM   3630  HE2 TYR A 241      18.879  74.551  22.976  1.00 34.58           H
ATOM   3631  HH  TYR A 241      19.814  73.129  21.543  1.00 32.63           H
ATOM   3632  N   ASP A 242      14.482  79.802  23.376  1.00 29.02           N
ATOM   3633  CA  ASP A 242      13.882  81.104  23.669  1.00 27.84           C
ATOM   3634  C   ASP A 242      14.831  82.256  23.361  1.00 35.10           C
ATOM   3635  O   ASP A 242      14.451  83.421  23.532  1.00 34.22           O
ATOM   3636  CB  ASP A 242      13.385  81.171  25.134  1.00 29.83           C
ATOM   3637  CG  ASP A 242      14.507  81.197  26.181  1.00 29.83           C
ATOM   3638  OD1 ASP A 242      15.728  81.173  25.856  1.00 32.10           O
ATOM   3639  OD2 ASP A 242      14.133  81.258  27.379  1.00 31.70           O1-
ATOM   3640  H   ASP A 242      14.883  79.430  24.040  1.00 34.83           H
ATOM   3641  HA  ASP A 242      13.105  81.213  23.098  1.00 33.40           H
ATOM   3642  HB2 ASP A 242      12.858  81.978  25.246  1.00 35.80           H
ATOM   3643  HB3 ASP A 242      12.834  80.393  25.311  1.00 35.80           H
ATOM   3644  N   GLY A 243      16.059  81.969  22.916  1.00 33.59           N
ATOM   3645  CA  GLY A 243      17.004  83.012  22.575  1.00 29.05           C
ATOM   3646  C   GLY A 243      17.890  83.469  23.702  1.00 29.25           C
ATOM   3647  O   GLY A 243      18.722  84.355  23.492  1.00 32.61           O
ATOM   3648  H   GLY A 243      16.361  81.171  22.805  1.00 40.31           H
ATOM   3649  HA2 GLY A 243      17.575  82.695  21.858  1.00 34.87           H
ATOM   3650  HA3 GLY A 243      16.515  83.783  22.249  1.00 34.87           H
ATOM   3651  N   SER A 244      17.761  82.885  24.898  1.00 31.34           N
ATOM   3652  CA  SER A 244      18.623  83.280  26.000  1.00 32.69           C
ATOM   3653  C   SER A 244      20.041  82.749  25.892  1.00 37.38           C
ATOM   3654  O   SER A 244      20.917  83.242  26.608  1.00 31.40           O
ATOM   3655  CB  SER A 244      18.067  82.788  27.322  1.00 32.69           C
ATOM   3656  OG  SER A 244      17.961  81.370  27.307  1.00 31.03           O
ATOM   3657  H   SER A 244      17.192  82.268  25.089  1.00 37.61           H
ATOM   3658  HA  SER A 244      18.668  84.249  26.035  1.00 39.23           H
ATOM   3659  HB2 SER A 244      18.664  83.055  28.038  1.00 39.22           H
ATOM   3660  HB3 SER A 244      17.187  83.171  27.460  1.00 39.22           H
ATOM   3661  HG  SER A 244      17.448  81.127  26.688  1.00 37.24           H
ATOM   3662  N   GLY A 245      20.287  81.732  25.066  1.00 31.41           N
ATOM   3663  CA  GLY A 245      21.609  81.137  24.986  1.00 30.55           C
ATOM   3664  C   GLY A 245      21.888  80.030  25.985  1.00 32.48           C
ATOM   3665  O   GLY A 245      23.008  79.505  25.997  1.00 31.72           O
ATOM   3666  H   GLY A 245      19.705  81.374  24.545  1.00 37.69           H
ATOM   3667  HA2 GLY A 245      21.733  80.771  24.096  1.00 36.66           H
ATOM   3668  HA3 GLY A 245      22.273  81.831  25.119  1.00 36.66           H
ATOM   3669  N   LEU A 246      20.914  79.676  26.830  1.00 31.72           N
ATOM   3670  CA  LEU A 246      21.049  78.677  27.876  1.00 28.76           C
ATOM   3671  C   LEU A 246      19.805  77.804  27.902  1.00 29.41           C
ATOM   3672  O   LEU A 246      18.678  78.305  27.824  1.00 33.73           O
ATOM   3673  CB  LEU A 246      21.233  79.342  29.250  1.00 31.73           C
ATOM   3674  CG  LEU A 246      21.311  78.386  30.459  1.00 33.35           C
ATOM   3675  CD1 LEU A 246      22.597  77.535  30.455  1.00 34.44           C
ATOM   3676  CD2 LEU A 246      21.200  79.200  31.796  1.00 38.18           C
ATOM   3677  H   LEU A 246      20.128  80.024  26.808  1.00 38.07           H
ATOM   3678  HA  LEU A 246      21.820  78.117  27.696  1.00 34.52           H
ATOM   3679  HB2 LEU A 246      22.057  79.854  29.234  1.00 38.08           H
ATOM   3680  HB3 LEU A 246      20.485  79.940  29.402  1.00 38.08           H
ATOM   3681  HG  LEU A 246      20.556  77.778  30.422  1.00 40.02           H
ATOM   3682 HD11 LEU A 246      22.594  76.955  31.233  1.00 41.33           H
ATOM   3683 HD12 LEU A 246      22.620  77.002  29.645  1.00 41.33           H
ATOM   3684 HD13 LEU A 246      23.365  78.126  30.485  1.00 41.33           H
ATOM   3685 HD21 LEU A 246      21.251  78.586  32.545  1.00 45.81           H
ATOM   3686 HD22 LEU A 246      21.932  79.836  31.839  1.00 45.81           H
ATOM   3687 HD23 LEU A 246      20.352  79.671  31.810  1.00 45.81           H
ATOM   3688  N   VAL A 247      20.006  76.506  28.066  1.00 26.28           N
ATOM   3689  CA  VAL A 247      18.937  75.568  28.393  1.00 28.94           C
ATOM   3690  C   VAL A 247      19.312  74.920  29.715  1.00 29.70           C
ATOM   3691  O   VAL A 247      20.449  74.468  29.872  1.00 32.39           O
ATOM   3692  CB  VAL A 247      18.761  74.498  27.303  1.00 29.25           C
ATOM   3693  CG1 VAL A 247      17.805  73.388  27.765  1.00 29.77           C
ATOM   3694  CG2 VAL A 247      18.286  75.110  26.004  1.00 31.15           C
ATOM   3695  H   VAL A 247      20.776  76.131  27.991  1.00 31.54           H
ATOM   3696  HA  VAL A 247      18.100  76.046  28.503  1.00 34.73           H
ATOM   3697  HB  VAL A 247      19.623  74.087  27.133  1.00 35.10           H
ATOM   3698 HG11 VAL A 247      17.717  72.732  27.055  1.00 35.73           H
ATOM   3699 HG12 VAL A 247      18.169  72.969  28.560  1.00 35.73           H
ATOM   3700 HG13 VAL A 247      16.940  73.780  27.963  1.00 35.73           H
ATOM   3701 HG21 VAL A 247      18.187  74.408  25.342  1.00 37.38           H
ATOM   3702 HG22 VAL A 247      17.433  75.547  26.155  1.00 37.38           H
ATOM   3703 HG23 VAL A 247      18.942  75.759  25.703  1.00 37.38           H
ATOM   3704  N   THR A 248      18.359  74.848  30.657  1.00 26.72           N
ATOM   3705  CA  THR A 248      18.558  74.042  31.843  1.00 27.29           C
ATOM   3706  C   THR A 248      17.557  72.909  31.802  1.00 26.49           C
ATOM   3707  O   THR A 248      16.445  73.057  31.293  1.00 29.62           O
ATOM   3708  CB  THR A 248      18.433  74.858  33.153  1.00 29.69           C
ATOM   3709  OG1 THR A 248      17.100  75.376  33.327  1.00 28.51           O
ATOM   3710  CG2 THR A 248      19.443  75.991  33.123  1.00 31.44           C
ATOM   3711  H   THR A 248      17.602  75.254  30.623  1.00 32.06           H
ATOM   3712  HA  THR A 248      19.448  73.656  31.816  1.00 32.75           H
ATOM   3713  HB  THR A 248      18.649  74.283  33.904  1.00 35.63           H
ATOM   3714  HG1 THR A 248      16.902  75.880  32.685  1.00 34.21           H
ATOM   3715 HG21 THR A 248      19.379  76.513  33.937  1.00 37.72           H
ATOM   3716 HG22 THR A 248      20.341  75.632  33.049  1.00 37.72           H
ATOM   3717 HG23 THR A 248      19.271  76.568  32.363  1.00 37.72           H
ATOM   3718  N   VAL A 249      17.970  71.768  32.329  1.00 26.22           N
ATOM   3719  CA  VAL A 249      17.120  70.591  32.364  1.00 27.07           C
ATOM   3720  C   VAL A 249      17.351  69.908  33.687  1.00 27.83           C
ATOM   3721  O   VAL A 249      18.500  69.637  34.065  1.00 28.39           O
ATOM   3722  CB  VAL A 249      17.385  69.591  31.220  1.00 26.24           C
ATOM   3723  CG1 VAL A 249      16.401  68.383  31.335  1.00 26.07           C
ATOM   3724  CG2 VAL A 249      17.323  70.304  29.851  1.00 28.78           C
ATOM   3725  H   VAL A 249      18.747  71.649  32.676  1.00 31.46           H
ATOM   3726  HA  VAL A 249      16.190  70.865  32.320  1.00 32.48           H
ATOM   3727  HB  VAL A 249      18.284  69.242  31.323  1.00 31.49           H
ATOM   3728 HG11 VAL A 249      16.578  67.762  30.610  1.00 31.29           H
ATOM   3729 HG12 VAL A 249      16.540  67.943  32.188  1.00 31.29           H
ATOM   3730 HG13 VAL A 249      15.490  68.710  31.275  1.00 31.29           H
ATOM   3731 HG21 VAL A 249      17.493  69.655  29.150  1.00 34.54           H
ATOM   3732 HG22 VAL A 249      16.442  70.692  29.737  1.00 34.54           H
ATOM   3733 HG23 VAL A 249      17.998  71.001  29.828  1.00 34.54           H
ATOM   3734  N   GLU A 250      16.260  69.587  34.363  1.00 28.16           N
ATOM   3735  CA  GLU A 250      16.312  68.749  35.543  1.00 31.51           C
ATOM   3736  C   GLU A 250      15.497  67.525  35.211  1.00 26.78           C
ATOM   3737  O   GLU A 250      14.367  67.644  34.726  1.00 27.95           O
ATOM   3738  CB  GLU A 250      15.759  69.451  36.803  1.00 28.97           C
ATOM   3739  CG  GLU A 250      15.861  68.500  38.024  1.00 39.95           C
ATOM   3740  CD  GLU A 250      15.480  69.161  39.360  1.00 48.69           C
ATOM   3741  OE1 GLU A 250      14.992  70.308  39.318  1.00 43.65           O
ATOM   3742  OE2 GLU A 250      15.664  68.510  40.427  1.00 49.70           O1-
ATOM   3743  H   GLU A 250      15.467  69.846  34.154  1.00 33.79           H
ATOM   3744  HA  GLU A 250      17.228  68.479  35.713  1.00 37.81           H
ATOM   3745  HB2 GLU A 250      16.281  70.248  36.987  1.00 34.76           H
ATOM   3746  HB3 GLU A 250      14.826  69.679  36.666  1.00 34.76           H
ATOM   3747  HG2 GLU A 250      15.264  67.748  37.884  1.00 47.94           H
ATOM   3748  HG3 GLU A 250      16.775  68.184  38.099  1.00 47.94           H
ATOM   3749  N   THR A 251      16.071  66.347  35.450  1.00 25.70           N
ATOM   3750  CA  THR A 251      15.369  65.128  35.125  1.00 24.98           C
ATOM   3751  C   THR A 251      15.596  64.087  36.219  1.00 25.44           C
ATOM   3752  O   THR A 251      16.665  64.007  36.843  1.00 26.85           O
ATOM   3753  CB  THR A 251      15.794  64.584  33.730  1.00 25.55           C
ATOM   3754  OG1 THR A 251      14.997  63.438  33.391  1.00 23.49           O
ATOM   3755  CG2 THR A 251      17.294  64.217  33.720  1.00 26.33           C
ATOM   3756  H   THR A 251      16.851  66.236  35.795  1.00 30.84           H
ATOM   3757  HA  THR A 251      14.418  65.317  35.090  1.00 29.97           H
ATOM   3758  HB  THR A 251      15.651  65.276  33.066  1.00 30.66           H
ATOM   3759  HG1 THR A 251      15.225  63.142  32.638  1.00 28.18           H
ATOM   3760 HG21 THR A 251      17.546  63.880  32.846  1.00 31.60           H
ATOM   3761 HG22 THR A 251      17.828  65.002  33.921  1.00 31.60           H
ATOM   3762 HG23 THR A 251      17.472  63.535  34.385  1.00 31.60           H
ATOM   3763  N   ASP A 252      14.562  63.302  36.432  1.00 26.41           N
ATOM   3764  CA  ASP A 252      14.594  62.201  37.376  1.00 30.41           C
ATOM   3765  C   ASP A 252      15.190  60.900  36.808  1.00 32.86           C
ATOM   3766  O   ASP A 252      15.652  60.060  37.583  1.00 25.71           O
ATOM   3767  CB  ASP A 252      13.187  61.918  37.867  1.00 26.11           C
ATOM   3768  CG  ASP A 252      12.216  61.637  36.760  1.00 29.02           C
ATOM   3769  OD1 ASP A 252      12.219  62.344  35.729  1.00 30.83           O
ATOM   3770  OD2 ASP A 252      11.386  60.733  36.960  1.00 28.97           O1-
ATOM   3771  H   ASP A 252      13.807  63.387  36.030  1.00 31.69           H
ATOM   3772  HA  ASP A 252      15.129  62.463  38.141  1.00 36.50           H
ATOM   3773  HB2 ASP A 252      13.208  61.143  38.450  1.00 31.33           H
ATOM   3774  HB3 ASP A 252      12.865  62.691  38.357  1.00 31.33           H
ATOM   3775  N   HIS A 253      15.154  60.679  35.502  1.00 29.20           N
ATOM   3776  CA  HIS A 253      15.803  59.534  34.883  1.00 28.15           C
ATOM   3777  C   HIS A 253      16.632  59.986  33.689  1.00 30.97           C
ATOM   3778  O   HIS A 253      16.531  61.137  33.252  1.00 25.97           O
ATOM   3779  CB  HIS A 253      14.734  58.502  34.466  1.00 30.74           C
ATOM   3780  CG  HIS A 253      13.983  57.906  35.615  1.00 31.60           C
ATOM   3781  ND1 HIS A 253      14.600  57.220  36.645  1.00 34.53           N1+
ATOM   3782  CD2 HIS A 253      12.655  57.878  35.888  1.00 27.48           C
ATOM   3783  CE1 HIS A 253      13.685  56.818  37.510  1.00 31.92           C
ATOM   3784  NE2 HIS A 253      12.498  57.194  37.068  1.00 33.46           N
ATOM   3785  H   HIS A 253      14.750  61.191  34.941  1.00 35.04           H
ATOM   3786  HA  HIS A 253      16.396  59.116  35.526  1.00 33.78           H
ATOM   3787  HB2 HIS A 253      15.168  57.779  33.989  1.00 36.88           H
ATOM   3788  HB3 HIS A 253      14.090  58.938  33.886  1.00 36.88           H
ATOM   3789  HD1 HIS A 253      15.447  57.093  36.721  1.00 41.44           H
ATOM   3790  HD2 HIS A 253      11.978  58.254  35.374  1.00 32.98           H
ATOM   3791  HE1 HIS A 253      13.848  56.334  38.287  1.00 38.30           H
ATOM   3792  HE2 HIS A 253      11.748  57.042  37.461  1.00 40.16           H
ATOM   3793  N   PRO A 254      17.505  59.114  33.163  1.00 31.07           N
ATOM   3794  CA  PRO A 254      18.260  59.472  31.956  1.00 25.44           C
ATOM   3795  C   PRO A 254      17.330  59.952  30.853  1.00 22.00           C
ATOM   3796  O   PRO A 254      16.346  59.295  30.504  1.00 24.64           O
ATOM   3797  CB  PRO A 254      18.970  58.160  31.585  1.00 28.75           C
ATOM   3798  CG  PRO A 254      19.106  57.465  32.926  1.00 27.54           C
ATOM   3799  CD  PRO A 254      17.767  57.719  33.546  1.00 29.25           C
ATOM   3800  HA  PRO A 254      18.918  60.157  32.153  1.00 30.53           H
ATOM   3801  HB2 PRO A 254      18.420  57.642  30.977  1.00 34.50           H
ATOM   3802  HB3 PRO A 254      19.840  58.349  31.199  1.00 34.50           H
ATOM   3803  HG2 PRO A 254      19.260  56.516  32.798  1.00 33.05           H
ATOM   3804  HG3 PRO A 254      19.818  57.872  33.444  1.00 33.05           H
ATOM   3805  HD2 PRO A 254      17.098  57.129  33.167  1.00 35.10           H
ATOM   3806  HD3 PRO A 254      17.817  57.634  34.511  1.00 35.10           H
ATOM   3807  N   LEU A 255      17.662  61.114  30.305  1.00 24.32           N
ATOM   3808  CA  LEU A 255      16.853  61.805  29.306  1.00 24.26           C
ATOM   3809  C   LEU A 255      17.765  62.261  28.171  1.00 22.27           C
ATOM   3810  O   LEU A 255      18.747  62.964  28.403  1.00 24.11           O
ATOM   3811  CB  LEU A 255      16.129  62.994  29.944  1.00 26.71           C
ATOM   3812  CG  LEU A 255      15.183  63.827  29.081  1.00 22.50           C
ATOM   3813  CD1 LEU A 255      14.028  63.013  28.488  1.00 22.37           C
ATOM   3814  CD2 LEU A 255      14.618  64.984  29.950  1.00 26.29           C
ATOM   3815  H   LEU A 255      18.382  61.539  30.504  1.00 29.19           H
ATOM   3816  HA  LEU A 255      16.190  61.196  28.944  1.00 29.12           H
ATOM   3817  HB2 LEU A 255      15.605  62.657  30.687  1.00 32.05           H
ATOM   3818  HB3 LEU A 255      16.804  63.602  30.285  1.00 32.05           H
ATOM   3819  HG  LEU A 255      15.683  64.218  28.348  1.00 27.00           H
ATOM   3820 HD11 LEU A 255      13.470  63.600  27.954  1.00 26.85           H
ATOM   3821 HD12 LEU A 255      14.393  62.307  27.931  1.00 26.85           H
ATOM   3822 HD13 LEU A 255      13.509  62.629  29.211  1.00 26.85           H
ATOM   3823 HD21 LEU A 255      14.015  65.519  29.410  1.00 31.55           H
ATOM   3824 HD22 LEU A 255      14.140  64.607  30.705  1.00 31.55           H
ATOM   3825 HD23 LEU A 255      15.355  65.531  30.264  1.00 31.55           H
ATOM   3826  N   LEU A 256      17.427  61.865  26.952  1.00 24.36           N
ATOM   3827  CA  LEU A 256      18.268  62.128  25.787  1.00 24.65           C
ATOM   3828  C   LEU A 256      17.971  63.513  25.214  1.00 23.30           C
ATOM   3829  O   LEU A 256      16.858  63.783  24.742  1.00 24.24           O
ATOM   3830  CB  LEU A 256      18.044  61.044  24.732  1.00 24.71           C
ATOM   3831  CG  LEU A 256      19.101  61.011  23.626  1.00 26.37           C
ATOM   3832  CD1 LEU A 256      20.480  60.616  24.188  1.00 24.36           C
ATOM   3833  CD2 LEU A 256      18.625  60.099  22.512  1.00 25.47           C
ATOM   3834  H   LEU A 256      16.706  61.435  26.769  1.00 29.23           H
ATOM   3835  HA  LEU A 256      19.200  62.105  26.054  1.00 29.58           H
ATOM   3836  HB2 LEU A 256      18.050  60.178  25.171  1.00 29.66           H
ATOM   3837  HB3 LEU A 256      17.183  61.192  24.313  1.00 29.66           H
ATOM   3838  HG  LEU A 256      19.183  61.904  23.255  1.00 31.65           H
ATOM   3839 HD11 LEU A 256      21.124  60.606  23.463  1.00 29.23           H
ATOM   3840 HD12 LEU A 256      20.746  61.266  24.857  1.00 29.23           H
ATOM   3841 HD13 LEU A 256      20.417  59.735  24.588  1.00 29.23           H
ATOM   3842 HD21 LEU A 256      19.296  60.080  21.811  1.00 30.57           H
ATOM   3843 HD22 LEU A 256      18.494  59.207  22.869  1.00 30.57           H
ATOM   3844 HD23 LEU A 256      17.788  60.441  22.159  1.00 30.57           H
ATOM   3845  N   TRP A 257      18.971  64.373  25.279  1.00 20.45           N
ATOM   3846  CA  TRP A 257      18.984  65.651  24.609  1.00 20.20           C
ATOM   3847  C   TRP A 257      19.398  65.472  23.169  1.00 27.78           C
ATOM   3848  O   TRP A 257      20.352  64.741  22.874  1.00 24.21           O
ATOM   3849  CB  TRP A 257      19.981  66.541  25.294  1.00 21.87           C
ATOM   3850  CG  TRP A 257      20.257  67.829  24.644  1.00 24.27           C
ATOM   3851  CD1 TRP A 257      21.399  68.169  24.046  1.00 25.84           C
ATOM   3852  CD2 TRP A 257      19.388  68.975  24.556  1.00 24.44           C
ATOM   3853  NE1 TRP A 257      21.323  69.458  23.550  1.00 28.45           N
ATOM   3854  CE2 TRP A 257      20.098  69.981  23.867  1.00 27.33           C
ATOM   3855  CE3 TRP A 257      18.103  69.245  24.988  1.00 26.99           C
ATOM   3856  CZ2 TRP A 257      19.559  71.231  23.592  1.00 26.44           C
ATOM   3857  CZ3 TRP A 257      17.556  70.499  24.704  1.00 24.62           C
ATOM   3858  CH2 TRP A 257      18.286  71.480  24.022  1.00 28.73           C
ATOM   3859  H   TRP A 257      19.689  64.226  25.730  1.00 24.54           H
ATOM   3860  HA  TRP A 257      18.106  66.062  24.645  1.00 24.24           H
ATOM   3861  HB2 TRP A 257      19.655  66.732  26.187  1.00 26.24           H
ATOM   3862  HB3 TRP A 257      20.823  66.063  25.355  1.00 26.24           H
ATOM   3863  HD1 TRP A 257      22.138  67.612  23.961  1.00 31.01           H
ATOM   3864  HE1 TRP A 257      21.952  69.872  23.133  1.00 34.14           H
ATOM   3865  HE3 TRP A 257      17.610  68.603  25.447  1.00 32.39           H
ATOM   3866  HZ2 TRP A 257      20.045  71.874  23.128  1.00 31.73           H
ATOM   3867  HZ3 TRP A 257      16.693  70.695  24.992  1.00 29.54           H
ATOM   3868  HH2 TRP A 257      17.895  72.306  23.849  1.00 34.47           H
ATOM   3869  N   THR A 258      18.685  66.145  22.279  1.00 24.19           N
ATOM   3870  CA  THR A 258      19.082  66.200  20.889  1.00 24.69           C
ATOM   3871  C   THR A 258      18.976  67.636  20.389  1.00 25.71           C
ATOM   3872  O   THR A 258      18.171  68.431  20.872  1.00 25.28           O
ATOM   3873  CB  THR A 258      18.264  65.198  20.061  1.00 22.11           C
ATOM   3874  OG1 THR A 258      18.725  65.185  18.710  1.00 22.94           O
ATOM   3875  CG2 THR A 258      16.786  65.517  20.040  1.00 22.89           C
ATOM   3876  H   THR A 258      17.964  66.579  22.458  1.00 29.03           H
ATOM   3877  HA  THR A 258      20.014  65.938  20.824  1.00 29.63           H
ATOM   3878  HB  THR A 258      18.374  64.312  20.441  1.00 26.53           H
ATOM   3879  HG1 THR A 258      19.534  64.961  18.684  1.00 27.53           H
ATOM   3880 HG21 THR A 258      16.313  64.858  19.507  1.00 27.47           H
ATOM   3881 HG22 THR A 258      16.431  65.505  20.942  1.00 27.47           H
ATOM   3882 HG23 THR A 258      16.642  66.396  19.656  1.00 27.47           H
ATOM   3883  N   MET A 259      19.871  67.991  19.481  1.00 25.21           N
ATOM   3884  CA  MET A 259      19.880  69.357  18.978  1.00 26.13           C
ATOM   3885  C   MET A 259      20.395  69.384  17.550  1.00 27.39           C
ATOM   3886  O   MET A 259      21.238  68.562  17.145  1.00 24.88           O
ATOM   3887  CB  MET A 259      20.738  70.281  19.854  1.00 26.56           C
ATOM   3888  CG  MET A 259      22.248  70.000  19.754  1.00 27.59           C
ATOM   3889  SD  MET A 259      23.249  70.723  21.016  1.00 25.22           S
ATOM   3890  CE  MET A 259      23.014  72.451  20.648  1.00 23.93           C
ATOM   3891  H   MET A 259      20.472  67.475  19.146  1.00 30.25           H
ATOM   3892  HA  MET A 259      18.972  69.699  18.989  1.00 31.35           H
ATOM   3893  HB2 MET A 259      20.589  71.200  19.580  1.00 31.88           H
ATOM   3894  HB3 MET A 259      20.475  70.167  20.781  1.00 31.88           H
ATOM   3895  HG2 MET A 259      22.383  69.040  19.791  1.00 33.11           H
ATOM   3896  HG3 MET A 259      22.566  70.338  18.902  1.00 33.11           H
ATOM   3897  HE1 MET A 259      23.523  72.980  21.282  1.00 28.72           H
ATOM   3898  HE2 MET A 259      23.325  72.626  19.746  1.00 28.72           H
ATOM   3899  HE3 MET A 259      22.071  72.663  20.721  1.00 28.72           H
ATOM   3900  N   ALA A 260      19.882  70.363  16.800  1.00 23.88           N
ATOM   3901  CA  ALA A 260      20.368  70.672  15.468  1.00 27.72           C
ATOM   3902  C   ALA A 260      21.743  71.305  15.486  1.00 29.87           C
ATOM   3903  O   ALA A 260      22.078  72.117  16.362  1.00 27.39           O
ATOM   3904  CB  ALA A 260      19.439  71.656  14.766  1.00 27.15           C
ATOM   3905  H   ALA A 260      19.237  70.871  17.054  1.00 28.66           H
ATOM   3906  HA  ALA A 260      20.410  69.859  14.942  1.00 33.26           H
ATOM   3907  HB1 ALA A 260      19.789  71.843  13.880  1.00 32.58           H
ATOM   3908  HB2 ALA A 260      18.556  71.262  14.696  1.00 32.58           H
ATOM   3909  HB3 ALA A 260      19.397  72.475  15.284  1.00 32.58           H
ATOM   3910  N   ILE A 261      22.502  71.002  14.438  1.00 26.10           N
ATOM   3911  CA  ILE A 261      23.741  71.705  14.110  1.00 29.55           C
ATOM   3912  C   ILE A 261      23.515  72.507  12.832  1.00 29.94           C
ATOM   3913  O   ILE A 261      22.988  71.985  11.842  1.00 29.37           O
ATOM   3914  CB  ILE A 261      24.934  70.751  13.916  1.00 29.81           C
ATOM   3915  CG1 ILE A 261      25.128  69.855  15.123  1.00 31.33           C
ATOM   3916  CG2 ILE A 261      26.199  71.564  13.636  1.00 31.06           C
ATOM   3917  CD1 ILE A 261      26.155  68.726  14.890  1.00 30.67           C
ATOM   3918  H   ILE A 261      22.314  70.372  13.883  1.00 31.32           H
ATOM   3919  HA  ILE A 261      23.958  72.324  14.825  1.00 35.46           H
ATOM   3920  HB  ILE A 261      24.754  70.190  13.145  1.00 35.78           H
ATOM   3921 HG12 ILE A 261      25.441  70.394  15.866  1.00 37.60           H
ATOM   3922 HG13 ILE A 261      24.279  69.444  15.348  1.00 37.60           H
ATOM   3923 HG21 ILE A 261      26.945  70.956  13.515  1.00 37.27           H
ATOM   3924 HG22 ILE A 261      26.065  72.089  12.831  1.00 37.27           H
ATOM   3925 HG23 ILE A 261      26.370  72.151  14.390  1.00 37.27           H
ATOM   3926 HD11 ILE A 261      26.228  68.195  15.699  1.00 36.81           H
ATOM   3927 HD12 ILE A 261      25.851  68.170  14.156  1.00 36.81           H
ATOM   3928 HD13 ILE A 261      27.014  69.121  14.674  1.00 36.81           H
ATOM   3929  N   LYS A 262      23.925  73.767  12.864  1.00 30.68           N
ATOM   3930  CA  LYS A 262      23.666  74.720  11.797  1.00 38.50           C
ATOM   3931  C   LYS A 262      24.303  74.295  10.484  1.00 45.99           C
ATOM   3932  O   LYS A 262      25.370  73.674  10.455  1.00 39.91           O
ATOM   3933  CB  LYS A 262      24.196  76.099  12.216  1.00 42.16           C
ATOM   3934  CG  LYS A 262      23.941  77.224  11.278  1.00 51.73           C
ATOM   3935  CD  LYS A 262      24.508  78.588  11.784  1.00 48.46           C
ATOM   3936  CE  LYS A 262      24.410  79.625  10.595  1.00 62.82           C
ATOM   3937  NZ  LYS A 262      25.045  81.000  10.750  1.00 61.93           N1+
ATOM   3938  H   LYS A 262      24.371  74.103  13.518  1.00 36.81           H
ATOM   3939  HA  LYS A 262      22.708  74.792  11.660  1.00 46.20           H
ATOM   3940  HB2 LYS A 262      23.789  76.335  13.064  1.00 50.59           H
ATOM   3941  HB3 LYS A 262      25.157  76.032  12.330  1.00 50.59           H
ATOM   3942  HG2 LYS A 262      24.360  77.025  10.426  1.00 62.07           H
ATOM   3943  HG3 LYS A 262      22.983  77.325  11.160  1.00 62.07           H
ATOM   3944  HD2 LYS A 262      23.979  78.911  12.529  1.00 58.15           H
ATOM   3945  HD3 LYS A 262      25.439  78.486  12.037  1.00 58.15           H
ATOM   3946  HE2 LYS A 262      24.818  79.217   9.815  1.00 75.38           H
ATOM   3947  HE3 LYS A 262      23.469  79.773  10.413  1.00 75.38           H
ATOM   3948  HZ1 LYS A 262      24.916  81.479  10.011  1.00 74.31           H
ATOM   3949  HZ2 LYS A 262      24.680  81.427  11.440  1.00 74.31           H
ATOM   3950  HZ3 LYS A 262      25.920  80.916  10.891  1.00 74.31           H
ATOM   3951  N   SER A 263      23.582  74.632   9.407  1.00 48.99           N
ATOM   3952  CA  SER A 263      24.041  74.769   8.019  1.00 55.67           C
ATOM   3953  C   SER A 263      23.572  73.535   7.290  1.00 56.95           C
ATOM   3954  O   SER A 263      22.414  73.513   6.824  1.00 56.35           O
ATOM   3955  CB  SER A 263      25.562  74.993   7.916  1.00 50.21           C
ATOM   3956  OG  SER A 263      26.055  74.609   6.664  1.00 55.47           O
ATOM   3957  OXT SER A 263      24.306  72.557   7.195  1.00 64.50           O1-
ATOM   3958  H   SER A 263      22.741  74.801   9.469  1.00 58.78           H
ATOM   3959  HA  SER A 263      23.602  75.535   7.619  1.00 66.80           H
ATOM   3960  HB2 SER A 263      25.750  75.935   8.051  1.00 60.25           H
ATOM   3961  HB3 SER A 263      26.004  74.468   8.601  1.00 60.25           H
ATOM   3962  HG  SER A 263      26.884  74.740   6.629  1.00 66.56           H
TER
ATOM   3963  N   MET B  21      -6.268  35.444  20.390  1.00 62.31           N
ATOM   3964  CA  MET B  21      -5.234  35.273  21.409  1.00 63.87           C
ATOM   3965  C   MET B  21      -3.873  35.794  20.941  1.00 58.19           C
ATOM   3966  O   MET B  21      -3.085  36.290  21.753  1.00 58.15           O
ATOM   3967  CB  MET B  21      -5.076  33.800  21.805  1.00 66.20           C
ATOM   3968  CG  MET B  21      -6.273  33.135  22.453  1.00 66.25           C
ATOM   3969  SD  MET B  21      -5.886  31.409  22.894  1.00 84.44           S
ATOM   3970  CE  MET B  21      -5.805  31.481  24.694  1.00 64.60           C
ATOM   3971  H1  MET B  21      -6.313  36.368  20.132  1.00 74.77           H
ATOM   3972  H2  MET B  21      -7.116  35.169  20.745  1.00 74.77           H
ATOM   3973  HA  MET B  21      -5.498  35.765  22.203  1.00 76.65           H
ATOM   3974  HB2 MET B  21      -4.338  33.733  22.431  1.00 79.44           H
ATOM   3975  HB3 MET B  21      -4.864  33.293  21.006  1.00 79.44           H
ATOM   3976  HG2 MET B  21      -7.018  33.133  21.831  1.00 79.49           H
ATOM   3977  HG3 MET B  21      -6.509  33.613  23.264  1.00 79.49           H
ATOM   3978  HE1 MET B  21      -5.109  32.106  24.953  1.00 77.52           H
ATOM   3979  HE2 MET B  21      -6.662  31.778  25.037  1.00 77.52           H
ATOM   3980  HE3 MET B  21      -5.600  30.597  25.036  1.00 77.52           H
ATOM   3981  N   GLU B  22      -3.578  35.644  19.648  1.00 57.59           N
ATOM   3982  CA  GLU B  22      -2.296  36.073  19.096  1.00 58.69           C
ATOM   3983  C   GLU B  22      -2.508  36.913  17.844  1.00 56.80           C
ATOM   3984  O   GLU B  22      -3.437  36.664  17.065  1.00 53.09           O
ATOM   3985  CB  GLU B  22      -1.394  34.855  18.799  1.00 56.09           C
ATOM   3986  CG  GLU B  22      -1.006  34.125  20.099  1.00 60.38           C
ATOM   3987  CD  GLU B  22       0.055  33.039  19.935  1.00 59.89           C
ATOM   3988  OE1 GLU B  22       0.116  32.131  20.804  1.00 63.82           O
ATOM   3989  OE2 GLU B  22       0.823  33.100  18.954  1.00 58.63           O1-
ATOM   3990  H   GLU B  22      -4.108  35.294  19.068  1.00 69.11           H
ATOM   3991  HA  GLU B  22      -1.842  36.625  19.752  1.00 70.42           H
ATOM   3992  HB2 GLU B  22      -1.871  34.232  18.229  1.00 67.30           H
ATOM   3993  HB3 GLU B  22      -0.581  35.156  18.363  1.00 67.30           H
ATOM   3994  HG2 GLU B  22      -0.662  34.777  20.729  1.00 72.45           H
ATOM   3995  HG3 GLU B  22      -1.800  33.705  20.466  1.00 72.45           H
ATOM   3996  N   HIS B  23      -1.658  37.932  17.665  1.00 46.37           N
ATOM   3997  CA  HIS B  23      -1.732  38.777  16.480  1.00 51.77           C
ATOM   3998  C   HIS B  23      -0.728  38.287  15.426  1.00 48.40           C
ATOM   3999  O   HIS B  23       0.495  38.423  15.592  1.00 41.40           O
ATOM   4000  CB  HIS B  23      -1.510  40.250  16.818  1.00 49.13           C
ATOM   4001  CG  HIS B  23      -1.652  41.136  15.611  1.00 56.36           C
ATOM   4002  ND1 HIS B  23      -0.689  42.046  15.224  1.00 59.71           N
ATOM   4003  CD2 HIS B  23      -2.629  41.202  14.668  1.00 58.44           C
ATOM   4004  CE1 HIS B  23      -1.074  42.642  14.106  1.00 54.49           C
ATOM   4005  NE2 HIS B  23      -2.247  42.144  13.746  1.00 60.47           N
ATOM   4006  H   HIS B  23      -1.034  38.149  18.216  1.00 55.65           H
ATOM   4007  HA  HIS B  23      -2.620  38.695  16.099  1.00 62.12           H
ATOM   4008  HB2 HIS B  23      -0.614  40.363  17.171  1.00 58.95           H
ATOM   4009  HB3 HIS B  23      -2.167  40.528  17.475  1.00 58.95           H
ATOM   4010  HD2 HIS B  23      -3.411  40.697  14.649  1.00 70.13           H
ATOM   4011  HE1 HIS B  23      -0.602  43.304  13.653  1.00 65.39           H
ATOM   4012  HE2 HIS B  23      -2.702  42.385  13.057  1.00 72.56           H
ATOM   4013  N   ALA B  24      -1.253  37.734  14.329  1.00 46.86           N
ATOM   4014  CA  ALA B  24      -0.438  37.289  13.203  1.00 44.94           C
ATOM   4015  C   ALA B  24      -0.218  38.434  12.219  1.00 45.00           C
ATOM   4016  O   ALA B  24      -1.137  39.221  11.946  1.00 42.56           O
ATOM   4017  CB  ALA B  24      -1.101  36.116  12.484  1.00 41.27           C
ATOM   4018  H   ALA B  24      -2.096  37.605  14.214  1.00 56.23           H
ATOM   4019  HA  ALA B  24       0.428  36.997  13.529  1.00 53.93           H
ATOM   4020  HB1 ALA B  24      -0.539  35.842  11.743  1.00 49.53           H
ATOM   4021  HB2 ALA B  24      -1.206  35.382  13.109  1.00 49.53           H
ATOM   4022  HB3 ALA B  24      -1.969  36.398  12.155  1.00 49.53           H
ATOM   4023  N   PHE B  25       0.985  38.497  11.647  1.00 34.00           N
ATOM   4024  CA  PHE B  25       1.328  39.639  10.807  1.00 31.97           C
ATOM   4025  C   PHE B  25       2.552  39.291   9.965  1.00 35.73           C
ATOM   4026  O   PHE B  25       3.472  38.640  10.451  1.00 29.68           O
ATOM   4027  CB  PHE B  25       1.583  40.874  11.695  1.00 31.46           C
ATOM   4028  CG  PHE B  25       1.767  42.135  10.940  1.00 31.39           C
ATOM   4029  CD1 PHE B  25       2.912  42.902  11.102  1.00 30.01           C
ATOM   4030  CD2 PHE B  25       0.780  42.573  10.059  1.00 35.49           C
ATOM   4031  CE1 PHE B  25       3.072  44.073  10.397  1.00 32.92           C
ATOM   4032  CE2 PHE B  25       0.933  43.743   9.362  1.00 37.41           C
ATOM   4033  CZ  PHE B  25       2.075  44.496   9.511  1.00 36.96           C
ATOM   4034  H   PHE B  25       1.606  37.907  11.727  1.00 40.79           H
ATOM   4035  HA  PHE B  25       0.589  39.835  10.210  1.00 38.36           H
ATOM   4036  HB2 PHE B  25       0.825  40.993  12.289  1.00 37.75           H
ATOM   4037  HB3 PHE B  25       2.387  40.722  12.217  1.00 37.75           H
ATOM   4038  HD1 PHE B  25       3.579  42.620  11.686  1.00 36.01           H
ATOM   4039  HD2 PHE B  25       0.007  42.069   9.948  1.00 42.58           H
ATOM   4040  HE1 PHE B  25       3.844  44.581  10.506  1.00 39.50           H
ATOM   4041  HE2 PHE B  25       0.268  44.021   8.773  1.00 44.90           H
ATOM   4042  HZ  PHE B  25       2.177  45.290   9.036  1.00 44.35           H
ATOM   4043  N   THR B  26       2.550  39.736   8.711  1.00 30.45           N
ATOM   4044  CA  THR B  26       3.663  39.575   7.765  1.00 33.89           C
ATOM   4045  C   THR B  26       4.195  40.958   7.406  1.00 29.45           C
ATOM   4046  O   THR B  26       3.717  41.596   6.463  1.00 30.58           O
ATOM   4047  CB  THR B  26       3.225  38.825   6.501  1.00 33.89           C
ATOM   4048  OG1 THR B  26       2.604  37.582   6.855  1.00 33.04           O
ATOM   4049  CG2 THR B  26       4.423  38.540   5.589  1.00 30.16           C
ATOM   4050  H   THR B  26       1.883  40.156   8.366  1.00 36.54           H
ATOM   4051  HA  THR B  26       4.376  39.072   8.189  1.00 40.66           H
ATOM   4052  HB  THR B  26       2.592  39.370   6.009  1.00 40.67           H
ATOM   4053  HG1 THR B  26       2.365  37.172   6.161  1.00 39.65           H
ATOM   4054 HG21 THR B  26       4.129  38.066   4.795  1.00 36.19           H
ATOM   4055 HG22 THR B  26       4.841  39.373   5.322  1.00 36.19           H
ATOM   4056 HG23 THR B  26       5.075  37.996   6.058  1.00 36.19           H
ATOM   4057  N   PRO B  27       5.213  41.441   8.101  1.00 28.15           N
ATOM   4058  CA  PRO B  27       5.601  42.854   7.950  1.00 27.44           C
ATOM   4059  C   PRO B  27       5.979  43.282   6.539  1.00 28.69           C
ATOM   4060  O   PRO B  27       5.682  44.423   6.153  1.00 28.19           O
ATOM   4061  CB  PRO B  27       6.801  42.982   8.906  1.00 28.98           C
ATOM   4062  CG  PRO B  27       6.667  41.875   9.824  1.00 31.19           C
ATOM   4063  CD  PRO B  27       5.852  40.798   9.262  1.00 32.39           C
ATOM   4064  HA  PRO B  27       4.885  43.426   8.268  1.00 32.93           H
ATOM   4065  HB2 PRO B  27       7.628  42.914   8.404  1.00 34.78           H
ATOM   4066  HB3 PRO B  27       6.754  43.828   9.379  1.00 34.78           H
ATOM   4067  HG2 PRO B  27       7.553  41.536  10.026  1.00 37.43           H
ATOM   4068  HG3 PRO B  27       6.253  42.201  10.638  1.00 37.43           H
ATOM   4069  HD2 PRO B  27       6.413  40.061   8.976  1.00 38.87           H
ATOM   4070  HD3 PRO B  27       5.182  40.510   9.902  1.00 38.87           H
ATOM   4071  N   LEU B  28       6.678  42.442   5.761  1.00 28.42           N
ATOM   4072  CA  LEU B  28       7.126  42.862   4.437  1.00 28.61           C
ATOM   4073  C   LEU B  28       6.181  42.448   3.306  1.00 26.86           C
ATOM   4074  O   LEU B  28       6.504  42.687   2.137  1.00 28.36           O
ATOM   4075  CB  LEU B  28       8.545  42.325   4.175  1.00 32.49           C
ATOM   4076  CG  LEU B  28       9.592  42.742   5.217  1.00 28.32           C
ATOM   4077  CD1 LEU B  28      11.028  42.315   4.776  1.00 27.85           C
ATOM   4078  CD2 LEU B  28       9.566  44.235   5.473  1.00 28.88           C
ATOM   4079  H   LEU B  28       6.899  41.640   5.977  1.00 34.10           H
ATOM   4080  HA  LEU B  28       7.177  43.830   4.427  1.00 34.33           H
ATOM   4081  HB2 LEU B  28       8.512  41.355   4.163  1.00 38.98           H
ATOM   4082  HB3 LEU B  28       8.845  42.651   3.312  1.00 38.98           H
ATOM   4083  HG  LEU B  28       9.394  42.294   6.055  1.00 33.98           H
ATOM   4084 HD11 LEU B  28      11.663  42.593   5.455  1.00 33.42           H
ATOM   4085 HD12 LEU B  28      11.054  41.351   4.674  1.00 33.42           H
ATOM   4086 HD13 LEU B  28      11.239  42.743   3.931  1.00 33.42           H
ATOM   4087 HD21 LEU B  28      10.240  44.453   6.135  1.00 34.66           H
ATOM   4088 HD22 LEU B  28       9.755  44.700   4.642  1.00 34.66           H
ATOM   4089 HD23 LEU B  28       8.688  44.484   5.800  1.00 34.66           H
ATOM   4090  N   GLU B  29       5.046  41.830   3.619  1.00 29.49           N
ATOM   4091  CA  GLU B  29       4.095  41.433   2.582  1.00 34.32           C
ATOM   4092  C   GLU B  29       3.811  42.534   1.561  1.00 33.10           C
ATOM   4093  O   GLU B  29       3.741  42.221   0.362  1.00 29.30           O
ATOM   4094  CB  GLU B  29       2.780  40.969   3.225  1.00 30.06           C
ATOM   4095  CG  GLU B  29       1.846  40.319   2.200  1.00 38.67           C
ATOM   4096  CD  GLU B  29       0.660  39.623   2.815  1.00 48.72           C
ATOM   4097  OE1 GLU B  29      -0.229  39.176   2.044  1.00 50.96           O
ATOM   4098  OE2 GLU B  29       0.610  39.525   4.068  1.00 52.97           O1-
ATOM   4099  H   GLU B  29       4.803  41.629   4.419  1.00 35.39           H
ATOM   4100  HA  GLU B  29       4.466  40.678   2.100  1.00 41.18           H
ATOM   4101  HB2 GLU B  29       2.974  40.316   3.915  1.00 36.07           H
ATOM   4102  HB3 GLU B  29       2.324  41.735   3.608  1.00 36.07           H
ATOM   4103  HG2 GLU B  29       1.510  41.006   1.604  1.00 46.40           H
ATOM   4104  HG3 GLU B  29       2.347  39.661   1.694  1.00 46.40           H
ATOM   4105  N   PRO B  30       3.650  43.796   1.937  1.00 35.50           N
ATOM   4106  CA  PRO B  30       3.410  44.844   0.914  1.00 35.66           C
ATOM   4107  C   PRO B  30       4.562  45.067  -0.041  1.00 33.21           C
ATOM   4108  O   PRO B  30       4.368  45.688  -1.100  1.00 36.01           O
ATOM   4109  CB  PRO B  30       3.154  46.108   1.754  1.00 32.89           C
ATOM   4110  CG  PRO B  30       2.893  45.626   3.135  1.00 34.35           C
ATOM   4111  CD  PRO B  30       3.631  44.341   3.301  1.00 32.40           C
ATOM   4112  HA  PRO B  30       2.612  44.635   0.405  1.00 42.79           H
ATOM   4113  HB2 PRO B  30       3.939  46.677   1.733  1.00 39.47           H
ATOM   4114  HB3 PRO B  30       2.381  46.579   1.405  1.00 39.47           H
ATOM   4115  HG2 PRO B  30       3.216  46.284   3.770  1.00 41.21           H
ATOM   4116  HG3 PRO B  30       1.941  45.484   3.251  1.00 41.21           H
ATOM   4117  HD2 PRO B  30       4.535  44.506   3.614  1.00 38.88           H
ATOM   4118  HD3 PRO B  30       3.149  43.747   3.898  1.00 38.88           H
ATOM   4119  N   LEU B  31       5.775  44.624   0.306  1.00 29.74           N
ATOM   4120  CA  LEU B  31       6.909  44.749  -0.604  1.00 38.57           C
ATOM   4121  C   LEU B  31       6.898  43.690  -1.702  1.00 35.83           C
ATOM   4122  O   LEU B  31       7.655  43.820  -2.662  1.00 36.74           O
ATOM   4123  CB  LEU B  31       8.215  44.669   0.183  1.00 32.52           C
ATOM   4124  CG  LEU B  31       8.302  45.717   1.298  1.00 39.96           C
ATOM   4125  CD1 LEU B  31       9.701  45.698   1.886  1.00 35.70           C
ATOM   4126  CD2 LEU B  31       7.961  47.124   0.810  1.00 32.96           C
ATOM   4127  H   LEU B  31       5.963  44.251   1.058  1.00 35.69           H
ATOM   4128  HA  LEU B  31       6.872  45.619  -1.030  1.00 46.29           H
ATOM   4129  HB2 LEU B  31       8.286  43.792   0.589  1.00 39.02           H
ATOM   4130  HB3 LEU B  31       8.958  44.815  -0.424  1.00 39.02           H
ATOM   4131  HG  LEU B  31       7.677  45.483   2.002  1.00 47.95           H
ATOM   4132 HD11 LEU B  31       9.756  46.361   2.592  1.00 42.84           H
ATOM   4133 HD12 LEU B  31       9.880  44.815   2.246  1.00 42.84           H
ATOM   4134 HD13 LEU B  31      10.340  45.906   1.186  1.00 42.84           H
ATOM   4135 HD21 LEU B  31       8.033  47.743   1.554  1.00 39.55           H
ATOM   4136 HD22 LEU B  31       8.585  47.375   0.110  1.00 39.55           H
ATOM   4137 HD23 LEU B  31       7.056  47.127   0.463  1.00 39.55           H
ATOM   4138  N   LEU B  32       6.051  42.683  -1.593  1.00 34.61           N
ATOM   4139  CA  LEU B  32       6.061  41.616  -2.568  1.00 33.50           C
ATOM   4140  C   LEU B  32       5.394  42.107  -3.846  1.00 45.37           C
ATOM   4141  O   LEU B  32       4.420  42.868  -3.782  1.00 38.84           O
ATOM   4142  CB  LEU B  32       5.305  40.411  -2.047  1.00 37.26           C
ATOM   4143  CG  LEU B  32       6.035  39.565  -1.016  1.00 30.79           C
ATOM   4144  CD1 LEU B  32       5.063  38.519  -0.520  1.00 34.04           C
ATOM   4145  CD2 LEU B  32       7.318  38.973  -1.568  1.00 37.81           C
ATOM   4146  H   LEU B  32       5.466  42.595  -0.969  1.00 41.53           H
ATOM   4147  HA  LEU B  32       6.974  41.355  -2.767  1.00 40.20           H
ATOM   4148  HB2 LEU B  32       4.482  40.720  -1.638  1.00 44.72           H
ATOM   4149  HB3 LEU B  32       5.095  39.834  -2.798  1.00 44.72           H
ATOM   4150  HG  LEU B  32       6.271  40.129  -0.262  1.00 36.95           H
ATOM   4151 HD11 LEU B  32       5.506  37.965   0.141  1.00 40.85           H
ATOM   4152 HD12 LEU B  32       4.298  38.963  -0.121  1.00 40.85           H
ATOM   4153 HD13 LEU B  32       4.776  37.975  -1.270  1.00 40.85           H
ATOM   4154 HD21 LEU B  32       7.744  38.444  -0.875  1.00 45.38           H
ATOM   4155 HD22 LEU B  32       7.104  38.411  -2.329  1.00 45.38           H
ATOM   4156 HD23 LEU B  32       7.905  39.694  -1.843  1.00 45.38           H
ATOM   4157  N   PRO B  33       5.873  41.674  -5.010  1.00 44.11           N
ATOM   4158  CA  PRO B  33       5.205  42.061  -6.255  1.00 48.16           C
ATOM   4159  C   PRO B  33       3.799  41.523  -6.325  1.00 46.43           C
ATOM   4160  O   PRO B  33       2.932  42.131  -6.961  1.00 53.17           O
ATOM   4161  CB  PRO B  33       6.091  41.428  -7.341  1.00 46.59           C
ATOM   4162  CG  PRO B  33       7.280  40.824  -6.624  1.00 50.96           C
ATOM   4163  CD  PRO B  33       6.875  40.616  -5.225  1.00 48.01           C
ATOM   4164  HA  PRO B  33       5.196  43.026  -6.358  1.00 57.80           H
ATOM   4165  HB2 PRO B  33       5.590  40.739  -7.806  1.00 55.91           H
ATOM   4166  HB3 PRO B  33       6.382  42.114  -7.962  1.00 55.91           H
ATOM   4167  HG2 PRO B  33       7.510  39.978  -7.039  1.00 61.15           H
ATOM   4168  HG3 PRO B  33       8.030  41.438  -6.671  1.00 61.15           H
ATOM   4169  HD2 PRO B  33       6.472  39.740  -5.115  1.00 57.62           H
ATOM   4170  HD3 PRO B  33       7.631  40.739  -4.630  1.00 57.62           H
ATOM   4171  N   THR B  34       3.578  40.389  -5.672  1.00 48.27           N
ATOM   4172  CA  THR B  34       2.373  39.579  -5.677  1.00 55.08           C
ATOM   4173  C   THR B  34       1.508  39.904  -4.483  1.00 52.25           C
ATOM   4174  O   THR B  34       1.988  40.333  -3.435  1.00 54.15           O
ATOM   4175  CB  THR B  34       2.703  38.066  -5.589  1.00 54.99           C
ATOM   4176  OG1 THR B  34       3.207  37.770  -4.272  1.00 56.27           O
ATOM   4177  CG2 THR B  34       3.738  37.636  -6.573  1.00 47.93           C
ATOM   4178  H   THR B  34       4.182  40.040  -5.168  1.00 57.93           H
ATOM   4179  HA  THR B  34       1.866  39.744  -6.487  1.00 66.10           H
ATOM   4180  HB  THR B  34       1.896  37.550  -5.749  1.00 65.99           H
ATOM   4181  HG1 THR B  34       3.390  36.952  -4.211  1.00 67.53           H
ATOM   4182 HG21 THR B  34       3.910  36.685  -6.479  1.00 57.52           H
ATOM   4183 HG22 THR B  34       3.432  37.814  -7.476  1.00 57.52           H
ATOM   4184 HG23 THR B  34       4.564  38.121  -6.418  1.00 57.52           H
ATOM   4185  N   GLY B  35       0.222  39.627  -4.628  1.00 62.86           N
ATOM   4186  CA  GLY B  35      -0.687  39.652  -3.501  1.00 61.32           C
ATOM   4187  C   GLY B  35      -1.846  40.596  -3.728  1.00 56.29           C
ATOM   4188  O   GLY B  35      -1.843  41.440  -4.623  1.00 52.91           O
ATOM   4189  H   GLY B  35      -0.149  39.420  -5.376  1.00 75.43           H
ATOM   4190  HA2 GLY B  35      -1.039  38.761  -3.349  1.00 73.59           H
ATOM   4191  HA3 GLY B  35      -0.209  39.935  -2.706  1.00 73.59           H
ATOM   4192  N   ASN B  36      -2.844  40.431  -2.862  1.00 57.88           N
ATOM   4193  CA  ASN B  36      -4.098  41.175  -2.883  1.00 60.33           C
ATOM   4194  C   ASN B  36      -4.251  42.006  -1.603  1.00 59.24           C
ATOM   4195  O   ASN B  36      -5.358  42.391  -1.222  1.00 60.89           O
ATOM   4196  CB  ASN B  36      -5.280  40.204  -3.060  1.00 64.92           C
ATOM   4197  CG  ASN B  36      -5.453  39.682  -4.546  1.00 74.55           C
ATOM   4198  OD1 ASN B  36      -5.235  40.419  -5.524  1.00 72.83           O
ATOM   4199  ND2 ASN B  36      -5.876  38.410  -4.689  1.00 72.07           N
ATOM   4200  H   ASN B  36      -2.812  39.861  -2.219  1.00 69.46           H
ATOM   4201  HA  ASN B  36      -4.093  41.783  -3.638  1.00 72.39           H
ATOM   4202  HB2 ASN B  36      -5.141  39.433  -2.488  1.00 77.90           H
ATOM   4203  HB3 ASN B  36      -6.099  40.659  -2.807  1.00 77.90           H
ATOM   4204 HD21 ASN B  36      -5.985  38.079  -5.476  1.00 86.49           H
ATOM   4205 HD22 ASN B  36      -6.036  37.929  -3.995  1.00 86.49           H
ATOM   4206  N   LEU B  37      -3.136  42.306  -0.938  1.00 58.75           N
ATOM   4207  CA  LEU B  37      -3.166  42.976   0.361  1.00 55.78           C
ATOM   4208  C   LEU B  37      -3.723  44.386   0.242  1.00 47.08           C
ATOM   4209  O   LEU B  37      -3.371  45.141  -0.669  1.00 44.28           O
ATOM   4210  CB  LEU B  37      -1.760  43.032   0.945  1.00 53.40           C
ATOM   4211  CG  LEU B  37      -1.531  43.597   2.344  1.00 54.57           C
ATOM   4212  CD1 LEU B  37      -2.061  42.686   3.441  1.00 53.52           C
ATOM   4213  CD2 LEU B  37      -0.039  43.805   2.516  1.00 54.63           C
ATOM   4214  H   LEU B  37      -2.343  42.130  -1.221  1.00 70.50           H
ATOM   4215  HA  LEU B  37      -3.730  42.474   0.969  1.00 66.94           H
ATOM   4216  HB2 LEU B  37      -1.414  42.125   0.955  1.00 64.08           H
ATOM   4217  HB3 LEU B  37      -1.217  43.564   0.342  1.00 64.08           H
ATOM   4218  HG  LEU B  37      -1.972  44.458   2.421  1.00 65.48           H
ATOM   4219 HD11 LEU B  37      -1.888  43.096   4.303  1.00 64.23           H
ATOM   4220 HD12 LEU B  37      -3.015  42.565   3.318  1.00 64.23           H
ATOM   4221 HD13 LEU B  37      -1.609  41.829   3.386  1.00 64.23           H
ATOM   4222 HD21 LEU B  37       0.130  44.164   3.401  1.00 65.56           H
ATOM   4223 HD22 LEU B  37       0.412  42.952   2.414  1.00 65.56           H
ATOM   4224 HD23 LEU B  37       0.273  44.427   1.841  1.00 65.56           H
ATOM   4225  N   LYS B  38      -4.575  44.745   1.188  1.00 47.51           N
ATOM   4226  CA  LYS B  38      -5.237  46.044   1.210  1.00 45.33           C
ATOM   4227  C   LYS B  38      -4.446  46.957   2.142  1.00 38.26           C
ATOM   4228  O   LYS B  38      -4.383  46.710   3.340  1.00 34.90           O
ATOM   4229  CB  LYS B  38      -6.692  45.886   1.663  1.00 48.40           C
ATOM   4230  CG  LYS B  38      -7.511  44.865   0.813  1.00 51.79           C
ATOM   4231  CD  LYS B  38      -9.040  44.959   1.060  1.00 60.64           C
ATOM   4232  CE  LYS B  38      -9.783  45.905   0.069  1.00 61.73           C
ATOM   4233  NZ  LYS B  38     -10.330  47.169   0.702  1.00 60.27           N1+
ATOM   4234  H   LYS B  38      -4.794  44.240   1.848  1.00 57.02           H
ATOM   4235  HA  LYS B  38      -5.230  46.429   0.320  1.00 54.40           H
ATOM   4236  HB2 LYS B  38      -6.701  45.580   2.584  1.00 58.07           H
ATOM   4237  HB3 LYS B  38      -7.134  46.747   1.599  1.00 58.07           H
ATOM   4238  HG2 LYS B  38      -7.349  45.036  -0.128  1.00 62.14           H
ATOM   4239  HG3 LYS B  38      -7.226  43.966   1.040  1.00 62.14           H
ATOM   4240  HD2 LYS B  38      -9.425  44.073   0.969  1.00 72.77           H
ATOM   4241  HD3 LYS B  38      -9.191  45.292   1.958  1.00 72.77           H
ATOM   4242  HE2 LYS B  38      -9.165  46.169  -0.631  1.00 74.08           H
ATOM   4243  HE3 LYS B  38     -10.530  45.423  -0.319  1.00 74.08           H
ATOM   4244  HZ1 LYS B  38     -10.741  47.663   0.087  1.00 72.32           H
ATOM   4245  HZ2 LYS B  38     -10.912  46.960   1.342  1.00 72.32           H
ATOM   4246  HZ3 LYS B  38      -9.666  47.642   1.058  1.00 72.32           H
ATOM   4247  N   TYR B  39      -3.825  47.991   1.593  1.00 35.27           N
ATOM   4248  CA  TYR B  39      -3.023  48.874   2.407  1.00 34.73           C
ATOM   4249  C   TYR B  39      -3.174  50.291   1.895  1.00 33.03           C
ATOM   4250  O   TYR B  39      -3.377  50.522   0.698  1.00 35.87           O
ATOM   4251  CB  TYR B  39      -1.531  48.462   2.410  1.00 29.45           C
ATOM   4252  CG  TYR B  39      -0.835  48.566   1.101  1.00 30.70           C
ATOM   4253  CD1 TYR B  39      -0.092  49.686   0.768  1.00 29.73           C
ATOM   4254  CD2 TYR B  39      -0.877  47.516   0.196  1.00 37.02           C
ATOM   4255  CE1 TYR B  39       0.569  49.760  -0.439  1.00 34.07           C
ATOM   4256  CE2 TYR B  39      -0.222  47.584  -1.005  1.00 38.25           C
ATOM   4257  CZ  TYR B  39       0.500  48.701  -1.329  1.00 35.05           C
ATOM   4258  OH  TYR B  39       1.140  48.752  -2.555  1.00 33.50           O
ATOM   4259  H   TYR B  39      -3.855  48.199   0.758  1.00 42.33           H
ATOM   4260  HA  TYR B  39      -3.346  48.845   3.322  1.00 41.67           H
ATOM   4261  HB2 TYR B  39      -1.057  49.030   3.037  1.00 35.34           H
ATOM   4262  HB3 TYR B  39      -1.468  47.538   2.700  1.00 35.34           H
ATOM   4263  HD1 TYR B  39      -0.042  50.399   1.363  1.00 35.68           H
ATOM   4264  HD2 TYR B  39      -1.364  46.753   0.407  1.00 44.42           H
ATOM   4265  HE1 TYR B  39       1.056  50.521  -0.658  1.00 40.88           H
ATOM   4266  HE2 TYR B  39      -0.272  46.873  -1.604  1.00 45.90           H
ATOM   4267  HH  TYR B  39       1.539  49.486  -2.640  1.00 40.21           H
ATOM   4268  N   CYS B  40      -3.090  51.232   2.815  1.00 30.67           N
ATOM   4269  CA  CYS B  40      -2.883  52.638   2.496  1.00 27.60           C
ATOM   4270  C   CYS B  40      -1.405  52.991   2.602  1.00 32.43           C
ATOM   4271  O   CYS B  40      -0.649  52.357   3.332  1.00 30.04           O
ATOM   4272  CB  CYS B  40      -3.689  53.541   3.428  1.00 35.63           C
ATOM   4273  SG  CYS B  40      -5.465  53.169   3.372  1.00 36.10           S
ATOM   4274  H   CYS B  40      -3.151  51.080   3.659  1.00 36.81           H
ATOM   4275  HA  CYS B  40      -3.172  52.806   1.586  1.00 33.12           H
ATOM   4276  HB2 CYS B  40      -3.383  53.412   4.339  1.00 42.75           H
ATOM   4277  HB3 CYS B  40      -3.565  54.465   3.161  1.00 42.75           H
ATOM   4278  HG  CYS B  40      -6.043  53.908   4.121  1.00 43.32           H
ATOM   4279  N   LEU B  41      -1.028  54.059   1.905  1.00 29.37           N
ATOM   4280  CA  LEU B  41       0.360  54.513   1.803  1.00 32.38           C
ATOM   4281  C   LEU B  41       0.481  55.964   2.238  1.00 31.95           C
ATOM   4282  O   LEU B  41      -0.253  56.832   1.758  1.00 32.59           O
ATOM   4283  CB  LEU B  41       0.879  54.363   0.386  1.00 28.75           C
ATOM   4284  CG  LEU B  41       2.380  54.604   0.157  1.00 33.38           C
ATOM   4285  CD1 LEU B  41       3.142  53.447   0.784  1.00 31.47           C
ATOM   4286  CD2 LEU B  41       2.690  54.713  -1.338  1.00 34.66           C
ATOM   4287  H   LEU B  41      -1.577  54.554   1.467  1.00 35.25           H
ATOM   4288  HA  LEU B  41       0.915  53.974   2.388  1.00 38.85           H
ATOM   4289  HB2 LEU B  41       0.688  53.459   0.089  1.00 34.49           H
ATOM   4290  HB3 LEU B  41       0.401  54.990  -0.178  1.00 34.49           H
ATOM   4291  HG  LEU B  41       2.650  55.428   0.592  1.00 40.06           H
ATOM   4292 HD11 LEU B  41       4.092  53.584   0.648  1.00 37.77           H
ATOM   4293 HD12 LEU B  41       2.944  53.416   1.733  1.00 37.77           H
ATOM   4294 HD13 LEU B  41       2.863  52.620   0.361  1.00 37.77           H
ATOM   4295 HD21 LEU B  41       3.641  54.865  -1.453  1.00 41.59           H
ATOM   4296 HD22 LEU B  41       2.431  53.886  -1.774  1.00 41.59           H
ATOM   4297 HD23 LEU B  41       2.188  55.455  -1.711  1.00 41.59           H
ATOM   4298  N   VAL B  42       1.371  56.215   3.182  1.00 28.17           N
ATOM   4299  CA  VAL B  42       1.616  57.540   3.729  1.00 27.56           C
ATOM   4300  C   VAL B  42       3.043  57.916   3.396  1.00 30.68           C
ATOM   4301  O   VAL B  42       3.982  57.186   3.732  1.00 28.85           O
ATOM   4302  CB  VAL B  42       1.383  57.576   5.249  1.00 25.00           C
ATOM   4303  CG1 VAL B  42       1.771  58.925   5.828  1.00 29.68           C
ATOM   4304  CG2 VAL B  42      -0.124  57.224   5.597  1.00 27.69           C
ATOM   4305  H   VAL B  42       1.868  55.609   3.536  1.00 33.80           H
ATOM   4306  HA  VAL B  42       1.020  58.181   3.310  1.00 33.07           H
ATOM   4307  HB  VAL B  42       1.946  56.904   5.665  1.00 30.00           H
ATOM   4308 HG11 VAL B  42       1.613  58.915   6.785  1.00 35.62           H
ATOM   4309 HG12 VAL B  42       2.711  59.086   5.649  1.00 35.62           H
ATOM   4310 HG13 VAL B  42       1.232  59.614   5.410  1.00 35.62           H
ATOM   4311 HG21 VAL B  42      -0.241  57.254   6.560  1.00 33.23           H
ATOM   4312 HG22 VAL B  42      -0.706  57.873   5.172  1.00 33.23           H
ATOM   4313 HG23 VAL B  42      -0.324  56.334   5.267  1.00 33.23           H
ATOM   4314  N   VAL B  43       3.209  59.046   2.744  1.00 26.99           N
ATOM   4315  CA  VAL B  43       4.529  59.542   2.357  1.00 26.16           C
ATOM   4316  C   VAL B  43       4.936  60.676   3.274  1.00 30.62           C
ATOM   4317  O   VAL B  43       4.331  61.758   3.239  1.00 29.54           O
ATOM   4318  CB  VAL B  43       4.545  60.009   0.892  1.00 26.20           C
ATOM   4319  CG1 VAL B  43       5.900  60.616   0.536  1.00 28.00           C
ATOM   4320  CG2 VAL B  43       4.201  58.884  -0.055  1.00 27.40           C
ATOM   4321  H   VAL B  43       2.563  59.562   2.506  1.00 32.38           H
ATOM   4322  HA  VAL B  43       5.178  58.828   2.453  1.00 31.39           H
ATOM   4323  HB  VAL B  43       3.875  60.701   0.780  1.00 31.44           H
ATOM   4324 HG11 VAL B  43       5.885  60.902  -0.390  1.00 33.60           H
ATOM   4325 HG12 VAL B  43       6.066  61.377   1.115  1.00 33.60           H
ATOM   4326 HG13 VAL B  43       6.590  59.946   0.665  1.00 33.60           H
ATOM   4327 HG21 VAL B  43       4.223  59.221  -0.965  1.00 32.89           H
ATOM   4328 HG22 VAL B  43       4.853  58.173   0.050  1.00 32.89           H
ATOM   4329 HG23 VAL B  43       3.314  58.555   0.155  1.00 32.89           H
ATOM   4330  N   LEU B  44       6.020  60.456   4.038  1.00 25.62           N
ATOM   4331  CA  LEU B  44       6.584  61.465   4.930  1.00 27.05           C
ATOM   4332  C   LEU B  44       7.655  62.272   4.200  1.00 23.40           C
ATOM   4333  O   LEU B  44       7.998  61.993   3.054  1.00 26.20           O
ATOM   4334  CB  LEU B  44       7.167  60.825   6.208  1.00 25.81           C
ATOM   4335  CG  LEU B  44       6.244  59.926   7.030  1.00 27.91           C
ATOM   4336  CD1 LEU B  44       6.897  59.444   8.312  1.00 27.69           C
ATOM   4337  CD2 LEU B  44       4.932  60.662   7.306  1.00 28.75           C
ATOM   4338  H   LEU B  44       6.450  59.711   4.050  1.00 30.75           H
ATOM   4339  HA  LEU B  44       5.880  62.076   5.197  1.00 32.45           H
ATOM   4340  HB2 LEU B  44       7.933  60.288   5.952  1.00 30.97           H
ATOM   4341  HB3 LEU B  44       7.461  61.541   6.794  1.00 30.97           H
ATOM   4342  HG  LEU B  44       6.030  59.142   6.500  1.00 33.50           H
ATOM   4343 HD11 LEU B  44       6.271  58.880   8.792  1.00 33.23           H
ATOM   4344 HD12 LEU B  44       7.694  58.938   8.089  1.00 33.23           H
ATOM   4345 HD13 LEU B  44       7.133  60.212   8.854  1.00 33.23           H
ATOM   4346 HD21 LEU B  44       4.351  60.085   7.828  1.00 34.50           H
ATOM   4347 HD22 LEU B  44       5.124  61.473   7.801  1.00 34.50           H
ATOM   4348 HD23 LEU B  44       4.509  60.881   6.461  1.00 34.50           H
ATOM   4349  N   ASN B  45       8.165  63.305   4.879  1.00 28.20           N
ATOM   4350  CA  ASN B  45       9.153  64.274   4.392  1.00 30.76           C
ATOM   4351  C   ASN B  45      10.568  63.701   4.249  1.00 29.15           C
ATOM   4352  O   ASN B  45      11.505  64.157   4.919  1.00 26.24           O
ATOM   4353  CB  ASN B  45       9.204  65.482   5.336  1.00 34.05           C
ATOM   4354  CG  ASN B  45       9.877  66.671   4.705  1.00 28.93           C
ATOM   4355  OD1 ASN B  45       9.867  66.811   3.503  1.00 32.18           O
ATOM   4356  ND2 ASN B  45      10.512  67.496   5.503  1.00 34.55           N
ATOM   4357  H   ASN B  45       7.931  63.474   5.689  1.00 33.84           H
ATOM   4358  HA  ASN B  45       8.874  64.591   3.519  1.00 36.91           H
ATOM   4359  HB2 ASN B  45       8.299  65.739   5.572  1.00 40.86           H
ATOM   4360  HB3 ASN B  45       9.702  65.242   6.133  1.00 40.86           H
ATOM   4361 HD21 ASN B  45      10.909  68.187   5.180  1.00 41.46           H
ATOM   4362 HD22 ASN B  45      10.530  67.346   6.350  1.00 41.46           H
ATOM   4363  N   GLN B  46      10.741  62.737   3.351  1.00 27.08           N
ATOM   4364  CA  GLN B  46      12.049  62.148   3.083  1.00 31.10           C
ATOM   4365  C   GLN B  46      12.128  61.767   1.609  1.00 26.92           C
ATOM   4366  O   GLN B  46      11.099  61.533   0.955  1.00 26.87           O
ATOM   4367  CB  GLN B  46      12.332  60.917   3.963  1.00 26.79           C
ATOM   4368  CG  GLN B  46      12.860  61.161   5.376  1.00 33.98           C
ATOM   4369  CD  GLN B  46      14.298  61.725   5.427  1.00 45.61           C
ATOM   4370  OE1 GLN B  46      15.296  61.003   5.170  1.00 44.46           O
ATOM   4371  NE2 GLN B  46      14.415  63.013   5.792  1.00 50.45           N
ATOM   4372  H   GLN B  46      10.106  62.402   2.876  1.00 32.50           H
ATOM   4373  HA  GLN B  46      12.736  62.810   3.261  1.00 37.32           H
ATOM   4374  HB2 GLN B  46      11.506  60.416   4.052  1.00 32.15           H
ATOM   4375  HB3 GLN B  46      12.988  60.368   3.507  1.00 32.15           H
ATOM   4376  HG2 GLN B  46      12.278  61.797   5.820  1.00 40.78           H
ATOM   4377  HG3 GLN B  46      12.856  60.320   5.859  1.00 40.78           H
ATOM   4378 HE21 GLN B  46      13.713  63.473   5.981  1.00 60.54           H
ATOM   4379 HE22 GLN B  46      15.192  63.379   5.837  1.00 60.54           H
ATOM   4380  N   PRO B  47      13.325  61.635   1.059  1.00 29.89           N
ATOM   4381  CA  PRO B  47      13.450  61.130  -0.308  1.00 28.10           C
ATOM   4382  C   PRO B  47      12.874  59.719  -0.405  1.00 30.50           C
ATOM   4383  O   PRO B  47      12.905  58.938   0.555  1.00 30.23           O
ATOM   4384  CB  PRO B  47      14.960  61.175  -0.571  1.00 29.47           C
ATOM   4385  CG  PRO B  47      15.539  62.086   0.509  1.00 33.07           C
ATOM   4386  CD  PRO B  47      14.640  61.926   1.683  1.00 33.00           C
ATOM   4387  HA  PRO B  47      12.992  61.714  -0.932  1.00 33.72           H
ATOM   4388  HB2 PRO B  47      15.331  60.282  -0.499  1.00 35.36           H
ATOM   4389  HB3 PRO B  47      15.126  61.544  -1.453  1.00 35.36           H
ATOM   4390  HG2 PRO B  47      16.440  61.801   0.727  1.00 39.68           H
ATOM   4391  HG3 PRO B  47      15.535  63.004   0.198  1.00 39.68           H
ATOM   4392  HD2 PRO B  47      14.928  61.179   2.231  1.00 39.60           H
ATOM   4393  HD3 PRO B  47      14.599  62.749   2.194  1.00 39.60           H
ATOM   4394  N   LEU B  48      12.274  59.421  -1.554  1.00 25.44           N
ATOM   4395  CA  LEU B  48      11.598  58.149  -1.764  1.00 27.85           C
ATOM   4396  C   LEU B  48      12.575  57.089  -2.247  1.00 29.96           C
ATOM   4397  O   LEU B  48      13.407  57.347  -3.107  1.00 25.81           O
ATOM   4398  CB  LEU B  48      10.471  58.270  -2.784  1.00 31.46           C
ATOM   4399  CG  LEU B  48       9.170  58.950  -2.346  1.00 33.52           C
ATOM   4400  CD1 LEU B  48       8.542  58.304  -1.164  1.00 28.98           C
ATOM   4401  CD2 LEU B  48       9.440  60.415  -2.087  1.00 36.17           C
ATOM   4402  H   LEU B  48      12.246  59.946  -2.234  1.00 30.53           H
ATOM   4403  HA  LEU B  48      11.216  57.850  -0.924  1.00 33.42           H
ATOM   4404  HB2 LEU B  48      10.809  58.771  -3.542  1.00 37.75           H
ATOM   4405  HB3 LEU B  48      10.237  57.375  -3.075  1.00 37.75           H
ATOM   4406  HG  LEU B  48       8.535  58.897  -3.077  1.00 40.22           H
ATOM   4407 HD11 LEU B  48       7.727  58.780  -0.940  1.00 34.77           H
ATOM   4408 HD12 LEU B  48       8.338  57.381  -1.380  1.00 34.77           H
ATOM   4409 HD13 LEU B  48       9.162  58.340  -0.419  1.00 34.77           H
ATOM   4410 HD21 LEU B  48       8.615  60.843  -1.810  1.00 43.41           H
ATOM   4411 HD22 LEU B  48      10.105  60.493  -1.385  1.00 43.41           H
ATOM   4412 HD23 LEU B  48       9.768  60.824  -2.902  1.00 43.41           H
ATOM   4413  N   ASP B  49      12.424  55.891  -1.708  1.00 30.48           N
ATOM   4414  CA  ASP B  49      13.236  54.745  -2.064  1.00 29.71           C
ATOM   4415  C   ASP B  49      12.701  54.105  -3.336  1.00 34.98           C
ATOM   4416  O   ASP B  49      11.537  54.280  -3.703  1.00 28.42           O
ATOM   4417  CB  ASP B  49      13.208  53.712  -0.935  1.00 27.53           C
ATOM   4418  CG  ASP B  49      13.815  54.233   0.352  1.00 26.96           C
ATOM   4419  OD1 ASP B  49      14.940  54.779   0.321  1.00 25.76           O
ATOM   4420  OD2 ASP B  49      13.156  54.066   1.397  1.00 27.03           O1-
ATOM   4421  H   ASP B  49      11.833  55.713  -1.110  1.00 36.57           H
ATOM   4422  HA  ASP B  49      14.154  55.023  -2.214  1.00 35.65           H
ATOM   4423  HB2 ASP B  49      12.287  53.467  -0.754  1.00 33.03           H
ATOM   4424  HB3 ASP B  49      13.713  52.930  -1.209  1.00 33.03           H
ATOM   4425  N   ALA B  50      13.558  53.312  -3.979  1.00 29.97           N
ATOM   4426  CA  ALA B  50      13.171  52.597  -5.200  1.00 38.12           C
ATOM   4427  C   ALA B  50      11.839  51.859  -5.076  1.00 36.10           C
ATOM   4428  O   ALA B  50      11.115  51.713  -6.068  1.00 35.62           O
ATOM   4429  CB  ALA B  50      14.260  51.600  -5.582  1.00 34.48           C
ATOM   4430  H   ALA B  50      14.369  53.170  -3.730  1.00 35.96           H
ATOM   4431  HA  ALA B  50      13.088  53.237  -5.923  1.00 45.74           H
ATOM   4432  HB1 ALA B  50      13.992  51.134  -6.390  1.00 41.37           H
ATOM   4433  HB2 ALA B  50      15.088  52.081  -5.736  1.00 41.37           H
ATOM   4434  HB3 ALA B  50      14.375  50.966  -4.857  1.00 41.37           H
ATOM   4435  N   ARG B  51      11.511  51.343  -3.896  1.00 32.57           N
ATOM   4436  CA  ARG B  51      10.259  50.599  -3.747  1.00 32.53           C
ATOM   4437  C   ARG B  51       9.019  51.485  -3.892  1.00 32.12           C
ATOM   4438  O   ARG B  51       7.902  50.963  -3.948  1.00 28.48           O
ATOM   4439  CB  ARG B  51      10.222  49.889  -2.385  1.00 33.11           C
ATOM   4440  CG  ARG B  51      10.295  50.849  -1.225  1.00 30.79           C
ATOM   4441  CD  ARG B  51      10.251  50.120   0.142  1.00 28.86           C
ATOM   4442  NE  ARG B  51      11.401  49.210   0.293  1.00 29.05           N
ATOM   4443  CZ  ARG B  51      12.568  49.540   0.852  1.00 31.83           C
ATOM   4444  NH1 ARG B  51      13.551  48.657   0.872  1.00 32.42           N
ATOM   4445  NH2 ARG B  51      12.780  50.746   1.376  1.00 27.29           N1+
ATOM   4446  H   ARG B  51      11.982  51.406  -3.180  1.00 39.09           H
ATOM   4447  HA  ARG B  51      10.218  49.918  -4.437  1.00 39.04           H
ATOM   4448  HB2 ARG B  51       9.393  49.391  -2.311  1.00 39.73           H
ATOM   4449  HB3 ARG B  51      10.979  49.285  -2.323  1.00 39.73           H
ATOM   4450  HG2 ARG B  51      11.126  51.346  -1.275  1.00 36.94           H
ATOM   4451  HG3 ARG B  51       9.540  51.457  -1.267  1.00 36.94           H
ATOM   4452  HD2 ARG B  51      10.283  50.775   0.857  1.00 34.63           H
ATOM   4453  HD3 ARG B  51       9.437  49.596   0.200  1.00 34.63           H
ATOM   4454  HE  ARG B  51      11.314  48.406  -0.001  1.00 34.85           H
ATOM   4455 HH11 ARG B  51      13.427  47.870   0.549  1.00 38.90           H
ATOM   4456 HH12 ARG B  51      14.297  48.853   1.252  1.00 38.90           H
ATOM   4457 HH21 ARG B  51      12.158  51.339   1.354  1.00 32.75           H
ATOM   4458 HH22 ARG B  51      13.539  50.931   1.735  1.00 32.75           H
ATOM   4459  N   PHE B  52       9.191  52.803  -3.935  1.00 31.86           N
ATOM   4460  CA  PHE B  52       8.042  53.701  -3.963  1.00 30.14           C
ATOM   4461  C   PHE B  52       7.062  53.366  -5.093  1.00 35.82           C
ATOM   4462  O   PHE B  52       5.849  53.267  -4.869  1.00 29.06           O
ATOM   4463  CB  PHE B  52       8.526  55.130  -4.109  1.00 34.84           C
ATOM   4464  CG  PHE B  52       7.428  56.071  -4.502  1.00 29.80           C
ATOM   4465  CD1 PHE B  52       6.513  56.520  -3.540  1.00 33.96           C
ATOM   4466  CD2 PHE B  52       7.259  56.443  -5.829  1.00 34.37           C
ATOM   4467  CE1 PHE B  52       5.462  57.350  -3.902  1.00 33.88           C
ATOM   4468  CE2 PHE B  52       6.238  57.279  -6.202  1.00 34.24           C
ATOM   4469  CZ  PHE B  52       5.333  57.745  -5.244  1.00 39.72           C
ATOM   4470  H   PHE B  52       9.954  53.199  -3.948  1.00 38.23           H
ATOM   4471  HA  PHE B  52       7.565  53.630  -3.121  1.00 36.17           H
ATOM   4472  HB2 PHE B  52       8.889  55.429  -3.261  1.00 41.81           H
ATOM   4473  HB3 PHE B  52       9.211  55.163  -4.795  1.00 41.81           H
ATOM   4474  HD1 PHE B  52       6.608  56.256  -2.654  1.00 40.75           H
ATOM   4475  HD2 PHE B  52       7.861  56.140  -6.469  1.00 41.24           H
ATOM   4476  HE1 PHE B  52       4.866  57.664  -3.260  1.00 40.66           H
ATOM   4477  HE2 PHE B  52       6.146  57.533  -7.092  1.00 41.09           H
ATOM   4478  HZ  PHE B  52       4.638  58.308  -5.497  1.00 47.66           H
ATOM   4479  N   ARG B  53       7.559  53.230  -6.332  1.00 34.49           N
ATOM   4480  CA  ARG B  53       6.635  53.165  -7.466  1.00 34.54           C
ATOM   4481  C   ARG B  53       5.650  52.008  -7.320  1.00 37.32           C
ATOM   4482  O   ARG B  53       4.435  52.182  -7.472  1.00 36.30           O
ATOM   4483  CB  ARG B  53       7.413  53.066  -8.778  1.00 41.64           C
ATOM   4484  CG  ARG B  53       6.525  53.242 -10.014  1.00 49.19           C
ATOM   4485  CD  ARG B  53       7.318  53.154 -11.322  1.00 50.40           C
ATOM   4486  NE  ARG B  53       6.616  53.858 -12.404  1.00 56.30           N
ATOM   4487  CZ  ARG B  53       6.752  55.161 -12.675  1.00 50.28           C
ATOM   4488  NH1 ARG B  53       7.567  55.935 -11.967  1.00 54.81           N
ATOM   4489  NH2 ARG B  53       6.068  55.701 -13.672  1.00 59.19           N1+
ATOM   4490  H   ARG B  53       8.394  53.175  -6.533  1.00 41.38           H
ATOM   4491  HA  ARG B  53       6.120  53.987  -7.492  1.00 41.44           H
ATOM   4492  HB2 ARG B  53       8.091  53.760  -8.796  1.00 49.97           H
ATOM   4493  HB3 ARG B  53       7.832  52.193  -8.832  1.00 49.97           H
ATOM   4494  HG2 ARG B  53       5.853  52.543 -10.022  1.00 59.02           H
ATOM   4495  HG3 ARG B  53       6.100  54.113  -9.977  1.00 59.02           H
ATOM   4496  HD2 ARG B  53       8.187  53.568 -11.201  1.00 60.48           H
ATOM   4497  HD3 ARG B  53       7.419  52.224 -11.576  1.00 60.48           H
ATOM   4498  HE  ARG B  53       6.080  53.400 -12.898  1.00 67.56           H
ATOM   4499 HH11 ARG B  53       8.018  55.601 -11.316  1.00 65.78           H
ATOM   4500 HH12 ARG B  53       7.642  56.770 -12.159  1.00 65.78           H
ATOM   4501 HH21 ARG B  53       5.537  55.214 -14.142  1.00 71.03           H
ATOM   4502 HH22 ARG B  53       6.156  56.537 -13.851  1.00 71.03           H
ATOM   4503  N   HIS B  54       6.143  50.820  -7.012  1.00 31.43           N
ATOM   4504  CA  HIS B  54       5.236  49.682  -6.892  1.00 42.53           C
ATOM   4505  C   HIS B  54       4.305  49.836  -5.696  1.00 38.42           C
ATOM   4506  O   HIS B  54       3.136  49.441  -5.758  1.00 37.94           O
ATOM   4507  CB  HIS B  54       6.045  48.382  -6.792  1.00 47.18           C
ATOM   4508  CG  HIS B  54       5.240  47.187  -6.376  1.00 49.04           C
ATOM   4509  ND1 HIS B  54       5.360  46.608  -5.123  1.00 54.75           N
ATOM   4510  CD2 HIS B  54       4.321  46.451  -7.049  1.00 48.92           C
ATOM   4511  CE1 HIS B  54       4.539  45.574  -5.045  1.00 52.49           C
ATOM   4512  NE2 HIS B  54       3.893  45.463  -6.196  1.00 50.84           N
ATOM   4513  H   HIS B  54       6.973  50.645  -6.870  1.00 37.72           H
ATOM   4514  HA  HIS B  54       4.689  49.631  -7.691  1.00 51.04           H
ATOM   4515  HB2 HIS B  54       6.751  48.504  -6.138  1.00 56.61           H
ATOM   4516  HB3 HIS B  54       6.432  48.189  -7.660  1.00 56.61           H
ATOM   4517  HD1 HIS B  54       5.881  46.879  -4.495  1.00 65.70           H
ATOM   4518  HD2 HIS B  54       4.025  46.597  -7.919  1.00 58.70           H
ATOM   4519  HE1 HIS B  54       4.429  45.023  -4.304  1.00 62.98           H
ATOM   4520  N   LEU B  55       4.798  50.399  -4.590  1.00 37.49           N
ATOM   4521  CA  LEU B  55       3.937  50.543  -3.426  1.00 35.13           C
ATOM   4522  C   LEU B  55       2.791  51.488  -3.740  1.00 36.02           C
ATOM   4523  O   LEU B  55       1.640  51.226  -3.387  1.00 37.45           O
ATOM   4524  CB  LEU B  55       4.744  51.046  -2.217  1.00 34.83           C
ATOM   4525  CG  LEU B  55       5.530  49.973  -1.442  1.00 37.15           C
ATOM   4526  CD1 LEU B  55       6.459  50.612  -0.405  1.00 33.56           C
ATOM   4527  CD2 LEU B  55       4.595  49.059  -0.739  1.00 38.17           C
ATOM   4528  H   LEU B  55       5.600  50.695  -4.494  1.00 44.98           H
ATOM   4529  HA  LEU B  55       3.562  49.677  -3.199  1.00 42.15           H
ATOM   4530  HB2 LEU B  55       5.384  51.704  -2.530  1.00 41.79           H
ATOM   4531  HB3 LEU B  55       4.130  51.463  -1.592  1.00 41.79           H
ATOM   4532  HG  LEU B  55       6.067  49.452  -2.059  1.00 44.58           H
ATOM   4533 HD11 LEU B  55       6.938  49.910   0.064  1.00 40.27           H
ATOM   4534 HD12 LEU B  55       7.087  51.194  -0.861  1.00 40.27           H
ATOM   4535 HD13 LEU B  55       5.926  51.125   0.222  1.00 40.27           H
ATOM   4536 HD21 LEU B  55       5.108  48.392  -0.258  1.00 45.80           H
ATOM   4537 HD22 LEU B  55       4.057  49.576  -0.118  1.00 45.80           H
ATOM   4538 HD23 LEU B  55       4.023  48.629  -1.394  1.00 45.80           H
ATOM   4539  N   TRP B  56       3.089  52.578  -4.436  1.00 35.33           N
ATOM   4540  CA  TRP B  56       2.029  53.499  -4.830  1.00 39.42           C
ATOM   4541  C   TRP B  56       1.011  52.813  -5.734  1.00 42.38           C
ATOM   4542  O   TRP B  56      -0.202  52.979  -5.559  1.00 35.51           O
ATOM   4543  CB  TRP B  56       2.644  54.690  -5.531  1.00 33.33           C
ATOM   4544  CG  TRP B  56       1.616  55.669  -5.984  1.00 42.49           C
ATOM   4545  CD1 TRP B  56       0.749  55.534  -7.050  1.00 41.22           C
ATOM   4546  CD2 TRP B  56       1.327  56.927  -5.387  1.00 35.26           C
ATOM   4547  NE1 TRP B  56      -0.052  56.655  -7.147  1.00 38.66           N
ATOM   4548  CE2 TRP B  56       0.284  57.524  -6.142  1.00 40.12           C
ATOM   4549  CE3 TRP B  56       1.848  57.620  -4.297  1.00 37.21           C
ATOM   4550  CZ2 TRP B  56      -0.254  58.758  -5.815  1.00 36.28           C
ATOM   4551  CZ3 TRP B  56       1.326  58.855  -3.993  1.00 38.57           C
ATOM   4552  CH2 TRP B  56       0.287  59.417  -4.758  1.00 38.78           C
ATOM   4553  H   TRP B  56       3.879  52.805  -4.688  1.00 42.39           H
ATOM   4554  HA  TRP B  56       1.568  53.816  -4.037  1.00 47.30           H
ATOM   4555  HB2 TRP B  56       3.244  55.144  -4.919  1.00 39.99           H
ATOM   4556  HB3 TRP B  56       3.133  54.382  -6.310  1.00 39.99           H
ATOM   4557  HD1 TRP B  56       0.714  54.802  -7.622  1.00 49.46           H
ATOM   4558  HE1 TRP B  56      -0.665  56.783  -7.736  1.00 46.39           H
ATOM   4559  HE3 TRP B  56       2.537  57.258  -3.789  1.00 44.66           H
ATOM   4560  HZ2 TRP B  56      -0.933  59.138  -6.324  1.00 43.54           H
ATOM   4561  HZ3 TRP B  56       1.664  59.327  -3.267  1.00 46.28           H
ATOM   4562  HH2 TRP B  56      -0.050  60.252  -4.523  1.00 46.54           H
ATOM   4563  N   LYS B  57       1.492  52.020  -6.697  1.00 46.38           N
ATOM   4564  CA  LYS B  57       0.612  51.467  -7.713  1.00 45.36           C
ATOM   4565  C   LYS B  57      -0.501  50.667  -7.065  1.00 42.18           C
ATOM   4566  O   LYS B  57      -1.676  50.844  -7.399  1.00 43.17           O
ATOM   4567  CB  LYS B  57       1.408  50.604  -8.702  1.00 46.54           C
ATOM   4568  CG  LYS B  57       0.557  49.962  -9.825  1.00 50.75           C
ATOM   4569  CD  LYS B  57       1.371  48.975 -10.678  1.00 58.05           C
ATOM   4570  CE  LYS B  57       0.477  48.142 -11.610  1.00 58.59           C
ATOM   4571  NZ  LYS B  57       1.291  47.147 -12.418  1.00 65.78           N1+
ATOM   4572  H   LYS B  57       2.318  51.793  -6.779  1.00 55.66           H
ATOM   4573  HA  LYS B  57       0.207  52.195  -8.210  1.00 54.43           H
ATOM   4574  HB2 LYS B  57       2.083  51.159  -9.124  1.00 55.85           H
ATOM   4575  HB3 LYS B  57       1.837  49.886  -8.211  1.00 55.85           H
ATOM   4576  HG2 LYS B  57      -0.183  49.478  -9.426  1.00 60.90           H
ATOM   4577  HG3 LYS B  57       0.223  50.661 -10.409  1.00 60.90           H
ATOM   4578  HD2 LYS B  57       1.999  49.470 -11.226  1.00 69.66           H
ATOM   4579  HD3 LYS B  57       1.846  48.365 -10.092  1.00 69.66           H
ATOM   4580  HE2 LYS B  57      -0.167  47.648 -11.079  1.00 70.31           H
ATOM   4581  HE3 LYS B  57       0.019  48.734 -12.228  1.00 70.31           H
ATOM   4582  HZ1 LYS B  57       0.755  46.676 -12.950  1.00 78.93           H
ATOM   4583  HZ2 LYS B  57       1.889  47.577 -12.918  1.00 78.93           H
ATOM   4584  HZ3 LYS B  57       1.719  46.589 -11.872  1.00 78.93           H
ATOM   4585  N   LYS B  58      -0.155  49.808  -6.107  1.00 40.60           N
ATOM   4586  CA  LYS B  58      -1.109  48.855  -5.552  1.00 43.90           C
ATOM   4587  C   LYS B  58      -1.740  49.302  -4.239  1.00 40.99           C
ATOM   4588  O   LYS B  58      -2.530  48.545  -3.659  1.00 40.59           O
ATOM   4589  CB  LYS B  58      -0.443  47.480  -5.397  1.00 45.00           C
ATOM   4590  CG  LYS B  58      -0.331  46.774  -6.752  1.00 52.55           C
ATOM   4591  CD  LYS B  58       0.092  45.332  -6.640  1.00 59.73           C
ATOM   4592  CE  LYS B  58       0.588  44.824  -8.013  1.00 64.63           C
ATOM   4593  NZ  LYS B  58       1.260  43.471  -7.927  1.00 64.55           N1+
ATOM   4594  H   LYS B  58       0.631  49.758  -5.760  1.00 48.72           H
ATOM   4595  HA  LYS B  58      -1.831  48.749  -6.191  1.00 52.68           H
ATOM   4596  HB2 LYS B  58       0.451  47.593  -5.036  1.00 54.00           H
ATOM   4597  HB3 LYS B  58      -0.978  46.927  -4.807  1.00 54.00           H
ATOM   4598  HG2 LYS B  58      -1.196  46.798  -7.191  1.00 63.06           H
ATOM   4599  HG3 LYS B  58       0.327  47.237  -7.294  1.00 63.06           H
ATOM   4600  HD2 LYS B  58       0.817  45.254  -6.001  1.00 71.67           H
ATOM   4601  HD3 LYS B  58      -0.665  44.791  -6.365  1.00 71.67           H
ATOM   4602  HE2 LYS B  58      -0.170  44.745  -8.613  1.00 77.56           H
ATOM   4603  HE3 LYS B  58       1.230  45.456  -8.371  1.00 77.56           H
ATOM   4604  HZ1 LYS B  58       1.530  43.214  -8.735  1.00 77.46           H
ATOM   4605  HZ2 LYS B  58       1.966  43.516  -7.386  1.00 77.46           H
ATOM   4606  HZ3 LYS B  58       0.689  42.868  -7.607  1.00 77.46           H
ATOM   4607  N   ALA B  59      -1.437  50.508  -3.763  1.00 37.34           N
ATOM   4608  CA  ALA B  59      -2.149  51.055  -2.613  1.00 37.65           C
ATOM   4609  C   ALA B  59      -3.612  51.340  -2.934  1.00 46.17           C
ATOM   4610  O   ALA B  59      -3.951  51.872  -3.999  1.00 36.86           O
ATOM   4611  CB  ALA B  59      -1.507  52.349  -2.138  1.00 34.80           C
ATOM   4612  H   ALA B  59      -0.829  51.024  -4.084  1.00 44.80           H
ATOM   4613  HA  ALA B  59      -2.117  50.416  -1.885  1.00 45.18           H
ATOM   4614  HB1 ALA B  59      -2.003  52.685  -1.376  1.00 41.76           H
ATOM   4615  HB2 ALA B  59      -0.588  52.170  -1.883  1.00 41.76           H
ATOM   4616  HB3 ALA B  59      -1.531  52.996  -2.860  1.00 41.76           H
ATOM   4617  N   LEU B  60      -4.463  51.024  -1.961  1.00 38.85           N
ATOM   4618  CA  LEU B  60      -5.862  51.446  -1.959  1.00 43.12           C
ATOM   4619  C   LEU B  60      -6.029  52.966  -1.928  1.00 44.98           C
ATOM   4620  O   LEU B  60      -6.968  53.506  -2.524  1.00 44.86           O
ATOM   4621  CB  LEU B  60      -6.530  50.857  -0.731  1.00 39.76           C
ATOM   4622  CG  LEU B  60      -7.931  50.339  -0.823  1.00 52.76           C
ATOM   4623  CD1 LEU B  60      -8.285  49.900   0.596  1.00 54.81           C
ATOM   4624  CD2 LEU B  60      -8.817  51.440  -1.355  1.00 55.26           C
ATOM   4625  H   LEU B  60      -4.248  50.554  -1.273  1.00 46.62           H
ATOM   4626  HA  LEU B  60      -6.308  51.102  -2.750  1.00 51.74           H
ATOM   4627  HB2 LEU B  60      -5.982  50.117  -0.427  1.00 47.72           H
ATOM   4628  HB3 LEU B  60      -6.535  51.543  -0.045  1.00 47.72           H
ATOM   4629  HG  LEU B  60      -7.970  49.574  -1.418  1.00 63.31           H
ATOM   4630 HD11 LEU B  60      -9.190  49.551   0.601  1.00 65.78           H
ATOM   4631 HD12 LEU B  60      -7.662  49.211   0.877  1.00 65.78           H
ATOM   4632 HD13 LEU B  60      -8.221  50.666   1.188  1.00 65.78           H
ATOM   4633 HD21 LEU B  60      -9.727  51.110  -1.417  1.00 66.32           H
ATOM   4634 HD22 LEU B  60      -8.779  52.196  -0.748  1.00 66.32           H
ATOM   4635 HD23 LEU B  60      -8.500  51.704  -2.232  1.00 66.32           H
ATOM   4636  N   LEU B  61      -5.172  53.662  -1.191  1.00 39.01           N
ATOM   4637  CA  LEU B  61      -5.313  55.087  -0.924  1.00 38.76           C
ATOM   4638  C   LEU B  61      -3.921  55.603  -0.584  1.00 36.29           C
ATOM   4639  O   LEU B  61      -3.199  54.945   0.168  1.00 35.52           O
ATOM   4640  CB  LEU B  61      -6.294  55.319   0.236  1.00 40.59           C
ATOM   4641  CG  LEU B  61      -6.785  56.723   0.544  1.00 45.79           C
ATOM   4642  CD1 LEU B  61      -8.022  56.657   1.479  1.00 48.47           C
ATOM   4643  CD2 LEU B  61      -5.699  57.559   1.185  1.00 44.89           C
ATOM   4644  H   LEU B  61      -4.476  53.317  -0.822  1.00 46.81           H
ATOM   4645  HA  LEU B  61      -5.639  55.545  -1.714  1.00 46.51           H
ATOM   4646  HB2 LEU B  61      -7.083  54.784   0.061  1.00 48.71           H
ATOM   4647  HB3 LEU B  61      -5.870  54.993   1.046  1.00 48.71           H
ATOM   4648  HG  LEU B  61      -7.052  57.155  -0.283  1.00 54.95           H
ATOM   4649 HD11 LEU B  61      -8.324  57.560   1.667  1.00 58.16           H
ATOM   4650 HD12 LEU B  61      -8.726  56.158   1.037  1.00 58.16           H
ATOM   4651 HD13 LEU B  61      -7.770  56.215   2.305  1.00 58.16           H
ATOM   4652 HD21 LEU B  61      -6.049  58.446   1.366  1.00 53.87           H
ATOM   4653 HD22 LEU B  61      -5.424  57.137   2.014  1.00 53.87           H
ATOM   4654 HD23 LEU B  61      -4.946  57.619   0.577  1.00 53.87           H
ATOM   4655  N   ARG B  62      -3.532  56.733  -1.168  1.00 31.37           N
ATOM   4656  CA  ARG B  62      -2.216  57.311  -0.955  1.00 33.35           C
ATOM   4657  C   ARG B  62      -2.372  58.713  -0.396  1.00 39.10           C
ATOM   4658  O   ARG B  62      -3.248  59.472  -0.816  1.00 32.89           O
ATOM   4659  CB  ARG B  62      -1.377  57.371  -2.240  1.00 34.27           C
ATOM   4660  CG  ARG B  62      -1.313  56.095  -3.026  1.00 35.26           C
ATOM   4661  CD  ARG B  62      -2.433  55.989  -4.066  1.00 41.64           C
ATOM   4662  NE  ARG B  62      -2.296  54.803  -4.901  1.00 42.92           N
ATOM   4663  CZ  ARG B  62      -3.131  54.487  -5.888  1.00 46.80           C
ATOM   4664  NH1 ARG B  62      -4.163  55.281  -6.158  1.00 46.13           N
ATOM   4665  NH2 ARG B  62      -2.931  53.386  -6.607  1.00 46.25           N1+
ATOM   4666  H   ARG B  62      -4.025  57.190  -1.704  1.00 37.65           H
ATOM   4667  HA  ARG B  62      -1.735  56.776  -0.304  1.00 40.02           H
ATOM   4668  HB2 ARG B  62      -1.753  58.052  -2.820  1.00 41.13           H
ATOM   4669  HB3 ARG B  62      -0.469  57.613  -2.002  1.00 41.13           H
ATOM   4670  HG2 ARG B  62      -0.464  56.053  -3.493  1.00 42.32           H
ATOM   4671  HG3 ARG B  62      -1.396  55.344  -2.417  1.00 42.32           H
ATOM   4672  HD2 ARG B  62      -3.288  55.939  -3.609  1.00 49.97           H
ATOM   4673  HD3 ARG B  62      -2.407  56.769  -4.642  1.00 49.97           H
ATOM   4674  HE  ARG B  62      -1.596  54.314  -4.794  1.00 51.51           H
ATOM   4675 HH11 ARG B  62      -4.291  55.994  -5.694  1.00 55.36           H
ATOM   4676 HH12 ARG B  62      -4.705  55.080  -6.796  1.00 55.36           H
ATOM   4677 HH21 ARG B  62      -2.263  52.873  -6.432  1.00 55.50           H
ATOM   4678 HH22 ARG B  62      -3.472  53.184  -7.244  1.00 55.50           H
ATOM   4679  N   ALA B  63      -1.512  59.064   0.555  1.00 33.95           N
ATOM   4680  CA  ALA B  63      -1.573  60.374   1.164  1.00 30.38           C
ATOM   4681  C   ALA B  63      -0.166  60.857   1.370  1.00 33.97           C
ATOM   4682  O   ALA B  63       0.760  60.060   1.511  1.00 29.76           O
ATOM   4683  CB  ALA B  63      -2.320  60.334   2.498  1.00 36.43           C
ATOM   4684  H   ALA B  63      -0.887  58.559   0.861  1.00 40.75           H
ATOM   4685  HA  ALA B  63      -2.030  60.990   0.570  1.00 36.45           H
ATOM   4686  HB1 ALA B  63      -2.340  61.227   2.875  1.00 43.71           H
ATOM   4687  HB2 ALA B  63      -3.224  60.019   2.343  1.00 43.71           H
ATOM   4688  HB3 ALA B  63      -1.857  59.731   3.100  1.00 43.71           H
ATOM   4689  N   CYS B  64      -0.031  62.169   1.460  1.00 30.99           N
ATOM   4690  CA  CYS B  64       1.213  62.800   1.862  1.00 28.87           C
ATOM   4691  C   CYS B  64       1.020  63.532   3.182  1.00 40.07           C
ATOM   4692  O   CYS B  64      -0.045  64.119   3.450  1.00 35.25           O
ATOM   4693  CB  CYS B  64       1.744  63.791   0.840  1.00 30.69           C
ATOM   4694  SG  CYS B  64       2.200  63.049  -0.728  1.00 33.26           S
ATOM   4695  H   CYS B  64      -0.661  62.729   1.290  1.00 37.19           H
ATOM   4696  HA  CYS B  64       1.887  62.115   1.994  1.00 34.65           H
ATOM   4697  HB2 CYS B  64       1.059  64.455   0.665  1.00 36.83           H
ATOM   4698  HB3 CYS B  64       2.534  64.221   1.204  1.00 36.83           H
ATOM   4699  HG  CYS B  64       2.604  63.907  -1.463  1.00 39.92           H
ATOM   4700  N   ALA B  65       2.068  63.523   3.993  1.00 29.84           N
ATOM   4701  CA  ALA B  65       2.120  64.345   5.186  1.00 30.74           C
ATOM   4702  C   ALA B  65       3.147  65.436   4.973  1.00 35.07           C
ATOM   4703  O   ALA B  65       4.298  65.153   4.649  1.00 30.31           O
ATOM   4704  CB  ALA B  65       2.489  63.522   6.420  1.00 30.64           C
ATOM   4705  H   ALA B  65       2.770  63.041   3.870  1.00 35.81           H
ATOM   4706  HA  ALA B  65       1.255  64.757   5.336  1.00 36.89           H
ATOM   4707  HB1 ALA B  65       2.513  64.107   7.193  1.00 36.76           H
ATOM   4708  HB2 ALA B  65       1.821  62.830   6.549  1.00 36.76           H
ATOM   4709  HB3 ALA B  65       3.361  63.119   6.282  1.00 36.76           H
ATOM   4710  N   ASP B  66       2.741  66.681   5.194  1.00 32.83           N
ATOM   4711  CA  ASP B  66       3.632  67.837   5.069  1.00 33.53           C
ATOM   4712  C   ASP B  66       4.541  67.777   3.837  1.00 33.57           C
ATOM   4713  O   ASP B  66       4.049  67.579   2.728  1.00 31.69           O
ATOM   4714  CB  ASP B  66       4.393  68.034   6.411  1.00 36.44           C
ATOM   4715  CG  ASP B  66       5.881  67.525   6.470  1.00 49.23           C
ATOM   4716  OD1 ASP B  66       6.169  66.562   7.262  1.00 62.85           O
ATOM   4717  OD2 ASP B  66       6.791  68.159   5.848  1.00 30.74           O1-
ATOM   4718  H   ASP B  66       1.939  66.889   5.423  1.00 39.40           H
ATOM   4719  HA  ASP B  66       3.073  68.621   4.955  1.00 40.24           H
ATOM   4720  HB2 ASP B  66       4.407  68.983   6.613  1.00 43.73           H
ATOM   4721  HB3 ASP B  66       3.903  67.568   7.107  1.00 43.73           H
ATOM   4722  N   GLY B  67       5.805  68.148   3.981  1.00 31.89           N
ATOM   4723  CA  GLY B  67       6.833  68.018   2.985  1.00 32.79           C
ATOM   4724  C   GLY B  67       6.885  66.750   2.168  1.00 32.05           C
ATOM   4725  O   GLY B  67       7.489  66.770   1.088  1.00 32.64           O
ATOM   4726  H   GLY B  67       6.101  68.502   4.707  1.00 38.27           H
ATOM   4727  HA2 GLY B  67       6.745  68.757   2.363  1.00 39.35           H
ATOM   4728  HA3 GLY B  67       7.693  68.110   3.425  1.00 39.35           H
ATOM   4729  N   GLY B  68       6.322  65.635   2.651  1.00 29.17           N
ATOM   4730  CA  GLY B  68       6.196  64.473   1.772  1.00 31.87           C
ATOM   4731  C   GLY B  68       5.674  64.846   0.394  1.00 34.48           C
ATOM   4732  O   GLY B  68       6.111  64.303  -0.621  1.00 29.90           O
ATOM   4733  H   GLY B  68       6.018  65.530   3.448  1.00 35.01           H
ATOM   4734  HA2 GLY B  68       7.062  64.050   1.669  1.00 38.24           H
ATOM   4735  HA3 GLY B  68       5.585  63.832   2.169  1.00 38.24           H
ATOM   4736  N   ALA B  69       4.771  65.828   0.334  1.00 29.55           N
ATOM   4737  CA  ALA B  69       4.237  66.253  -0.957  1.00 30.16           C
ATOM   4738  C   ALA B  69       5.311  66.882  -1.838  1.00 30.87           C
ATOM   4739  O   ALA B  69       5.275  66.745  -3.073  1.00 29.86           O
ATOM   4740  CB  ALA B  69       3.079  67.250  -0.763  1.00 30.88           C
ATOM   4741  H   ALA B  69       4.459  66.255   1.013  1.00 35.46           H
ATOM   4742  HA  ALA B  69       3.887  65.477  -1.422  1.00 36.19           H
ATOM   4743  HB1 ALA B  69       2.743  67.516  -1.633  1.00 37.06           H
ATOM   4744  HB2 ALA B  69       2.375  66.821  -0.253  1.00 37.06           H
ATOM   4745  HB3 ALA B  69       3.409  68.027  -0.284  1.00 37.06           H
ATOM   4746  N   ASN B  70       6.270  67.583  -1.239  1.00 32.03           N
ATOM   4747  CA  ASN B  70       7.369  68.130  -2.036  1.00 36.12           C
ATOM   4748  C   ASN B  70       8.186  67.026  -2.689  1.00 34.53           C
ATOM   4749  O   ASN B  70       8.528  67.102  -3.884  1.00 33.25           O
ATOM   4750  CB  ASN B  70       8.278  68.984  -1.160  1.00 30.72           C
ATOM   4751  CG  ASN B  70       7.583  70.172  -0.586  1.00 39.15           C
ATOM   4752  OD1 ASN B  70       6.651  70.723  -1.191  1.00 36.25           O
ATOM   4753  ND2 ASN B  70       8.048  70.600   0.588  1.00 36.82           N
ATOM   4754  H   ASN B  70       6.310  67.753  -0.397  1.00 38.44           H
ATOM   4755  HA  ASN B  70       7.006  68.693  -2.737  1.00 43.34           H
ATOM   4756  HB2 ASN B  70       8.605  68.444  -0.423  1.00 36.87           H
ATOM   4757  HB3 ASN B  70       9.023  69.302  -1.694  1.00 36.87           H
ATOM   4758 HD21 ASN B  70       7.689  71.281   0.971  1.00 44.18           H
ATOM   4759 HD22 ASN B  70       8.708  70.195   0.963  1.00 44.18           H
ATOM   4760  N   HIS B  71       8.556  66.006  -1.903  1.00 31.97           N
ATOM   4761  CA  HIS B  71       9.345  64.908  -2.456  1.00 30.67           C
ATOM   4762  C   HIS B  71       8.580  64.188  -3.541  1.00 28.13           C
ATOM   4763  O   HIS B  71       9.165  63.792  -4.560  1.00 32.56           O
ATOM   4764  CB  HIS B  71       9.770  63.949  -1.343  1.00 31.26           C
ATOM   4765  CG  HIS B  71      10.746  64.557  -0.389  1.00 25.94           C
ATOM   4766  ND1 HIS B  71      12.105  64.589  -0.618  1.00 28.61           N
ATOM   4767  CD2 HIS B  71      10.550  65.197   0.788  1.00 30.18           C
ATOM   4768  CE1 HIS B  71      12.706  65.218   0.376  1.00 30.97           C
ATOM   4769  NE2 HIS B  71      11.782  65.594   1.246  1.00 30.35           N
ATOM   4770  H   HIS B  71       8.367  65.930  -1.067  1.00 38.36           H
ATOM   4771  HA  HIS B  71      10.150  65.273  -2.855  1.00 36.80           H
ATOM   4772  HB2 HIS B  71      10.187  63.170  -1.742  1.00 37.51           H
ATOM   4773  HB3 HIS B  71       8.985  63.684  -0.840  1.00 37.51           H
ATOM   4774  HD2 HIS B  71       9.732  65.341   1.207  1.00 36.22           H
ATOM   4775  HE1 HIS B  71      13.622  65.360   0.457  1.00 37.16           H
ATOM   4776  HE2 HIS B  71      11.930  66.014   1.982  1.00 36.42           H
ATOM   4777  N   LEU B  72       7.269  64.012  -3.354  1.00 27.13           N
ATOM   4778  CA  LEU B  72       6.463  63.341  -4.364  1.00 29.83           C
ATOM   4779  C   LEU B  72       6.468  64.145  -5.650  1.00 32.15           C
ATOM   4780  O   LEU B  72       6.804  63.644  -6.726  1.00 31.09           O
ATOM   4781  CB  LEU B  72       5.036  63.153  -3.860  1.00 28.15           C
ATOM   4782  CG  LEU B  72       4.033  62.430  -4.755  1.00 33.75           C
ATOM   4783  CD1 LEU B  72       4.434  61.031  -5.038  1.00 29.03           C
ATOM   4784  CD2 LEU B  72       2.636  62.441  -4.057  1.00 34.51           C
ATOM   4785  H   LEU B  72       6.833  64.270  -2.660  1.00 32.55           H
ATOM   4786  HA  LEU B  72       6.840  62.466  -4.548  1.00 35.79           H
ATOM   4787  HB2 LEU B  72       5.079  62.655  -3.029  1.00 33.77           H
ATOM   4788  HB3 LEU B  72       4.667  64.032  -3.681  1.00 33.77           H
ATOM   4789  HG  LEU B  72       3.957  62.903  -5.599  1.00 40.50           H
ATOM   4790 HD11 LEU B  72       3.766  60.621  -5.608  1.00 34.84           H
ATOM   4791 HD12 LEU B  72       5.295  61.035  -5.486  1.00 34.84           H
ATOM   4792 HD13 LEU B  72       4.499  60.546  -4.201  1.00 34.84           H
ATOM   4793 HD21 LEU B  72       1.996  61.982  -4.624  1.00 41.42           H
ATOM   4794 HD22 LEU B  72       2.706  61.987  -3.203  1.00 41.42           H
ATOM   4795 HD23 LEU B  72       2.358  63.360  -3.921  1.00 41.42           H
ATOM   4796  N   TYR B  73       6.104  65.410  -5.541  1.00 34.66           N
ATOM   4797  CA  TYR B  73       6.014  66.293  -6.694  1.00 34.34           C
ATOM   4798  C   TYR B  73       7.317  66.294  -7.486  1.00 37.67           C
ATOM   4799  O   TYR B  73       7.322  66.146  -8.722  1.00 35.42           O
ATOM   4800  CB  TYR B  73       5.671  67.685  -6.170  1.00 38.19           C
ATOM   4801  CG  TYR B  73       5.541  68.795  -7.202  1.00 38.04           C
ATOM   4802  CD1 TYR B  73       4.323  69.055  -7.840  1.00 43.24           C
ATOM   4803  CD2 TYR B  73       6.617  69.612  -7.492  1.00 38.36           C
ATOM   4804  CE1 TYR B  73       4.211  70.088  -8.768  1.00 43.31           C
ATOM   4805  CE2 TYR B  73       6.508  70.645  -8.408  1.00 35.87           C
ATOM   4806  CZ  TYR B  73       5.310  70.877  -9.034  1.00 38.63           C
ATOM   4807  OH  TYR B  73       5.217  71.908  -9.933  1.00 44.23           O
ATOM   4808  H   TYR B  73       5.899  65.790  -4.797  1.00 41.59           H
ATOM   4809  HA  TYR B  73       5.298  65.996  -7.277  1.00 41.20           H
ATOM   4810  HB2 TYR B  73       4.823  67.631  -5.701  1.00 45.83           H
ATOM   4811  HB3 TYR B  73       6.364  67.954  -5.547  1.00 45.83           H
ATOM   4812  HD1 TYR B  73       3.584  68.522  -7.655  1.00 51.89           H
ATOM   4813  HD2 TYR B  73       7.431  69.461  -7.068  1.00 46.03           H
ATOM   4814  HE1 TYR B  73       3.400  70.253  -9.192  1.00 51.97           H
ATOM   4815  HE2 TYR B  73       7.244  71.181  -8.596  1.00 43.04           H
ATOM   4816  HH  TYR B  73       5.956  72.301  -9.997  1.00 53.08           H
ATOM   4817  N   ASP B  74       8.438  66.440  -6.775  1.00 30.41           N
ATOM   4818  CA  ASP B  74       9.738  66.533  -7.418  1.00 34.97           C
ATOM   4819  C   ASP B  74      10.109  65.220  -8.090  1.00 35.67           C
ATOM   4820  O   ASP B  74      10.597  65.217  -9.228  1.00 36.59           O
ATOM   4821  CB  ASP B  74      10.792  66.959  -6.389  1.00 36.96           C
ATOM   4822  CG  ASP B  74      10.650  68.427  -5.988  1.00 38.75           C
ATOM   4823  OD1 ASP B  74      10.080  69.206  -6.792  1.00 36.34           O
ATOM   4824  OD2 ASP B  74      11.093  68.823  -4.884  1.00 34.86           O1-
ATOM   4825  H   ASP B  74       8.466  66.488  -5.917  1.00 36.49           H
ATOM   4826  HA  ASP B  74       9.699  67.217  -8.104  1.00 41.96           H
ATOM   4827  HB2 ASP B  74      10.693  66.417  -5.590  1.00 44.35           H
ATOM   4828  HB3 ASP B  74      11.675  66.834  -6.769  1.00 44.35           H
ATOM   4829  N   LEU B  75       9.868  64.098  -7.407  1.00 32.89           N
ATOM   4830  CA  LEU B  75      10.185  62.791  -7.965  1.00 33.00           C
ATOM   4831  C   LEU B  75       9.380  62.497  -9.226  1.00 36.74           C
ATOM   4832  O   LEU B  75       9.895  61.862 -10.149  1.00 34.44           O
ATOM   4833  CB  LEU B  75       9.933  61.690  -6.933  1.00 31.58           C
ATOM   4834  CG  LEU B  75      10.166  60.227  -7.355  1.00 36.97           C
ATOM   4835  CD1 LEU B  75      11.638  59.951  -7.497  1.00 36.45           C
ATOM   4836  CD2 LEU B  75       9.556  59.247  -6.363  1.00 36.14           C
ATOM   4837  H   LEU B  75       9.523  64.072  -6.620  1.00 39.46           H
ATOM   4838  HA  LEU B  75      11.125  62.770  -8.201  1.00 39.60           H
ATOM   4839  HB2 LEU B  75      10.512  61.859  -6.173  1.00 37.89           H
ATOM   4840  HB3 LEU B  75       9.009  61.757  -6.647  1.00 37.89           H
ATOM   4841  HG  LEU B  75       9.748  60.078  -8.218  1.00 44.36           H
ATOM   4842 HD11 LEU B  75      11.761  59.026  -7.763  1.00 43.74           H
ATOM   4843 HD12 LEU B  75      12.006  60.542  -8.174  1.00 43.74           H
ATOM   4844 HD13 LEU B  75      12.073  60.112  -6.645  1.00 43.74           H
ATOM   4845 HD21 LEU B  75       9.727  58.342  -6.669  1.00 43.37           H
ATOM   4846 HD22 LEU B  75       9.962  59.385  -5.493  1.00 43.37           H
ATOM   4847 HD23 LEU B  75       8.600  59.404  -6.311  1.00 43.37           H
ATOM   4848  N   THR B  76       8.098  62.871  -9.259  1.00 35.69           N
ATOM   4849  CA  THR B  76       7.208  62.388 -10.313  1.00 37.72           C
ATOM   4850  C   THR B  76       7.034  63.396 -11.446  1.00 38.45           C
ATOM   4851  O   THR B  76       6.156  63.219 -12.299  1.00 36.02           O
ATOM   4852  CB  THR B  76       5.841  61.994  -9.748  1.00 37.05           C
ATOM   4853  OG1 THR B  76       5.233  63.117  -9.086  1.00 37.50           O
ATOM   4854  CG2 THR B  76       5.959  60.788  -8.793  1.00 37.23           C
ATOM   4855  H   THR B  76       7.725  63.398  -8.691  1.00 42.82           H
ATOM   4856  HA  THR B  76       7.601  61.589 -10.697  1.00 45.26           H
ATOM   4857  HB  THR B  76       5.270  61.727 -10.486  1.00 44.46           H
ATOM   4858  HG1 THR B  76       5.722  63.378  -8.455  1.00 45.00           H
ATOM   4859 HG21 THR B  76       5.084  60.554  -8.447  1.00 44.68           H
ATOM   4860 HG22 THR B  76       6.325  60.025  -9.267  1.00 44.68           H
ATOM   4861 HG23 THR B  76       6.543  61.009  -8.052  1.00 44.68           H
ATOM   4862  N   GLU B  77       7.877  64.414 -11.494  1.00 42.89           N
ATOM   4863  CA  GLU B  77       7.826  65.369 -12.587  1.00 45.98           C
ATOM   4864  C   GLU B  77       7.771  64.648 -13.922  1.00 47.49           C
ATOM   4865  O   GLU B  77       8.494  63.680 -14.155  1.00 42.14           O
ATOM   4866  CB  GLU B  77       9.037  66.290 -12.550  1.00 48.56           C
ATOM   4867  CG  GLU B  77       8.910  67.412 -13.580  1.00 55.72           C
ATOM   4868  CD  GLU B  77      10.186  67.646 -14.275  1.00 61.00           C
ATOM   4869  OE1 GLU B  77      10.547  66.731 -15.045  1.00 57.08           O
ATOM   4870  OE2 GLU B  77      10.815  68.708 -14.026  1.00 66.59           O1-
ATOM   4871  H   GLU B  77       8.486  64.574 -10.909  1.00 51.47           H
ATOM   4872  HA  GLU B  77       7.027  65.913 -12.501  1.00 55.18           H
ATOM   4873  HB2 GLU B  77       9.109  66.691 -11.670  1.00 58.27           H
ATOM   4874  HB3 GLU B  77       9.836  65.778 -12.754  1.00 58.27           H
ATOM   4875  HG2 GLU B  77       8.244  67.166 -14.241  1.00 66.86           H
ATOM   4876  HG3 GLU B  77       8.652  68.232 -13.131  1.00 66.86           H
ATOM   4877  N   GLY B  78       6.906  65.150 -14.801  1.00 50.10           N
ATOM   4878  CA  GLY B  78       6.675  64.572 -16.102  1.00 48.97           C
ATOM   4879  C   GLY B  78       5.610  63.505 -16.131  1.00 47.84           C
[truncated: 337,500 more chars]
