# Supplementary material for: High-throughput quantum-mechanics/molecular-mechanics (ONIOM) macromolecular crystallographic refinement with PHENIX/DivCon: the impact of mixed Hamiltonian methods on ligand and protein structure
Source: Acta Crystallogr D Struct Biol. 2018 Oct 29;74(Pt 11):1063–77. doi: 10.1107/S2059798318012913 (PMC6213575; doi:10.1107/S2059798318012913)
Supplement: Supplementary file 4 [file d-74-01063-sup4.gz › results_PHENIX/1J3J-H_refine_001.pdb]

REMARK Date 2017-01-10 Time 18:06:17 EST -0500 (1484089577.04 s)
REMARK PHENIX refinement
REMARK 
REMARK ****************** INPUT FILES AND LABELS ******************************
REMARK Reflections:
REMARK   file name      : 1J3J.sf
REMARK   labels         : ['r1j3jsf,wavelength_id=1,_refln.F_meas_au,_refln.F_meas_sigma_au']
REMARK R-free flags:
REMARK   file name      : 1J3J.sf
REMARK   label          : r1j3jsf,wavelength_id=1,_refln.status
REMARK   test_flag_value: 0
REMARK Model file name(s): 
REMARK   /scratch/oleg/2711055.gondor.quantumbioinc.com/1J3J-H.pdb
REMARK 
REMARK ******************** REFINEMENT SUMMARY: QUICK FACTS *******************
REMARK Start: r_work = 0.1890 r_free = 0.2232 bonds = 0.058 angles = 2.728
REMARK Final: r_work = 0.1628 r_free = 0.2174 bonds = 0.016 angles = 1.484
REMARK ************************************************************************
REMARK 
REMARK ****************** REFINEMENT STATISTICS STEP BY STEP ******************
REMARK leading digit, like 1_, means number of macro-cycle                     
REMARK 0    : statistics at the very beginning when nothing is done yet        
REMARK 1_bss: bulk solvent correction and/or (anisotropic) scaling             
REMARK 1_xyz: refinement of coordinates                                        
REMARK 1_adp: refinement of ADPs (Atomic Displacement Parameters)              
REMARK 1_occ: refinement of occupancies                                        
REMARK ------------------------------------------------------------------------
REMARK  stage       r-work r-free bonds angles b_min b_max b_ave n_water shift
REMARK       0    : 0.2823 0.3125 0.058  2.73   5.7  94.0  39.6 2199      0.000
REMARK       1_bss: 0.1890 0.2232 0.058  2.73   7.6  95.9  41.4 2199      0.000
REMARK 1_settarget: 0.1890 0.2232 0.058  2.73   7.6  95.9  41.4 2199      0.000
REMARK       1_nqh: 0.1891 0.2234 0.058  2.73   7.6  95.9  41.4 2199      0.003
REMARK    1_weight: 0.1891 0.2234 0.058  2.73   7.6  95.9  41.4 2199      0.003
REMARK    1_checkH: 0.1895 0.2239 0.058  2.73   7.6  95.9  41.4 2199      0.429
REMARK    1_xyzrec: 0.1787 0.2275 0.017  1.63   7.6  95.9  41.4 2199      0.502
REMARK    1_checkH: 0.1787 0.2275 0.017  1.63   7.6  95.9  41.4 2199      0.502
REMARK   1_regHxyz: 0.1791 0.2271 0.017  1.63   7.6  95.9  41.4 2199      0.513
REMARK       1_adp: 0.1729 0.2235 0.017  1.63  14.2 110.1  41.7 2199      0.513
REMARK   1_regHadp: 0.1722 0.2232 0.017  1.63  14.2 110.1  41.7 2199      0.513
REMARK       2_bss: 0.1722 0.2231 0.017  1.63  14.2 110.2  41.8 2199      0.513
REMARK 2_settarget: 0.1722 0.2231 0.017  1.63  14.2 110.2  41.8 2199      0.513
REMARK 2_updatecdl: 0.1722 0.2231 0.017  1.63  14.2 110.2  41.8 2199      0.513
REMARK       2_nqh: 0.1723 0.2234 0.017  1.63  14.2 110.2  41.8 2199      0.515
REMARK    2_weight: 0.1723 0.2234 0.017  1.63  14.2 110.2  41.8 2199      0.515
REMARK    2_checkH: 0.1723 0.2234 0.017  1.63  14.2 110.2  41.8 2199      0.515
REMARK    2_xyzrec: 0.1684 0.2189 0.016  1.50  14.2 110.2  41.8 2199      0.531
REMARK    2_checkH: 0.1684 0.2190 0.016  1.50  14.2 110.2  41.8 2199      0.530
REMARK   2_regHxyz: 0.1688 0.2189 0.016  1.50  14.2 110.2  41.8 2199      0.532
REMARK       2_adp: 0.1664 0.2180 0.016  1.50  11.7 112.5  41.5 2199      0.532
REMARK   2_regHadp: 0.1664 0.2179 0.016  1.50  11.7 112.5  41.5 2199      0.532
REMARK       3_bss: 0.1661 0.2175 0.016  1.50  11.7 112.5  41.5 2199      0.532
REMARK 3_settarget: 0.1661 0.2175 0.016  1.50  11.7 112.5  41.5 2199      0.532
REMARK 3_updatecdl: 0.1661 0.2175 0.016  1.50  11.7 112.5  41.5 2199      0.532
REMARK       3_nqh: 0.1662 0.2175 0.016  1.50  11.7 112.5  41.5 2199      0.533
REMARK    3_weight: 0.1662 0.2175 0.016  1.50  11.7 112.5  41.5 2199      0.533
REMARK    3_checkH: 0.1662 0.2175 0.016  1.50  11.7 112.5  41.5 2199      0.533
REMARK    3_xyzrec: 0.1624 0.2175 0.016  1.48  11.7 112.5  41.5 2199      0.548
REMARK    3_checkH: 0.1624 0.2175 0.016  1.48  11.7 112.5  41.5 2199      0.548
REMARK   3_regHxyz: 0.1628 0.2174 0.016  1.48  11.7 112.5  41.5 2199      0.549
REMARK       3_adp: 0.1628 0.2174 0.016  1.48  11.7 112.5  41.5 2199      0.549
REMARK   3_regHadp: 0.1628 0.2174 0.016  1.48  11.7 112.5  41.5 2199      0.549
REMARK         end: 0.1628 0.2174 0.016  1.48  11.7 112.5  41.5 2199      0.549
REMARK ------------------------------------------------------------------------
REMARK MODEL CONTENT.
REMARK  ELEMENT        ATOM RECORD COUNT   OCCUPANCY SUM
REMARK        C                     5929         5929.00
REMARK       Cl                        2            2.00
REMARK        H                    10546        10546.00
REMARK        O                     2289         2289.00
REMARK        N                     1526         1526.00
REMARK        P                        8            8.00
REMARK        S                       54           54.00
REMARK      O1-                      153          153.00
REMARK    TOTAL                    20507        20507.00
REMARK -----------------------------------------------------------------------
REMARK r_free_flags.md5.hexdigest e85a1824a49a94028197becae35062ed
REMARK 
REMARK IF THIS FILE IS FOR PDB DEPOSITION: REMOVE ALL FROM THIS LINE UP.
REMARK   3
REMARK   3 REFINEMENT.
REMARK   3   PROGRAM     : PHENIX (1.11.1_2575: ???)
REMARK   3   AUTHORS     : Adams,Afonine,Bunkoczi,Burnley,Chen,Dar,Davis,
REMARK   3               : Draizen,Echols,Gildea,Gros,Grosse-Kunstleve,Headd,
REMARK   3               : Hintze,Hung,Ioerger,Liebschner,McCoy,McKee,Moriarty,
REMARK   3               : Oeffner,Poon,Read,Richardson,Richardson,Sacchettini,
REMARK   3               : Sauter,Sobolev,Storoni,Terwilliger,Williams,Zwart
REMARK   3
REMARK   3  REFINEMENT TARGET : ML
REMARK   3  
REMARK   3  DATA USED IN REFINEMENT.
REMARK   3   RESOLUTION RANGE HIGH (ANGSTROMS) : 2.300   
REMARK   3   RESOLUTION RANGE LOW  (ANGSTROMS) : 23.829  
REMARK   3   MIN(FOBS/SIGMA_FOBS)              : 1.00  
REMARK   3   COMPLETENESS FOR RANGE        (%) : 94.38 
REMARK   3   NUMBER OF REFLECTIONS             : 61131     
REMARK   3   NUMBER OF REFLECTIONS (NON-ANOMALOUS) : 61131     
REMARK   3  
REMARK   3  FIT TO DATA USED IN REFINEMENT.
REMARK   3   R VALUE     (WORKING + TEST SET) : 0.1655
REMARK   3   R VALUE            (WORKING SET) : 0.1628
REMARK   3   FREE R VALUE                     : 0.2174
REMARK   3   FREE R VALUE TEST SET SIZE   (%) : 5.05  
REMARK   3   FREE R VALUE TEST SET COUNT      : 3087      
REMARK   3  
REMARK   3  FIT TO DATA USED IN REFINEMENT (IN BINS).
REMARK   3   BIN  RESOLUTION RANGE  COMPL.    NWORK NFREE   RWORK  RFREE  CCWORK CCFREE
REMARK   3     1 23.8301 -  6.4047    0.97     2913   161  0.1723 0.1801   0.935  0.926
REMARK   3     2  6.4047 -  5.1000    0.99     2863   145  0.1746 0.2249   0.919  0.882
REMARK   3     3  5.1000 -  4.4601    0.99     2842   143  0.1344 0.1838   0.952  0.909
REMARK   3     4  4.4601 -  4.0545    1.00     2835   128  0.1294 0.1849   0.956  0.929
REMARK   3     5  4.0545 -  3.7651    0.99     2772   149  0.1413 0.1892   0.949  0.907
REMARK   3     6  3.7651 -  3.5438    0.99     2801   138  0.1437 0.1830   0.947  0.908
REMARK   3     7  3.5438 -  3.3669    0.99     2752   156  0.1452 0.2100   0.942  0.901
REMARK   3     8  3.3669 -  3.2207    0.98     2752   159  0.1530 0.1921   0.935  0.871
REMARK   3     9  3.2207 -  3.0970    0.97     2689   148  0.1652 0.2323   0.926  0.875
REMARK   3    10  3.0970 -  2.9903    0.97     2725   132  0.1748 0.2719   0.914  0.822
REMARK   3    11  2.9903 -  2.8970    0.96     2678   138  0.1757 0.2654   0.917  0.776
REMARK   3    12  2.8970 -  2.8143    0.96     2644   146  0.1778 0.2586   0.913  0.793
REMARK   3    13  2.8143 -  2.7403    0.96     2650   144  0.1858 0.2233   0.909  0.844
REMARK   3    14  2.7403 -  2.6735    0.95     2610   130  0.1850 0.2458   0.911  0.814
REMARK   3    15  2.6735 -  2.6128    0.94     2631   130  0.1879 0.2434   0.896  0.813
REMARK   3    16  2.6128 -  2.5573    0.93     2533   126  0.1860 0.2567   0.892  0.787
REMARK   3    17  2.5573 -  2.5062    0.91     2526   154  0.1907 0.2686   0.887  0.811
REMARK   3    18  2.5062 -  2.4590    0.90     2491   112  0.1914 0.2685   0.880  0.797
REMARK   3    19  2.4590 -  2.4151    0.89     2470   131  0.1961 0.2636   0.879  0.752
REMARK   3    20  2.4151 -  2.3742    0.86     2316   148  0.1943 0.2371   0.869  0.792
REMARK   3    21  2.3742 -  2.3359    0.84     2315   122  0.2061 0.2500   0.852  0.784
REMARK   3    22  2.3359 -  2.3000    0.81     2236   147  0.2133 0.2879   0.845  0.744
REMARK   3  
REMARK   3  BULK SOLVENT MODELLING.
REMARK   3   METHOD USED        : FLAT BULK SOLVENT MODEL
REMARK   3   SOLVENT RADIUS     : 1.11    
REMARK   3   SHRINKAGE RADIUS   : 0.90    
REMARK   3   GRID STEP FACTOR   : 4.00    
REMARK   3  
REMARK   3  ERROR ESTIMATES.
REMARK   3   COORDINATE ERROR (MAXIMUM-LIKELIHOOD BASED)     : 0.25    
REMARK   3   PHASE ERROR (DEGREES, MAXIMUM-LIKELIHOOD BASED) : 19.80   
REMARK   3  
REMARK   3  STRUCTURE FACTORS CALCULATION ALGORITHM : FFT
REMARK   3  
REMARK   3  RESTRAINTS LIBRARY
REMARK   3    GEOSTD + MON.LIB. + CDL v1.2
REMARK   3  
REMARK   3  DEVIATIONS FROM IDEAL VALUES.
REMARK   3                 RMSD     MAX  COUNT
REMARK   3   BOND      :  0.016   0.186   9450
REMARK   3   ANGLE     :  1.484  18.486  12783
REMARK   3   CHIRALITY :  0.069   0.288   1362
REMARK   3   PLANARITY :  0.009   0.162   1615
REMARK   3   DIHEDRAL  : 12.125 166.291   5607
REMARK   3   MIN NONBONDED DISTANCE : 1.837 
REMARK   3  
REMARK   3  MOLPROBITY STATISTICS.
REMARK   3   ALL-ATOM CLASHSCORE : 8.43
REMARK   3   RAMACHANDRAN PLOT:
REMARK   3     OUTLIERS : 0.84  %
REMARK   3     ALLOWED  : 6.04  %
REMARK   3     FAVORED  : 93.13 %
REMARK   3   ROTAMER OUTLIERS : 2.76 %
REMARK   3   CBETA DEVIATIONS : 0
REMARK   3   PEPTIDE PLANE:
REMARK   3     CIS-PROLINE     : 2
REMARK   3     CIS-GENERAL     : 2
REMARK   3     TWISTED PROLINE : 0
REMARK   3     TWISTED GENERAL : 0
REMARK   3  
REMARK   3  ATOMIC DISPLACEMENT PARAMETERS.
REMARK   3   WILSON B : 28.49
REMARK   3   RMS(B_ISO_OR_EQUIVALENT_BONDED) : 3.77
REMARK   3   ATOMS          NUMBER OF ATOMS
REMARK   3                    ISO.  ANISO. 
REMARK   3    ALL         :  20507       0
REMARK   3    ALL (NO H)  :   9961       0
REMARK   3    SOLVENT     :    733       0
REMARK   3    NON-SOLVENT :   9228       0
REMARK   3    HYDROGENS   :  10546       0
REMARK   3
HELIX    1   1 VAL A    5  VAL A    8  1               Generated by MOE    4
HELIX    2   2 ASN A   34  THR A   36  5               Generated by MOE    3
HELIX    3   3 SER A   52  THR A   63  1               Generated by MOE   12
HELIX    4   4 GLU A   67  LYS A   69  5               Generated by MOE    3
HELIX    5   5 TYR A   70  TYR A   80  1               Generated by MOE   11
HELIX    6   6 ARG A  106  SER A  111  1               Generated by MOE    6
HELIX    7   7 LYS A  114  PHE A  116  5               Generated by MOE    3
HELIX    8   8 LYS A  133  ASP A  135  5               Generated by MOE    3
HELIX    9   9 VAL A  146  LEU A  153  1               Generated by MOE    8
HELIX   10  10 SER A  167  GLU A  175  1               Generated by MOE    9
HELIX   11  11 VAL B    5  PHE B    9  1               Generated by MOE    5
HELIX   12  12 ASN B   34  THR B   36  5               Generated by MOE    3
HELIX   13  13 SER B   52  THR B   63  1               Generated by MOE   12
HELIX   14  14 GLU B   67  LYS B   69  5               Generated by MOE    3
HELIX   15  15 GLU B   71  TYR B   80  1               Generated by MOE   10
HELIX   16  16 ARG B  106  SER B  111  1               Generated by MOE    6
HELIX   17  17 LYS B  133  ASP B  135  5               Generated by MOE    3
HELIX   18  18 VAL B  146  LYS B  155  1               Generated by MOE   10
HELIX   19  19 SER B  167  GLU B  175  1               Generated by MOE    9
HELIX   20  20 GLU C  285  PHE C  293  1               Generated by MOE    9
HELIX   21  21 LYS C  304  ILE C  307  1               Generated by MOE    4
HELIX   22  22 PRO C  309  PHE C  312  5               Generated by MOE    4
HELIX   23  23 GLN C  313  SER C  317  1               Generated by MOE    5
HELIX   24  24 GLU C  325  ASN C  338  1               Generated by MOE   14
HELIX   25  25 ARG C  377  ARG C  388  1               Generated by MOE   12
HELIX   26  26 GLY C  393  LEU C  397  1               Generated by MOE    5
HELIX   27  27 ALA C  406  GLY C  408  5               Generated by MOE    3
HELIX   28  28 ARG C  410  ASN C  415  1               Generated by MOE    6
HELIX   29  29 TYR C  430  HIS C  436  1               Generated by MOE    7
HELIX   30  30 GLN C  455  ASN C  465  1               Generated by MOE   11
HELIX   31  31 VAL C  479  GLN C  484  5               Generated by MOE    6
HELIX   32  32 GLY C  517  VAL C  535  1               Generated by MOE   19
HELIX   33  33 ASN C  554  HIS C  556  5               Generated by MOE    3
HELIX   34  34 ILE C  557  LEU C  564  1               Generated by MOE    8
HELIX   35  35 ILE C  583  ASP C  585  5               Generated by MOE    3
HELIX   36  36 ILE C  588  ASP C  590  5               Generated by MOE    3
HELIX   37  37 GLU D  285  PHE D  293  1               Generated by MOE    9
HELIX   38  38 LYS D  304  ILE D  307  1               Generated by MOE    4
HELIX   39  39 GLU D  325  ASN D  338  1               Generated by MOE   14
HELIX   40  40 ARG D  377  ARG D  388  1               Generated by MOE   12
HELIX   41  41 GLY D  393  LEU D  397  1               Generated by MOE    5
HELIX   42  42 ALA D  406  GLY D  408  5               Generated by MOE    3
HELIX   43  43 ARG D  410  ASN D  415  1               Generated by MOE    6
HELIX   44  44 TYR D  430  HIS D  436  1               Generated by MOE    7
HELIX   45  45 GLN D  455  ASN D  465  1               Generated by MOE   11
HELIX   46  46 LEU D  482  GLN D  484  5               Generated by MOE    3
HELIX   47  47 GLY D  517  VAL D  535  1               Generated by MOE   19
HELIX   48  48 ASN D  554  HIS D  556  5               Generated by MOE    3
HELIX   49  49 ILE D  557  LEU D  564  1               Generated by MOE    8
HELIX   50  50 ILE D  583  ASP D  585  5               Generated by MOE    3
HELIX   51  51 ILE D  588  ASP D  590  5               Generated by MOE    3
SHEET    1       ILE A  11  CYS A  17                  Generated by MOE
SHEET    2       CYS A  18  CYS A  18                  Generated by MOE
SHEET    3       LYS A  19  VAL A  20                  Generated by MOE
SHEET    4       PHE A  37  GLY A  41                  Generated by MOE
SHEET    5       ASN A 100  GLY A 105                  Generated by MOE
SHEET    6       ARG A 122  LEU A 127                  Generated by MOE
SHEET    7       TYR A 141  ILE A 143                  Generated by MOE
SHEET    8       CYS A 161  ILE A 163                  Generated by MOE
SHEET    9       LYS A 181  LYS A 181                  Generated by MOE
SHEET   10       ILE A 182  ARG A 186                  Generated by MOE
SHEET   11       ILE A 187  SER A 189                  Generated by MOE
SHEET   12       THR A 190  TYR A 191                  Generated by MOE
SHEET   13       VAL A 195  PHE A 196                  Generated by MOE
SHEET   14       TYR A 205  ILE A 208                  Generated by MOE
SHEET   15       SER A 209  VAL A 210                  Generated by MOE
SHEET   16       TYR A 214  THR A 215                  Generated by MOE
SHEET   17       THR A 220  LYS A 228                  Generated by MOE
SHEET   18       ILE B  11  CYS B  17                  Generated by MOE
SHEET   19       CYS B  18  CYS B  18                  Generated by MOE
SHEET   20       LYS B  19  VAL B  20                  Generated by MOE
SHEET   21       PHE B  37  GLY B  41                  Generated by MOE
SHEET   22       GLN B  99  GLY B 105                  Generated by MOE
SHEET   23       ARG B 122  LEU B 127                  Generated by MOE
SHEET   24       ILE B 142  ILE B 143                  Generated by MOE
SHEET   25       TYR B 158  TYR B 158                  Generated by MOE
SHEET   26       TYR B 159  LYS B 160                  Generated by MOE
SHEET   27       CYS B 161  ILE B 163                  Generated by MOE
SHEET   28       LYS B 181  LYS B 181                  Generated by MOE
SHEET   29       ILE B 182  ARG B 186                  Generated by MOE
SHEET   30       ILE B 187  SER B 189                  Generated by MOE
SHEET   31       THR B 190  TYR B 191                  Generated by MOE
SHEET   32       VAL B 195  PHE B 196                  Generated by MOE
SHEET   33       TYR B 205  ILE B 208                  Generated by MOE
SHEET   34       SER B 209  VAL B 210                  Generated by MOE
SHEET   35       TYR B 214  THR B 215                  Generated by MOE
SHEET   36       THR B 220  LYS B 228                  Generated by MOE
SHEET   37       TYR C 320  LYS C 321                  Generated by MOE
SHEET   38       ASN C 340  GLN C 342                  Generated by MOE
SHEET   39       VAL C 350  ASP C 361                  Generated by MOE
SHEET   40       LEU C 473  CYS C 475                  Generated by MOE
SHEET   41       HIS C 491  PHE C 499                  Generated by MOE
SHEET   42       LYS C 502  LEU C 503                  Generated by MOE
SHEET   43       SER C 504  SER C 504                  Generated by MOE
SHEET   44       CYS C 505  GLN C 509                  Generated by MOE
SHEET   45       ARG C 510  ARG C 510                  Generated by MOE
SHEET   46       SER C 511  ASP C 513                  Generated by MOE
SHEET   47       GLN C 539  PRO C 540                  Generated by MOE
SHEET   48       ALA C 541  GLN C 542                  Generated by MOE
SHEET   49       PHE C 543  LEU C 547                  Generated by MOE
SHEET   50       GLY C 548  GLY C 548                  Generated by MOE
SHEET   51       ASN C 549  HIS C 551                  Generated by MOE
SHEET   52       VAL C 552  TYR C 553                  Generated by MOE
SHEET   53       THR C 573  LEU C 576                  Generated by MOE
SHEET   54       PHE C 591  GLN C 594                  Generated by MOE
SHEET   55       TYR D 320  LYS D 321                  Generated by MOE
SHEET   56       ASN D 340  SER D 343                  Generated by MOE
SHEET   57       GLY D 349  ASP D 361                  Generated by MOE
SHEET   58       LEU D 473  CYS D 475                  Generated by MOE
SHEET   59       HIS D 491  PHE D 499                  Generated by MOE
SHEET   60       LYS D 502  LEU D 503                  Generated by MOE
SHEET   61       SER D 504  SER D 504                  Generated by MOE
SHEET   62       CYS D 505  GLN D 509                  Generated by MOE
SHEET   63       ARG D 510  ARG D 510                  Generated by MOE
SHEET   64       SER D 511  ASP D 513                  Generated by MOE
SHEET   65       GLN D 539  PRO D 540                  Generated by MOE
SHEET   66       ALA D 541  GLN D 542                  Generated by MOE
SHEET   67       PHE D 543  LEU D 547                  Generated by MOE
SHEET   68       GLY D 548  GLY D 548                  Generated by MOE
SHEET   69       ASN D 549  HIS D 551                  Generated by MOE
SHEET   70       VAL D 552  TYR D 553                  Generated by MOE
SHEET   71       THR D 573  LEU D 576                  Generated by MOE
SHEET   72       PHE D 591  GLN D 594                  Generated by MOE
CRYST1   56.343  154.999  164.001  90.00  90.00  90.00 P 21 21 21
SCALE1      0.017748  0.000000  0.000000        0.00000
SCALE2      0.000000  0.006452  0.000000        0.00000
SCALE3      0.000000  0.000000  0.006098        0.00000
ATOM      1  N   MET A   1      45.775 -25.022  52.732  1.00 96.77           N
ATOM      2  CA  MET A   1      45.514 -23.600  52.944  1.00 98.45           C
ATOM      3  C   MET A   1      45.267 -23.302  54.436  1.00 99.10           C
ATOM      4  O   MET A   1      44.707 -24.129  55.166  1.00101.12           O
ATOM      5  CB  MET A   1      44.323 -23.127  52.088  1.00 97.13           C
ATOM      6  CG  MET A   1      43.218 -24.155  51.873  1.00 97.27           C
ATOM      7  SD  MET A   1      41.625 -23.336  51.607  1.00104.41           S
ATOM      8  CE  MET A   1      42.004 -22.216  50.251  1.00 94.54           C
ATOM      9  H1  MET A   1      45.949 -25.180  51.801  1.00116.12           H
ATOM     10  H2  MET A   1      45.010 -25.532  53.006  1.00116.12           H
ATOM     11  HA  MET A   1      46.294 -23.100  52.657  1.00118.14           H
ATOM     12  HB2 MET A   1      44.656 -22.873  51.213  1.00116.56           H
ATOM     13  HB3 MET A   1      43.923 -22.356  52.518  1.00116.56           H
ATOM     14  HG2 MET A   1      43.145 -24.719  52.659  1.00116.72           H
ATOM     15  HG3 MET A   1      43.422 -24.690  51.090  1.00116.72           H
ATOM     16  HE1 MET A   1      42.706 -21.608  50.531  1.00113.44           H
ATOM     17  HE2 MET A   1      42.301 -22.735  49.487  1.00113.44           H
ATOM     18  HE3 MET A   1      41.205 -21.717  50.022  1.00113.44           H
ATOM     19  N   MET A   2      45.717 -22.118  54.874  1.00 97.02           N
ATOM     20  CA  MET A   2      45.616 -21.661  56.267  1.00 95.72           C
ATOM     21  C   MET A   2      44.489 -20.621  56.338  1.00 97.19           C
ATOM     22  O   MET A   2      44.665 -19.469  55.926  1.00 98.43           O
ATOM     23  CB  MET A   2      46.962 -21.092  56.732  1.00 98.37           C
ATOM     24  CG  MET A   2      47.551 -19.983  55.781  1.00100.78           C
ATOM     25  SD  MET A   2      49.236 -19.348  56.073  1.00106.05           S
ATOM     26  CE  MET A   2      50.233 -20.823  55.891  1.00 93.19           C
ATOM     27  H   MET A   2      46.098 -21.542  54.362  1.00116.42           H
ATOM     28  HA  MET A   2      45.392 -22.414  56.836  1.00114.86           H
ATOM     29  HB2 MET A   2      46.847 -20.698  57.611  1.00118.04           H
ATOM     30  HB3 MET A   2      47.607 -21.815  56.778  1.00118.04           H
ATOM     31  HG2 MET A   2      47.542 -20.337  54.878  1.00120.94           H
ATOM     32  HG3 MET A   2      46.957 -19.217  55.822  1.00120.94           H
ATOM     33  HE1 MET A   2      51.165 -20.593  56.029  1.00111.83           H
ATOM     34  HE2 MET A   2      49.953 -21.477  56.550  1.00111.83           H
ATOM     35  HE3 MET A   2      50.109 -21.179  54.997  1.00111.83           H
ATOM     36  N   GLU A   3      43.333 -21.026  56.878  1.00 96.04           N
ATOM     37  CA  GLU A   3      42.091 -20.261  56.737  1.00 94.34           C
ATOM     38  C   GLU A   3      42.090 -19.056  57.678  1.00 92.82           C
ATOM     39  O   GLU A   3      42.171 -19.210  58.902  1.00 91.50           O
ATOM     40  CB  GLU A   3      40.890 -21.168  57.012  1.00 91.09           C
ATOM     41  CG  GLU A   3      41.000 -22.521  56.292  1.00 94.12           C
ATOM     42  CD  GLU A   3      40.100 -23.595  56.845  1.00 94.51           C
ATOM     43  OE1 GLU A   3      39.265 -23.314  57.728  1.00 93.42           O
ATOM     44  OE2 GLU A   3      40.266 -24.759  56.409  1.00 98.75           O1-
ATOM     45  H   GLU A   3      43.243 -21.749  57.335  1.00115.24           H
ATOM     46  HA  GLU A   3      42.020 -19.934  55.827  1.00113.21           H
ATOM     47  HB2 GLU A   3      40.834 -21.339  57.966  1.00109.31           H
ATOM     48  HB3 GLU A   3      40.083 -20.728  56.704  1.00109.31           H
ATOM     49  HG2 GLU A   3      40.770 -22.396  55.358  1.00112.94           H
ATOM     50  HG3 GLU A   3      41.915 -22.838  56.363  1.00112.94           H
ATOM     51  N   GLN A   4      42.003 -17.855  57.111  1.00 87.90           N
ATOM     52  CA  GLN A   4      42.036 -16.646  57.912  1.00 86.56           C
ATOM     53  C   GLN A   4      40.610 -16.295  58.334  1.00 79.24           C
ATOM     54  O   GLN A   4      39.660 -16.462  57.567  1.00 75.41           O
ATOM     55  CB  GLN A   4      42.712 -15.509  57.133  1.00 85.95           C
ATOM     56  CG  GLN A   4      43.204 -14.298  57.975  1.00 89.17           C
ATOM     57  CD  GLN A   4      44.248 -14.650  59.029  1.00 89.92           C
ATOM     58  OE1 GLN A   4      44.807 -15.747  59.025  1.00 91.76           O
ATOM     59  NE2 GLN A   4      44.525 -13.699  59.935  1.00 87.72           N
ATOM     60  H   GLN A   4      41.924 -17.719  56.265  1.00105.48           H
ATOM     61  HA  GLN A   4      42.555 -16.811  58.714  1.00103.87           H
ATOM     62  HB2 GLN A   4      43.484 -15.873  56.672  1.00103.13           H
ATOM     63  HB3 GLN A   4      42.079 -15.169  56.481  1.00103.13           H
ATOM     64  HG2 GLN A   4      43.597 -13.643  57.377  1.00107.01           H
ATOM     65  HG3 GLN A   4      42.443 -13.908  58.432  1.00107.01           H
ATOM     66 HE21 GLN A   4      44.121 -12.941  59.900  1.00105.27           H
ATOM     67 HE22 GLN A   4      45.106 -13.848  60.551  1.00105.27           H
ATOM     68  N   VAL A   5      40.473 -15.849  59.583  1.00 74.61           N
ATOM     69  CA  VAL A   5      39.162 -15.568  60.162  1.00 69.98           C
ATOM     70  C   VAL A   5      38.372 -14.597  59.285  1.00 66.87           C
ATOM     71  O   VAL A   5      37.175 -14.784  59.048  1.00 61.16           O
ATOM     72  CB  VAL A   5      39.327 -15.020  61.589  1.00 72.16           C
ATOM     73  CG1 VAL A   5      38.043 -14.385  62.079  1.00 72.63           C
ATOM     74  CG2 VAL A   5      39.770 -16.128  62.556  1.00 70.20           C
ATOM     75  H   VAL A   5      41.129 -15.701  60.119  1.00 89.54           H
ATOM     76  HA  VAL A   5      38.659 -16.396  60.216  1.00 83.98           H
ATOM     77  HB  VAL A   5      40.015 -14.336  61.585  1.00 86.59           H
ATOM     78 HG11 VAL A   5      38.180 -14.050  62.980  1.00 87.16           H
ATOM     79 HG12 VAL A   5      37.806 -13.654  61.487  1.00 87.16           H
ATOM     80 HG13 VAL A   5      37.340 -15.053  62.078  1.00 87.16           H
ATOM     81 HG21 VAL A   5      39.865 -15.751  63.445  1.00 84.24           H
ATOM     82 HG22 VAL A   5      39.098 -16.828  62.563  1.00 84.24           H
ATOM     83 HG23 VAL A   5      40.620 -16.487  62.257  1.00 84.24           H
ATOM     84  N   CYS A   6      39.017 -13.524  58.806  1.00 68.31           N
ATOM     85  CA  CYS A   6      38.281 -12.526  58.026  1.00 63.99           C
ATOM     86  C   CYS A   6      37.626 -13.156  56.792  1.00 62.35           C
ATOM     87  O   CYS A   6      36.580 -12.679  56.332  1.00 55.42           O
ATOM     88  CB  CYS A   6      39.197 -11.356  57.624  1.00 61.17           C
ATOM     89  SG  CYS A   6      40.453 -11.699  56.355  1.00 70.37           S
ATOM     90  H   CYS A   6      39.853 -13.356  58.916  1.00 81.98           H
ATOM     91  HA  CYS A   6      37.572 -12.165  58.580  1.00 76.79           H
ATOM     92  HB2 CYS A   6      38.639 -10.637  57.288  1.00 73.41           H
ATOM     93  HB3 CYS A   6      39.666 -11.053  58.417  1.00 73.41           H
ATOM     94  HG  CYS A   6      41.084 -10.699  56.150  1.00 84.44           H
ATOM     95  N   ASP A   7      38.198 -14.246  56.262  1.00 61.54           N
ATOM     96  CA  ASP A   7      37.635 -14.866  55.068  1.00 60.23           C
ATOM     97  C   ASP A   7      36.494 -15.798  55.406  1.00 52.16           C
ATOM     98  O   ASP A   7      35.490 -15.838  54.692  1.00 52.33           O
ATOM     99  CB  ASP A   7      38.700 -15.660  54.311  1.00 64.11           C
ATOM    100  CG  ASP A   7      39.583 -14.789  53.459  1.00 68.07           C
ATOM    101  OD1 ASP A   7      39.039 -13.940  52.728  1.00 69.53           O
ATOM    102  OD2 ASP A   7      40.825 -14.940  53.521  1.00 76.53           O1-
ATOM    103  H   ASP A   7      38.900 -14.634  56.571  1.00 73.85           H
ATOM    104  HA  ASP A   7      37.297 -14.174  54.478  1.00 72.27           H
ATOM    105  HB2 ASP A   7      39.263 -16.123  54.951  1.00 76.94           H
ATOM    106  HB3 ASP A   7      38.261 -16.301  53.730  1.00 76.94           H
ATOM    107  N   VAL A   8      36.651 -16.590  56.458  1.00 52.58           N
ATOM    108  CA  VAL A   8      35.609 -17.548  56.804  1.00 49.38           C
ATOM    109  C   VAL A   8      34.318 -16.822  57.129  1.00 44.79           C
ATOM    110  O   VAL A   8      33.232 -17.214  56.685  1.00 37.22           O
ATOM    111  CB  VAL A   8      36.058 -18.413  57.984  1.00 49.94           C
ATOM    112  CG1 VAL A   8      34.984 -19.431  58.311  1.00 50.92           C
ATOM    113  CG2 VAL A   8      37.411 -19.076  57.672  1.00 57.75           C
ATOM    114  H   VAL A   8      37.335 -16.593  56.979  1.00 63.10           H
ATOM    115  HA  VAL A   8      35.447 -18.131  56.046  1.00 59.25           H
ATOM    116  HB  VAL A   8      36.177 -17.845  58.761  1.00 59.93           H
ATOM    117 HG11 VAL A   8      35.280 -19.973  59.059  1.00 61.10           H
ATOM    118 HG12 VAL A   8      34.166 -18.964  58.543  1.00 61.10           H
ATOM    119 HG13 VAL A   8      34.835 -19.993  57.534  1.00 61.10           H
ATOM    120 HG21 VAL A   8      37.679 -19.619  58.430  1.00 69.30           H
ATOM    121 HG22 VAL A   8      37.315 -19.633  56.883  1.00 69.30           H
ATOM    122 HG23 VAL A   8      38.072 -18.384  57.510  1.00 69.30           H
ATOM    123  N   PHE A   9      34.424 -15.740  57.892  1.00 40.94           N
ATOM    124  CA  PHE A   9      33.270 -15.090  58.471  1.00 41.85           C
ATOM    125  C   PHE A   9      32.855 -13.825  57.730  1.00 40.42           C
ATOM    126  O   PHE A   9      31.866 -13.214  58.123  1.00 28.70           O
ATOM    127  CB  PHE A   9      33.546 -14.796  59.932  1.00 43.38           C
ATOM    128  CG  PHE A   9      33.706 -16.048  60.759  1.00 44.79           C
ATOM    129  CD1 PHE A   9      32.604 -16.864  61.047  1.00 39.04           C
ATOM    130  CD2 PHE A   9      34.954 -16.417  61.234  1.00 45.86           C
ATOM    131  CE1 PHE A   9      32.772 -18.020  61.784  1.00 45.63           C
ATOM    132  CE2 PHE A   9      35.114 -17.563  61.981  1.00 51.01           C
ATOM    133  CZ  PHE A   9      34.031 -18.369  62.249  1.00 42.03           C
ATOM    134  H   PHE A   9      35.171 -15.361  58.089  1.00 49.13           H
ATOM    135  HA  PHE A   9      32.521 -15.705  58.435  1.00 50.21           H
ATOM    136  HB2 PHE A   9      34.367 -14.284  60.001  1.00 52.05           H
ATOM    137  HB3 PHE A   9      32.806 -14.288  60.297  1.00 52.05           H
ATOM    138  HD1 PHE A   9      31.761 -16.636  60.727  1.00 46.84           H
ATOM    139  HD2 PHE A   9      35.692 -15.882  61.049  1.00 55.03           H
ATOM    140  HE1 PHE A   9      32.039 -18.560  61.975  1.00 54.75           H
ATOM    141  HE2 PHE A   9      35.958 -17.800  62.293  1.00 61.21           H
ATOM    142  HZ  PHE A   9      34.141 -19.140  62.757  1.00 50.44           H
ATOM    143  N   ASP A  10      33.571 -13.449  56.656  1.00 37.75           N
ATOM    144  CA  ASP A  10      33.166 -12.395  55.734  1.00 34.93           C
ATOM    145  C   ASP A  10      32.964 -11.085  56.482  1.00 25.70           C
ATOM    146  O   ASP A  10      31.875 -10.533  56.556  1.00 27.54           O
ATOM    147  CB  ASP A  10      31.914 -12.799  54.958  1.00 34.69           C
ATOM    148  CG  ASP A  10      32.142 -14.019  54.077  1.00 41.51           C
ATOM    149  OD1 ASP A  10      32.697 -13.869  52.977  1.00 46.23           O
ATOM    150  OD2 ASP A  10      31.783 -15.127  54.504  1.00 40.87           O1-
ATOM    151  H   ASP A  10      34.321 -13.810  56.442  1.00 45.30           H
ATOM    152  HA  ASP A  10      33.878 -12.257  55.089  1.00 41.92           H
ATOM    153  HB2 ASP A  10      31.206 -13.010  55.587  1.00 41.63           H
ATOM    154  HB3 ASP A  10      31.643 -12.063  54.387  1.00 41.63           H
ATOM    155  N   ILE A  11      34.046 -10.634  57.083  1.00 30.49           N
ATOM    156  CA  ILE A  11      34.081  -9.425  57.888  1.00 28.64           C
ATOM    157  C   ILE A  11      34.605  -8.335  56.994  1.00 29.43           C
ATOM    158  O   ILE A  11      35.741  -8.413  56.506  1.00 34.01           O
ATOM    159  CB  ILE A  11      34.975  -9.589  59.128  1.00 30.83           C
ATOM    160  CG1 ILE A  11      34.532 -10.819  59.947  1.00 31.44           C
ATOM    161  CG2 ILE A  11      34.954  -8.342  59.973  1.00 23.85           C
ATOM    162  CD1 ILE A  11      35.221 -10.948  61.279  1.00 31.75           C
ATOM    163  H   ILE A  11      34.809 -11.029  57.038  1.00 36.59           H
ATOM    164  HA  ILE A  11      33.184  -9.193  58.175  1.00 34.36           H
ATOM    165  HB  ILE A  11      35.886  -9.736  58.828  1.00 36.99           H
ATOM    166 HG12 ILE A  11      33.578 -10.757  60.112  1.00 37.73           H
ATOM    167 HG13 ILE A  11      34.726 -11.620  59.436  1.00 37.73           H
ATOM    168 HG21 ILE A  11      35.525  -8.475  60.745  1.00 28.63           H
ATOM    169 HG22 ILE A  11      35.280  -7.597  59.444  1.00 28.63           H
ATOM    170 HG23 ILE A  11      34.043  -8.171  60.260  1.00 28.63           H
ATOM    171 HD11 ILE A  11      34.891 -11.740  61.730  1.00 38.10           H
ATOM    172 HD12 ILE A  11      36.177 -11.023  61.133  1.00 38.10           H
ATOM    173 HD13 ILE A  11      35.029 -10.160  61.811  1.00 38.10           H
ATOM    174  N   TYR A  12      33.775  -7.332  56.778  1.00 25.26           N
ATOM    175  CA  TYR A  12      34.083  -6.187  55.951  1.00 27.47           C
ATOM    176  C   TYR A  12      33.946  -4.939  56.794  1.00 28.48           C
ATOM    177  O   TYR A  12      33.306  -4.948  57.848  1.00 26.92           O
ATOM    178  CB  TYR A  12      33.148  -6.105  54.767  1.00 26.57           C
ATOM    179  CG  TYR A  12      33.102  -7.351  53.932  1.00 27.42           C
ATOM    180  CD1 TYR A  12      34.020  -7.582  52.932  1.00 34.50           C
ATOM    181  CD2 TYR A  12      32.136  -8.279  54.124  1.00 31.22           C
ATOM    182  CE1 TYR A  12      33.961  -8.723  52.149  1.00 37.23           C
ATOM    183  CE2 TYR A  12      32.067  -9.416  53.359  1.00 34.83           C
ATOM    184  CZ  TYR A  12      32.981  -9.630  52.356  1.00 38.02           C
ATOM    185  OH  TYR A  12      32.915 -10.766  51.584  1.00 44.05           O
ATOM    186  H   TYR A  12      32.986  -7.294  57.119  1.00 30.31           H
ATOM    187  HA  TYR A  12      34.995  -6.250  55.627  1.00 32.97           H
ATOM    188  HB2 TYR A  12      32.250  -5.934  55.091  1.00 31.88           H
ATOM    189  HB3 TYR A  12      33.434  -5.376  54.194  1.00 31.88           H
ATOM    190  HD1 TYR A  12      34.689  -6.955  52.775  1.00 41.40           H
ATOM    191  HD2 TYR A  12      31.503  -8.143  54.791  1.00 37.47           H
ATOM    192  HE1 TYR A  12      34.588  -8.859  51.476  1.00 44.68           H
ATOM    193  HE2 TYR A  12      31.390 -10.036  53.510  1.00 41.79           H
ATOM    194  HH  TYR A  12      32.261 -11.237  51.821  1.00 52.86           H
ATOM    195  N   ALA A  13      34.578  -3.863  56.336  1.00 26.09           N
ATOM    196  CA  ALA A  13      34.428  -2.555  56.942  1.00 20.87           C
ATOM    197  C   ALA A  13      33.821  -1.618  55.925  1.00 24.61           C
ATOM    198  O   ALA A  13      34.085  -1.728  54.722  1.00 23.50           O
ATOM    199  CB  ALA A  13      35.703  -1.954  57.400  1.00 22.82           C
ATOM    200  H   ALA A  13      35.109  -3.871  55.659  1.00 31.30           H
ATOM    201  HA  ALA A  13      33.827  -2.617  57.701  1.00 25.04           H
ATOM    202  HB1 ALA A  13      35.520  -1.085  57.791  1.00 27.38           H
ATOM    203  HB2 ALA A  13      36.107  -2.537  58.061  1.00 27.38           H
ATOM    204  HB3 ALA A  13      36.296  -1.855  56.638  1.00 27.38           H
ATOM    205  N   ILE A  14      32.989  -0.716  56.414  1.00 18.66           N
ATOM    206  CA  ILE A  14      32.425   0.322  55.581  1.00 24.30           C
ATOM    207  C   ILE A  14      32.492   1.635  56.340  1.00 24.54           C
ATOM    208  O   ILE A  14      32.128   1.693  57.521  1.00 29.11           O
ATOM    209  CB  ILE A  14      30.995  -0.027  55.142  1.00 23.68           C
ATOM    210  CG1 ILE A  14      30.482   1.056  54.224  1.00 20.61           C
ATOM    211  CG2 ILE A  14      30.075  -0.297  56.363  1.00 22.49           C
ATOM    212  CD1 ILE A  14      29.273   0.595  53.436  1.00 22.56           C
ATOM    213  H   ILE A  14      32.734  -0.685  57.235  1.00 22.39           H
ATOM    214  HA  ILE A  14      32.967   0.412  54.782  1.00 29.16           H
ATOM    215  HB  ILE A  14      31.041  -0.847  54.626  1.00 28.41           H
ATOM    216 HG12 ILE A  14      30.224   1.827  54.753  1.00 24.73           H
ATOM    217 HG13 ILE A  14      31.180   1.299  53.596  1.00 24.73           H
ATOM    218 HG21 ILE A  14      29.185  -0.513  56.045  1.00 26.99           H
ATOM    219 HG22 ILE A  14      30.436  -1.042  56.870  1.00 26.99           H
ATOM    220 HG23 ILE A  14      30.045   0.498  56.917  1.00 26.99           H
ATOM    221 HD11 ILE A  14      28.977   1.318  52.861  1.00 27.07           H
ATOM    222 HD12 ILE A  14      29.521  -0.174  52.899  1.00 27.07           H
ATOM    223 HD13 ILE A  14      28.567   0.353  54.055  1.00 27.07           H
ATOM    224  N   CYS A  15      32.945   2.687  55.659  1.00 22.12           N
ATOM    225  CA  CYS A  15      33.173   3.970  56.302  1.00 21.76           C
ATOM    226  C   CYS A  15      32.958   5.096  55.293  1.00 17.49           C
ATOM    227  O   CYS A  15      32.847   4.878  54.098  1.00 17.10           O
ATOM    228  CB  CYS A  15      34.586   4.057  56.856  1.00 27.20           C
ATOM    229  SG  CYS A  15      35.862   4.038  55.491  1.00 30.62           S
ATOM    230  H   CYS A  15      33.127   2.679  54.819  1.00 26.54           H
ATOM    231  HA  CYS A  15      32.546   4.084  57.033  1.00 26.11           H
ATOM    232  HB2 CYS A  15      34.685   4.884  57.352  1.00 32.64           H
ATOM    233  HB3 CYS A  15      34.750   3.296  57.435  1.00 32.64           H
ATOM    234  HG  CYS A  15      36.956   4.108  55.978  1.00 36.75           H
ATOM    235  N   ALA A  16      32.854   6.301  55.806  1.00 21.99           N
ATOM    236  CA  ALA A  16      32.850   7.519  55.016  1.00 26.74           C
ATOM    237  C   ALA A  16      33.873   8.480  55.587  1.00 21.03           C
ATOM    238  O   ALA A  16      34.027   8.576  56.806  1.00 24.73           O
ATOM    239  CB  ALA A  16      31.457   8.162  55.008  1.00 23.70           C
ATOM    240  H   ALA A  16      32.782   6.450  56.651  1.00 26.39           H
ATOM    241  HA  ALA A  16      33.099   7.313  54.101  1.00 32.09           H
ATOM    242  HB1 ALA A  16      31.486   8.971  54.474  1.00 28.45           H
ATOM    243  HB2 ALA A  16      30.823   7.535  54.626  1.00 28.45           H
ATOM    244  HB3 ALA A  16      31.204   8.376  55.919  1.00 28.45           H
ATOM    245  N   CYS A  17      34.640   9.124  54.711  1.00 19.46           N
ATOM    246  CA  CYS A  17      35.664  10.074  55.135  1.00 21.67           C
ATOM    247  C   CYS A  17      35.719  11.329  54.283  1.00 22.87           C
ATOM    248  O   CYS A  17      35.753  11.263  53.051  1.00 24.58           O
ATOM    249  CB  CYS A  17      37.034   9.386  55.149  1.00 28.67           C
ATOM    250  SG  CYS A  17      37.035   7.987  56.268  1.00 26.13           S
ATOM    251  H   CYS A  17      34.587   9.027  53.858  1.00 23.35           H
ATOM    252  HA  CYS A  17      35.468  10.349  56.045  1.00 26.01           H
ATOM    253  HB2 CYS A  17      37.241   9.065  54.257  1.00 34.40           H
ATOM    254  HB3 CYS A  17      37.708  10.017  55.446  1.00 34.40           H
ATOM    255  HG  CYS A  17      38.120   7.474  56.252  1.00 31.35           H
ATOM    256  N   CYS A  18      35.776  12.467  54.945  1.00 26.94           N
ATOM    257  CA  CYS A  18      35.940  13.737  54.271  1.00 26.62           C
ATOM    258  C   CYS A  18      37.390  14.206  54.367  1.00 31.20           C
ATOM    259  O   CYS A  18      38.278  13.535  54.919  1.00 29.55           O
ATOM    260  CB  CYS A  18      35.027  14.783  54.879  1.00 27.19           C
ATOM    261  SG  CYS A  18      35.401  15.202  56.649  1.00 30.93           S
ATOM    262  H   CYS A  18      35.720  12.531  55.801  1.00 32.32           H
ATOM    263  HA  CYS A  18      35.712  13.637  53.334  1.00 31.94           H
ATOM    264  HB2 CYS A  18      35.103  15.600  54.361  1.00 32.63           H
ATOM    265  HB3 CYS A  18      34.114  14.457  54.841  1.00 32.63           H
ATOM    266  HG  CYS A  18      36.521  15.626  56.722  1.00 37.11           H
ATOM    267  N   LYS A  19      37.622  15.390  53.831  1.00 33.13           N
ATOM    268  CA  LYS A  19      38.917  16.042  53.938  1.00 34.95           C
ATOM    269  C   LYS A  19      38.996  16.877  55.217  1.00 30.65           C
ATOM    270  O   LYS A  19      37.996  17.414  55.707  1.00 28.11           O
ATOM    271  CB  LYS A  19      39.171  16.908  52.710  1.00 34.27           C
ATOM    272  CG  LYS A  19      39.267  16.092  51.392  1.00 32.39           C
ATOM    273  CD  LYS A  19      39.546  16.978  50.164  1.00 27.65           C
ATOM    274  CE  LYS A  19      38.432  17.976  49.954  1.00 30.00           C
ATOM    275  NZ  LYS A  19      38.435  18.650  48.604  1.00 27.11           N1+
ATOM    276  H   LYS A  19      37.038  15.845  53.393  1.00 39.76           H
ATOM    277  HA  LYS A  19      39.611  15.365  53.977  1.00 41.94           H
ATOM    278  HB2 LYS A  19      38.442  17.542  52.616  1.00 41.13           H
ATOM    279  HB3 LYS A  19      40.008  17.383  52.828  1.00 41.13           H
ATOM    280  HG2 LYS A  19      39.989  15.450  51.470  1.00 38.87           H
ATOM    281  HG3 LYS A  19      38.426  15.631  51.244  1.00 38.87           H
ATOM    282  HD2 LYS A  19      40.373  17.466  50.300  1.00 33.18           H
ATOM    283  HD3 LYS A  19      39.610  16.420  49.373  1.00 33.18           H
ATOM    284  HE2 LYS A  19      37.583  17.518  50.052  1.00 36.00           H
ATOM    285  HE3 LYS A  19      38.508  18.670  50.629  1.00 36.00           H
ATOM    286  HZ1 LYS A  19      37.756  19.223  48.549  1.00 32.53           H
ATOM    287  HZ2 LYS A  19      39.198  19.093  48.487  1.00 32.53           H
ATOM    288  HZ3 LYS A  19      38.353  18.041  47.961  1.00 32.53           H
ATOM    289  N   VAL A  20      40.195  17.003  55.741  1.00 40.13           N
ATOM    290  CA  VAL A  20      40.407  17.519  57.096  1.00 49.92           C
ATOM    291  C   VAL A  20      40.833  18.981  57.028  1.00 54.48           C
ATOM    292  O   VAL A  20      41.597  19.394  56.142  1.00 47.75           O
ATOM    293  CB  VAL A  20      41.444  16.685  57.855  1.00 42.98           C
ATOM    294  CG1 VAL A  20      41.815  17.372  59.185  1.00 52.90           C
ATOM    295  CG2 VAL A  20      40.895  15.330  58.118  1.00 48.70           C
ATOM    296  H   VAL A  20      40.923  16.796  55.333  1.00 48.16           H
ATOM    297  HA  VAL A  20      39.570  17.473  57.584  1.00 59.91           H
ATOM    298  HB  VAL A  20      42.246  16.596  57.318  1.00 51.57           H
ATOM    299 HG11 VAL A  20      42.471  16.828  59.648  1.00 63.48           H
ATOM    300 HG12 VAL A  20      42.185  18.248  58.995  1.00 63.48           H
ATOM    301 HG13 VAL A  20      41.016  17.461  59.728  1.00 63.48           H
ATOM    302 HG21 VAL A  20      41.558  14.810  58.599  1.00 58.44           H
ATOM    303 HG22 VAL A  20      40.090  15.414  58.652  1.00 58.44           H
ATOM    304 HG23 VAL A  20      40.690  14.903  57.272  1.00 58.44           H
ATOM    305  N   GLU A  21      40.335  19.768  57.973  1.00 60.17           N
ATOM    306  CA  GLU A  21      40.678  21.175  57.994  1.00 65.45           C
ATOM    307  C   GLU A  21      42.174  21.321  58.207  1.00 67.92           C
ATOM    308  O   GLU A  21      42.705  21.105  59.305  1.00 66.48           O
ATOM    309  CB  GLU A  21      39.867  21.910  59.053  1.00 65.70           C
ATOM    310  CG  GLU A  21      38.810  22.772  58.379  1.00 67.87           C
ATOM    311  CD  GLU A  21      37.990  23.644  59.334  1.00 71.76           C
ATOM    312  OE1 GLU A  21      38.447  23.897  60.470  1.00 70.37           O
ATOM    313  OE2 GLU A  21      36.882  24.080  58.931  1.00 70.77           O1-
ATOM    314  H   GLU A  21      39.806  19.515  58.601  1.00 72.20           H
ATOM    315  HA  GLU A  21      40.462  21.563  57.132  1.00 78.54           H
ATOM    316  HB2 GLU A  21      39.422  21.267  59.627  1.00 78.84           H
ATOM    317  HB3 GLU A  21      40.451  22.485  59.571  1.00 78.84           H
ATOM    318  HG2 GLU A  21      39.249  23.362  57.747  1.00 81.44           H
ATOM    319  HG3 GLU A  21      38.192  22.191  57.908  1.00 81.44           H
ATOM    320  N   SER A  22      42.854  21.649  57.117  1.00 75.94           N
ATOM    321  CA  SER A  22      44.295  21.751  57.154  1.00 82.68           C
ATOM    322  C   SER A  22      44.687  23.032  57.863  1.00 89.19           C
ATOM    323  O   SER A  22      43.951  24.033  57.879  1.00 88.43           O
ATOM    324  CB  SER A  22      44.922  21.667  55.744  1.00 82.37           C
ATOM    325  OG  SER A  22      45.056  22.907  55.050  1.00 81.01           O
ATOM    326  H   SER A  22      42.503  21.816  56.350  1.00 91.12           H
ATOM    327  HA  SER A  22      44.644  21.009  57.674  1.00 99.21           H
ATOM    328  HB2 SER A  22      45.806  21.276  55.832  1.00 98.84           H
ATOM    329  HB3 SER A  22      44.369  21.080  55.205  1.00 98.84           H
ATOM    330  HG  SER A  22      45.403  22.778  54.296  1.00 97.21           H
ATOM    331  N   LYS A  23      45.816  22.937  58.554  1.00 91.68           N
ATOM    332  CA  LYS A  23      46.627  24.094  58.932  1.00 93.38           C
ATOM    333  C   LYS A  23      47.409  24.561  57.702  1.00 96.63           C
ATOM    334  O   LYS A  23      48.634  24.417  57.620  1.00 96.32           O
ATOM    335  CB  LYS A  23      47.576  23.725  60.061  1.00 92.32           C
ATOM    336  CG  LYS A  23      48.149  22.272  59.948  1.00 90.54           C
ATOM    337  CD  LYS A  23      48.288  21.603  61.301  1.00 92.86           C
ATOM    338  CE  LYS A  23      46.993  21.633  62.130  1.00 92.93           C
ATOM    339  NZ  LYS A  23      47.286  21.238  63.522  1.00 90.98           N1+
ATOM    340  H   LYS A  23      46.146  22.190  58.824  1.00110.02           H
ATOM    341  HA  LYS A  23      46.051  24.816  59.230  1.00112.05           H
ATOM    342  HB2 LYS A  23      48.325  24.342  60.054  1.00110.78           H
ATOM    343  HB3 LYS A  23      47.102  23.793  60.904  1.00110.78           H
ATOM    344  HG2 LYS A  23      47.550  21.736  59.406  1.00108.65           H
ATOM    345  HG3 LYS A  23      49.028  22.308  59.538  1.00108.65           H
ATOM    346  HD2 LYS A  23      48.535  20.674  61.168  1.00111.43           H
ATOM    347  HD3 LYS A  23      48.977  22.059  61.808  1.00111.43           H
ATOM    348  HE2 LYS A  23      46.629  22.532  62.133  1.00111.51           H
ATOM    349  HE3 LYS A  23      46.353  21.006  61.758  1.00111.51           H
ATOM    350  HZ1 LYS A  23      46.539  21.254  64.006  1.00109.18           H
ATOM    351  HZ2 LYS A  23      47.624  20.415  63.540  1.00109.18           H
ATOM    352  HZ3 LYS A  23      47.875  21.801  63.880  1.00109.18           H
ATOM    353  N   ASN A  24      46.671  25.120  56.724  1.00 96.09           N
ATOM    354  CA  ASN A  24      47.293  25.541  55.466  1.00 98.61           C
ATOM    355  C   ASN A  24      48.534  26.400  55.758  1.00102.46           C
ATOM    356  O   ASN A  24      48.431  27.583  56.121  1.00101.79           O
ATOM    357  CB  ASN A  24      46.286  26.258  54.518  1.00 96.47           C
ATOM    358  CG  ASN A  24      45.752  27.608  55.053  1.00 97.21           C
ATOM    359  OD1 ASN A  24      45.669  27.850  56.266  1.00 98.47           O
ATOM    360  ND2 ASN A  24      45.335  28.483  54.113  1.00 94.35           N
ATOM    361  H   ASN A  24      45.824  25.261  56.768  1.00115.31           H
ATOM    362  HA  ASN A  24      47.601  24.746  55.002  1.00118.33           H
ATOM    363  HB2 ASN A  24      46.725  26.431  53.671  1.00115.76           H
ATOM    364  HB3 ASN A  24      45.523  25.675  54.378  1.00115.76           H
ATOM    365 HD21 ASN A  24      45.028  29.252  54.346  1.00113.22           H
ATOM    366 HD22 ASN A  24      45.378  28.272  53.280  1.00113.22           H
ATOM    367  N   GLU A  25      49.721  25.783  55.621  1.00100.16           N
ATOM    368  CA  GLU A  25      50.973  26.336  56.136  1.00100.30           C
ATOM    369  C   GLU A  25      51.566  27.447  55.255  1.00101.25           C
ATOM    370  O   GLU A  25      52.614  28.002  55.619  1.00 97.68           O
ATOM    371  CB  GLU A  25      51.994  25.198  56.312  1.00 97.47           C
ATOM    372  CG  GLU A  25      51.917  24.404  57.633  1.00 95.32           C
ATOM    373  CD  GLU A  25      52.958  23.265  57.673  1.00 99.32           C
ATOM    374  OE1 GLU A  25      53.758  23.150  56.710  1.00 98.53           O
ATOM    375  OE2 GLU A  25      52.973  22.484  58.659  1.00 97.96           O1-
ATOM    376  H   GLU A  25      49.821  25.027  55.224  1.00120.19           H
ATOM    377  HA  GLU A  25      50.805  26.717  57.012  1.00120.36           H
ATOM    378  HB2 GLU A  25      51.869  24.564  55.588  1.00116.97           H
ATOM    379  HB3 GLU A  25      52.885  25.578  56.256  1.00116.97           H
ATOM    380  HG2 GLU A  25      52.092  25.002  58.376  1.00114.39           H
ATOM    381  HG3 GLU A  25      51.034  24.012  57.719  1.00114.39           H
ATOM    382  N   GLY A  26      50.913  27.795  54.131  1.00100.27           N
ATOM    383  CA  GLY A  26      51.444  28.717  53.132  1.00 96.59           C
ATOM    384  C   GLY A  26      51.776  28.036  51.805  1.00 97.40           C
ATOM    385  O   GLY A  26      52.772  28.389  51.160  1.00 93.51           O
ATOM    386  H   GLY A  26      50.133  27.495  53.928  1.00120.33           H
ATOM    387  HA2 GLY A  26      50.794  29.416  52.961  1.00115.91           H
ATOM    388  HA3 GLY A  26      52.253  29.129  53.474  1.00115.91           H
ATOM    389  N   LYS A  27      50.926  27.075  51.373  1.00 98.25           N
ATOM    390  CA  LYS A  27      51.165  26.177  50.225  1.00 95.79           C
ATOM    391  C   LYS A  27      49.800  25.742  49.683  1.00 94.26           C
ATOM    392  O   LYS A  27      49.288  24.669  49.989  1.00 95.34           O
ATOM    393  CB  LYS A  27      51.985  24.940  50.620  1.00 95.16           C
ATOM    394  CG  LYS A  27      51.449  24.178  51.900  1.00 95.95           C
ATOM    395  CD  LYS A  27      50.601  22.901  51.649  1.00 93.90           C
ATOM    396  CE  LYS A  27      49.747  22.566  52.881  1.00 94.59           C
ATOM    397  NZ  LYS A  27      49.921  21.139  53.218  1.00 95.98           N1+
ATOM    398  H   LYS A  27      50.170  26.922  51.752  1.00117.90           H
ATOM    399  HA  LYS A  27      51.639  26.656  49.528  1.00114.94           H
ATOM    400  HB2 LYS A  27      51.976  24.313  49.880  1.00114.20           H
ATOM    401  HB3 LYS A  27      52.896  25.217  50.803  1.00114.20           H
ATOM    402  HG2 LYS A  27      52.212  23.914  52.437  1.00115.14           H
ATOM    403  HG3 LYS A  27      50.897  24.793  52.408  1.00115.14           H
ATOM    404  HD2 LYS A  27      50.008  23.051  50.896  1.00112.68           H
ATOM    405  HD3 LYS A  27      51.191  22.152  51.471  1.00112.68           H
ATOM    406  HE2 LYS A  27      50.037  23.101  53.637  1.00113.50           H
ATOM    407  HE3 LYS A  27      48.811  22.727  52.685  1.00113.50           H
ATOM    408  HZ1 LYS A  27      49.430  20.933  53.931  1.00115.17           H
ATOM    409  HZ2 LYS A  27      49.664  20.632  52.533  1.00115.17           H
ATOM    410  HZ3 LYS A  27      50.776  20.971  53.397  1.00115.17           H
ATOM    411  N   LYS A  28      49.181  26.551  48.827  1.00 90.81           N
ATOM    412  CA  LYS A  28      48.106  25.945  48.025  1.00 89.10           C
ATOM    413  C   LYS A  28      48.673  25.439  46.707  1.00 87.41           C
ATOM    414  O   LYS A  28      48.143  25.591  45.604  1.00 86.08           O
ATOM    415  CB  LYS A  28      46.918  26.889  47.873  1.00 87.95           C
ATOM    416  CG  LYS A  28      45.873  26.729  49.054  1.00 87.31           C
ATOM    417  CD  LYS A  28      46.259  25.584  50.065  1.00 87.85           C
ATOM    418  CE  LYS A  28      45.592  25.615  51.410  1.00 89.67           C
ATOM    419  NZ  LYS A  28      46.070  24.403  52.197  1.00 88.44           N1+
ATOM    420  H   LYS A  28      49.340  27.386  48.694  1.00108.97           H
ATOM    421  HA  LYS A  28      47.782  25.167  48.505  1.00106.92           H
ATOM    422  HB2 LYS A  28      47.238  27.805  47.875  1.00105.54           H
ATOM    423  HB3 LYS A  28      46.463  26.696  47.039  1.00105.54           H
ATOM    424  HG2 LYS A  28      45.826  27.562  49.549  1.00104.77           H
ATOM    425  HG3 LYS A  28      45.004  26.517  48.679  1.00104.77           H
ATOM    426  HD2 LYS A  28      46.039  24.732  49.656  1.00105.42           H
ATOM    427  HD3 LYS A  28      47.216  25.626  50.218  1.00105.42           H
ATOM    428  HE2 LYS A  28      45.845  26.421  51.887  1.00107.61           H
ATOM    429  HE3 LYS A  28      44.629  25.562  51.304  1.00107.61           H
ATOM    430  HZ1 LYS A  28      45.691  24.394  53.002  1.00106.13           H
ATOM    431  HZ2 LYS A  28      45.853  23.656  51.766  1.00106.13           H
ATOM    432  HZ3 LYS A  28      46.955  24.434  52.295  1.00106.13           H
ATOM    433  N   ASN A  29      49.798  24.747  46.949  1.00 86.40           N
ATOM    434  CA  ASN A  29      50.398  23.706  46.135  1.00 85.23           C
ATOM    435  C   ASN A  29      50.389  22.430  46.991  1.00 81.85           C
ATOM    436  O   ASN A  29      51.437  21.840  47.312  1.00 77.55           O
ATOM    437  CB  ASN A  29      51.800  24.127  45.726  1.00 82.54           C
ATOM    438  CG  ASN A  29      51.811  24.898  44.428  1.00 80.90           C
ATOM    439  OD1 ASN A  29      50.915  24.765  43.589  1.00 77.05           O
ATOM    440  ND2 ASN A  29      52.815  25.738  44.272  1.00 85.60           N
ATOM    441  H   ASN A  29      50.266  24.891  47.655  1.00103.68           H
ATOM    442  HA  ASN A  29      49.866  23.557  45.338  1.00102.27           H
ATOM    443  HB2 ASN A  29      52.175  24.694  46.417  1.00 99.05           H
ATOM    444  HB3 ASN A  29      52.348  23.335  45.610  1.00 99.05           H
ATOM    445 HD21 ASN A  29      52.876  26.207  43.553  1.00102.72           H
ATOM    446 HD22 ASN A  29      53.409  25.818  44.889  1.00102.72           H
ATOM    447  N   GLU A  30      49.175  22.053  47.412  1.00 73.95           N
ATOM    448  CA  GLU A  30      48.953  20.933  48.316  1.00 67.61           C
ATOM    449  C   GLU A  30      49.253  19.624  47.604  1.00 58.87           C
ATOM    450  O   GLU A  30      49.106  19.504  46.381  1.00 56.55           O
ATOM    451  CB  GLU A  30      47.503  20.961  48.819  1.00 67.79           C
ATOM    452  CG  GLU A  30      47.163  20.106  50.040  1.00 63.33           C
ATOM    453  CD  GLU A  30      45.694  20.243  50.411  1.00 59.88           C
ATOM    454  OE1 GLU A  30      45.108  21.343  50.197  1.00 62.10           O
ATOM    455  OE2 GLU A  30      45.128  19.253  50.901  1.00 56.59           O1-
ATOM    456  H   GLU A  30      48.448  22.446  47.176  1.00 88.74           H
ATOM    457  HA  GLU A  30      49.546  21.011  49.080  1.00 81.14           H
ATOM    458  HB2 GLU A  30      47.282  21.878  49.044  1.00 81.35           H
ATOM    459  HB3 GLU A  30      46.929  20.664  48.096  1.00 81.35           H
ATOM    460  HG2 GLU A  30      47.342  19.174  49.840  1.00 75.99           H
ATOM    461  HG3 GLU A  30      47.697  20.398  50.796  1.00 75.99           H
ATOM    462  N   VAL A  31      49.723  18.672  48.375  1.00 54.24           N
ATOM    463  CA  VAL A  31      49.900  17.300  47.933  1.00 54.78           C
ATOM    464  C   VAL A  31      48.624  16.547  48.276  1.00 49.01           C
ATOM    465  O   VAL A  31      47.952  16.856  49.260  1.00 52.00           O
ATOM    466  CB  VAL A  31      51.146  16.682  48.604  1.00 51.86           C
ATOM    467  CG1 VAL A  31      51.418  15.265  48.094  1.00 48.77           C
ATOM    468  CG2 VAL A  31      52.317  17.581  48.375  1.00 50.35           C
ATOM    469  H   VAL A  31      49.958  18.797  49.192  1.00 65.09           H
ATOM    470  HA  VAL A  31      50.023  17.279  46.971  1.00 65.73           H
ATOM    471  HB  VAL A  31      50.993  16.629  49.560  1.00 62.23           H
ATOM    472 HG11 VAL A  31      52.206  14.916  48.540  1.00 58.52           H
ATOM    473 HG12 VAL A  31      50.650  14.706  48.292  1.00 58.52           H
ATOM    474 HG13 VAL A  31      51.566  15.297  47.136  1.00 58.52           H
ATOM    475 HG21 VAL A  31      53.099  17.193  48.797  1.00 60.42           H
ATOM    476 HG22 VAL A  31      52.464  17.670  47.421  1.00 60.42           H
ATOM    477 HG23 VAL A  31      52.128  18.449  48.764  1.00 60.42           H
ATOM    478  N   PHE A  32      48.259  15.574  47.457  1.00 42.46           N
ATOM    479  CA  PHE A  32      47.096  14.767  47.746  1.00 39.29           C
ATOM    480  C   PHE A  32      47.472  13.300  47.602  1.00 41.36           C
ATOM    481  O   PHE A  32      48.361  12.948  46.822  1.00 38.07           O
ATOM    482  CB  PHE A  32      45.939  15.089  46.824  1.00 36.54           C
ATOM    483  CG  PHE A  32      45.428  16.483  46.916  1.00 38.59           C
ATOM    484  CD1 PHE A  32      44.558  16.856  47.946  1.00 41.66           C
ATOM    485  CD2 PHE A  32      45.715  17.410  45.903  1.00 35.57           C
ATOM    486  CE1 PHE A  32      44.021  18.149  47.979  1.00 38.36           C
ATOM    487  CE2 PHE A  32      45.183  18.682  45.928  1.00 31.79           C
ATOM    488  CZ  PHE A  32      44.338  19.063  46.965  1.00 34.66           C
ATOM    489  H   PHE A  32      48.669  15.364  46.730  1.00 50.95           H
ATOM    490  HA  PHE A  32      46.813  14.923  48.660  1.00 47.15           H
ATOM    491  HB2 PHE A  32      46.224  14.942  45.909  1.00 43.85           H
ATOM    492  HB3 PHE A  32      45.203  14.494  47.034  1.00 43.85           H
ATOM    493  HD1 PHE A  32      44.339  16.246  48.613  1.00 50.00           H
ATOM    494  HD2 PHE A  32      46.271  17.162  45.199  1.00 42.69           H
ATOM    495  HE1 PHE A  32      43.459  18.402  48.675  1.00 46.03           H
ATOM    496  HE2 PHE A  32      45.402  19.291  45.260  1.00 38.15           H
ATOM    497  HZ  PHE A  32      43.996  19.927  46.993  1.00 41.60           H
ATOM    498  N   ASN A  33      46.775  12.458  48.366  1.00 42.21           N
ATOM    499  CA  ASN A  33      46.886  11.001  48.313  1.00 44.27           C
ATOM    500  C   ASN A  33      45.619  10.432  48.952  1.00 40.44           C
ATOM    501  O   ASN A  33      44.691  11.174  49.282  1.00 40.92           O
ATOM    502  CB  ASN A  33      48.151  10.514  49.008  1.00 41.33           C
ATOM    503  CG  ASN A  33      48.366  11.194  50.323  1.00 45.02           C
ATOM    504  OD1 ASN A  33      47.454  11.329  51.144  1.00 42.46           O
ATOM    505  ND2 ASN A  33      49.574  11.647  50.530  1.00 46.84           N
ATOM    506  H   ASN A  33      46.204  12.724  48.951  1.00 50.65           H
ATOM    507  HA  ASN A  33      46.916  10.714  47.386  1.00 53.13           H
ATOM    508  HB2 ASN A  33      48.079   9.560  49.169  1.00 49.60           H
ATOM    509  HB3 ASN A  33      48.917  10.700  48.443  1.00 49.60           H
ATOM    510 HD21 ASN A  33      49.762  12.048  51.267  1.00 56.20           H
ATOM    511 HD22 ASN A  33      50.181  11.545  49.929  1.00 56.20           H
ATOM    512  N   ASN A  34      45.543   9.109  49.064  1.00 43.04           N
ATOM    513  CA  ASN A  34      44.313   8.510  49.594  1.00 48.07           C
ATOM    514  C   ASN A  34      44.065   8.954  51.036  1.00 47.02           C
ATOM    515  O   ASN A  34      42.901   9.107  51.462  1.00 36.84           O
ATOM    516  CB  ASN A  34      44.383   6.978  49.485  1.00 46.52           C
ATOM    517  CG  ASN A  34      44.578   6.480  48.008  1.00 46.88           C
ATOM    518  OD1 ASN A  34      44.042   7.048  47.064  1.00 38.49           O
ATOM    519  ND2 ASN A  34      45.331   5.400  47.842  1.00 51.17           N
ATOM    520  H   ASN A  34      46.162   8.551  48.850  1.00 51.65           H
ATOM    521  HA  ASN A  34      43.563   8.811  49.058  1.00 57.68           H
ATOM    522  HB2 ASN A  34      45.133   6.658  50.011  1.00 55.82           H
ATOM    523  HB3 ASN A  34      43.557   6.599  49.823  1.00 55.82           H
ATOM    524 HD21 ASN A  34      45.467   5.088  47.052  1.00 61.40           H
ATOM    525 HD22 ASN A  34      45.683   5.011  48.524  1.00 61.40           H
ATOM    526  N   TYR A  35      45.156   9.202  51.782  1.00 44.64           N
ATOM    527  CA  TYR A  35      45.081   9.690  53.150  1.00 37.90           C
ATOM    528  C   TYR A  35      44.539  11.110  53.253  1.00 38.64           C
ATOM    529  O   TYR A  35      44.256  11.562  54.362  1.00 43.90           O
ATOM    530  CB  TYR A  35      46.456   9.612  53.810  1.00 41.68           C
ATOM    531  CG  TYR A  35      46.404   9.760  55.313  1.00 49.22           C
ATOM    532  CD1 TYR A  35      45.780   8.806  56.103  1.00 50.19           C
ATOM    533  CD2 TYR A  35      46.961  10.857  55.940  1.00 50.03           C
ATOM    534  CE1 TYR A  35      45.719   8.947  57.473  1.00 49.25           C
ATOM    535  CE2 TYR A  35      46.919  10.999  57.299  1.00 50.59           C
ATOM    536  CZ  TYR A  35      46.302  10.047  58.066  1.00 51.91           C
ATOM    537  OH  TYR A  35      46.252  10.209  59.437  1.00 57.69           O
ATOM    538  H   TYR A  35      45.961   9.090  51.502  1.00 53.56           H
ATOM    539  HA  TYR A  35      44.483   9.113  53.650  1.00 45.48           H
ATOM    540  HB2 TYR A  35      46.853   8.751  53.608  1.00 50.01           H
ATOM    541  HB3 TYR A  35      47.014  10.324  53.460  1.00 50.01           H
ATOM    542  HD1 TYR A  35      45.391   8.063  55.701  1.00 60.22           H
ATOM    543  HD2 TYR A  35      47.386  11.506  55.428  1.00 60.03           H
ATOM    544  HE1 TYR A  35      45.303   8.298  57.993  1.00 59.10           H
ATOM    545  HE2 TYR A  35      47.302  11.744  57.702  1.00 60.71           H
ATOM    546  HH  TYR A  35      46.645  10.918  59.656  1.00 69.23           H
ATOM    547  N   THR A  36      44.406  11.835  52.145  1.00 34.14           N
ATOM    548  CA  THR A  36      43.610  13.051  52.117  1.00 28.58           C
ATOM    549  C   THR A  36      42.208  12.859  52.690  1.00 29.78           C
ATOM    550  O   THR A  36      41.652  13.783  53.312  1.00 28.12           O
ATOM    551  CB  THR A  36      43.503  13.517  50.684  1.00 35.85           C
ATOM    552  OG1 THR A  36      44.798  13.904  50.246  1.00 35.12           O
ATOM    553  CG2 THR A  36      42.508  14.685  50.532  1.00 27.60           C
ATOM    554  H   THR A  36      44.770  11.639  51.391  1.00 40.97           H
ATOM    555  HA  THR A  36      44.058  13.741  52.631  1.00 34.30           H
ATOM    556  HB  THR A  36      43.190  12.781  50.135  1.00 43.02           H
ATOM    557  HG1 THR A  36      44.764  14.168  49.449  1.00 42.14           H
ATOM    558 HG21 THR A  36      42.461  14.962  49.603  1.00 33.12           H
ATOM    559 HG22 THR A  36      41.625  14.408  50.824  1.00 33.12           H
ATOM    560 HG23 THR A  36      42.796  15.438  51.071  1.00 33.12           H
ATOM    561  N   PHE A  37      41.622  11.696  52.482  1.00 29.87           N
ATOM    562  CA  PHE A  37      40.249  11.402  52.908  1.00 29.78           C
ATOM    563  C   PHE A  37      40.374  10.568  54.164  1.00 26.80           C
ATOM    564  O   PHE A  37      40.628   9.369  54.088  1.00 25.43           O
ATOM    565  CB  PHE A  37      39.480  10.672  51.809  1.00 29.21           C
ATOM    566  CG  PHE A  37      39.398  11.470  50.505  1.00 25.06           C
ATOM    567  CD1 PHE A  37      38.374  12.364  50.305  1.00 27.21           C
ATOM    568  CD2 PHE A  37      40.357  11.319  49.491  1.00 24.91           C
ATOM    569  CE1 PHE A  37      38.296  13.088  49.141  1.00 27.79           C
ATOM    570  CE2 PHE A  37      40.287  12.046  48.359  1.00 23.16           C
ATOM    571  CZ  PHE A  37      39.255  12.943  48.173  1.00 20.10           C
ATOM    572  H   PHE A  37      42.003  11.035  52.084  1.00 35.84           H
ATOM    573  HA  PHE A  37      39.786  12.227  53.122  1.00 35.74           H
ATOM    574  HB2 PHE A  37      39.925   9.831  51.618  1.00 35.05           H
ATOM    575  HB3 PHE A  37      38.575  10.505  52.115  1.00 35.05           H
ATOM    576  HD1 PHE A  37      37.726  12.478  50.962  1.00 32.65           H
ATOM    577  HD2 PHE A  37      41.063  10.727  49.613  1.00 29.89           H
ATOM    578  HE1 PHE A  37      37.602  13.694  49.018  1.00 33.34           H
ATOM    579  HE2 PHE A  37      40.931  11.935  47.697  1.00 27.79           H
ATOM    580  HZ  PHE A  37      39.197  13.431  47.383  1.00 24.12           H
ATOM    581  N   ARG A  38      40.267  11.223  55.320  1.00 27.64           N
ATOM    582  CA  ARG A  38      40.444  10.543  56.584  1.00 30.35           C
ATOM    583  C   ARG A  38      39.553  11.066  57.701  1.00 33.10           C
ATOM    584  O   ARG A  38      39.645  10.540  58.808  1.00 32.30           O
ATOM    585  CB  ARG A  38      41.902  10.634  57.054  1.00 32.70           C
ATOM    586  CG  ARG A  38      42.372  12.068  57.333  1.00 34.87           C
ATOM    587  CD  ARG A  38      43.805  12.082  57.881  1.00 37.90           C
ATOM    588  NE  ARG A  38      44.310  13.421  58.122  1.00 41.58           N
ATOM    589  CZ  ARG A  38      44.663  14.266  57.157  1.00 39.86           C
ATOM    590  NH1 ARG A  38      44.550  13.893  55.899  1.00 39.69           N
ATOM    591  NH2 ARG A  38      45.127  15.476  57.443  1.00 41.63           N1+
ATOM    592  H   ARG A  38      40.092  12.062  55.391  1.00 33.17           H
ATOM    593  HA  ARG A  38      40.235   9.604  56.459  1.00 36.42           H
ATOM    594  HB2 ARG A  38      41.999  10.125  57.874  1.00 39.24           H
ATOM    595  HB3 ARG A  38      42.476  10.262  56.366  1.00 39.24           H
ATOM    596  HG2 ARG A  38      42.356  12.578  56.508  1.00 41.85           H
ATOM    597  HG3 ARG A  38      41.789  12.475  57.992  1.00 41.85           H
ATOM    598  HD2 ARG A  38      43.824  11.599  58.722  1.00 45.48           H
ATOM    599  HD3 ARG A  38      44.391  11.652  57.239  1.00 45.48           H
ATOM    600  HE  ARG A  38      44.462  13.653  58.935  1.00 49.89           H
ATOM    601 HH11 ARG A  38      44.252  13.110  55.708  1.00 47.63           H
ATOM    602 HH12 ARG A  38      44.775  14.434  55.269  1.00 47.63           H
ATOM    603 HH21 ARG A  38      45.201  15.725  58.263  1.00 49.95           H
ATOM    604 HH22 ARG A  38      45.348  16.013  56.809  1.00 49.95           H
ATOM    605  N   GLY A  39      38.739  12.089  57.473  1.00 24.67           N
ATOM    606  CA  GLY A  39      37.897  12.621  58.521  1.00 34.08           C
ATOM    607  C   GLY A  39      36.695  11.747  58.816  1.00 30.04           C
ATOM    608  O   GLY A  39      35.847  11.629  57.951  1.00 35.61           O
ATOM    609  H   GLY A  39      38.658  12.491  56.716  1.00 29.60           H
ATOM    610  HA2 GLY A  39      38.417  12.711  59.335  1.00 40.90           H
ATOM    611  HA3 GLY A  39      37.579  13.501  58.262  1.00 40.90           H
ATOM    612  N   LEU A  40      36.586  11.139  60.001  1.00 32.93           N
ATOM    613  CA  LEU A  40      35.446  10.293  60.312  1.00 30.91           C
ATOM    614  C   LEU A  40      34.390  11.007  61.120  1.00 32.97           C
ATOM    615  O   LEU A  40      33.216  10.735  60.941  1.00 32.18           O
ATOM    616  CB  LEU A  40      35.850   9.061  61.107  1.00 33.56           C
ATOM    617  CG  LEU A  40      36.343   7.787  60.469  1.00 38.20           C
ATOM    618  CD1 LEU A  40      36.787   6.787  61.578  1.00 35.25           C
ATOM    619  CD2 LEU A  40      35.276   7.213  59.633  1.00 33.54           C
ATOM    620  H   LEU A  40      37.161  11.205  60.638  1.00 39.52           H
ATOM    621  HA  LEU A  40      35.040   9.996  59.483  1.00 37.10           H
ATOM    622  HB2 LEU A  40      36.554   9.340  61.714  1.00 40.27           H
ATOM    623  HB3 LEU A  40      35.078   8.807  61.638  1.00 40.27           H
ATOM    624  HG  LEU A  40      37.107   7.981  59.905  1.00 45.84           H
ATOM    625 HD11 LEU A  40      37.102   5.971  61.159  1.00 42.29           H
ATOM    626 HD12 LEU A  40      37.500   7.189  62.099  1.00 42.29           H
ATOM    627 HD13 LEU A  40      36.028   6.594  62.151  1.00 42.29           H
ATOM    628 HD21 LEU A  40      35.600   6.394  59.226  1.00 40.24           H
ATOM    629 HD22 LEU A  40      34.505   7.023  60.191  1.00 40.24           H
ATOM    630 HD23 LEU A  40      35.037   7.853  58.944  1.00 40.24           H
ATOM    631  N   GLY A  41      34.769  11.886  62.034  1.00 33.96           N
ATOM    632  CA  GLY A  41      33.784  12.412  62.959  1.00 35.43           C
ATOM    633  C   GLY A  41      34.193  13.736  63.549  1.00 34.34           C
ATOM    634  O   GLY A  41      35.363  14.110  63.519  1.00 36.77           O
ATOM    635  H   GLY A  41      35.568  12.186  62.138  1.00 40.75           H
ATOM    636  HA2 GLY A  41      32.939  12.529  62.498  1.00 42.51           H
ATOM    637  HA3 GLY A  41      33.653  11.780  63.684  1.00 42.51           H
ATOM    638  N   ASN A  42      33.201  14.446  64.092  1.00 34.28           N
ATOM    639  CA  ASN A  42      33.441  15.678  64.816  1.00 35.97           C
ATOM    640  C   ASN A  42      32.455  15.761  65.967  1.00 35.13           C
ATOM    641  O   ASN A  42      31.247  15.804  65.746  1.00 35.59           O
ATOM    642  CB  ASN A  42      33.308  16.895  63.891  1.00 37.65           C
ATOM    643  CG  ASN A  42      33.797  18.190  64.524  1.00 35.34           C
ATOM    644  OD1 ASN A  42      33.127  19.207  64.449  1.00 38.83           O
ATOM    645  ND2 ASN A  42      34.985  18.155  65.136  1.00 38.62           N
ATOM    646  H   ASN A  42      32.371  14.225  64.049  1.00 41.13           H
ATOM    647  HA  ASN A  42      34.339  15.668  65.181  1.00 43.16           H
ATOM    648  HB2 ASN A  42      33.831  16.739  63.089  1.00 45.18           H
ATOM    649  HB3 ASN A  42      32.373  17.011  63.658  1.00 45.18           H
ATOM    650 HD21 ASN A  42      35.298  18.865  65.507  1.00 46.34           H
ATOM    651 HD22 ASN A  42      35.435  17.423  65.158  1.00 46.34           H
ATOM    652  N   LYS A  43      32.977  15.797  67.190  1.00 39.43           N
ATOM    653  CA  LYS A  43      32.166  16.041  68.372  1.00 38.28           C
ATOM    654  C   LYS A  43      31.016  15.046  68.431  1.00 36.45           C
ATOM    655  O   LYS A  43      29.847  15.407  68.592  1.00 33.76           O
ATOM    656  CB  LYS A  43      31.646  17.495  68.403  1.00 41.83           C
ATOM    657  CG  LYS A  43      32.744  18.579  68.580  1.00 41.19           C
ATOM    658  CD  LYS A  43      32.153  19.960  68.251  1.00 44.15           C
ATOM    659  CE  LYS A  43      33.056  21.115  68.663  1.00 53.30           C
ATOM    660  NZ  LYS A  43      34.334  21.238  67.879  1.00 58.01           N1+
ATOM    661  H   LYS A  43      33.812  15.680  67.361  1.00 47.31           H
ATOM    662  HA  LYS A  43      32.715  15.907  69.161  1.00 45.94           H
ATOM    663  HB2 LYS A  43      31.187  17.677  67.567  1.00 50.19           H
ATOM    664  HB3 LYS A  43      31.024  17.585  69.142  1.00 50.19           H
ATOM    665  HG2 LYS A  43      33.054  18.584  69.499  1.00 49.42           H
ATOM    666  HG3 LYS A  43      33.479  18.403  67.971  1.00 49.42           H
ATOM    667  HD2 LYS A  43      32.009  20.021  67.294  1.00 52.97           H
ATOM    668  HD3 LYS A  43      31.309  20.060  68.719  1.00 52.97           H
ATOM    669  HE2 LYS A  43      32.565  21.945  68.552  1.00 63.95           H
ATOM    670  HE3 LYS A  43      33.295  21.002  69.596  1.00 63.95           H
ATOM    671  HZ1 LYS A  43      34.807  21.932  68.175  1.00 69.61           H
ATOM    672  HZ2 LYS A  43      34.819  20.497  67.970  1.00 69.61           H
ATOM    673  HZ3 LYS A  43      34.151  21.359  67.016  1.00 69.61           H
ATOM    674  N   GLY A  44      31.357  13.775  68.271  1.00 38.41           N
ATOM    675  CA  GLY A  44      30.372  12.706  68.340  1.00 39.02           C
ATOM    676  C   GLY A  44      29.499  12.483  67.108  1.00 41.01           C
ATOM    677  O   GLY A  44      28.767  11.476  67.073  1.00 34.53           O
ATOM    678  H   GLY A  44      32.159  13.504  68.120  1.00 46.10           H
ATOM    679  HA2 GLY A  44      30.835  11.873  68.522  1.00 46.83           H
ATOM    680  HA3 GLY A  44      29.780  12.882  69.087  1.00 46.83           H
ATOM    681  N   VAL A  45      29.536  13.359  66.092  1.00 34.38           N
ATOM    682  CA  VAL A  45      28.679  13.181  64.924  1.00 35.96           C
ATOM    683  C   VAL A  45      29.464  13.273  63.620  1.00 35.29           C
ATOM    684  O   VAL A  45      30.688  13.420  63.606  1.00 32.12           O
ATOM    685  CB  VAL A  45      27.547  14.186  64.904  1.00 40.64           C
ATOM    686  CG1 VAL A  45      26.659  13.854  66.049  1.00 36.34           C
ATOM    687  CG2 VAL A  45      28.152  15.614  64.935  1.00 41.24           C
ATOM    688  H   VAL A  45      30.043  14.054  66.060  1.00 41.26           H
ATOM    689  HA  VAL A  45      28.284  12.296  64.965  1.00 43.16           H
ATOM    690  HB  VAL A  45      27.040  14.085  64.083  1.00 48.77           H
ATOM    691 HG11 VAL A  45      25.919  14.481  66.067  1.00 43.61           H
ATOM    692 HG12 VAL A  45      26.325  12.951  65.938  1.00 43.61           H
ATOM    693 HG13 VAL A  45      27.168  13.920  66.872  1.00 43.61           H
ATOM    694 HG21 VAL A  45      27.430  16.263  64.923  1.00 49.49           H
ATOM    695 HG22 VAL A  45      28.675  15.717  65.745  1.00 49.49           H
ATOM    696 HG23 VAL A  45      28.718  15.734  64.157  1.00 49.49           H
ATOM    697  N   LEU A  46      28.730  13.154  62.505  1.00 32.02           N
ATOM    698  CA  LEU A  46      29.402  13.202  61.223  1.00 33.91           C
ATOM    699  C   LEU A  46      29.895  14.629  60.945  1.00 29.77           C
ATOM    700  O   LEU A  46      29.212  15.607  61.272  1.00 29.50           O
ATOM    701  CB  LEU A  46      28.498  12.716  60.099  1.00 29.30           C
ATOM    702  CG  LEU A  46      28.030  11.258  60.264  1.00 29.97           C
ATOM    703  CD1 LEU A  46      27.173  10.900  59.140  1.00 29.96           C
ATOM    704  CD2 LEU A  46      29.119  10.262  60.338  1.00 29.05           C
ATOM    705  H   LEU A  46      27.877  13.050  62.473  1.00 38.42           H
ATOM    706  HA  LEU A  46      30.177  12.620  61.254  1.00 40.70           H
ATOM    707  HB2 LEU A  46      27.709  13.279  60.067  1.00 35.16           H
ATOM    708  HB3 LEU A  46      28.981  12.778  59.261  1.00 35.16           H
ATOM    709  HG  LEU A  46      27.503  11.186  61.076  1.00 35.96           H
ATOM    710 HD11 LEU A  46      26.880   9.981  59.247  1.00 35.96           H
ATOM    711 HD12 LEU A  46      26.406  11.493  59.126  1.00 35.96           H
ATOM    712 HD13 LEU A  46      27.678  10.992  58.317  1.00 35.96           H
ATOM    713 HD21 LEU A  46      28.731   9.379  60.441  1.00 34.86           H
ATOM    714 HD22 LEU A  46      29.639  10.303  59.520  1.00 34.86           H
ATOM    715 HD23 LEU A  46      29.683  10.467  61.100  1.00 34.86           H
ATOM    716  N   PRO A  47      31.115  14.777  60.422  1.00 26.29           N
ATOM    717  CA  PRO A  47      31.655  16.123  60.150  1.00 24.34           C
ATOM    718  C   PRO A  47      30.802  16.932  59.235  1.00 28.83           C
ATOM    719  O   PRO A  47      30.852  18.168  59.293  1.00 29.39           O
ATOM    720  CB  PRO A  47      33.011  15.827  59.508  1.00 31.88           C
ATOM    721  CG  PRO A  47      33.358  14.450  59.971  1.00 31.23           C
ATOM    722  CD  PRO A  47      32.065  13.713  60.059  1.00 30.80           C
ATOM    723  HA  PRO A  47      31.789  16.607  60.979  1.00 29.21           H
ATOM    724  HB2 PRO A  47      32.930  15.856  58.542  1.00 38.26           H
ATOM    725  HB3 PRO A  47      33.667  16.470  59.819  1.00 38.26           H
ATOM    726  HG2 PRO A  47      33.947  14.029  59.326  1.00 37.47           H
ATOM    727  HG3 PRO A  47      33.783  14.497  60.842  1.00 37.47           H
ATOM    728  HD2 PRO A  47      31.833  13.328  59.200  1.00 36.96           H
ATOM    729  HD3 PRO A  47      32.104  13.039  60.756  1.00 36.96           H
ATOM    730  N   TRP A  48      30.001  16.269  58.397  1.00 32.88           N
ATOM    731  CA  TRP A  48      29.192  16.922  57.379  1.00 33.07           C
ATOM    732  C   TRP A  48      27.708  16.839  57.698  1.00 32.23           C
ATOM    733  O   TRP A  48      26.896  17.158  56.827  1.00 28.36           O
ATOM    734  CB  TRP A  48      29.464  16.314  55.981  1.00 29.54           C
ATOM    735  CG  TRP A  48      29.343  14.849  55.951  1.00 28.37           C
ATOM    736  CD1 TRP A  48      28.223  14.139  55.738  1.00 27.80           C
ATOM    737  CD2 TRP A  48      30.382  13.906  56.215  1.00 23.21           C
ATOM    738  NE1 TRP A  48      28.487  12.797  55.845  1.00 26.56           N
ATOM    739  CE2 TRP A  48      29.807  12.634  56.145  1.00 26.41           C
ATOM    740  CE3 TRP A  48      31.743  14.019  56.489  1.00 27.76           C
ATOM    741  CZ2 TRP A  48      30.539  11.476  56.308  1.00 26.29           C
ATOM    742  CZ3 TRP A  48      32.460  12.887  56.676  1.00 32.47           C
ATOM    743  CH2 TRP A  48      31.854  11.613  56.587  1.00 31.84           C
ATOM    744  H   TRP A  48      29.911  15.414  58.404  1.00 39.46           H
ATOM    745  HA  TRP A  48      29.434  17.861  57.345  1.00 39.69           H
ATOM    746  HB2 TRP A  48      28.824  16.679  55.350  1.00 35.45           H
ATOM    747  HB3 TRP A  48      30.366  16.545  55.709  1.00 35.45           H
ATOM    748  HD1 TRP A  48      27.386  14.506  55.569  1.00 33.36           H
ATOM    749  HE1 TRP A  48      27.914  12.164  55.740  1.00 31.88           H
ATOM    750  HE3 TRP A  48      32.146  14.854  56.558  1.00 33.32           H
ATOM    751  HZ2 TRP A  48      30.140  10.638  56.249  1.00 31.55           H
ATOM    752  HZ3 TRP A  48      33.369  12.948  56.867  1.00 38.97           H
ATOM    753  HH2 TRP A  48      32.374  10.852  56.713  1.00 38.21           H
ATOM    754  N   LYS A  49      27.338  16.413  58.920  1.00 32.29           N
ATOM    755  CA  LYS A  49      25.929  16.309  59.320  1.00 39.05           C
ATOM    756  C   LYS A  49      25.236  15.099  58.712  1.00 37.66           C
ATOM    757  O   LYS A  49      25.060  14.072  59.378  1.00 34.88           O
ATOM    758  CB  LYS A  49      25.125  17.549  58.883  1.00 44.03           C
ATOM    759  CG  LYS A  49      24.770  18.539  59.936  1.00 54.80           C
ATOM    760  CD  LYS A  49      25.990  19.329  60.436  1.00 60.75           C
ATOM    761  CE  LYS A  49      25.860  20.853  60.153  1.00 61.74           C
ATOM    762  NZ  LYS A  49      26.661  21.628  61.163  1.00 66.04           N1+
ATOM    763  H   LYS A  49      27.890  16.178  59.536  1.00 38.75           H
ATOM    764  HA  LYS A  49      25.875  16.236  60.285  1.00 46.86           H
ATOM    765  HB2 LYS A  49      25.643  18.021  58.212  1.00 52.84           H
ATOM    766  HB3 LYS A  49      24.294  17.244  58.488  1.00 52.84           H
ATOM    767  HG2 LYS A  49      24.130  19.171  59.573  1.00 65.76           H
ATOM    768  HG3 LYS A  49      24.383  18.071  60.693  1.00 65.76           H
ATOM    769  HD2 LYS A  49      26.078  19.206  61.395  1.00 72.90           H
ATOM    770  HD3 LYS A  49      26.786  19.005  59.985  1.00 72.90           H
ATOM    771  HE2 LYS A  49      26.203  21.051  59.268  1.00 74.09           H
ATOM    772  HE3 LYS A  49      24.930  21.119  60.226  1.00 74.09           H
ATOM    773  HZ1 LYS A  49      26.588  22.501  61.003  1.00 79.25           H
ATOM    774  HZ2 LYS A  49      26.362  21.458  61.983  1.00 79.25           H
ATOM    775  HZ3 LYS A  49      27.519  21.396  61.113  1.00 79.25           H
ATOM    776  N   CYS A  50      24.865  15.242  57.431  1.00 33.45           N
ATOM    777  CA  CYS A  50      24.015  14.327  56.690  1.00 37.28           C
ATOM    778  C   CYS A  50      24.511  14.318  55.253  1.00 33.41           C
ATOM    779  O   CYS A  50      24.878  15.365  54.704  1.00 33.35           O
ATOM    780  CB  CYS A  50      22.508  14.742  56.735  1.00 35.17           C
ATOM    781  SG  CYS A  50      21.560  14.906  55.066  1.00 52.66           S
ATOM    782  H   CYS A  50      25.116  15.909  56.950  1.00 40.15           H
ATOM    783  HA  CYS A  50      24.102  13.432  57.055  1.00 44.74           H
ATOM    784  HB2 CYS A  50      22.034  14.082  57.264  1.00 42.20           H
ATOM    785  HB3 CYS A  50      22.450  15.603  57.177  1.00 42.20           H
ATOM    786  HG  CYS A  50      20.426  15.229  55.291  1.00 63.19           H
ATOM    787  N   ASN A  51      24.541  13.133  54.663  1.00 28.93           N
ATOM    788  CA  ASN A  51      24.677  12.976  53.220  1.00 28.04           C
ATOM    789  C   ASN A  51      23.694  11.900  52.788  1.00 25.48           C
ATOM    790  O   ASN A  51      23.942  10.722  53.050  1.00 24.35           O
ATOM    791  CB  ASN A  51      26.089  12.572  52.814  1.00 21.26           C
ATOM    792  CG  ASN A  51      26.281  12.649  51.291  1.00 19.55           C
ATOM    793  OD1 ASN A  51      25.830  11.777  50.554  1.00 19.83           O
ATOM    794  ND2 ASN A  51      26.931  13.701  50.826  1.00 22.68           N
ATOM    795  H   ASN A  51      24.484  12.386  55.086  1.00 34.71           H
ATOM    796  HA  ASN A  51      24.448  13.807  52.775  1.00 33.65           H
ATOM    797  HB2 ASN A  51      26.726  13.172  53.231  1.00 25.52           H
ATOM    798  HB3 ASN A  51      26.254  11.658  53.095  1.00 25.52           H
ATOM    799 HD21 ASN A  51      27.062  13.786  49.980  1.00 27.22           H
ATOM    800 HD22 ASN A  51      27.224  14.301  51.369  1.00 27.22           H
ATOM    801  N   SER A  52      22.630  12.279  52.076  1.00 27.52           N
ATOM    802  CA  SER A  52      21.564  11.316  51.797  1.00 30.39           C
ATOM    803  C   SER A  52      22.033  10.218  50.857  1.00 21.37           C
ATOM    804  O   SER A  52      21.630   9.057  50.993  1.00 23.19           O
ATOM    805  CB  SER A  52      20.343  12.020  51.220  1.00 29.86           C
ATOM    806  OG  SER A  52      20.732  13.066  50.395  1.00 39.03           O
ATOM    807  H   SER A  52      22.503  13.065  51.753  1.00 33.03           H
ATOM    808  HA  SER A  52      21.297  10.897  52.630  1.00 36.47           H
ATOM    809  HB2 SER A  52      19.825  11.384  50.703  1.00 35.83           H
ATOM    810  HB3 SER A  52      19.807  12.372  51.948  1.00 35.83           H
ATOM    811  HG  SER A  52      21.199  12.774  49.761  1.00 46.84           H
ATOM    812  N   LEU A  53      22.903  10.543  49.910  1.00 25.58           N
ATOM    813  CA  LEU A  53      23.392   9.516  48.991  1.00 23.24           C
ATOM    814  C   LEU A  53      24.318   8.535  49.707  1.00 22.33           C
ATOM    815  O   LEU A  53      24.165   7.314  49.569  1.00 20.48           O
ATOM    816  CB  LEU A  53      24.096  10.158  47.794  1.00 23.68           C
ATOM    817  CG  LEU A  53      24.351   9.159  46.644  1.00 23.20           C
ATOM    818  CD1 LEU A  53      23.044   8.768  45.942  1.00 27.58           C
ATOM    819  CD2 LEU A  53      25.336   9.765  45.658  1.00 27.16           C
ATOM    820  H   LEU A  53      23.221  11.330  49.777  1.00 30.69           H
ATOM    821  HA  LEU A  53      22.634   9.013  48.654  1.00 27.89           H
ATOM    822  HB2 LEU A  53      23.542  10.876  47.450  1.00 28.41           H
ATOM    823  HB3 LEU A  53      24.953  10.509  48.082  1.00 28.41           H
ATOM    824  HG  LEU A  53      24.749   8.353  47.009  1.00 27.84           H
ATOM    825 HD11 LEU A  53      23.244   8.142  45.229  1.00 33.10           H
ATOM    826 HD12 LEU A  53      22.450   8.355  46.589  1.00 33.10           H
ATOM    827 HD13 LEU A  53      22.631   9.566  45.576  1.00 33.10           H
ATOM    828 HD21 LEU A  53      25.491   9.132  44.939  1.00 32.60           H
ATOM    829 HD22 LEU A  53      24.961  10.585  45.302  1.00 32.60           H
ATOM    830 HD23 LEU A  53      26.168   9.953  46.119  1.00 32.60           H
ATOM    831  N   ASP A  54      25.278   9.042  50.491  1.00 22.26           N
ATOM    832  CA  ASP A  54      26.109   8.129  51.281  1.00 25.37           C
ATOM    833  C   ASP A  54      25.257   7.291  52.248  1.00 23.97           C
ATOM    834  O   ASP A  54      25.472   6.084  52.379  1.00 19.35           O
ATOM    835  CB  ASP A  54      27.175   8.872  52.062  1.00 19.69           C
ATOM    836  CG  ASP A  54      27.912   7.944  52.983  1.00 28.61           C
ATOM    837  OD1 ASP A  54      28.657   7.066  52.465  1.00 22.81           O
ATOM    838  OD2 ASP A  54      27.714   8.055  54.211  1.00 27.00           O1-
ATOM    839  H   ASP A  54      25.463   9.877  50.580  1.00 26.72           H
ATOM    840  HA  ASP A  54      26.558   7.517  50.678  1.00 30.44           H
ATOM    841  HB2 ASP A  54      27.814   9.261  51.444  1.00 23.63           H
ATOM    842  HB3 ASP A  54      26.758   9.565  52.597  1.00 23.63           H
ATOM    843  N   MET A  55      24.238   7.898  52.872  1.00 24.24           N
ATOM    844  CA  MET A  55      23.338   7.139  53.748  1.00 27.23           C
ATOM    845  C   MET A  55      22.704   6.001  52.973  1.00 28.43           C
ATOM    846  O   MET A  55      22.704   4.844  53.414  1.00 23.05           O
ATOM    847  CB  MET A  55      22.265   8.068  54.304  1.00 27.69           C
ATOM    848  CG  MET A  55      21.600   7.637  55.621  1.00 42.34           C
ATOM    849  SD  MET A  55      21.296   9.191  56.547  1.00 62.99           S
ATOM    850  CE  MET A  55      19.827   9.850  55.731  1.00 50.33           C
ATOM    851  H   MET A  55      24.050   8.734  52.806  1.00 29.09           H
ATOM    852  HA  MET A  55      23.844   6.778  54.492  1.00 32.68           H
ATOM    853  HB2 MET A  55      22.666   8.938  54.457  1.00 33.23           H
ATOM    854  HB3 MET A  55      21.562   8.151  53.641  1.00 33.23           H
ATOM    855  HG2 MET A  55      20.754   7.195  55.445  1.00 50.81           H
ATOM    856  HG3 MET A  55      22.198   7.069  56.133  1.00 50.81           H
ATOM    857  HE1 MET A  55      19.580  10.687  56.154  1.00 60.39           H
ATOM    858  HE2 MET A  55      20.027  10.000  54.794  1.00 60.39           H
ATOM    859  HE3 MET A  55      19.104   9.209  55.817  1.00 60.39           H
ATOM    860  N   LYS A  56      22.221   6.320  51.767  1.00 21.44           N
ATOM    861  CA  LYS A  56      21.519   5.353  50.941  1.00 24.20           C
ATOM    862  C   LYS A  56      22.434   4.215  50.526  1.00 19.76           C
ATOM    863  O   LYS A  56      22.003   3.066  50.451  1.00 27.04           O
ATOM    864  CB  LYS A  56      20.954   6.064  49.715  1.00 23.89           C
ATOM    865  CG  LYS A  56      20.395   5.131  48.695  1.00 27.33           C
ATOM    866  CD  LYS A  56      19.701   5.932  47.575  1.00 32.35           C
ATOM    867  CE  LYS A  56      19.229   5.003  46.518  1.00 28.03           C
ATOM    868  NZ  LYS A  56      18.487   5.789  45.494  1.00 44.55           N1+
ATOM    869  H   LYS A  56      22.291   7.099  51.408  1.00 25.72           H
ATOM    870  HA  LYS A  56      20.779   4.980  51.444  1.00 29.04           H
ATOM    871  HB2 LYS A  56      20.241   6.658  49.997  1.00 28.67           H
ATOM    872  HB3 LYS A  56      21.663   6.576  49.294  1.00 28.67           H
ATOM    873  HG2 LYS A  56      21.114   4.610  48.303  1.00 32.79           H
ATOM    874  HG3 LYS A  56      19.740   4.549  49.111  1.00 32.79           H
ATOM    875  HD2 LYS A  56      18.936   6.404  47.938  1.00 38.82           H
ATOM    876  HD3 LYS A  56      20.332   6.554  47.181  1.00 38.82           H
ATOM    877  HE2 LYS A  56      19.987   4.573  46.094  1.00 33.63           H
ATOM    878  HE3 LYS A  56      18.629   4.345  46.903  1.00 33.63           H
ATOM    879  HZ1 LYS A  56      18.195   5.250  44.849  1.00 53.46           H
ATOM    880  HZ2 LYS A  56      17.791   6.197  45.869  1.00 53.46           H
ATOM    881  HZ3 LYS A  56      19.023   6.403  45.136  1.00 53.46           H
ATOM    882  N   TYR A  57      23.690   4.527  50.210  1.00 22.12           N
ATOM    883  CA  TYR A  57      24.699   3.523  49.895  1.00 19.79           C
ATOM    884  C   TYR A  57      25.042   2.667  51.109  1.00 18.38           C
ATOM    885  O   TYR A  57      25.082   1.434  51.025  1.00 22.87           O
ATOM    886  CB  TYR A  57      25.951   4.218  49.402  1.00 22.24           C
ATOM    887  CG  TYR A  57      27.055   3.269  49.032  1.00 22.61           C
ATOM    888  CD1 TYR A  57      27.050   2.630  47.813  1.00 22.65           C
ATOM    889  CD2 TYR A  57      28.107   3.015  49.897  1.00 16.37           C
ATOM    890  CE1 TYR A  57      28.057   1.797  47.453  1.00 19.81           C
ATOM    891  CE2 TYR A  57      29.107   2.147  49.544  1.00 17.88           C
ATOM    892  CZ  TYR A  57      29.078   1.564  48.316  1.00 19.37           C
ATOM    893  OH  TYR A  57      30.062   0.727  47.908  1.00 22.74           O
ATOM    894  H   TYR A  57      23.987   5.333  50.171  1.00 26.55           H
ATOM    895  HA  TYR A  57      24.370   2.942  49.191  1.00 23.75           H
ATOM    896  HB2 TYR A  57      25.730   4.740  48.614  1.00 26.69           H
ATOM    897  HB3 TYR A  57      26.282   4.802  50.102  1.00 26.69           H
ATOM    898  HD1 TYR A  57      26.361   2.800  47.212  1.00 27.18           H
ATOM    899  HD2 TYR A  57      28.129   3.428  50.730  1.00 19.65           H
ATOM    900  HE1 TYR A  57      28.044   1.381  46.622  1.00 23.77           H
ATOM    901  HE2 TYR A  57      29.819   1.991  50.122  1.00 21.46           H
ATOM    902  HH  TYR A  57      29.899   0.448  47.133  1.00 27.29           H
ATOM    903  N   PHE A  58      25.230   3.301  52.262  1.00 20.33           N
ATOM    904  CA  PHE A  58      25.493   2.548  53.495  1.00 24.54           C
ATOM    905  C   PHE A  58      24.366   1.554  53.781  1.00 26.00           C
ATOM    906  O   PHE A  58      24.605   0.361  54.017  1.00 22.13           O
ATOM    907  CB  PHE A  58      25.662   3.512  54.660  1.00 21.57           C
ATOM    908  CG  PHE A  58      25.705   2.837  55.983  1.00 23.34           C
ATOM    909  CD1 PHE A  58      26.867   2.257  56.429  1.00 24.32           C
ATOM    910  CD2 PHE A  58      24.573   2.753  56.758  1.00 22.84           C
ATOM    911  CE1 PHE A  58      26.916   1.596  57.629  1.00 23.75           C
ATOM    912  CE2 PHE A  58      24.620   2.121  57.974  1.00 27.89           C
ATOM    913  CZ  PHE A  58      25.801   1.537  58.411  1.00 23.13           C
ATOM    914  H   PHE A  58      25.212   4.155  52.362  1.00 24.40           H
ATOM    915  HA  PHE A  58      26.319   2.048  53.393  1.00 29.45           H
ATOM    916  HB2 PHE A  58      26.494   3.999  54.547  1.00 25.88           H
ATOM    917  HB3 PHE A  58      24.916   4.132  54.666  1.00 25.88           H
ATOM    918  HD1 PHE A  58      27.630   2.296  55.898  1.00 29.18           H
ATOM    919  HD2 PHE A  58      23.781   3.145  56.468  1.00 27.41           H
ATOM    920  HE1 PHE A  58      27.714   1.218  57.922  1.00 28.50           H
ATOM    921  HE2 PHE A  58      23.855   2.069  58.500  1.00 33.47           H
ATOM    922  HZ  PHE A  58      25.829   1.100  59.232  1.00 27.75           H
ATOM    923  N   ARG A  59      23.125   2.021  53.720  1.00 18.61           N
ATOM    924  CA  ARG A  59      22.009   1.122  53.953  1.00 20.52           C
ATOM    925  C   ARG A  59      21.940   0.002  52.918  1.00 23.28           C
ATOM    926  O   ARG A  59      21.796  -1.167  53.271  1.00 26.06           O
ATOM    927  CB  ARG A  59      20.716   1.922  54.015  1.00 21.18           C
ATOM    928  CG  ARG A  59      19.562   1.015  54.247  1.00 30.11           C
ATOM    929  CD  ARG A  59      18.246   1.706  54.549  1.00 30.73           C
ATOM    930  NE  ARG A  59      17.499   0.782  55.419  1.00 53.82           N
ATOM    931  CZ  ARG A  59      17.008  -0.418  55.050  1.00 53.21           C
ATOM    932  NH1 ARG A  59      17.116  -0.876  53.771  1.00 48.45           N
ATOM    933  NH2 ARG A  59      16.384  -1.165  55.967  1.00 43.33           N1+
ATOM    934  H   ARG A  59      22.907   2.835  53.550  1.00 22.34           H
ATOM    935  HA  ARG A  59      22.131   0.705  54.820  1.00 24.63           H
ATOM    936  HB2 ARG A  59      20.761   2.556  54.747  1.00 25.41           H
ATOM    937  HB3 ARG A  59      20.580   2.384  53.173  1.00 25.41           H
ATOM    938  HG2 ARG A  59      19.432   0.474  53.452  1.00 36.13           H
ATOM    939  HG3 ARG A  59      19.769   0.440  55.000  1.00 36.13           H
ATOM    940  HD2 ARG A  59      18.403   2.538  55.022  1.00 36.88           H
ATOM    941  HD3 ARG A  59      17.746   1.851  53.731  1.00 36.88           H
ATOM    942  HE  ARG A  59      17.365   1.029  56.232  1.00 64.59           H
ATOM    943 HH11 ARG A  59      17.524  -0.404  53.178  1.00 58.14           H
ATOM    944 HH12 ARG A  59      16.786  -1.641  53.559  1.00 58.14           H
ATOM    945 HH21 ARG A  59      16.302  -0.876  56.773  1.00 51.99           H
ATOM    946 HH22 ARG A  59      16.045  -1.923  55.746  1.00 51.99           H
ATOM    947  N   ALA A  60      22.055   0.320  51.635  1.00 27.83           N
ATOM    948  CA  ALA A  60      22.020  -0.734  50.630  1.00 22.41           C
ATOM    949  C   ALA A  60      23.115  -1.768  50.888  1.00 20.86           C
ATOM    950  O   ALA A  60      22.871  -2.972  50.901  1.00 21.79           O
ATOM    951  CB  ALA A  60      22.181  -0.096  49.251  1.00 25.37           C
ATOM    952  H   ALA A  60      22.153   1.117  51.326  1.00 33.39           H
ATOM    953  HA  ALA A  60      21.160  -1.182  50.663  1.00 26.89           H
ATOM    954  HB1 ALA A  60      22.158  -0.793  48.577  1.00 30.44           H
ATOM    955  HB2 ALA A  60      21.454   0.529  49.106  1.00 30.44           H
ATOM    956  HB3 ALA A  60      23.031   0.370  49.217  1.00 30.44           H
ATOM    957  N   VAL A  61      24.345  -1.327  51.093  1.00 22.02           N
ATOM    958  CA  VAL A  61      25.412  -2.317  51.241  1.00 22.33           C
ATOM    959  C   VAL A  61      25.153  -3.188  52.460  1.00 24.11           C
ATOM    960  O   VAL A  61      25.179  -4.422  52.373  1.00 19.15           O
ATOM    961  CB  VAL A  61      26.790  -1.641  51.303  1.00 25.16           C
ATOM    962  CG1 VAL A  61      27.840  -2.670  51.704  1.00 24.81           C
ATOM    963  CG2 VAL A  61      27.086  -0.922  49.899  1.00 23.74           C
ATOM    964  H   VAL A  61      24.587  -0.503  51.149  1.00 26.43           H
ATOM    965  HA  VAL A  61      25.406  -2.896  50.463  1.00 26.79           H
ATOM    966  HB  VAL A  61      26.771  -0.955  51.989  1.00 30.19           H
ATOM    967 HG11 VAL A  61      28.708  -2.238  51.741  1.00 29.77           H
ATOM    968 HG12 VAL A  61      27.612  -3.030  52.575  1.00 29.77           H
ATOM    969 HG13 VAL A  61      27.853  -3.381  51.045  1.00 29.77           H
ATOM    970 HG21 VAL A  61      27.956  -0.496  49.940  1.00 28.49           H
ATOM    971 HG22 VAL A  61      27.077  -1.590  49.195  1.00 28.49           H
ATOM    972 HG23 VAL A  61      26.399  -0.258  49.735  1.00 28.49           H
ATOM    973  N   THR A  62      24.873  -2.561  53.617  1.00 23.27           N
ATOM    974  CA  THR A  62      24.789  -3.330  54.863  1.00 24.13           C
ATOM    975  C   THR A  62      23.471  -4.098  55.040  1.00 22.79           C
ATOM    976  O   THR A  62      23.403  -4.972  55.907  1.00 23.00           O
ATOM    977  CB  THR A  62      25.069  -2.412  56.085  1.00 22.58           C
ATOM    978  OG1 THR A  62      24.078  -1.379  56.245  1.00 18.56           O
ATOM    979  CG2 THR A  62      26.493  -1.784  55.998  1.00 25.52           C
ATOM    980  H   THR A  62      24.731  -1.717  53.702  1.00 27.92           H
ATOM    981  HA  THR A  62      25.496  -3.994  54.846  1.00 28.95           H
ATOM    982  HB  THR A  62      25.053  -2.964  56.882  1.00 27.10           H
ATOM    983  HG1 THR A  62      24.059  -0.891  55.561  1.00 22.28           H
ATOM    984 HG21 THR A  62      26.651  -1.214  56.767  1.00 30.63           H
ATOM    985 HG22 THR A  62      27.164  -2.484  55.981  1.00 30.63           H
ATOM    986 HG23 THR A  62      26.572  -1.252  55.190  1.00 30.63           H
ATOM    987  N   THR A  63      22.445  -3.853  54.220  1.00 24.01           N
ATOM    988  CA  THR A  63      21.251  -4.717  54.263  1.00 31.57           C
ATOM    989  C   THR A  63      21.187  -5.754  53.135  1.00 24.12           C
ATOM    990  O   THR A  63      20.429  -6.709  53.275  1.00 31.13           O
ATOM    991  CB  THR A  63      19.925  -3.920  54.240  1.00 27.38           C
ATOM    992  OG1 THR A  63      19.743  -3.345  52.944  1.00 36.64           O
ATOM    993  CG2 THR A  63      19.898  -2.868  55.255  1.00 25.27           C
ATOM    994  H   THR A  63      22.411  -3.214  53.645  1.00 28.81           H
ATOM    995  HA  THR A  63      21.271  -5.209  55.098  1.00 37.89           H
ATOM    996  HB  THR A  63      19.190  -4.527  54.420  1.00 32.86           H
ATOM    997  HG1 THR A  63      20.381  -2.827  52.767  1.00 43.97           H
ATOM    998 HG21 THR A  63      19.055  -2.390  55.214  1.00 30.32           H
ATOM    999 HG22 THR A  63      19.996  -3.258  56.138  1.00 30.32           H
ATOM   1000 HG23 THR A  63      20.624  -2.243  55.104  1.00 30.32           H
ATOM   1001  N   TYR A  64      22.018  -5.655  52.089  1.00 26.32           N
ATOM   1002  CA  TYR A  64      21.888  -6.539  50.940  1.00 26.15           C
ATOM   1003  C   TYR A  64      22.326  -7.933  51.306  1.00 24.80           C
ATOM   1004  O   TYR A  64      23.405  -8.133  51.860  1.00 26.74           O
ATOM   1005  CB  TYR A  64      22.712  -6.059  49.767  1.00 27.68           C
ATOM   1006  CG  TYR A  64      22.654  -7.040  48.653  1.00 22.75           C
ATOM   1007  CD1 TYR A  64      21.513  -7.150  47.888  1.00 25.46           C
ATOM   1008  CD2 TYR A  64      23.678  -7.886  48.414  1.00 24.74           C
ATOM   1009  CE1 TYR A  64      21.408  -8.082  46.903  1.00 28.82           C
ATOM   1010  CE2 TYR A  64      23.614  -8.829  47.412  1.00 28.98           C
ATOM   1011  CZ  TYR A  64      22.457  -8.920  46.652  1.00 35.91           C
ATOM   1012  OH  TYR A  64      22.326  -9.847  45.653  1.00 34.82           O
ATOM   1013  H   TYR A  64      22.659  -5.086  52.027  1.00 31.59           H
ATOM   1014  HA  TYR A  64      20.958  -6.574  50.665  1.00 31.38           H
ATOM   1015  HB2 TYR A  64      22.360  -5.213  49.449  1.00 33.21           H
ATOM   1016  HB3 TYR A  64      23.637  -5.960  50.040  1.00 33.21           H
ATOM   1017  HD1 TYR A  64      20.793  -6.587  48.060  1.00 30.55           H
ATOM   1018  HD2 TYR A  64      24.448  -7.825  48.931  1.00 29.69           H
ATOM   1019  HE1 TYR A  64      20.634  -8.135  46.391  1.00 34.59           H
ATOM   1020  HE2 TYR A  64      24.330  -9.402  47.255  1.00 34.78           H
ATOM   1021  HH  TYR A  64      23.029 -10.303  45.590  1.00 41.78           H
ATOM   1022  N   VAL A  65      21.480  -8.902  51.022  1.00 27.09           N
ATOM   1023  CA  VAL A  65      21.848 -10.291  51.225  1.00 27.43           C
ATOM   1024  C   VAL A  65      21.414 -11.047  49.983  1.00 32.29           C
ATOM   1025  O   VAL A  65      20.512 -10.627  49.257  1.00 31.01           O
ATOM   1026  CB  VAL A  65      21.221 -10.913  52.513  1.00 35.79           C
ATOM   1027  CG1 VAL A  65      21.277  -9.950  53.696  1.00 32.46           C
ATOM   1028  CG2 VAL A  65      19.798 -11.317  52.288  1.00 37.88           C
ATOM   1029  H   VAL A  65      20.687  -8.786  50.710  1.00 32.51           H
ATOM   1030  HA  VAL A  65      22.813 -10.357  51.297  1.00 32.91           H
ATOM   1031  HB  VAL A  65      21.722 -11.708  52.753  1.00 42.94           H
ATOM   1032 HG11 VAL A  65      20.878 -10.378  54.470  1.00 38.95           H
ATOM   1033 HG12 VAL A  65      22.203  -9.730  53.880  1.00 38.95           H
ATOM   1034 HG13 VAL A  65      20.783  -9.146  53.471  1.00 38.95           H
ATOM   1035 HG21 VAL A  65      19.445 -11.698  53.107  1.00 45.45           H
ATOM   1036 HG22 VAL A  65      19.284 -10.534  52.038  1.00 45.45           H
ATOM   1037 HG23 VAL A  65      19.766 -11.976  51.576  1.00 45.45           H
ATOM   1038  N   ASN A  66      22.085 -12.161  49.735  1.00 35.17           N
ATOM   1039  CA  ASN A  66      21.726 -13.057  48.638  1.00 42.04           C
ATOM   1040  C   ASN A  66      21.596 -14.470  49.186  1.00 41.91           C
ATOM   1041  O   ASN A  66      22.599 -15.126  49.498  1.00 35.58           O
ATOM   1042  CB  ASN A  66      22.737 -12.996  47.507  1.00 40.74           C
ATOM   1043  CG  ASN A  66      22.377 -13.919  46.391  1.00 40.83           C
ATOM   1044  OD1 ASN A  66      21.578 -14.848  46.549  1.00 43.50           O
ATOM   1045  ND2 ASN A  66      22.988 -13.699  45.259  1.00 44.56           N
ATOM   1046  H   ASN A  66      22.763 -12.427  50.192  1.00 42.21           H
ATOM   1047  HA  ASN A  66      20.863 -12.792  48.283  1.00 50.44           H
ATOM   1048  HB2 ASN A  66      22.768 -12.093  47.155  1.00 48.88           H
ATOM   1049  HB3 ASN A  66      23.609 -13.254  47.844  1.00 48.88           H
ATOM   1050 HD21 ASN A  66      22.823 -14.198  44.578  1.00 53.47           H
ATOM   1051 HD22 ASN A  66      23.555 -13.056  45.194  1.00 53.47           H
ATOM   1052  N   GLU A  67      20.346 -14.917  49.297  1.00 46.60           N
ATOM   1053  CA  GLU A  67      20.044 -16.157  49.986  1.00 44.84           C
ATOM   1054  C   GLU A  67      20.596 -17.354  49.226  1.00 45.66           C
ATOM   1055  O   GLU A  67      20.986 -18.341  49.847  1.00 51.24           O
ATOM   1056  CB  GLU A  67      18.521 -16.225  50.231  1.00 47.68           C
ATOM   1057  CG  GLU A  67      18.051 -15.082  51.228  1.00 54.01           C
ATOM   1058  CD  GLU A  67      16.558 -15.093  51.701  1.00 59.39           C
ATOM   1059  OE1 GLU A  67      15.638 -15.054  50.841  1.00 58.89           O
ATOM   1060  OE2 GLU A  67      16.319 -15.073  52.947  1.00 56.29           O1-
ATOM   1061  H   GLU A  67      19.656 -14.515  48.978  1.00 55.92           H
ATOM   1062  HA  GLU A  67      20.478 -16.140  50.853  1.00 53.81           H
ATOM   1063  HB2 GLU A  67      18.054 -16.106  49.389  1.00 57.21           H
ATOM   1064  HB3 GLU A  67      18.297 -17.083  50.623  1.00 57.21           H
ATOM   1065  HG2 GLU A  67      18.601 -15.137  52.026  1.00 64.81           H
ATOM   1066  HG3 GLU A  67      18.205 -14.227  50.796  1.00 64.81           H
ATOM   1067  N   SER A  68      20.688 -17.285  47.901  1.00 46.45           N
ATOM   1068  CA  SER A  68      21.195 -18.440  47.177  1.00 48.37           C
ATOM   1069  C   SER A  68      22.672 -18.663  47.459  1.00 52.66           C
ATOM   1070  O   SER A  68      23.149 -19.801  47.400  1.00 59.31           O
ATOM   1071  CB  SER A  68      20.929 -18.279  45.689  1.00 49.13           C
ATOM   1072  OG  SER A  68      21.894 -17.474  45.081  1.00 58.58           O
ATOM   1073  H   SER A  68      20.472 -16.608  47.416  1.00 55.74           H
ATOM   1074  HA  SER A  68      20.716 -19.229  47.477  1.00 58.05           H
ATOM   1075  HB2 SER A  68      20.943 -19.155  45.272  1.00 58.95           H
ATOM   1076  HB3 SER A  68      20.058 -17.871  45.569  1.00 58.95           H
ATOM   1077  HG  SER A  68      21.893 -16.711  45.431  1.00 70.29           H
ATOM   1078  N   LYS A  69      23.400 -17.621  47.812  1.00 52.80           N
ATOM   1079  CA  LYS A  69      24.795 -17.803  48.161  1.00 53.82           C
ATOM   1080  C   LYS A  69      24.989 -18.197  49.603  1.00 55.93           C
ATOM   1081  O   LYS A  69      26.121 -18.478  50.004  1.00 57.69           O
ATOM   1082  CB  LYS A  69      25.588 -16.529  47.917  1.00 52.34           C
ATOM   1083  CG  LYS A  69      25.659 -16.095  46.454  1.00 57.59           C
ATOM   1084  CD  LYS A  69      26.400 -14.772  46.323  1.00 56.88           C
ATOM   1085  CE  LYS A  69      26.350 -14.247  44.909  1.00 66.81           C
ATOM   1086  NZ  LYS A  69      26.907 -12.860  44.849  1.00 65.99           N1+
ATOM   1087  H   LYS A  69      23.117 -16.810  47.857  1.00 63.36           H
ATOM   1088  HA  LYS A  69      25.172 -18.503  47.604  1.00 64.59           H
ATOM   1089  HB2 LYS A  69      25.176 -15.807  48.417  1.00 62.81           H
ATOM   1090  HB3 LYS A  69      26.497 -16.665  48.227  1.00 62.81           H
ATOM   1091  HG2 LYS A  69      26.135 -16.766  45.941  1.00 69.11           H
ATOM   1092  HG3 LYS A  69      24.760 -15.979  46.108  1.00 69.11           H
ATOM   1093  HD2 LYS A  69      25.989 -14.116  46.906  1.00 68.26           H
ATOM   1094  HD3 LYS A  69      27.330 -14.901  46.566  1.00 68.26           H
ATOM   1095  HE2 LYS A  69      26.881 -14.817  44.332  1.00 80.17           H
ATOM   1096  HE3 LYS A  69      25.429 -14.221  44.605  1.00 80.17           H
ATOM   1097  HZ1 LYS A  69      26.875 -12.555  44.013  1.00 79.19           H
ATOM   1098  HZ2 LYS A  69      26.433 -12.319  45.373  1.00 79.19           H
ATOM   1099  HZ3 LYS A  69      27.753 -12.860  45.124  1.00 79.19           H
ATOM   1100  N   TYR A  70      23.932 -18.206  50.407  1.00 60.69           N
ATOM   1101  CA  TYR A  70      24.155 -18.406  51.829  1.00 60.81           C
ATOM   1102  C   TYR A  70      24.653 -19.816  52.091  1.00 63.67           C
ATOM   1103  O   TYR A  70      25.665 -20.004  52.781  1.00 65.83           O
ATOM   1104  CB  TYR A  70      22.890 -18.114  52.655  1.00 55.85           C
ATOM   1105  CG  TYR A  70      23.150 -18.314  54.144  1.00 53.59           C
ATOM   1106  CD1 TYR A  70      24.170 -17.632  54.791  1.00 53.72           C
ATOM   1107  CD2 TYR A  70      22.424 -19.221  54.884  1.00 51.95           C
ATOM   1108  CE1 TYR A  70      24.445 -17.848  56.150  1.00 51.19           C
ATOM   1109  CE2 TYR A  70      22.694 -19.424  56.237  1.00 54.22           C
ATOM   1110  CZ  TYR A  70      23.702 -18.734  56.847  1.00 48.70           C
ATOM   1111  OH  TYR A  70      23.973 -18.944  58.171  1.00 52.17           O
ATOM   1112  H   TYR A  70      23.112 -18.104  50.168  1.00 72.82           H
ATOM   1113  HA  TYR A  70      24.845 -17.792  52.123  1.00 72.97           H
ATOM   1114  HB2 TYR A  70      22.620 -17.193  52.513  1.00 67.03           H
ATOM   1115  HB3 TYR A  70      22.182 -18.719  52.385  1.00 67.03           H
ATOM   1116  HD1 TYR A  70      24.689 -17.026  54.312  1.00 64.46           H
ATOM   1117  HD2 TYR A  70      21.739 -19.700  54.477  1.00 62.34           H
ATOM   1118  HE1 TYR A  70      25.129 -17.377  56.570  1.00 61.42           H
ATOM   1119  HE2 TYR A  70      22.190 -20.036  56.723  1.00 65.06           H
ATOM   1120  HH  TYR A  70      23.443 -19.514  58.486  1.00 62.60           H
ATOM   1121  N   GLU A  71      23.981 -20.822  51.522  1.00 63.82           N
ATOM   1122  CA  GLU A  71      24.302 -22.200  51.883  1.00 68.47           C
ATOM   1123  C   GLU A  71      25.771 -22.496  51.663  1.00 63.90           C
ATOM   1124  O   GLU A  71      26.404 -23.189  52.465  1.00 63.73           O
ATOM   1125  CB  GLU A  71      23.435 -23.168  51.092  1.00 70.27           C
ATOM   1126  CG  GLU A  71      22.253 -23.612  51.900  1.00 78.75           C
ATOM   1127  CD  GLU A  71      21.482 -24.739  51.243  1.00 84.29           C
ATOM   1128  OE1 GLU A  71      22.101 -25.461  50.408  1.00 80.61           O
ATOM   1129  OE2 GLU A  71      20.270 -24.901  51.578  1.00 84.27           O1-
ATOM   1130  H   GLU A  71      23.352 -20.735  50.941  1.00 76.59           H
ATOM   1131  HA  GLU A  71      24.110 -22.330  52.825  1.00 82.17           H
ATOM   1132  HB2 GLU A  71      23.110 -22.729  50.290  1.00 84.33           H
ATOM   1133  HB3 GLU A  71      23.958 -23.952  50.859  1.00 84.33           H
ATOM   1134  HG2 GLU A  71      22.561 -23.925  52.766  1.00 94.50           H
ATOM   1135  HG3 GLU A  71      21.648 -22.862  52.014  1.00 94.50           H
ATOM   1136  N   LYS A  72      26.331 -21.981  50.580  1.00 62.22           N
ATOM   1137  CA  LYS A  72      27.766 -22.094  50.388  1.00 63.16           C
ATOM   1138  C   LYS A  72      28.521 -21.526  51.600  1.00 61.35           C
ATOM   1139  O   LYS A  72      29.433 -22.166  52.128  1.00 62.49           O
ATOM   1140  CB  LYS A  72      28.124 -21.403  49.074  1.00 64.23           C
ATOM   1141  CG  LYS A  72      29.620 -21.280  48.735  1.00 66.00           C
ATOM   1142  CD  LYS A  72      29.910 -20.104  47.752  1.00 70.99           C
ATOM   1143  CE  LYS A  72      29.502 -18.700  48.344  1.00 74.99           C
ATOM   1144  NZ  LYS A  72      29.559 -17.496  47.413  1.00 78.04           N1+
ATOM   1145  H   LYS A  72      25.912 -21.568  49.953  1.00 74.67           H
ATOM   1146  HA  LYS A  72      27.999 -23.031  50.305  1.00 75.80           H
ATOM   1147  HB2 LYS A  72      27.707 -21.897  48.351  1.00 77.07           H
ATOM   1148  HB3 LYS A  72      27.761 -20.504  49.098  1.00 77.07           H
ATOM   1149  HG2 LYS A  72      30.119 -21.119  49.552  1.00 79.20           H
ATOM   1150  HG3 LYS A  72      29.920 -22.102  48.318  1.00 79.20           H
ATOM   1151  HD2 LYS A  72      30.860 -20.083  47.556  1.00 85.19           H
ATOM   1152  HD3 LYS A  72      29.406 -20.244  46.935  1.00 85.19           H
ATOM   1153  HE2 LYS A  72      28.589 -18.765  48.667  1.00 89.99           H
ATOM   1154  HE3 LYS A  72      30.090 -18.508  49.091  1.00 89.99           H
ATOM   1155  HZ1 LYS A  72      29.310 -16.762  47.849  1.00 93.65           H
ATOM   1156  HZ2 LYS A  72      30.388 -17.385  47.110  1.00 93.65           H
ATOM   1157  HZ3 LYS A  72      29.013 -17.621  46.721  1.00 93.65           H
ATOM   1158  N   LEU A  73      28.129 -20.343  52.092  1.00 64.04           N
ATOM   1159  CA  LEU A  73      28.845 -19.729  53.211  1.00 57.18           C
ATOM   1160  C   LEU A  73      28.642 -20.516  54.492  1.00 56.03           C
ATOM   1161  O   LEU A  73      29.511 -20.535  55.369  1.00 50.93           O
ATOM   1162  CB  LEU A  73      28.360 -18.305  53.409  1.00 58.14           C
ATOM   1163  CG  LEU A  73      28.378 -17.350  52.236  1.00 54.58           C
ATOM   1164  CD1 LEU A  73      27.684 -16.086  52.663  1.00 53.14           C
ATOM   1165  CD2 LEU A  73      29.822 -17.103  51.798  1.00 53.92           C
ATOM   1166  H   LEU A  73      27.463 -19.885  51.799  1.00 76.84           H
ATOM   1167  HA  LEU A  73      29.795 -19.705  53.013  1.00 68.62           H
ATOM   1168  HB2 LEU A  73      27.441 -18.348  53.718  1.00 69.77           H
ATOM   1169  HB3 LEU A  73      28.905 -17.903  54.103  1.00 69.77           H
ATOM   1170  HG  LEU A  73      27.889 -17.737  51.493  1.00 65.49           H
ATOM   1171 HD11 LEU A  73      27.686 -15.460  51.923  1.00 63.76           H
ATOM   1172 HD12 LEU A  73      26.772 -16.298  52.917  1.00 63.76           H
ATOM   1173 HD13 LEU A  73      28.159 -15.707  53.419  1.00 63.76           H
ATOM   1174 HD21 LEU A  73      29.823 -16.490  51.046  1.00 64.71           H
ATOM   1175 HD22 LEU A  73      30.315 -16.718  52.539  1.00 64.71           H
ATOM   1176 HD23 LEU A  73      30.222 -17.947  51.537  1.00 64.71           H
ATOM   1177  N   LYS A  74      27.483 -21.148  54.612  1.00 59.02           N
ATOM   1178  CA  LYS A  74      27.166 -21.962  55.770  1.00 56.34           C
ATOM   1179  C   LYS A  74      28.056 -23.195  55.837  1.00 60.35           C
ATOM   1180  O   LYS A  74      28.671 -23.468  56.869  1.00 58.05           O
ATOM   1181  CB  LYS A  74      25.695 -22.350  55.694  1.00 62.33           C
ATOM   1182  CG  LYS A  74      25.155 -23.076  56.907  1.00 70.71           C
ATOM   1183  CD  LYS A  74      23.739 -23.627  56.647  1.00 71.31           C
ATOM   1184  CE  LYS A  74      23.200 -24.312  57.888  1.00 70.89           C
ATOM   1185  NZ  LYS A  74      23.160 -23.346  59.032  1.00 72.83           N1+
ATOM   1186  H   LYS A  74      26.855 -21.119  54.026  1.00 70.82           H
ATOM   1187  HA  LYS A  74      27.303 -21.442  56.577  1.00 67.61           H
ATOM   1188  HB2 LYS A  74      25.170 -21.543  55.579  1.00 74.80           H
ATOM   1189  HB3 LYS A  74      25.569 -22.930  54.927  1.00 74.80           H
ATOM   1190  HG2 LYS A  74      25.737 -23.821  57.121  1.00 84.85           H
ATOM   1191  HG3 LYS A  74      25.109 -22.460  57.655  1.00 84.85           H
ATOM   1192  HD2 LYS A  74      23.144 -22.896  56.416  1.00 85.58           H
ATOM   1193  HD3 LYS A  74      23.772 -24.277  55.927  1.00 85.58           H
ATOM   1194  HE2 LYS A  74      22.298 -24.628  57.719  1.00 85.07           H
ATOM   1195  HE3 LYS A  74      23.780 -25.052  58.128  1.00 85.07           H
ATOM   1196  HZ1 LYS A  74      22.844 -23.750  59.760  1.00 87.40           H
ATOM   1197  HZ2 LYS A  74      23.979 -23.043  59.203  1.00 87.40           H
ATOM   1198  HZ3 LYS A  74      22.633 -22.658  58.831  1.00 87.40           H
ATOM   1199  N   TYR A  75      28.131 -23.961  54.745  1.00 60.92           N
ATOM   1200  CA  TYR A  75      29.010 -25.122  54.720  1.00 59.16           C
ATOM   1201  C   TYR A  75      30.440 -24.741  55.104  1.00 60.24           C
ATOM   1202  O   TYR A  75      31.077 -25.425  55.916  1.00 58.18           O
ATOM   1203  CB  TYR A  75      28.964 -25.775  53.338  1.00 60.73           C
ATOM   1204  CG  TYR A  75      30.044 -26.809  53.160  1.00 67.22           C
ATOM   1205  CD1 TYR A  75      30.078 -27.959  53.943  1.00 70.74           C
ATOM   1206  CD2 TYR A  75      31.048 -26.631  52.221  1.00 72.36           C
ATOM   1207  CE1 TYR A  75      31.089 -28.903  53.801  1.00 73.51           C
ATOM   1208  CE2 TYR A  75      32.063 -27.565  52.064  1.00 77.51           C
ATOM   1209  CZ  TYR A  75      32.084 -28.704  52.855  1.00 75.69           C
ATOM   1210  OH  TYR A  75      33.110 -29.621  52.682  1.00 74.32           O
ATOM   1211  H   TYR A  75      27.690 -23.829  54.019  1.00 73.10           H
ATOM   1212  HA  TYR A  75      28.692 -25.770  55.367  1.00 71.00           H
ATOM   1213  HB2 TYR A  75      28.106 -26.212  53.222  1.00 72.87           H
ATOM   1214  HB3 TYR A  75      29.085 -25.092  52.659  1.00 72.87           H
ATOM   1215  HD1 TYR A  75      29.417 -28.093  54.584  1.00 84.89           H
ATOM   1216  HD2 TYR A  75      31.046 -25.867  51.691  1.00 86.83           H
ATOM   1217  HE1 TYR A  75      31.096 -29.666  54.334  1.00 88.21           H
ATOM   1218  HE2 TYR A  75      32.728 -27.427  51.430  1.00 93.01           H
ATOM   1219  HH  TYR A  75      33.629 -29.361  52.076  1.00 89.18           H
ATOM   1220  N   LYS A  76      30.931 -23.613  54.576  1.00 60.33           N
ATOM   1221  CA  LYS A  76      32.303 -23.162  54.801  1.00 51.07           C
ATOM   1222  C   LYS A  76      32.571 -22.810  56.256  1.00 55.17           C
ATOM   1223  O   LYS A  76      33.551 -23.283  56.848  1.00 55.89           O
ATOM   1224  CB  LYS A  76      32.567 -21.946  53.935  1.00 51.98           C
ATOM   1225  CG  LYS A  76      33.851 -21.206  54.228  1.00 55.34           C
ATOM   1226  CD  LYS A  76      33.667 -19.693  54.409  1.00 55.09           C
ATOM   1227  CE  LYS A  76      33.408 -18.971  53.133  1.00 49.61           C
ATOM   1228  NZ  LYS A  76      33.263 -17.539  53.408  1.00 51.54           N1+
ATOM   1229  H   LYS A  76      30.475 -23.084  54.074  1.00 72.39           H
ATOM   1230  HA  LYS A  76      32.919 -23.864  54.538  1.00 61.28           H
ATOM   1231  HB2 LYS A  76      32.600 -22.230  53.009  1.00 62.38           H
ATOM   1232  HB3 LYS A  76      31.837 -21.319  54.056  1.00 62.38           H
ATOM   1233  HG2 LYS A  76      34.236 -21.558  55.046  1.00 66.41           H
ATOM   1234  HG3 LYS A  76      34.466 -21.343  53.490  1.00 66.41           H
ATOM   1235  HD2 LYS A  76      32.912 -19.537  54.998  1.00 66.11           H
ATOM   1236  HD3 LYS A  76      34.473 -19.323  54.802  1.00 66.11           H
ATOM   1237  HE2 LYS A  76      34.156 -19.098  52.528  1.00 59.53           H
ATOM   1238  HE3 LYS A  76      32.586 -19.296  52.734  1.00 59.53           H
ATOM   1239  HZ1 LYS A  76      33.108 -17.098  52.651  1.00 61.84           H
ATOM   1240  HZ2 LYS A  76      32.583 -17.404  53.966  1.00 61.84           H
ATOM   1241  HZ3 LYS A  76      34.009 -17.224  53.779  1.00 61.84           H
ATOM   1242  N   ARG A  77      31.772 -21.897  56.824  1.00 55.56           N
ATOM   1243  CA  ARG A  77      31.962 -21.526  58.226  1.00 54.09           C
ATOM   1244  C   ARG A  77      31.826 -22.739  59.131  1.00 56.31           C
ATOM   1245  O   ARG A  77      32.567 -22.882  60.108  1.00 54.88           O
ATOM   1246  CB  ARG A  77      30.950 -20.462  58.638  1.00 48.62           C
ATOM   1247  CG  ARG A  77      31.094 -19.167  57.920  1.00 51.22           C
ATOM   1248  CD  ARG A  77      29.864 -18.308  57.998  1.00 44.86           C
ATOM   1249  NE  ARG A  77      30.082 -17.132  57.199  1.00 45.01           N
ATOM   1250  CZ  ARG A  77      29.143 -16.247  56.901  1.00 46.53           C
ATOM   1251  NH1 ARG A  77      27.892 -16.414  57.337  1.00 38.83           N
ATOM   1252  NH2 ARG A  77      29.475 -15.196  56.160  1.00 38.86           N1+
ATOM   1253  H   ARG A  77      31.129 -21.488  56.427  1.00 66.68           H
ATOM   1254  HA  ARG A  77      32.852 -21.159  58.342  1.00 64.91           H
ATOM   1255  HB2 ARG A  77      30.057 -20.798  58.464  1.00 58.35           H
ATOM   1256  HB3 ARG A  77      31.053 -20.285  59.586  1.00 58.35           H
ATOM   1257  HG2 ARG A  77      31.830 -18.671  58.311  1.00 61.46           H
ATOM   1258  HG3 ARG A  77      31.275 -19.345  56.984  1.00 61.46           H
ATOM   1259  HD2 ARG A  77      29.101 -18.791  57.644  1.00 53.83           H
ATOM   1260  HD3 ARG A  77      29.708 -18.039  58.917  1.00 53.83           H
ATOM   1261  HE  ARG A  77      30.875 -16.995  56.895  1.00 54.01           H
ATOM   1262 HH11 ARG A  77      27.692 -17.099  57.818  1.00 46.60           H
ATOM   1263 HH12 ARG A  77      27.286 -15.837  57.139  1.00 46.60           H
ATOM   1264 HH21 ARG A  77      30.285 -15.103  55.885  1.00 46.64           H
ATOM   1265 HH22 ARG A  77      28.880 -14.612  55.951  1.00 46.64           H
ATOM   1266  N   CYS A  78      30.878 -23.622  58.817  1.00 60.69           N
ATOM   1267  CA  CYS A  78      30.689 -24.821  59.622  1.00 65.93           C
ATOM   1268  C   CYS A  78      31.857 -25.795  59.440  1.00 68.69           C
ATOM   1269  O   CYS A  78      32.313 -26.401  60.415  1.00 73.05           O
ATOM   1270  CB  CYS A  78      29.334 -25.439  59.286  1.00 58.96           C
ATOM   1271  SG  CYS A  78      28.068 -24.840  60.454  1.00 64.32           S
ATOM   1272  H   CYS A  78      30.338 -23.549  58.152  1.00 72.82           H
ATOM   1273  HA  CYS A  78      30.668 -24.564  60.558  1.00 79.12           H
ATOM   1274  HB2 CYS A  78      29.073 -25.180  58.388  1.00 70.75           H
ATOM   1275  HB3 CYS A  78      29.390 -26.405  59.359  1.00 70.75           H
ATOM   1276  HG  CYS A  78      27.012 -25.336  60.174  1.00 77.19           H
ATOM   1277  N   LYS A  79      32.397 -25.911  58.217  1.00 68.30           N
ATOM   1278  CA  LYS A  79      33.592 -26.732  57.979  1.00 71.46           C
ATOM   1279  C   LYS A  79      34.805 -26.237  58.789  1.00 66.95           C
ATOM   1280  O   LYS A  79      35.536 -27.041  59.382  1.00 64.09           O
ATOM   1281  CB  LYS A  79      33.896 -26.748  56.473  1.00 71.58           C
ATOM   1282  CG  LYS A  79      35.038 -27.667  56.043  1.00 74.20           C
ATOM   1283  CD  LYS A  79      35.358 -27.511  54.541  1.00 78.70           C
ATOM   1284  CE  LYS A  79      36.608 -28.353  54.125  1.00 80.49           C
ATOM   1285  NZ  LYS A  79      37.009 -28.216  52.666  1.00 76.31           N1+
ATOM   1286  H   LYS A  79      32.090 -25.525  57.512  1.00 81.95           H
ATOM   1287  HA  LYS A  79      33.404 -27.643  58.254  1.00 85.75           H
ATOM   1288  HB2 LYS A  79      33.098 -27.036  56.002  1.00 85.90           H
ATOM   1289  HB3 LYS A  79      34.127 -25.848  56.197  1.00 85.90           H
ATOM   1290  HG2 LYS A  79      35.836 -27.444  56.548  1.00 89.04           H
ATOM   1291  HG3 LYS A  79      34.786 -28.589  56.205  1.00 89.04           H
ATOM   1292  HD2 LYS A  79      34.600 -27.817  54.019  1.00 94.44           H
ATOM   1293  HD3 LYS A  79      35.544 -26.579  54.349  1.00 94.44           H
ATOM   1294  HE2 LYS A  79      37.364 -28.073  54.665  1.00 96.59           H
ATOM   1295  HE3 LYS A  79      36.419 -29.290  54.291  1.00 96.59           H
ATOM   1296  HZ1 LYS A  79      37.723 -28.719  52.498  1.00 91.58           H
ATOM   1297  HZ2 LYS A  79      36.340 -28.480  52.141  1.00 91.58           H
ATOM   1298  HZ3 LYS A  79      37.203 -27.367  52.483  1.00 91.58           H
ATOM   1299  N   TYR A  80      35.038 -24.920  58.818  1.00 67.40           N
ATOM   1300  CA  TYR A  80      36.159 -24.364  59.565  1.00 65.80           C
ATOM   1301  C   TYR A  80      36.045 -24.646  61.052  1.00 66.05           C
ATOM   1302  O   TYR A  80      37.057 -24.817  61.735  1.00 65.67           O
ATOM   1303  CB  TYR A  80      36.214 -22.863  59.323  1.00 66.64           C
ATOM   1304  CG  TYR A  80      37.097 -22.092  60.280  1.00 64.04           C
ATOM   1305  CD1 TYR A  80      38.418 -21.851  59.973  1.00 62.83           C
ATOM   1306  CD2 TYR A  80      36.594 -21.578  61.463  1.00 63.32           C
ATOM   1307  CE1 TYR A  80      39.218 -21.142  60.804  1.00 62.91           C
ATOM   1308  CE2 TYR A  80      37.407 -20.855  62.318  1.00 65.35           C
ATOM   1309  CZ  TYR A  80      38.721 -20.646  61.969  1.00 63.08           C
ATOM   1310  OH  TYR A  80      39.544 -19.936  62.785  1.00 68.62           O
ATOM   1311  H   TYR A  80      34.559 -24.332  58.412  1.00 80.88           H
ATOM   1312  HA  TYR A  80      36.986 -24.755  59.242  1.00 78.97           H
ATOM   1313  HB2 TYR A  80      36.549 -22.707  58.426  1.00 79.97           H
ATOM   1314  HB3 TYR A  80      35.316 -22.505  59.401  1.00 79.97           H
ATOM   1315  HD1 TYR A  80      38.767 -22.182  59.177  1.00 75.39           H
ATOM   1316  HD2 TYR A  80      35.703 -21.723  61.687  1.00 75.98           H
ATOM   1317  HE1 TYR A  80      40.109 -20.995  60.579  1.00 75.50           H
ATOM   1318  HE2 TYR A  80      37.069 -20.514  63.114  1.00 78.41           H
ATOM   1319  HH  TYR A  80      39.124 -19.685  63.468  1.00 82.35           H
ATOM   1320  N   LEU A  81      34.831 -24.627  61.586  1.00 67.82           N
ATOM   1321  CA  LEU A  81      34.623 -24.871  63.008  1.00 71.07           C
ATOM   1322  C   LEU A  81      34.583 -26.361  63.361  1.00 76.02           C
ATOM   1323  O   LEU A  81      34.473 -26.701  64.546  1.00 72.67           O
ATOM   1324  CB  LEU A  81      33.328 -24.188  63.452  1.00 69.10           C
ATOM   1325  CG  LEU A  81      33.241 -22.670  63.294  1.00 65.11           C
ATOM   1326  CD1 LEU A  81      31.793 -22.208  63.337  1.00 65.88           C
ATOM   1327  CD2 LEU A  81      34.053 -21.961  64.367  1.00 61.93           C
ATOM   1328  H   LEU A  81      34.108 -24.476  61.146  1.00 81.39           H
ATOM   1329  HA  LEU A  81      35.354 -24.469  63.504  1.00 85.28           H
ATOM   1330  HB2 LEU A  81      32.598 -24.570  62.941  1.00 82.92           H
ATOM   1331  HB3 LEU A  81      33.194 -24.384  64.393  1.00 82.92           H
ATOM   1332  HG  LEU A  81      33.608 -22.422  62.431  1.00 78.13           H
ATOM   1333 HD11 LEU A  81      31.766 -21.244  63.235  1.00 79.06           H
ATOM   1334 HD12 LEU A  81      31.305 -22.631  62.614  1.00 79.06           H
ATOM   1335 HD13 LEU A  81      31.406 -22.461  64.190  1.00 79.06           H
ATOM   1336 HD21 LEU A  81      33.977 -21.002  64.239  1.00 74.31           H
ATOM   1337 HD22 LEU A  81      33.706 -22.207  65.239  1.00 74.31           H
ATOM   1338 HD23 LEU A  81      34.981 -22.232  64.291  1.00 74.31           H
ATOM   1339  N   ASN A  82      34.690 -27.248  62.361  1.00 81.88           N
ATOM   1340  CA  ASN A  82      34.507 -28.697  62.522  1.00 82.58           C
ATOM   1341  C   ASN A  82      33.110 -29.024  63.031  1.00 83.90           C
ATOM   1342  O   ASN A  82      32.906 -29.970  63.794  1.00 83.27           O
ATOM   1343  CB  ASN A  82      35.579 -29.282  63.428  1.00 82.82           C
ATOM   1344  CG  ASN A  82      36.972 -28.994  62.901  1.00 85.41           C
ATOM   1345  OD1 ASN A  82      37.315 -29.331  61.752  1.00 83.69           O
ATOM   1346  ND2 ASN A  82      37.767 -28.318  63.720  1.00 83.33           N
ATOM   1347  H   ASN A  82      34.874 -27.023  61.551  1.00 98.26           H
ATOM   1348  HA  ASN A  82      34.604 -29.116  61.652  1.00 99.10           H
ATOM   1349  HB2 ASN A  82      35.501 -28.889  64.311  1.00 99.39           H
ATOM   1350  HB3 ASN A  82      35.465 -30.244  63.478  1.00 99.39           H
ATOM   1351 HD21 ASN A  82      38.569 -28.124  63.478  1.00 99.99           H
ATOM   1352 HD22 ASN A  82      37.480 -28.074  64.493  1.00 99.99           H
ATOM   1353  N   LYS A  83      32.171 -28.193  62.608  1.00 85.87           N
ATOM   1354  CA  LYS A  83      30.746 -28.350  62.829  1.00 83.88           C
ATOM   1355  C   LYS A  83      30.158 -28.742  61.479  1.00 88.42           C
ATOM   1356  O   LYS A  83      30.188 -27.945  60.539  1.00 91.91           O
ATOM   1357  CB  LYS A  83      30.162 -27.021  63.315  1.00 83.89           C
ATOM   1358  CG  LYS A  83      29.574 -27.000  64.692  1.00 84.79           C
ATOM   1359  CD  LYS A  83      29.964 -25.746  65.494  1.00 83.58           C
ATOM   1360  CE  LYS A  83      29.188 -24.478  65.073  1.00 83.73           C
ATOM   1361  NZ  LYS A  83      29.240 -23.420  66.145  1.00 79.22           N1+
ATOM   1362  H   LYS A  83      32.352 -27.483  62.159  1.00103.04           H
ATOM   1363  HA  LYS A  83      30.571 -29.047  63.481  1.00100.66           H
ATOM   1364  HB2 LYS A  83      30.867 -26.356  63.295  1.00100.67           H
ATOM   1365  HB3 LYS A  83      29.458 -26.759  62.701  1.00100.67           H
ATOM   1366  HG2 LYS A  83      28.607 -27.023  64.622  1.00101.75           H
ATOM   1367  HG3 LYS A  83      29.889 -27.777  65.180  1.00101.75           H
ATOM   1368  HD2 LYS A  83      29.783 -25.906  66.434  1.00100.30           H
ATOM   1369  HD3 LYS A  83      30.909 -25.572  65.366  1.00100.30           H
ATOM   1370  HE2 LYS A  83      29.583 -24.114  64.266  1.00100.48           H
ATOM   1371  HE3 LYS A  83      28.258 -24.708  64.917  1.00100.48           H
ATOM   1372  HZ1 LYS A  83      28.789 -22.699  65.884  1.00 95.06           H
ATOM   1373  HZ2 LYS A  83      28.879 -23.731  66.897  1.00 95.06           H
ATOM   1374  HZ3 LYS A  83      30.085 -23.190  66.304  1.00 95.06           H
ATOM   1375  N   GLU A  84      29.651 -29.960  61.347  1.00 91.77           N
ATOM   1376  CA  GLU A  84      28.915 -30.297  60.131  1.00 94.85           C
ATOM   1377  C   GLU A  84      27.628 -31.030  60.503  1.00 96.89           C
ATOM   1378  O   GLU A  84      27.323 -31.240  61.684  1.00 95.77           O
ATOM   1379  CB  GLU A  84      29.797 -31.098  59.160  1.00 96.01           C
ATOM   1380  CG  GLU A  84      30.683 -30.169  58.314  1.00 95.61           C
ATOM   1381  CD  GLU A  84      31.566 -30.897  57.318  1.00 97.04           C
ATOM   1382  OE1 GLU A  84      31.139 -31.957  56.813  1.00 98.13           O
ATOM   1383  OE2 GLU A  84      32.685 -30.397  57.035  1.00 93.78           O1-
ATOM   1384  H   GLU A  84      29.713 -30.594  61.925  1.00110.12           H
ATOM   1385  HA  GLU A  84      28.664 -29.474  59.684  1.00113.82           H
ATOM   1386  HB2 GLU A  84      30.373 -31.692  59.666  1.00115.22           H
ATOM   1387  HB3 GLU A  84      29.231 -31.608  58.560  1.00115.22           H
ATOM   1388  HG2 GLU A  84      30.113 -29.563  57.816  1.00114.73           H
ATOM   1389  HG3 GLU A  84      31.261 -29.664  58.907  1.00114.73           H
ATOM   1390  N   THR A  85      26.845 -31.371  59.473  1.00100.39           N
ATOM   1391  CA  THR A  85      25.533 -32.023  59.618  1.00 98.90           C
ATOM   1392  C   THR A  85      25.209 -32.766  58.322  1.00 96.55           C
ATOM   1393  O   THR A  85      25.460 -32.263  57.221  1.00 94.57           O
ATOM   1394  CB  THR A  85      24.361 -31.006  59.948  1.00 98.91           C
ATOM   1395  OG1 THR A  85      24.380 -30.640  61.337  1.00 97.40           O
ATOM   1396  CG2 THR A  85      22.991 -31.606  59.641  1.00 96.03           C
ATOM   1397  H   THR A  85      27.060 -31.231  58.652  1.00120.47           H
ATOM   1398  HA  THR A  85      25.579 -32.673  60.336  1.00118.68           H
ATOM   1399  HB  THR A  85      24.470 -30.208  59.407  1.00118.69           H
ATOM   1400  HG1 THR A  85      25.112 -30.275  61.528  1.00116.88           H
ATOM   1401 HG21 THR A  85      22.854 -32.407  60.172  1.00115.24           H
ATOM   1402 HG22 THR A  85      22.934 -31.837  58.701  1.00115.24           H
ATOM   1403 HG23 THR A  85      22.294 -30.965  59.852  1.00115.24           H
ATOM   1404  HC  THR A  85      24.783 -33.670  58.339  1.00115.86           H
ATOM   1405  N   LYS A  96      12.679 -14.785  60.361  1.00 67.61           N
ATOM   1406  CA  LYS A  96      13.439 -15.864  59.734  1.00 67.64           C
ATOM   1407  C   LYS A  96      14.092 -15.439  58.407  1.00 65.51           C
ATOM   1408  O   LYS A  96      14.532 -16.308  57.636  1.00 65.31           O
ATOM   1409  CB  LYS A  96      12.545 -17.084  59.479  1.00 64.67           C
ATOM   1410  CG  LYS A  96      12.063 -17.741  60.756  1.00 69.21           C
ATOM   1411  CD  LYS A  96      11.447 -19.123  60.487  1.00 68.49           C
ATOM   1412  CE  LYS A  96      11.084 -19.837  61.792  1.00 68.48           C
ATOM   1413  NZ  LYS A  96      10.597 -21.233  61.584  1.00 71.81           N1+
ATOM   1414  H1  LYS A  96      12.265 -15.110  61.164  1.00 81.13           H
ATOM   1415  H2  LYS A  96      12.003 -14.475  59.755  1.00 81.13           H
ATOM   1416  HA  LYS A  96      14.147 -16.137  60.337  1.00 81.17           H
ATOM   1417  HB2 LYS A  96      13.047 -17.743  58.975  1.00 77.60           H
ATOM   1418  HB3 LYS A  96      11.766 -16.804  58.975  1.00 77.60           H
ATOM   1419  HG2 LYS A  96      11.386 -17.181  61.168  1.00 83.06           H
ATOM   1420  HG3 LYS A  96      12.814 -17.856  61.359  1.00 83.06           H
ATOM   1421  HD2 LYS A  96      12.088 -19.672  60.008  1.00 82.19           H
ATOM   1422  HD3 LYS A  96      10.638 -19.016  59.963  1.00 82.19           H
ATOM   1423  HE2 LYS A  96      10.380 -19.339  62.237  1.00 82.18           H
ATOM   1424  HE3 LYS A  96      11.870 -19.876  62.358  1.00 82.18           H
ATOM   1425  HZ1 LYS A  96       9.868 -21.228  61.074  1.00 86.17           H
ATOM   1426  HZ2 LYS A  96      11.227 -21.718  61.184  1.00 86.17           H
ATOM   1427  HZ3 LYS A  96      10.399 -21.605  62.368  1.00 86.17           H
ATOM   1428  N   LYS A  97      14.135 -14.136  58.120  1.00 54.63           N
ATOM   1429  CA  LYS A  97      14.830 -13.656  56.934  1.00 49.71           C
ATOM   1430  C   LYS A  97      16.325 -13.466  57.204  1.00 46.78           C
ATOM   1431  O   LYS A  97      16.733 -13.047  58.297  1.00 43.23           O
ATOM   1432  CB  LYS A  97      14.227 -12.349  56.457  1.00 49.64           C
ATOM   1433  CG  LYS A  97      14.893 -11.843  55.203  1.00 58.39           C
ATOM   1434  CD  LYS A  97      14.172 -10.623  54.670  1.00 64.52           C
ATOM   1435  CE  LYS A  97      12.752 -10.986  54.141  1.00 68.13           C
ATOM   1436  NZ  LYS A  97      12.768 -11.924  52.947  1.00 63.83           N1+
ATOM   1437  H   LYS A  97      13.772 -13.517  58.594  1.00 65.56           H
ATOM   1438  HA  LYS A  97      14.733 -14.310  56.224  1.00 59.66           H
ATOM   1439  HB2 LYS A  97      13.285 -12.484  56.266  1.00 59.56           H
ATOM   1440  HB3 LYS A  97      14.335 -11.678  57.149  1.00 59.56           H
ATOM   1441  HG2 LYS A  97      15.810 -11.595  55.402  1.00 70.07           H
ATOM   1442  HG3 LYS A  97      14.870 -12.535  54.523  1.00 70.07           H
ATOM   1443  HD2 LYS A  97      14.074  -9.972  55.382  1.00 77.43           H
ATOM   1444  HD3 LYS A  97      14.682 -10.245  53.936  1.00 77.43           H
ATOM   1445  HE2 LYS A  97      12.254 -11.419  54.852  1.00 81.75           H
ATOM   1446  HE3 LYS A  97      12.301 -10.171  53.872  1.00 81.75           H
ATOM   1447  HZ1 LYS A  97      11.935 -12.098  52.686  1.00 76.60           H
ATOM   1448  HZ2 LYS A  97      13.210 -11.549  52.272  1.00 76.60           H
ATOM   1449  HZ3 LYS A  97      13.168 -12.688  53.166  1.00 76.60           H
ATOM   1450  N   LEU A  98      17.142 -13.810  56.205  1.00 41.48           N
ATOM   1451  CA  LEU A  98      18.591 -13.683  56.313  1.00 34.06           C
ATOM   1452  C   LEU A  98      19.015 -12.225  56.435  1.00 28.68           C
ATOM   1453  O   LEU A  98      18.434 -11.328  55.825  1.00 26.75           O
ATOM   1454  CB  LEU A  98      19.266 -14.314  55.105  1.00 35.41           C
ATOM   1455  CG  LEU A  98      20.786 -14.494  55.199  1.00 33.41           C
ATOM   1456  CD1 LEU A  98      21.230 -15.121  56.463  1.00 34.20           C
ATOM   1457  CD2 LEU A  98      21.314 -15.321  54.003  1.00 34.09           C
ATOM   1458  H   LEU A  98      16.876 -14.121  55.448  1.00 49.77           H
ATOM   1459  HA  LEU A  98      18.893 -14.153  57.107  1.00 40.87           H
ATOM   1460  HB2 LEU A  98      18.880 -15.193  54.964  1.00 42.50           H
ATOM   1461  HB3 LEU A  98      19.089 -13.757  54.331  1.00 42.50           H
ATOM   1462  HG  LEU A  98      21.200 -13.618  55.151  1.00 40.09           H
ATOM   1463 HD11 LEU A  98      22.196 -15.202  56.452  1.00 41.05           H
ATOM   1464 HD12 LEU A  98      20.952 -14.563  57.206  1.00 41.05           H
ATOM   1465 HD13 LEU A  98      20.824 -15.999  56.538  1.00 41.05           H
ATOM   1466 HD21 LEU A  98      22.276 -15.419  54.088  1.00 40.91           H
ATOM   1467 HD22 LEU A  98      20.890 -16.194  54.012  1.00 40.91           H
ATOM   1468 HD23 LEU A  98      21.100 -14.856  53.179  1.00 40.91           H
ATOM   1469  N   GLN A  99      19.996 -11.972  57.291  1.00 34.19           N
ATOM   1470  CA  GLN A  99      20.424 -10.607  57.524  1.00 30.05           C
ATOM   1471  C   GLN A  99      21.931 -10.532  57.626  1.00 24.11           C
ATOM   1472  O   GLN A  99      22.599 -11.520  57.895  1.00 23.44           O
ATOM   1473  CB  GLN A  99      19.815 -10.050  58.797  1.00 25.50           C
ATOM   1474  CG  GLN A  99      18.339  -9.744  58.660  1.00 26.59           C
ATOM   1475  CD  GLN A  99      17.732  -9.247  59.961  1.00 27.00           C
ATOM   1476  OE1 GLN A  99      18.305  -9.389  61.028  1.00 32.04           O
ATOM   1477  NE2 GLN A  99      16.575  -8.639  59.869  1.00 35.82           N
ATOM   1478  H   GLN A  99      20.423 -12.565  57.743  1.00 41.03           H
ATOM   1479  HA  GLN A  99      20.141 -10.050  56.781  1.00 36.06           H
ATOM   1480  HB2 GLN A  99      19.921 -10.701  59.508  1.00 30.60           H
ATOM   1481  HB3 GLN A  99      20.271  -9.226  59.031  1.00 30.60           H
ATOM   1482  HG2 GLN A  99      18.219  -9.055  57.988  1.00 31.91           H
ATOM   1483  HG3 GLN A  99      17.871 -10.552  58.397  1.00 31.91           H
ATOM   1484 HE21 GLN A  99      16.201  -8.541  59.100  1.00 42.98           H
ATOM   1485 HE22 GLN A  99      16.189  -8.339  60.576  1.00 42.98           H
ATOM   1486  N   ASN A 100      22.449  -9.319  57.439  1.00 25.46           N
ATOM   1487  CA  ASN A 100      23.832  -9.031  57.737  1.00 23.23           C
ATOM   1488  C   ASN A 100      23.977  -8.626  59.197  1.00 22.45           C
ATOM   1489  O   ASN A 100      23.021  -8.287  59.879  1.00 23.05           O
ATOM   1490  CB  ASN A 100      24.327  -7.919  56.857  1.00 22.75           C
ATOM   1491  CG  ASN A 100      24.337  -8.292  55.389  1.00 26.26           C
ATOM   1492  OD1 ASN A 100      24.805  -9.373  55.015  1.00 21.36           O
ATOM   1493  ND2 ASN A 100      23.822  -7.392  54.552  1.00 22.44           N
ATOM   1494  H   ASN A 100      22.008  -8.645  57.138  1.00 30.55           H
ATOM   1495  HA  ASN A 100      24.373  -9.820  57.577  1.00 27.87           H
ATOM   1496  HB2 ASN A 100      23.748  -7.148  56.966  1.00 27.30           H
ATOM   1497  HB3 ASN A 100      25.234  -7.692  57.115  1.00 27.30           H
ATOM   1498 HD21 ASN A 100      23.803  -7.553  53.707  1.00 26.92           H
ATOM   1499 HD22 ASN A 100      23.509  -6.651  54.856  1.00 26.92           H
ATOM   1500  N   VAL A 101      25.209  -8.608  59.657  1.00 25.22           N
ATOM   1501  CA  VAL A 101      25.551  -8.085  60.974  1.00 23.58           C
ATOM   1502  C   VAL A 101      26.222  -6.735  60.775  1.00 25.66           C
ATOM   1503  O   VAL A 101      26.958  -6.534  59.797  1.00 23.81           O
ATOM   1504  CB  VAL A 101      26.473  -9.080  61.719  1.00 21.25           C
ATOM   1505  CG1 VAL A 101      26.945  -8.511  63.034  1.00 27.93           C
ATOM   1506  CG2 VAL A 101      25.783 -10.358  61.971  1.00 19.30           C
ATOM   1507  H   VAL A 101      25.888  -8.900  59.217  1.00 30.26           H
ATOM   1508  HA  VAL A 101      24.743  -7.958  61.496  1.00 28.30           H
ATOM   1509  HB  VAL A 101      27.252  -9.261  61.171  1.00 25.50           H
ATOM   1510 HG11 VAL A 101      27.519  -9.160  63.471  1.00 33.51           H
ATOM   1511 HG12 VAL A 101      27.439  -7.693  62.864  1.00 33.51           H
ATOM   1512 HG13 VAL A 101      26.174  -8.322  63.591  1.00 33.51           H
ATOM   1513 HG21 VAL A 101      26.388 -10.956  62.437  1.00 23.16           H
ATOM   1514 HG22 VAL A 101      24.997 -10.191  62.514  1.00 23.16           H
ATOM   1515 HG23 VAL A 101      25.521 -10.748  61.122  1.00 23.16           H
ATOM   1516  N   VAL A 102      25.947  -5.801  61.675  1.00 17.28           N
ATOM   1517  CA  VAL A 102      26.702  -4.562  61.757  1.00 23.42           C
ATOM   1518  C   VAL A 102      27.285  -4.448  63.160  1.00 25.36           C
ATOM   1519  O   VAL A 102      26.599  -4.689  64.149  1.00 22.18           O
ATOM   1520  CB  VAL A 102      25.858  -3.334  61.359  1.00 25.48           C
ATOM   1521  CG1 VAL A 102      25.540  -3.432  59.879  1.00 27.68           C
ATOM   1522  CG2 VAL A 102      24.564  -3.239  62.166  1.00 27.15           C
ATOM   1523  H   VAL A 102      25.318  -5.864  62.259  1.00 20.74           H
ATOM   1524  HA  VAL A 102      27.446  -4.614  61.137  1.00 28.11           H
ATOM   1525  HB  VAL A 102      26.374  -2.526  61.509  1.00 30.57           H
ATOM   1526 HG11 VAL A 102      25.009  -2.663  59.619  1.00 33.21           H
ATOM   1527 HG12 VAL A 102      26.371  -3.445  59.378  1.00 33.21           H
ATOM   1528 HG13 VAL A 102      25.043  -4.249  59.717  1.00 33.21           H
ATOM   1529 HG21 VAL A 102      24.071  -2.454  61.879  1.00 32.58           H
ATOM   1530 HG22 VAL A 102      24.035  -4.037  62.009  1.00 32.58           H
ATOM   1531 HG23 VAL A 102      24.784  -3.166  63.108  1.00 32.58           H
ATOM   1532  N   VAL A 103      28.565  -4.153  63.223  1.00 24.19           N
ATOM   1533  CA  VAL A 103      29.304  -4.075  64.459  1.00 20.88           C
ATOM   1534  C   VAL A 103      29.755  -2.641  64.587  1.00 20.25           C
ATOM   1535  O   VAL A 103      30.390  -2.113  63.681  1.00 22.99           O
ATOM   1536  CB  VAL A 103      30.512  -5.010  64.442  1.00 17.05           C
ATOM   1537  CG1 VAL A 103      31.181  -4.971  65.780  1.00 26.69           C
ATOM   1538  CG2 VAL A 103      30.105  -6.351  64.111  1.00 20.20           C
ATOM   1539  H   VAL A 103      29.047  -3.986  62.531  1.00 29.03           H
ATOM   1540  HA  VAL A 103      28.732  -4.301  65.209  1.00 25.05           H
ATOM   1541  HB  VAL A 103      31.145  -4.707  63.773  1.00 20.46           H
ATOM   1542 HG11 VAL A 103      31.947  -5.565  65.767  1.00 32.03           H
ATOM   1543 HG12 VAL A 103      31.469  -4.063  65.963  1.00 32.03           H
ATOM   1544 HG13 VAL A 103      30.549  -5.260  66.457  1.00 32.03           H
ATOM   1545 HG21 VAL A 103      30.887  -6.925  64.107  1.00 24.24           H
ATOM   1546 HG22 VAL A 103      29.470  -6.661  64.776  1.00 24.24           H
ATOM   1547 HG23 VAL A 103      29.691  -6.348  63.234  1.00 24.24           H
ATOM   1548  N   MET A 104      29.425  -2.009  65.691  1.00 22.12           N
ATOM   1549  CA  MET A 104      29.761  -0.625  65.897  1.00 20.52           C
ATOM   1550  C   MET A 104      30.300  -0.399  67.302  1.00 23.31           C
ATOM   1551  O   MET A 104      30.045  -1.163  68.225  1.00 25.11           O
ATOM   1552  CB  MET A 104      28.560   0.253  65.661  1.00 21.94           C
ATOM   1553  CG  MET A 104      27.528   0.243  66.717  1.00 25.81           C
ATOM   1554  SD  MET A 104      26.018   1.081  66.234  1.00 26.09           S
ATOM   1555  CE  MET A 104      25.324  -0.350  65.514  1.00 15.88           C
ATOM   1556  H   MET A 104      28.999  -2.368  66.347  1.00 26.55           H
ATOM   1557  HA  MET A 104      30.444  -0.371  65.256  1.00 24.63           H
ATOM   1558  HB2 MET A 104      28.867   1.168  65.565  1.00 26.33           H
ATOM   1559  HB3 MET A 104      28.133  -0.031  64.838  1.00 26.33           H
ATOM   1560  HG2 MET A 104      27.305  -0.676  66.931  1.00 30.98           H
ATOM   1561  HG3 MET A 104      27.879   0.690  67.504  1.00 30.98           H
ATOM   1562  HE1 MET A 104      24.448  -0.131  65.160  1.00 19.06           H
ATOM   1563  HE2 MET A 104      25.903  -0.655  64.798  1.00 19.06           H
ATOM   1564  HE3 MET A 104      25.245  -1.038  66.193  1.00 19.06           H
ATOM   1565  N   GLY A 105      31.018   0.681  67.460  1.00 29.18           N
ATOM   1566  CA  GLY A 105      31.408   1.113  68.787  1.00 30.71           C
ATOM   1567  C   GLY A 105      30.275   1.790  69.517  1.00 33.99           C
ATOM   1568  O   GLY A 105      29.258   2.147  68.910  1.00 30.58           O
ATOM   1569  H   GLY A 105      31.297   1.186  66.822  1.00 35.02           H
ATOM   1570  HA2 GLY A 105      31.695   0.346  69.307  1.00 36.85           H
ATOM   1571  HA3 GLY A 105      32.149   1.736  68.722  1.00 36.85           H
ATOM   1572  N   ARG A 106      30.469   1.988  70.834  1.00 28.42           N
ATOM   1573  CA  ARG A 106      29.399   2.568  71.636  1.00 30.47           C
ATOM   1574  C   ARG A 106      29.116   3.994  71.243  1.00 28.69           C
ATOM   1575  O   ARG A 106      27.971   4.436  71.327  1.00 26.96           O
ATOM   1576  CB  ARG A 106      29.719   2.519  73.133  1.00 39.96           C
ATOM   1577  CG  ARG A 106      28.784   3.405  73.963  1.00 41.52           C
ATOM   1578  CD  ARG A 106      29.167   3.511  75.364  1.00 45.77           C
ATOM   1579  NE  ARG A 106      30.499   4.075  75.556  1.00 53.64           N
ATOM   1580  CZ  ARG A 106      30.768   5.370  75.680  1.00 58.67           C
ATOM   1581  NH1 ARG A 106      29.782   6.263  75.600  1.00 59.52           N
ATOM   1582  NH2 ARG A 106      32.030   5.761  75.884  1.00 56.05           N1+
ATOM   1583  H   ARG A 106      31.188   1.799  71.267  1.00 34.10           H
ATOM   1584  HA  ARG A 106      28.588   2.055  71.490  1.00 36.56           H
ATOM   1585  HB2 ARG A 106      29.625   1.606  73.447  1.00 47.96           H
ATOM   1586  HB3 ARG A 106      30.628   2.827  73.273  1.00 47.96           H
ATOM   1587  HG2 ARG A 106      28.784   4.299  73.587  1.00 49.82           H
ATOM   1588  HG3 ARG A 106      27.888   3.033  73.928  1.00 49.82           H
ATOM   1589  HD2 ARG A 106      28.532   4.084  75.821  1.00 54.93           H
ATOM   1590  HD3 ARG A 106      29.158   2.625  75.760  1.00 54.93           H
ATOM   1591  HE  ARG A 106      31.160   3.526  75.592  1.00 64.36           H
ATOM   1592 HH11 ARG A 106      28.973   6.000  75.477  1.00 71.43           H
ATOM   1593 HH12 ARG A 106      29.956   7.102  75.676  1.00 71.43           H
ATOM   1594 HH21 ARG A 106      32.660   5.176  75.927  1.00 67.26           H
ATOM   1595 HH22 ARG A 106      32.216   6.598  75.952  1.00 67.26           H
ATOM   1596  N   THR A 107      30.139   4.748  70.863  1.00 31.68           N
ATOM   1597  CA  THR A 107      29.907   6.147  70.517  1.00 35.46           C
ATOM   1598  C   THR A 107      29.179   6.265  69.177  1.00 28.85           C
ATOM   1599  O   THR A 107      28.304   7.120  69.007  1.00 28.05           O
ATOM   1600  CB  THR A 107      31.247   6.894  70.529  1.00 34.38           C
ATOM   1601  OG1 THR A 107      31.753   6.892  71.863  1.00 45.83           O
ATOM   1602  CG2 THR A 107      31.118   8.288  70.135  1.00 38.58           C
ATOM   1603  H   THR A 107      30.956   4.486  70.798  1.00 38.01           H
ATOM   1604  HA  THR A 107      29.341   6.546  71.196  1.00 42.55           H
ATOM   1605  HB  THR A 107      31.877   6.455  69.936  1.00 41.26           H
ATOM   1606  HG1 THR A 107      32.488   7.297  71.892  1.00 54.99           H
ATOM   1607 HG21 THR A 107      31.986   8.721  70.158  1.00 46.29           H
ATOM   1608 HG22 THR A 107      30.759   8.347  69.236  1.00 46.29           H
ATOM   1609 HG23 THR A 107      30.520   8.750  70.744  1.00 46.29           H
ATOM   1610  N   ASN A 108      29.505   5.409  68.221  1.00 29.35           N
ATOM   1611  CA  ASN A 108      28.655   5.318  67.038  1.00 24.20           C
ATOM   1612  C   ASN A 108      27.224   5.034  67.443  1.00 29.18           C
ATOM   1613  O   ASN A 108      26.285   5.711  66.985  1.00 21.50           O
ATOM   1614  CB  ASN A 108      29.168   4.237  66.082  1.00 25.40           C
ATOM   1615  CG  ASN A 108      29.974   4.820  64.950  1.00 32.91           C
ATOM   1616  OD1 ASN A 108      30.446   5.945  65.023  1.00 27.49           O
ATOM   1617  ND2 ASN A 108      30.123   4.054  63.882  1.00 32.72           N
ATOM   1618  H   ASN A 108      30.187   4.885  68.227  1.00 35.22           H
ATOM   1619  HA  ASN A 108      28.673   6.167  66.569  1.00 29.04           H
ATOM   1620  HB2 ASN A 108      29.737   3.622  66.572  1.00 30.48           H
ATOM   1621  HB3 ASN A 108      28.412   3.763  65.703  1.00 30.48           H
ATOM   1622 HD21 ASN A 108      30.574   4.339  63.208  1.00 39.27           H
ATOM   1623 HD22 ASN A 108      29.768   3.270  63.862  1.00 39.27           H
ATOM   1624  N   TRP A 109      27.031   4.057  68.347  1.00 26.93           N
ATOM   1625  CA  TRP A 109      25.674   3.697  68.734  1.00 26.73           C
ATOM   1626  C   TRP A 109      24.909   4.917  69.221  1.00 27.42           C
ATOM   1627  O   TRP A 109      23.780   5.166  68.793  1.00 22.28           O
ATOM   1628  CB  TRP A 109      25.678   2.604  69.800  1.00 28.33           C
ATOM   1629  CG  TRP A 109      24.268   2.323  70.339  1.00 28.49           C
ATOM   1630  CD1 TRP A 109      23.739   2.786  71.504  1.00 32.97           C
ATOM   1631  CD2 TRP A 109      23.214   1.548  69.714  1.00 26.18           C
ATOM   1632  NE1 TRP A 109      22.435   2.352  71.652  1.00 32.04           N
ATOM   1633  CE2 TRP A 109      22.108   1.564  70.583  1.00 26.68           C
ATOM   1634  CE3 TRP A 109      23.115   0.818  68.525  1.00 27.14           C
ATOM   1635  CZ2 TRP A 109      20.916   0.899  70.292  1.00 31.87           C
ATOM   1636  CZ3 TRP A 109      21.929   0.151  68.244  1.00 27.29           C
ATOM   1637  CH2 TRP A 109      20.842   0.214  69.109  1.00 31.28           C
ATOM   1638  H   TRP A 109      27.652   3.606  68.734  1.00 32.32           H
ATOM   1639  HA  TRP A 109      25.211   3.348  67.956  1.00 32.07           H
ATOM   1640  HB2 TRP A 109      26.024   1.784  69.415  1.00 34.00           H
ATOM   1641  HB3 TRP A 109      26.235   2.885  70.543  1.00 34.00           H
ATOM   1642  HD1 TRP A 109      24.189   3.327  72.112  1.00 39.57           H
ATOM   1643  HE1 TRP A 109      21.928   2.515  72.327  1.00 38.45           H
ATOM   1644  HE3 TRP A 109      23.836   0.768  67.940  1.00 32.57           H
ATOM   1645  HZ2 TRP A 109      20.187   0.944  70.867  1.00 38.24           H
ATOM   1646  HZ3 TRP A 109      21.854  -0.334  67.454  1.00 32.74           H
ATOM   1647  HH2 TRP A 109      20.062  -0.244  68.896  1.00 37.54           H
ATOM   1648  N   GLU A 110      25.530   5.702  70.101  1.00 28.53           N
ATOM   1649  CA  GLU A 110      24.877   6.827  70.722  1.00 30.65           C
ATOM   1650  C   GLU A 110      24.697   7.977  69.757  1.00 30.26           C
ATOM   1651  O   GLU A 110      23.847   8.824  69.987  1.00 31.65           O
ATOM   1652  CB  GLU A 110      25.683   7.278  71.940  1.00 36.29           C
ATOM   1653  CG  GLU A 110      25.721   6.174  73.004  1.00 41.72           C
ATOM   1654  CD  GLU A 110      26.374   6.543  74.341  1.00 46.73           C
ATOM   1655  OE1 GLU A 110      27.371   7.333  74.353  1.00 40.51           O
ATOM   1656  OE2 GLU A 110      25.899   5.968  75.371  1.00 44.72           O1-
ATOM   1657  H   GLU A 110      26.346   5.594  70.352  1.00 34.24           H
ATOM   1658  HA  GLU A 110      23.998   6.552  71.028  1.00 36.77           H
ATOM   1659  HB2 GLU A 110      26.594   7.474  71.669  1.00 43.55           H
ATOM   1660  HB3 GLU A 110      25.268   8.064  72.328  1.00 43.55           H
ATOM   1661  HG2 GLU A 110      24.809   5.903  73.194  1.00 50.06           H
ATOM   1662  HG3 GLU A 110      26.212   5.420  72.643  1.00 50.06           H
ATOM   1663  N   SER A 111      25.485   8.046  68.705  1.00 30.09           N
ATOM   1664  CA  SER A 111      25.259   9.054  67.694  1.00 28.55           C
ATOM   1665  C   SER A 111      24.052   8.765  66.803  1.00 30.54           C
ATOM   1666  O   SER A 111      23.679   9.621  66.005  1.00 38.28           O
ATOM   1667  CB  SER A 111      26.497   9.182  66.841  1.00 36.72           C
ATOM   1668  OG  SER A 111      26.487   8.169  65.863  1.00 41.00           O
ATOM   1669  H   SER A 111      26.153   7.526  68.553  1.00 36.11           H
ATOM   1670  HA  SER A 111      25.108   9.907  68.130  1.00 34.26           H
ATOM   1671  HB2 SER A 111      26.500  10.049  66.406  1.00 44.06           H
ATOM   1672  HB3 SER A 111      27.284   9.082  67.399  1.00 44.06           H
ATOM   1673  HG  SER A 111      26.477   7.414  66.232  1.00 49.20           H
ATOM   1674  N   ILE A 112      23.394   7.624  66.928  1.00 31.97           N
ATOM   1675  CA  ILE A 112      22.240   7.357  66.069  1.00 35.26           C
ATOM   1676  C   ILE A 112      20.952   7.918  66.685  1.00 37.52           C
ATOM   1677  O   ILE A 112      20.681   7.689  67.874  1.00 35.83           O
ATOM   1678  CB  ILE A 112      22.110   5.853  65.774  1.00 33.00           C
ATOM   1679  CG1 ILE A 112      23.383   5.324  65.106  1.00 23.32           C
ATOM   1680  CG2 ILE A 112      20.956   5.586  64.862  1.00 27.66           C
ATOM   1681  CD1 ILE A 112      23.404   3.753  64.974  1.00 26.88           C
ATOM   1682  H   ILE A 112      23.585   6.998  67.487  1.00 38.36           H
ATOM   1683  HA  ILE A 112      22.378   7.809  65.222  1.00 42.31           H
ATOM   1684  HB  ILE A 112      21.970   5.378  66.609  1.00 39.60           H
ATOM   1685 HG12 ILE A 112      23.450   5.699  64.214  1.00 27.98           H
ATOM   1686 HG13 ILE A 112      24.151   5.589  65.636  1.00 27.98           H
ATOM   1687 HG21 ILE A 112      20.900   4.632  64.695  1.00 33.19           H
ATOM   1688 HG22 ILE A 112      20.141   5.897  65.286  1.00 33.19           H
ATOM   1689 HG23 ILE A 112      21.098   6.061  64.028  1.00 33.19           H
ATOM   1690 HD11 ILE A 112      24.231   3.484  64.545  1.00 32.26           H
ATOM   1691 HD12 ILE A 112      23.347   3.362  65.860  1.00 32.26           H
ATOM   1692 HD13 ILE A 112      22.646   3.472  64.438  1.00 32.26           H
ATOM   1693  N   PRO A 113      20.118   8.631  65.913  1.00 40.38           N
ATOM   1694  CA  PRO A 113      18.787   9.033  66.405  1.00 40.35           C
ATOM   1695  C   PRO A 113      17.984   7.835  66.874  1.00 37.65           C
ATOM   1696  O   PRO A 113      18.094   6.743  66.313  1.00 41.83           O
ATOM   1697  CB  PRO A 113      18.127   9.677  65.175  1.00 37.81           C
ATOM   1698  CG  PRO A 113      19.247  10.034  64.306  1.00 42.28           C
ATOM   1699  CD  PRO A 113      20.315   9.019  64.511  1.00 38.82           C
ATOM   1700  HA  PRO A 113      18.862   9.684  67.120  1.00 48.42           H
ATOM   1701  HB2 PRO A 113      17.545   9.035  64.740  1.00 45.37           H
ATOM   1702  HB3 PRO A 113      17.633  10.467  65.443  1.00 45.37           H
ATOM   1703  HG2 PRO A 113      18.949  10.028  63.383  1.00 50.73           H
ATOM   1704  HG3 PRO A 113      19.571  10.916  64.549  1.00 50.73           H
ATOM   1705  HD2 PRO A 113      20.179   8.258  63.924  1.00 46.59           H
ATOM   1706  HD3 PRO A 113      21.191   9.416  64.386  1.00 46.59           H
ATOM   1707  N   LYS A 114      17.123   8.072  67.869  1.00 44.60           N
ATOM   1708  CA  LYS A 114      16.321   6.999  68.454  1.00 41.96           C
ATOM   1709  C   LYS A 114      15.451   6.333  67.410  1.00 39.77           C
ATOM   1710  O   LYS A 114      15.293   5.112  67.420  1.00 41.27           O
ATOM   1711  CB  LYS A 114      15.454   7.536  69.594  1.00 43.61           C
ATOM   1712  CG  LYS A 114      16.245   8.069  70.803  1.00 54.48           C
ATOM   1713  CD  LYS A 114      17.112   6.962  71.479  1.00 60.23           C
ATOM   1714  CE  LYS A 114      18.117   7.523  72.515  1.00 61.59           C
ATOM   1715  NZ  LYS A 114      19.079   6.467  72.964  1.00 66.57           N1+
ATOM   1716  H   LYS A 114      16.986   8.845  68.220  1.00 53.52           H
ATOM   1717  HA  LYS A 114      16.916   6.326  68.821  1.00 50.35           H
ATOM   1718  HB2 LYS A 114      14.910   8.264  69.253  1.00 52.34           H
ATOM   1719  HB3 LYS A 114      14.880   6.820  69.910  1.00 52.34           H
ATOM   1720  HG2 LYS A 114      16.838   8.778  70.507  1.00 65.38           H
ATOM   1721  HG3 LYS A 114      15.622   8.410  71.464  1.00 65.38           H
ATOM   1722  HD2 LYS A 114      16.526   6.340  71.938  1.00 72.27           H
ATOM   1723  HD3 LYS A 114      17.617   6.497  70.794  1.00 72.27           H
ATOM   1724  HE2 LYS A 114      18.624   8.246  72.113  1.00 73.91           H
ATOM   1725  HE3 LYS A 114      17.632   7.844  73.292  1.00 73.91           H
ATOM   1726  HZ1 LYS A 114      19.648   6.807  73.558  1.00 79.88           H
ATOM   1727  HZ2 LYS A 114      18.637   5.793  73.340  1.00 79.88           H
ATOM   1728  HZ3 LYS A 114      19.539   6.159  72.267  1.00 79.88           H
ATOM   1729  N   LYS A 115      14.884   7.106  66.494  1.00 43.30           N
ATOM   1730  CA  LYS A 115      13.965   6.505  65.533  1.00 45.69           C
ATOM   1731  C   LYS A 115      14.665   5.540  64.582  1.00 42.57           C
ATOM   1732  O   LYS A 115      13.976   4.810  63.876  1.00 42.97           O
ATOM   1733  CB  LYS A 115      13.242   7.598  64.723  1.00 50.79           C
ATOM   1734  CG  LYS A 115      14.168   8.482  63.879  1.00 56.90           C
ATOM   1735  CD  LYS A 115      13.430   9.570  63.037  1.00 61.03           C
ATOM   1736  CE  LYS A 115      14.444  10.422  62.212  1.00 66.96           C
ATOM   1737  NZ  LYS A 115      13.868  11.479  61.284  1.00 64.37           N1+
ATOM   1738  H   LYS A 115      15.007   7.952  66.406  1.00 51.95           H
ATOM   1739  HA  LYS A 115      13.292   6.003  66.019  1.00 54.83           H
ATOM   1740  HB2 LYS A 115      12.612   7.172  64.121  1.00 60.95           H
ATOM   1741  HB3 LYS A 115      12.765   8.176  65.339  1.00 60.95           H
ATOM   1742  HG2 LYS A 115      14.787   8.938  64.471  1.00 68.28           H
ATOM   1743  HG3 LYS A 115      14.660   7.917  63.263  1.00 68.28           H
ATOM   1744  HD2 LYS A 115      12.820   9.139  62.419  1.00 73.24           H
ATOM   1745  HD3 LYS A 115      12.946  10.163  63.632  1.00 73.24           H
ATOM   1746  HE2 LYS A 115      15.030  10.879  62.835  1.00 80.36           H
ATOM   1747  HE3 LYS A 115      14.969   9.818  61.664  1.00 80.36           H
ATOM   1748  HZ1 LYS A 115      14.526  11.905  60.864  1.00 77.24           H
ATOM   1749  HZ2 LYS A 115      13.338  11.096  60.680  1.00 77.24           H
ATOM   1750  HZ3 LYS A 115      13.394  12.069  61.753  1.00 77.24           H
ATOM   1751  N   PHE A 116      16.004   5.506  64.561  1.00 42.27           N
ATOM   1752  CA  PHE A 116      16.757   4.642  63.658  1.00 39.44           C
ATOM   1753  C   PHE A 116      17.462   3.487  64.330  1.00 33.90           C
ATOM   1754  O   PHE A 116      18.131   2.721  63.634  1.00 33.00           O
ATOM   1755  CB  PHE A 116      17.811   5.449  62.913  1.00 44.06           C
ATOM   1756  CG  PHE A 116      17.248   6.411  61.921  1.00 52.20           C
ATOM   1757  CD1 PHE A 116      16.228   6.025  61.070  1.00 54.44           C
ATOM   1758  CD2 PHE A 116      17.736   7.704  61.838  1.00 58.76           C
ATOM   1759  CE1 PHE A 116      15.701   6.902  60.154  1.00 57.71           C
ATOM   1760  CE2 PHE A 116      17.210   8.603  60.909  1.00 58.92           C
ATOM   1761  CZ  PHE A 116      16.188   8.182  60.066  1.00 63.58           C
ATOM   1762  H   PHE A 116      16.503   5.985  65.072  1.00 50.73           H
ATOM   1763  HA  PHE A 116      16.147   4.273  63.000  1.00 47.33           H
ATOM   1764  HB2 PHE A 116      18.328   5.958  63.558  1.00 52.88           H
ATOM   1765  HB3 PHE A 116      18.393   4.838  62.435  1.00 52.88           H
ATOM   1766  HD1 PHE A 116      15.894   5.158  61.119  1.00 65.33           H
ATOM   1767  HD2 PHE A 116      18.422   7.975  62.404  1.00 70.51           H
ATOM   1768  HE1 PHE A 116      15.017   6.625  59.588  1.00 69.25           H
ATOM   1769  HE2 PHE A 116      17.539   9.471  60.853  1.00 70.71           H
ATOM   1770  HZ  PHE A 116      15.827   8.773  59.445  1.00 76.29           H
ATOM   1771  N   LYS A 117      17.380   3.371  65.649  1.00 33.78           N
ATOM   1772  CA  LYS A 117      18.029   2.380  66.496  1.00 32.27           C
ATOM   1773  C   LYS A 117      17.056   1.298  66.876  1.00 29.44           C
ATOM   1774  O   LYS A 117      15.934   1.594  67.225  1.00 31.00           O
ATOM   1775  CB  LYS A 117      18.554   2.979  67.802  1.00 38.27           C
ATOM   1776  CG  LYS A 117      19.946   3.466  67.637  1.00 44.65           C
ATOM   1777  CD  LYS A 117      20.548   3.868  68.944  1.00 38.86           C
ATOM   1778  CE  LYS A 117      19.858   4.980  69.529  1.00 38.85           C
ATOM   1779  NZ  LYS A 117      20.939   5.648  70.347  1.00 38.84           N1+
ATOM   1780  H   LYS A 117      16.904   3.914  66.117  1.00 40.54           H
ATOM   1781  HA  LYS A 117      18.771   1.977  66.018  1.00 38.72           H
ATOM   1782  HB2 LYS A 117      17.996   3.729  68.060  1.00 45.93           H
ATOM   1783  HB3 LYS A 117      18.548   2.299  68.494  1.00 45.93           H
ATOM   1784  HG2 LYS A 117      20.490   2.759  67.257  1.00 53.58           H
ATOM   1785  HG3 LYS A 117      19.946   4.240  67.052  1.00 53.58           H
ATOM   1786  HD2 LYS A 117      20.498   3.121  69.562  1.00 46.63           H
ATOM   1787  HD3 LYS A 117      21.473   4.125  68.805  1.00 46.63           H
ATOM   1788  HE2 LYS A 117      19.538   5.588  68.845  1.00 46.62           H
ATOM   1789  HE3 LYS A 117      19.144   4.677  70.112  1.00 46.62           H
ATOM   1790  HZ1 LYS A 117      20.609   6.364  70.759  1.00 46.61           H
ATOM   1791  HZ2 LYS A 117      21.252   5.081  70.957  1.00 46.61           H
ATOM   1792  HZ3 LYS A 117      21.607   5.901  69.817  1.00 46.61           H
ATOM   1793  N   PRO A 118      17.420   0.033  66.814  1.00 34.19           N
ATOM   1794  CA  PRO A 118      18.615  -0.491  66.152  1.00 28.72           C
ATOM   1795  C   PRO A 118      18.513  -0.303  64.615  1.00 26.49           C
ATOM   1796  O   PRO A 118      17.437  -0.070  64.121  1.00 23.76           O
ATOM   1797  CB  PRO A 118      18.586  -1.960  66.538  1.00 27.28           C
ATOM   1798  CG  PRO A 118      17.146  -2.265  66.683  1.00 27.23           C
ATOM   1799  CD  PRO A 118      16.559  -1.046  67.316  1.00 20.60           C
ATOM   1800  HA  PRO A 118      19.419  -0.069  66.492  1.00 34.47           H
ATOM   1801  HB2 PRO A 118      18.984  -2.495  65.833  1.00 32.73           H
ATOM   1802  HB3 PRO A 118      19.054  -2.090  67.378  1.00 32.73           H
ATOM   1803  HG2 PRO A 118      16.755  -2.422  65.810  1.00 32.68           H
ATOM   1804  HG3 PRO A 118      17.031  -3.039  67.256  1.00 32.68           H
ATOM   1805  HD2 PRO A 118      15.645  -0.916  67.020  1.00 24.72           H
ATOM   1806  HD3 PRO A 118      16.616  -1.104  68.283  1.00 24.72           H
ATOM   1807  N   LEU A 119      19.617  -0.380  63.885  1.00 24.38           N
ATOM   1808  CA  LEU A 119      19.561  -0.209  62.446  1.00 24.74           C
ATOM   1809  C   LEU A 119      18.658  -1.275  61.854  1.00 24.13           C
ATOM   1810  O   LEU A 119      18.814  -2.459  62.137  1.00 25.43           O
ATOM   1811  CB  LEU A 119      20.983  -0.286  61.853  1.00 24.36           C
ATOM   1812  CG  LEU A 119      21.902   0.861  62.304  1.00 21.43           C
ATOM   1813  CD1 LEU A 119      23.239   0.650  61.676  1.00 24.67           C
ATOM   1814  CD2 LEU A 119      21.309   2.276  61.891  1.00 22.55           C
ATOM   1815  H   LEU A 119      20.404  -0.529  64.197  1.00 29.25           H
ATOM   1816  HA  LEU A 119      19.188   0.662  62.237  1.00 29.69           H
ATOM   1817  HB2 LEU A 119      21.393  -1.121  62.128  1.00 29.24           H
ATOM   1818  HB3 LEU A 119      20.921  -0.253  60.885  1.00 29.24           H
ATOM   1819  HG  LEU A 119      22.006   0.837  63.269  1.00 25.72           H
ATOM   1820 HD11 LEU A 119      23.833   1.365  61.950  1.00 29.61           H
ATOM   1821 HD12 LEU A 119      23.592  -0.205  61.967  1.00 29.61           H
ATOM   1822 HD13 LEU A 119      23.137   0.654  60.711  1.00 29.61           H
ATOM   1823 HD21 LEU A 119      21.915   2.972  62.192  1.00 27.06           H
ATOM   1824 HD22 LEU A 119      21.219   2.311  60.926  1.00 27.06           H
ATOM   1825 HD23 LEU A 119      20.441   2.389  62.309  1.00 27.06           H
ATOM   1826  N   SER A 120      17.736  -0.851  61.010  1.00 21.16           N
ATOM   1827  CA  SER A 120      16.670  -1.721  60.575  1.00 24.29           C
ATOM   1828  C   SER A 120      17.200  -2.820  59.680  1.00 23.60           C
ATOM   1829  O   SER A 120      18.111  -2.613  58.888  1.00 24.16           O
ATOM   1830  CB  SER A 120      15.614  -0.937  59.807  1.00 25.66           C
ATOM   1831  OG  SER A 120      16.216  -0.249  58.704  1.00 31.17           O
ATOM   1832  H   SER A 120      17.707  -0.060  60.674  1.00 25.39           H
ATOM   1833  HA  SER A 120      16.249  -2.129  61.348  1.00 29.15           H
ATOM   1834  HB2 SER A 120      14.943  -1.551  59.471  1.00 30.79           H
ATOM   1835  HB3 SER A 120      15.205  -0.288  60.401  1.00 30.79           H
ATOM   1836  HG  SER A 120      15.633   0.183  58.282  1.00 37.40           H
ATOM   1837  N   ASN A 121      16.589  -4.001  59.788  1.00 23.00           N
ATOM   1838  CA  ASN A 121      16.871  -5.168  58.936  1.00 25.78           C
ATOM   1839  C   ASN A 121      18.276  -5.698  59.061  1.00 24.01           C
ATOM   1840  O   ASN A 121      18.726  -6.466  58.185  1.00 24.04           O
ATOM   1841  CB  ASN A 121      16.576  -4.862  57.485  1.00 32.48           C
ATOM   1842  CG  ASN A 121      15.166  -4.691  57.259  1.00 30.43           C
ATOM   1843  OD1 ASN A 121      14.702  -3.567  57.097  1.00 33.76           O
ATOM   1844  ND2 ASN A 121      14.434  -5.802  57.249  1.00 37.21           N
ATOM   1845  H   ASN A 121      15.980  -4.160  60.374  1.00 27.60           H
ATOM   1846  HA  ASN A 121      16.274  -5.884  59.203  1.00 30.94           H
ATOM   1847  HB2 ASN A 121      17.026  -4.040  57.233  1.00 38.98           H
ATOM   1848  HB3 ASN A 121      16.886  -5.597  56.933  1.00 38.98           H
ATOM   1849 HD21 ASN A 121      13.585  -5.756  57.118  1.00 44.66           H
ATOM   1850 HD22 ASN A 121      14.810  -6.565  57.373  1.00 44.66           H
ATOM   1851  N   ARG A 122      18.968  -5.346  60.143  1.00 26.00           N
ATOM   1852  CA  ARG A 122      20.319  -5.842  60.388  1.00 25.71           C
ATOM   1853  C   ARG A 122      20.447  -6.311  61.842  1.00 25.98           C
ATOM   1854  O   ARG A 122      19.818  -5.768  62.777  1.00 17.57           O
ATOM   1855  CB  ARG A 122      21.380  -4.754  60.057  1.00 23.72           C
ATOM   1856  CG  ARG A 122      21.547  -4.426  58.579  1.00 21.13           C
ATOM   1857  CD  ARG A 122      21.954  -2.940  58.361  1.00 21.85           C
ATOM   1858  NE  ARG A 122      20.787  -2.036  58.403  1.00 20.98           N
ATOM   1859  CZ  ARG A 122      20.811  -0.710  58.189  1.00 23.18           C
ATOM   1860  NH1 ARG A 122      21.934  -0.075  57.922  1.00 27.63           N
ATOM   1861  NH2 ARG A 122      19.693   0.007  58.244  1.00 26.58           N1+
ATOM   1862  H   ARG A 122      18.674  -4.817  60.754  1.00 31.21           H
ATOM   1863  HA  ARG A 122      20.483  -6.605  59.813  1.00 30.85           H
ATOM   1864  HB2 ARG A 122      21.129  -3.934  60.510  1.00 28.46           H
ATOM   1865  HB3 ARG A 122      22.241  -5.056  60.386  1.00 28.46           H
ATOM   1866  HG2 ARG A 122      22.242  -4.989  58.204  1.00 25.36           H
ATOM   1867  HG3 ARG A 122      20.706  -4.581  58.120  1.00 25.36           H
ATOM   1868  HD2 ARG A 122      22.570  -2.672  59.061  1.00 26.22           H
ATOM   1869  HD3 ARG A 122      22.376  -2.849  57.492  1.00 26.22           H
ATOM   1870  HE  ARG A 122      20.024  -2.391  58.581  1.00 25.17           H
ATOM   1871 HH11 ARG A 122      22.674  -0.511  57.878  1.00 33.15           H
ATOM   1872 HH12 ARG A 122      21.927   0.774  57.790  1.00 33.15           H
ATOM   1873 HH21 ARG A 122      18.943  -0.377  58.419  1.00 31.90           H
ATOM   1874 HH22 ARG A 122      19.719   0.856  58.110  1.00 31.90           H
ATOM   1875  N   ILE A 123      21.305  -7.311  62.022  1.00 23.84           N
ATOM   1876  CA  ILE A 123      21.709  -7.757  63.347  1.00 20.74           C
ATOM   1877  C   ILE A 123      22.719  -6.765  63.886  1.00 18.81           C
ATOM   1878  O   ILE A 123      23.844  -6.731  63.403  1.00 21.50           O
ATOM   1879  CB  ILE A 123      22.319  -9.149  63.287  1.00 19.10           C
ATOM   1880  CG1 ILE A 123      21.349 -10.126  62.633  1.00 23.30           C
ATOM   1881  CG2 ILE A 123      22.694  -9.575  64.710  1.00 24.64           C
ATOM   1882  CD1 ILE A 123      22.028 -11.457  62.265  1.00 25.04           C
ATOM   1883  H   ILE A 123      21.671  -7.753  61.381  1.00 28.60           H
ATOM   1884  HA  ILE A 123      20.940  -7.776  63.938  1.00 24.89           H
ATOM   1885  HB  ILE A 123      23.127  -9.110  62.752  1.00 22.91           H
ATOM   1886 HG12 ILE A 123      20.625 -10.316  63.250  1.00 27.96           H
ATOM   1887 HG13 ILE A 123      20.999  -9.730  61.819  1.00 27.96           H
ATOM   1888 HG21 ILE A 123      23.085 -10.462  64.680  1.00 29.57           H
ATOM   1889 HG22 ILE A 123      23.336  -8.942  65.069  1.00 29.57           H
ATOM   1890 HG23 ILE A 123      21.894  -9.583  65.258  1.00 29.57           H
ATOM   1891 HD11 ILE A 123      21.373 -12.042  61.853  1.00 30.05           H
ATOM   1892 HD12 ILE A 123      22.752 -11.281  61.643  1.00 30.05           H
ATOM   1893 HD13 ILE A 123      22.378 -11.867  63.072  1.00 30.05           H
ATOM   1894  N   ASN A 124      22.336  -6.004  64.907  1.00 20.35           N
ATOM   1895  CA  ASN A 124      23.166  -4.959  65.516  1.00 19.33           C
ATOM   1896  C   ASN A 124      24.025  -5.490  66.668  1.00 21.57           C
ATOM   1897  O   ASN A 124      23.499  -6.005  67.665  1.00 22.98           O
ATOM   1898  CB  ASN A 124      22.305  -3.823  66.072  1.00 20.96           C
ATOM   1899  CG  ASN A 124      21.637  -2.984  64.998  1.00 25.02           C
ATOM   1900  OD1 ASN A 124      21.756  -1.748  64.999  1.00 18.33           O
ATOM   1901  ND2 ASN A 124      20.884  -3.633  64.116  1.00 23.34           N
ATOM   1902  H   ASN A 124      21.566  -6.077  65.282  1.00 24.42           H
ATOM   1903  HA  ASN A 124      23.757  -4.589  64.842  1.00 23.19           H
ATOM   1904  HB2 ASN A 124      21.607  -4.203  66.628  1.00 25.15           H
ATOM   1905  HB3 ASN A 124      22.866  -3.236  66.602  1.00 25.15           H
ATOM   1906 HD21 ASN A 124      20.485  -3.200  63.489  1.00 28.01           H
ATOM   1907 HD22 ASN A 124      20.795  -4.487  64.172  1.00 28.01           H
ATOM   1908  N   VAL A 125      25.326  -5.224  66.592  1.00 18.62           N
ATOM   1909  CA  VAL A 125      26.327  -5.639  67.579  1.00 24.20           C
ATOM   1910  C   VAL A 125      27.111  -4.407  68.010  1.00 26.84           C
ATOM   1911  O   VAL A 125      27.652  -3.682  67.166  1.00 24.33           O
ATOM   1912  CB  VAL A 125      27.301  -6.693  67.023  1.00 26.21           C
ATOM   1913  CG1 VAL A 125      28.336  -7.059  68.108  1.00 26.92           C
ATOM   1914  CG2 VAL A 125      26.554  -7.916  66.543  1.00 22.52           C
ATOM   1915  H   VAL A 125      25.672  -4.780  65.942  1.00 22.35           H
ATOM   1916  HA  VAL A 125      25.882  -6.009  68.357  1.00 29.04           H
ATOM   1917  HB  VAL A 125      27.778  -6.317  66.267  1.00 31.45           H
ATOM   1918 HG11 VAL A 125      28.946  -7.723  67.752  1.00 32.31           H
ATOM   1919 HG12 VAL A 125      28.826  -6.260  68.358  1.00 32.31           H
ATOM   1920 HG13 VAL A 125      27.871  -7.417  68.880  1.00 32.31           H
ATOM   1921 HG21 VAL A 125      27.192  -8.561  66.200  1.00 27.02           H
ATOM   1922 HG22 VAL A 125      26.064  -8.298  67.288  1.00 27.02           H
ATOM   1923 HG23 VAL A 125      25.938  -7.653  65.841  1.00 27.02           H
ATOM   1924  N   ILE A 126      27.194  -4.179  69.313  1.00 18.36           N
ATOM   1925  CA  ILE A 126      27.883  -3.026  69.851  1.00 23.81           C
ATOM   1926  C   ILE A 126      29.054  -3.501  70.686  1.00 32.69           C
ATOM   1927  O   ILE A 126      28.872  -4.370  71.546  1.00 28.63           O
ATOM   1928  CB  ILE A 126      26.956  -2.183  70.712  1.00 24.12           C
ATOM   1929  CG1 ILE A 126      25.809  -1.640  69.901  1.00 25.31           C
ATOM   1930  CG2 ILE A 126      27.760  -1.051  71.320  1.00 32.70           C
ATOM   1931  CD1 ILE A 126      24.778  -1.125  70.815  1.00 36.13           C
ATOM   1932  H   ILE A 126      26.851  -4.689  69.914  1.00 22.03           H
ATOM   1933  HA  ILE A 126      28.220  -2.477  69.126  1.00 28.57           H
ATOM   1934  HB  ILE A 126      26.601  -2.736  71.426  1.00 28.94           H
ATOM   1935 HG12 ILE A 126      26.120  -0.912  69.340  1.00 30.38           H
ATOM   1936 HG13 ILE A 126      25.423  -2.349  69.363  1.00 30.38           H
ATOM   1937 HG21 ILE A 126      27.175  -0.509  71.870  1.00 39.24           H
ATOM   1938 HG22 ILE A 126      28.472  -1.426  71.862  1.00 39.24           H
ATOM   1939 HG23 ILE A 126      28.137  -0.513  70.606  1.00 39.24           H
ATOM   1940 HD11 ILE A 126      24.040  -0.775  70.293  1.00 43.35           H
ATOM   1941 HD12 ILE A 126      24.469  -1.849  71.382  1.00 43.35           H
ATOM   1942 HD13 ILE A 126      25.163  -0.420  71.359  1.00 43.35           H
ATOM   1943  N   LEU A 127      30.230  -2.891  70.474  1.00 33.24           N
ATOM   1944  CA  LEU A 127      31.412  -3.144  71.297  1.00 35.71           C
ATOM   1945  C   LEU A 127      31.512  -2.135  72.429  1.00 37.79           C
ATOM   1946  O   LEU A 127      31.520  -0.926  72.181  1.00 39.29           O
ATOM   1947  CB  LEU A 127      32.678  -3.068  70.467  1.00 38.21           C
ATOM   1948  CG  LEU A 127      33.055  -4.360  69.793  1.00 40.50           C
ATOM   1949  CD1 LEU A 127      34.125  -4.071  68.765  1.00 42.83           C
ATOM   1950  CD2 LEU A 127      33.584  -5.353  70.834  1.00 41.87           C
ATOM   1951  H   LEU A 127      30.364  -2.316  69.849  1.00 39.89           H
ATOM   1952  HA  LEU A 127      31.351  -4.032  71.683  1.00 42.85           H
ATOM   1953  HB2 LEU A 127      32.556  -2.399  69.776  1.00 45.85           H
ATOM   1954  HB3 LEU A 127      33.413  -2.811  71.045  1.00 45.85           H
ATOM   1955  HG  LEU A 127      32.283  -4.744  69.350  1.00 48.60           H
ATOM   1956 HD11 LEU A 127      34.373  -4.900  68.326  1.00 51.40           H
ATOM   1957 HD12 LEU A 127      33.775  -3.443  68.113  1.00 51.40           H
ATOM   1958 HD13 LEU A 127      34.897  -3.689  69.211  1.00 51.40           H
ATOM   1959 HD21 LEU A 127      33.823  -6.180  70.387  1.00 50.25           H
ATOM   1960 HD22 LEU A 127      34.364  -4.972  71.265  1.00 50.25           H
ATOM   1961 HD23 LEU A 127      32.890  -5.520  71.491  1.00 50.25           H
ATOM   1962  N   SER A 128      31.617  -2.633  73.662  1.00 40.71           N
ATOM   1963  CA  SER A 128      31.711  -1.762  74.829  1.00 43.96           C
ATOM   1964  C   SER A 128      32.253  -2.513  76.046  1.00 42.57           C
ATOM   1965  O   SER A 128      32.164  -3.736  76.149  1.00 39.78           O
ATOM   1966  CB  SER A 128      30.343  -1.156  75.152  1.00 41.43           C
ATOM   1967  OG  SER A 128      30.284  -0.589  76.452  1.00 41.80           O
ATOM   1968  H   SER A 128      31.636  -3.473  73.848  1.00 48.85           H
ATOM   1969  HA  SER A 128      32.321  -1.035  74.630  1.00 52.75           H
ATOM   1970  HB2 SER A 128      30.152  -0.461  74.503  1.00 49.72           H
ATOM   1971  HB3 SER A 128      29.673  -1.854  75.089  1.00 49.72           H
ATOM   1972  HG  SER A 128      30.854   0.023  76.524  1.00 50.17           H
ATOM   1973  N   ARG A 129      32.827  -1.746  76.965  1.00 48.63           N
ATOM   1974  CA  ARG A 129      33.158  -2.197  78.311  1.00 45.24           C
ATOM   1975  C   ARG A 129      32.335  -1.481  79.359  1.00 44.92           C
ATOM   1976  O   ARG A 129      31.770  -2.124  80.246  1.00 48.07           O
ATOM   1977  CB  ARG A 129      34.634  -1.962  78.591  1.00 45.83           C
ATOM   1978  CG  ARG A 129      35.519  -2.281  77.421  1.00 48.42           C
ATOM   1979  CD  ARG A 129      36.979  -2.115  77.807  1.00 52.99           C
ATOM   1980  NE  ARG A 129      37.845  -2.219  76.646  1.00 51.03           N
ATOM   1981  CZ  ARG A 129      38.062  -1.227  75.791  1.00 56.67           C
ATOM   1982  NH1 ARG A 129      37.445  -0.053  75.977  1.00 58.45           N
ATOM   1983  NH2 ARG A 129      38.892  -1.411  74.747  1.00 55.77           N1+
ATOM   1984  H   ARG A 129      33.042  -0.925  76.825  1.00 58.36           H
ATOM   1985  HA  ARG A 129      32.982  -3.148  78.382  1.00 54.29           H
ATOM   1986  HB2 ARG A 129      34.766  -1.028  78.819  1.00 55.00           H
ATOM   1987  HB3 ARG A 129      34.906  -2.524  79.334  1.00 55.00           H
ATOM   1988  HG2 ARG A 129      35.376  -3.201  77.147  1.00 58.10           H
ATOM   1989  HG3 ARG A 129      35.323  -1.674  76.690  1.00 58.10           H
ATOM   1990  HD2 ARG A 129      37.108  -1.241  78.206  1.00 63.58           H
ATOM   1991  HD3 ARG A 129      37.226  -2.812  78.435  1.00 63.58           H
ATOM   1992  HE  ARG A 129      38.185  -2.988  76.465  1.00 61.24           H
ATOM   1993 HH11 ARG A 129      36.919   0.055  76.648  1.00 70.14           H
ATOM   1994 HH12 ARG A 129      37.578   0.594  75.426  1.00 70.14           H
ATOM   1995 HH21 ARG A 129      39.281  -2.170  74.635  1.00 66.92           H
ATOM   1996 HH22 ARG A 129      39.029  -0.771  74.189  1.00 66.92           H
ATOM   1997  N   THR A 130      32.190  -0.164  79.224  1.00 41.64           N
ATOM   1998  CA  THR A 130      31.421   0.605  80.190  1.00 50.64           C
ATOM   1999  C   THR A 130      29.942   0.222  80.216  1.00 47.96           C
ATOM   2000  O   THR A 130      29.232   0.651  81.143  1.00 46.94           O
ATOM   2001  CB  THR A 130      31.544   2.116  79.907  1.00 49.87           C
ATOM   2002  OG1 THR A 130      30.806   2.456  78.723  1.00 55.68           O
ATOM   2003  CG2 THR A 130      33.005   2.537  79.723  1.00 46.22           C
ATOM   2004  H   THR A 130      32.527   0.302  78.584  1.00 49.97           H
ATOM   2005  HA  THR A 130      31.783   0.441  81.075  1.00 60.77           H
ATOM   2006  HB  THR A 130      31.181   2.609  80.659  1.00 59.84           H
ATOM   2007  HG1 THR A 130      31.107   2.031  78.064  1.00 66.82           H
ATOM   2008 HG21 THR A 130      33.056   3.490  79.547  1.00 55.46           H
ATOM   2009 HG22 THR A 130      33.511   2.338  80.526  1.00 55.46           H
ATOM   2010 HG23 THR A 130      33.397   2.057  78.976  1.00 55.46           H
ATOM   2011  N   LEU A 131      29.457  -0.553  79.232  1.00 48.68           N
ATOM   2012  CA  LEU A 131      28.036  -0.873  79.131  1.00 42.73           C
ATOM   2013  C   LEU A 131      27.852  -2.368  78.943  1.00 38.26           C
ATOM   2014  O   LEU A 131      28.702  -3.067  78.368  1.00 34.16           O
ATOM   2015  CB  LEU A 131      27.374  -0.111  77.992  1.00 46.68           C
ATOM   2016  CG  LEU A 131      27.447   1.425  78.081  1.00 46.34           C
ATOM   2017  CD1 LEU A 131      26.815   2.007  76.841  1.00 49.37           C
ATOM   2018  CD2 LEU A 131      26.768   1.972  79.338  1.00 45.34           C
ATOM   2019  H   LEU A 131      29.938  -0.904  78.611  1.00 58.42           H
ATOM   2020  HA  LEU A 131      27.596  -0.618  79.957  1.00 51.27           H
ATOM   2021  HB2 LEU A 131      27.798  -0.374  77.160  1.00 56.01           H
ATOM   2022  HB3 LEU A 131      26.435  -0.355  77.966  1.00 56.01           H
ATOM   2023  HG  LEU A 131      28.378   1.697  78.100  1.00 55.61           H
ATOM   2024 HD11 LEU A 131      26.857   2.975  76.890  1.00 59.25           H
ATOM   2025 HD12 LEU A 131      27.301   1.693  76.063  1.00 59.25           H
ATOM   2026 HD13 LEU A 131      25.890   1.718  76.794  1.00 59.25           H
ATOM   2027 HD21 LEU A 131      26.845   2.939  79.342  1.00 54.40           H
ATOM   2028 HD22 LEU A 131      25.834   1.714  79.330  1.00 54.40           H
ATOM   2029 HD23 LEU A 131      27.207   1.602  80.120  1.00 54.40           H
ATOM   2030  N   LYS A 132      26.742  -2.850  79.491  1.00 38.91           N
ATOM   2031  CA  LYS A 132      26.368  -4.250  79.421  1.00 37.77           C
ATOM   2032  C   LYS A 132      24.925  -4.365  78.938  1.00 35.79           C
ATOM   2033  O   LYS A 132      24.211  -3.374  78.813  1.00 33.03           O
ATOM   2034  CB  LYS A 132      26.540  -4.900  80.790  1.00 43.26           C
ATOM   2035  CG  LYS A 132      27.893  -4.614  81.419  1.00 45.63           C
ATOM   2036  CD  LYS A 132      27.950  -5.053  82.858  1.00 58.95           C
ATOM   2037  CE  LYS A 132      29.176  -4.453  83.578  1.00 60.37           C
ATOM   2038  NZ  LYS A 132      30.467  -4.858  82.919  1.00 60.67           N1+
ATOM   2039  H   LYS A 132      26.175  -2.367  79.920  1.00 46.70           H
ATOM   2040  HA  LYS A 132      26.942  -4.709  78.788  1.00 45.32           H
ATOM   2041  HB2 LYS A 132      25.855  -4.561  81.388  1.00 51.91           H
ATOM   2042  HB3 LYS A 132      26.450  -5.861  80.696  1.00 51.91           H
ATOM   2043  HG2 LYS A 132      28.580  -5.094  80.929  1.00 54.75           H
ATOM   2044  HG3 LYS A 132      28.065  -3.660  81.387  1.00 54.75           H
ATOM   2045  HD2 LYS A 132      27.150  -4.754  83.317  1.00 70.74           H
ATOM   2046  HD3 LYS A 132      28.018  -6.020  82.896  1.00 70.74           H
ATOM   2047  HE2 LYS A 132      29.116  -3.485  83.557  1.00 72.45           H
ATOM   2048  HE3 LYS A 132      29.192  -4.767  84.496  1.00 72.45           H
ATOM   2049  HZ1 LYS A 132      31.156  -4.499  83.354  1.00 72.80           H
ATOM   2050  HZ2 LYS A 132      30.548  -5.744  82.930  1.00 72.80           H
ATOM   2051  HZ3 LYS A 132      30.479  -4.577  82.075  1.00 72.80           H
ATOM   2052  N   LYS A 133      24.482  -5.593  78.674  1.00 29.34           N
ATOM   2053  CA  LYS A 133      23.147  -5.787  78.128  1.00 36.40           C
ATOM   2054  C   LYS A 133      22.084  -5.042  78.917  1.00 43.14           C
ATOM   2055  O   LYS A 133      21.068  -4.633  78.342  1.00 38.35           O
ATOM   2056  CB  LYS A 133      22.809  -7.280  78.085  1.00 42.71           C
ATOM   2057  CG  LYS A 133      22.796  -7.983  79.434  1.00 45.79           C
ATOM   2058  CD  LYS A 133      22.545  -9.516  79.248  1.00 45.19           C
ATOM   2059  CE  LYS A 133      22.445 -10.243  80.591  1.00 50.84           C
ATOM   2060  NZ  LYS A 133      23.721 -10.093  81.404  1.00 57.78           N1+
ATOM   2061  H   LYS A 133      24.928  -6.317  78.801  1.00 35.21           H
ATOM   2062  HA  LYS A 133      23.130  -5.452  77.218  1.00 43.68           H
ATOM   2063  HB2 LYS A 133      21.928  -7.384  77.693  1.00 51.25           H
ATOM   2064  HB3 LYS A 133      23.466  -7.727  77.529  1.00 51.25           H
ATOM   2065  HG2 LYS A 133      23.654  -7.862  79.870  1.00 54.94           H
ATOM   2066  HG3 LYS A 133      22.083  -7.619  79.981  1.00 54.94           H
ATOM   2067  HD2 LYS A 133      21.712  -9.647  78.769  1.00 54.23           H
ATOM   2068  HD3 LYS A 133      23.282  -9.901  78.749  1.00 54.23           H
ATOM   2069  HE2 LYS A 133      21.711  -9.869  81.103  1.00 61.01           H
ATOM   2070  HE3 LYS A 133      22.295 -11.188  80.432  1.00 61.01           H
ATOM   2071  HZ1 LYS A 133      23.640 -10.523  82.179  1.00 69.34           H
ATOM   2072  HZ2 LYS A 133      24.410 -10.433  80.955  1.00 69.34           H
ATOM   2073  HZ3 LYS A 133      23.878  -9.232  81.566  1.00 69.34           H
ATOM   2074  N   GLU A 134      22.295  -4.861  80.229  1.00 38.17           N
ATOM   2075  CA  GLU A 134      21.262  -4.284  81.056  1.00 33.33           C
ATOM   2076  C   GLU A 134      21.122  -2.800  80.819  1.00 33.27           C
ATOM   2077  O   GLU A 134      20.115  -2.236  81.212  1.00 34.56           O
ATOM   2078  CB  GLU A 134      21.566  -4.495  82.531  1.00 36.66           C
ATOM   2079  CG  GLU A 134      21.542  -5.910  82.979  1.00 42.95           C
ATOM   2080  CD  GLU A 134      22.815  -6.681  82.692  1.00 46.19           C
ATOM   2081  OE1 GLU A 134      23.944  -6.100  82.719  1.00 43.32           O
ATOM   2082  OE2 GLU A 134      22.661  -7.894  82.453  1.00 47.92           O1-
ATOM   2083  H   GLU A 134      23.019  -5.064  80.646  1.00 45.80           H
ATOM   2084  HA  GLU A 134      20.414  -4.708  80.854  1.00 40.00           H
ATOM   2085  HB2 GLU A 134      22.450  -4.144  82.717  1.00 44.00           H
ATOM   2086  HB3 GLU A 134      20.907  -4.011  83.053  1.00 44.00           H
ATOM   2087  HG2 GLU A 134      21.395  -5.930  83.937  1.00 51.54           H
ATOM   2088  HG3 GLU A 134      20.814  -6.366  82.528  1.00 51.54           H
ATOM   2089  N   ASP A 135      22.123  -2.156  80.240  1.00 34.45           N
ATOM   2090  CA  ASP A 135      22.045  -0.735  79.954  1.00 35.93           C
ATOM   2091  C   ASP A 135      21.293  -0.424  78.664  1.00 38.34           C
ATOM   2092  O   ASP A 135      21.098   0.764  78.375  1.00 38.88           O
ATOM   2093  CB  ASP A 135      23.451  -0.134  79.888  1.00 43.48           C
ATOM   2094  CG  ASP A 135      24.203  -0.235  81.215  1.00 40.80           C
ATOM   2095  OD1 ASP A 135      23.615   0.088  82.284  1.00 34.58           O
ATOM   2096  OD2 ASP A 135      25.379  -0.655  81.161  1.00 42.90           O1-
ATOM   2097  H   ASP A 135      22.863  -2.523  80.000  1.00 41.34           H
ATOM   2098  HA  ASP A 135      21.573  -0.299  80.681  1.00 43.12           H
ATOM   2099  HB2 ASP A 135      23.965  -0.608  79.216  1.00 52.17           H
ATOM   2100  HB3 ASP A 135      23.382   0.804  79.653  1.00 52.17           H
ATOM   2101  N   PHE A 136      20.835  -1.437  77.912  1.00 37.35           N
ATOM   2102  CA  PHE A 136      20.129  -1.208  76.654  1.00 39.09           C
ATOM   2103  C   PHE A 136      18.729  -1.803  76.672  1.00 31.56           C
ATOM   2104  O   PHE A 136      18.558  -2.969  77.016  1.00 27.49           O
ATOM   2105  CB  PHE A 136      20.882  -1.803  75.465  1.00 34.06           C
ATOM   2106  CG  PHE A 136      22.239  -1.225  75.261  1.00 39.47           C
ATOM   2107  CD1 PHE A 136      23.310  -1.666  76.006  1.00 37.85           C
ATOM   2108  CD2 PHE A 136      22.453  -0.252  74.310  1.00 36.40           C
ATOM   2109  CE1 PHE A 136      24.574  -1.136  75.811  1.00 39.11           C
ATOM   2110  CE2 PHE A 136      23.716   0.270  74.121  1.00 40.90           C
ATOM   2111  CZ  PHE A 136      24.777  -0.177  74.870  1.00 36.93           C
ATOM   2112  H   PHE A 136      20.924  -2.268  78.115  1.00 44.82           H
ATOM   2113  HA  PHE A 136      20.047  -0.253  76.509  1.00 46.91           H
ATOM   2114  HB2 PHE A 136      20.984  -2.757  75.606  1.00 40.87           H
ATOM   2115  HB3 PHE A 136      20.367  -1.643  74.658  1.00 40.87           H
ATOM   2116  HD1 PHE A 136      23.182  -2.325  76.650  1.00 45.42           H
ATOM   2117  HD2 PHE A 136      21.742   0.055  73.794  1.00 43.68           H
ATOM   2118  HE1 PHE A 136      25.288  -1.441  76.322  1.00 46.93           H
ATOM   2119  HE2 PHE A 136      23.851   0.928  73.478  1.00 49.08           H
ATOM   2120  HZ  PHE A 136      25.625   0.181  74.742  1.00 44.31           H
ATOM   2121  N   ASP A 137      17.750  -1.005  76.222  1.00 28.26           N
ATOM   2122  CA  ASP A 137      16.408  -1.500  75.920  1.00 23.88           C
ATOM   2123  C   ASP A 137      16.365  -2.323  74.631  1.00 25.93           C
ATOM   2124  O   ASP A 137      15.516  -3.213  74.493  1.00 25.30           O
ATOM   2125  CB  ASP A 137      15.477  -0.320  75.779  1.00 26.18           C
ATOM   2126  CG  ASP A 137      14.008  -0.640  76.057  1.00 30.12           C
ATOM   2127  OD1 ASP A 137      13.711  -1.685  76.665  1.00 29.31           O
ATOM   2128  OD2 ASP A 137      13.140   0.195  75.687  1.00 31.05           O1-
ATOM   2129  H   ASP A 137      17.845  -0.162  76.083  1.00 33.91           H
ATOM   2130  HA  ASP A 137      16.095  -2.056  76.651  1.00 28.65           H
ATOM   2131  HB2 ASP A 137      15.752   0.369  76.405  1.00 31.41           H
ATOM   2132  HB3 ASP A 137      15.539   0.019  74.872  1.00 31.41           H
ATOM   2133  N   GLU A 138      17.264  -2.054  73.689  1.00 25.99           N
ATOM   2134  CA  GLU A 138      17.071  -2.419  72.292  1.00 28.34           C
ATOM   2135  C   GLU A 138      17.480  -3.855  72.008  1.00 24.85           C
ATOM   2136  O   GLU A 138      18.294  -4.465  72.715  1.00 21.67           O
ATOM   2137  CB  GLU A 138      17.889  -1.503  71.370  1.00 28.06           C
ATOM   2138  CG  GLU A 138      17.365  -0.062  71.282  1.00 24.48           C
ATOM   2139  CD  GLU A 138      17.810   0.803  72.394  1.00 27.63           C
ATOM   2140  OE1 GLU A 138      18.726   0.425  73.172  1.00 27.58           O
ATOM   2141  OE2 GLU A 138      17.236   1.903  72.478  1.00 35.50           O1-
ATOM   2142  H   GLU A 138      18.009  -1.651  73.839  1.00 31.19           H
ATOM   2143  HA  GLU A 138      16.134  -2.320  72.064  1.00 34.00           H
ATOM   2144  HB2 GLU A 138      18.801  -1.465  71.699  1.00 33.67           H
ATOM   2145  HB3 GLU A 138      17.879  -1.875  70.474  1.00 33.67           H
ATOM   2146  HG2 GLU A 138      17.679   0.335  70.454  1.00 29.38           H
ATOM   2147  HG3 GLU A 138      16.395  -0.081  71.290  1.00 29.38           H
ATOM   2148  N   ASP A 139      16.917  -4.373  70.918  1.00 23.12           N
ATOM   2149  CA  ASP A 139      17.290  -5.673  70.377  1.00 23.95           C
ATOM   2150  C   ASP A 139      18.675  -5.586  69.751  1.00 23.56           C
ATOM   2151  O   ASP A 139      18.856  -5.431  68.543  1.00 24.59           O
ATOM   2152  CB  ASP A 139      16.269  -6.135  69.362  1.00 24.22           C
ATOM   2153  CG  ASP A 139      16.628  -7.462  68.738  1.00 25.88           C
ATOM   2154  OD1 ASP A 139      17.642  -8.109  69.097  1.00 20.25           O
ATOM   2155  OD2 ASP A 139      15.859  -7.869  67.851  1.00 35.29           O1-
ATOM   2156  H   ASP A 139      16.301  -3.979  70.465  1.00 27.74           H
ATOM   2157  HA  ASP A 139      17.321  -6.323  71.096  1.00 28.74           H
ATOM   2158  HB2 ASP A 139      15.409  -6.232  69.800  1.00 29.06           H
ATOM   2159  HB3 ASP A 139      16.208  -5.477  68.652  1.00 29.06           H
ATOM   2160  N   VAL A 140      19.678  -5.687  70.599  1.00 25.24           N
ATOM   2161  CA  VAL A 140      21.051  -5.583  70.163  1.00 26.22           C
ATOM   2162  C   VAL A 140      21.915  -6.534  70.980  1.00 26.96           C
ATOM   2163  O   VAL A 140      21.534  -6.959  72.067  1.00 28.17           O
ATOM   2164  CB  VAL A 140      21.525  -4.144  70.319  1.00 23.99           C
ATOM   2165  CG1 VAL A 140      20.620  -3.241  69.607  1.00 33.08           C
ATOM   2166  CG2 VAL A 140      21.580  -3.778  71.752  1.00 27.12           C
ATOM   2167  H   VAL A 140      19.587  -5.818  71.444  1.00 30.29           H
ATOM   2168  HA  VAL A 140      21.116  -5.831  69.227  1.00 31.47           H
ATOM   2169  HB  VAL A 140      22.414  -4.051  69.943  1.00 28.79           H
ATOM   2170 HG11 VAL A 140      20.934  -2.329  69.716  1.00 39.69           H
ATOM   2171 HG12 VAL A 140      20.613  -3.479  68.667  1.00 39.69           H
ATOM   2172 HG13 VAL A 140      19.728  -3.330  69.978  1.00 39.69           H
ATOM   2173 HG21 VAL A 140      21.883  -2.860  71.831  1.00 32.54           H
ATOM   2174 HG22 VAL A 140      20.693  -3.869  72.134  1.00 32.54           H
ATOM   2175 HG23 VAL A 140      22.199  -4.372  72.205  1.00 32.54           H
ATOM   2176  N   TYR A 141      23.066  -6.901  70.423  1.00 28.42           N
ATOM   2177  CA  TYR A 141      24.049  -7.733  71.114  1.00 24.42           C
ATOM   2178  C   TYR A 141      25.169  -6.838  71.653  1.00 25.98           C
ATOM   2179  O   TYR A 141      25.704  -6.002  70.923  1.00 23.13           O
ATOM   2180  CB  TYR A 141      24.660  -8.774  70.185  1.00 25.75           C
ATOM   2181  CG  TYR A 141      23.728  -9.829  69.624  1.00 32.08           C
ATOM   2182  CD1 TYR A 141      22.987  -9.588  68.494  1.00 23.37           C
ATOM   2183  CD2 TYR A 141      23.647 -11.112  70.190  1.00 31.62           C
ATOM   2184  CE1 TYR A 141      22.143 -10.564  67.942  1.00 29.09           C
ATOM   2185  CE2 TYR A 141      22.812 -12.091  69.629  1.00 31.05           C
ATOM   2186  CZ  TYR A 141      22.071 -11.805  68.518  1.00 35.51           C
ATOM   2187  OH  TYR A 141      21.237 -12.774  67.965  1.00 39.00           O
ATOM   2188  H   TYR A 141      23.306  -6.676  69.629  1.00 34.10           H
ATOM   2189  HA  TYR A 141      23.627  -8.189  71.859  1.00 29.30           H
ATOM   2190  HB2 TYR A 141      25.054  -8.310  69.430  1.00 30.90           H
ATOM   2191  HB3 TYR A 141      25.357  -9.240  70.672  1.00 30.90           H
ATOM   2192  HD1 TYR A 141      23.030  -8.749  68.095  1.00 28.04           H
ATOM   2193  HD2 TYR A 141      24.150 -11.314  70.946  1.00 37.95           H
ATOM   2194  HE1 TYR A 141      21.642 -10.373  67.182  1.00 34.90           H
ATOM   2195  HE2 TYR A 141      22.755 -12.933  70.021  1.00 37.26           H
ATOM   2196  HH  TYR A 141      20.844 -12.464  67.291  1.00 46.80           H
ATOM   2197  N   ILE A 142      25.513  -6.998  72.926  1.00 28.90           N
ATOM   2198  CA  ILE A 142      26.632  -6.287  73.556  1.00 24.95           C
ATOM   2199  C   ILE A 142      27.773  -7.271  73.698  1.00 28.79           C
ATOM   2200  O   ILE A 142      27.612  -8.347  74.285  1.00 36.74           O
ATOM   2201  CB  ILE A 142      26.254  -5.693  74.917  1.00 29.93           C
ATOM   2202  CG1 ILE A 142      24.917  -4.964  74.808  1.00 28.35           C
ATOM   2203  CG2 ILE A 142      27.362  -4.750  75.442  1.00 31.35           C
ATOM   2204  CD1 ILE A 142      24.912  -3.777  73.915  1.00 30.92           C
ATOM   2205  H   ILE A 142      25.103  -7.528  73.465  1.00 34.68           H
ATOM   2206  HA  ILE A 142      26.921  -5.565  72.977  1.00 29.94           H
ATOM   2207  HB  ILE A 142      26.152  -6.422  75.548  1.00 35.92           H
ATOM   2208 HG12 ILE A 142      24.254  -5.586  74.469  1.00 34.02           H
ATOM   2209 HG13 ILE A 142      24.657  -4.664  75.693  1.00 34.02           H
ATOM   2210 HG21 ILE A 142      27.090  -4.393  76.302  1.00 37.62           H
ATOM   2211 HG22 ILE A 142      28.185  -5.254  75.538  1.00 37.62           H
ATOM   2212 HG23 ILE A 142      27.487  -4.027  74.808  1.00 37.62           H
ATOM   2213 HD11 ILE A 142      24.024  -3.388  73.914  1.00 37.11           H
ATOM   2214 HD12 ILE A 142      25.556  -3.132  74.246  1.00 37.11           H
ATOM   2215 HD13 ILE A 142      25.152  -4.057  73.018  1.00 37.11           H
ATOM   2216  N   ILE A 143      28.918  -6.924  73.144  1.00 31.47           N
ATOM   2217  CA  ILE A 143      30.132  -7.702  73.344  1.00 34.35           C
ATOM   2218  C   ILE A 143      31.222  -6.792  73.874  1.00 32.85           C
ATOM   2219  O   ILE A 143      31.235  -5.592  73.609  1.00 34.38           O
ATOM   2220  CB  ILE A 143      30.607  -8.419  72.082  1.00 25.63           C
ATOM   2221  CG1 ILE A 143      30.778  -7.429  70.965  1.00 28.97           C
ATOM   2222  CG2 ILE A 143      29.616  -9.509  71.759  1.00 29.41           C
ATOM   2223  CD1 ILE A 143      31.517  -7.997  69.793  1.00 31.88           C
ATOM   2224  H   ILE A 143      29.023  -6.235  72.641  1.00 37.76           H
ATOM   2225  HA  ILE A 143      29.958  -8.378  74.018  1.00 41.22           H
ATOM   2226  HB  ILE A 143      31.467  -8.829  72.265  1.00 30.76           H
ATOM   2227 HG12 ILE A 143      29.903  -7.144  70.658  1.00 34.77           H
ATOM   2228 HG13 ILE A 143      31.279  -6.666  71.293  1.00 34.77           H
ATOM   2229 HG21 ILE A 143      29.907  -9.973  70.958  1.00 35.29           H
ATOM   2230 HG22 ILE A 143      29.574 -10.129  72.504  1.00 35.29           H
ATOM   2231 HG23 ILE A 143      28.744  -9.110  71.611  1.00 35.29           H
ATOM   2232 HD11 ILE A 143      31.595  -7.314  69.108  1.00 38.25           H
ATOM   2233 HD12 ILE A 143      32.398  -8.279  70.082  1.00 38.25           H
ATOM   2234 HD13 ILE A 143      31.023  -8.757  69.447  1.00 38.25           H
ATOM   2235  N   ASN A 144      32.135  -7.363  74.652  1.00 36.82           N
ATOM   2236  CA  ASN A 144      33.175  -6.536  75.220  1.00 34.44           C
ATOM   2237  C   ASN A 144      34.559  -6.849  74.680  1.00 30.68           C
ATOM   2238  O   ASN A 144      35.512  -6.273  75.162  1.00 36.44           O
ATOM   2239  CB  ASN A 144      33.113  -6.593  76.751  1.00 34.32           C
ATOM   2240  CG  ASN A 144      33.474  -7.924  77.332  1.00 43.93           C
ATOM   2241  OD1 ASN A 144      33.804  -8.906  76.660  1.00 38.02           O
ATOM   2242  ND2 ASN A 144      33.423  -7.954  78.656  1.00 46.32           N
ATOM   2243  H   ASN A 144      32.171  -8.198  74.856  1.00 44.19           H
ATOM   2244  HA  ASN A 144      32.985  -5.617  74.971  1.00 41.33           H
ATOM   2245  HB2 ASN A 144      33.729  -5.937  77.112  1.00 41.18           H
ATOM   2246  HB3 ASN A 144      32.209  -6.384  77.034  1.00 41.18           H
ATOM   2247 HD21 ASN A 144      33.615  -8.678  79.077  1.00 55.59           H
ATOM   2248 HD22 ASN A 144      33.197  -7.249  79.094  1.00 55.59           H
ATOM   2249  N   LYS A 145      34.679  -7.639  73.622  1.00 31.53           N
ATOM   2250  CA  LYS A 145      35.974  -7.887  73.011  1.00 38.14           C
ATOM   2251  C   LYS A 145      35.776  -8.466  71.624  1.00 35.36           C
ATOM   2252  O   LYS A 145      34.780  -9.128  71.323  1.00 38.24           O
ATOM   2253  CB  LYS A 145      36.846  -8.868  73.826  1.00 39.73           C
ATOM   2254  CG  LYS A 145      36.100  -9.598  74.915  1.00 45.41           C
ATOM   2255  CD  LYS A 145      36.871 -10.842  75.497  1.00 46.47           C
ATOM   2256  CE  LYS A 145      36.343 -11.179  76.903  1.00 41.63           C
ATOM   2257  NZ  LYS A 145      34.951 -11.689  76.915  1.00 42.00           N1+
ATOM   2258  H   LYS A 145      34.024  -8.043  73.239  1.00 37.83           H
ATOM   2259  HA  LYS A 145      36.456  -7.049  72.927  1.00 45.77           H
ATOM   2260  HB2 LYS A 145      37.213  -9.533  73.222  1.00 47.68           H
ATOM   2261  HB3 LYS A 145      37.567  -8.371  74.243  1.00 47.68           H
ATOM   2262  HG2 LYS A 145      35.937  -8.983  75.647  1.00 54.49           H
ATOM   2263  HG3 LYS A 145      35.256  -9.915  74.558  1.00 54.49           H
ATOM   2264  HD2 LYS A 145      36.729 -11.610  74.922  1.00 55.76           H
ATOM   2265  HD3 LYS A 145      37.816 -10.636  75.564  1.00 55.76           H
ATOM   2266  HE2 LYS A 145      36.911 -11.861  77.295  1.00 49.96           H
ATOM   2267  HE3 LYS A 145      36.369 -10.377  77.448  1.00 49.96           H
ATOM   2268  HZ1 LYS A 145      34.699 -11.867  77.750  1.00 50.40           H
ATOM   2269  HZ2 LYS A 145      34.401 -11.080  76.570  1.00 50.40           H
ATOM   2270  HZ3 LYS A 145      34.896 -12.434  76.431  1.00 50.40           H
ATOM   2271  N   VAL A 146      36.801  -8.297  70.820  1.00 36.32           N
ATOM   2272  CA  VAL A 146      36.754  -8.759  69.444  1.00 40.86           C
ATOM   2273  C   VAL A 146      36.512 -10.254  69.385  1.00 39.60           C
ATOM   2274  O   VAL A 146      35.797 -10.752  68.505  1.00 35.12           O
ATOM   2275  CB  VAL A 146      38.062  -8.370  68.749  1.00 38.99           C
ATOM   2276  CG1 VAL A 146      38.089  -8.920  67.362  1.00 49.21           C
ATOM   2277  CG2 VAL A 146      38.170  -6.856  68.731  1.00 41.55           C
ATOM   2278  H   VAL A 146      37.540  -7.918  71.042  1.00 43.58           H
ATOM   2279  HA  VAL A 146      36.024  -8.316  68.984  1.00 49.04           H
ATOM   2280  HB  VAL A 146      38.815  -8.730  69.243  1.00 46.78           H
ATOM   2281 HG11 VAL A 146      38.923  -8.664  66.938  1.00 59.05           H
ATOM   2282 HG12 VAL A 146      38.022  -9.886  67.405  1.00 59.05           H
ATOM   2283 HG13 VAL A 146      37.339  -8.557  66.864  1.00 59.05           H
ATOM   2284 HG21 VAL A 146      38.997  -6.605  68.292  1.00 49.86           H
ATOM   2285 HG22 VAL A 146      37.413  -6.492  68.246  1.00 49.86           H
ATOM   2286 HG23 VAL A 146      38.167  -6.529  69.645  1.00 49.86           H
ATOM   2287  N   GLU A 147      37.157 -10.995  70.284  1.00 45.00           N
ATOM   2288  CA  GLU A 147      36.989 -12.440  70.361  1.00 46.96           C
ATOM   2289  C   GLU A 147      35.520 -12.810  70.504  1.00 40.38           C
ATOM   2290  O   GLU A 147      35.059 -13.798  69.929  1.00 38.82           O
ATOM   2291  CB  GLU A 147      37.786 -12.986  71.564  1.00 47.15           C
ATOM   2292  CG  GLU A 147      39.320 -12.877  71.497  1.00 50.53           C
ATOM   2293  CD  GLU A 147      39.928 -11.506  71.819  1.00 48.60           C
ATOM   2294  OE1 GLU A 147      39.474 -10.803  72.757  1.00 51.19           O
ATOM   2295  OE2 GLU A 147      40.909 -11.146  71.121  1.00 61.21           O1-
ATOM   2296  H   GLU A 147      37.704 -10.677  70.867  1.00 54.00           H
ATOM   2297  HA  GLU A 147      37.333 -12.850  69.552  1.00 56.35           H
ATOM   2298  HB2 GLU A 147      37.500 -12.506  72.357  1.00 56.58           H
ATOM   2299  HB3 GLU A 147      37.572 -13.926  71.665  1.00 56.58           H
ATOM   2300  HG2 GLU A 147      39.696 -13.512  72.126  1.00 60.64           H
ATOM   2301  HG3 GLU A 147      39.601 -13.111  70.599  1.00 60.64           H
ATOM   2302  N   ASP A 148      34.772 -12.049  71.298  1.00 37.87           N
ATOM   2303  CA  ASP A 148      33.372 -12.382  71.452  1.00 34.32           C
ATOM   2304  C   ASP A 148      32.648 -12.307  70.114  1.00 34.31           C
ATOM   2305  O   ASP A 148      31.745 -13.092  69.865  1.00 36.55           O
ATOM   2306  CB  ASP A 148      32.759 -11.482  72.487  1.00 35.15           C
ATOM   2307  CG  ASP A 148      33.209 -11.824  73.897  1.00 40.43           C
ATOM   2308  OD1 ASP A 148      33.684 -12.949  74.129  1.00 36.81           O
ATOM   2309  OD2 ASP A 148      33.040 -10.974  74.787  1.00 41.02           O1-
ATOM   2310  H   ASP A 148      35.042 -11.363  71.739  1.00 45.45           H
ATOM   2311  HA  ASP A 148      33.302 -13.294  71.775  1.00 41.19           H
ATOM   2312  HB2 ASP A 148      33.018 -10.566  72.303  1.00 42.18           H
ATOM   2313  HB3 ASP A 148      31.794 -11.569  72.450  1.00 42.18           H
ATOM   2314  N   LEU A 149      33.067 -11.427  69.208  1.00 34.73           N
ATOM   2315  CA  LEU A 149      32.364 -11.319  67.942  1.00 35.72           C
ATOM   2316  C   LEU A 149      32.507 -12.604  67.167  1.00 28.81           C
ATOM   2317  O   LEU A 149      31.530 -13.130  66.623  1.00 33.10           O
ATOM   2318  CB  LEU A 149      32.885 -10.145  67.100  1.00 36.77           C
ATOM   2319  CG  LEU A 149      32.409 -10.081  65.639  1.00 31.21           C
ATOM   2320  CD1 LEU A 149      30.903  -9.819  65.626  1.00 30.97           C
ATOM   2321  CD2 LEU A 149      33.125  -9.024  64.801  1.00 30.23           C
ATOM   2322  H   LEU A 149      33.737 -10.896  69.301  1.00 41.68           H
ATOM   2323  HA  LEU A 149      31.421 -11.172  68.113  1.00 42.86           H
ATOM   2324  HB2 LEU A 149      32.609  -9.319  67.528  1.00 44.12           H
ATOM   2325  HB3 LEU A 149      33.854 -10.190  67.084  1.00 44.12           H
ATOM   2326  HG  LEU A 149      32.563 -10.943  65.223  1.00 37.45           H
ATOM   2327 HD11 LEU A 149      30.598  -9.778  64.707  1.00 37.16           H
ATOM   2328 HD12 LEU A 149      30.454 -10.542  66.093  1.00 37.16           H
ATOM   2329 HD13 LEU A 149      30.726  -8.976  66.072  1.00 37.16           H
ATOM   2330 HD21 LEU A 149      32.772  -9.045  63.898  1.00 36.28           H
ATOM   2331 HD22 LEU A 149      32.972  -8.151  65.196  1.00 36.28           H
ATOM   2332 HD23 LEU A 149      34.075  -9.221  64.790  1.00 36.28           H
ATOM   2333  N   ILE A 150      33.731 -13.105  67.068  1.00 32.42           N
ATOM   2334  CA  ILE A 150      33.967 -14.334  66.307  1.00 36.14           C
ATOM   2335  C   ILE A 150      33.137 -15.461  66.895  1.00 30.25           C
ATOM   2336  O   ILE A 150      32.544 -16.268  66.177  1.00 32.43           O
ATOM   2337  CB  ILE A 150      35.466 -14.676  66.309  1.00 40.69           C
ATOM   2338  CG1 ILE A 150      36.304 -13.475  65.809  1.00 40.27           C
ATOM   2339  CG2 ILE A 150      35.727 -15.876  65.465  1.00 35.54           C
ATOM   2340  CD1 ILE A 150      35.861 -12.946  64.444  1.00 42.67           C
ATOM   2341  H   ILE A 150      34.434 -12.763  67.424  1.00 38.90           H
ATOM   2342  HA  ILE A 150      33.687 -14.199  65.388  1.00 43.37           H
ATOM   2343  HB  ILE A 150      35.734 -14.878  67.219  1.00 48.83           H
ATOM   2344 HG12 ILE A 150      36.224 -12.750  66.448  1.00 48.33           H
ATOM   2345 HG13 ILE A 150      37.231 -13.749  65.735  1.00 48.33           H
ATOM   2346 HG21 ILE A 150      36.677 -16.072  65.481  1.00 42.65           H
ATOM   2347 HG22 ILE A 150      35.227 -16.627  65.822  1.00 42.65           H
ATOM   2348 HG23 ILE A 150      35.442 -15.690  64.557  1.00 42.65           H
ATOM   2349 HD11 ILE A 150      36.428 -12.198  64.197  1.00 51.20           H
ATOM   2350 HD12 ILE A 150      35.945 -13.656  63.788  1.00 51.20           H
ATOM   2351 HD13 ILE A 150      34.937 -12.656  64.503  1.00 51.20           H
ATOM   2352  N   VAL A 151      33.069 -15.522  68.215  1.00 30.11           N
ATOM   2353  CA  VAL A 151      32.213 -16.512  68.841  1.00 40.76           C
ATOM   2354  C   VAL A 151      30.779 -16.291  68.401  1.00 37.89           C
ATOM   2355  O   VAL A 151      30.053 -17.242  68.079  1.00 32.11           O
ATOM   2356  CB  VAL A 151      32.353 -16.458  70.381  1.00 41.92           C
ATOM   2357  CG1 VAL A 151      31.365 -17.403  71.038  1.00 36.92           C
ATOM   2358  CG2 VAL A 151      33.766 -16.835  70.774  1.00 35.43           C
ATOM   2359  H   VAL A 151      33.498 -15.013  68.760  1.00 36.13           H
ATOM   2360  HA  VAL A 151      32.485 -17.395  68.547  1.00 48.91           H
ATOM   2361  HB  VAL A 151      32.175 -15.557  70.693  1.00 50.30           H
ATOM   2362 HG11 VAL A 151      31.472 -17.351  72.000  1.00 44.30           H
ATOM   2363 HG12 VAL A 151      30.465 -17.140  70.789  1.00 44.30           H
ATOM   2364 HG13 VAL A 151      31.542 -18.306  70.732  1.00 44.30           H
ATOM   2365 HG21 VAL A 151      33.845 -16.798  71.740  1.00 42.52           H
ATOM   2366 HG22 VAL A 151      33.952 -17.733  70.460  1.00 42.52           H
ATOM   2367 HG23 VAL A 151      34.384 -16.207  70.367  1.00 42.52           H
ATOM   2368  N   LEU A 152      30.343 -15.035  68.390  1.00 35.17           N
ATOM   2369  CA  LEU A 152      28.949 -14.772  68.065  1.00 35.97           C
ATOM   2370  C   LEU A 152      28.652 -15.174  66.625  1.00 31.37           C
ATOM   2371  O   LEU A 152      27.586 -15.719  66.336  1.00 36.97           O
ATOM   2372  CB  LEU A 152      28.618 -13.296  68.338  1.00 34.13           C
ATOM   2373  CG  LEU A 152      27.193 -12.809  68.040  1.00 35.53           C
ATOM   2374  CD1 LEU A 152      26.175 -13.545  68.867  1.00 38.47           C
ATOM   2375  CD2 LEU A 152      27.072 -11.306  68.294  1.00 35.67           C
ATOM   2376  H   LEU A 152      30.818 -14.339  68.562  1.00 42.20           H
ATOM   2377  HA  LEU A 152      28.388 -15.312  68.643  1.00 43.17           H
ATOM   2378  HB2 LEU A 152      28.784 -13.122  69.278  1.00 40.96           H
ATOM   2379  HB3 LEU A 152      29.219 -12.752  67.805  1.00 40.96           H
ATOM   2380  HG  LEU A 152      26.993 -12.972  67.105  1.00 42.64           H
ATOM   2381 HD11 LEU A 152      25.290 -13.210  68.651  1.00 46.17           H
ATOM   2382 HD12 LEU A 152      26.229 -14.492  68.665  1.00 46.17           H
ATOM   2383 HD13 LEU A 152      26.364 -13.396  69.807  1.00 46.17           H
ATOM   2384 HD21 LEU A 152      26.164 -11.026  68.098  1.00 42.81           H
ATOM   2385 HD22 LEU A 152      27.281 -11.126  69.223  1.00 42.81           H
ATOM   2386 HD23 LEU A 152      27.695 -10.838  67.717  1.00 42.81           H
ATOM   2387  N   LEU A 153      29.610 -14.978  65.722  1.00 27.93           N
ATOM   2388  CA  LEU A 153      29.366 -15.227  64.307  1.00 34.23           C
ATOM   2389  C   LEU A 153      29.312 -16.724  63.996  1.00 34.01           C
ATOM   2390  O   LEU A 153      28.644 -17.141  63.043  1.00 32.08           O
ATOM   2391  CB  LEU A 153      30.431 -14.517  63.463  1.00 34.92           C
ATOM   2392  CG  LEU A 153      30.480 -12.964  63.432  1.00 35.35           C
ATOM   2393  CD1 LEU A 153      31.576 -12.508  62.471  1.00 32.27           C
ATOM   2394  CD2 LEU A 153      29.140 -12.313  63.018  1.00 28.32           C
ATOM   2395  H   LEU A 153      30.405 -14.702  65.903  1.00 33.52           H
ATOM   2396  HA  LEU A 153      28.504 -14.848  64.071  1.00 41.08           H
ATOM   2397  HB2 LEU A 153      31.298 -14.814  63.778  1.00 41.90           H
ATOM   2398  HB3 LEU A 153      30.317 -14.807  62.545  1.00 41.90           H
ATOM   2399  HG  LEU A 153      30.707 -12.640  64.318  1.00 42.41           H
ATOM   2400 HD11 LEU A 153      31.600 -11.539  62.458  1.00 38.72           H
ATOM   2401 HD12 LEU A 153      32.428 -12.857  62.777  1.00 38.72           H
ATOM   2402 HD13 LEU A 153      31.378 -12.847  61.584  1.00 38.72           H
ATOM   2403 HD21 LEU A 153      29.245 -11.348  63.021  1.00 33.98           H
ATOM   2404 HD22 LEU A 153      28.903 -12.618  62.128  1.00 33.98           H
ATOM   2405 HD23 LEU A 153      28.454 -12.573  63.652  1.00 33.98           H
ATOM   2406  N   GLY A 154      29.977 -17.544  64.778  1.00 34.84           N
ATOM   2407  CA  GLY A 154      29.875 -18.967  64.551  1.00 36.16           C
ATOM   2408  C   GLY A 154      28.617 -19.574  65.098  1.00 37.19           C
ATOM   2409  O   GLY A 154      28.375 -20.765  64.901  1.00 44.71           O
ATOM   2410  H   GLY A 154      30.483 -17.311  65.433  1.00 41.81           H
ATOM   2411  HA2 GLY A 154      29.906 -19.141  63.597  1.00 43.39           H
ATOM   2412  HA3 GLY A 154      30.631 -19.411  64.966  1.00 43.39           H
ATOM   2413  N   LYS A 155      27.812 -18.762  65.781  1.00 34.57           N
ATOM   2414  CA  LYS A 155      26.521 -19.169  66.297  1.00 42.36           C
ATOM   2415  C   LYS A 155      25.339 -18.544  65.557  1.00 37.48           C
ATOM   2416  O   LYS A 155      24.204 -18.986  65.757  1.00 42.19           O
ATOM   2417  CB  LYS A 155      26.415 -18.835  67.798  1.00 35.31           C
ATOM   2418  CG  LYS A 155      27.430 -19.577  68.635  1.00 38.12           C
ATOM   2419  CD  LYS A 155      27.433 -19.078  70.065  1.00 48.57           C
ATOM   2420  CE  LYS A 155      28.537 -19.728  70.978  1.00 52.49           C
ATOM   2421  NZ  LYS A 155      28.523 -19.069  72.377  1.00 52.79           N1+
ATOM   2422  H   LYS A 155      28.006 -17.944  65.960  1.00 41.49           H
ATOM   2423  HA  LYS A 155      26.444 -20.131  66.206  1.00 50.83           H
ATOM   2424  HB2 LYS A 155      26.563 -17.884  67.921  1.00 42.37           H
ATOM   2425  HB3 LYS A 155      25.531 -19.077  68.114  1.00 42.37           H
ATOM   2426  HG2 LYS A 155      27.210 -20.522  68.643  1.00 45.75           H
ATOM   2427  HG3 LYS A 155      28.315 -19.441  68.263  1.00 45.75           H
ATOM   2428  HD2 LYS A 155      27.582 -18.120  70.059  1.00 58.29           H
ATOM   2429  HD3 LYS A 155      26.570 -19.272  70.463  1.00 58.29           H
ATOM   2430  HE2 LYS A 155      28.356 -20.676  71.081  1.00 62.99           H
ATOM   2431  HE3 LYS A 155      29.410 -19.590  70.580  1.00 62.99           H
ATOM   2432  HZ1 LYS A 155      29.148 -19.438  72.892  1.00 63.35           H
ATOM   2433  HZ2 LYS A 155      28.686 -18.198  72.303  1.00 63.35           H
ATOM   2434  HZ3 LYS A 155      27.727 -19.184  72.759  1.00 63.35           H
ATOM   2435  N   LEU A 156      25.552 -17.536  64.721  1.00 40.44           N
ATOM   2436  CA  LEU A 156      24.442 -16.854  64.079  1.00 32.24           C
ATOM   2437  C   LEU A 156      24.312 -17.297  62.639  1.00 27.60           C
ATOM   2438  O   LEU A 156      25.279 -17.734  62.013  1.00 30.90           O
ATOM   2439  CB  LEU A 156      24.621 -15.348  64.102  1.00 41.51           C
ATOM   2440  CG  LEU A 156      24.565 -14.641  65.442  1.00 40.40           C
ATOM   2441  CD1 LEU A 156      24.931 -13.172  65.206  1.00 41.00           C
ATOM   2442  CD2 LEU A 156      23.179 -14.753  65.977  1.00 40.04           C
ATOM   2443  H   LEU A 156      26.328 -17.230  64.510  1.00 48.53           H
ATOM   2444  HA  LEU A 156      23.618 -17.072  64.542  1.00 38.69           H
ATOM   2445  HB2 LEU A 156      25.486 -15.146  63.713  1.00 49.81           H
ATOM   2446  HB3 LEU A 156      23.927 -14.957  63.549  1.00 49.81           H
ATOM   2447  HG  LEU A 156      25.191 -15.039  66.066  1.00 48.48           H
ATOM   2448 HD11 LEU A 156      24.901 -12.700  66.053  1.00 49.20           H
ATOM   2449 HD12 LEU A 156      25.825 -13.126  64.833  1.00 49.20           H
ATOM   2450 HD13 LEU A 156      24.293 -12.784  64.587  1.00 49.20           H
ATOM   2451 HD21 LEU A 156      23.134 -14.303  66.835  1.00 48.05           H
ATOM   2452 HD22 LEU A 156      22.565 -14.337  65.352  1.00 48.05           H
ATOM   2453 HD23 LEU A 156      22.957 -15.692  66.084  1.00 48.05           H
ATOM   2454  N   ASN A 157      23.090 -17.206  62.141  1.00 36.27           N
ATOM   2455  CA  ASN A 157      22.811 -17.199  60.715  1.00 36.41           C
ATOM   2456  C   ASN A 157      22.840 -15.756  60.264  1.00 33.18           C
ATOM   2457  O   ASN A 157      21.973 -14.964  60.666  1.00 30.04           O
ATOM   2458  CB  ASN A 157      21.448 -17.804  60.415  1.00 35.29           C
ATOM   2459  CG  ASN A 157      21.417 -19.259  60.656  1.00 35.93           C
ATOM   2460  OD1 ASN A 157      22.084 -20.024  59.974  1.00 39.44           O
ATOM   2461  ND2 ASN A 157      20.676 -19.663  61.656  1.00 43.33           N
ATOM   2462  H   ASN A 157      22.382 -17.145  62.626  1.00 43.52           H
ATOM   2463  HA  ASN A 157      23.493 -17.696  60.237  1.00 43.69           H
ATOM   2464  HB2 ASN A 157      20.784 -17.390  60.988  1.00 42.35           H
ATOM   2465  HB3 ASN A 157      21.229 -17.648  59.483  1.00 42.35           H
ATOM   2466 HD21 ASN A 157      20.623 -20.501  61.840  1.00 51.99           H
ATOM   2467 HD22 ASN A 157      20.243 -19.090  62.129  1.00 51.99           H
ATOM   2468  N   TYR A 158      23.836 -15.422  59.452  1.00 26.35           N
ATOM   2469  CA  TYR A 158      23.951 -14.096  58.895  1.00 27.43           C
ATOM   2470  C   TYR A 158      24.666 -14.222  57.570  1.00 30.19           C
ATOM   2471  O   TYR A 158      25.399 -15.180  57.329  1.00 29.75           O
ATOM   2472  CB  TYR A 158      24.730 -13.187  59.823  1.00 27.68           C
ATOM   2473  CG  TYR A 158      26.163 -13.562  59.808  1.00 28.24           C
ATOM   2474  CD1 TYR A 158      26.615 -14.633  60.560  1.00 29.13           C
ATOM   2475  CD2 TYR A 158      27.070 -12.886  58.993  1.00 27.24           C
ATOM   2476  CE1 TYR A 158      27.944 -15.028  60.552  1.00 31.32           C
ATOM   2477  CE2 TYR A 158      28.419 -13.252  58.971  1.00 29.95           C
ATOM   2478  CZ  TYR A 158      28.843 -14.334  59.764  1.00 34.68           C
ATOM   2479  OH  TYR A 158      30.134 -14.714  59.763  1.00 30.28           O
ATOM   2480  H   TYR A 158      24.464 -15.958  59.209  1.00 31.62           H
ATOM   2481  HA  TYR A 158      23.070 -13.719  58.746  1.00 32.91           H
ATOM   2482  HB2 TYR A 158      24.648 -12.268  59.523  1.00 33.22           H
ATOM   2483  HB3 TYR A 158      24.395 -13.282  60.728  1.00 33.22           H
ATOM   2484  HD1 TYR A 158      26.011 -15.094  61.095  1.00 34.96           H
ATOM   2485  HD2 TYR A 158      26.779 -12.167  58.479  1.00 32.69           H
ATOM   2486  HE1 TYR A 158      28.229 -15.740  61.078  1.00 37.58           H
ATOM   2487  HE2 TYR A 158      29.025 -12.791  58.437  1.00 35.94           H
ATOM   2488  HH  TYR A 158      30.578 -14.220  59.249  1.00 36.34           H
ATOM   2489  N   TYR A 159      24.429 -13.249  56.700  1.00 32.67           N
ATOM   2490  CA  TYR A 159      25.069 -13.242  55.387  1.00 30.89           C
ATOM   2491  C   TYR A 159      26.490 -12.698  55.497  1.00 27.89           C
ATOM   2492  O   TYR A 159      27.450 -13.455  55.410  1.00 28.04           O
ATOM   2493  CB  TYR A 159      24.202 -12.443  54.409  1.00 25.03           C
ATOM   2494  CG  TYR A 159      24.698 -12.481  52.998  1.00 29.00           C
ATOM   2495  CD1 TYR A 159      24.741 -13.651  52.291  1.00 32.49           C
ATOM   2496  CD2 TYR A 159      25.119 -11.331  52.369  1.00 30.15           C
ATOM   2497  CE1 TYR A 159      25.201 -13.683  50.998  1.00 33.69           C
ATOM   2498  CE2 TYR A 159      25.549 -11.349  51.110  1.00 29.51           C
ATOM   2499  CZ  TYR A 159      25.601 -12.526  50.408  1.00 34.27           C
ATOM   2500  OH  TYR A 159      26.069 -12.539  49.113  1.00 28.50           O
ATOM   2501  H   TYR A 159      23.904 -12.583  56.842  1.00 39.21           H
ATOM   2502  HA  TYR A 159      25.124 -14.153  55.059  1.00 37.07           H
ATOM   2503  HB2 TYR A 159      23.303 -12.808  54.418  1.00 30.04           H
ATOM   2504  HB3 TYR A 159      24.184 -11.516  54.693  1.00 30.04           H
ATOM   2505  HD1 TYR A 159      24.466 -14.441  52.697  1.00 38.99           H
ATOM   2506  HD2 TYR A 159      25.090 -10.523  52.829  1.00 36.18           H
ATOM   2507  HE1 TYR A 159      25.228 -14.485  50.528  1.00 40.43           H
ATOM   2508  HE2 TYR A 159      25.834 -10.559  50.709  1.00 35.41           H
ATOM   2509  HH  TYR A 159      26.280 -11.761  48.876  1.00 34.20           H
ATOM   2510  N   LYS A 160      26.651 -11.388  55.703  1.00 28.17           N
ATOM   2511  CA  LYS A 160      27.965 -10.795  55.861  1.00 30.79           C
ATOM   2512  C   LYS A 160      28.017  -9.938  57.128  1.00 26.44           C
ATOM   2513  O   LYS A 160      26.986  -9.526  57.672  1.00 21.99           O
ATOM   2514  CB  LYS A 160      28.341  -9.953  54.623  1.00 29.78           C
ATOM   2515  CG  LYS A 160      28.556 -10.776  53.332  1.00 29.50           C
ATOM   2516  CD  LYS A 160      28.680  -9.841  52.103  1.00 34.62           C
ATOM   2517  CE  LYS A 160      29.085 -10.624  50.848  1.00 39.56           C
ATOM   2518  NZ  LYS A 160      29.391  -9.747  49.671  1.00 37.54           N1+
ATOM   2519  H   LYS A 160      26.004 -10.823  55.755  1.00 33.80           H
ATOM   2520  HA  LYS A 160      28.621 -11.503  55.951  1.00 36.94           H
ATOM   2521  HB2 LYS A 160      27.629  -9.318  54.452  1.00 35.74           H
ATOM   2522  HB3 LYS A 160      29.165  -9.477  54.810  1.00 35.74           H
ATOM   2523  HG2 LYS A 160      29.375 -11.291  53.410  1.00 35.39           H
ATOM   2524  HG3 LYS A 160      27.798 -11.365  53.194  1.00 35.39           H
ATOM   2525  HD2 LYS A 160      27.824  -9.417  51.935  1.00 41.55           H
ATOM   2526  HD3 LYS A 160      29.359  -9.171  52.277  1.00 41.55           H
ATOM   2527  HE2 LYS A 160      29.879 -11.145  51.045  1.00 47.47           H
ATOM   2528  HE3 LYS A 160      28.357 -11.215  50.598  1.00 47.47           H
ATOM   2529  HZ1 LYS A 160      29.619 -10.246  48.970  1.00 45.05           H
ATOM   2530  HZ2 LYS A 160      28.675  -9.262  49.459  1.00 45.05           H
ATOM   2531  HZ3 LYS A 160      30.064  -9.198  49.867  1.00 45.05           H
ATOM   2532  N   CYS A 161      29.245  -9.640  57.578  1.00 24.76           N
ATOM   2533  CA  CYS A 161      29.456  -8.838  58.783  1.00 26.60           C
ATOM   2534  C   CYS A 161      30.198  -7.546  58.462  1.00 24.64           C
ATOM   2535  O   CYS A 161      31.349  -7.591  58.033  1.00 30.32           O
ATOM   2536  CB  CYS A 161      30.215  -9.641  59.827  1.00 26.76           C
ATOM   2537  SG  CYS A 161      30.576  -8.783  61.364  1.00 22.46           S
ATOM   2538  H   CYS A 161      29.974  -9.894  57.197  1.00 29.72           H
ATOM   2539  HA  CYS A 161      28.593  -8.602  59.157  1.00 31.92           H
ATOM   2540  HB2 CYS A 161      29.691 -10.426  60.050  1.00 32.11           H
ATOM   2541  HB3 CYS A 161      31.062  -9.917  59.444  1.00 32.11           H
ATOM   2542  HG  CYS A 161      31.246  -7.817  61.124  1.00 26.95           H
ATOM   2543  N   PHE A 162      29.578  -6.405  58.772  1.00 22.05           N
ATOM   2544  CA  PHE A 162      30.106  -5.083  58.456  1.00 21.16           C
ATOM   2545  C   PHE A 162      30.482  -4.337  59.733  1.00 25.14           C
ATOM   2546  O   PHE A 162      29.658  -4.187  60.641  1.00 22.21           O
ATOM   2547  CB  PHE A 162      29.104  -4.282  57.648  1.00 19.68           C
ATOM   2548  CG  PHE A 162      28.870  -4.831  56.257  1.00 24.56           C
ATOM   2549  CD1 PHE A 162      29.722  -4.505  55.222  1.00 25.63           C
ATOM   2550  CD2 PHE A 162      27.802  -5.674  55.991  1.00 25.29           C
ATOM   2551  CE1 PHE A 162      29.505  -5.021  53.938  1.00 27.42           C
ATOM   2552  CE2 PHE A 162      27.561  -6.179  54.711  1.00 24.89           C
ATOM   2553  CZ  PHE A 162      28.414  -5.871  53.689  1.00 23.79           C
ATOM   2554  H   PHE A 162      28.822  -6.375  59.181  1.00 26.46           H
ATOM   2555  HA  PHE A 162      30.909  -5.184  57.922  1.00 25.39           H
ATOM   2556  HB2 PHE A 162      28.254  -4.281  58.115  1.00 23.62           H
ATOM   2557  HB3 PHE A 162      29.431  -3.373  57.557  1.00 23.62           H
ATOM   2558  HD1 PHE A 162      30.450  -3.947  55.380  1.00 30.75           H
ATOM   2559  HD2 PHE A 162      27.217  -5.893  56.680  1.00 30.35           H
ATOM   2560  HE1 PHE A 162      30.084  -4.797  53.246  1.00 32.91           H
ATOM   2561  HE2 PHE A 162      26.839  -6.746  54.561  1.00 29.87           H
ATOM   2562  HZ  PHE A 162      28.266  -6.207  52.835  1.00 28.54           H
ATOM   2563  N   ILE A 163      31.744  -3.911  59.804  1.00 24.13           N
ATOM   2564  CA  ILE A 163      32.245  -3.024  60.846  1.00 23.52           C
ATOM   2565  C   ILE A 163      31.945  -1.594  60.412  1.00 27.67           C
ATOM   2566  O   ILE A 163      32.478  -1.123  59.403  1.00 30.49           O
ATOM   2567  CB  ILE A 163      33.766  -3.223  61.050  1.00 28.77           C
ATOM   2568  CG1 ILE A 163      34.150  -4.708  61.235  1.00 30.05           C
ATOM   2569  CG2 ILE A 163      34.266  -2.431  62.211  1.00 30.35           C
ATOM   2570  CD1 ILE A 163      33.502  -5.413  62.381  1.00 31.85           C
ATOM   2571  H   ILE A 163      32.349  -4.134  59.235  1.00 28.96           H
ATOM   2572  HA  ILE A 163      31.788  -3.203  61.683  1.00 28.23           H
ATOM   2573  HB  ILE A 163      34.215  -2.898  60.254  1.00 34.53           H
ATOM   2574 HG12 ILE A 163      33.910  -5.189  60.428  1.00 36.06           H
ATOM   2575 HG13 ILE A 163      35.109  -4.761  61.369  1.00 36.06           H
ATOM   2576 HG21 ILE A 163      35.219  -2.580  62.307  1.00 36.42           H
ATOM   2577 HG22 ILE A 163      34.092  -1.491  62.049  1.00 36.42           H
ATOM   2578 HG23 ILE A 163      33.803  -2.721  63.012  1.00 36.42           H
ATOM   2579 HD11 ILE A 163      33.813  -6.332  62.403  1.00 38.22           H
ATOM   2580 HD12 ILE A 163      33.743  -4.962  63.206  1.00 38.22           H
ATOM   2581 HD13 ILE A 163      32.540  -5.392  62.261  1.00 38.22           H
ATOM   2582  N   ILE A 164      31.097  -0.890  61.150  1.00 29.98           N
ATOM   2583  CA  ILE A 164      30.596   0.401  60.692  1.00 21.31           C
ATOM   2584  C   ILE A 164      31.162   1.545  61.495  1.00 20.85           C
ATOM   2585  O   ILE A 164      30.660   2.660  61.388  1.00 28.59           O
ATOM   2586  CB  ILE A 164      29.047   0.449  60.664  1.00 18.63           C
ATOM   2587  CG1 ILE A 164      28.462   0.464  62.087  1.00 27.94           C
ATOM   2588  CG2 ILE A 164      28.494  -0.770  59.864  1.00 24.46           C
ATOM   2589  CD1 ILE A 164      27.001   0.698  62.128  1.00 21.48           C
ATOM   2590  H   ILE A 164      30.795  -1.136  61.917  1.00 35.97           H
ATOM   2591  HA  ILE A 164      30.896   0.526  59.778  1.00 25.57           H
ATOM   2592  HB  ILE A 164      28.774   1.263  60.211  1.00 22.36           H
ATOM   2593 HG12 ILE A 164      28.637  -0.393  62.506  1.00 33.53           H
ATOM   2594 HG13 ILE A 164      28.891   1.172  62.593  1.00 33.53           H
ATOM   2595 HG21 ILE A 164      27.525  -0.727  59.854  1.00 29.35           H
ATOM   2596 HG22 ILE A 164      28.836  -0.734  58.957  1.00 29.35           H
ATOM   2597 HG23 ILE A 164      28.785  -1.588  60.296  1.00 29.35           H
ATOM   2598 HD11 ILE A 164      26.707   0.694  63.052  1.00 25.78           H
ATOM   2599 HD12 ILE A 164      26.808   1.558  61.723  1.00 25.78           H
ATOM   2600 HD13 ILE A 164      26.555  -0.008  61.635  1.00 25.78           H
ATOM   2601  N   GLY A 165      32.208   1.318  62.273  1.00 30.85           N
ATOM   2602  CA  GLY A 165      32.833   2.387  63.031  1.00 31.39           C
ATOM   2603  C   GLY A 165      32.545   2.292  64.527  1.00 32.28           C
ATOM   2604  O   GLY A 165      31.733   1.489  64.984  1.00 30.16           O
ATOM   2605  H   GLY A 165      32.577   0.548  62.379  1.00 37.03           H
ATOM   2606  HA2 GLY A 165      33.793   2.356  62.901  1.00 37.67           H
ATOM   2607  HA3 GLY A 165      32.507   3.242  62.710  1.00 37.67           H
ATOM   2608  N   GLY A 166      33.224   3.141  65.314  1.00 31.24           N
ATOM   2609  CA  GLY A 166      33.978   4.313  64.846  1.00 36.38           C
ATOM   2610  C   GLY A 166      35.474   4.091  64.673  1.00 35.01           C
ATOM   2611  O   GLY A 166      35.874   2.975  64.339  1.00 32.10           O
ATOM   2612  H   GLY A 166      33.262   3.050  66.168  1.00 37.49           H
ATOM   2613  HA2 GLY A 166      33.618   4.597  63.992  1.00 43.65           H
ATOM   2614  HA3 GLY A 166      33.856   5.038  65.479  1.00 43.65           H
ATOM   2615  N   SER A 167      36.294   5.135  64.870  1.00 30.90           N
ATOM   2616  CA  SER A 167      37.716   5.018  64.508  1.00 38.33           C
ATOM   2617  C   SER A 167      38.440   3.975  65.347  1.00 35.33           C
ATOM   2618  O   SER A 167      39.276   3.219  64.834  1.00 38.45           O
ATOM   2619  CB  SER A 167      38.455   6.344  64.654  1.00 35.84           C
ATOM   2620  OG  SER A 167      38.391   6.804  65.972  1.00 41.10           O
ATOM   2621  H   SER A 167      36.062   5.895  65.199  1.00 37.08           H
ATOM   2622  HA  SER A 167      37.779   4.745  63.579  1.00 46.00           H
ATOM   2623  HB2 SER A 167      39.384   6.217  64.408  1.00 43.00           H
ATOM   2624  HB3 SER A 167      38.044   7.001  64.070  1.00 43.00           H
ATOM   2625  HG  SER A 167      37.590   6.917  66.198  1.00 49.32           H
ATOM   2626  N   VAL A 168      38.151   3.945  66.643  1.00 36.78           N
ATOM   2627  CA  VAL A 168      38.719   2.942  67.535  1.00 36.72           C
ATOM   2628  C   VAL A 168      38.388   1.541  67.053  1.00 35.81           C
ATOM   2629  O   VAL A 168      39.283   0.687  66.868  1.00 34.07           O
ATOM   2630  CB  VAL A 168      38.214   3.189  68.973  1.00 40.06           C
ATOM   2631  CG1 VAL A 168      38.754   2.140  69.945  1.00 40.11           C
ATOM   2632  CG2 VAL A 168      38.574   4.628  69.425  1.00 38.57           C
ATOM   2633  H   VAL A 168      37.623   4.500  67.034  1.00 44.14           H
ATOM   2634  HA  VAL A 168      39.684   3.036  67.538  1.00 44.07           H
ATOM   2635  HB  VAL A 168      37.247   3.116  68.975  1.00 48.07           H
ATOM   2636 HG11 VAL A 168      38.415   2.329  70.834  1.00 48.13           H
ATOM   2637 HG12 VAL A 168      38.459   1.262  69.658  1.00 48.13           H
ATOM   2638 HG13 VAL A 168      39.724   2.180  69.945  1.00 48.13           H
ATOM   2639 HG21 VAL A 168      38.249   4.765  70.328  1.00 46.28           H
ATOM   2640 HG22 VAL A 168      39.537   4.735  69.398  1.00 46.28           H
ATOM   2641 HG23 VAL A 168      38.154   5.261  68.822  1.00 46.28           H
ATOM   2642  N   VAL A 169      37.095   1.277  66.850  1.00 31.12           N
ATOM   2643  CA  VAL A 169      36.668  -0.019  66.316  1.00 36.42           C
ATOM   2644  C   VAL A 169      37.391  -0.339  65.009  1.00 34.52           C
ATOM   2645  O   VAL A 169      37.912  -1.444  64.830  1.00 37.49           O
ATOM   2646  CB  VAL A 169      35.133  -0.054  66.138  1.00 38.97           C
ATOM   2647  CG1 VAL A 169      34.677  -1.386  65.539  1.00 36.29           C
ATOM   2648  CG2 VAL A 169      34.421   0.137  67.481  1.00 39.55           C
ATOM   2649  H   VAL A 169      36.451   1.824  67.012  1.00 37.35           H
ATOM   2650  HA  VAL A 169      36.903  -0.708  66.957  1.00 43.71           H
ATOM   2651  HB  VAL A 169      34.860   0.660  65.541  1.00 46.76           H
ATOM   2652 HG11 VAL A 169      33.712  -1.374  65.441  1.00 43.55           H
ATOM   2653 HG12 VAL A 169      35.097  -1.502  64.672  1.00 43.55           H
ATOM   2654 HG13 VAL A 169      34.941  -2.106  66.133  1.00 43.55           H
ATOM   2655 HG21 VAL A 169      33.462   0.110  67.336  1.00 47.46           H
ATOM   2656 HG22 VAL A 169      34.685  -0.577  68.082  1.00 47.46           H
ATOM   2657 HG23 VAL A 169      34.675   0.995  67.854  1.00 47.46           H
ATOM   2658  N   TYR A 170      37.382   0.599  64.046  1.00 34.89           N
ATOM   2659  CA  TYR A 170      38.104   0.382  62.790  1.00 36.97           C
ATOM   2660  C   TYR A 170      39.549   0.022  63.054  1.00 37.24           C
ATOM   2661  O   TYR A 170      40.070  -0.959  62.523  1.00 39.05           O
ATOM   2662  CB  TYR A 170      38.095   1.635  61.902  1.00 32.83           C
ATOM   2663  CG  TYR A 170      36.797   1.980  61.264  1.00 28.64           C
ATOM   2664  CD1 TYR A 170      36.084   1.065  60.496  1.00 26.73           C
ATOM   2665  CD2 TYR A 170      36.301   3.258  61.387  1.00 33.50           C
ATOM   2666  CE1 TYR A 170      34.887   1.419  59.882  1.00 27.47           C
ATOM   2667  CE2 TYR A 170      35.127   3.636  60.774  1.00 33.72           C
ATOM   2668  CZ  TYR A 170      34.422   2.724  60.037  1.00 28.28           C
ATOM   2669  OH  TYR A 170      33.268   3.160  59.479  1.00 22.84           O
ATOM   2670  H   TYR A 170      36.972   1.353  64.097  1.00 41.87           H
ATOM   2671  HA  TYR A 170      37.690  -0.346  62.300  1.00 44.37           H
ATOM   2672  HB2 TYR A 170      38.360   2.394  62.445  1.00 39.39           H
ATOM   2673  HB3 TYR A 170      38.742   1.508  61.191  1.00 39.39           H
ATOM   2674  HD1 TYR A 170      36.409   0.199  60.399  1.00 32.07           H
ATOM   2675  HD2 TYR A 170      36.777   3.885  61.882  1.00 40.20           H
ATOM   2676  HE1 TYR A 170      34.410   0.801  59.377  1.00 32.96           H
ATOM   2677  HE2 TYR A 170      34.803   4.502  60.879  1.00 40.46           H
ATOM   2678  HH  TYR A 170      32.905   2.538  59.047  1.00 27.41           H
ATOM   2679  N   GLN A 171      40.234   0.864  63.825  1.00 41.62           N
ATOM   2680  CA  GLN A 171      41.651   0.646  64.112  1.00 48.97           C
ATOM   2681  C   GLN A 171      41.921  -0.777  64.601  1.00 46.38           C
ATOM   2682  O   GLN A 171      42.838  -1.449  64.116  1.00 48.69           O
ATOM   2683  CB  GLN A 171      42.137   1.683  65.146  1.00 52.78           C
ATOM   2684  CG  GLN A 171      43.607   1.530  65.640  1.00 53.92           C
ATOM   2685  CD  GLN A 171      44.608   1.546  64.529  1.00 54.67           C
ATOM   2686  OE1 GLN A 171      44.297   1.933  63.407  1.00 60.59           O
ATOM   2687  NE2 GLN A 171      45.826   1.123  64.828  1.00 59.87           N
ATOM   2688  H   GLN A 171      39.903   1.567  64.193  1.00 49.94           H
ATOM   2689  HA  GLN A 171      42.159   0.781  63.296  1.00 58.76           H
ATOM   2690  HB2 GLN A 171      42.056   2.566  64.753  1.00 63.33           H
ATOM   2691  HB3 GLN A 171      41.564   1.625  65.926  1.00 63.33           H
ATOM   2692  HG2 GLN A 171      43.815   2.264  66.240  1.00 64.70           H
ATOM   2693  HG3 GLN A 171      43.695   0.685  66.108  1.00 64.70           H
ATOM   2694 HE21 GLN A 171      46.006   0.858  65.626  1.00 71.85           H
ATOM   2695 HE22 GLN A 171      46.438   1.113  64.224  1.00 71.85           H
ATOM   2696  N   GLU A 172      41.129  -1.279  65.543  1.00 45.25           N
ATOM   2697  CA  GLU A 172      41.528  -2.579  66.072  1.00 53.04           C
ATOM   2698  C   GLU A 172      41.171  -3.707  65.126  1.00 55.84           C
ATOM   2699  O   GLU A 172      41.901  -4.711  65.075  1.00 55.85           O
ATOM   2700  CB  GLU A 172      40.944  -2.826  67.461  1.00 52.59           C
ATOM   2701  CG  GLU A 172      39.488  -2.862  67.504  1.00 52.44           C
ATOM   2702  CD  GLU A 172      38.967  -2.810  68.901  1.00 55.61           C
ATOM   2703  OE1 GLU A 172      39.594  -3.423  69.809  1.00 57.62           O
ATOM   2704  OE2 GLU A 172      37.929  -2.131  69.067  1.00 57.05           O1-
ATOM   2705  H   GLU A 172      40.416  -0.925  65.870  1.00 54.31           H
ATOM   2706  HA  GLU A 172      42.494  -2.580  66.165  1.00 63.64           H
ATOM   2707  HB2 GLU A 172      41.270  -3.679  67.788  1.00 63.11           H
ATOM   2708  HB3 GLU A 172      41.239  -2.116  68.053  1.00 63.11           H
ATOM   2709  HG2 GLU A 172      39.137  -2.097  67.021  1.00 62.93           H
ATOM   2710  HG3 GLU A 172      39.178  -3.685  67.096  1.00 62.93           H
ATOM   2711  N   PHE A 173      40.102  -3.567  64.334  1.00 49.58           N
ATOM   2712  CA  PHE A 173      39.819  -4.639  63.388  1.00 49.62           C
ATOM   2713  C   PHE A 173      40.884  -4.726  62.302  1.00 49.73           C
ATOM   2714  O   PHE A 173      41.203  -5.828  61.842  1.00 44.04           O
ATOM   2715  CB  PHE A 173      38.396  -4.473  62.835  1.00 44.67           C
ATOM   2716  CG  PHE A 173      37.365  -5.101  63.721  1.00 41.73           C
ATOM   2717  CD1 PHE A 173      37.020  -6.433  63.557  1.00 38.34           C
ATOM   2718  CD2 PHE A 173      36.787  -4.380  64.748  1.00 36.72           C
ATOM   2719  CE1 PHE A 173      36.102  -7.015  64.381  1.00 35.99           C
ATOM   2720  CE2 PHE A 173      35.860  -4.973  65.586  1.00 39.70           C
ATOM   2721  CZ  PHE A 173      35.512  -6.287  65.392  1.00 35.81           C
ATOM   2722  H   PHE A 173      39.558  -2.902  64.325  1.00 59.50           H
ATOM   2723  HA  PHE A 173      39.838  -5.480  63.872  1.00 59.54           H
ATOM   2724  HB2 PHE A 173      38.193  -3.527  62.760  1.00 53.60           H
ATOM   2725  HB3 PHE A 173      38.342  -4.895  61.964  1.00 53.60           H
ATOM   2726  HD1 PHE A 173      37.410  -6.930  62.875  1.00 46.00           H
ATOM   2727  HD2 PHE A 173      37.020  -3.489  64.875  1.00 44.06           H
ATOM   2728  HE1 PHE A 173      35.867  -7.906  64.255  1.00 43.18           H
ATOM   2729  HE2 PHE A 173      35.462  -4.480  66.267  1.00 47.64           H
ATOM   2730  HZ  PHE A 173      34.887  -6.690  65.951  1.00 42.97           H
ATOM   2731  N   LEU A 174      41.463  -3.591  61.894  1.00 54.87           N
ATOM   2732  CA  LEU A 174      42.576  -3.643  60.940  1.00 55.87           C
ATOM   2733  C   LEU A 174      43.827  -4.197  61.606  1.00 54.10           C
ATOM   2734  O   LEU A 174      44.491  -5.075  61.051  1.00 54.41           O
ATOM   2735  CB  LEU A 174      42.846  -2.265  60.351  1.00 49.03           C
ATOM   2736  CG  LEU A 174      41.708  -1.742  59.462  1.00 45.52           C
ATOM   2737  CD1 LEU A 174      41.700  -0.239  59.299  1.00 40.79           C
ATOM   2738  CD2 LEU A 174      41.753  -2.452  58.117  1.00 45.01           C
ATOM   2739  H   LEU A 174      41.238  -2.800  62.146  1.00 65.85           H
ATOM   2740  HA  LEU A 174      42.338  -4.237  60.211  1.00 67.04           H
ATOM   2741  HB2 LEU A 174      42.971  -1.633  61.076  1.00 58.83           H
ATOM   2742  HB3 LEU A 174      43.650  -2.308  59.809  1.00 58.83           H
ATOM   2743  HG  LEU A 174      40.867  -1.984  59.881  1.00 54.63           H
ATOM   2744 HD11 LEU A 174      40.957   0.013  58.729  1.00 48.95           H
ATOM   2745 HD12 LEU A 174      41.602   0.172  60.172  1.00 48.95           H
ATOM   2746 HD13 LEU A 174      42.537   0.038  58.895  1.00 48.95           H
ATOM   2747 HD21 LEU A 174      41.033  -2.119  57.560  1.00 54.01           H
ATOM   2748 HD22 LEU A 174      42.608  -2.273  57.695  1.00 54.01           H
ATOM   2749 HD23 LEU A 174      41.647  -3.406  58.260  1.00 54.01           H
ATOM   2750  N   GLU A 175      44.152  -3.714  62.808  1.00 55.83           N
ATOM   2751  CA  GLU A 175      45.273  -4.283  63.556  1.00 62.02           C
ATOM   2752  C   GLU A 175      45.227  -5.806  63.501  1.00 64.69           C
ATOM   2753  O   GLU A 175      46.077  -6.454  62.873  1.00 64.20           O
ATOM   2754  CB  GLU A 175      45.248  -3.833  65.021  1.00 64.80           C
ATOM   2755  CG  GLU A 175      45.738  -2.417  65.324  1.00 66.22           C
ATOM   2756  CD  GLU A 175      45.329  -1.933  66.756  1.00 65.48           C
ATOM   2757  OE1 GLU A 175      44.878  -2.774  67.581  1.00 62.46           O
ATOM   2758  OE2 GLU A 175      45.454  -0.707  67.042  1.00 71.76           O1-
ATOM   2759  H   GLU A 175      43.746  -3.069  63.206  1.00 67.00           H
ATOM   2760  HA  GLU A 175      46.107  -3.988  63.159  1.00 74.42           H
ATOM   2761  HB2 GLU A 175      44.333  -3.892  65.338  1.00 77.76           H
ATOM   2762  HB3 GLU A 175      45.803  -4.442  65.532  1.00 77.76           H
ATOM   2763  HG2 GLU A 175      46.706  -2.397  65.265  1.00 79.47           H
ATOM   2764  HG3 GLU A 175      45.353  -1.804  64.679  1.00 79.47           H
ATOM   2765  N   LYS A 176      44.214  -6.391  64.154  1.00 64.75           N
ATOM   2766  CA  LYS A 176      44.038  -7.840  64.183  1.00 60.20           C
ATOM   2767  C   LYS A 176      43.814  -8.425  62.803  1.00 59.81           C
ATOM   2768  O   LYS A 176      43.639  -9.643  62.691  1.00 64.56           O
ATOM   2769  CB  LYS A 176      42.882  -8.189  65.131  1.00 61.43           C
ATOM   2770  CG  LYS A 176      42.923  -7.434  66.490  1.00 57.72           C
ATOM   2771  CD  LYS A 176      42.187  -8.193  67.585  1.00 62.02           C
ATOM   2772  CE  LYS A 176      42.478  -7.653  68.971  1.00 62.19           C
ATOM   2773  NZ  LYS A 176      42.384  -6.149  69.005  1.00 67.89           N1+
ATOM   2774  H   LYS A 176      43.612  -5.961  64.591  1.00 77.70           H
ATOM   2775  HA  LYS A 176      44.844  -8.242  64.544  1.00 72.24           H
ATOM   2776  HB2 LYS A 176      42.044  -7.968  64.695  1.00 73.72           H
ATOM   2777  HB3 LYS A 176      42.911  -9.140  65.321  1.00 73.72           H
ATOM   2778  HG2 LYS A 176      43.846  -7.324  66.766  1.00 69.26           H
ATOM   2779  HG3 LYS A 176      42.499  -6.567  66.385  1.00 69.26           H
ATOM   2780  HD2 LYS A 176      41.232  -8.124  67.431  1.00 74.42           H
ATOM   2781  HD3 LYS A 176      42.460  -9.124  67.562  1.00 74.42           H
ATOM   2782  HE2 LYS A 176      41.831  -8.013  69.598  1.00 74.63           H
ATOM   2783  HE3 LYS A 176      43.377  -7.908  69.232  1.00 74.63           H
ATOM   2784  HZ1 LYS A 176      42.558  -5.852  69.826  1.00 81.47           H
ATOM   2785  HZ2 LYS A 176      42.972  -5.795  68.439  1.00 81.47           H
ATOM   2786  HZ3 LYS A 176      41.565  -5.890  68.771  1.00 81.47           H
ATOM   2787  N   LYS A 177      43.843  -7.605  61.747  1.00 59.63           N
ATOM   2788  CA  LYS A 177      43.831  -8.088  60.364  1.00 61.97           C
ATOM   2789  C   LYS A 177      42.575  -8.914  60.083  1.00 61.32           C
ATOM   2790  O   LYS A 177      42.616  -9.950  59.410  1.00 66.95           O
ATOM   2791  CB  LYS A 177      45.110  -8.867  60.054  1.00 66.45           C
ATOM   2792  CG  LYS A 177      46.301  -7.953  59.696  1.00 67.59           C
ATOM   2793  CD  LYS A 177      47.465  -8.728  59.074  1.00 72.86           C
ATOM   2794  CE  LYS A 177      48.031  -9.788  60.041  1.00 74.30           C
ATOM   2795  NZ  LYS A 177      49.175 -10.594  59.477  1.00 73.26           N1+
ATOM   2796  H   LYS A 177      43.869  -6.747  61.809  1.00 71.56           H
ATOM   2797  HA  LYS A 177      43.810  -7.319  59.773  1.00 74.36           H
ATOM   2798  HB2 LYS A 177      45.358  -9.389  60.833  1.00 79.74           H
ATOM   2799  HB3 LYS A 177      44.946  -9.454  59.300  1.00 79.74           H
ATOM   2800  HG2 LYS A 177      46.008  -7.286  59.055  1.00 81.11           H
ATOM   2801  HG3 LYS A 177      46.623  -7.522  60.502  1.00 81.11           H
ATOM   2802  HD2 LYS A 177      47.155  -9.182  58.275  1.00 87.43           H
ATOM   2803  HD3 LYS A 177      48.178  -8.109  58.852  1.00 87.43           H
ATOM   2804  HE2 LYS A 177      48.351  -9.341  60.840  1.00 89.16           H
ATOM   2805  HE3 LYS A 177      47.321 -10.407  60.274  1.00 89.16           H
ATOM   2806  HZ1 LYS A 177      49.456 -11.185  60.079  1.00 87.91           H
ATOM   2807  HZ2 LYS A 177      48.910 -11.028  58.747  1.00 87.91           H
ATOM   2808  HZ3 LYS A 177      49.850 -10.055  59.263  1.00 87.91           H
ATOM   2809  N   LEU A 178      41.427  -8.383  60.529  1.00 55.77           N
ATOM   2810  CA  LEU A 178      40.144  -9.069  60.433  1.00 53.17           C
ATOM   2811  C   LEU A 178      39.249  -8.557  59.296  1.00 47.47           C
ATOM   2812  O   LEU A 178      38.142  -9.072  59.106  1.00 46.61           O
ATOM   2813  CB  LEU A 178      39.423  -8.966  61.772  1.00 50.11           C
ATOM   2814  CG  LEU A 178      39.908  -9.994  62.812  1.00 52.96           C
ATOM   2815  CD1 LEU A 178      39.471  -9.610  64.219  1.00 48.63           C
ATOM   2816  CD2 LEU A 178      39.397 -11.383  62.454  1.00 51.52           C
ATOM   2817  H   LEU A 178      41.372  -7.608  60.897  1.00 66.93           H
ATOM   2818  HA  LEU A 178      40.313 -10.010  60.266  1.00 63.80           H
ATOM   2819  HB2 LEU A 178      39.569  -8.080  62.139  1.00 60.13           H
ATOM   2820  HB3 LEU A 178      38.475  -9.112  61.629  1.00 60.13           H
ATOM   2821  HG  LEU A 178      40.877 -10.020  62.798  1.00 63.55           H
ATOM   2822 HD11 LEU A 178      39.794 -10.278  64.843  1.00 58.35           H
ATOM   2823 HD12 LEU A 178      39.845  -8.742  64.440  1.00 58.35           H
ATOM   2824 HD13 LEU A 178      38.502  -9.569  64.249  1.00 58.35           H
ATOM   2825 HD21 LEU A 178      39.712 -12.016  63.119  1.00 61.82           H
ATOM   2826 HD22 LEU A 178      38.427 -11.370  62.443  1.00 61.82           H
ATOM   2827 HD23 LEU A 178      39.735 -11.628  61.578  1.00 61.82           H
ATOM   2828  N   ILE A 179      39.726  -7.621  58.496  1.00 44.54           N
ATOM   2829  CA  ILE A 179      38.935  -7.005  57.431  1.00 43.53           C
ATOM   2830  C   ILE A 179      39.335  -7.592  56.086  1.00 38.90           C
ATOM   2831  O   ILE A 179      40.505  -7.533  55.691  1.00 43.84           O
ATOM   2832  CB  ILE A 179      39.124  -5.481  57.420  1.00 36.95           C
ATOM   2833  CG1 ILE A 179      38.794  -4.907  58.782  1.00 41.35           C
ATOM   2834  CG2 ILE A 179      38.248  -4.851  56.358  1.00 40.12           C
ATOM   2835  CD1 ILE A 179      37.307  -5.101  59.149  1.00 39.14           C
ATOM   2836  H   ILE A 179      40.527  -7.313  58.548  1.00 53.45           H
ATOM   2837  HA  ILE A 179      37.996  -7.195  57.579  1.00 52.24           H
ATOM   2838  HB  ILE A 179      40.051  -5.284  57.216  1.00 44.34           H
ATOM   2839 HG12 ILE A 179      39.332  -5.354  59.455  1.00 49.62           H
ATOM   2840 HG13 ILE A 179      38.984  -3.955  58.781  1.00 49.62           H
ATOM   2841 HG21 ILE A 179      38.382  -3.890  56.368  1.00 48.15           H
ATOM   2842 HG22 ILE A 179      38.495  -5.211  55.492  1.00 48.15           H
ATOM   2843 HG23 ILE A 179      37.320  -5.058  56.551  1.00 48.15           H
ATOM   2844 HD11 ILE A 179      37.146  -4.719  60.026  1.00 46.97           H
ATOM   2845 HD12 ILE A 179      36.757  -4.653  58.487  1.00 46.97           H
ATOM   2846 HD13 ILE A 179      37.106  -6.050  59.160  1.00 46.97           H
ATOM   2847  N   LYS A 180      38.350  -8.076  55.358  1.00 33.79           N
ATOM   2848  CA  LYS A 180      38.519  -8.640  54.033  1.00 36.57           C
ATOM   2849  C   LYS A 180      38.489  -7.573  52.933  1.00 39.10           C
ATOM   2850  O   LYS A 180      39.298  -7.628  51.988  1.00 37.45           O
ATOM   2851  CB  LYS A 180      37.420  -9.688  53.833  1.00 42.84           C
ATOM   2852  CG  LYS A 180      37.392 -10.427  52.529  1.00 45.60           C
ATOM   2853  CD  LYS A 180      36.326 -11.525  52.562  1.00 48.40           C
ATOM   2854  CE  LYS A 180      36.561 -12.614  51.524  1.00 54.78           C
ATOM   2855  NZ  LYS A 180      35.635 -13.808  51.669  1.00 57.55           N1+
ATOM   2856  H   LYS A 180      37.532  -8.090  55.624  1.00 40.55           H
ATOM   2857  HA  LYS A 180      39.377  -9.092  53.988  1.00 43.88           H
ATOM   2858  HB2 LYS A 180      37.511 -10.354  54.533  1.00 51.40           H
ATOM   2859  HB3 LYS A 180      36.563  -9.244  53.926  1.00 51.40           H
ATOM   2860  HG2 LYS A 180      37.175  -9.810  51.812  1.00 54.72           H
ATOM   2861  HG3 LYS A 180      38.255 -10.840  52.372  1.00 54.72           H
ATOM   2862  HD2 LYS A 180      36.331 -11.942  53.438  1.00 58.09           H
ATOM   2863  HD3 LYS A 180      35.459 -11.128  52.388  1.00 58.09           H
ATOM   2864  HE2 LYS A 180      36.424 -12.238  50.640  1.00 65.74           H
ATOM   2865  HE3 LYS A 180      37.473 -12.934  51.607  1.00 65.74           H
ATOM   2866  HZ1 LYS A 180      35.815 -14.410  51.040  1.00 69.06           H
ATOM   2867  HZ2 LYS A 180      35.745 -14.183  52.469  1.00 69.06           H
ATOM   2868  HZ3 LYS A 180      34.788 -13.547  51.586  1.00 69.06           H
ATOM   2869  N   LYS A 181      37.574  -6.603  53.036  1.00 38.63           N
ATOM   2870  CA  LYS A 181      37.488  -5.456  52.133  1.00 32.22           C
ATOM   2871  C   LYS A 181      37.033  -4.235  52.910  1.00 29.22           C
ATOM   2872  O   LYS A 181      36.356  -4.363  53.921  1.00 35.78           O
ATOM   2873  CB  LYS A 181      36.510  -5.691  50.995  1.00 29.86           C
ATOM   2874  CG  LYS A 181      36.934  -6.657  49.929  1.00 34.34           C
ATOM   2875  CD  LYS A 181      35.829  -6.714  48.881  1.00 33.09           C
ATOM   2876  CE  LYS A 181      36.116  -7.617  47.714  1.00 41.80           C
ATOM   2877  NZ  LYS A 181      34.841  -7.836  46.999  1.00 43.56           N1+
ATOM   2878  H   LYS A 181      36.970  -6.591  53.648  1.00 46.35           H
ATOM   2879  HA  LYS A 181      38.363  -5.274  51.755  1.00 38.66           H
ATOM   2880  HB2 LYS A 181      35.682  -6.026  51.373  1.00 35.83           H
ATOM   2881  HB3 LYS A 181      36.342  -4.840  50.561  1.00 35.83           H
ATOM   2882  HG2 LYS A 181      37.752  -6.349  49.509  1.00 41.20           H
ATOM   2883  HG3 LYS A 181      37.052  -7.541  50.311  1.00 41.20           H
ATOM   2884  HD2 LYS A 181      35.016  -7.031  49.304  1.00 39.71           H
ATOM   2885  HD3 LYS A 181      35.687  -5.820  48.532  1.00 39.71           H
ATOM   2886  HE2 LYS A 181      36.748  -7.193  47.113  1.00 50.16           H
ATOM   2887  HE3 LYS A 181      36.453  -8.470  48.029  1.00 50.16           H
ATOM   2888  HZ1 LYS A 181      34.973  -8.369  46.298  1.00 52.27           H
ATOM   2889  HZ2 LYS A 181      34.248  -8.215  47.543  1.00 52.27           H
ATOM   2890  HZ3 LYS A 181      34.515  -7.059  46.713  1.00 52.27           H
ATOM   2891  N   ILE A 182      37.395  -3.047  52.419  1.00 28.20           N
ATOM   2892  CA  ILE A 182      36.937  -1.778  52.969  1.00 23.83           C
ATOM   2893  C   ILE A 182      36.095  -1.059  51.933  1.00 27.16           C
ATOM   2894  O   ILE A 182      36.607  -0.677  50.881  1.00 29.63           O
ATOM   2895  CB  ILE A 182      38.098  -0.862  53.345  1.00 29.06           C
ATOM   2896  CG1 ILE A 182      39.049  -1.612  54.257  1.00 29.13           C
ATOM   2897  CG2 ILE A 182      37.557   0.422  53.942  1.00 19.25           C
ATOM   2898  CD1 ILE A 182      40.242  -0.781  54.736  1.00 26.27           C
ATOM   2899  H   ILE A 182      37.922  -2.953  51.746  1.00 33.84           H
ATOM   2900  HA  ILE A 182      36.396  -1.938  53.758  1.00 28.59           H
ATOM   2901  HB  ILE A 182      38.578  -0.635  52.533  1.00 34.88           H
ATOM   2902 HG12 ILE A 182      38.561  -1.908  55.041  1.00 34.95           H
ATOM   2903 HG13 ILE A 182      39.397  -2.381  53.778  1.00 34.95           H
ATOM   2904 HG21 ILE A 182      38.301   0.998  54.178  1.00 23.09           H
ATOM   2905 HG22 ILE A 182      36.993   0.861  53.287  1.00 23.09           H
ATOM   2906 HG23 ILE A 182      37.040   0.207  54.734  1.00 23.09           H
ATOM   2907 HD11 ILE A 182      40.798  -1.330  55.310  1.00 31.53           H
ATOM   2908 HD12 ILE A 182      40.751  -0.487  53.965  1.00 31.53           H
ATOM   2909 HD13 ILE A 182      39.913  -0.013  55.229  1.00 31.53           H
ATOM   2910  N   TYR A 183      34.838  -0.802  52.257  1.00 23.92           N
ATOM   2911  CA  TYR A 183      33.983   0.016  51.421  1.00 22.05           C
ATOM   2912  C   TYR A 183      34.088   1.443  51.911  1.00 21.21           C
ATOM   2913  O   TYR A 183      33.652   1.759  53.011  1.00 23.63           O
ATOM   2914  CB  TYR A 183      32.551  -0.518  51.458  1.00 25.03           C
ATOM   2915  CG  TYR A 183      32.477  -1.938  50.900  1.00 19.51           C
ATOM   2916  CD1 TYR A 183      32.227  -2.160  49.545  1.00 23.28           C
ATOM   2917  CD2 TYR A 183      32.737  -3.049  51.696  1.00 25.76           C
ATOM   2918  CE1 TYR A 183      32.193  -3.452  49.027  1.00 22.88           C
ATOM   2919  CE2 TYR A 183      32.708  -4.347  51.180  1.00 19.86           C
ATOM   2920  CZ  TYR A 183      32.435  -4.521  49.850  1.00 22.72           C
ATOM   2921  OH  TYR A 183      32.406  -5.752  49.299  1.00 27.34           O
ATOM   2922  H   TYR A 183      34.453  -1.095  52.967  1.00 28.70           H
ATOM   2923  HA  TYR A 183      34.299  -0.018  50.505  1.00 26.46           H
ATOM   2924  HB2 TYR A 183      32.238  -0.535  52.376  1.00 30.04           H
ATOM   2925  HB3 TYR A 183      31.982   0.052  50.918  1.00 30.04           H
ATOM   2926  HD1 TYR A 183      32.062  -1.437  48.984  1.00 27.94           H
ATOM   2927  HD2 TYR A 183      32.921  -2.925  52.599  1.00 30.91           H
ATOM   2928  HE1 TYR A 183      32.014  -3.589  48.124  1.00 27.46           H
ATOM   2929  HE2 TYR A 183      32.872  -5.079  51.730  1.00 23.84           H
ATOM   2930  HH  TYR A 183      32.234  -5.696  48.479  1.00 32.81           H
ATOM   2931  N   PHE A 184      34.662   2.317  51.088  1.00 23.28           N
ATOM   2932  CA  PHE A 184      35.179   3.607  51.537  1.00 21.60           C
ATOM   2933  C   PHE A 184      34.535   4.721  50.725  1.00 22.15           C
ATOM   2934  O   PHE A 184      34.697   4.790  49.503  1.00 25.77           O
ATOM   2935  CB  PHE A 184      36.709   3.630  51.389  1.00 27.28           C
ATOM   2936  CG  PHE A 184      37.413   4.743  52.145  1.00 23.31           C
ATOM   2937  CD1 PHE A 184      37.331   6.053  51.727  1.00 26.74           C
ATOM   2938  CD2 PHE A 184      38.177   4.455  53.274  1.00 27.26           C
ATOM   2939  CE1 PHE A 184      37.994   7.077  52.421  1.00 25.96           C
ATOM   2940  CE2 PHE A 184      38.856   5.475  53.976  1.00 27.33           C
ATOM   2941  CZ  PHE A 184      38.785   6.773  53.523  1.00 28.28           C
ATOM   2942  H   PHE A 184      34.767   2.182  50.245  1.00 27.93           H
ATOM   2943  HA  PHE A 184      34.957   3.738  52.473  1.00 25.92           H
ATOM   2944  HB2 PHE A 184      37.062   2.787  51.714  1.00 32.73           H
ATOM   2945  HB3 PHE A 184      36.926   3.732  50.450  1.00 32.73           H
ATOM   2946  HD1 PHE A 184      36.827   6.263  50.974  1.00 32.09           H
ATOM   2947  HD2 PHE A 184      38.251   3.574  53.564  1.00 32.71           H
ATOM   2948  HE1 PHE A 184      37.936   7.955  52.120  1.00 31.15           H
ATOM   2949  HE2 PHE A 184      39.369   5.268  54.723  1.00 32.80           H
ATOM   2950  HZ  PHE A 184      39.208   7.454  53.993  1.00 33.93           H
ATOM   2951  N   THR A 185      33.815   5.596  51.389  1.00 20.64           N
ATOM   2952  CA  THR A 185      33.169   6.719  50.723  1.00 21.26           C
ATOM   2953  C   THR A 185      34.074   7.923  50.828  1.00 25.59           C
ATOM   2954  O   THR A 185      34.462   8.330  51.918  1.00 25.03           O
ATOM   2955  CB  THR A 185      31.819   7.041  51.319  1.00 19.42           C
ATOM   2956  OG1 THR A 185      31.027   5.886  51.227  1.00 27.22           O
ATOM   2957  CG2 THR A 185      31.141   8.107  50.546  1.00 20.54           C
ATOM   2958  H   THR A 185      33.680   5.568  52.238  1.00 24.77           H
ATOM   2959  HA  THR A 185      33.046   6.509  49.784  1.00 25.51           H
ATOM   2960  HB  THR A 185      31.911   7.318  52.244  1.00 23.31           H
ATOM   2961  HG1 THR A 185      30.941   5.660  50.423  1.00 32.67           H
ATOM   2962 HG21 THR A 185      30.277   8.303  50.940  1.00 24.64           H
ATOM   2963 HG22 THR A 185      31.680   8.913  50.551  1.00 24.64           H
ATOM   2964 HG23 THR A 185      31.011   7.820  49.629  1.00 24.64           H
ATOM   2965  N   ARG A 186      34.428   8.473  49.708  1.00 24.69           N
ATOM   2966  CA  ARG A 186      35.248   9.663  49.715  1.00 26.67           C
ATOM   2967  C   ARG A 186      34.315  10.855  49.558  1.00 21.43           C
ATOM   2968  O   ARG A 186      33.750  11.065  48.489  1.00 22.82           O
ATOM   2969  CB  ARG A 186      36.313   9.587  48.622  1.00 23.46           C
ATOM   2970  CG  ARG A 186      37.113   8.325  48.682  1.00 25.09           C
ATOM   2971  CD  ARG A 186      38.333   8.378  47.745  1.00 21.93           C
ATOM   2972  NE  ARG A 186      37.898   8.325  46.377  1.00 22.08           N
ATOM   2973  CZ  ARG A 186      38.714   8.184  45.347  1.00 25.21           C
ATOM   2974  NH1 ARG A 186      40.024   8.104  45.522  1.00 24.18           N
ATOM   2975  NH2 ARG A 186      38.201   8.095  44.127  1.00 19.60           N1+
ATOM   2976  H   ARG A 186      34.213   8.187  48.926  1.00 29.63           H
ATOM   2977  HA  ARG A 186      35.697   9.738  50.572  1.00 32.01           H
ATOM   2978  HB2 ARG A 186      35.879   9.626  47.755  1.00 28.15           H
ATOM   2979  HB3 ARG A 186      36.923  10.334  48.723  1.00 28.15           H
ATOM   2980  HG2 ARG A 186      37.432   8.192  49.588  1.00 30.11           H
ATOM   2981  HG3 ARG A 186      36.554   7.580  48.410  1.00 30.11           H
ATOM   2982  HD2 ARG A 186      38.814   9.209  47.884  1.00 26.32           H
ATOM   2983  HD3 ARG A 186      38.909   7.617  47.916  1.00 26.32           H
ATOM   2984  HE  ARG A 186      37.063   8.450  46.215  1.00 26.50           H
ATOM   2985 HH11 ARG A 186      40.355   8.146  46.314  1.00 29.02           H
ATOM   2986 HH12 ARG A 186      40.544   8.015  44.843  1.00 29.02           H
ATOM   2987 HH21 ARG A 186      37.351   8.153  44.012  1.00 23.52           H
ATOM   2988 HH22 ARG A 186      38.722   8.019  43.447  1.00 23.52           H
ATOM   2989  N   ILE A 187      34.170  11.626  50.631  1.00 23.27           N
ATOM   2990  CA  ILE A 187      33.380  12.852  50.647  1.00 23.98           C
ATOM   2991  C   ILE A 187      34.308  14.001  50.253  1.00 24.65           C
ATOM   2992  O   ILE A 187      35.197  14.387  51.023  1.00 26.79           O
ATOM   2993  CB  ILE A 187      32.764  13.110  52.036  1.00 24.93           C
ATOM   2994  CG1 ILE A 187      31.883  11.929  52.529  1.00 25.11           C
ATOM   2995  CG2 ILE A 187      31.968  14.370  52.020  1.00 27.30           C
ATOM   2996  CD1 ILE A 187      30.591  11.759  51.835  1.00 26.03           C
ATOM   2997  H   ILE A 187      34.534  11.452  51.390  1.00 27.92           H
ATOM   2998  HA  ILE A 187      32.664  12.791  49.995  1.00 28.77           H
ATOM   2999  HB  ILE A 187      33.491  13.224  52.668  1.00 29.92           H
ATOM   3000 HG12 ILE A 187      32.383  11.106  52.416  1.00 30.13           H
ATOM   3001 HG13 ILE A 187      31.690  12.063  53.471  1.00 30.13           H
ATOM   3002 HG21 ILE A 187      31.590  14.515  52.901  1.00 32.76           H
ATOM   3003 HG22 ILE A 187      32.552  15.108  51.785  1.00 32.76           H
ATOM   3004 HG23 ILE A 187      31.259  14.286  51.364  1.00 32.76           H
ATOM   3005 HD11 ILE A 187      30.125  10.999  52.218  1.00 31.23           H
ATOM   3006 HD12 ILE A 187      30.063  12.564  51.950  1.00 31.23           H
ATOM   3007 HD13 ILE A 187      30.758  11.604  50.892  1.00 31.23           H
ATOM   3008  N   ASN A 188      34.085  14.594  49.083  1.00 24.69           N
ATOM   3009  CA  ASN A 188      35.085  15.511  48.540  1.00 27.35           C
ATOM   3010  C   ASN A 188      34.800  16.958  48.954  1.00 26.25           C
ATOM   3011  O   ASN A 188      34.683  17.869  48.132  1.00 25.86           O
ATOM   3012  CB  ASN A 188      35.192  15.385  47.029  1.00 23.19           C
ATOM   3013  CG  ASN A 188      36.381  16.153  46.506  1.00 27.34           C
ATOM   3014  OD1 ASN A 188      37.296  16.462  47.280  1.00 23.79           O
ATOM   3015  ND2 ASN A 188      36.373  16.493  45.219  1.00 25.45           N
ATOM   3016  H   ASN A 188      33.385  14.488  48.596  1.00 29.63           H
ATOM   3017  HA  ASN A 188      35.949  15.271  48.910  1.00 32.82           H
ATOM   3018  HB2 ASN A 188      35.303  14.451  46.791  1.00 27.83           H
ATOM   3019  HB3 ASN A 188      34.391  15.745  46.618  1.00 27.83           H
ATOM   3020 HD21 ASN A 188      37.034  16.931  44.886  1.00 30.54           H
ATOM   3021 HD22 ASN A 188      35.708  16.274  44.721  1.00 30.54           H
ATOM   3022  N   SER A 189      34.756  17.154  50.265  1.00 25.31           N
ATOM   3023  CA  SER A 189      34.728  18.475  50.858  1.00 25.55           C
ATOM   3024  C   SER A 189      35.474  18.429  52.174  1.00 25.14           C
ATOM   3025  O   SER A 189      35.854  17.366  52.671  1.00 22.86           O
ATOM   3026  CB  SER A 189      33.312  18.984  51.072  1.00 20.34           C
ATOM   3027  OG  SER A 189      32.416  17.905  51.145  1.00 34.28           O
ATOM   3028  H   SER A 189      34.741  16.518  50.844  1.00 30.37           H
ATOM   3029  HA  SER A 189      35.187  19.096  50.272  1.00 30.66           H
ATOM   3030  HB2 SER A 189      33.276  19.485  51.902  1.00 24.40           H
ATOM   3031  HB3 SER A 189      33.063  19.555  50.328  1.00 24.40           H
ATOM   3032  HG  SER A 189      31.634  18.188  51.263  1.00 41.13           H
ATOM   3033  N   THR A 190      35.683  19.610  52.731  1.00 29.03           N
ATOM   3034  CA  THR A 190      36.465  19.771  53.946  1.00 31.17           C
ATOM   3035  C   THR A 190      35.570  20.185  55.097  1.00 27.68           C
ATOM   3036  O   THR A 190      34.731  21.079  54.948  1.00 26.94           O
ATOM   3037  CB  THR A 190      37.563  20.792  53.740  1.00 34.13           C
ATOM   3038  OG1 THR A 190      38.330  20.383  52.610  1.00 33.45           O
ATOM   3039  CG2 THR A 190      38.456  20.906  54.995  1.00 33.78           C
ATOM   3040  H   THR A 190      35.375  20.349  52.418  1.00 34.83           H
ATOM   3041  HA  THR A 190      36.879  18.924  54.173  1.00 37.41           H
ATOM   3042  HB  THR A 190      37.167  21.660  53.565  1.00 40.96           H
ATOM   3043  HG1 THR A 190      38.950  20.932  52.469  1.00 40.14           H
ATOM   3044 HG21 THR A 190      39.154  21.563  54.847  1.00 40.54           H
ATOM   3045 HG22 THR A 190      37.922  21.179  55.758  1.00 40.54           H
ATOM   3046 HG23 THR A 190      38.866  20.048  55.189  1.00 40.54           H
ATOM   3047  N   TYR A 191      35.736  19.517  56.240  1.00 34.10           N
ATOM   3048  CA  TYR A 191      34.967  19.871  57.431  1.00 34.48           C
ATOM   3049  C   TYR A 191      35.841  19.739  58.672  1.00 33.38           C
ATOM   3050  O   TYR A 191      36.860  19.041  58.676  1.00 28.82           O
ATOM   3051  CB  TYR A 191      33.725  18.985  57.591  1.00 31.56           C
ATOM   3052  CG  TYR A 191      32.898  18.870  56.355  1.00 28.77           C
ATOM   3053  CD1 TYR A 191      33.276  18.025  55.338  1.00 29.91           C
ATOM   3054  CD2 TYR A 191      31.744  19.590  56.215  1.00 28.36           C
ATOM   3055  CE1 TYR A 191      32.521  17.897  54.207  1.00 32.70           C
ATOM   3056  CE2 TYR A 191      30.968  19.476  55.101  1.00 29.43           C
ATOM   3057  CZ  TYR A 191      31.378  18.632  54.088  1.00 34.03           C
ATOM   3058  OH  TYR A 191      30.647  18.486  52.949  1.00 34.59           O
ATOM   3059  H   TYR A 191      36.283  18.863  56.351  1.00 40.92           H
ATOM   3060  HA  TYR A 191      34.675  20.794  57.361  1.00 41.37           H
ATOM   3061  HB2 TYR A 191      34.009  18.092  57.840  1.00 37.88           H
ATOM   3062  HB3 TYR A 191      33.163  19.358  58.288  1.00 37.88           H
ATOM   3063  HD1 TYR A 191      34.058  17.529  55.423  1.00 35.89           H
ATOM   3064  HD2 TYR A 191      31.476  20.159  56.900  1.00 34.04           H
ATOM   3065  HE1 TYR A 191      32.788  17.327  53.523  1.00 39.24           H
ATOM   3066  HE2 TYR A 191      30.189  19.976  55.014  1.00 35.32           H
ATOM   3067  HH  TYR A 191      29.968  18.980  52.978  1.00 41.51           H
ATOM   3068  N   GLU A 192      35.415  20.411  59.735  1.00 34.42           N
ATOM   3069  CA  GLU A 192      36.074  20.268  61.027  1.00 35.53           C
ATOM   3070  C   GLU A 192      35.919  18.840  61.528  1.00 35.20           C
ATOM   3071  O   GLU A 192      34.815  18.296  61.515  1.00 35.63           O
ATOM   3072  CB  GLU A 192      35.483  21.260  62.038  1.00 37.81           C
ATOM   3073  CG  GLU A 192      36.178  21.280  63.411  1.00 44.07           C
ATOM   3074  CD  GLU A 192      35.514  22.261  64.398  1.00 48.59           C
ATOM   3075  OE1 GLU A 192      34.478  21.921  65.025  1.00 42.04           O
ATOM   3076  OE2 GLU A 192      36.037  23.385  64.516  1.00 55.40           O1-
ATOM   3077  H   GLU A 192      34.749  20.955  59.735  1.00 41.31           H
ATOM   3078  HA  GLU A 192      37.020  20.457  60.929  1.00 42.64           H
ATOM   3079  HB2 GLU A 192      35.544  22.153  61.666  1.00 45.37           H
ATOM   3080  HB3 GLU A 192      34.551  21.032  62.185  1.00 45.37           H
ATOM   3081  HG2 GLU A 192      36.138  20.391  63.798  1.00 52.89           H
ATOM   3082  HG3 GLU A 192      37.102  21.550  63.293  1.00 52.89           H
ATOM   3083  N   CYS A 193      37.027  18.236  61.968  1.00 37.01           N
ATOM   3084  CA  CYS A 193      37.067  16.852  62.422  1.00 37.86           C
ATOM   3085  C   CYS A 193      37.869  16.761  63.718  1.00 33.26           C
ATOM   3086  O   CYS A 193      38.776  17.553  63.947  1.00 33.85           O
ATOM   3087  CB  CYS A 193      37.701  15.931  61.372  1.00 40.08           C
ATOM   3088  SG  CYS A 193      36.724  15.844  59.849  1.00 32.44           S
ATOM   3089  H   CYS A 193      37.792  18.627  62.013  1.00 44.42           H
ATOM   3090  HA  CYS A 193      36.165  16.543  62.597  1.00 45.43           H
ATOM   3091  HB2 CYS A 193      38.582  16.268  61.145  1.00 48.10           H
ATOM   3092  HB3 CYS A 193      37.771  15.035  61.736  1.00 48.10           H
ATOM   3093  HG  CYS A 193      36.634  16.945  59.378  1.00 38.93           H
ATOM   3094  N   ASP A 194      37.503  15.804  64.570  1.00 32.96           N
ATOM   3095  CA  ASP A 194      38.319  15.428  65.715  1.00 33.27           C
ATOM   3096  C   ASP A 194      38.589  13.937  65.809  1.00 36.93           C
ATOM   3097  O   ASP A 194      39.212  13.513  66.776  1.00 37.63           O
ATOM   3098  CB  ASP A 194      37.652  15.877  67.018  1.00 28.57           C
ATOM   3099  CG  ASP A 194      36.292  15.301  67.201  1.00 38.14           C
ATOM   3100  OD1 ASP A 194      36.071  14.104  66.859  1.00 39.73           O
ATOM   3101  OD2 ASP A 194      35.435  16.057  67.724  1.00 35.33           O1-
ATOM   3102  H   ASP A 194      36.774  15.353  64.503  1.00 39.55           H
ATOM   3103  HA  ASP A 194      39.175  15.880  65.649  1.00 39.92           H
ATOM   3104  HB2 ASP A 194      38.200  15.595  67.767  1.00 34.29           H
ATOM   3105  HB3 ASP A 194      37.569  16.844  67.013  1.00 34.29           H
ATOM   3106  N   VAL A 195      38.111  13.128  64.860  1.00 38.90           N
ATOM   3107  CA  VAL A 195      38.360  11.694  64.854  1.00 34.81           C
ATOM   3108  C   VAL A 195      38.573  11.302  63.406  1.00 33.66           C
ATOM   3109  O   VAL A 195      37.892  11.816  62.513  1.00 29.38           O
ATOM   3110  CB  VAL A 195      37.201  10.893  65.503  1.00 39.87           C
ATOM   3111  CG1 VAL A 195      36.013  10.914  64.669  1.00 44.55           C
ATOM   3112  CG2 VAL A 195      37.529   9.475  65.687  1.00 41.03           C
ATOM   3113  H   VAL A 195      37.631  13.397  64.198  1.00 46.68           H
ATOM   3114  HA  VAL A 195      39.175  11.506  65.345  1.00 41.78           H
ATOM   3115  HB  VAL A 195      36.981  11.275  66.367  1.00 47.85           H
ATOM   3116 HG11 VAL A 195      35.312  10.405  65.106  1.00 53.46           H
ATOM   3117 HG12 VAL A 195      35.729  11.834  64.549  1.00 53.46           H
ATOM   3118 HG13 VAL A 195      36.225  10.517  63.810  1.00 53.46           H
ATOM   3119 HG21 VAL A 195      36.773   9.026  66.094  1.00 49.23           H
ATOM   3120 HG22 VAL A 195      37.721   9.081  64.821  1.00 49.23           H
ATOM   3121 HG23 VAL A 195      38.307   9.403  66.263  1.00 49.23           H
ATOM   3122  N   PHE A 196      39.523  10.391  63.181  1.00 32.38           N
ATOM   3123  CA  PHE A 196      40.047  10.101  61.860  1.00 30.70           C
ATOM   3124  C   PHE A 196      40.149   8.597  61.639  1.00 29.02           C
ATOM   3125  O   PHE A 196      40.299   7.809  62.572  1.00 30.92           O
ATOM   3126  CB  PHE A 196      41.438  10.769  61.623  1.00 34.99           C
ATOM   3127  CG  PHE A 196      41.474  12.197  62.054  1.00 30.63           C
ATOM   3128  CD1 PHE A 196      40.892  13.184  61.272  1.00 35.29           C
ATOM   3129  CD2 PHE A 196      41.963  12.539  63.290  1.00 32.53           C
ATOM   3130  CE1 PHE A 196      40.840  14.490  61.682  1.00 34.17           C
ATOM   3131  CE2 PHE A 196      41.930  13.829  63.706  1.00 32.97           C
ATOM   3132  CZ  PHE A 196      41.359  14.814  62.917  1.00 38.21           C
ATOM   3133  H   PHE A 196      39.885   9.918  63.801  1.00 38.86           H
ATOM   3134  HA  PHE A 196      39.434  10.455  61.198  1.00 36.84           H
ATOM   3135  HB2 PHE A 196      42.110  10.286  62.129  1.00 41.99           H
ATOM   3136  HB3 PHE A 196      41.647  10.735  60.677  1.00 41.99           H
ATOM   3137  HD1 PHE A 196      40.531  12.954  60.446  1.00 42.35           H
ATOM   3138  HD2 PHE A 196      42.336  11.887  63.837  1.00 39.04           H
ATOM   3139  HE1 PHE A 196      40.467  15.145  61.137  1.00 41.01           H
ATOM   3140  HE2 PHE A 196      42.282  14.053  64.537  1.00 39.57           H
ATOM   3141  HZ  PHE A 196      41.356  15.698  63.206  1.00 45.85           H
ATOM   3142  N   PHE A 197      40.053   8.221  60.379  1.00 32.16           N
ATOM   3143  CA  PHE A 197      40.214   6.867  59.937  1.00 29.61           C
ATOM   3144  C   PHE A 197      41.702   6.539  59.898  1.00 28.81           C
ATOM   3145  O   PHE A 197      42.495   7.348  59.433  1.00 32.94           O
ATOM   3146  CB  PHE A 197      39.582   6.667  58.534  1.00 24.12           C
ATOM   3147  CG  PHE A 197      39.364   5.231  58.169  1.00 24.74           C
ATOM   3148  CD1 PHE A 197      38.203   4.572  58.550  1.00 24.77           C
ATOM   3149  CD2 PHE A 197      40.331   4.524  57.480  1.00 20.40           C
ATOM   3150  CE1 PHE A 197      38.041   3.194  58.292  1.00 25.38           C
ATOM   3151  CE2 PHE A 197      40.149   3.189  57.177  1.00 26.37           C
ATOM   3152  CZ  PHE A 197      39.027   2.513  57.584  1.00 24.01           C
ATOM   3153  H   PHE A 197      39.887   8.767  59.735  1.00 38.60           H
ATOM   3154  HA  PHE A 197      39.780   6.266  60.563  1.00 35.53           H
ATOM   3155  HB2 PHE A 197      38.721   7.113  58.513  1.00 28.95           H
ATOM   3156  HB3 PHE A 197      40.170   7.057  57.868  1.00 28.95           H
ATOM   3157  HD1 PHE A 197      37.560   5.026  59.046  1.00 29.72           H
ATOM   3158  HD2 PHE A 197      41.113   4.953  57.214  1.00 24.48           H
ATOM   3159  HE1 PHE A 197      37.258   2.759  58.542  1.00 30.46           H
ATOM   3160  HE2 PHE A 197      40.815   2.731  56.716  1.00 31.65           H
ATOM   3161  HZ  PHE A 197      38.914   1.616  57.365  1.00 28.82           H
ATOM   3162  N   PRO A 198      42.094   5.366  60.352  1.00 26.52           N
ATOM   3163  CA  PRO A 198      43.505   5.003  60.322  1.00 32.68           C
ATOM   3164  C   PRO A 198      44.039   5.057  58.917  1.00 36.84           C
ATOM   3165  O   PRO A 198      43.328   4.770  57.946  1.00 29.92           O
ATOM   3166  CB  PRO A 198      43.516   3.569  60.856  1.00 32.03           C
ATOM   3167  CG  PRO A 198      42.262   3.430  61.580  1.00 38.82           C
ATOM   3168  CD  PRO A 198      41.267   4.237  60.800  1.00 33.82           C
ATOM   3169  HA  PRO A 198      44.027   5.580  60.901  1.00 39.22           H
ATOM   3170  HB2 PRO A 198      43.556   2.944  60.115  1.00 38.44           H
ATOM   3171  HB3 PRO A 198      44.272   3.446  61.451  1.00 38.44           H
ATOM   3172  HG2 PRO A 198      42.001   2.496  61.606  1.00 46.59           H
ATOM   3173  HG3 PRO A 198      42.363   3.784  62.478  1.00 46.59           H
ATOM   3174  HD2 PRO A 198      40.934   3.733  60.042  1.00 40.59           H
ATOM   3175  HD3 PRO A 198      40.548   4.545  61.375  1.00 40.59           H
ATOM   3176  N   GLU A 199      45.319   5.399  58.828  1.00 37.75           N
ATOM   3177  CA  GLU A 199      46.012   5.406  57.550  1.00 41.17           C
ATOM   3178  C   GLU A 199      46.087   3.982  57.034  1.00 42.40           C
ATOM   3179  O   GLU A 199      46.596   3.102  57.723  1.00 41.78           O
ATOM   3180  CB  GLU A 199      47.408   5.993  57.696  1.00 43.96           C
ATOM   3181  CG  GLU A 199      48.176   5.994  56.390  1.00 52.04           C
ATOM   3182  CD  GLU A 199      49.333   6.948  56.415  1.00 55.24           C
ATOM   3183  OE1 GLU A 199      49.970   7.039  57.489  1.00 51.92           O
ATOM   3184  OE2 GLU A 199      49.559   7.632  55.374  1.00 58.27           O1-
ATOM   3185  H   GLU A 199      45.808   5.632  59.496  1.00 45.29           H
ATOM   3186  HA  GLU A 199      45.515   5.941  56.912  1.00 49.41           H
ATOM   3187  HB2 GLU A 199      47.336   6.910  58.003  1.00 52.75           H
ATOM   3188  HB3 GLU A 199      47.908   5.466  58.339  1.00 52.75           H
ATOM   3189  HG2 GLU A 199      48.522   5.103  56.224  1.00 62.45           H
ATOM   3190  HG3 GLU A 199      47.580   6.259  55.672  1.00 62.45           H
ATOM   3191  N   ILE A 200      45.574   3.742  55.840  1.00 42.46           N
ATOM   3192  CA  ILE A 200      45.592   2.391  55.306  1.00 43.75           C
ATOM   3193  C   ILE A 200      46.985   2.106  54.775  1.00 50.82           C
ATOM   3194  O   ILE A 200      47.534   2.882  53.977  1.00 46.16           O
ATOM   3195  CB  ILE A 200      44.528   2.204  54.216  1.00 40.11           C
ATOM   3196  CG1 ILE A 200      43.131   2.366  54.820  1.00 43.57           C
ATOM   3197  CG2 ILE A 200      44.661   0.810  53.582  1.00 40.32           C
ATOM   3198  CD1 ILE A 200      41.973   2.447  53.824  1.00 39.40           C
ATOM   3199  H   ILE A 200      45.215   4.331  55.326  1.00 50.95           H
ATOM   3200  HA  ILE A 200      45.405   1.763  56.021  1.00 52.49           H
ATOM   3201  HB  ILE A 200      44.656   2.878  53.529  1.00 48.14           H
ATOM   3202 HG12 ILE A 200      42.960   1.607  55.401  1.00 52.28           H
ATOM   3203 HG13 ILE A 200      43.118   3.182  55.345  1.00 52.28           H
ATOM   3204 HG21 ILE A 200      43.982   0.709  52.896  1.00 48.38           H
ATOM   3205 HG22 ILE A 200      45.543   0.725  53.189  1.00 48.38           H
ATOM   3206 HG23 ILE A 200      44.538   0.138  54.270  1.00 48.38           H
ATOM   3207 HD11 ILE A 200      41.142   2.547  54.314  1.00 47.28           H
ATOM   3208 HD12 ILE A 200      42.110   3.211  53.243  1.00 47.28           H
ATOM   3209 HD13 ILE A 200      41.952   1.632  53.299  1.00 47.28           H
ATOM   3210  N   ASN A 201      47.560   0.994  55.239  1.00 54.20           N
ATOM   3211  CA  ASN A 201      48.826   0.483  54.723  1.00 55.38           C
ATOM   3212  C   ASN A 201      48.602   0.009  53.300  1.00 48.26           C
ATOM   3213  O   ASN A 201      47.937  -1.010  53.090  1.00 47.60           O
ATOM   3214  CB  ASN A 201      49.313  -0.664  55.609  1.00 57.17           C
ATOM   3215  CG  ASN A 201      50.759  -1.049  55.355  1.00 57.47           C
ATOM   3216  OD1 ASN A 201      51.225  -1.147  54.208  1.00 59.12           O
ATOM   3217  ND2 ASN A 201      51.489  -1.253  56.439  1.00 61.03           N
ATOM   3218  H   ASN A 201      47.227   0.510  55.867  1.00 65.04           H
ATOM   3219  HA  ASN A 201      49.493   1.187  54.721  1.00 66.45           H
ATOM   3220  HB2 ASN A 201      49.234  -0.398  56.539  1.00 68.61           H
ATOM   3221  HB3 ASN A 201      48.763  -1.446  55.442  1.00 68.61           H
ATOM   3222 HD21 ASN A 201      52.316  -1.473  56.365  1.00 73.24           H
ATOM   3223 HD22 ASN A 201      51.135  -1.164  57.217  1.00 73.24           H
ATOM   3224  N   GLU A 202      49.155   0.731  52.323  1.00 50.77           N
ATOM   3225  CA  GLU A 202      48.966   0.359  50.920  1.00 51.32           C
ATOM   3226  C   GLU A 202      49.549  -1.009  50.592  1.00 53.09           C
ATOM   3227  O   GLU A 202      49.145  -1.633  49.600  1.00 48.32           O
ATOM   3228  CB  GLU A 202      49.597   1.406  50.030  1.00 54.96           C
ATOM   3229  CG  GLU A 202      49.159   1.277  48.583  1.00 66.92           C
ATOM   3230  CD  GLU A 202      49.932   2.225  47.694  1.00 75.49           C
ATOM   3231  OE1 GLU A 202      50.175   3.362  48.169  1.00 82.35           O
ATOM   3232  OE2 GLU A 202      50.300   1.849  46.550  1.00 76.47           O1-
ATOM   3233  H   GLU A 202      49.638   1.432  52.443  1.00 60.92           H
ATOM   3234  HA  GLU A 202      48.016   0.333  50.726  1.00 61.58           H
ATOM   3235  HB2 GLU A 202      49.340   2.286  50.345  1.00 65.95           H
ATOM   3236  HB3 GLU A 202      50.562   1.309  50.062  1.00 65.95           H
ATOM   3237  HG2 GLU A 202      49.322   0.371  48.277  1.00 80.30           H
ATOM   3238  HG3 GLU A 202      48.216   1.492  48.513  1.00 80.30           H
ATOM   3239  N   ASN A 203      50.500  -1.485  51.398  1.00 56.33           N
ATOM   3240  CA  ASN A 203      51.053  -2.822  51.195  1.00 55.89           C
ATOM   3241  C   ASN A 203      50.125  -3.915  51.664  1.00 51.71           C
ATOM   3242  O   ASN A 203      50.334  -5.065  51.291  1.00 48.52           O
ATOM   3243  CB  ASN A 203      52.372  -3.013  51.942  1.00 56.59           C
ATOM   3244  CG  ASN A 203      53.502  -2.216  51.349  1.00 61.95           C
ATOM   3245  OD1 ASN A 203      53.901  -2.450  50.205  1.00 57.98           O
ATOM   3246  ND2 ASN A 203      54.046  -1.270  52.130  1.00 67.22           N
ATOM   3247  H   ASN A 203      50.839  -1.057  52.062  1.00 67.60           H
ATOM   3248  HA  ASN A 203      51.220  -2.955  50.249  1.00 67.07           H
ATOM   3249  HB2 ASN A 203      52.257  -2.731  52.863  1.00 67.90           H
ATOM   3250  HB3 ASN A 203      52.618  -3.951  51.911  1.00 67.90           H
ATOM   3251 HD21 ASN A 203      54.694  -0.789  51.835  1.00 80.66           H
ATOM   3252 HD22 ASN A 203      53.745  -1.145  52.927  1.00 80.66           H
ATOM   3253  N   GLU A 204      49.151  -3.590  52.507  1.00 54.76           N
ATOM   3254  CA  GLU A 204      48.182  -4.562  52.987  1.00 54.81           C
ATOM   3255  C   GLU A 204      46.846  -4.458  52.266  1.00 48.33           C
ATOM   3256  O   GLU A 204      46.129  -5.462  52.172  1.00 48.46           O
ATOM   3257  CB  GLU A 204      47.960  -4.378  54.499  1.00 53.19           C
ATOM   3258  CG  GLU A 204      49.111  -4.788  55.402  1.00 58.21           C
ATOM   3259  CD  GLU A 204      48.853  -4.374  56.844  1.00 68.74           C
ATOM   3260  OE1 GLU A 204      47.765  -4.724  57.386  1.00 65.86           O
ATOM   3261  OE2 GLU A 204      49.720  -3.655  57.416  1.00 67.99           O1-
ATOM   3262  H   GLU A 204      49.030  -2.798  52.820  1.00 65.71           H
ATOM   3263  HA  GLU A 204      48.532  -5.455  52.842  1.00 65.77           H
ATOM   3264  HB2 GLU A 204      47.782  -3.440  54.667  1.00 63.83           H
ATOM   3265  HB3 GLU A 204      47.188  -4.904  54.759  1.00 63.83           H
ATOM   3266  HG2 GLU A 204      49.212  -5.753  55.375  1.00 69.85           H
ATOM   3267  HG3 GLU A 204      49.925  -4.355  55.102  1.00 69.85           H
ATOM   3268  N   TYR A 205      46.486  -3.266  51.782  1.00 44.45           N
ATOM   3269  CA  TYR A 205      45.205  -3.037  51.115  1.00 47.35           C
ATOM   3270  C   TYR A 205      45.430  -2.321  49.800  1.00 43.46           C
ATOM   3271  O   TYR A 205      46.134  -1.303  49.748  1.00 47.29           O
ATOM   3272  CB  TYR A 205      44.225  -2.223  51.978  1.00 36.43           C
ATOM   3273  CG  TYR A 205      43.695  -3.043  53.098  1.00 40.98           C
ATOM   3274  CD1 TYR A 205      42.646  -3.929  52.899  1.00 45.28           C
ATOM   3275  CD2 TYR A 205      44.271  -2.989  54.350  1.00 42.00           C
ATOM   3276  CE1 TYR A 205      42.183  -4.708  53.928  1.00 39.79           C
ATOM   3277  CE2 TYR A 205      43.818  -3.766  55.368  1.00 39.84           C
ATOM   3278  CZ  TYR A 205      42.781  -4.620  55.155  1.00 40.67           C
ATOM   3279  OH  TYR A 205      42.329  -5.398  56.193  1.00 48.69           O
ATOM   3280  H   TYR A 205      46.977  -2.562  51.831  1.00 53.34           H
ATOM   3281  HA  TYR A 205      44.793  -3.894  50.923  1.00 56.82           H
ATOM   3282  HB2 TYR A 205      44.686  -1.456  52.352  1.00 43.72           H
ATOM   3283  HB3 TYR A 205      43.478  -1.934  51.431  1.00 43.72           H
ATOM   3284  HD1 TYR A 205      42.247  -3.989  52.060  1.00 54.34           H
ATOM   3285  HD2 TYR A 205      44.985  -2.412  54.499  1.00 50.39           H
ATOM   3286  HE1 TYR A 205      41.476  -5.296  53.791  1.00 47.75           H
ATOM   3287  HE2 TYR A 205      44.213  -3.712  56.208  1.00 47.81           H
ATOM   3288  HH  TYR A 205      41.687  -5.875  55.935  1.00 58.43           H
ATOM   3289  N   GLN A 206      44.836  -2.865  48.753  1.00 34.06           N
ATOM   3290  CA  GLN A 206      44.804  -2.242  47.442  1.00 40.35           C
ATOM   3291  C   GLN A 206      43.375  -1.933  47.027  1.00 32.94           C
ATOM   3292  O   GLN A 206      42.463  -2.717  47.276  1.00 33.48           O
ATOM   3293  CB  GLN A 206      45.419  -3.146  46.401  1.00 46.64           C
ATOM   3294  CG  GLN A 206      46.953  -3.183  46.400  1.00 57.31           C
ATOM   3295  CD  GLN A 206      47.482  -4.249  45.440  1.00 63.90           C
ATOM   3296  OE1 GLN A 206      46.698  -4.944  44.766  1.00 63.32           O
ATOM   3297  NE2 GLN A 206      48.809  -4.392  45.379  1.00 66.85           N
ATOM   3298  H   GLN A 206      44.430  -3.622  48.778  1.00 40.87           H
ATOM   3299  HA  GLN A 206      45.306  -1.412  47.465  1.00 48.42           H
ATOM   3300  HB2 GLN A 206      45.105  -4.051  46.553  1.00 55.97           H
ATOM   3301  HB3 GLN A 206      45.133  -2.846  45.524  1.00 55.97           H
ATOM   3302  HG2 GLN A 206      47.295  -2.321  46.117  1.00 68.78           H
ATOM   3303  HG3 GLN A 206      47.269  -3.394  47.293  1.00 68.78           H
ATOM   3304 HE21 GLN A 206      49.318  -3.898  45.865  1.00 80.22           H
ATOM   3305 HE22 GLN A 206      49.154  -4.979  44.853  1.00 80.22           H
ATOM   3306  N   ILE A 207      43.209  -0.795  46.368  1.00 31.34           N
ATOM   3307  CA  ILE A 207      41.961  -0.440  45.706  1.00 34.01           C
ATOM   3308  C   ILE A 207      41.739  -1.327  44.489  1.00 30.69           C
ATOM   3309  O   ILE A 207      42.585  -1.395  43.596  1.00 33.15           O
ATOM   3310  CB  ILE A 207      41.988   1.045  45.297  1.00 31.29           C
ATOM   3311  CG1 ILE A 207      42.270   1.953  46.495  1.00 26.90           C
ATOM   3312  CG2 ILE A 207      40.661   1.450  44.663  1.00 29.28           C
ATOM   3313  CD1 ILE A 207      42.410   3.478  46.204  1.00 32.17           C
ATOM   3314  H   ILE A 207      43.821  -0.196  46.288  1.00 37.61           H
ATOM   3315  HA  ILE A 207      41.222  -0.574  46.320  1.00 40.81           H
ATOM   3316  HB  ILE A 207      42.693   1.171  44.643  1.00 37.55           H
ATOM   3317 HG12 ILE A 207      41.544   1.849  47.131  1.00 32.28           H
ATOM   3318 HG13 ILE A 207      43.099   1.663  46.906  1.00 32.28           H
ATOM   3319 HG21 ILE A 207      40.703   2.387  44.416  1.00 35.14           H
ATOM   3320 HG22 ILE A 207      40.508   0.906  43.875  1.00 35.14           H
ATOM   3321 HG23 ILE A 207      39.948   1.310  45.306  1.00 35.14           H
ATOM   3322 HD11 ILE A 207      42.586   3.944  47.036  1.00 38.60           H
ATOM   3323 HD12 ILE A 207      43.146   3.615  45.586  1.00 38.60           H
ATOM   3324 HD13 ILE A 207      41.584   3.802  45.812  1.00 38.60           H
ATOM   3325  N   ILE A 208      40.566  -1.963  44.425  1.00 30.27           N
ATOM   3326  CA  ILE A 208      40.170  -2.821  43.303  1.00 32.91           C
ATOM   3327  C   ILE A 208      39.029  -2.251  42.498  1.00 29.58           C
ATOM   3328  O   ILE A 208      38.717  -2.809  41.436  1.00 34.57           O
ATOM   3329  CB  ILE A 208      39.759  -4.246  43.748  1.00 31.21           C
ATOM   3330  CG1 ILE A 208      38.638  -4.155  44.781  1.00 37.09           C
ATOM   3331  CG2 ILE A 208      40.905  -4.980  44.266  1.00 40.18           C
ATOM   3332  CD1 ILE A 208      37.963  -5.452  45.079  1.00 47.17           C
ATOM   3333  H   ILE A 208      39.965  -1.911  45.039  1.00 36.33           H
ATOM   3334  HA  ILE A 208      40.929  -2.912  42.707  1.00 39.49           H
ATOM   3335  HB  ILE A 208      39.420  -4.720  42.973  1.00 37.45           H
ATOM   3336 HG12 ILE A 208      39.008  -3.819  45.612  1.00 44.51           H
ATOM   3337 HG13 ILE A 208      37.962  -3.541  44.453  1.00 44.51           H
ATOM   3338 HG21 ILE A 208      40.616  -5.866  44.536  1.00 48.21           H
ATOM   3339 HG22 ILE A 208      41.577  -5.048  43.570  1.00 48.21           H
ATOM   3340 HG23 ILE A 208      41.266  -4.503  45.030  1.00 48.21           H
ATOM   3341 HD11 ILE A 208      37.270  -5.303  45.741  1.00 56.60           H
ATOM   3342 HD12 ILE A 208      37.572  -5.799  44.262  1.00 56.60           H
ATOM   3343 HD13 ILE A 208      38.620  -6.077  45.424  1.00 56.60           H
ATOM   3344  N   SER A 209      38.335  -1.244  43.000  1.00 31.17           N
ATOM   3345  CA  SER A 209      37.161  -0.729  42.318  1.00 26.94           C
ATOM   3346  C   SER A 209      36.884   0.680  42.754  1.00 25.57           C
ATOM   3347  O   SER A 209      37.018   1.029  43.927  1.00 27.14           O
ATOM   3348  CB  SER A 209      35.918  -1.546  42.571  1.00 30.01           C
ATOM   3349  OG  SER A 209      36.018  -2.786  41.920  1.00 37.55           O
ATOM   3350  H   SER A 209      38.522  -0.840  43.736  1.00 37.40           H
ATOM   3351  HA  SER A 209      37.328  -0.722  41.363  1.00 32.32           H
ATOM   3352  HB2 SER A 209      35.822  -1.693  43.524  1.00 36.01           H
ATOM   3353  HB3 SER A 209      35.148  -1.067  42.227  1.00 36.01           H
ATOM   3354  HG  SER A 209      36.684  -3.209  42.208  1.00 45.07           H
ATOM   3355  N   VAL A 210      36.385   1.427  41.793  1.00 22.30           N
ATOM   3356  CA  VAL A 210      36.127   2.854  41.867  1.00 25.89           C
ATOM   3357  C   VAL A 210      34.766   3.088  41.213  1.00 26.84           C
ATOM   3358  O   VAL A 210      34.504   2.571  40.123  1.00 25.92           O
ATOM   3359  CB  VAL A 210      37.257   3.617  41.130  1.00 31.84           C
ATOM   3360  CG1 VAL A 210      37.094   5.128  41.176  1.00 38.97           C
ATOM   3361  CG2 VAL A 210      38.556   3.262  41.745  1.00 32.13           C
ATOM   3362  H   VAL A 210      36.171   1.102  41.026  1.00 26.76           H
ATOM   3363  HA  VAL A 210      36.094   3.144  42.792  1.00 31.07           H
ATOM   3364  HB  VAL A 210      37.275   3.341  40.200  1.00 38.21           H
ATOM   3365 HG11 VAL A 210      37.831   5.540  40.698  1.00 46.76           H
ATOM   3366 HG12 VAL A 210      36.252   5.368  40.758  1.00 46.76           H
ATOM   3367 HG13 VAL A 210      37.097   5.417  42.102  1.00 46.76           H
ATOM   3368 HG21 VAL A 210      39.264   3.739  41.283  1.00 38.55           H
ATOM   3369 HG22 VAL A 210      38.541   3.516  42.681  1.00 38.55           H
ATOM   3370 HG23 VAL A 210      38.694   2.306  41.662  1.00 38.55           H
ATOM   3371  N   SER A 211      33.887   3.850  41.868  1.00 27.61           N
ATOM   3372  CA  SER A 211      32.531   4.017  41.380  1.00 26.20           C
ATOM   3373  C   SER A 211      32.432   5.263  40.528  1.00 20.46           C
ATOM   3374  O   SER A 211      33.396   5.992  40.357  1.00 19.90           O
ATOM   3375  CB  SER A 211      31.539   4.149  42.527  1.00 26.47           C
ATOM   3376  OG  SER A 211      31.563   5.480  43.050  1.00 25.09           O
ATOM   3377  H   SER A 211      34.057   4.277  42.595  1.00 33.13           H
ATOM   3378  HA  SER A 211      32.282   3.251  40.840  1.00 31.44           H
ATOM   3379  HB2 SER A 211      30.648   3.951  42.199  1.00 31.76           H
ATOM   3380  HB3 SER A 211      31.782   3.526  43.230  1.00 31.76           H
ATOM   3381  HG  SER A 211      31.356   6.029  42.449  1.00 30.11           H
ATOM   3382  N   ASP A 212      31.218   5.524  40.052  1.00 23.69           N
ATOM   3383  CA  ASP A 212      30.848   6.787  39.424  1.00 20.98           C
ATOM   3384  C   ASP A 212      30.940   7.871  40.483  1.00 22.34           C
ATOM   3385  O   ASP A 212      31.010   7.570  41.680  1.00 24.51           O
ATOM   3386  CB  ASP A 212      29.428   6.655  38.847  1.00 24.73           C
ATOM   3387  CG  ASP A 212      29.013   7.764  37.876  1.00 24.14           C
ATOM   3388  OD1 ASP A 212      29.843   8.606  37.471  1.00 18.03           O
ATOM   3389  OD2 ASP A 212      27.784   7.805  37.560  1.00 19.15           O1-
ATOM   3390  H   ASP A 212      30.569   4.961  40.083  1.00 28.42           H
ATOM   3391  HA  ASP A 212      31.465   6.995  38.704  1.00 25.18           H
ATOM   3392  HB2 ASP A 212      29.367   5.812  38.371  1.00 29.68           H
ATOM   3393  HB3 ASP A 212      28.796   6.659  39.583  1.00 29.68           H
ATOM   3394  N   VAL A 213      31.003   9.158  40.035  1.00 20.16           N
ATOM   3395  CA  VAL A 213      31.020  10.320  40.937  1.00 20.29           C
ATOM   3396  C   VAL A 213      29.614  10.881  40.994  1.00 17.23           C
ATOM   3397  O   VAL A 213      28.893  10.905  39.980  1.00 17.02           O
ATOM   3398  CB  VAL A 213      32.016  11.416  40.476  1.00 21.34           C
ATOM   3399  CG1 VAL A 213      31.968  12.732  41.378  1.00 19.06           C
ATOM   3400  CG2 VAL A 213      33.389  10.900  40.428  1.00 22.76           C
ATOM   3401  H   VAL A 213      31.037   9.372  39.203  1.00 24.20           H
ATOM   3402  HA  VAL A 213      31.272  10.032  41.828  1.00 24.35           H
ATOM   3403  HB  VAL A 213      31.777  11.680  39.574  1.00 25.61           H
ATOM   3404 HG11 VAL A 213      32.611  13.372  41.036  1.00 22.87           H
ATOM   3405 HG12 VAL A 213      31.074  13.108  41.340  1.00 22.87           H
ATOM   3406 HG13 VAL A 213      32.189  12.496  42.292  1.00 22.87           H
ATOM   3407 HG21 VAL A 213      33.983  11.610  40.137  1.00 27.31           H
ATOM   3408 HG22 VAL A 213      33.643  10.597  41.313  1.00 27.31           H
ATOM   3409 HG23 VAL A 213      33.425  10.160  39.801  1.00 27.31           H
ATOM   3410  N   TYR A 214      29.231  11.357  42.162  1.00 16.92           N
ATOM   3411  CA  TYR A 214      27.874  11.858  42.404  1.00 19.80           C
ATOM   3412  C   TYR A 214      27.959  13.179  43.130  1.00 16.83           C
ATOM   3413  O   TYR A 214      29.015  13.568  43.640  1.00 19.81           O
ATOM   3414  CB  TYR A 214      27.013  10.932  43.261  1.00 21.42           C
ATOM   3415  CG  TYR A 214      26.912   9.531  42.725  1.00 17.33           C
ATOM   3416  CD1 TYR A 214      27.852   8.593  43.062  1.00 22.94           C
ATOM   3417  CD2 TYR A 214      25.878   9.147  41.920  1.00 21.18           C
ATOM   3418  CE1 TYR A 214      27.766   7.315  42.611  1.00 20.20           C
ATOM   3419  CE2 TYR A 214      25.796   7.879  41.441  1.00 23.12           C
ATOM   3420  CZ  TYR A 214      26.720   6.974  41.787  1.00 22.06           C
ATOM   3421  OH  TYR A 214      26.617   5.720  41.266  1.00 30.57           O
ATOM   3422  H   TYR A 214      29.744  11.406  42.851  1.00 20.31           H
ATOM   3423  HA  TYR A 214      27.425  12.000  41.556  1.00 23.77           H
ATOM   3424  HB2 TYR A 214      27.396  10.883  44.150  1.00 25.70           H
ATOM   3425  HB3 TYR A 214      26.115  11.296  43.309  1.00 25.70           H
ATOM   3426  HD1 TYR A 214      28.555   8.832  43.622  1.00 27.53           H
ATOM   3427  HD2 TYR A 214      25.232   9.770  41.677  1.00 25.41           H
ATOM   3428  HE1 TYR A 214      28.418   6.690  42.832  1.00 24.24           H
ATOM   3429  HE2 TYR A 214      25.092   7.636  40.884  1.00 27.74           H
ATOM   3430  HH  TYR A 214      25.931   5.664  40.786  1.00 36.69           H
ATOM   3431  N   THR A 215      26.850  13.888  43.107  1.00 19.53           N
ATOM   3432  CA  THR A 215      26.653  15.070  43.935  1.00 25.22           C
ATOM   3433  C   THR A 215      25.517  14.868  44.927  1.00 21.22           C
ATOM   3434  O   THR A 215      24.462  14.324  44.590  1.00 19.60           O
ATOM   3435  CB  THR A 215      26.351  16.337  43.068  1.00 27.30           C
ATOM   3436  OG1 THR A 215      27.567  16.845  42.502  1.00 24.91           O
ATOM   3437  CG2 THR A 215      25.816  17.434  43.899  1.00 21.05           C
ATOM   3438  H   THR A 215      26.175  13.704  42.607  1.00 23.43           H
ATOM   3439  HA  THR A 215      27.464  15.239  44.440  1.00 30.27           H
ATOM   3440  HB  THR A 215      25.715  16.125  42.367  1.00 32.77           H
ATOM   3441  HG1 THR A 215      27.924  16.260  42.016  1.00 29.89           H
ATOM   3442 HG21 THR A 215      25.635  18.210  43.346  1.00 25.26           H
ATOM   3443 HG22 THR A 215      24.993  17.153  44.328  1.00 25.26           H
ATOM   3444 HG23 THR A 215      26.461  17.677  44.582  1.00 25.26           H
ATOM   3445  N   SER A 216      25.734  15.309  46.161  1.00 25.65           N
ATOM   3446  CA  SER A 216      24.697  15.164  47.170  1.00 24.03           C
ATOM   3447  C   SER A 216      24.990  16.143  48.266  1.00 21.93           C
ATOM   3448  O   SER A 216      26.143  16.279  48.689  1.00 25.26           O
ATOM   3449  CB  SER A 216      24.651  13.737  47.722  1.00 27.79           C
ATOM   3450  OG  SER A 216      23.464  13.477  48.461  1.00 23.88           O
ATOM   3451  H   SER A 216      26.456  15.687  46.434  1.00 30.78           H
ATOM   3452  HA  SER A 216      23.833  15.377  46.784  1.00 28.83           H
ATOM   3453  HB2 SER A 216      24.696  13.115  46.979  1.00 33.34           H
ATOM   3454  HB3 SER A 216      25.415  13.605  48.305  1.00 33.34           H
ATOM   3455  HG  SER A 216      23.410  14.004  49.113  1.00 28.65           H
ATOM   3456  N   ASN A 217      23.960  16.843  48.708  1.00 23.93           N
ATOM   3457  CA  ASN A 217      24.119  17.808  49.782  1.00 22.75           C
ATOM   3458  C   ASN A 217      25.303  18.733  49.537  1.00 26.68           C
ATOM   3459  O   ASN A 217      26.101  19.008  50.430  1.00 28.17           O
ATOM   3460  CB  ASN A 217      24.269  17.081  51.118  1.00 25.88           C
ATOM   3461  CG  ASN A 217      23.113  16.147  51.383  1.00 26.91           C
ATOM   3462  OD1 ASN A 217      23.175  14.925  51.173  1.00 26.57           O
ATOM   3463  ND2 ASN A 217      22.026  16.730  51.807  1.00 27.50           N
ATOM   3464  H   ASN A 217      23.159  16.780  48.404  1.00 28.72           H
ATOM   3465  HA  ASN A 217      23.320  18.356  49.830  1.00 27.31           H
ATOM   3466  HB2 ASN A 217      25.085  16.556  51.106  1.00 31.06           H
ATOM   3467  HB3 ASN A 217      24.302  17.733  51.835  1.00 31.06           H
ATOM   3468 HD21 ASN A 217      21.326  16.262  51.979  1.00 33.00           H
ATOM   3469 HD22 ASN A 217      22.010  17.584  51.915  1.00 33.00           H
ATOM   3470  N   ASN A 218      25.404  19.238  48.310  1.00 28.64           N
ATOM   3471  CA  ASN A 218      26.408  20.238  47.941  1.00 29.02           C
ATOM   3472  C   ASN A 218      27.813  19.697  48.052  1.00 22.89           C
ATOM   3473  O   ASN A 218      28.748  20.431  48.327  1.00 26.19           O
ATOM   3474  CB  ASN A 218      26.265  21.531  48.770  1.00 35.18           C
ATOM   3475  CG  ASN A 218      24.837  22.107  48.719  1.00 46.20           C
ATOM   3476  OD1 ASN A 218      24.221  22.163  47.635  1.00 48.82           O
ATOM   3477  ND2 ASN A 218      24.298  22.542  49.894  1.00 44.66           N
ATOM   3478  H   ASN A 218      24.891  19.013  47.658  1.00 34.37           H
ATOM   3479  HA  ASN A 218      26.267  20.477  47.011  1.00 34.83           H
ATOM   3480  HB2 ASN A 218      26.480  21.339  49.696  1.00 42.21           H
ATOM   3481  HB3 ASN A 218      26.873  22.201  48.419  1.00 42.21           H
ATOM   3482 HD21 ASN A 218      23.503  22.870  49.907  1.00 53.59           H
ATOM   3483 HD22 ASN A 218      24.753  22.488  50.622  1.00 53.59           H
ATOM   3484  N   THR A 219      28.012  18.417  47.821  1.00 26.49           N
ATOM   3485  CA  THR A 219      29.378  17.968  47.660  1.00 24.92           C
ATOM   3486  C   THR A 219      29.394  16.816  46.679  1.00 27.34           C
ATOM   3487  O   THR A 219      28.402  16.086  46.531  1.00 21.42           O
ATOM   3488  CB  THR A 219      30.002  17.531  48.977  1.00 25.71           C
ATOM   3489  OG1 THR A 219      31.337  17.042  48.732  1.00 26.77           O
ATOM   3490  CG2 THR A 219      29.134  16.460  49.659  1.00 24.91           C
ATOM   3491  H   THR A 219      27.405  17.811  47.755  1.00 31.78           H
ATOM   3492  HA  THR A 219      29.913  18.690  47.294  1.00 29.90           H
ATOM   3493  HB  THR A 219      30.052  18.296  49.571  1.00 30.85           H
ATOM   3494  HG1 THR A 219      31.690  16.797  49.454  1.00 32.12           H
ATOM   3495 HG21 THR A 219      29.541  16.188  50.497  1.00 29.89           H
ATOM   3496 HG22 THR A 219      28.250  16.815  49.838  1.00 29.89           H
ATOM   3497 HG23 THR A 219      29.052  15.684  49.082  1.00 29.89           H
ATOM   3498  N   THR A 220      30.521  16.685  45.981  1.00 22.22           N
ATOM   3499  CA  THR A 220      30.722  15.445  45.262  1.00 26.93           C
ATOM   3500  C   THR A 220      31.257  14.363  46.198  1.00 24.49           C
ATOM   3501  O   THR A 220      31.822  14.632  47.264  1.00 21.24           O
ATOM   3502  CB  THR A 220      31.674  15.624  44.070  1.00 23.26           C
ATOM   3503  OG1 THR A 220      32.900  16.191  44.492  1.00 24.97           O
ATOM   3504  CG2 THR A 220      31.035  16.514  43.066  1.00 25.68           C
ATOM   3505  H   THR A 220      31.149  17.268  45.913  1.00 26.67           H
ATOM   3506  HA  THR A 220      29.868  15.143  44.916  1.00 32.32           H
ATOM   3507  HB  THR A 220      31.841  14.762  43.656  1.00 27.92           H
ATOM   3508  HG1 THR A 220      33.415  16.285  43.835  1.00 29.96           H
ATOM   3509 HG21 THR A 220      31.626  16.635  42.306  1.00 30.82           H
ATOM   3510 HG22 THR A 220      30.203  16.122  42.758  1.00 30.82           H
ATOM   3511 HG23 THR A 220      30.848  17.379  43.461  1.00 30.82           H
ATOM   3512  N   LEU A 221      31.029  13.129  45.788  1.00 18.82           N
ATOM   3513  CA  LEU A 221      31.526  11.976  46.505  1.00 21.83           C
ATOM   3514  C   LEU A 221      31.580  10.844  45.504  1.00 19.39           C
ATOM   3515  O   LEU A 221      30.917  10.884  44.479  1.00 21.34           O
ATOM   3516  CB  LEU A 221      30.612  11.565  47.676  1.00 25.33           C
ATOM   3517  CG  LEU A 221      29.161  11.175  47.339  1.00 22.25           C
ATOM   3518  CD1 LEU A 221      28.431  10.638  48.554  1.00 24.70           C
ATOM   3519  CD2 LEU A 221      28.332  12.377  46.835  1.00 24.96           C
ATOM   3520  H   LEU A 221      30.579  12.931  45.082  1.00 22.59           H
ATOM   3521  HA  LEU A 221      32.419  12.148  46.841  1.00 26.20           H
ATOM   3522  HB2 LEU A 221      31.016  10.801  48.118  1.00 30.39           H
ATOM   3523  HB3 LEU A 221      30.569  12.307  48.299  1.00 30.39           H
ATOM   3524  HG  LEU A 221      29.161  10.490  46.652  1.00 26.69           H
ATOM   3525 HD11 LEU A 221      27.524  10.405  48.299  1.00 29.64           H
ATOM   3526 HD12 LEU A 221      28.895   9.851  48.879  1.00 29.64           H
ATOM   3527 HD13 LEU A 221      28.416  11.322  49.242  1.00 29.64           H
ATOM   3528 HD21 LEU A 221      27.431  12.077  46.638  1.00 29.95           H
ATOM   3529 HD22 LEU A 221      28.312  13.058  47.525  1.00 29.95           H
ATOM   3530 HD23 LEU A 221      28.746  12.731  46.032  1.00 29.95           H
ATOM   3531  N   ASP A 222      32.331   9.821  45.853  1.00 15.26           N
ATOM   3532  CA  ASP A 222      32.347   8.543  45.171  1.00 21.16           C
ATOM   3533  C   ASP A 222      32.670   7.477  46.203  1.00 21.15           C
ATOM   3534  O   ASP A 222      32.977   7.778  47.365  1.00 20.19           O
ATOM   3535  CB  ASP A 222      33.340   8.507  43.992  1.00 20.18           C
ATOM   3536  CG  ASP A 222      34.796   8.641  44.402  1.00 22.55           C
ATOM   3537  OD1 ASP A 222      35.129   8.555  45.608  1.00 24.45           O
ATOM   3538  OD2 ASP A 222      35.652   8.863  43.494  1.00 28.51           O1-
ATOM   3539  H   ASP A 222      32.870   9.845  46.523  1.00 18.31           H
ATOM   3540  HA  ASP A 222      31.461   8.361  44.820  1.00 25.40           H
ATOM   3541  HB2 ASP A 222      33.240   7.661  43.527  1.00 24.21           H
ATOM   3542  HB3 ASP A 222      33.134   9.238  43.390  1.00 24.21           H
ATOM   3543  N   PHE A 223      32.639   6.237  45.736  1.00 18.49           N
ATOM   3544  CA  PHE A 223      32.768   5.037  46.545  1.00 24.33           C
ATOM   3545  C   PHE A 223      33.866   4.136  45.988  1.00 21.45           C
ATOM   3546  O   PHE A 223      33.772   3.683  44.856  1.00 19.69           O
ATOM   3547  CB  PHE A 223      31.422   4.270  46.559  1.00 19.47           C
ATOM   3548  CG  PHE A 223      30.247   5.135  46.885  1.00 19.06           C
ATOM   3549  CD1 PHE A 223      29.950   5.426  48.191  1.00 21.75           C
ATOM   3550  CD2 PHE A 223      29.458   5.680  45.894  1.00 22.15           C
ATOM   3551  CE1 PHE A 223      28.898   6.227  48.523  1.00 22.43           C
ATOM   3552  CE2 PHE A 223      28.398   6.472  46.208  1.00 23.78           C
ATOM   3553  CZ  PHE A 223      28.111   6.747  47.544  1.00 23.00           C
ATOM   3554  H   PHE A 223      32.538   6.058  44.901  1.00 22.18           H
ATOM   3555  HA  PHE A 223      32.998   5.279  47.456  1.00 29.20           H
ATOM   3556  HB2 PHE A 223      31.273   3.883  45.683  1.00 23.36           H
ATOM   3557  HB3 PHE A 223      31.469   3.568  47.227  1.00 23.36           H
ATOM   3558  HD1 PHE A 223      30.481   5.071  48.867  1.00 26.10           H
ATOM   3559  HD2 PHE A 223      29.646   5.494  45.003  1.00 26.58           H
ATOM   3560  HE1 PHE A 223      28.709   6.404  49.416  1.00 26.92           H
ATOM   3561  HE2 PHE A 223      27.867   6.830  45.533  1.00 28.53           H
ATOM   3562  HZ  PHE A 223      27.390   7.292  47.764  1.00 27.59           H
ATOM   3563  N   ILE A 224      34.838   3.776  46.814  1.00 22.53           N
ATOM   3564  CA  ILE A 224      35.899   2.902  46.374  1.00 21.37           C
ATOM   3565  C   ILE A 224      35.910   1.679  47.286  1.00 25.02           C
ATOM   3566  O   ILE A 224      35.338   1.668  48.371  1.00 26.66           O
ATOM   3567  CB  ILE A 224      37.280   3.617  46.320  1.00 19.38           C
ATOM   3568  CG1 ILE A 224      37.761   4.023  47.691  1.00 18.39           C
ATOM   3569  CG2 ILE A 224      37.188   4.906  45.561  1.00 25.53           C
ATOM   3570  CD1 ILE A 224      39.212   4.510  47.727  1.00 23.75           C
ATOM   3571  H   ILE A 224      34.902   4.027  47.634  1.00 27.04           H
ATOM   3572  HA  ILE A 224      35.694   2.596  45.476  1.00 25.64           H
ATOM   3573  HB  ILE A 224      37.934   3.036  45.902  1.00 23.25           H
ATOM   3574 HG12 ILE A 224      37.199   4.743  48.017  1.00 22.07           H
ATOM   3575 HG13 ILE A 224      37.691   3.258  48.284  1.00 22.07           H
ATOM   3576 HG21 ILE A 224      38.063   5.326  45.546  1.00 30.64           H
ATOM   3577 HG22 ILE A 224      36.895   4.719  44.656  1.00 30.64           H
ATOM   3578 HG23 ILE A 224      36.549   5.487  46.003  1.00 30.64           H
ATOM   3579 HD11 ILE A 224      39.442   4.750  48.639  1.00 28.50           H
ATOM   3580 HD12 ILE A 224      39.792   3.797  47.416  1.00 28.50           H
ATOM   3581 HD13 ILE A 224      39.300   5.284  47.149  1.00 28.50           H
ATOM   3582  N   ILE A 225      36.555   0.630  46.809  1.00 24.99           N
ATOM   3583  CA  ILE A 225      36.650  -0.634  47.515  1.00 31.25           C
ATOM   3584  C   ILE A 225      38.116  -1.014  47.625  1.00 28.50           C
ATOM   3585  O   ILE A 225      38.772  -1.226  46.606  1.00 26.78           O
ATOM   3586  CB  ILE A 225      35.873  -1.747  46.786  1.00 27.39           C
ATOM   3587  CG1 ILE A 225      34.406  -1.350  46.604  1.00 29.27           C
ATOM   3588  CG2 ILE A 225      36.053  -3.029  47.537  1.00 25.68           C
ATOM   3589  CD1 ILE A 225      33.591  -2.424  45.869  1.00 25.81           C
ATOM   3590  H   ILE A 225      36.961   0.625  46.050  1.00 29.99           H
ATOM   3591  HA  ILE A 225      36.287  -0.536  48.409  1.00 37.50           H
ATOM   3592  HB  ILE A 225      36.264  -1.859  45.906  1.00 32.86           H
ATOM   3593 HG12 ILE A 225      34.005  -1.212  47.476  1.00 35.12           H
ATOM   3594 HG13 ILE A 225      34.362  -0.532  46.084  1.00 35.12           H
ATOM   3595 HG21 ILE A 225      35.565  -3.733  47.081  1.00 30.81           H
ATOM   3596 HG22 ILE A 225      36.998  -3.247  47.568  1.00 30.81           H
ATOM   3597 HG23 ILE A 225      35.710  -2.918  48.438  1.00 30.81           H
ATOM   3598 HD11 ILE A 225      32.674  -2.120  45.782  1.00 30.97           H
ATOM   3599 HD12 ILE A 225      33.977  -2.568  44.991  1.00 30.97           H
ATOM   3600 HD13 ILE A 225      33.619  -3.247  46.382  1.00 30.97           H
ATOM   3601  N   TYR A 226      38.625  -1.115  48.847  1.00 30.15           N
ATOM   3602  CA  TYR A 226      39.924  -1.729  49.068  1.00 29.91           C
ATOM   3603  C   TYR A 226      39.785  -3.213  49.359  1.00 32.59           C
ATOM   3604  O   TYR A 226      38.805  -3.654  49.950  1.00 35.80           O
ATOM   3605  CB  TYR A 226      40.636  -1.101  50.247  1.00 33.39           C
ATOM   3606  CG  TYR A 226      40.959   0.342  50.158  1.00 30.07           C
ATOM   3607  CD1 TYR A 226      39.999   1.284  50.417  1.00 25.07           C
ATOM   3608  CD2 TYR A 226      42.255   0.773  49.917  1.00 30.04           C
ATOM   3609  CE1 TYR A 226      40.278   2.605  50.403  1.00 24.99           C
ATOM   3610  CE2 TYR A 226      42.552   2.116  49.917  1.00 27.34           C
ATOM   3611  CZ  TYR A 226      41.559   3.021  50.154  1.00 29.64           C
ATOM   3612  OH  TYR A 226      41.843   4.363  50.152  1.00 32.52           O
ATOM   3613  H   TYR A 226      38.239  -0.835  49.562  1.00 36.18           H
ATOM   3614  HA  TYR A 226      40.476  -1.618  48.278  1.00 35.89           H
ATOM   3615  HB2 TYR A 226      40.080  -1.220  51.032  1.00 40.06           H
ATOM   3616  HB3 TYR A 226      41.474  -1.572  50.377  1.00 40.06           H
ATOM   3617  HD1 TYR A 226      39.129   1.007  50.596  1.00 30.08           H
ATOM   3618  HD2 TYR A 226      42.929   0.151  49.766  1.00 36.04           H
ATOM   3619  HE1 TYR A 226      39.608   3.227  50.571  1.00 29.98           H
ATOM   3620  HE2 TYR A 226      43.418   2.405  49.741  1.00 32.81           H
ATOM   3621  HH  TYR A 226      42.658   4.484  49.988  1.00 39.02           H
ATOM   3622  N   LYS A 227      40.793  -3.982  48.961  1.00 41.76           N
ATOM   3623  CA  LYS A 227      40.827  -5.416  49.191  1.00 37.97           C
ATOM   3624  C   LYS A 227      42.177  -5.767  49.802  1.00 42.77           C
ATOM   3625  O   LYS A 227      43.176  -5.167  49.433  1.00 45.51           O
ATOM   3626  CB  LYS A 227      40.619  -6.177  47.914  1.00 33.43           C
ATOM   3627  CG  LYS A 227      40.370  -7.619  48.102  1.00 46.23           C
ATOM   3628  CD  LYS A 227      40.081  -8.343  46.786  1.00 57.18           C
ATOM   3629  CE  LYS A 227      39.729  -9.832  46.984  1.00 56.77           C
ATOM   3630  NZ  LYS A 227      39.628 -10.558  45.686  1.00 61.78           N1+
ATOM   3631  H   LYS A 227      41.485  -3.685  48.546  1.00 50.11           H
ATOM   3632  HA  LYS A 227      40.128  -5.664  49.817  1.00 45.57           H
ATOM   3633  HB2 LYS A 227      39.854  -5.803  47.450  1.00 40.12           H
ATOM   3634  HB3 LYS A 227      41.413  -6.084  47.364  1.00 40.12           H
ATOM   3635  HG2 LYS A 227      41.153  -8.025  48.503  1.00 55.48           H
ATOM   3636  HG3 LYS A 227      39.601  -7.734  48.683  1.00 55.48           H
ATOM   3637  HD2 LYS A 227      39.330  -7.913  46.347  1.00 68.62           H
ATOM   3638  HD3 LYS A 227      40.868  -8.294  46.220  1.00 68.62           H
ATOM   3639  HE2 LYS A 227      40.421 -10.256  47.515  1.00 68.12           H
ATOM   3640  HE3 LYS A 227      38.873  -9.900  47.435  1.00 68.12           H
ATOM   3641  HZ1 LYS A 227      39.425 -11.412  45.831  1.00 74.14           H
ATOM   3642  HZ2 LYS A 227      38.995 -10.191  45.181  1.00 74.14           H
ATOM   3643  HZ3 LYS A 227      40.405 -10.516  45.253  1.00 74.14           H
ATOM   3644  N   LYS A 228      42.183  -6.695  50.774  1.00 46.97           N
ATOM   3645  CA  LYS A 228      43.402  -7.226  51.399  1.00 50.32           C
ATOM   3646  C   LYS A 228      44.256  -7.949  50.364  1.00 50.18           C
ATOM   3647  O   LYS A 228      43.737  -8.732  49.568  1.00 49.09           O
ATOM   3648  CB  LYS A 228      43.009  -8.196  52.534  1.00 51.27           C
ATOM   3649  CG  LYS A 228      43.933  -8.273  53.747  1.00 53.32           C
ATOM   3650  CD  LYS A 228      43.489  -9.397  54.719  1.00 62.23           C
ATOM   3651  CE  LYS A 228      44.494  -9.605  55.877  1.00 71.03           C
ATOM   3652  NZ  LYS A 228      44.112 -10.715  56.822  1.00 68.51           N1+
ATOM   3653  H   LYS A 228      41.465  -7.041  51.097  1.00 56.37           H
ATOM   3654  HA  LYS A 228      43.920  -6.498  51.777  1.00 60.38           H
ATOM   3655  HB2 LYS A 228      42.133  -7.937  52.861  1.00 61.52           H
ATOM   3656  HB3 LYS A 228      42.956  -9.090  52.160  1.00 61.52           H
ATOM   3657  HG2 LYS A 228      44.836  -8.466  53.450  1.00 63.99           H
ATOM   3658  HG3 LYS A 228      43.908  -7.429  54.224  1.00 63.99           H
ATOM   3659  HD2 LYS A 228      42.630  -9.162  55.103  1.00 74.68           H
ATOM   3660  HD3 LYS A 228      43.418 -10.231  54.228  1.00 74.68           H
ATOM   3661  HE2 LYS A 228      45.363  -9.820  55.503  1.00 85.24           H
ATOM   3662  HE3 LYS A 228      44.552  -8.785  56.392  1.00 85.24           H
ATOM   3663  HZ1 LYS A 228      44.722 -10.791  57.465  1.00 82.21           H
ATOM   3664  HZ2 LYS A 228      43.321 -10.542  57.191  1.00 82.21           H
ATOM   3665  HZ3 LYS A 228      44.061 -11.486  56.379  1.00 82.21           H
ATOM   3666  N   THR A 229      45.581  -7.734  50.421  1.00 56.87           N
ATOM   3667  CA  THR A 229      46.508  -8.076  49.344  1.00 62.99           C
ATOM   3668  C   THR A 229      47.142  -9.468  49.455  1.00 68.69           C
ATOM   3669  O   THR A 229      46.957 -10.221  50.423  1.00 63.94           O
ATOM   3670  CB  THR A 229      47.670  -7.083  49.284  1.00 63.56           C
ATOM   3671  OG1 THR A 229      48.180  -6.869  50.595  1.00 62.47           O
ATOM   3672  CG2 THR A 229      47.250  -5.778  48.670  1.00 63.76           C
ATOM   3673  H   THR A 229      45.972  -7.379  51.100  1.00 68.24           H
ATOM   3674  HA  THR A 229      46.033  -8.032  48.499  1.00 75.59           H
ATOM   3675  HB  THR A 229      48.374  -7.458  48.731  1.00 76.28           H
ATOM   3676  HG1 THR A 229      48.819  -6.324  50.569  1.00 74.96           H
ATOM   3677 HG21 THR A 229      48.003  -5.167  48.644  1.00 76.51           H
ATOM   3678 HG22 THR A 229      46.930  -5.924  47.766  1.00 76.51           H
ATOM   3679 HG23 THR A 229      46.538  -5.379  49.195  1.00 76.51           H
ATOM   3680  N   ASN A 230      47.938  -9.764  48.411  1.00 78.79           N
ATOM   3681  CA  ASN A 230      48.803 -10.946  48.321  1.00 83.50           C
ATOM   3682  C   ASN A 230      49.755 -11.009  49.516  1.00 87.94           C
ATOM   3683  O   ASN A 230      50.260  -9.978  49.981  1.00 88.28           O
ATOM   3684  CB  ASN A 230      49.664 -10.929  47.023  1.00 83.15           C
ATOM   3685  CG  ASN A 230      49.041 -10.149  45.851  1.00 87.19           C
ATOM   3686  OD1 ASN A 230      49.277  -8.937  45.688  1.00 87.16           O
ATOM   3687  ND2 ASN A 230      48.301 -10.857  44.998  1.00 82.52           N
ATOM   3688  H   ASN A 230      47.992  -9.266  47.713  1.00 94.55           H
ATOM   3689  HA  ASN A 230      48.257 -11.748  48.319  1.00100.20           H
ATOM   3690  HB2 ASN A 230      50.521 -10.521  47.224  1.00 99.79           H
ATOM   3691  HB3 ASN A 230      49.799 -11.843  46.728  1.00 99.79           H
ATOM   3692 HD21 ASN A 230      47.930 -10.469  44.326  1.00 99.03           H
ATOM   3693 HD22 ASN A 230      48.195 -11.701  45.119  1.00 99.03           H
ATOM   3694  N   ASN A 231      50.038 -12.232  49.980  1.00 87.64           N
ATOM   3695  CA  ASN A 231      51.041 -12.457  51.034  1.00 89.08           C
ATOM   3696  C   ASN A 231      50.777 -11.503  52.207  1.00 88.75           C
ATOM   3697  O   ASN A 231      51.704 -10.946  52.800  1.00 91.33           O
ATOM   3698  CB  ASN A 231      52.484 -12.270  50.484  1.00 88.59           C
ATOM   3699  CG  ASN A 231      52.852 -13.284  49.386  1.00 88.01           C
ATOM   3700  OD1 ASN A 231      52.443 -14.450  49.426  1.00 88.53           O
ATOM   3701  ND2 ASN A 231      53.636 -12.836  48.410  1.00 87.19           N
ATOM   3702  H   ASN A 231      49.661 -12.953  49.701  1.00105.17           H
ATOM   3703  HA  ASN A 231      50.959 -13.366  51.361  1.00106.90           H
ATOM   3704  HB2 ASN A 231      53.115 -12.379  51.213  1.00106.31           H
ATOM   3705  HB3 ASN A 231      52.564 -11.380  50.108  1.00106.31           H
ATOM   3706 HD21 ASN A 231      53.871 -13.363  47.771  1.00104.63           H
ATOM   3707 HD22 ASN A 231      53.908 -12.021  48.417  1.00104.63           H
ATOM   3708  HC  ASN A 231      49.845 -11.306  52.511  1.00106.50           H
TER
ATOM   3709  N   MET B   1      16.022 -34.746  36.866  1.00 96.33           N
ATOM   3710  CA  MET B   1      15.595 -36.087  36.455  1.00 98.20           C
ATOM   3711  C   MET B   1      15.861 -36.264  34.938  1.00 98.51           C
ATOM   3712  O   MET B   1      15.132 -35.706  34.111  1.00 98.51           O
ATOM   3713  CB  MET B   1      14.103 -36.308  36.783  1.00 97.73           C
ATOM   3714  CG  MET B   1      13.634 -35.784  38.150  1.00100.46           C
ATOM   3715  SD  MET B   1      11.980 -36.412  38.612  1.00112.50           S
ATOM   3716  CE  MET B   1      12.341 -38.093  39.127  1.00 96.22           C
ATOM   3717  H1  MET B   1      15.871 -34.637  37.808  1.00115.59           H
ATOM   3718  H2  MET B   1      15.518 -34.087  36.383  1.00115.59           H
ATOM   3719  HA  MET B   1      16.110 -36.747  36.944  1.00117.85           H
ATOM   3720  HB2 MET B   1      13.923 -37.261  36.760  1.00117.28           H
ATOM   3721  HB3 MET B   1      13.572 -35.863  36.104  1.00117.28           H
ATOM   3722  HG2 MET B   1      13.590 -34.816  38.121  1.00120.55           H
ATOM   3723  HG3 MET B   1      14.264 -36.068  38.831  1.00120.55           H
ATOM   3724  HE1 MET B   1      12.737 -38.572  38.383  1.00115.46           H
ATOM   3725  HE2 MET B   1      12.962 -38.068  39.872  1.00115.46           H
ATOM   3726  HE3 MET B   1      11.516 -38.524  39.398  1.00115.46           H
ATOM   3727  N   MET B   2      16.886 -37.053  34.574  1.00 97.03           N
ATOM   3728  CA  MET B   2      17.494 -36.984  33.227  1.00 99.66           C
ATOM   3729  C   MET B   2      17.199 -38.221  32.358  1.00 97.83           C
ATOM   3730  O   MET B   2      17.874 -39.247  32.504  1.00 97.95           O
ATOM   3731  CB  MET B   2      19.016 -36.777  33.372  1.00 98.23           C
ATOM   3732  CG  MET B   2      19.483 -35.302  33.330  1.00 97.77           C
ATOM   3733  SD  MET B   2      18.939 -34.293  31.891  1.00103.78           S
ATOM   3734  CE  MET B   2      17.235 -33.737  32.223  1.00 97.64           C
ATOM   3735  H   MET B   2      17.250 -37.639  35.088  1.00116.44           H
ATOM   3736  HA  MET B   2      17.138 -36.203  32.774  1.00119.60           H
ATOM   3737  HB2 MET B   2      19.298 -37.149  34.223  1.00117.88           H
ATOM   3738  HB3 MET B   2      19.462 -37.246  32.649  1.00117.88           H
ATOM   3739  HG2 MET B   2      19.156 -34.859  34.129  1.00117.33           H
ATOM   3740  HG3 MET B   2      20.453 -35.292  33.335  1.00117.33           H
ATOM   3741  HE1 MET B   2      16.927 -33.202  31.475  1.00117.17           H
ATOM   3742  HE2 MET B   2      16.665 -34.515  32.331  1.00117.17           H
ATOM   3743  HE3 MET B   2      17.229 -33.207  33.035  1.00117.17           H
ATOM   3744  N   GLU B   3      16.252 -38.089  31.380  1.00 96.43           N
ATOM   3745  CA  GLU B   3      16.004 -39.162  30.409  1.00 98.49           C
ATOM   3746  C   GLU B   3      15.390 -38.706  29.052  1.00 98.09           C
ATOM   3747  O   GLU B   3      14.626 -39.472  28.453  1.00 97.82           O
ATOM   3748  CB  GLU B   3      15.055 -40.234  31.026  1.00 97.51           C
ATOM   3749  CG  GLU B   3      15.700 -41.181  32.082  1.00 98.45           C
ATOM   3750  CD  GLU B   3      14.712 -42.070  32.820  1.00 98.85           C
ATOM   3751  OE1 GLU B   3      13.527 -42.119  32.428  1.00 98.68           O
ATOM   3752  OE2 GLU B   3      15.135 -42.751  33.788  1.00 97.26           O1-
ATOM   3753  H   GLU B   3      15.757 -37.395  31.272  1.00115.71           H
ATOM   3754  HA  GLU B   3      16.849 -39.598  30.213  1.00118.19           H
ATOM   3755  HB2 GLU B   3      14.318 -39.776  31.460  1.00117.02           H
ATOM   3756  HB3 GLU B   3      14.713 -40.790  30.309  1.00117.02           H
ATOM   3757  HG2 GLU B   3      16.337 -41.759  31.632  1.00118.14           H
ATOM   3758  HG3 GLU B   3      16.161 -40.641  32.743  1.00118.14           H
ATOM   3759  N   GLN B   4      15.733 -37.522  28.506  1.00 98.57           N
ATOM   3760  CA  GLN B   4      15.449 -37.228  27.079  1.00 97.09           C
ATOM   3761  C   GLN B   4      16.781 -36.965  26.387  1.00 93.89           C
ATOM   3762  O   GLN B   4      17.277 -35.839  26.342  1.00 93.89           O
ATOM   3763  CB  GLN B   4      14.472 -36.063  26.844  1.00 94.51           C
ATOM   3764  CG  GLN B   4      14.543 -34.860  27.759  1.00 92.99           C
ATOM   3765  CD  GLN B   4      13.421 -33.873  27.420  1.00 96.78           C
ATOM   3766  OE1 GLN B   4      12.370 -34.268  26.906  1.00 95.65           O
ATOM   3767  NE2 GLN B   4      13.642 -32.591  27.697  1.00 96.33           N
ATOM   3768  H   GLN B   4      16.123 -36.882  28.929  1.00118.29           H
ATOM   3769  HA  GLN B   4      15.060 -38.019  26.674  1.00116.51           H
ATOM   3770  HB2 GLN B   4      14.613 -35.737  25.942  1.00113.41           H
ATOM   3771  HB3 GLN B   4      13.571 -36.414  26.914  1.00113.41           H
ATOM   3772  HG2 GLN B   4      14.434 -35.145  28.680  1.00111.59           H
ATOM   3773  HG3 GLN B   4      15.394 -34.411  27.640  1.00111.59           H
ATOM   3774 HE21 GLN B   4      14.389 -32.350  28.050  1.00115.59           H
ATOM   3775 HE22 GLN B   4      13.039 -32.003  27.523  1.00115.59           H
ATOM   3776  N   VAL B   5      17.327 -38.037  25.828  1.00 94.45           N
ATOM   3777  CA  VAL B   5      18.695 -38.166  25.341  1.00 94.95           C
ATOM   3778  C   VAL B   5      19.349 -36.864  24.845  1.00 98.00           C
ATOM   3779  O   VAL B   5      20.476 -36.554  25.256  1.00 97.12           O
ATOM   3780  CB  VAL B   5      18.691 -39.260  24.257  1.00 95.99           C
ATOM   3781  CG1 VAL B   5      19.889 -39.152  23.329  1.00 99.53           C
ATOM   3782  CG2 VAL B   5      18.658 -40.640  24.924  1.00 93.67           C
ATOM   3783  H   VAL B   5      16.882 -38.764  25.713  1.00113.35           H
ATOM   3784  HA  VAL B   5      19.242 -38.493  26.072  1.00113.94           H
ATOM   3785  HB  VAL B   5      17.888 -39.169  23.720  1.00115.19           H
ATOM   3786 HG11 VAL B   5      19.841 -39.859  22.667  1.00119.44           H
ATOM   3787 HG12 VAL B   5      19.871 -38.287  22.890  1.00119.44           H
ATOM   3788 HG13 VAL B   5      20.701 -39.242  23.851  1.00119.44           H
ATOM   3789 HG21 VAL B   5      18.656 -41.323  24.235  1.00112.41           H
ATOM   3790 HG22 VAL B   5      19.444 -40.738  25.484  1.00112.41           H
ATOM   3791 HG23 VAL B   5      17.855 -40.711  25.463  1.00112.41           H
ATOM   3792  N   CYS B   6      18.666 -36.090  23.973  1.00 99.04           N
ATOM   3793  CA  CYS B   6      19.327 -34.998  23.238  1.00 94.87           C
ATOM   3794  C   CYS B   6      20.013 -34.016  24.177  1.00 96.23           C
ATOM   3795  O   CYS B   6      21.168 -33.628  23.944  1.00 92.87           O
ATOM   3796  CB  CYS B   6      18.344 -34.256  22.306  1.00 91.95           C
ATOM   3797  SG  CYS B   6      16.921 -33.233  22.888  1.00 90.55           S
ATOM   3798  H   CYS B   6      17.829 -36.179  23.794  1.00118.85           H
ATOM   3799  HA  CYS B   6      20.016 -35.386  22.676  1.00113.84           H
ATOM   3800  HB2 CYS B   6      18.881 -33.662  21.759  1.00110.34           H
ATOM   3801  HB3 CYS B   6      17.956 -34.929  21.726  1.00110.34           H
ATOM   3802  HG  CYS B   6      17.337 -32.337  23.570  1.00108.66           H
ATOM   3803  N   ASP B   7      19.301 -33.592  25.234  1.00 97.37           N
ATOM   3804  CA  ASP B   7      19.897 -32.827  26.335  1.00 96.34           C
ATOM   3805  C   ASP B   7      20.829 -33.705  27.160  1.00 95.84           C
ATOM   3806  O   ASP B   7      21.936 -33.293  27.535  1.00 94.53           O
ATOM   3807  CB  ASP B   7      18.798 -32.259  27.242  1.00 92.66           C
ATOM   3808  CG  ASP B   7      17.468 -32.114  26.533  1.00 98.40           C
ATOM   3809  OD1 ASP B   7      17.378 -31.346  25.536  1.00100.04           O
ATOM   3810  OD2 ASP B   7      16.516 -32.798  26.965  1.00 98.42           O1-
ATOM   3811  H   ASP B   7      18.459 -33.739  25.333  1.00116.85           H
ATOM   3812  HA  ASP B   7      20.410 -32.088  25.974  1.00115.60           H
ATOM   3813  HB2 ASP B   7      18.672 -32.855  27.996  1.00111.20           H
ATOM   3814  HB3 ASP B   7      19.069 -31.382  27.554  1.00111.20           H
ATOM   3815  N   VAL B   8      20.388 -34.922  27.451  1.00 93.98           N
ATOM   3816  CA  VAL B   8      21.128 -35.850  28.295  1.00 94.52           C
ATOM   3817  C   VAL B   8      22.559 -35.982  27.795  1.00 94.19           C
ATOM   3818  O   VAL B   8      23.506 -35.521  28.443  1.00 93.85           O
ATOM   3819  CB  VAL B   8      20.429 -37.226  28.326  1.00 96.36           C
ATOM   3820  CG1 VAL B   8      21.064 -38.133  29.331  1.00 95.44           C
ATOM   3821  CG2 VAL B   8      18.965 -37.071  28.685  1.00 96.70           C
ATOM   3822  H   VAL B   8      19.643 -35.242  27.164  1.00112.78           H
ATOM   3823  HA  VAL B   8      21.155 -35.505  29.201  1.00113.43           H
ATOM   3824  HB  VAL B   8      20.491 -37.642  27.452  1.00115.63           H
ATOM   3825 HG11 VAL B   8      20.601 -38.985  29.324  1.00114.52           H
ATOM   3826 HG12 VAL B   8      21.996 -38.260  29.097  1.00114.52           H
ATOM   3827 HG13 VAL B   8      20.995 -37.727  30.210  1.00114.52           H
ATOM   3828 HG21 VAL B   8      18.549 -37.947  28.698  1.00116.04           H
ATOM   3829 HG22 VAL B   8      18.897 -36.659  29.561  1.00116.04           H
ATOM   3830 HG23 VAL B   8      18.535 -36.510  28.021  1.00116.04           H
ATOM   3831  N   PHE B   9      22.712 -36.618  26.635  1.00 94.21           N
ATOM   3832  CA  PHE B   9      24.008 -37.070  26.142  1.00 94.72           C
ATOM   3833  C   PHE B   9      24.821 -35.972  25.435  1.00 97.50           C
ATOM   3834  O   PHE B   9      25.970 -36.238  25.052  1.00 93.54           O
ATOM   3835  CB  PHE B   9      23.788 -38.256  25.192  1.00 94.20           C
ATOM   3836  CG  PHE B   9      23.924 -39.619  25.834  1.00 95.93           C
ATOM   3837  CD1 PHE B   9      25.178 -40.201  25.997  1.00 97.33           C
ATOM   3838  CD2 PHE B   9      22.807 -40.343  26.223  1.00 95.80           C
ATOM   3839  CE1 PHE B   9      25.309 -41.460  26.557  1.00 96.01           C
ATOM   3840  CE2 PHE B   9      22.948 -41.597  26.777  1.00 95.84           C
ATOM   3841  CZ  PHE B   9      24.201 -42.147  26.941  1.00 96.89           C
ATOM   3842  H   PHE B   9      22.061 -36.803  26.104  1.00113.06           H
ATOM   3843  HA  PHE B   9      24.532 -37.387  26.893  1.00113.67           H
ATOM   3844  HB2 PHE B   9      22.894 -38.194  24.822  1.00113.05           H
ATOM   3845  HB3 PHE B   9      24.441 -38.203  24.476  1.00113.05           H
ATOM   3846  HD1 PHE B   9      25.938 -39.735  25.733  1.00116.79           H
ATOM   3847  HD2 PHE B   9      21.958 -39.978  26.113  1.00114.97           H
ATOM   3848  HE1 PHE B   9      26.152 -41.834  26.670  1.00115.21           H
ATOM   3849  HE2 PHE B   9      22.195 -42.072  27.046  1.00115.01           H
ATOM   3850  HZ  PHE B   9      24.289 -42.991  27.322  1.00116.27           H
ATOM   3851  N   ASP B  10      24.240 -34.775  25.222  1.00 96.02           N
ATOM   3852  CA  ASP B  10      24.905 -33.592  24.663  1.00 88.94           C
ATOM   3853  C   ASP B  10      25.183 -33.668  23.164  1.00 84.41           C
ATOM   3854  O   ASP B  10      26.307 -33.404  22.720  1.00 82.21           O
ATOM   3855  CB  ASP B  10      26.214 -33.312  25.408  1.00 89.88           C
ATOM   3856  CG  ASP B  10      25.976 -32.807  26.825  1.00 93.93           C
ATOM   3857  OD1 ASP B  10      24.978 -32.080  27.059  1.00 91.24           O
ATOM   3858  OD2 ASP B  10      26.784 -33.150  27.710  1.00 95.90           O1-
ATOM   3859  H   ASP B  10      23.414 -34.625  25.408  1.00115.22           H
ATOM   3860  HA  ASP B  10      24.326 -32.827  24.807  1.00106.72           H
ATOM   3861  HB2 ASP B  10      26.730 -34.132  25.463  1.00107.86           H
ATOM   3862  HB3 ASP B  10      26.715 -32.635  24.927  1.00107.86           H
ATOM   3863  N   ILE B  11      24.157 -33.952  22.367  1.00 84.50           N
ATOM   3864  CA  ILE B  11      24.301 -34.092  20.921  1.00 84.61           C
ATOM   3865  C   ILE B  11      23.969 -32.761  20.268  1.00 82.06           C
ATOM   3866  O   ILE B  11      22.878 -32.213  20.488  1.00 82.62           O
ATOM   3867  CB  ILE B  11      23.390 -35.199  20.362  1.00 86.03           C
ATOM   3868  CG1 ILE B  11      23.702 -36.545  21.018  1.00 90.19           C
ATOM   3869  CG2 ILE B  11      23.555 -35.318  18.841  1.00 83.21           C
ATOM   3870  CD1 ILE B  11      22.749 -37.683  20.578  1.00 89.50           C
ATOM   3871  H   ILE B  11      23.352 -34.070  22.646  1.00101.40           H
ATOM   3872  HA  ILE B  11      25.221 -34.316  20.709  1.00101.53           H
ATOM   3873  HB  ILE B  11      22.468 -34.967  20.556  1.00103.24           H
ATOM   3874 HG12 ILE B  11      24.606 -36.807  20.782  1.00108.23           H
ATOM   3875 HG13 ILE B  11      23.627 -36.450  21.980  1.00108.23           H
ATOM   3876 HG21 ILE B  11      22.971 -36.020  18.515  1.00 99.85           H
ATOM   3877 HG22 ILE B  11      23.317 -34.472  18.431  1.00 99.85           H
ATOM   3878 HG23 ILE B  11      24.479 -35.535  18.641  1.00 99.85           H
ATOM   3879 HD11 ILE B  11      23.005 -38.502  21.030  1.00107.40           H
ATOM   3880 HD12 ILE B  11      21.840 -37.443  20.817  1.00107.40           H
ATOM   3881 HD13 ILE B  11      22.819 -37.799  19.617  1.00107.40           H
ATOM   3882  N   TYR B  12      24.887 -32.258  19.437  1.00 80.08           N
ATOM   3883  CA  TYR B  12      24.684 -31.019  18.694  1.00 73.88           C
ATOM   3884  C   TYR B  12      24.718 -31.309  17.189  1.00 71.79           C
ATOM   3885  O   TYR B  12      25.127 -32.386  16.748  1.00 72.45           O
ATOM   3886  CB  TYR B  12      25.721 -29.946  19.075  1.00 72.20           C
ATOM   3887  CG  TYR B  12      25.606 -29.525  20.543  1.00 76.73           C
ATOM   3888  CD1 TYR B  12      24.517 -28.786  20.995  1.00 74.94           C
ATOM   3889  CD2 TYR B  12      26.579 -29.888  21.485  1.00 77.87           C
ATOM   3890  CE1 TYR B  12      24.403 -28.409  22.330  1.00 74.73           C
ATOM   3891  CE2 TYR B  12      26.471 -29.516  22.830  1.00 76.45           C
ATOM   3892  CZ  TYR B  12      25.381 -28.780  23.244  1.00 75.73           C
ATOM   3893  OH  TYR B  12      25.272 -28.413  24.571  1.00 78.02           O
ATOM   3894  H   TYR B  12      25.650 -32.627  19.287  1.00 96.10           H
ATOM   3895  HA  TYR B  12      23.805 -30.668  18.907  1.00 88.65           H
ATOM   3896  HB2 TYR B  12      26.612 -30.301  18.932  1.00 86.64           H
ATOM   3897  HB3 TYR B  12      25.583 -29.160  18.524  1.00 86.64           H
ATOM   3898  HD1 TYR B  12      23.855 -28.534  20.392  1.00 89.92           H
ATOM   3899  HD2 TYR B  12      27.315 -30.387  21.209  1.00 93.44           H
ATOM   3900  HE1 TYR B  12      23.668 -27.914  22.611  1.00 89.68           H
ATOM   3901  HE2 TYR B  12      27.127 -29.764  23.440  1.00 91.74           H
ATOM   3902  HH  TYR B  12      25.930 -28.704  25.005  1.00 93.62           H
ATOM   3903  N   ALA B  13      24.239 -30.352  16.401  1.00 67.97           N
ATOM   3904  CA  ALA B  13      24.316 -30.377  14.946  1.00 62.84           C
ATOM   3905  C   ALA B  13      25.010 -29.111  14.455  1.00 58.42           C
ATOM   3906  O   ALA B  13      24.917 -28.051  15.070  1.00 61.11           O
ATOM   3907  CB  ALA B  13      22.932 -30.475  14.303  1.00 61.31           C
ATOM   3908  H   ALA B  13      23.848 -29.647  16.702  1.00 81.57           H
ATOM   3909  HA  ALA B  13      24.839 -31.143  14.663  1.00 75.41           H
ATOM   3910  HB1 ALA B  13      23.033 -30.488  13.338  1.00 73.57           H
ATOM   3911  HB2 ALA B  13      22.502 -31.291  14.603  1.00 73.57           H
ATOM   3912  HB3 ALA B  13      22.405 -29.705  14.570  1.00 73.57           H
ATOM   3913  N   ILE B  14      25.722 -29.229  13.352  1.00 57.38           N
ATOM   3914  CA  ILE B  14      26.434 -28.103  12.774  1.00 51.98           C
ATOM   3915  C   ILE B  14      26.377 -28.233  11.258  1.00 51.54           C
ATOM   3916  O   ILE B  14      26.681 -29.297  10.707  1.00 51.06           O
ATOM   3917  CB  ILE B  14      27.871 -28.018  13.294  1.00 49.03           C
ATOM   3918  CG1 ILE B  14      28.484 -26.727  12.793  1.00 47.49           C
ATOM   3919  CG2 ILE B  14      28.671 -29.230  12.858  1.00 59.04           C
ATOM   3920  CD1 ILE B  14      29.755 -26.304  13.531  1.00 49.32           C
ATOM   3921  H   ILE B  14      25.811 -29.961  12.910  1.00 68.86           H
ATOM   3922  HA  ILE B  14      25.979 -27.283  13.020  1.00 62.38           H
ATOM   3923  HB  ILE B  14      27.849 -27.994  14.264  1.00 58.84           H
ATOM   3924 HG12 ILE B  14      28.710 -26.834  11.856  1.00 56.99           H
ATOM   3925 HG13 ILE B  14      27.834 -26.015  12.894  1.00 56.99           H
ATOM   3926 HG21 ILE B  14      29.575 -29.151  13.200  1.00 70.85           H
ATOM   3927 HG22 ILE B  14      28.251 -30.029  13.214  1.00 70.85           H
ATOM   3928 HG23 ILE B  14      28.685 -29.267  11.889  1.00 70.85           H
ATOM   3929 HD11 ILE B  14      30.080 -25.474  13.149  1.00 59.18           H
ATOM   3930 HD12 ILE B  14      29.547 -26.178  14.470  1.00 59.18           H
ATOM   3931 HD13 ILE B  14      30.424 -26.999  13.430  1.00 59.18           H
ATOM   3932  N   CYS B  15      25.906 -27.176  10.594  1.00 49.84           N
ATOM   3933  CA  CYS B  15      25.705 -27.165   9.158  1.00 49.83           C
ATOM   3934  C   CYS B  15      26.047 -25.792   8.598  1.00 42.59           C
ATOM   3935  O   CYS B  15      26.235 -24.819   9.322  1.00 39.75           O
ATOM   3936  CB  CYS B  15      24.267 -27.509   8.776  1.00 54.24           C
ATOM   3937  SG  CYS B  15      23.010 -26.337   9.363  1.00 57.48           S
ATOM   3938  H   CYS B  15      25.692 -26.434  10.973  1.00 59.81           H
ATOM   3939  HA  CYS B  15      26.294 -27.818   8.747  1.00 59.80           H
ATOM   3940  HB2 CYS B  15      24.206 -27.544   7.809  1.00 65.09           H
ATOM   3941  HB3 CYS B  15      24.050 -28.379   9.146  1.00 65.09           H
ATOM   3942  HG  CYS B  15      21.928 -26.711   9.003  1.00 68.97           H
ATOM   3943  N   ALA B  16      26.121 -25.745   7.279  1.00 39.49           N
ATOM   3944  CA  ALA B  16      26.325 -24.519   6.543  1.00 45.26           C
ATOM   3945  C   ALA B  16      25.436 -24.640   5.334  1.00 41.05           C
ATOM   3946  O   ALA B  16      25.591 -25.586   4.569  1.00 49.28           O
ATOM   3947  CB  ALA B  16      27.795 -24.329   6.135  1.00 40.85           C
ATOM   3948  H   ALA B  16      26.052 -26.438   6.774  1.00 47.38           H
ATOM   3949  HA  ALA B  16      26.040 -23.759   7.074  1.00 54.31           H
ATOM   3950  HB1 ALA B  16      27.881 -23.496   5.646  1.00 49.02           H
ATOM   3951  HB2 ALA B  16      28.343 -24.301   6.935  1.00 49.02           H
ATOM   3952  HB3 ALA B  16      28.065 -25.072   5.574  1.00 49.02           H
ATOM   3953  N   CYS B  17      24.494 -23.721   5.173  1.00 37.58           N
ATOM   3954  CA  CYS B  17      23.625 -23.731   4.008  1.00 39.24           C
ATOM   3955  C   CYS B  17      23.726 -22.441   3.220  1.00 39.29           C
ATOM   3956  O   CYS B  17      23.976 -21.371   3.775  1.00 44.88           O
ATOM   3957  CB  CYS B  17      22.189 -23.951   4.418  1.00 42.16           C
ATOM   3958  SG  CYS B  17      22.064 -25.437   5.371  1.00 45.48           S
ATOM   3959  H   CYS B  17      24.338 -23.080   5.725  1.00 45.10           H
ATOM   3960  HA  CYS B  17      23.887 -24.461   3.425  1.00 47.08           H
ATOM   3961  HB2 CYS B  17      21.888 -23.207   4.963  1.00 50.60           H
ATOM   3962  HB3 CYS B  17      21.635 -24.042   3.627  1.00 50.60           H
ATOM   3963  HG  CYS B  17      20.919 -25.601   5.691  1.00 54.58           H
ATOM   3964  N   CYS B  18      23.501 -22.551   1.927  1.00 35.76           N
ATOM   3965  CA  CYS B  18      23.431 -21.434   1.028  1.00 38.01           C
ATOM   3966  C   CYS B  18      22.014 -21.313   0.490  1.00 35.80           C
ATOM   3967  O   CYS B  18      21.106 -22.044   0.892  1.00 41.02           O
ATOM   3968  CB  CYS B  18      24.448 -21.641  -0.092  1.00 45.03           C
ATOM   3969  SG  CYS B  18      23.975 -23.008  -1.261  1.00 35.10           S
ATOM   3970  H   CYS B  18      23.381 -23.306   1.533  1.00 42.92           H
ATOM   3971  HA  CYS B  18      23.654 -20.618   1.503  1.00 45.61           H
ATOM   3972  HB2 CYS B  18      24.523 -20.822  -0.606  1.00 54.03           H
ATOM   3973  HB3 CYS B  18      25.306 -21.867   0.299  1.00 54.03           H
ATOM   3974  HG  CYS B  18      22.919 -22.743  -1.766  1.00 42.12           H
ATOM   3975  N   LYS B  19      21.826 -20.385  -0.427  1.00 35.46           N
ATOM   3976  CA  LYS B  19      20.533 -20.175  -1.064  1.00 40.04           C
ATOM   3977  C   LYS B  19      20.489 -20.990  -2.350  1.00 42.28           C
ATOM   3978  O   LYS B  19      21.529 -21.294  -2.937  1.00 40.47           O
ATOM   3979  CB  LYS B  19      20.305 -18.687  -1.357  1.00 38.66           C
ATOM   3980  CG  LYS B  19      20.230 -17.813  -0.100  1.00 36.34           C
ATOM   3981  CD  LYS B  19      19.945 -16.342  -0.396  1.00 33.55           C
ATOM   3982  CE  LYS B  19      21.128 -15.650  -1.023  1.00 33.59           C
ATOM   3983  NZ  LYS B  19      20.803 -14.236  -1.255  1.00 38.89           N1+
ATOM   3984  H   LYS B  19      22.441 -19.852  -0.706  1.00 42.55           H
ATOM   3985  HA  LYS B  19      19.827 -20.486  -0.477  1.00 48.05           H
ATOM   3986  HB2 LYS B  19      21.038 -18.360  -1.902  1.00 46.39           H
ATOM   3987  HB3 LYS B  19      19.468 -18.588  -1.838  1.00 46.39           H
ATOM   3988  HG2 LYS B  19      19.519 -18.145   0.470  1.00 43.61           H
ATOM   3989  HG3 LYS B  19      21.078 -17.863   0.368  1.00 43.61           H
ATOM   3990  HD2 LYS B  19      19.197 -16.280  -1.011  1.00 40.26           H
ATOM   3991  HD3 LYS B  19      19.733 -15.886   0.434  1.00 40.26           H
ATOM   3992  HE2 LYS B  19      21.889 -15.699  -0.424  1.00 40.31           H
ATOM   3993  HE3 LYS B  19      21.334 -16.065  -1.875  1.00 40.31           H
ATOM   3994  HZ1 LYS B  19      21.497 -13.821  -1.626  1.00 46.66           H
ATOM   3995  HZ2 LYS B  19      20.102 -14.170  -1.800  1.00 46.66           H
ATOM   3996  HZ3 LYS B  19      20.606 -13.838  -0.483  1.00 46.66           H
ATOM   3997  N   VAL B  20      19.280 -21.336  -2.791  1.00 47.21           N
ATOM   3998  CA  VAL B  20      19.074 -22.265  -3.908  1.00 50.04           C
ATOM   3999  C   VAL B  20      18.609 -21.531  -5.158  1.00 51.15           C
ATOM   4000  O   VAL B  20      17.695 -20.700  -5.102  1.00 52.98           O
ATOM   4001  CB  VAL B  20      18.044 -23.332  -3.518  1.00 49.04           C
ATOM   4002  CG1 VAL B  20      17.749 -24.239  -4.716  1.00 53.83           C
ATOM   4003  CG2 VAL B  20      18.519 -24.120  -2.311  1.00 49.92           C
ATOM   4004  H   VAL B  20      18.547 -21.041  -2.453  1.00 56.65           H
ATOM   4005  HA  VAL B  20      19.911 -22.711  -4.111  1.00 60.05           H
ATOM   4006  HB  VAL B  20      17.216 -22.889  -3.273  1.00 58.85           H
ATOM   4007 HG11 VAL B  20      17.097 -24.907  -4.453  1.00 64.59           H
ATOM   4008 HG12 VAL B  20      17.396 -23.699  -5.441  1.00 64.59           H
ATOM   4009 HG13 VAL B  20      18.572 -24.671  -4.995  1.00 64.59           H
ATOM   4010 HG21 VAL B  20      17.851 -24.786  -2.086  1.00 59.91           H
ATOM   4011 HG22 VAL B  20      19.359 -24.554  -2.529  1.00 59.91           H
ATOM   4012 HG23 VAL B  20      18.644 -23.512  -1.566  1.00 59.91           H
ATOM   4013  N   GLU B  21      19.180 -21.878  -6.307  1.00 56.69           N
ATOM   4014  CA  GLU B  21      18.753 -21.241  -7.550  1.00 68.27           C
ATOM   4015  C   GLU B  21      17.578 -22.006  -8.126  1.00 69.31           C
ATOM   4016  O   GLU B  21      17.490 -23.229  -7.970  1.00 70.35           O
ATOM   4017  CB  GLU B  21      19.885 -21.143  -8.579  1.00 68.98           C
ATOM   4018  CG  GLU B  21      20.507 -22.445  -9.053  1.00 70.94           C
ATOM   4019  CD  GLU B  21      21.181 -22.329 -10.463  1.00 75.56           C
ATOM   4020  OE1 GLU B  21      21.775 -21.260 -10.762  1.00 70.15           O
ATOM   4021  OE2 GLU B  21      21.112 -23.301 -11.271  1.00 76.46           O1-
ATOM   4022  H   GLU B  21      19.802 -22.466  -6.395  1.00 68.03           H
ATOM   4023  HA  GLU B  21      18.452 -20.340  -7.352  1.00 81.92           H
ATOM   4024  HB2 GLU B  21      19.539 -20.690  -9.364  1.00 82.77           H
ATOM   4025  HB3 GLU B  21      20.598 -20.611  -8.192  1.00 82.77           H
ATOM   4026  HG2 GLU B  21      21.187 -22.719  -8.418  1.00 85.13           H
ATOM   4027  HG3 GLU B  21      19.815 -23.123  -9.108  1.00 85.13           H
ATOM   4028  N   SER B  22      16.652 -21.270  -8.736  1.00 75.21           N
ATOM   4029  CA  SER B  22      15.509 -21.846  -9.432  1.00 82.29           C
ATOM   4030  C   SER B  22      15.586 -21.458 -10.914  1.00 86.65           C
ATOM   4031  O   SER B  22      15.904 -20.306 -11.238  1.00 88.87           O
ATOM   4032  CB  SER B  22      14.190 -21.386  -8.780  1.00 81.10           C
ATOM   4033  OG  SER B  22      14.034 -21.864  -7.452  1.00 83.55           O
ATOM   4034  H   SER B  22      16.667 -20.410  -8.760  1.00 90.26           H
ATOM   4035  HA  SER B  22      15.554 -22.813  -9.370  1.00 98.75           H
ATOM   4036  HB2 SER B  22      14.175 -20.416  -8.762  1.00 97.32           H
ATOM   4037  HB3 SER B  22      13.450 -21.713  -9.315  1.00 97.32           H
ATOM   4038  HG  SER B  22      13.306 -21.593  -7.132  1.00100.26           H
ATOM   4039  N   LYS B  23      15.318 -22.430 -11.814  1.00 90.04           N
ATOM   4040  CA  LYS B  23      15.493 -22.230 -13.265  1.00 92.78           C
ATOM   4041  C   LYS B  23      14.466 -21.257 -13.877  1.00 94.14           C
ATOM   4042  O   LYS B  23      14.764 -20.601 -14.887  1.00 92.68           O
ATOM   4043  CB  LYS B  23      15.419 -23.578 -14.004  1.00 92.22           C
ATOM   4044  CG  LYS B  23      16.684 -24.476 -13.952  1.00 92.25           C
ATOM   4045  CD  LYS B  23      17.872 -23.866 -14.733  1.00 95.38           C
ATOM   4046  CE  LYS B  23      19.186 -24.648 -14.532  1.00 94.23           C
ATOM   4047  NZ  LYS B  23      20.351 -24.051 -15.264  1.00 91.89           N1+
ATOM   4048  H   LYS B  23      15.033 -23.214 -11.605  1.00108.05           H
ATOM   4049  HA  LYS B  23      16.375 -21.858 -13.420  1.00111.34           H
ATOM   4050  HB2 LYS B  23      14.688 -24.091 -13.626  1.00110.67           H
ATOM   4051  HB3 LYS B  23      15.233 -23.400 -14.940  1.00110.67           H
ATOM   4052  HG2 LYS B  23      16.956 -24.587 -13.028  1.00110.70           H
ATOM   4053  HG3 LYS B  23      16.477 -25.339 -14.344  1.00110.70           H
ATOM   4054  HD2 LYS B  23      17.662 -23.871 -15.680  1.00114.46           H
ATOM   4055  HD3 LYS B  23      18.015 -22.956 -14.429  1.00114.46           H
ATOM   4056  HE2 LYS B  23      19.402 -24.660 -13.587  1.00113.07           H
ATOM   4057  HE3 LYS B  23      19.064 -25.554 -14.855  1.00113.07           H
ATOM   4058  HZ1 LYS B  23      21.083 -24.535 -15.117  1.00110.27           H
ATOM   4059  HZ2 LYS B  23      20.185 -24.034 -16.138  1.00110.27           H
ATOM   4060  HZ3 LYS B  23      20.494 -23.219 -14.981  1.00110.27           H
ATOM   4061  N   ASN B  24      13.247 -21.173 -13.317  1.00 95.22           N
ATOM   4062  CA  ASN B  24      12.236 -20.225 -13.817  1.00 97.48           C
ATOM   4063  C   ASN B  24      12.659 -18.775 -13.567  1.00 98.10           C
ATOM   4064  O   ASN B  24      12.545 -17.918 -14.456  1.00 98.39           O
ATOM   4065  CB  ASN B  24      10.871 -20.529 -13.160  1.00 99.29           C
ATOM   4066  CG  ASN B  24       9.790 -19.483 -13.443  1.00 98.15           C
ATOM   4067  OD1 ASN B  24       9.984 -18.525 -14.201  1.00 99.70           O
ATOM   4068  ND2 ASN B  24       8.640 -19.656 -12.782  1.00 93.75           N
ATOM   4069  H   ASN B  24      12.983 -21.650 -12.651  1.00114.27           H
ATOM   4070  HA  ASN B  24      12.139 -20.346 -14.775  1.00116.97           H
ATOM   4071  HB2 ASN B  24      10.549 -21.382 -13.491  1.00119.15           H
ATOM   4072  HB3 ASN B  24      10.992 -20.575 -12.199  1.00119.15           H
ATOM   4073 HD21 ASN B  24       7.991 -19.102 -12.896  1.00112.50           H
ATOM   4074 HD22 ASN B  24       8.549 -20.320 -12.244  1.00112.50           H
ATOM   4075  N   GLU B  25      13.154 -18.482 -12.367  1.00 95.24           N
ATOM   4076  CA  GLU B  25      13.692 -17.161 -12.060  1.00 97.74           C
ATOM   4077  C   GLU B  25      14.735 -17.315 -10.964  1.00 99.06           C
ATOM   4078  O   GLU B  25      14.410 -17.766  -9.865  1.00 97.54           O
ATOM   4079  CB  GLU B  25      12.578 -16.197 -11.633  1.00 97.29           C
ATOM   4080  CG  GLU B  25      12.989 -14.728 -11.635  1.00 98.29           C
ATOM   4081  CD  GLU B  25      13.597 -14.282 -12.971  1.00 97.47           C
ATOM   4082  OE1 GLU B  25      13.474 -15.028 -13.973  1.00 95.56           O
ATOM   4083  OE2 GLU B  25      14.206 -13.185 -13.015  1.00 98.31           O1-
ATOM   4084  H   GLU B  25      13.189 -19.035 -11.709  1.00114.29           H
ATOM   4085  HA  GLU B  25      14.126 -16.798 -12.848  1.00117.29           H
ATOM   4086  HB2 GLU B  25      11.830 -16.295 -12.242  1.00116.75           H
ATOM   4087  HB3 GLU B  25      12.298 -16.423 -10.732  1.00116.75           H
ATOM   4088  HG2 GLU B  25      12.206 -14.181 -11.464  1.00117.94           H
ATOM   4089  HG3 GLU B  25      13.652 -14.585 -10.941  1.00117.94           H
ATOM   4090  N   GLY B  26      15.970 -16.887 -11.245  1.00 98.71           N
ATOM   4091  CA  GLY B  26      17.098 -17.291 -10.419  1.00 96.59           C
ATOM   4092  C   GLY B  26      17.178 -16.569  -9.088  1.00 99.82           C
ATOM   4093  O   GLY B  26      17.372 -17.209  -8.046  1.00 96.59           O
ATOM   4094  H   GLY B  26      16.174 -16.369 -11.901  1.00118.45           H
ATOM   4095  HA2 GLY B  26      17.038 -18.243 -10.243  1.00115.91           H
ATOM   4096  HA3 GLY B  26      17.922 -17.124 -10.902  1.00115.91           H
ATOM   4097  N   LYS B  27      17.034 -15.233  -9.098  1.00100.75           N
ATOM   4098  CA  LYS B  27      17.442 -14.414  -7.957  1.00 97.82           C
ATOM   4099  C   LYS B  27      16.378 -13.408  -7.524  1.00 96.69           C
ATOM   4100  O   LYS B  27      15.361 -13.174  -8.193  1.00 95.24           O
ATOM   4101  CB  LYS B  27      18.715 -13.610  -8.239  1.00 93.83           C
ATOM   4102  CG  LYS B  27      19.812 -14.357  -8.941  1.00 95.65           C
ATOM   4103  CD  LYS B  27      21.062 -14.367  -8.096  1.00 95.50           C
ATOM   4104  CE  LYS B  27      22.267 -14.825  -8.903  1.00 93.65           C
ATOM   4105  NZ  LYS B  27      23.442 -15.131  -8.026  1.00 90.21           N1+
ATOM   4106  H   LYS B  27      16.703 -14.784  -9.753  1.00120.90           H
ATOM   4107  HA  LYS B  27      17.621 -14.998  -7.203  1.00117.39           H
ATOM   4108  HB2 LYS B  27      18.480 -12.849  -8.794  1.00112.59           H
ATOM   4109  HB3 LYS B  27      19.072 -13.295  -7.394  1.00112.59           H
ATOM   4110  HG2 LYS B  27      19.535 -15.274  -9.092  1.00114.78           H
ATOM   4111  HG3 LYS B  27      20.014 -13.920  -9.783  1.00114.78           H
ATOM   4112  HD2 LYS B  27      21.236 -13.470  -7.770  1.00114.60           H
ATOM   4113  HD3 LYS B  27      20.942 -14.978  -7.353  1.00114.60           H
ATOM   4114  HE2 LYS B  27      22.036 -15.630  -9.392  1.00112.38           H
ATOM   4115  HE3 LYS B  27      22.525 -14.122  -9.519  1.00112.38           H
ATOM   4116  HZ1 LYS B  27      24.131 -15.396  -8.523  1.00108.25           H
ATOM   4117  HZ2 LYS B  27      23.677 -14.405  -7.569  1.00108.25           H
ATOM   4118  HZ3 LYS B  27      23.232 -15.779  -7.453  1.00108.25           H
ATOM   4119  N   LYS B  28      16.680 -12.790  -6.375  1.00 96.81           N
ATOM   4120  CA  LYS B  28      15.903 -11.690  -5.789  1.00 94.26           C
ATOM   4121  C   LYS B  28      14.484 -12.170  -5.430  1.00 92.35           C
ATOM   4122  O   LYS B  28      13.471 -11.633  -5.897  1.00 97.57           O
ATOM   4123  CB  LYS B  28      15.907 -10.463  -6.732  1.00 97.13           C
ATOM   4124  CG  LYS B  28      17.237 -10.253  -7.571  1.00 95.19           C
ATOM   4125  CD  LYS B  28      18.098  -9.008  -7.181  1.00 94.52           C
ATOM   4126  CE  LYS B  28      19.446  -8.999  -7.947  1.00 91.89           C
ATOM   4127  NZ  LYS B  28      20.379  -7.897  -7.574  1.00 89.73           N1+
ATOM   4128  H   LYS B  28      17.361 -13.003  -5.896  1.00116.17           H
ATOM   4129  HA  LYS B  28      16.334 -11.419  -4.963  1.00113.11           H
ATOM   4130  HB2 LYS B  28      15.176 -10.558  -7.363  1.00116.56           H
ATOM   4131  HB3 LYS B  28      15.771  -9.664  -6.198  1.00116.56           H
ATOM   4132  HG2 LYS B  28      17.796 -11.038  -7.459  1.00114.23           H
ATOM   4133  HG3 LYS B  28      16.997 -10.159  -8.506  1.00114.23           H
ATOM   4134  HD2 LYS B  28      17.613  -8.199  -7.407  1.00113.42           H
ATOM   4135  HD3 LYS B  28      18.287  -9.033  -6.230  1.00113.42           H
ATOM   4136  HE2 LYS B  28      19.902  -9.838  -7.777  1.00110.26           H
ATOM   4137  HE3 LYS B  28      19.261  -8.917  -8.895  1.00110.26           H
ATOM   4138  HZ1 LYS B  28      21.127  -7.958  -8.052  1.00107.68           H
ATOM   4139  HZ2 LYS B  28      19.998  -7.109  -7.732  1.00107.68           H
ATOM   4140  HZ3 LYS B  28      20.584  -7.952  -6.709  1.00107.68           H
ATOM   4141  N   ASN B  29      14.437 -13.217  -4.578  1.00 87.46           N
ATOM   4142  CA  ASN B  29      13.178 -13.837  -4.155  1.00 86.09           C
ATOM   4143  C   ASN B  29      12.172 -12.771  -3.727  1.00 83.69           C
ATOM   4144  O   ASN B  29      12.525 -11.682  -3.267  1.00 84.14           O
ATOM   4145  CB  ASN B  29      13.415 -14.846  -3.008  1.00 80.02           C
ATOM   4146  CG  ASN B  29      14.438 -15.921  -3.379  1.00 80.35           C
ATOM   4147  OD1 ASN B  29      14.501 -16.329  -4.542  1.00 85.84           O
ATOM   4148  ND2 ASN B  29      15.243 -16.373  -2.406  1.00 79.43           N
ATOM   4149  H   ASN B  29      15.134 -13.585  -4.233  1.00104.95           H
ATOM   4150  HA  ASN B  29      12.798 -14.322  -4.905  1.00103.30           H
ATOM   4151  HB2 ASN B  29      13.747 -14.370  -2.230  1.00 96.02           H
ATOM   4152  HB3 ASN B  29      12.578 -15.288  -2.796  1.00 96.02           H
ATOM   4153 HD21 ASN B  29      15.829 -16.978  -2.580  1.00 95.32           H
ATOM   4154 HD22 ASN B  29      15.172 -16.059  -1.609  1.00 95.32           H
ATOM   4155  N   GLU B  30      10.897 -13.058  -3.910  1.00 79.02           N
ATOM   4156  CA  GLU B  30       9.948 -12.071  -3.441  1.00 75.95           C
ATOM   4157  C   GLU B  30       9.800 -12.178  -1.931  1.00 71.99           C
ATOM   4158  O   GLU B  30       9.729 -11.157  -1.236  1.00 73.06           O
ATOM   4159  CB  GLU B  30       8.641 -12.242  -4.194  1.00 78.38           C
ATOM   4160  CG  GLU B  30       8.787 -11.808  -5.654  1.00 78.81           C
ATOM   4161  CD  GLU B  30       7.969 -10.596  -5.970  1.00 81.41           C
ATOM   4162  OE1 GLU B  30       6.867 -10.464  -5.393  1.00 82.48           O
ATOM   4163  OE2 GLU B  30       8.455  -9.758  -6.769  1.00 82.89           O1-
ATOM   4164  H   GLU B  30      10.572 -13.765  -4.276  1.00 94.83           H
ATOM   4165  HA  GLU B  30      10.292 -11.187  -3.642  1.00 91.14           H
ATOM   4166  HB2 GLU B  30       8.380 -13.176  -4.178  1.00 94.05           H
ATOM   4167  HB3 GLU B  30       7.957 -11.693  -3.779  1.00 94.05           H
ATOM   4168  HG2 GLU B  30       9.717 -11.598  -5.832  1.00 94.58           H
ATOM   4169  HG3 GLU B  30       8.492 -12.529  -6.231  1.00 94.58           H
ATOM   4170  N   VAL B  31       9.827 -13.398  -1.400  1.00 63.33           N
ATOM   4171  CA  VAL B  31       9.601 -13.632   0.021  1.00 64.15           C
ATOM   4172  C   VAL B  31      10.741 -14.477   0.564  1.00 59.25           C
ATOM   4173  O   VAL B  31      11.100 -15.502  -0.022  1.00 58.27           O
ATOM   4174  CB  VAL B  31       8.238 -14.303   0.299  1.00 59.22           C
ATOM   4175  CG1 VAL B  31       7.956 -14.362   1.789  1.00 56.98           C
ATOM   4176  CG2 VAL B  31       7.151 -13.513  -0.331  1.00 64.02           C
ATOM   4177  H   VAL B  31       9.977 -14.116  -1.849  1.00 75.99           H
ATOM   4178  HA  VAL B  31       9.613 -12.780   0.485  1.00 76.98           H
ATOM   4179  HB  VAL B  31       8.228 -15.203  -0.063  1.00 71.06           H
ATOM   4180 HG11 VAL B  31       7.096 -14.788   1.930  1.00 68.37           H
ATOM   4181 HG12 VAL B  31       8.655 -14.877   2.222  1.00 68.37           H
ATOM   4182 HG13 VAL B  31       7.941 -13.460   2.143  1.00 68.37           H
ATOM   4183 HG21 VAL B  31       6.302 -13.945  -0.149  1.00 76.83           H
ATOM   4184 HG22 VAL B  31       7.154 -12.618   0.043  1.00 76.83           H
ATOM   4185 HG23 VAL B  31       7.304 -13.473  -1.288  1.00 76.83           H
ATOM   4186  N   PHE B  32      11.299 -14.043   1.683  1.00 51.95           N
ATOM   4187  CA  PHE B  32      12.398 -14.708   2.350  1.00 45.46           C
ATOM   4188  C   PHE B  32      11.991 -15.139   3.748  1.00 46.90           C
ATOM   4189  O   PHE B  32      11.076 -14.566   4.348  1.00 51.76           O
ATOM   4190  CB  PHE B  32      13.598 -13.779   2.484  1.00 43.25           C
ATOM   4191  CG  PHE B  32      14.152 -13.296   1.200  1.00 46.16           C
ATOM   4192  CD1 PHE B  32      15.038 -14.079   0.497  1.00 47.24           C
ATOM   4193  CD2 PHE B  32      13.825 -12.046   0.708  1.00 42.25           C
ATOM   4194  CE1 PHE B  32      15.582 -13.639  -0.663  1.00 45.58           C
ATOM   4195  CE2 PHE B  32      14.369 -11.609  -0.461  1.00 42.99           C
ATOM   4196  CZ  PHE B  32      15.254 -12.415  -1.147  1.00 41.81           C
ATOM   4197  H   PHE B  32      11.042 -13.330   2.091  1.00 62.34           H
ATOM   4198  HA  PHE B  32      12.664 -15.492   1.845  1.00 54.55           H
ATOM   4199  HB2 PHE B  32      13.332 -13.002   3.000  1.00 51.90           H
ATOM   4200  HB3 PHE B  32      14.305 -14.253   2.949  1.00 51.90           H
ATOM   4201  HD1 PHE B  32      15.273 -14.917   0.827  1.00 56.69           H
ATOM   4202  HD2 PHE B  32      13.233 -11.503   1.177  1.00 50.70           H
ATOM   4203  HE1 PHE B  32      16.174 -14.180  -1.133  1.00 54.70           H
ATOM   4204  HE2 PHE B  32      14.145 -10.771  -0.795  1.00 51.58           H
ATOM   4205  HZ  PHE B  32      15.621 -12.121  -1.950  1.00 50.17           H
ATOM   4206  N   ASN B  33      12.742 -16.102   4.283  1.00 42.95           N
ATOM   4207  CA  ASN B  33      12.527 -16.657   5.615  1.00 46.68           C
ATOM   4208  C   ASN B  33      13.728 -17.557   5.949  1.00 49.33           C
ATOM   4209  O   ASN B  33      14.613 -17.775   5.117  1.00 48.68           O
ATOM   4210  CB  ASN B  33      11.206 -17.427   5.658  1.00 48.40           C
ATOM   4211  CG  ASN B  33      11.198 -18.586   4.682  1.00 49.27           C
ATOM   4212  OD1 ASN B  33      12.054 -19.451   4.747  1.00 49.51           O
ATOM   4213  ND2 ASN B  33      10.245 -18.595   3.762  1.00 53.34           N
ATOM   4214  H   ASN B  33      13.408 -16.461   3.874  1.00 51.54           H
ATOM   4215  HA  ASN B  33      12.488 -15.939   6.266  1.00 56.01           H
ATOM   4216  HB2 ASN B  33      11.072 -17.781   6.551  1.00 58.08           H
ATOM   4217  HB3 ASN B  33      10.480 -16.828   5.423  1.00 58.08           H
ATOM   4218 HD21 ASN B  33      10.206 -19.235   3.190  1.00 64.01           H
ATOM   4219 HD22 ASN B  33       9.666 -17.960   3.738  1.00 64.01           H
ATOM   4220  N   ASN B  34      13.747 -18.096   7.171  1.00 52.29           N
ATOM   4221  CA  ASN B  34      14.871 -18.933   7.604  1.00 56.45           C
ATOM   4222  C   ASN B  34      15.121 -20.096   6.643  1.00 54.11           C
ATOM   4223  O   ASN B  34      16.271 -20.525   6.455  1.00 48.43           O
ATOM   4224  CB  ASN B  34      14.628 -19.472   9.024  1.00 50.50           C
ATOM   4225  CG  ASN B  34      14.611 -18.382  10.070  1.00 52.24           C
ATOM   4226  OD1 ASN B  34      15.308 -17.382   9.943  1.00 51.14           O
ATOM   4227  ND2 ASN B  34      13.781 -18.558  11.109  1.00 60.09           N
ATOM   4228  H   ASN B  34      13.130 -17.994   7.762  1.00 62.75           H
ATOM   4229  HA  ASN B  34      15.674 -18.390   7.627  1.00 67.74           H
ATOM   4230  HB2 ASN B  34      13.769 -19.924   9.048  1.00 60.59           H
ATOM   4231  HB3 ASN B  34      15.336 -20.095   9.251  1.00 60.59           H
ATOM   4232 HD21 ASN B  34      13.737 -17.965  11.730  1.00 72.10           H
ATOM   4233 HD22 ASN B  34      13.293 -19.265  11.155  1.00 72.10           H
ATOM   4234  N   TYR B  35      14.057 -20.631   6.033  1.00 54.55           N
ATOM   4235  CA  TYR B  35      14.210 -21.695   5.036  1.00 55.53           C
ATOM   4236  C   TYR B  35      14.864 -21.232   3.723  1.00 54.62           C
ATOM   4237  O   TYR B  35      15.195 -22.083   2.890  1.00 52.82           O
ATOM   4238  CB  TYR B  35      12.839 -22.311   4.732  1.00 52.88           C
ATOM   4239  CG  TYR B  35      12.889 -23.654   4.034  1.00 54.48           C
ATOM   4240  CD1 TYR B  35      13.597 -24.730   4.575  1.00 58.66           C
ATOM   4241  CD2 TYR B  35      12.203 -23.859   2.837  1.00 59.41           C
ATOM   4242  CE1 TYR B  35      13.638 -25.977   3.924  1.00 58.41           C
ATOM   4243  CE2 TYR B  35      12.228 -25.090   2.183  1.00 58.70           C
ATOM   4244  CZ  TYR B  35      12.939 -26.147   2.733  1.00 57.99           C
ATOM   4245  OH  TYR B  35      12.964 -27.364   2.080  1.00 59.04           O
ATOM   4246  H   TYR B  35      13.242 -20.396   6.178  1.00 65.46           H
ATOM   4247  HA  TYR B  35      14.770 -22.392   5.412  1.00 66.63           H
ATOM   4248  HB2 TYR B  35      12.362 -22.433   5.568  1.00 63.46           H
ATOM   4249  HB3 TYR B  35      12.346 -21.702   4.160  1.00 63.46           H
ATOM   4250  HD1 TYR B  35      14.061 -24.616   5.373  1.00 70.39           H
ATOM   4251  HD2 TYR B  35      11.721 -23.156   2.465  1.00 71.29           H
ATOM   4252  HE1 TYR B  35      14.114 -26.685   4.294  1.00 70.09           H
ATOM   4253  HE2 TYR B  35      11.765 -25.203   1.385  1.00 70.44           H
ATOM   4254  HH  TYR B  35      12.502 -27.324   1.380  1.00 70.85           H
ATOM   4255  N   THR B  36      15.026 -19.921   3.480  1.00 52.84           N
ATOM   4256  CA  THR B  36      15.806 -19.476   2.325  1.00 44.34           C
ATOM   4257  C   THR B  36      17.184 -20.144   2.271  1.00 40.31           C
ATOM   4258  O   THR B  36      17.711 -20.397   1.182  1.00 42.11           O
ATOM   4259  CB  THR B  36      15.925 -17.951   2.392  1.00 44.83           C
ATOM   4260  OG1 THR B  36      14.659 -17.389   2.091  1.00 43.72           O
ATOM   4261  CG2 THR B  36      16.971 -17.380   1.415  1.00 39.92           C
ATOM   4262  H   THR B  36      14.700 -19.287   3.961  1.00 63.41           H
ATOM   4263  HA  THR B  36      15.328 -19.706   1.513  1.00 53.21           H
ATOM   4264  HB  THR B  36      16.180 -17.692   3.292  1.00 53.79           H
ATOM   4265  HG1 THR B  36      14.702 -16.550   2.122  1.00 52.46           H
ATOM   4266 HG21 THR B  36      17.008 -16.414   1.496  1.00 47.90           H
ATOM   4267 HG22 THR B  36      17.846 -17.747   1.616  1.00 47.90           H
ATOM   4268 HG23 THR B  36      16.733 -17.611   0.504  1.00 47.90           H
ATOM   4269  N   PHE B  37      17.787 -20.412   3.431  1.00 37.39           N
ATOM   4270  CA  PHE B  37      19.135 -20.951   3.523  1.00 43.09           C
ATOM   4271  C   PHE B  37      19.000 -22.458   3.749  1.00 46.69           C
ATOM   4272  O   PHE B  37      18.849 -22.924   4.874  1.00 42.38           O
ATOM   4273  CB  PHE B  37      19.899 -20.261   4.646  1.00 41.05           C
ATOM   4274  CG  PHE B  37      20.077 -18.775   4.438  1.00 37.57           C
ATOM   4275  CD1 PHE B  37      21.106 -18.299   3.643  1.00 36.14           C
ATOM   4276  CD2 PHE B  37      19.212 -17.866   5.018  1.00 32.83           C
ATOM   4277  CE1 PHE B  37      21.251 -16.961   3.418  1.00 37.06           C
ATOM   4278  CE2 PHE B  37      19.365 -16.531   4.801  1.00 36.72           C
ATOM   4279  CZ  PHE B  37      20.370 -16.073   4.006  1.00 35.81           C
ATOM   4280  H   PHE B  37      17.420 -20.284   4.198  1.00 44.87           H
ATOM   4281  HA  PHE B  37      19.606 -20.802   2.688  1.00 51.71           H
ATOM   4282  HB2 PHE B  37      19.415 -20.388   5.477  1.00 49.25           H
ATOM   4283  HB3 PHE B  37      20.781 -20.659   4.715  1.00 49.25           H
ATOM   4284  HD1 PHE B  37      21.688 -18.899   3.237  1.00 43.37           H
ATOM   4285  HD2 PHE B  37      18.513 -18.170   5.551  1.00 39.39           H
ATOM   4286  HE1 PHE B  37      21.946 -16.648   2.884  1.00 44.47           H
ATOM   4287  HE2 PHE B  37      18.777 -15.928   5.195  1.00 44.06           H
ATOM   4288  HZ  PHE B  37      20.475 -15.159   3.872  1.00 42.97           H
ATOM   4289  N   ARG B  38      19.043 -23.232   2.660  1.00 44.73           N
ATOM   4290  CA  ARG B  38      18.909 -24.670   2.802  1.00 44.02           C
ATOM   4291  C   ARG B  38      19.795 -25.476   1.873  1.00 48.82           C
ATOM   4292  O   ARG B  38      19.862 -26.696   2.047  1.00 52.67           O
ATOM   4293  CB  ARG B  38      17.461 -25.093   2.585  1.00 40.10           C
ATOM   4294  CG  ARG B  38      16.893 -24.513   1.347  1.00 46.59           C
ATOM   4295  CD  ARG B  38      15.618 -25.171   0.934  1.00 43.45           C
ATOM   4296  NE  ARG B  38      15.245 -24.768  -0.403  1.00 46.21           N
ATOM   4297  CZ  ARG B  38      14.729 -23.580  -0.689  1.00 51.69           C
ATOM   4298  NH1 ARG B  38      14.557 -22.674   0.273  1.00 53.89           N
ATOM   4299  NH2 ARG B  38      14.408 -23.282  -1.939  1.00 54.11           N1+
ATOM   4300  H   ARG B  38      19.145 -22.952   1.853  1.00 53.68           H
ATOM   4301  HA  ARG B  38      19.149 -24.911   3.711  1.00 52.82           H
ATOM   4302  HB2 ARG B  38      17.419 -26.059   2.513  1.00 48.12           H
ATOM   4303  HB3 ARG B  38      16.925 -24.789   3.334  1.00 48.12           H
ATOM   4304  HG2 ARG B  38      16.711 -23.571   1.493  1.00 55.91           H
ATOM   4305  HG3 ARG B  38      17.533 -24.620   0.625  1.00 55.91           H
ATOM   4306  HD2 ARG B  38      15.734 -26.134   0.943  1.00 52.14           H
ATOM   4307  HD3 ARG B  38      14.909 -24.909   1.542  1.00 52.14           H
ATOM   4308  HE  ARG B  38      15.228 -25.371  -1.016  1.00 55.45           H
ATOM   4309 HH11 ARG B  38      14.765 -22.865   1.085  1.00 64.66           H
ATOM   4310 HH12 ARG B  38      14.226 -21.903   0.083  1.00 64.66           H
ATOM   4311 HH21 ARG B  38      14.524 -23.863  -2.562  1.00 64.93           H
ATOM   4312 HH22 ARG B  38      14.081 -22.510  -2.126  1.00 64.93           H
ATOM   4313  N   GLY B  39      20.474 -24.866   0.911  1.00 42.76           N
ATOM   4314  CA  GLY B  39      21.446 -25.589   0.127  1.00 43.34           C
ATOM   4315  C   GLY B  39      22.532 -26.249   0.957  1.00 45.04           C
ATOM   4316  O   GLY B  39      23.253 -25.560   1.677  1.00 43.62           O
ATOM   4317  H   GLY B  39      20.388 -24.038   0.698  1.00 51.31           H
ATOM   4318  HA2 GLY B  39      20.994 -26.278  -0.384  1.00 52.01           H
ATOM   4319  HA3 GLY B  39      21.871 -24.978  -0.496  1.00 52.01           H
ATOM   4320  N   LEU B  40      22.692 -27.563   0.832  1.00 43.79           N
ATOM   4321  CA  LEU B  40      23.700 -28.322   1.578  1.00 54.35           C
ATOM   4322  C   LEU B  40      24.840 -28.866   0.722  1.00 52.39           C
ATOM   4323  O   LEU B  40      25.999 -28.821   1.134  1.00 53.63           O
ATOM   4324  CB  LEU B  40      23.041 -29.499   2.307  1.00 52.59           C
ATOM   4325  CG  LEU B  40      22.481 -29.249   3.700  1.00 58.13           C
ATOM   4326  CD1 LEU B  40      21.834 -30.503   4.282  1.00 60.77           C
ATOM   4327  CD2 LEU B  40      23.546 -28.781   4.665  1.00 55.71           C
ATOM   4328  H   LEU B  40      22.217 -28.052   0.308  1.00 52.55           H
ATOM   4329  HA  LEU B  40      24.089 -27.741   2.250  1.00 65.22           H
ATOM   4330  HB2 LEU B  40      22.306 -29.816   1.759  1.00 63.11           H
ATOM   4331  HB3 LEU B  40      23.701 -30.205   2.390  1.00 63.11           H
ATOM   4332  HG  LEU B  40      21.801 -28.559   3.648  1.00 69.75           H
ATOM   4333 HD11 LEU B  40      21.492 -30.300   5.167  1.00 72.92           H
ATOM   4334 HD12 LEU B  40      21.109 -30.782   3.702  1.00 72.92           H
ATOM   4335 HD13 LEU B  40      22.502 -31.205   4.339  1.00 72.92           H
ATOM   4336 HD21 LEU B  40      23.142 -28.636   5.535  1.00 66.86           H
ATOM   4337 HD22 LEU B  40      24.234 -29.462   4.729  1.00 66.86           H
ATOM   4338 HD23 LEU B  40      23.929 -27.953   4.335  1.00 66.86           H
ATOM   4339  N   GLY B  41      24.548 -29.400  -0.451  1.00 49.61           N
ATOM   4340  CA  GLY B  41      25.567 -30.030  -1.271  1.00 56.16           C
ATOM   4341  C   GLY B  41      25.127 -30.064  -2.715  1.00 55.68           C
ATOM   4342  O   GLY B  41      23.937 -29.937  -3.039  1.00 51.98           O
ATOM   4343  H   GLY B  41      23.761 -29.412  -0.798  1.00 59.53           H
ATOM   4344  HA2 GLY B  41      26.397 -29.532  -1.207  1.00 67.39           H
ATOM   4345  HA3 GLY B  41      25.721 -30.938  -0.967  1.00 67.39           H
ATOM   4346  N   ASN B  42      26.114 -30.214  -3.588  1.00 52.38           N
ATOM   4347  CA  ASN B  42      25.861 -30.404  -5.007  1.00 54.79           C
ATOM   4348  C   ASN B  42      26.891 -31.407  -5.506  1.00 60.05           C
ATOM   4349  O   ASN B  42      28.099 -31.151  -5.408  1.00 55.35           O
ATOM   4350  CB  ASN B  42      25.940 -29.083  -5.768  1.00 53.07           C
ATOM   4351  CG  ASN B  42      25.298 -29.155  -7.137  1.00 51.41           C
ATOM   4352  OD1 ASN B  42      24.099 -29.342  -7.252  1.00 55.91           O
ATOM   4353  ND2 ASN B  42      26.091 -28.994  -8.176  1.00 49.78           N
ATOM   4354  H   ASN B  42      26.948 -30.210  -3.381  1.00 62.85           H
ATOM   4355  HA  ASN B  42      24.975 -30.780  -5.132  1.00 65.74           H
ATOM   4356  HB2 ASN B  42      25.482 -28.397  -5.258  1.00 63.68           H
ATOM   4357  HB3 ASN B  42      26.872 -28.842  -5.886  1.00 63.68           H
ATOM   4358 HD21 ASN B  42      25.768 -29.027  -8.973  1.00 59.73           H
ATOM   4359 HD22 ASN B  42      26.932 -28.856  -8.058  1.00 59.73           H
ATOM   4360  N   LYS B  43      26.403 -32.569  -5.973  1.00 60.66           N
ATOM   4361  CA  LYS B  43      27.220 -33.597  -6.611  1.00 54.77           C
ATOM   4362  C   LYS B  43      28.349 -34.068  -5.692  1.00 58.22           C
ATOM   4363  O   LYS B  43      29.522 -34.055  -6.051  1.00 60.91           O
ATOM   4364  CB  LYS B  43      27.761 -33.076  -7.942  1.00 50.14           C
ATOM   4365  CG  LYS B  43      26.619 -32.653  -8.898  1.00 57.42           C
ATOM   4366  CD  LYS B  43      27.119 -31.975 -10.177  1.00 53.94           C
ATOM   4367  CE  LYS B  43      25.953 -31.705 -11.118  1.00 57.91           C
ATOM   4368  NZ  LYS B  43      26.132 -30.455 -11.915  1.00 62.27           N1+
ATOM   4369  H   LYS B  43      25.572 -32.783  -5.926  1.00 72.79           H
ATOM   4370  HA  LYS B  43      26.658 -34.365  -6.802  1.00 65.72           H
ATOM   4371  HB2 LYS B  43      28.321 -32.302  -7.777  1.00 60.17           H
ATOM   4372  HB3 LYS B  43      28.274 -33.776  -8.374  1.00 60.17           H
ATOM   4373  HG2 LYS B  43      26.116 -33.441  -9.155  1.00 68.90           H
ATOM   4374  HG3 LYS B  43      26.039 -32.027  -8.436  1.00 68.90           H
ATOM   4375  HD2 LYS B  43      27.536 -31.128  -9.954  1.00 64.73           H
ATOM   4376  HD3 LYS B  43      27.750 -32.557 -10.628  1.00 64.73           H
ATOM   4377  HE2 LYS B  43      25.869 -32.447 -11.738  1.00 69.50           H
ATOM   4378  HE3 LYS B  43      25.140 -31.615 -10.596  1.00 69.50           H
ATOM   4379  HZ1 LYS B  43      25.432 -30.333 -12.451  1.00 74.73           H
ATOM   4380  HZ2 LYS B  43      26.204 -29.755 -11.370  1.00 74.73           H
ATOM   4381  HZ3 LYS B  43      26.869 -30.513 -12.411  1.00 74.73           H
ATOM   4382  N   GLY B  44      27.979 -34.484  -4.484  1.00 57.25           N
ATOM   4383  CA  GLY B  44      28.972 -34.973  -3.551  1.00 60.77           C
ATOM   4384  C   GLY B  44      29.789 -33.922  -2.816  1.00 61.54           C
ATOM   4385  O   GLY B  44      30.529 -34.288  -1.884  1.00 60.79           O
ATOM   4386  H   GLY B  44      27.171 -34.491  -4.189  1.00 68.70           H
ATOM   4387  HA2 GLY B  44      28.526 -35.518  -2.884  1.00 72.93           H
ATOM   4388  HA3 GLY B  44      29.592 -35.544  -4.032  1.00 72.93           H
ATOM   4389  N   VAL B  45      29.676 -32.634  -3.171  1.00 59.39           N
ATOM   4390  CA  VAL B  45      30.501 -31.582  -2.573  1.00 57.70           C
ATOM   4391  C   VAL B  45      29.656 -30.377  -2.164  1.00 55.06           C
ATOM   4392  O   VAL B  45      28.453 -30.307  -2.415  1.00 52.55           O
ATOM   4393  CB  VAL B  45      31.632 -31.133  -3.523  1.00 54.44           C
ATOM   4394  CG1 VAL B  45      32.594 -32.286  -3.722  1.00 55.07           C
ATOM   4395  CG2 VAL B  45      31.068 -30.629  -4.864  1.00 50.77           C
ATOM   4396  H   VAL B  45      29.122 -32.345  -3.762  1.00 71.27           H
ATOM   4397  HA  VAL B  45      30.915 -31.935  -1.770  1.00 69.24           H
ATOM   4398  HB  VAL B  45      32.120 -30.404  -3.110  1.00 65.33           H
ATOM   4399 HG11 VAL B  45      33.305 -32.004  -4.319  1.00 66.08           H
ATOM   4400 HG12 VAL B  45      32.964 -32.539  -2.862  1.00 66.08           H
ATOM   4401 HG13 VAL B  45      32.114 -33.034  -4.110  1.00 66.08           H
ATOM   4402 HG21 VAL B  45      31.804 -30.356  -5.434  1.00 60.93           H
ATOM   4403 HG22 VAL B  45      30.570 -31.346  -5.287  1.00 60.93           H
ATOM   4404 HG23 VAL B  45      30.482 -29.874  -4.696  1.00 60.93           H
ATOM   4405  N   LEU B  46      30.316 -29.430  -1.498  1.00 51.09           N
ATOM   4406  CA  LEU B  46      29.637 -28.210  -1.088  1.00 51.01           C
ATOM   4407  C   LEU B  46      29.191 -27.428  -2.322  1.00 47.92           C
ATOM   4408  O   LEU B  46      29.919 -27.379  -3.320  1.00 46.79           O
ATOM   4409  CB  LEU B  46      30.553 -27.349  -0.224  1.00 43.20           C
ATOM   4410  CG  LEU B  46      31.059 -28.059   1.005  1.00 45.00           C
ATOM   4411  CD1 LEU B  46      31.969 -27.119   1.781  1.00 46.34           C
ATOM   4412  CD2 LEU B  46      29.920 -28.499   1.835  1.00 50.76           C
ATOM   4413  H   LEU B  46      31.146 -29.470  -1.276  1.00 61.31           H
ATOM   4414  HA  LEU B  46      28.850 -28.438  -0.569  1.00 61.21           H
ATOM   4415  HB2 LEU B  46      31.321 -27.081  -0.751  1.00 51.84           H
ATOM   4416  HB3 LEU B  46      30.063 -26.564   0.067  1.00 51.84           H
ATOM   4417  HG  LEU B  46      31.572 -28.840   0.743  1.00 54.00           H
ATOM   4418 HD11 LEU B  46      32.295 -27.577   2.572  1.00 55.60           H
ATOM   4419 HD12 LEU B  46      32.714 -26.864   1.215  1.00 55.60           H
ATOM   4420 HD13 LEU B  46      31.463 -26.332   2.038  1.00 55.60           H
ATOM   4421 HD21 LEU B  46      30.259 -28.954   2.621  1.00 60.91           H
ATOM   4422 HD22 LEU B  46      29.403 -27.721   2.099  1.00 60.91           H
ATOM   4423 HD23 LEU B  46      29.366 -29.103   1.315  1.00 60.91           H
ATOM   4424  N   PRO B  47      28.005 -26.817  -2.305  1.00 45.11           N
ATOM   4425  CA  PRO B  47      27.584 -26.068  -3.495  1.00 45.13           C
ATOM   4426  C   PRO B  47      28.471 -24.884  -3.801  1.00 42.24           C
ATOM   4427  O   PRO B  47      28.498 -24.447  -4.957  1.00 45.01           O
ATOM   4428  CB  PRO B  47      26.154 -25.627  -3.156  1.00 42.38           C
ATOM   4429  CG  PRO B  47      25.716 -26.544  -2.058  1.00 42.96           C
ATOM   4430  CD  PRO B  47      26.960 -26.818  -1.264  1.00 44.68           C
ATOM   4431  HA  PRO B  47      27.561 -26.655  -4.267  1.00 54.15           H
ATOM   4432  HB2 PRO B  47      26.159 -24.705  -2.852  1.00 50.86           H
ATOM   4433  HB3 PRO B  47      25.587 -25.728  -3.936  1.00 50.86           H
ATOM   4434  HG2 PRO B  47      25.048 -26.104  -1.509  1.00 51.55           H
ATOM   4435  HG3 PRO B  47      25.363 -27.364  -2.437  1.00 51.55           H
ATOM   4436  HD2 PRO B  47      27.118 -26.109  -0.621  1.00 53.61           H
ATOM   4437  HD3 PRO B  47      26.907 -27.687  -0.835  1.00 53.61           H
ATOM   4438  N   TRP B  48      29.186 -24.345  -2.808  1.00 45.14           N
ATOM   4439  CA  TRP B  48      30.097 -23.211  -2.988  1.00 45.49           C
ATOM   4440  C   TRP B  48      31.558 -23.627  -3.018  1.00 46.39           C
ATOM   4441  O   TRP B  48      32.440 -22.754  -2.968  1.00 45.65           O
ATOM   4442  CB  TRP B  48      29.908 -22.179  -1.867  1.00 39.75           C
ATOM   4443  CG  TRP B  48      30.079 -22.760  -0.507  1.00 36.21           C
ATOM   4444  CD1 TRP B  48      31.240 -22.871   0.226  1.00 37.56           C
ATOM   4445  CD2 TRP B  48      29.049 -23.336   0.284  1.00 37.46           C
ATOM   4446  NE1 TRP B  48      30.978 -23.478   1.417  1.00 39.87           N
ATOM   4447  CE2 TRP B  48      29.640 -23.784   1.475  1.00 33.28           C
ATOM   4448  CE3 TRP B  48      27.683 -23.550   0.081  1.00 33.19           C
ATOM   4449  CZ2 TRP B  48      28.904 -24.407   2.480  1.00 39.40           C
ATOM   4450  CZ3 TRP B  48      26.959 -24.155   1.070  1.00 35.14           C
ATOM   4451  CH2 TRP B  48      27.563 -24.579   2.260  1.00 37.65           C
ATOM   4452  H   TRP B  48      29.158 -24.630  -1.997  1.00 54.17           H
ATOM   4453  HA  TRP B  48      29.894 -22.776  -3.831  1.00 54.58           H
ATOM   4454  HB2 TRP B  48      30.564 -21.472  -1.975  1.00 47.69           H
ATOM   4455  HB3 TRP B  48      29.013 -21.811  -1.925  1.00 47.69           H
ATOM   4456  HD1 TRP B  48      32.076 -22.568  -0.047  1.00 45.07           H
ATOM   4457  HE1 TRP B  48      31.556 -23.643   2.032  1.00 47.85           H
ATOM   4458  HE3 TRP B  48      27.270 -23.268  -0.703  1.00 39.83           H
ATOM   4459  HZ2 TRP B  48      29.305 -24.689   3.270  1.00 47.28           H
ATOM   4460  HZ3 TRP B  48      26.047 -24.290   0.950  1.00 42.16           H
ATOM   4461  HH2 TRP B  48      27.044 -24.992   2.911  1.00 45.18           H
ATOM   4462  N   LYS B  49      31.831 -24.940  -3.048  1.00 48.59           N
ATOM   4463  CA  LYS B  49      33.179 -25.508  -3.087  1.00 46.44           C
ATOM   4464  C   LYS B  49      33.946 -25.352  -1.786  1.00 47.02           C
ATOM   4465  O   LYS B  49      34.253 -26.344  -1.125  1.00 48.27           O
ATOM   4466  CB  LYS B  49      33.995 -24.889  -4.233  1.00 49.82           C
ATOM   4467  CG  LYS B  49      35.457 -25.374  -4.287  1.00 54.45           C
ATOM   4468  CD  LYS B  49      36.146 -25.054  -5.622  1.00 62.02           C
ATOM   4469  CE  LYS B  49      37.510 -25.796  -5.781  1.00 63.27           C
ATOM   4470  NZ  LYS B  49      38.223 -25.438  -7.060  1.00 64.72           N1+
ATOM   4471  H   LYS B  49      31.218 -25.544  -3.046  1.00 58.30           H
ATOM   4472  HA  LYS B  49      33.104 -26.458  -3.266  1.00 55.73           H
ATOM   4473  HB2 LYS B  49      33.574 -25.120  -5.076  1.00 59.78           H
ATOM   4474  HB3 LYS B  49      34.006 -23.925  -4.124  1.00 59.78           H
ATOM   4475  HG2 LYS B  49      35.959 -24.940  -3.579  1.00 65.34           H
ATOM   4476  HG3 LYS B  49      35.475 -26.336  -4.164  1.00 65.34           H
ATOM   4477  HD2 LYS B  49      35.568 -25.327  -6.351  1.00 74.43           H
ATOM   4478  HD3 LYS B  49      36.315 -24.100  -5.671  1.00 74.43           H
ATOM   4479  HE2 LYS B  49      38.088 -25.559  -5.039  1.00 75.92           H
ATOM   4480  HE3 LYS B  49      37.351 -26.753  -5.785  1.00 75.92           H
ATOM   4481  HZ1 LYS B  49      38.993 -25.880  -7.113  1.00 77.67           H
ATOM   4482  HZ2 LYS B  49      37.717 -25.652  -7.760  1.00 77.67           H
ATOM   4483  HZ3 LYS B  49      38.389 -24.564  -7.080  1.00 77.67           H
ATOM   4484  N   CYS B  50      34.294 -24.120  -1.424  1.00 52.65           N
ATOM   4485  CA  CYS B  50      35.125 -23.885  -0.253  1.00 50.51           C
ATOM   4486  C   CYS B  50      34.830 -22.483   0.261  1.00 49.21           C
ATOM   4487  O   CYS B  50      34.574 -21.544  -0.506  1.00 42.62           O
ATOM   4488  CB  CYS B  50      36.647 -24.057  -0.545  1.00 46.89           C
ATOM   4489  SG  CYS B  50      37.793 -22.662  -0.067  1.00 62.42           S
ATOM   4490  H   CYS B  50      34.062 -23.405  -1.841  1.00 63.19           H
ATOM   4491  HA  CYS B  50      34.879 -24.517   0.441  1.00 60.61           H
ATOM   4492  HB2 CYS B  50      36.954 -24.848  -0.073  1.00 56.27           H
ATOM   4493  HB3 CYS B  50      36.754 -24.196  -1.499  1.00 56.27           H
ATOM   4494  HG  CYS B  50      38.917 -22.961  -0.362  1.00 74.91           H
ATOM   4495  N   ASN B  51      34.855 -22.372   1.581  1.00 49.15           N
ATOM   4496  CA  ASN B  51      34.729 -21.106   2.278  1.00 40.67           C
ATOM   4497  C   ASN B  51      35.681 -21.199   3.458  1.00 41.22           C
ATOM   4498  O   ASN B  51      35.438 -21.987   4.367  1.00 45.46           O
ATOM   4499  CB  ASN B  51      33.300 -20.862   2.748  1.00 41.39           C
ATOM   4500  CG  ASN B  51      33.122 -19.447   3.365  1.00 40.97           C
ATOM   4501  OD1 ASN B  51      33.678 -19.148   4.417  1.00 36.31           O
ATOM   4502  ND2 ASN B  51      32.418 -18.578   2.666  1.00 38.80           N
ATOM   4503  H   ASN B  51      34.947 -23.043   2.111  1.00 58.97           H
ATOM   4504  HA  ASN B  51      35.005 -20.376   1.702  1.00 48.81           H
ATOM   4505  HB2 ASN B  51      32.698 -20.940   1.991  1.00 49.67           H
ATOM   4506  HB3 ASN B  51      33.071 -21.518   3.425  1.00 49.67           H
ATOM   4507 HD21 ASN B  51      32.294 -17.783   2.969  1.00 46.56           H
ATOM   4508 HD22 ASN B  51      32.083 -18.807   1.908  1.00 46.56           H
ATOM   4509  N   SER B  52      36.763 -20.415   3.463  1.00 40.08           N
ATOM   4510  CA  SER B  52      37.764 -20.616   4.498  1.00 39.77           C
ATOM   4511  C   SER B  52      37.294 -20.127   5.861  1.00 41.75           C
ATOM   4512  O   SER B  52      37.696 -20.692   6.881  1.00 41.73           O
ATOM   4513  CB  SER B  52      39.092 -19.979   4.095  1.00 38.96           C
ATOM   4514  OG  SER B  52      39.001 -18.603   3.866  1.00 52.71           O
ATOM   4515  H   SER B  52      36.932 -19.787   2.900  1.00 48.09           H
ATOM   4516  HA  SER B  52      37.922 -21.570   4.580  1.00 47.72           H
ATOM   4517  HB2 SER B  52      39.734 -20.131   4.806  1.00 46.75           H
ATOM   4518  HB3 SER B  52      39.403 -20.406   3.282  1.00 46.75           H
ATOM   4519  HG  SER B  52      39.753 -18.298   3.648  1.00 63.25           H
ATOM   4520  N   LEU B  53      36.424 -19.114   5.923  1.00 43.22           N
ATOM   4521  CA  LEU B  53      35.931 -18.674   7.225  1.00 39.24           C
ATOM   4522  C   LEU B  53      35.034 -19.734   7.861  1.00 41.65           C
ATOM   4523  O   LEU B  53      35.196 -20.064   9.042  1.00 46.07           O
ATOM   4524  CB  LEU B  53      35.192 -17.343   7.088  1.00 44.60           C
ATOM   4525  CG  LEU B  53      34.904 -16.667   8.447  1.00 38.14           C
ATOM   4526  CD1 LEU B  53      36.175 -16.196   9.147  1.00 40.14           C
ATOM   4527  CD2 LEU B  53      33.947 -15.517   8.317  1.00 37.42           C
ATOM   4528  H   LEU B  53      36.114 -18.680   5.248  1.00 51.86           H
ATOM   4529  HA  LEU B  53      36.688 -18.533   7.814  1.00 47.09           H
ATOM   4530  HB2 LEU B  53      35.734 -16.735   6.561  1.00 53.52           H
ATOM   4531  HB3 LEU B  53      34.343 -17.498   6.646  1.00 53.52           H
ATOM   4532  HG  LEU B  53      34.486 -17.322   9.026  1.00 45.77           H
ATOM   4533 HD11 LEU B  53      35.936 -15.782   9.990  1.00 48.17           H
ATOM   4534 HD12 LEU B  53      36.750 -16.962   9.305  1.00 48.17           H
ATOM   4535 HD13 LEU B  53      36.629 -15.554   8.579  1.00 48.17           H
ATOM   4536 HD21 LEU B  53      33.800 -15.129   9.194  1.00 44.91           H
ATOM   4537 HD22 LEU B  53      34.329 -14.854   7.721  1.00 44.91           H
ATOM   4538 HD23 LEU B  53      33.108 -15.845   7.955  1.00 44.91           H
ATOM   4539  N   ASP B  54      34.097 -20.303   7.090  1.00 39.80           N
ATOM   4540  CA  ASP B  54      33.213 -21.325   7.639  1.00 41.04           C
ATOM   4541  C   ASP B  54      33.980 -22.609   7.974  1.00 46.16           C
ATOM   4542  O   ASP B  54      33.598 -23.333   8.895  1.00 42.26           O
ATOM   4543  CB  ASP B  54      32.079 -21.612   6.658  1.00 37.12           C
ATOM   4544  CG  ASP B  54      31.218 -22.797   7.108  1.00 44.80           C
ATOM   4545  OD1 ASP B  54      30.552 -22.689   8.155  1.00 46.92           O
ATOM   4546  OD2 ASP B  54      31.226 -23.846   6.443  1.00 43.95           O1-
ATOM   4547  H   ASP B  54      33.959 -20.116   6.262  1.00 47.76           H
ATOM   4548  HA  ASP B  54      32.820 -20.991   8.460  1.00 49.25           H
ATOM   4549  HB2 ASP B  54      31.508 -20.830   6.594  1.00 44.54           H
ATOM   4550  HB3 ASP B  54      32.454 -21.823   5.789  1.00 44.54           H
ATOM   4551  N   MET B  55      35.036 -22.910   7.210  1.00 47.25           N
ATOM   4552  CA  MET B  55      35.997 -23.958   7.551  1.00 48.58           C
ATOM   4553  C   MET B  55      36.580 -23.726   8.926  1.00 46.65           C
ATOM   4554  O   MET B  55      36.627 -24.630   9.761  1.00 46.81           O
ATOM   4555  CB  MET B  55      37.125 -23.956   6.517  1.00 55.93           C
ATOM   4556  CG  MET B  55      38.250 -24.954   6.761  1.00 57.66           C
ATOM   4557  SD  MET B  55      37.753 -26.576   6.151  1.00 73.97           S
ATOM   4558  CE  MET B  55      37.497 -26.214   4.393  1.00 62.39           C
ATOM   4559  H   MET B  55      35.218 -22.509   6.471  1.00 56.70           H
ATOM   4560  HA  MET B  55      35.557 -24.822   7.527  1.00 58.30           H
ATOM   4561  HB2 MET B  55      36.743 -24.156   5.648  1.00 67.11           H
ATOM   4562  HB3 MET B  55      37.521 -23.071   6.499  1.00 67.11           H
ATOM   4563  HG2 MET B  55      39.046 -24.673   6.283  1.00 69.19           H
ATOM   4564  HG3 MET B  55      38.427 -25.021   7.712  1.00 69.19           H
ATOM   4565  HE1 MET B  55      37.220 -27.026   3.941  1.00 74.87           H
ATOM   4566  HE2 MET B  55      36.809 -25.536   4.307  1.00 74.87           H
ATOM   4567  HE3 MET B  55      38.330 -25.891   4.013  1.00 74.87           H
ATOM   4568  N   LYS B  56      37.085 -22.521   9.153  1.00 43.63           N
ATOM   4569  CA  LYS B  56      37.651 -22.193  10.446  1.00 46.79           C
ATOM   4570  C   LYS B  56      36.607 -22.337  11.540  1.00 46.43           C
ATOM   4571  O   LYS B  56      36.893 -22.855  12.626  1.00 47.52           O
ATOM   4572  CB  LYS B  56      38.211 -20.774  10.407  1.00 47.71           C
ATOM   4573  CG  LYS B  56      38.941 -20.349  11.635  1.00 46.27           C
ATOM   4574  CD  LYS B  56      39.444 -18.960  11.420  1.00 46.93           C
ATOM   4575  CE  LYS B  56      40.309 -18.539  12.585  1.00 55.27           C
ATOM   4576  NZ  LYS B  56      40.887 -17.170  12.333  1.00 56.96           N1+
ATOM   4577  H   LYS B  56      37.111 -21.882   8.578  1.00 52.35           H
ATOM   4578  HA  LYS B  56      38.381 -22.803  10.640  1.00 56.15           H
ATOM   4579  HB2 LYS B  56      38.829 -20.707   9.662  1.00 57.25           H
ATOM   4580  HB3 LYS B  56      37.475 -20.156  10.276  1.00 57.25           H
ATOM   4581  HG2 LYS B  56      38.338 -20.351  12.395  1.00 55.53           H
ATOM   4582  HG3 LYS B  56      39.696 -20.937  11.790  1.00 55.53           H
ATOM   4583  HD2 LYS B  56      39.979 -18.929  10.611  1.00 56.32           H
ATOM   4584  HD3 LYS B  56      38.694 -18.349  11.356  1.00 56.32           H
ATOM   4585  HE2 LYS B  56      39.772 -18.503  13.392  1.00 66.32           H
ATOM   4586  HE3 LYS B  56      41.040 -19.168  12.690  1.00 66.32           H
ATOM   4587  HZ1 LYS B  56      41.396 -16.923  13.020  1.00 68.35           H
ATOM   4588  HZ2 LYS B  56      41.383 -17.180  11.594  1.00 68.35           H
ATOM   4589  HZ3 LYS B  56      40.231 -16.577  12.231  1.00 68.35           H
ATOM   4590  N   TYR B  57      35.383 -21.897  11.270  1.00 48.30           N
ATOM   4591  CA  TYR B  57      34.333 -22.015  12.276  1.00 50.60           C
ATOM   4592  C   TYR B  57      34.028 -23.483  12.551  1.00 47.70           C
ATOM   4593  O   TYR B  57      33.979 -23.924  13.704  1.00 43.98           O
ATOM   4594  CB  TYR B  57      33.087 -21.277  11.805  1.00 39.19           C
ATOM   4595  CG  TYR B  57      31.977 -21.254  12.798  1.00 41.24           C
ATOM   4596  CD1 TYR B  57      32.081 -20.485  13.949  1.00 45.21           C
ATOM   4597  CD2 TYR B  57      30.791 -21.975  12.589  1.00 42.82           C
ATOM   4598  CE1 TYR B  57      31.056 -20.416  14.879  1.00 35.96           C
ATOM   4599  CE2 TYR B  57      29.754 -21.921  13.527  1.00 39.18           C
ATOM   4600  CZ  TYR B  57      29.912 -21.116  14.661  1.00 34.77           C
ATOM   4601  OH  TYR B  57      28.948 -20.997  15.602  1.00 36.18           O
ATOM   4602  H   TYR B  57      35.137 -21.535  10.530  1.00 57.96           H
ATOM   4603  HA  TYR B  57      34.634 -21.607  13.103  1.00 60.72           H
ATOM   4604  HB2 TYR B  57      33.326 -20.358  11.609  1.00 47.03           H
ATOM   4605  HB3 TYR B  57      32.756 -21.708  11.002  1.00 47.03           H
ATOM   4606  HD1 TYR B  57      32.857 -19.992  14.094  1.00 54.25           H
ATOM   4607  HD2 TYR B  57      30.696 -22.496  11.824  1.00 51.38           H
ATOM   4608  HE1 TYR B  57      31.147 -19.889  15.640  1.00 43.15           H
ATOM   4609  HE2 TYR B  57      28.965 -22.393  13.387  1.00 47.01           H
ATOM   4610  HH  TYR B  57      28.280 -21.460  15.389  1.00 43.42           H
ATOM   4611  N   PHE B  58      33.836 -24.257  11.489  1.00 50.55           N
ATOM   4612  CA  PHE B  58      33.520 -25.665  11.659  1.00 53.27           C
ATOM   4613  C   PHE B  58      34.604 -26.363  12.462  1.00 49.15           C
ATOM   4614  O   PHE B  58      34.316 -27.044  13.443  1.00 55.75           O
ATOM   4615  CB  PHE B  58      33.345 -26.317  10.301  1.00 49.49           C
ATOM   4616  CG  PHE B  58      33.213 -27.799  10.362  1.00 53.07           C
ATOM   4617  CD1 PHE B  58      32.022 -28.375  10.737  1.00 51.55           C
ATOM   4618  CD2 PHE B  58      34.284 -28.623  10.045  1.00 56.09           C
ATOM   4619  CE1 PHE B  58      31.895 -29.737  10.797  1.00 54.15           C
ATOM   4620  CE2 PHE B  58      34.163 -29.994  10.100  1.00 51.43           C
ATOM   4621  CZ  PHE B  58      32.962 -30.550  10.476  1.00 52.73           C
ATOM   4622  H   PHE B  58      33.883 -23.995  10.672  1.00 60.65           H
ATOM   4623  HA  PHE B  58      32.684 -25.748  12.144  1.00 63.93           H
ATOM   4624  HB2 PHE B  58      32.543 -25.964   9.886  1.00 59.39           H
ATOM   4625  HB3 PHE B  58      34.118 -26.109   9.753  1.00 59.39           H
ATOM   4626  HD1 PHE B  58      31.297 -27.835  10.954  1.00 61.86           H
ATOM   4627  HD2 PHE B  58      35.094 -28.244   9.789  1.00 67.31           H
ATOM   4628  HE1 PHE B  58      31.084 -30.116  11.051  1.00 64.98           H
ATOM   4629  HE2 PHE B  58      34.886 -30.538   9.885  1.00 61.72           H
ATOM   4630  HZ  PHE B  58      32.871 -31.475  10.518  1.00 63.27           H
ATOM   4631  N   ARG B  59      35.862 -26.157  12.095  1.00 51.23           N
ATOM   4632  CA  ARG B  59      36.952 -26.811  12.811  1.00 57.56           C
ATOM   4633  C   ARG B  59      37.061 -26.304  14.248  1.00 54.88           C
ATOM   4634  O   ARG B  59      37.185 -27.101  15.182  1.00 58.19           O
ATOM   4635  CB  ARG B  59      38.276 -26.629  12.055  1.00 57.12           C
ATOM   4636  CG  ARG B  59      39.461 -27.141  12.831  1.00 57.94           C
ATOM   4637  CD  ARG B  59      40.761 -27.043  12.059  1.00 62.87           C
ATOM   4638  NE  ARG B  59      41.904 -27.146  12.985  1.00 67.66           N
ATOM   4639  CZ  ARG B  59      42.250 -26.187  13.856  1.00 70.86           C
ATOM   4640  NH1 ARG B  59      41.545 -25.055  13.916  1.00 72.04           N
ATOM   4641  NH2 ARG B  59      43.295 -26.348  14.672  1.00 65.40           N1+
ATOM   4642  H   ARG B  59      36.110 -25.651  11.446  1.00 61.47           H
ATOM   4643  HA  ARG B  59      36.766 -27.762  12.850  1.00 69.07           H
ATOM   4644  HB2 ARG B  59      38.232 -27.116  11.217  1.00 68.55           H
ATOM   4645  HB3 ARG B  59      38.415 -25.685  11.883  1.00 68.55           H
ATOM   4646  HG2 ARG B  59      39.555 -26.619  13.643  1.00 69.52           H
ATOM   4647  HG3 ARG B  59      39.314 -28.074  13.052  1.00 69.52           H
ATOM   4648  HD2 ARG B  59      40.814 -27.769  11.419  1.00 75.44           H
ATOM   4649  HD3 ARG B  59      40.806 -26.186  11.607  1.00 75.44           H
ATOM   4650  HE  ARG B  59      42.427 -27.824  12.904  1.00 81.19           H
ATOM   4651 HH11 ARG B  59      40.869 -24.941  13.397  1.00 86.44           H
ATOM   4652 HH12 ARG B  59      41.767 -24.439  14.474  1.00 86.44           H
ATOM   4653 HH21 ARG B  59      43.756 -27.073  14.641  1.00 78.48           H
ATOM   4654 HH22 ARG B  59      43.509 -25.726  15.225  1.00 78.48           H
ATOM   4655  N   ALA B  60      37.010 -24.991  14.460  1.00 51.68           N
ATOM   4656  CA  ALA B  60      37.079 -24.492  15.830  1.00 54.41           C
ATOM   4657  C   ALA B  60      35.959 -25.057  16.709  1.00 58.48           C
ATOM   4658  O   ALA B  60      36.208 -25.451  17.851  1.00 59.90           O
ATOM   4659  CB  ALA B  60      37.040 -22.970  15.828  1.00 53.36           C
ATOM   4660  H   ALA B  60      36.939 -24.388  13.851  1.00 62.02           H
ATOM   4661  HA  ALA B  60      37.925 -24.765  16.218  1.00 65.29           H
ATOM   4662  HB1 ALA B  60      37.086 -22.653  16.744  1.00 64.04           H
ATOM   4663  HB2 ALA B  60      37.797 -22.636  15.323  1.00 64.04           H
ATOM   4664  HB3 ALA B  60      36.211 -22.677  15.417  1.00 64.04           H
ATOM   4665  N   VAL B  61      34.717 -25.080  16.218  1.00 55.76           N
ATOM   4666  CA  VAL B  61      33.614 -25.580  17.034  1.00 55.78           C
ATOM   4667  C   VAL B  61      33.791 -27.069  17.320  1.00 60.44           C
ATOM   4668  O   VAL B  61      33.602 -27.526  18.453  1.00 60.93           O
ATOM   4669  CB  VAL B  61      32.263 -25.310  16.348  1.00 56.94           C
ATOM   4670  CG1 VAL B  61      31.140 -26.054  17.043  1.00 53.75           C
ATOM   4671  CG2 VAL B  61      31.945 -23.811  16.339  1.00 55.52           C
ATOM   4672  H   VAL B  61      34.492 -24.816  15.431  1.00 66.91           H
ATOM   4673  HA  VAL B  61      33.614 -25.112  17.884  1.00 66.93           H
ATOM   4674  HB  VAL B  61      32.306 -25.616  15.428  1.00 68.33           H
ATOM   4675 HG11 VAL B  61      30.305 -25.863  16.587  1.00 64.50           H
ATOM   4676 HG12 VAL B  61      31.324 -27.006  17.010  1.00 64.50           H
ATOM   4677 HG13 VAL B  61      31.089 -25.758  17.965  1.00 64.50           H
ATOM   4678 HG21 VAL B  61      31.091 -23.673  15.901  1.00 66.63           H
ATOM   4679 HG22 VAL B  61      31.904 -23.492  17.254  1.00 66.63           H
ATOM   4680 HG23 VAL B  61      32.644 -23.343  15.856  1.00 66.63           H
ATOM   4681  N   THR B  62      34.121 -27.859  16.299  1.00 57.29           N
ATOM   4682  CA  THR B  62      34.110 -29.296  16.509  1.00 60.11           C
ATOM   4683  C   THR B  62      35.335 -29.789  17.273  1.00 60.87           C
ATOM   4684  O   THR B  62      35.280 -30.885  17.837  1.00 61.43           O
ATOM   4685  CB  THR B  62      33.948 -30.073  15.180  1.00 58.71           C
ATOM   4686  OG1 THR B  62      34.970 -29.753  14.223  1.00 50.85           O
ATOM   4687  CG2 THR B  62      32.568 -29.821  14.566  1.00 58.00           C
ATOM   4688  H   THR B  62      34.345 -27.599  15.510  1.00 68.75           H
ATOM   4689  HA  THR B  62      33.336 -29.509  17.053  1.00 72.13           H
ATOM   4690  HB  THR B  62      34.006 -31.021  15.376  1.00 70.46           H
ATOM   4691  HG1 THR B  62      34.947 -28.933  14.042  1.00 61.02           H
ATOM   4692 HG21 THR B  62      32.480 -30.313  13.735  1.00 69.61           H
ATOM   4693 HG22 THR B  62      31.875 -30.112  15.179  1.00 69.61           H
ATOM   4694 HG23 THR B  62      32.452 -28.875  14.386  1.00 69.61           H
ATOM   4695  N   THR B  63      36.415 -29.005  17.355  1.00 59.57           N
ATOM   4696  CA  THR B  63      37.560 -29.441  18.148  1.00 64.22           C
ATOM   4697  C   THR B  63      37.647 -28.785  19.524  1.00 66.52           C
ATOM   4698  O   THR B  63      38.463 -29.236  20.337  1.00 67.55           O
ATOM   4699  CB  THR B  63      38.893 -29.226  17.392  1.00 62.00           C
ATOM   4700  OG1 THR B  63      39.286 -27.839  17.396  1.00 58.05           O
ATOM   4701  CG2 THR B  63      38.784 -29.760  15.958  1.00 63.18           C
ATOM   4702  H   THR B  63      36.505 -28.239  16.974  1.00 71.48           H
ATOM   4703  HA  THR B  63      37.471 -30.396  18.297  1.00 77.07           H
ATOM   4704  HB  THR B  63      39.583 -29.740  17.840  1.00 74.40           H
ATOM   4705  HG1 THR B  63      38.696 -27.372  17.023  1.00 69.66           H
ATOM   4706 HG21 THR B  63      39.622 -29.623  15.489  1.00 75.82           H
ATOM   4707 HG22 THR B  63      38.582 -30.709  15.973  1.00 75.82           H
ATOM   4708 HG23 THR B  63      38.077 -29.295  15.484  1.00 75.82           H
ATOM   4709  N   TYR B  64      36.822 -27.773  19.835  1.00 68.09           N
ATOM   4710  CA  TYR B  64      36.963 -27.064  21.107  1.00 67.37           C
ATOM   4711  C   TYR B  64      36.508 -27.927  22.278  1.00 68.61           C
ATOM   4712  O   TYR B  64      35.405 -28.485  22.276  1.00 64.52           O
ATOM   4713  CB  TYR B  64      36.174 -25.759  21.123  1.00 60.31           C
ATOM   4714  CG  TYR B  64      36.090 -25.149  22.519  1.00 58.91           C
ATOM   4715  CD1 TYR B  64      37.189 -24.519  23.108  1.00 53.01           C
ATOM   4716  CD2 TYR B  64      34.908 -25.226  23.252  1.00 60.25           C
ATOM   4717  CE1 TYR B  64      37.097 -23.964  24.398  1.00 54.80           C
ATOM   4718  CE2 TYR B  64      34.802 -24.687  24.520  1.00 62.37           C
ATOM   4719  CZ  TYR B  64      35.892 -24.057  25.102  1.00 60.54           C
ATOM   4720  OH  TYR B  64      35.728 -23.544  26.381  1.00 55.62           O
ATOM   4721  H   TYR B  64      36.185 -27.486  19.333  1.00 81.70           H
ATOM   4722  HA  TYR B  64      37.899 -26.847  21.243  1.00 80.85           H
ATOM   4723  HB2 TYR B  64      36.609 -25.117  20.540  1.00 72.37           H
ATOM   4724  HB3 TYR B  64      35.270 -25.931  20.815  1.00 72.37           H
ATOM   4725  HD1 TYR B  64      37.989 -24.457  22.638  1.00 63.61           H
ATOM   4726  HD2 TYR B  64      34.168 -25.645  22.875  1.00 72.30           H
ATOM   4727  HE1 TYR B  64      37.834 -23.545  24.782  1.00 65.76           H
ATOM   4728  HE2 TYR B  64      34.000 -24.751  24.987  1.00 74.85           H
ATOM   4729  HH  TYR B  64      34.945 -23.688  26.650  1.00 66.75           H
ATOM   4730  N   VAL B  65      37.348 -27.994  23.306  1.00 72.39           N
ATOM   4731  CA  VAL B  65      37.035 -28.761  24.499  1.00 73.83           C
ATOM   4732  C   VAL B  65      37.424 -27.963  25.725  1.00 73.98           C
ATOM   4733  O   VAL B  65      38.505 -27.371  25.784  1.00 71.88           O
ATOM   4734  CB  VAL B  65      37.749 -30.118  24.513  1.00 75.49           C
ATOM   4735  CG1 VAL B  65      37.259 -30.917  25.701  1.00 82.93           C
ATOM   4736  CG2 VAL B  65      37.486 -30.859  23.218  1.00 74.95           C
ATOM   4737  H   VAL B  65      38.112 -27.601  23.334  1.00 86.87           H
ATOM   4738  HA  VAL B  65      36.079 -28.921  24.532  1.00 88.60           H
ATOM   4739  HB  VAL B  65      38.705 -29.983  24.604  1.00 90.59           H
ATOM   4740 HG11 VAL B  65      37.710 -31.775  25.712  1.00 99.51           H
ATOM   4741 HG12 VAL B  65      37.460 -30.427  26.514  1.00 99.51           H
ATOM   4742 HG13 VAL B  65      36.301 -31.046  25.621  1.00 99.51           H
ATOM   4743 HG21 VAL B  65      37.944 -31.714  23.245  1.00 89.94           H
ATOM   4744 HG22 VAL B  65      36.531 -30.999  23.122  1.00 89.94           H
ATOM   4745 HG23 VAL B  65      37.819 -30.328  22.478  1.00 89.94           H
ATOM   4746  N   ASN B  66      36.531 -27.967  26.704  1.00 78.79           N
ATOM   4747  CA  ASN B  66      36.769 -27.400  28.022  1.00 83.91           C
ATOM   4748  C   ASN B  66      36.727 -28.578  28.987  1.00 87.87           C
ATOM   4749  O   ASN B  66      35.659 -29.160  29.223  1.00 88.29           O
ATOM   4750  CB  ASN B  66      35.715 -26.344  28.350  1.00 87.41           C
ATOM   4751  CG  ASN B  66      36.003 -25.586  29.645  1.00 91.31           C
ATOM   4752  OD1 ASN B  66      35.991 -26.159  30.736  1.00 93.90           O
ATOM   4753  ND2 ASN B  66      36.234 -24.284  29.526  1.00 92.25           N
ATOM   4754  H   ASN B  66      35.746 -28.307  26.623  1.00 94.55           H
ATOM   4755  HA  ASN B  66      37.649 -26.993  28.056  1.00100.69           H
ATOM   4756  HB2 ASN B  66      35.681 -25.698  27.627  1.00104.90           H
ATOM   4757  HB3 ASN B  66      34.853 -26.779  28.445  1.00104.90           H
ATOM   4758 HD21 ASN B  66      36.402 -23.812  30.225  1.00110.70           H
ATOM   4759 HD22 ASN B  66      36.216 -23.913  28.751  1.00110.70           H
ATOM   4760  N   GLU B  67      37.887 -28.947  29.527  1.00 88.86           N
ATOM   4761  CA  GLU B  67      37.948 -30.162  30.331  1.00 92.29           C
ATOM   4762  C   GLU B  67      37.358 -29.940  31.720  1.00 94.10           C
ATOM   4763  O   GLU B  67      36.644 -30.806  32.241  1.00 93.36           O
ATOM   4764  CB  GLU B  67      39.390 -30.657  30.408  1.00 91.41           C
ATOM   4765  CG  GLU B  67      39.935 -31.024  29.046  1.00 90.31           C
ATOM   4766  CD  GLU B  67      41.362 -31.526  29.084  1.00 91.74           C
ATOM   4767  OE1 GLU B  67      42.251 -30.766  29.528  1.00 89.32           O
ATOM   4768  OE2 GLU B  67      41.592 -32.680  28.654  1.00 93.56           O1-
ATOM   4769  H   GLU B  67      38.632 -28.525  29.445  1.00106.63           H
ATOM   4770  HA  GLU B  67      37.423 -30.851  29.895  1.00110.75           H
ATOM   4771  HB2 GLU B  67      39.948 -29.956  30.779  1.00109.69           H
ATOM   4772  HB3 GLU B  67      39.427 -31.446  30.971  1.00109.69           H
ATOM   4773  HG2 GLU B  67      39.382 -31.724  28.665  1.00108.38           H
ATOM   4774  HG3 GLU B  67      39.911 -30.238  28.477  1.00108.38           H
ATOM   4775  N   SER B  68      37.625 -28.782  32.332  1.00 90.05           N
ATOM   4776  CA  SER B  68      37.078 -28.523  33.658  1.00 90.12           C
ATOM   4777  C   SER B  68      35.587 -28.825  33.702  1.00 91.24           C
ATOM   4778  O   SER B  68      35.083 -29.355  34.700  1.00 92.72           O
ATOM   4779  CB  SER B  68      37.344 -27.079  34.047  1.00 91.52           C
ATOM   4780  OG  SER B  68      36.468 -26.220  33.348  1.00 93.88           O
ATOM   4781  H   SER B  68      38.107 -28.149  32.008  1.00108.06           H
ATOM   4782  HA  SER B  68      37.521 -29.096  34.303  1.00108.15           H
ATOM   4783  HB2 SER B  68      37.198 -26.975  35.000  1.00109.82           H
ATOM   4784  HB3 SER B  68      38.259 -26.853  33.822  1.00109.82           H
ATOM   4785  HG  SER B  68      36.583 -26.304  32.520  1.00112.66           H
ATOM   4786  N   LYS B  69      34.874 -28.536  32.614  1.00 93.85           N
ATOM   4787  CA  LYS B  69      33.435 -28.744  32.532  1.00 95.27           C
ATOM   4788  C   LYS B  69      33.084 -30.143  32.100  1.00 95.66           C
ATOM   4789  O   LYS B  69      31.948 -30.388  31.670  1.00 93.56           O
ATOM   4790  CB  LYS B  69      32.799 -27.750  31.562  1.00 93.50           C
ATOM   4791  CG  LYS B  69      33.061 -26.309  31.916  1.00 97.09           C
ATOM   4792  CD  LYS B  69      32.541 -25.353  30.850  1.00 97.45           C
ATOM   4793  CE  LYS B  69      31.034 -25.341  30.783  1.00 97.61           C
ATOM   4794  NZ  LYS B  69      30.612 -24.376  29.748  1.00 96.28           N1+
ATOM   4795  H   LYS B  69      35.214 -28.211  31.894  1.00112.62           H
ATOM   4796  HA  LYS B  69      33.047 -28.597  33.409  1.00114.33           H
ATOM   4797  HB2 LYS B  69      33.156 -27.907  30.674  1.00112.20           H
ATOM   4798  HB3 LYS B  69      31.839 -27.885  31.560  1.00112.20           H
ATOM   4799  HG2 LYS B  69      32.616 -26.100  32.752  1.00116.51           H
ATOM   4800  HG3 LYS B  69      34.018 -26.171  32.004  1.00116.51           H
ATOM   4801  HD2 LYS B  69      32.842 -24.454  31.054  1.00116.94           H
ATOM   4802  HD3 LYS B  69      32.879 -25.629  29.983  1.00116.94           H
ATOM   4803  HE2 LYS B  69      30.708 -26.221  30.541  1.00117.13           H
ATOM   4804  HE3 LYS B  69      30.670 -25.061  31.638  1.00117.13           H
ATOM   4805  HZ1 LYS B  69      29.724 -24.356  29.696  1.00115.53           H
ATOM   4806  HZ2 LYS B  69      30.909 -23.562  29.953  1.00115.53           H
ATOM   4807  HZ3 LYS B  69      30.944 -24.615  28.958  1.00115.53           H
ATOM   4808  N   TYR B  70      34.026 -31.072  32.179  1.00 95.93           N
ATOM   4809  CA  TYR B  70      33.712 -32.393  31.671  1.00 96.63           C
ATOM   4810  C   TYR B  70      33.013 -33.260  32.709  1.00 98.51           C
[truncated: 1,240,554 more chars]
