# Supplementary material for: High-throughput quantum-mechanics/molecular-mechanics (ONIOM) macromolecular crystallographic refinement with PHENIX/DivCon: the impact of mixed Hamiltonian methods on ligand and protein structure
Source: Acta Crystallogr D Struct Biol. 2018 Oct 29;74(Pt 11):1063–77. doi: 10.1107/S2059798318012913 (PMC6213575; doi:10.1107/S2059798318012913)
Supplement: Supplementary file 4 [file d-74-01063-sup4.gz › results_PHENIX/1JD0-H_refine_001.pdb]

REMARK Date 2017-01-10 Time 17:46:30 EST -0500 (1484088390.75 s)
REMARK PHENIX refinement
REMARK 
REMARK ****************** INPUT FILES AND LABELS ******************************
REMARK Reflections:
REMARK   file name      : 1JD0.sf
REMARK   labels         : ['r1jd0sf,wavelength_id=1,_refln.F_meas_au,_refln.F_meas_sigma_au']
REMARK R-free flags:
REMARK   file name      : None
REMARK   label          : R-free-flags
REMARK   test_flag_value: 1
REMARK Model file name(s): 
REMARK   /scratch/oleg/2711056.gondor.quantumbioinc.com/1JD0-H.pdb
REMARK 
REMARK ******************** REFINEMENT SUMMARY: QUICK FACTS *******************
REMARK Start: r_work = 0.1813 r_free = 0.1879 bonds = 0.011 angles = 1.568
REMARK Final: r_work = 0.1607 r_free = 0.1900 bonds = 0.009 angles = 1.166
REMARK ************************************************************************
REMARK 
REMARK ****************** REFINEMENT STATISTICS STEP BY STEP ******************
REMARK leading digit, like 1_, means number of macro-cycle                     
REMARK 0    : statistics at the very beginning when nothing is done yet        
REMARK 1_bss: bulk solvent correction and/or (anisotropic) scaling             
REMARK 1_xyz: refinement of coordinates                                        
REMARK 1_adp: refinement of ADPs (Atomic Displacement Parameters)              
REMARK 1_occ: refinement of occupancies                                        
REMARK ------------------------------------------------------------------------
REMARK  stage       r-work r-free bonds angles b_min b_max b_ave n_water shift
REMARK       0    : 0.2178 0.2266 0.011  1.57   4.5  50.7  16.0 1512      0.000
REMARK       1_bss: 0.1813 0.1879 0.011  1.57   4.6  50.8  16.1 1512      0.000
REMARK 1_settarget: 0.1813 0.1879 0.011  1.57   4.6  50.8  16.1 1512      0.000
REMARK       1_nqh: 0.1815 0.1880 0.011  1.57   4.6  50.8  16.1 1512      0.013
REMARK    1_weight: 0.1815 0.1880 0.011  1.57   4.6  50.8  16.1 1512      0.013
REMARK    1_checkH: 0.1816 0.1882 0.011  1.57   4.6  50.8  16.1 1512      0.385
REMARK    1_xyzrec: 0.1703 0.1969 0.011  1.17   4.6  50.8  16.1 1512      0.464
REMARK    1_checkH: 0.1704 0.1972 0.011  1.17   4.6  50.8  16.1 1512      0.464
REMARK   1_regHxyz: 0.1707 0.1971 0.011  1.17   4.6  50.8  16.1 1512      0.473
REMARK       1_adp: 0.1670 0.1985 0.011  1.17   5.8  52.1  16.2 1512      0.473
REMARK   1_regHadp: 0.1667 0.1985 0.011  1.17   5.8  52.1  16.2 1512      0.473
REMARK       1_occ: 0.1667 0.1985 0.011  1.17   5.8  52.1  16.2 1512      0.473
REMARK       2_bss: 0.1666 0.1981 0.011  1.17   5.8  52.2  16.3 1512      0.473
REMARK 2_settarget: 0.1666 0.1981 0.011  1.17   5.8  52.2  16.3 1512      0.473
REMARK 2_updatecdl: 0.1666 0.1981 0.011  1.17   5.8  52.2  16.3 1512      0.473
REMARK       2_nqh: 0.1666 0.1981 0.011  1.17   5.8  52.2  16.3 1512      0.473
REMARK    2_weight: 0.1666 0.1981 0.011  1.17   5.8  52.2  16.3 1512      0.473
REMARK    2_checkH: 0.1666 0.1982 0.011  1.17   5.8  52.2  16.3 1512      0.473
REMARK    2_xyzrec: 0.1636 0.1924 0.008  1.13   5.8  52.2  16.3 1512      0.474
REMARK    2_checkH: 0.1636 0.1924 0.008  1.13   5.8  52.2  16.3 1512      0.474
REMARK   2_regHxyz: 0.1638 0.1924 0.008  1.13   5.8  52.2  16.3 1512      0.476
REMARK       2_adp: 0.1623 0.1909 0.008  1.13   5.4  52.7  16.2 1512      0.476
REMARK   2_regHadp: 0.1624 0.1908 0.008  1.13   5.4  52.7  16.2 1512      0.476
REMARK       2_occ: 0.1624 0.1908 0.008  1.13   5.4  52.7  16.2 1512      0.476
REMARK       3_bss: 0.1624 0.1905 0.008  1.13   5.4  52.6  16.1 1512      0.476
REMARK 3_settarget: 0.1624 0.1905 0.008  1.13   5.4  52.6  16.1 1512      0.476
REMARK 3_updatecdl: 0.1624 0.1905 0.008  1.14   5.4  52.6  16.1 1512      0.476
REMARK       3_nqh: 0.1624 0.1905 0.008  1.14   5.4  52.6  16.1 1512      0.476
REMARK    3_weight: 0.1624 0.1905 0.008  1.14   5.4  52.6  16.1 1512      0.476
REMARK    3_checkH: 0.1624 0.1905 0.008  1.14   5.4  52.6  16.1 1512      0.476
REMARK    3_xyzrec: 0.1605 0.1896 0.009  1.17   5.4  52.6  16.1 1512      0.482
REMARK    3_checkH: 0.1605 0.1896 0.009  1.17   5.4  52.6  16.1 1512      0.482
REMARK   3_regHxyz: 0.1608 0.1896 0.009  1.17   5.4  52.6  16.1 1512      0.482
REMARK       3_adp: 0.1607 0.1899 0.009  1.17   5.1  52.8  16.2 1512      0.482
REMARK   3_regHadp: 0.1607 0.1899 0.009  1.17   5.1  52.8  16.2 1512      0.482
REMARK       3_occ: 0.1607 0.1899 0.009  1.17   5.1  52.8  16.2 1512      0.482
REMARK         end: 0.1607 0.1900 0.009  1.17   5.1  52.8  16.1 1512      0.482
REMARK ------------------------------------------------------------------------
REMARK MODEL CONTENT.
REMARK  ELEMENT        ATOM RECORD COUNT   OCCUPANCY SUM
REMARK        C                     2658         2658.00
REMARK        H                     4975         4973.95
REMARK        O                     1247         1246.48
REMARK        N                      716          716.00
REMARK        S                       18           18.00
REMARK     Zn2+                        2            2.00
REMARK      O1-                       58           58.00
REMARK    TOTAL                     9674         9672.43
REMARK -----------------------------------------------------------------------
REMARK r_free_flags.md5.hexdigest 455e398619caf0b6646b309586872120
REMARK 
REMARK IF THIS FILE IS FOR PDB DEPOSITION: REMOVE ALL FROM THIS LINE UP.
REMARK   3
REMARK   3 REFINEMENT.
REMARK   3   PROGRAM     : PHENIX (1.11.1_2575: ???)
REMARK   3   AUTHORS     : Adams,Afonine,Bunkoczi,Burnley,Chen,Dar,Davis,
REMARK   3               : Draizen,Echols,Gildea,Gros,Grosse-Kunstleve,Headd,
REMARK   3               : Hintze,Hung,Ioerger,Liebschner,McCoy,McKee,Moriarty,
REMARK   3               : Oeffner,Poon,Read,Richardson,Richardson,Sacchettini,
REMARK   3               : Sauter,Sobolev,Storoni,Terwilliger,Williams,Zwart
REMARK   3
REMARK   3  REFINEMENT TARGET : ML
REMARK   3  
REMARK   3  DATA USED IN REFINEMENT.
REMARK   3   RESOLUTION RANGE HIGH (ANGSTROMS) : 1.498   
REMARK   3   RESOLUTION RANGE LOW  (ANGSTROMS) : 37.931  
REMARK   3   MIN(FOBS/SIGMA_FOBS)              : 1.00  
REMARK   3   COMPLETENESS FOR RANGE        (%) : 94.72 
REMARK   3   NUMBER OF REFLECTIONS             : 85078     
REMARK   3   NUMBER OF REFLECTIONS (NON-ANOMALOUS) : 85078     
REMARK   3  
REMARK   3  FIT TO DATA USED IN REFINEMENT.
REMARK   3   R VALUE     (WORKING + TEST SET) : 0.1614
REMARK   3   R VALUE            (WORKING SET) : 0.1607
REMARK   3   FREE R VALUE                     : 0.1900
REMARK   3   FREE R VALUE TEST SET SIZE   (%) : 2.25  
REMARK   3   FREE R VALUE TEST SET COUNT      : 1912      
REMARK   3  
REMARK   3  FIT TO DATA USED IN REFINEMENT (IN BINS).
REMARK   3   BIN  RESOLUTION RANGE  COMPL.    NWORK NFREE   RWORK  RFREE  CCWORK CCFREE
REMARK   3     1 37.9432 -  3.6101    0.99     6406   148  0.1520 0.1652   0.941  0.928
REMARK   3     2  3.6101 -  2.8658    0.99     6264   148  0.1660 0.1976   0.930  0.908
REMARK   3     3  2.8658 -  2.5036    0.99     6237   137  0.1624 0.2065   0.923  0.904
REMARK   3     4  2.5036 -  2.2747    0.99     6200   142  0.1576 0.1848   0.932  0.907
REMARK   3     5  2.2747 -  2.1117    0.99     6194   150  0.1533 0.1739   0.932  0.895
REMARK   3     6  2.1117 -  1.9872    0.99     6171   145  0.1507 0.1765   0.933  0.911
REMARK   3     7  1.9872 -  1.8877    0.97     6019   132  0.1567 0.2015   0.930  0.900
REMARK   3     8  1.8877 -  1.8055    0.95     5953   138  0.1564 0.1914   0.931  0.896
REMARK   3     9  1.8055 -  1.7360    0.95     5915   137  0.1537 0.1842   0.928  0.912
REMARK   3    10  1.7360 -  1.6761    0.94     5843   136  0.1591 0.1890   0.919  0.839
REMARK   3    11  1.6761 -  1.6237    0.92     5751   134  0.1716 0.2124   0.909  0.856
REMARK   3    12  1.6237 -  1.5773    0.91     5646   138  0.1788 0.2133   0.895  0.807
REMARK   3    13  1.5773 -  1.5358    0.88     5504   112  0.1975 0.2391   0.869  0.775
REMARK   3    14  1.5358 -  1.4983    0.81     5063   115  0.2134 0.2550   0.835  0.807
REMARK   3  
REMARK   3  BULK SOLVENT MODELLING.
REMARK   3   METHOD USED        : FLAT BULK SOLVENT MODEL
REMARK   3   SOLVENT RADIUS     : 1.11    
REMARK   3   SHRINKAGE RADIUS   : 0.90    
REMARK   3   GRID STEP FACTOR   : 4.00    
REMARK   3  
REMARK   3  ERROR ESTIMATES.
REMARK   3   COORDINATE ERROR (MAXIMUM-LIKELIHOOD BASED)     : 0.12    
REMARK   3   PHASE ERROR (DEGREES, MAXIMUM-LIKELIHOOD BASED) : 17.28   
REMARK   3  
REMARK   3  STRUCTURE FACTORS CALCULATION ALGORITHM : FFT
REMARK   3  
REMARK   3  RESTRAINTS LIBRARY
REMARK   3    GEOSTD + MON.LIB. + CDL v1.2
REMARK   3  
REMARK   3  DEVIATIONS FROM IDEAL VALUES.
REMARK   3                 RMSD     MAX  COUNT
REMARK   3   BOND      :  0.009   0.100   4321
REMARK   3   ANGLE     :  1.166  14.318   5891
REMARK   3   CHIRALITY :  0.078   0.336    617
REMARK   3   PLANARITY :  0.008   0.048    773
REMARK   3   DIHEDRAL  : 20.200 179.975   1563
REMARK   3   MIN NONBONDED DISTANCE : 1.916 
REMARK   3  
REMARK   3  MOLPROBITY STATISTICS.
REMARK   3   ALL-ATOM CLASHSCORE : 2.33
REMARK   3   RAMACHANDRAN PLOT:
REMARK   3     OUTLIERS : 0.00  %
REMARK   3     ALLOWED  : 2.14  %
REMARK   3     FAVORED  : 97.86 %
REMARK   3   ROTAMER OUTLIERS : 0.43 %
REMARK   3   CBETA DEVIATIONS : 1
REMARK   3   PEPTIDE PLANE:
REMARK   3     CIS-PROLINE     : 4
REMARK   3     CIS-GENERAL     : 0
REMARK   3     TWISTED PROLINE : 0
REMARK   3     TWISTED GENERAL : 0
REMARK   3  
REMARK   3  ATOMIC DISPLACEMENT PARAMETERS.
REMARK   3   WILSON B : 11.24
REMARK   3   RMS(B_ISO_OR_EQUIVALENT_BONDED) : 2.90
REMARK   3   ATOMS          NUMBER OF ATOMS
REMARK   3                    ISO.  ANISO. 
REMARK   3    ALL         :   9674       0
REMARK   3    ALL (NO H)  :   4699       0
REMARK   3    SOLVENT     :    504       0
REMARK   3    NON-SOLVENT :   4195       0
REMARK   3    HYDROGENS   :   4975       0
REMARK   3
HELIX    1   1 GLU A   13  SER A   15  5               Generated by MOE    3
HELIX    2   2 TRP A   16  LYS A   19  1               Generated by MOE    4
HELIX    3   3 PRO A   21  GLY A   24  5               Generated by MOE    4
HELIX    4   4 SER A   35  ILE A   37  5               Generated by MOE    3
HELIX    5   5 ALA A  131  ALA A  134  1               Generated by MOE    4
HELIX    6   6 ASP A  158  PHE A  161  1               Generated by MOE    4
HELIX    7   7 LEU A  164  HIS A  166  5               Generated by MOE    3
HELIX    8   8 ILE A  181  LEU A  184  5               Generated by MOE    4
HELIX    9   9 GLN A  220  THR A  228  1               Generated by MOE    9
HELIX   10  10 GLU B   13  SER B   15  5               Generated by MOE    3
HELIX   11  11 TRP B   16  LYS B   19  1               Generated by MOE    4
HELIX   12  12 PRO B   21  GLY B   24  5               Generated by MOE    4
HELIX   13  13 SER B   35  ILE B   37  5               Generated by MOE    3
HELIX   14  14 ALA B  131  ALA B  134  1               Generated by MOE    4
HELIX   15  15 PRO B  155  PHE B  161  1               Generated by MOE    7
HELIX   16  16 LEU B  164  VAL B  167  5               Generated by MOE    4
HELIX   17  17 ILE B  181  LEU B  184  5               Generated by MOE    4
HELIX   18  18 GLN B  220  THR B  228  1               Generated by MOE    9
SHEET    1       ASP A  32  LEU A  33                  Generated by MOE
SHEET    2       LEU A  38  TYR A  40                  Generated by MOE
SHEET    3       GLU A  48  GLN A  50                  Generated by MOE
SHEET    4       GLN A  56  ASN A  61                  Generated by MOE
SHEET    5       VAL A  66  ASN A  69                  Generated by MOE
SHEET    6       HIS A  78  GLN A  80                  Generated by MOE
SHEET    7       TYR A  88  TRP A  97                  Generated by MOE
SHEET    8       THR A 108  VAL A 109                  Generated by MOE
SHEET    9       ALA A 116  ASN A 124                  Generated by MOE
SHEET   10       LEU A 141  ALA A 145                  Generated by MOE
SHEET   11       VAL A 146  LEU A 147                  Generated by MOE
SHEET   12       ILE A 148  MET A 150                  Generated by MOE
SHEET   13       GLU A 173  PRO A 177                  Generated by MOE
SHEET   14       TYR A 191  GLY A 196                  Generated by MOE
SHEET   15       VAL A 207  VAL A 211                  Generated by MOE
SHEET   16       PHE A 212  PHE A 212                  Generated by MOE
SHEET   17       VAL A 216  ILE A 218                  Generated by MOE
SHEET   18       VAL A 256  THR A 258                  Generated by MOE
SHEET   19       ASP B  32  LEU B  33                  Generated by MOE
SHEET   20       LEU B  38  TYR B  40                  Generated by MOE
SHEET   21       GLU B  48  GLN B  50                  Generated by MOE
SHEET   22       GLN B  56  ASN B  61                  Generated by MOE
SHEET   23       VAL B  66  ASN B  69                  Generated by MOE
SHEET   24       HIS B  78  GLN B  80                  Generated by MOE
SHEET   25       TYR B  88  TRP B  97                  Generated by MOE
SHEET   26       THR B 108  VAL B 109                  Generated by MOE
SHEET   27       ALA B 116  ASN B 124                  Generated by MOE
SHEET   28       LEU B 141  ALA B 145                  Generated by MOE
SHEET   29       VAL B 146  LEU B 147                  Generated by MOE
SHEET   30       ILE B 148  MET B 150                  Generated by MOE
SHEET   31       GLU B 173  PRO B 177                  Generated by MOE
SHEET   32       TYR B 191  GLY B 196                  Generated by MOE
SHEET   33       VAL B 207  VAL B 211                  Generated by MOE
SHEET   34       PHE B 212  PHE B 212                  Generated by MOE
SHEET   35       VAL B 216  ILE B 218                  Generated by MOE
SHEET   36       VAL B 256  THR B 258                  Generated by MOE
SSBOND   1 CYS A   23    CYS A  203 
SSBOND   2 CYS B   23    CYS B  203 
CRYST1  146.875   45.080   85.232  90.00  93.98  90.00 C 1 2 1
SCALE1      0.006809  0.000000  0.000474        0.00000
SCALE2      0.000000  0.022183  0.000000        0.00000
SCALE3      0.000000  0.000000  0.011761        0.00000
ATOM      1  N   LYS A   4       6.275  14.616  32.257  1.00 39.86           N
ATOM      2  CA  LYS A   4       6.685  13.457  33.047  1.00 29.61           C
ATOM      3  C   LYS A   4       6.163  12.184  32.399  1.00 29.04           C
ATOM      4  O   LYS A   4       5.082  12.170  31.796  1.00 30.84           O
ATOM      5  CB  LYS A   4       6.189  13.581  34.489  1.00 32.41           C
ATOM      6  CG  LYS A   4       6.781  14.803  35.207  1.00 40.86           C
ATOM      7  CD  LYS A   4       6.417  14.853  36.684  1.00 40.19           C
ATOM      8  CE  LYS A   4       7.028  16.083  37.369  1.00 39.95           C
ATOM      9  NZ  LYS A   4       6.739  16.120  38.839  1.00 42.54           N1+
ATOM     10  H1  LYS A   4       6.593  14.518  31.357  1.00 47.84           H
ATOM     11  H2  LYS A   4       6.645  15.413  32.643  1.00 47.84           H
ATOM     12  HA  LYS A   4       7.654  13.412  33.064  1.00 35.54           H
ATOM     13  HB2 LYS A   4       6.447  12.787  34.983  1.00 38.90           H
ATOM     14  HB3 LYS A   4       5.223  13.673  34.485  1.00 38.90           H
ATOM     15  HG2 LYS A   4       6.443  15.610  34.788  1.00 49.04           H
ATOM     16  HG3 LYS A   4       7.748  14.773  35.137  1.00 49.04           H
ATOM     17  HD2 LYS A   4       6.758  14.059  37.125  1.00 48.23           H
ATOM     18  HD3 LYS A   4       5.453  14.901  36.775  1.00 48.23           H
ATOM     19  HE2 LYS A   4       6.657  16.886  36.969  1.00 47.95           H
ATOM     20  HE3 LYS A   4       7.990  16.067  37.252  1.00 47.95           H
ATOM     21  HZ1 LYS A   4       5.860  16.142  38.975  1.00 51.05           H
ATOM     22  HZ2 LYS A   4       7.075  15.396  39.233  1.00 51.05           H
ATOM     23  HZ3 LYS A   4       7.107  16.844  39.203  1.00 51.05           H
ATOM     24  N   TRP A   5       6.953  11.119  32.496  1.00 19.67           N
ATOM     25  CA  TRP A   5       6.568   9.833  31.942  1.00 16.50           C
ATOM     26  C   TRP A   5       7.036   8.730  32.880  1.00 15.33           C
ATOM     27  O   TRP A   5       7.966   8.916  33.671  1.00 16.27           O
ATOM     28  CB  TRP A   5       7.139   9.641  30.531  1.00 16.85           C
ATOM     29  CG  TRP A   5       8.619   9.602  30.469  1.00 15.04           C
ATOM     30  CD1 TRP A   5       9.460  10.663  30.293  1.00 14.47           C
ATOM     31  CD2 TRP A   5       9.465   8.437  30.571  1.00 13.80           C
ATOM     32  NE1 TRP A   5      10.772  10.235  30.283  1.00 17.07           N
ATOM     33  CE2 TRP A   5      10.802   8.872  30.445  1.00 15.47           C
ATOM     34  CE3 TRP A   5       9.219   7.067  30.744  1.00 11.23           C
ATOM     35  CZ2 TRP A   5      11.891   7.982  30.490  1.00 12.15           C
ATOM     36  CZ3 TRP A   5      10.311   6.185  30.786  1.00 13.52           C
ATOM     37  CH2 TRP A   5      11.622   6.650  30.653  1.00 12.66           C
ATOM     38  H   TRP A   5       7.722  11.118  32.880  1.00 23.61           H
ATOM     39  HA  TRP A   5       5.600   9.789  31.884  1.00 19.81           H
ATOM     40  HB2 TRP A   5       6.807   8.802  30.174  1.00 20.22           H
ATOM     41  HB3 TRP A   5       6.839  10.375  29.973  1.00 20.22           H
ATOM     42  HD1 TRP A   5       9.188  11.548  30.204  1.00 17.37           H
ATOM     43  HE1 TRP A   5      11.460  10.741  30.184  1.00 20.49           H
ATOM     44  HE3 TRP A   5       8.348   6.748  30.821  1.00 13.48           H
ATOM     45  HZ2 TRP A   5      12.765   8.288  30.408  1.00 14.59           H
ATOM     46  HZ3 TRP A   5      10.159   5.275  30.902  1.00 16.24           H
ATOM     47  HH2 TRP A   5      12.327   6.045  30.697  1.00 15.20           H
ATOM     48  N   THR A   6       6.351   7.582  32.802  1.00 13.78           N
ATOM     49  CA  THR A   6       6.682   6.402  33.604  1.00 13.49           C
ATOM     50  C   THR A   6       6.555   5.153  32.741  1.00 13.03           C
ATOM     51  O   THR A   6       6.212   5.229  31.557  1.00 11.96           O
ATOM     52  CB  THR A   6       5.727   6.235  34.794  1.00 17.31           C
ATOM     53  OG1 THR A   6       4.403   5.996  34.297  1.00 15.94           O
ATOM     54  CG2 THR A   6       5.720   7.480  35.668  1.00 15.18           C
ATOM     55  H   THR A   6       5.678   7.463  32.281  1.00 16.55           H
ATOM     56  HA  THR A   6       7.592   6.468  33.934  1.00 16.20           H
ATOM     57  HB  THR A   6       6.011   5.481  35.334  1.00 20.78           H
ATOM     58  HG1 THR A   6       3.868   5.902  34.937  1.00 19.14           H
ATOM     59 HG21 THR A   6       5.113   7.358  36.415  1.00 18.23           H
ATOM     60 HG22 THR A   6       6.612   7.649  36.012  1.00 18.23           H
ATOM     61 HG23 THR A   6       5.432   8.248  35.150  1.00 18.23           H
ATOM     62  N   TYR A   7       6.806   3.983  33.351  1.00 13.18           N
ATOM     63  CA  TYR A   7       6.526   2.684  32.743  1.00 15.03           C
ATOM     64  C   TYR A   7       5.297   1.976  33.301  1.00 22.67           C
ATOM     65  O   TYR A   7       5.062   0.804  32.961  1.00 23.77           O
ATOM     66  CB  TYR A   7       7.680   1.738  33.005  1.00 15.18           C
ATOM     67  CG  TYR A   7       8.935   2.028  32.237  1.00 11.18           C
ATOM     68  CD1 TYR A   7       9.965   2.737  32.819  1.00 10.77           C
ATOM     69  CD2 TYR A   7       9.117   1.547  30.938  1.00 10.96           C
ATOM     70  CE1 TYR A   7      11.116   2.981  32.149  1.00  9.46           C
ATOM     71  CE2 TYR A   7      10.271   1.803  30.249  1.00  9.48           C
ATOM     72  CZ  TYR A   7      11.277   2.512  30.865  1.00  9.81           C
ATOM     73  OH  TYR A   7      12.461   2.743  30.232  1.00  9.52           O
ATOM     74  H   TYR A   7       7.148   3.922  34.138  1.00 15.83           H
ATOM     75  HA  TYR A   7       6.418   2.787  31.785  1.00 18.04           H
ATOM     76  HB2 TYR A   7       7.901   1.777  33.949  1.00 18.23           H
ATOM     77  HB3 TYR A   7       7.399   0.839  32.775  1.00 18.23           H
ATOM     78  HD1 TYR A   7       9.868   3.053  33.688  1.00 12.93           H
ATOM     79  HD2 TYR A   7       8.435   1.065  30.528  1.00 13.16           H
ATOM     80  HE1 TYR A   7      11.801   3.458  32.560  1.00 11.36           H
ATOM     81  HE2 TYR A   7      10.387   1.474  29.387  1.00 11.39           H
ATOM     82  HH  TYR A   7      12.443   2.413  29.459  1.00 11.44           H
ATOM     83  N   PHE A   8       4.562   2.598  34.202  1.00 18.54           N
ATOM     84  CA  PHE A   8       3.346   1.993  34.710  1.00 19.11           C
ATOM     85  C   PHE A   8       2.442   3.119  35.157  1.00 20.89           C
ATOM     86  O   PHE A   8       2.923   4.131  35.676  1.00 22.10           O
ATOM     87  CB  PHE A   8       3.622   1.067  35.896  1.00 21.88           C
ATOM     88  CG  PHE A   8       2.380   0.652  36.611  1.00 28.35           C
ATOM     89  CD1 PHE A   8       1.543  -0.314  36.073  1.00 31.28           C
ATOM     90  CD2 PHE A   8       2.019   1.262  37.805  1.00 33.18           C
ATOM     91  CE1 PHE A   8       0.373  -0.682  36.725  1.00 31.61           C
ATOM     92  CE2 PHE A   8       0.861   0.898  38.457  1.00 32.37           C
ATOM     93  CZ  PHE A   8       0.035  -0.073  37.915  1.00 29.76           C
ATOM     94  H   PHE A   8       4.743   3.369  34.537  1.00 22.25           H
ATOM     95  HA  PHE A   8       2.905   1.490  34.008  1.00 22.95           H
ATOM     96  HB2 PHE A   8       4.064   0.266  35.574  1.00 26.26           H
ATOM     97  HB3 PHE A   8       4.193   1.528  36.530  1.00 26.26           H
ATOM     98  HD1 PHE A   8       1.769  -0.723  35.269  1.00 37.54           H
ATOM     99  HD2 PHE A   8       2.568   1.916  38.172  1.00 39.83           H
ATOM    100  HE1 PHE A   8      -0.179  -1.337  36.361  1.00 37.94           H
ATOM    101  HE2 PHE A   8       0.632   1.307  39.260  1.00 38.85           H
ATOM    102  HZ  PHE A   8      -0.745  -0.320  38.359  1.00 35.72           H
ATOM    103  N   GLY A   9       1.143   2.945  34.938  1.00 20.66           N
ATOM    104  CA  GLY A   9       0.167   3.927  35.356  1.00 21.18           C
ATOM    105  C   GLY A   9      -0.224   4.926  34.278  1.00 17.85           C
ATOM    106  O   GLY A   9       0.091   4.774  33.093  1.00 18.46           O
ATOM    107  H   GLY A   9       0.805   2.259  34.546  1.00 24.80           H
ATOM    108  HA2 GLY A   9      -0.637   3.469  35.647  1.00 25.43           H
ATOM    109  HA3 GLY A   9       0.521   4.423  36.111  1.00 25.43           H
ATOM    110  N   PRO A  10      -0.898   6.000  34.690  1.00 18.94           N
ATOM    111  CA  PRO A  10      -1.488   6.922  33.712  1.00 17.62           C
ATOM    112  C   PRO A  10      -0.496   7.523  32.743  1.00 19.01           C
ATOM    113  O   PRO A  10      -0.871   7.886  31.624  1.00 19.63           O
ATOM    114  CB  PRO A  10      -2.114   8.004  34.612  1.00 21.55           C
ATOM    115  CG  PRO A  10      -2.415   7.299  35.858  1.00 26.49           C
ATOM    116  CD  PRO A  10      -1.281   6.352  36.066  1.00 21.39           C
ATOM    117  HA  PRO A  10      -2.191   6.476  33.214  1.00 21.16           H
ATOM    118  HB2 PRO A  10      -1.475   8.718  34.763  1.00 25.86           H
ATOM    119  HB3 PRO A  10      -2.925   8.345  34.203  1.00 25.86           H
ATOM    120  HG2 PRO A  10      -2.467   7.935  36.588  1.00 31.80           H
ATOM    121  HG3 PRO A  10      -3.251   6.815  35.765  1.00 31.80           H
ATOM    122  HD2 PRO A  10      -0.548   6.794  36.521  1.00 25.68           H
ATOM    123  HD3 PRO A  10      -1.579   5.565  36.548  1.00 25.68           H
ATOM    124  N   ASP A  11       0.761   7.673  33.150  1.00 18.09           N
ATOM    125  CA  ASP A  11       1.782   8.266  32.306  1.00 20.43           C
ATOM    126  C   ASP A  11       2.689   7.209  31.694  1.00 14.42           C
ATOM    127  O   ASP A  11       3.780   7.549  31.202  1.00 14.62           O
ATOM    128  CB  ASP A  11       2.594   9.290  33.100  1.00 19.63           C
ATOM    129  CG  ASP A  11       1.757  10.485  33.535  1.00 28.29           C
ATOM    130  OD1 ASP A  11       0.976  11.004  32.702  1.00 25.88           O
ATOM    131  OD2 ASP A  11       1.894  10.891  34.706  1.00 29.45           O1-
ATOM    132  H   ASP A  11       1.048   7.434  33.924  1.00 21.71           H
ATOM    133  HA  ASP A  11       1.347   8.736  31.578  1.00 24.52           H
ATOM    134  HB2 ASP A  11       2.948   8.865  33.897  1.00 23.56           H
ATOM    135  HB3 ASP A  11       3.321   9.617  32.547  1.00 23.56           H
ATOM    136  N   GLY A  12       2.233   5.958  31.693  1.00 15.21           N
ATOM    137  CA  GLY A  12       2.974   4.844  31.141  1.00 11.39           C
ATOM    138  C   GLY A  12       2.931   4.765  29.625  1.00  9.46           C
ATOM    139  O   GLY A  12       2.487   5.667  28.908  1.00 11.15           O
ATOM    140  H   GLY A  12       1.471   5.730  32.018  1.00 18.26           H
ATOM    141  HA2 GLY A  12       3.902   4.914  31.414  1.00 13.67           H
ATOM    142  HA3 GLY A  12       2.615   4.016  31.497  1.00 13.67           H
ATOM    143  N   GLU A  13       3.473   3.652  29.134  1.00  8.30           N
ATOM    144  CA  GLU A  13       3.950   3.602  27.763  1.00  9.69           C
ATOM    145  C   GLU A  13       2.842   3.757  26.728  1.00  9.47           C
ATOM    146  O   GLU A  13       3.111   4.246  25.633  1.00 10.36           O
ATOM    147  CB  GLU A  13       4.797   2.352  27.531  1.00  8.85           C
ATOM    148  CG  GLU A  13       4.023   1.048  27.479  1.00  9.99           C
ATOM    149  CD  GLU A  13       4.969  -0.132  27.526  1.00  7.72           C
ATOM    150  OE1 GLU A  13       5.529  -0.452  26.473  1.00  8.73           O
ATOM    151  OE2 GLU A  13       5.150  -0.721  28.616  1.00 12.27           O1-
ATOM    152  H   GLU A  13       3.574   2.919  29.573  1.00  9.97           H
ATOM    153  HA  GLU A  13       4.544   4.359  27.638  1.00 11.63           H
ATOM    154  HB2 GLU A  13       5.262   2.448  26.685  1.00 10.63           H
ATOM    155  HB3 GLU A  13       5.442   2.279  28.251  1.00 10.63           H
ATOM    156  HG2 GLU A  13       3.427   0.995  28.242  1.00 12.00           H
ATOM    157  HG3 GLU A  13       3.519   1.004  26.651  1.00 12.00           H
ATOM    158  N   ASN A  14       1.608   3.352  27.035  1.00  8.84           N
ATOM    159  CA  ASN A  14       0.542   3.523  26.064  1.00  8.05           C
ATOM    160  C   ASN A  14       0.117   4.980  25.954  1.00  9.15           C
ATOM    161  O   ASN A  14      -0.617   5.311  25.023  1.00 10.85           O
ATOM    162  CB  ASN A  14      -0.676   2.667  26.403  1.00  8.06           C
ATOM    163  CG  ASN A  14      -0.468   1.190  26.100  1.00  8.84           C
ATOM    164  OD1 ASN A  14       0.569   0.763  25.606  1.00 11.16           O
ATOM    165  ND2 ASN A  14      -1.474   0.423  26.397  1.00  8.43           N
ATOM    166  H   ASN A  14       1.372   2.986  27.777  1.00 10.62           H
ATOM    167  HA  ASN A  14       0.866   3.243  25.194  1.00  9.67           H
ATOM    168  HB2 ASN A  14      -0.870   2.754  27.349  1.00  9.68           H
ATOM    169  HB3 ASN A  14      -1.433   2.975  25.880  1.00  9.68           H
ATOM    170 HD21 ASN A  14      -1.426  -0.424  26.253  1.00 10.12           H
ATOM    171 HD22 ASN A  14      -2.187   0.762  26.737  1.00 10.12           H
ATOM    172  N   SER A  15       0.562   5.837  26.878  1.00 10.78           N
ATOM    173  CA  SER A  15       0.252   7.264  26.854  1.00 11.63           C
ATOM    174  C   SER A  15       1.418   8.147  26.445  1.00 12.13           C
ATOM    175  O   SER A  15       1.240   9.363  26.327  1.00 12.17           O
ATOM    176  CB  SER A  15      -0.198   7.714  28.247  1.00 13.76           C
ATOM    177  OG  SER A  15      -1.428   7.102  28.580  1.00 16.44           O
ATOM    178  H   SER A  15       1.057   5.606  27.542  1.00 12.94           H
ATOM    179  HA  SER A  15      -0.477   7.421  26.234  1.00 13.96           H
ATOM    180  HB2 SER A  15       0.473   7.455  28.898  1.00 16.52           H
ATOM    181  HB3 SER A  15      -0.311   8.678  28.250  1.00 16.52           H
ATOM    182  HG  SER A  15      -1.343   6.267  28.578  1.00 19.74           H
ATOM    183  N   TRP A  16       2.613   7.597  26.254  1.00  9.72           N
ATOM    184  CA  TRP A  16       3.760   8.421  25.870  1.00 11.59           C
ATOM    185  C   TRP A  16       3.475   9.284  24.647  1.00 13.95           C
ATOM    186  O   TRP A  16       3.932  10.434  24.571  1.00 12.97           O
ATOM    187  CB  TRP A  16       4.983   7.539  25.607  1.00  9.89           C
ATOM    188  CG  TRP A  16       5.562   6.844  26.802  1.00  9.42           C
ATOM    189  CD1 TRP A  16       5.201   6.972  28.104  1.00  9.88           C
ATOM    190  CD2 TRP A  16       6.636   5.891  26.777  1.00  7.63           C
ATOM    191  NE1 TRP A  16       5.988   6.169  28.902  1.00 12.33           N
ATOM    192  CE2 TRP A  16       6.871   5.488  28.104  1.00  8.92           C
ATOM    193  CE3 TRP A  16       7.418   5.349  25.760  1.00  9.22           C
ATOM    194  CZ2 TRP A  16       7.858   4.564  28.443  1.00  9.10           C
ATOM    195  CZ3 TRP A  16       8.394   4.406  26.094  1.00  9.30           C
ATOM    196  CH2 TRP A  16       8.616   4.048  27.429  1.00  9.12           C
ATOM    197  H   TRP A  16       2.787   6.759  26.338  1.00 11.67           H
ATOM    198  HA  TRP A  16       3.976   9.015  26.606  1.00 13.92           H
ATOM    199  HB2 TRP A  16       4.732   6.854  24.968  1.00 11.88           H
ATOM    200  HB3 TRP A  16       5.682   8.093  25.228  1.00 11.88           H
ATOM    201  HD1 TRP A  16       4.529   7.534  28.416  1.00 11.86           H
ATOM    202  HE1 TRP A  16       5.926   6.096  29.757  1.00 14.80           H
ATOM    203  HE3 TRP A  16       7.279   5.594  24.873  1.00 11.07           H
ATOM    204  HZ2 TRP A  16       7.998   4.312  29.327  1.00 10.93           H
ATOM    205  HZ3 TRP A  16       8.929   4.042  25.426  1.00 11.17           H
ATOM    206  HH2 TRP A  16       9.273   3.421  27.627  1.00 10.96           H
ATOM    207  N   SER A  17       2.754   8.740  23.662  1.00 11.80           N
ATOM    208  CA  SER A  17       2.516   9.453  22.409  1.00 10.53           C
ATOM    209  C   SER A  17       1.756  10.755  22.611  1.00 14.56           C
ATOM    210  O   SER A  17       1.792  11.606  21.713  1.00 14.94           O
ATOM    211  CB  SER A  17       1.757   8.565  21.439  1.00 15.22           C
ATOM    212  OG  SER A  17       0.464   8.341  21.936  1.00 17.14           O
ATOM    213  H   SER A  17       2.393   7.961  23.698  1.00 14.17           H
ATOM    214  HA  SER A  17       3.372   9.669  22.006  1.00 12.65           H
ATOM    215  HB2 SER A  17       1.698   9.007  20.578  1.00 18.27           H
ATOM    216  HB3 SER A  17       2.219   7.716  21.352  1.00 18.27           H
ATOM    217  HG  SER A  17       0.506   7.963  22.685  1.00 20.57           H
ATOM    218  N   LYS A  18       1.051  10.909  23.735  1.00 13.81           N
ATOM    219  CA  LYS A  18       0.286  12.135  23.955  1.00 14.99           C
ATOM    220  C   LYS A  18       1.219  13.339  24.007  1.00 21.36           C
ATOM    221  O   LYS A  18       0.952  14.374  23.382  1.00 21.06           O
ATOM    222  CB  LYS A  18      -0.508  12.040  25.247  1.00 14.28           C
ATOM    223  CG  LYS A  18      -1.567  10.936  25.313  1.00 18.15           C
ATOM    224  CD  LYS A  18      -2.168  10.878  26.705  1.00 21.04           C
ATOM    225  CE  LYS A  18      -3.140   9.752  26.876  1.00 24.90           C
ATOM    226  NZ  LYS A  18      -3.614   9.715  28.293  1.00 28.97           N1+
ATOM    227  H   LYS A  18       1.001  10.332  24.372  1.00 16.59           H
ATOM    228  HA  LYS A  18      -0.337  12.261  23.221  1.00 18.00           H
ATOM    229  HB2 LYS A  18       0.113  11.887  25.976  1.00 17.14           H
ATOM    230  HB3 LYS A  18      -0.964  12.885  25.386  1.00 17.14           H
ATOM    231  HG2 LYS A  18      -2.276  11.126  24.678  1.00 21.78           H
ATOM    232  HG3 LYS A  18      -1.156  10.079  25.118  1.00 21.78           H
ATOM    233  HD2 LYS A  18      -1.454  10.758  27.351  1.00 25.26           H
ATOM    234  HD3 LYS A  18      -2.638  11.708  26.880  1.00 25.26           H
ATOM    235  HE2 LYS A  18      -3.905   9.891  26.296  1.00 29.89           H
ATOM    236  HE3 LYS A  18      -2.704   8.910  26.673  1.00 29.89           H
ATOM    237  HZ1 LYS A  18      -4.193   9.047  28.401  1.00 34.77           H
ATOM    238  HZ2 LYS A  18      -2.924   9.592  28.841  1.00 34.77           H
ATOM    239  HZ3 LYS A  18      -4.015  10.482  28.499  1.00 34.77           H
ATOM    240  N   LYS A  19       2.329  13.221  24.751  1.00 14.91           N
ATOM    241  CA  LYS A  19       3.292  14.311  24.898  1.00 15.92           C
ATOM    242  C   LYS A  19       4.503  14.160  23.993  1.00 17.58           C
ATOM    243  O   LYS A  19       5.184  15.151  23.709  1.00 20.53           O
ATOM    244  CB  LYS A  19       3.779  14.378  26.345  1.00 19.19           C
ATOM    245  CG  LYS A  19       2.695  14.672  27.357  1.00 27.61           C
ATOM    246  CD  LYS A  19       3.277  14.642  28.770  1.00 34.40           C
ATOM    247  CE  LYS A  19       2.220  14.883  29.823  1.00 31.94           C
ATOM    248  NZ  LYS A  19       2.815  14.794  31.168  1.00 36.96           N1+
ATOM    249  H   LYS A  19       2.545  12.509  25.183  1.00 17.90           H
ATOM    250  HA  LYS A  19       2.857  15.151  24.685  1.00 19.12           H
ATOM    251  HB2 LYS A  19       4.176  13.525  26.579  1.00 23.04           H
ATOM    252  HB3 LYS A  19       4.446  15.079  26.416  1.00 23.04           H
ATOM    253  HG2 LYS A  19       2.328  15.555  27.193  1.00 33.14           H
ATOM    254  HG3 LYS A  19       2.001  13.998  27.294  1.00 33.14           H
ATOM    255  HD2 LYS A  19       3.672  13.771  28.933  1.00 41.28           H
ATOM    256  HD3 LYS A  19       3.950  15.335  28.852  1.00 41.28           H
ATOM    257  HE2 LYS A  19       1.846  15.771  29.710  1.00 38.34           H
ATOM    258  HE3 LYS A  19       1.527  14.209  29.747  1.00 38.34           H
ATOM    259  HZ1 LYS A  19       2.191  14.936  31.786  1.00 44.36           H
ATOM    260  HZ2 LYS A  19       3.166  13.985  31.292  1.00 44.36           H
ATOM    261  HZ3 LYS A  19       3.456  15.404  31.258  1.00 44.36           H
ATOM    262  N   TYR A  20       4.769  12.957  23.505  1.00 14.49           N
ATOM    263  CA  TYR A  20       5.971  12.641  22.748  1.00 14.82           C
ATOM    264  C   TYR A  20       5.511  11.964  21.464  1.00 14.13           C
ATOM    265  O   TYR A  20       5.400  10.734  21.401  1.00 13.00           O
ATOM    266  CB  TYR A  20       6.878  11.726  23.563  1.00 12.79           C
ATOM    267  CG  TYR A  20       7.315  12.326  24.876  1.00 12.18           C
ATOM    268  CD1 TYR A  20       6.659  12.023  26.050  1.00 12.15           C
ATOM    269  CD2 TYR A  20       8.406  13.185  24.934  1.00 15.54           C
ATOM    270  CE1 TYR A  20       7.065  12.548  27.258  1.00 14.83           C
ATOM    271  CE2 TYR A  20       8.808  13.729  26.123  1.00 13.88           C
ATOM    272  CZ  TYR A  20       8.141  13.392  27.285  1.00 16.23           C
ATOM    273  OH  TYR A  20       8.552  13.915  28.477  1.00 21.16           O
ATOM    274  H   TYR A  20       4.246  12.281  23.604  1.00 17.40           H
ATOM    275  HA  TYR A  20       6.452  13.454  22.526  1.00 17.79           H
ATOM    276  HB2 TYR A  20       6.401  10.904  23.755  1.00 15.36           H
ATOM    277  HB3 TYR A  20       7.674  11.532  23.045  1.00 15.36           H
ATOM    278  HD1 TYR A  20       5.934  11.441  26.029  1.00 14.59           H
ATOM    279  HD2 TYR A  20       8.859  13.404  24.153  1.00 18.66           H
ATOM    280  HE1 TYR A  20       6.615  12.332  28.042  1.00 17.80           H
ATOM    281  HE2 TYR A  20       9.544  14.297  26.153  1.00 16.67           H
ATOM    282  HH  TYR A  20       9.217  14.414  28.358  1.00 25.40           H
ATOM    283  N   PRO A  21       5.205  12.740  20.429  1.00 12.39           N
ATOM    284  CA  PRO A  21       4.616  12.177  19.214  1.00 13.13           C
ATOM    285  C   PRO A  21       5.424  11.086  18.559  1.00 10.76           C
ATOM    286  O   PRO A  21       4.841  10.195  17.934  1.00 13.54           O
ATOM    287  CB  PRO A  21       4.512  13.398  18.295  1.00 19.16           C
ATOM    288  CG  PRO A  21       4.383  14.518  19.219  1.00 22.50           C
ATOM    289  CD  PRO A  21       5.248  14.215  20.391  1.00 17.24           C
ATOM    290  HA  PRO A  21       3.725  11.844  19.399  1.00 15.76           H
ATOM    291  HB2 PRO A  21       5.318  13.480  17.761  1.00 23.00           H
ATOM    292  HB3 PRO A  21       3.727  13.322  17.731  1.00 23.00           H
ATOM    293  HG2 PRO A  21       4.680  15.331  18.782  1.00 27.01           H
ATOM    294  HG3 PRO A  21       3.457  14.602  19.496  1.00 27.01           H
ATOM    295  HD2 PRO A  21       6.153  14.527  20.239  1.00 20.70           H
ATOM    296  HD3 PRO A  21       4.869  14.589  21.202  1.00 20.70           H
ATOM    297  N   SER A  22       6.753  11.135  18.650  1.00 11.28           N
ATOM    298  CA  SER A  22       7.555  10.120  17.980  1.00 14.83           C
ATOM    299  C   SER A  22       7.320   8.744  18.578  1.00  9.92           C
ATOM    300  O   SER A  22       7.526   7.746  17.889  1.00 10.79           O
ATOM    301  CB  SER A  22       9.034  10.494  18.022  1.00 13.96           C
ATOM    302  OG  SER A  22       9.301  11.631  17.208  1.00 15.22           O
ATOM    303  H   SER A  22       7.201  11.728  19.082  1.00 13.54           H
ATOM    304  HA  SER A  22       7.289  10.083  17.048  1.00 17.81           H
ATOM    305  HB2 SER A  22       9.281  10.697  18.938  1.00 16.76           H
ATOM    306  HB3 SER A  22       9.557   9.745  17.697  1.00 16.76           H
ATOM    307  HG  SER A  22       9.092  11.469  16.411  1.00 18.27           H
ATOM    308  N   CYS A  23       6.830   8.681  19.819  1.00 10.66           N
ATOM    309  CA  CYS A  23       6.536   7.394  20.440  1.00 11.37           C
ATOM    310  C   CYS A  23       5.379   6.677  19.761  1.00 12.32           C
ATOM    311  O   CYS A  23       5.238   5.469  19.939  1.00 10.39           O
ATOM    312  CB  CYS A  23       6.258   7.549  21.939  1.00 11.23           C
ATOM    313  SG  CYS A  23       7.618   8.270  22.875  1.00 10.20           S
ATOM    314  H   CYS A  23       6.661   9.362  20.316  1.00 12.80           H
ATOM    315  HA  CYS A  23       7.318   6.828  20.350  1.00 13.66           H
ATOM    316  HB2 CYS A  23       5.484   8.123  22.054  1.00 13.49           H
ATOM    317  HB3 CYS A  23       6.074   6.673  22.313  1.00 13.49           H
ATOM    318  N   GLY A  24       4.561   7.392  18.986  1.00 11.92           N
ATOM    319  CA  GLY A  24       3.560   6.789  18.126  1.00 11.45           C
ATOM    320  C   GLY A  24       3.883   6.815  16.647  1.00 10.23           C
ATOM    321  O   GLY A  24       2.980   6.612  15.823  1.00 13.19           O
ATOM    322  H   GLY A  24       4.573   8.251  18.946  1.00 14.31           H
ATOM    323  HA2 GLY A  24       3.438   5.864  18.389  1.00 13.75           H
ATOM    324  HA3 GLY A  24       2.717   7.251  18.255  1.00 13.75           H
ATOM    325  N   GLY A  25       5.125   7.079  16.261  1.00 10.50           N
ATOM    326  CA  GLY A  25       5.529   7.170  14.887  1.00 11.86           C
ATOM    327  C   GLY A  25       6.277   5.958  14.387  1.00 14.03           C
ATOM    328  O   GLY A  25       6.073   4.831  14.860  1.00 15.50           O
ATOM    329  H   GLY A  25       5.772   7.214  16.811  1.00 12.61           H
ATOM    330  HA2 GLY A  25       4.742   7.290  14.331  1.00 14.24           H
ATOM    331  HA3 GLY A  25       6.100   7.945  14.774  1.00 14.24           H
ATOM    332  N   LEU A  26       7.146   6.188  13.412  1.00 13.83           N
ATOM    333  CA  LEU A  26       7.806   5.115  12.687  1.00 17.25           C
ATOM    334  C   LEU A  26       9.077   4.652  13.410  1.00 13.13           C
ATOM    335  O   LEU A  26       9.589   5.316  14.317  1.00 12.94           O
ATOM    336  CB  LEU A  26       8.123   5.573  11.259  1.00 17.32           C
ATOM    337  CG  LEU A  26       6.911   5.680  10.310  1.00 24.13           C
ATOM    338  CD1 LEU A  26       5.783   6.516  10.855  1.00 31.17           C
ATOM    339  CD2 LEU A  26       7.387   6.243   9.011  1.00 29.21           C
ATOM    340  H   LEU A  26       7.374   6.974  13.148  1.00 16.61           H
ATOM    341  HA  LEU A  26       7.203   4.358  12.630  1.00 20.71           H
ATOM    342  HB2 LEU A  26       8.536   6.450  11.303  1.00 20.79           H
ATOM    343  HB3 LEU A  26       8.745   4.942  10.866  1.00 20.79           H
ATOM    344  HG  LEU A  26       6.566   4.790  10.140  1.00 28.97           H
ATOM    345 HD11 LEU A  26       5.063   6.536  10.205  1.00 37.41           H
ATOM    346 HD12 LEU A  26       5.471   6.122  11.684  1.00 37.41           H
ATOM    347 HD13 LEU A  26       6.108   7.416  11.017  1.00 37.41           H
ATOM    348 HD21 LEU A  26       6.634   6.315   8.404  1.00 35.06           H
ATOM    349 HD22 LEU A  26       7.771   7.119   9.169  1.00 35.06           H
ATOM    350 HD23 LEU A  26       8.057   5.649   8.638  1.00 35.06           H
ATOM    351  N   LEU A  27       9.581   3.495  12.974  1.00 13.84           N
ATOM    352  CA  LEU A  27      10.895   2.956  13.375  1.00 14.02           C
ATOM    353  C   LEU A  27      11.026   2.804  14.887  1.00 11.43           C
ATOM    354  O   LEU A  27      12.095   3.025  15.452  1.00 11.51           O
ATOM    355  CB  LEU A  27      12.063   3.771  12.811  1.00 12.90           C
ATOM    356  CG  LEU A  27      12.099   3.994  11.287  1.00 18.75           C
ATOM    357  CD1 LEU A  27      13.387   4.684  10.897  1.00 21.40           C
ATOM    358  CD2 LEU A  27      11.939   2.729  10.513  1.00 15.74           C
ATOM    359  H   LEU A  27       9.166   2.981  12.423  1.00 16.62           H
ATOM    360  HA  LEU A  27      10.973   2.065  13.000  1.00 16.83           H
ATOM    361  HB2 LEU A  27      12.046   4.647  13.227  1.00 15.49           H
ATOM    362  HB3 LEU A  27      12.888   3.321  13.052  1.00 15.49           H
ATOM    363  HG  LEU A  27      11.367   4.581  11.043  1.00 22.50           H
ATOM    364 HD11 LEU A  27      13.394   4.817   9.936  1.00 25.68           H
ATOM    365 HD12 LEU A  27      13.436   5.540  11.350  1.00 25.68           H
ATOM    366 HD13 LEU A  27      14.135   4.126  11.160  1.00 25.68           H
ATOM    367 HD21 LEU A  27      11.970   2.933   9.565  1.00 18.90           H
ATOM    368 HD22 LEU A  27      12.661   2.124  10.746  1.00 18.90           H
ATOM    369 HD23 LEU A  27      11.085   2.328  10.738  1.00 18.90           H
ATOM    370  N   GLN A  28       9.950   2.413  15.551  1.00  9.74           N
ATOM    371  CA  GLN A  28      10.004   2.260  17.005  1.00  8.95           C
ATOM    372  C   GLN A  28      10.719   0.981  17.452  1.00 10.09           C
ATOM    373  O   GLN A  28      10.644  -0.073  16.815  1.00 11.06           O
ATOM    374  CB  GLN A  28       8.613   2.352  17.608  1.00  9.28           C
ATOM    375  CG  GLN A  28       7.979   3.719  17.480  1.00  9.38           C
ATOM    376  CD  GLN A  28       8.777   4.766  18.205  1.00  8.78           C
ATOM    377  OE1 GLN A  28       8.704   4.882  19.424  1.00  9.10           O
ATOM    378  NE2 GLN A  28       9.588   5.520  17.450  1.00 10.80           N
ATOM    379  H   GLN A  28       9.188   2.231  15.196  1.00 11.70           H
ATOM    380  HA  GLN A  28      10.514   3.004  17.361  1.00 10.75           H
ATOM    381  HB2 GLN A  28       8.036   1.714  17.160  1.00 11.14           H
ATOM    382  HB3 GLN A  28       8.668   2.138  18.553  1.00 11.14           H
ATOM    383  HG2 GLN A  28       7.936   3.965  16.543  1.00 11.26           H
ATOM    384  HG3 GLN A  28       7.089   3.696  17.863  1.00 11.26           H
ATOM    385 HE21 GLN A  28       9.628   5.391  16.601  1.00 12.97           H
ATOM    386 HE22 GLN A  28      10.067   6.134  17.814  1.00 12.97           H
ATOM    387  N   SER A  29      11.385   1.086  18.590  1.00  7.83           N
ATOM    388  CA  SER A  29      12.100   0.032  19.286  1.00  7.21           C
ATOM    389  C   SER A  29      11.534  -0.093  20.694  1.00  6.97           C
ATOM    390  O   SER A  29      10.942   0.854  21.223  1.00  7.71           O
ATOM    391  CB  SER A  29      13.589   0.409  19.397  1.00  7.45           C
ATOM    392  OG  SER A  29      14.185   0.465  18.120  1.00  8.84           O
ATOM    393  H   SER A  29      11.439   1.833  19.013  1.00  9.40           H
ATOM    394  HA  SER A  29      12.009  -0.813  18.819  1.00  8.66           H
ATOM    395  HB2 SER A  29      13.665   1.279  19.819  1.00  8.95           H
ATOM    396  HB3 SER A  29      14.046  -0.260  19.930  1.00  8.95           H
ATOM    397  HG  SER A  29      14.125  -0.283  17.742  1.00 10.62           H
ATOM    398  N   PRO A  30      11.734  -1.233  21.364  1.00  6.62           N
ATOM    399  CA  PRO A  30      12.425  -2.439  20.922  1.00  7.04           C
ATOM    400  C   PRO A  30      11.502  -3.320  20.089  1.00  7.81           C
ATOM    401  O   PRO A  30      10.316  -3.002  19.884  1.00  8.07           O
ATOM    402  CB  PRO A  30      12.744  -3.112  22.239  1.00  7.14           C
ATOM    403  CG  PRO A  30      11.526  -2.827  23.082  1.00  7.92           C
ATOM    404  CD  PRO A  30      11.209  -1.388  22.737  1.00  7.57           C
ATOM    405  HA  PRO A  30      13.238  -2.231  20.436  1.00  8.45           H
ATOM    406  HB2 PRO A  30      12.859  -4.066  22.105  1.00  8.58           H
ATOM    407  HB3 PRO A  30      13.538  -2.716  22.630  1.00  8.58           H
ATOM    408  HG2 PRO A  30      10.799  -3.417  22.828  1.00  9.51           H
ATOM    409  HG3 PRO A  30      11.742  -2.922  24.023  1.00  9.51           H
ATOM    410  HD2 PRO A  30      10.250  -1.242  22.749  1.00  9.09           H
ATOM    411  HD3 PRO A  30      11.668  -0.787  23.343  1.00  9.09           H
ATOM    412  N   ILE A  31      12.047  -4.441  19.616  1.00  6.30           N
ATOM    413  CA  ILE A  31      11.326  -5.373  18.762  1.00  7.90           C
ATOM    414  C   ILE A  31      11.712  -6.791  19.142  1.00  6.74           C
ATOM    415  O   ILE A  31      12.735  -7.042  19.793  1.00  7.35           O
ATOM    416  CB  ILE A  31      11.584  -5.159  17.254  1.00  8.07           C
ATOM    417  CG1 ILE A  31      13.071  -5.331  16.956  1.00  8.91           C
ATOM    418  CG2 ILE A  31      11.021  -3.816  16.800  1.00  8.89           C
ATOM    419  CD1 ILE A  31      13.402  -5.307  15.479  1.00 10.71           C
ATOM    420  H   ILE A  31      12.854  -4.686  19.784  1.00  7.57           H
ATOM    421  HA  ILE A  31      10.374  -5.270  18.919  1.00  9.48           H
ATOM    422  HB  ILE A  31      11.107  -5.854  16.773  1.00  9.69           H
ATOM    423 HG12 ILE A  31      13.561  -4.611  17.382  1.00 10.70           H
ATOM    424 HG13 ILE A  31      13.365  -6.185  17.311  1.00 10.70           H
ATOM    425 HG21 ILE A  31      11.194  -3.705  15.852  1.00 10.67           H
ATOM    426 HG22 ILE A  31      10.065  -3.802  16.965  1.00 10.67           H
ATOM    427 HG23 ILE A  31      11.453  -3.107  17.301  1.00 10.67           H
ATOM    428 HD11 ILE A  31      14.359  -5.421  15.368  1.00 12.86           H
ATOM    429 HD12 ILE A  31      12.928  -6.030  15.037  1.00 12.86           H
ATOM    430 HD13 ILE A  31      13.125  -4.455  15.108  1.00 12.86           H
ATOM    431  N   ASP A  32      10.840  -7.726  18.757  1.00  7.27           N
ATOM    432  CA  ASP A  32      11.166  -9.146  18.842  1.00  6.07           C
ATOM    433  C   ASP A  32      11.972  -9.621  17.637  1.00  9.07           C
ATOM    434  O   ASP A  32      11.628  -9.347  16.483  1.00  9.77           O
ATOM    435  CB  ASP A  32       9.918 -10.011  18.981  1.00  7.54           C
ATOM    436  CG  ASP A  32      10.258 -11.474  19.078  1.00 10.73           C
ATOM    437  OD1 ASP A  32      10.818 -11.902  20.108  1.00  9.82           O
ATOM    438  OD2 ASP A  32       9.962 -12.208  18.123  1.00 11.50           O1-
ATOM    439  H   ASP A  32      10.056  -7.562  18.444  1.00  8.73           H
ATOM    440  HA  ASP A  32      11.709  -9.289  19.632  1.00  7.29           H
ATOM    441  HB2 ASP A  32       9.442  -9.756  19.787  1.00  9.06           H
ATOM    442  HB3 ASP A  32       9.352  -9.882  18.203  1.00  9.06           H
ATOM    443  N   LEU A  33      13.036 -10.366  17.914  1.00  9.33           N
ATOM    444  CA  LEU A  33      13.942 -10.902  16.893  1.00  9.35           C
ATOM    445  C   LEU A  33      13.579 -12.363  16.675  1.00 10.52           C
ATOM    446  O   LEU A  33      13.877 -13.214  17.518  1.00 10.57           O
ATOM    447  CB  LEU A  33      15.369 -10.768  17.416  1.00  9.38           C
ATOM    448  CG  LEU A  33      15.714  -9.321  17.861  1.00  7.76           C
ATOM    449  CD1 LEU A  33      17.076  -9.204  18.571  1.00 10.30           C
ATOM    450  CD2 LEU A  33      15.694  -8.405  16.665  1.00 10.57           C
ATOM    451  H   LEU A  33      13.265 -10.585  18.714  1.00 11.20           H
ATOM    452  HA  LEU A  33      13.849 -10.413  16.060  1.00 11.23           H
ATOM    453  HB2 LEU A  33      15.480 -11.352  18.182  1.00 11.26           H
ATOM    454  HB3 LEU A  33      15.988 -11.020  16.713  1.00 11.26           H
ATOM    455  HG  LEU A  33      15.032  -9.015  18.479  1.00  9.32           H
ATOM    456 HD11 LEU A  33      17.224  -8.278  18.819  1.00 12.37           H
ATOM    457 HD12 LEU A  33      17.068  -9.762  19.364  1.00 12.37           H
ATOM    458 HD13 LEU A  33      17.774  -9.499  17.965  1.00 12.37           H
ATOM    459 HD21 LEU A  33      15.911  -7.504  16.954  1.00 12.70           H
ATOM    460 HD22 LEU A  33      16.350  -8.713  16.021  1.00 12.70           H
ATOM    461 HD23 LEU A  33      14.809  -8.421  16.270  1.00 12.70           H
ATOM    462  N   HIS A  34      12.885 -12.660  15.568  1.00 10.75           N
ATOM    463  CA  HIS A  34      12.468 -14.032  15.294  1.00  9.51           C
ATOM    464  C   HIS A  34      12.691 -14.335  13.820  1.00 10.97           C
ATOM    465  O   HIS A  34      12.788 -13.434  12.985  1.00 10.32           O
ATOM    466  CB  HIS A  34      11.018 -14.315  15.724  1.00 10.29           C
ATOM    467  CG  HIS A  34      10.008 -13.502  15.003  1.00 11.46           C
ATOM    468  ND1 HIS A  34       9.543 -12.302  15.493  1.00 11.13           N1+
ATOM    469  CD2 HIS A  34       9.342 -13.720  13.843  1.00 11.03           C
ATOM    470  CE1 HIS A  34       8.636 -11.814  14.666  1.00 15.35           C
ATOM    471  NE2 HIS A  34       8.507 -12.651  13.651  1.00 12.55           N
ATOM    472  H   HIS A  34      12.649 -12.090  14.969  1.00 12.90           H
ATOM    473  HA  HIS A  34      13.039 -14.630  15.801  1.00 11.42           H
ATOM    474  HB2 HIS A  34      10.930 -14.125  16.671  1.00 12.36           H
ATOM    475  HB3 HIS A  34      10.819 -15.250  15.557  1.00 12.36           H
ATOM    476  HD1 HIS A  34       9.797 -11.933  16.227  1.00 13.37           H
ATOM    477  HD2 HIS A  34       9.441 -14.453  13.279  1.00 13.24           H
ATOM    478  HE1 HIS A  34       8.182 -11.008  14.769  1.00 18.43           H
ATOM    479  HE2 HIS A  34       7.976 -12.546  12.982  1.00 15.07           H
ATOM    480  N   SER A  35      12.763 -15.643  13.532  1.00 11.33           N
ATOM    481  CA  SER A  35      13.282 -16.144  12.257  1.00 11.84           C
ATOM    482  C   SER A  35      12.652 -15.483  11.031  1.00 11.76           C
ATOM    483  O   SER A  35      13.370 -15.115  10.087  1.00 13.16           O
ATOM    484  CB  SER A  35      13.164 -17.669  12.194  1.00 16.07           C
ATOM    485  OG  SER A  35      11.828 -18.115  12.278  1.00 22.15           O
ATOM    486  H   SER A  35      12.513 -16.266  14.069  1.00 13.60           H
ATOM    487  HA  SER A  35      14.230 -15.937  12.225  1.00 14.22           H
ATOM    488  HB2 SER A  35      13.540 -17.975  11.354  1.00 19.29           H
ATOM    489  HB3 SER A  35      13.664 -18.049  12.933  1.00 19.29           H
ATOM    490  HG  SER A  35      11.380 -17.800  11.642  1.00 26.59           H
ATOM    491  N   ASP A  36      11.320 -15.325  11.024  1.00 10.75           N
ATOM    492  CA  ASP A  36      10.622 -14.820   9.843  1.00 12.58           C
ATOM    493  C   ASP A  36      11.130 -13.466   9.396  1.00 10.96           C
ATOM    494  O   ASP A  36      11.016 -13.139   8.204  1.00 12.96           O
ATOM    495  CB  ASP A  36       9.117 -14.665  10.091  1.00 14.71           C
ATOM    496  CG  ASP A  36       8.483 -15.894  10.667  1.00 17.79           C
ATOM    497  OD1 ASP A  36       8.879 -16.256  11.803  1.00 17.73           O
ATOM    498  OD2 ASP A  36       7.556 -16.470  10.005  1.00 15.05           O1-
ATOM    499  H   ASP A  36      10.804 -15.503  11.689  1.00 12.91           H
ATOM    500  HA  ASP A  36      10.745 -15.445   9.111  1.00 15.11           H
ATOM    501  HB2 ASP A  36       8.974 -13.936  10.715  1.00 17.67           H
ATOM    502  HB3 ASP A  36       8.678 -14.469   9.248  1.00 17.67           H
ATOM    503  N   ILE A  37      11.664 -12.653  10.321  1.00 10.48           N
ATOM    504  CA  ILE A  37      12.070 -11.282  10.003  1.00 10.65           C
ATOM    505  C   ILE A  37      13.586 -11.081  10.122  1.00  9.12           C
ATOM    506  O   ILE A  37      14.052  -9.934  10.137  1.00 11.37           O
ATOM    507  CB  ILE A  37      11.246 -10.216  10.761  1.00 11.28           C
ATOM    508  CG1 ILE A  37      11.296 -10.399  12.290  1.00 11.82           C
ATOM    509  CG2 ILE A  37       9.806 -10.300  10.307  1.00 15.57           C
ATOM    510  CD1 ILE A  37      12.592  -9.986  12.966  1.00 14.22           C
ATOM    511  H   ILE A  37      11.801 -12.876  11.140  1.00 12.59           H
ATOM    512  HA  ILE A  37      11.865 -11.146   9.065  1.00 12.79           H
ATOM    513  HB  ILE A  37      11.593  -9.337  10.540  1.00 13.54           H
ATOM    514 HG12 ILE A  37      10.584  -9.871  12.684  1.00 14.19           H
ATOM    515 HG13 ILE A  37      11.151 -11.337  12.490  1.00 14.19           H
ATOM    516 HG21 ILE A  37       9.287  -9.632  10.781  1.00 18.69           H
ATOM    517 HG22 ILE A  37       9.767 -10.135   9.352  1.00 18.69           H
ATOM    518 HG23 ILE A  37       9.465 -11.187  10.504  1.00 18.69           H
ATOM    519 HD11 ILE A  37      12.514 -10.143  13.920  1.00 17.07           H
ATOM    520 HD12 ILE A  37      13.319 -10.515  12.602  1.00 17.07           H
ATOM    521 HD13 ILE A  37      12.750  -9.044  12.796  1.00 17.07           H
ATOM    522  N   LEU A  38      14.355 -12.171  10.152  1.00 10.65           N
ATOM    523  CA  LEU A  38      15.808 -12.120  10.229  1.00 10.05           C
ATOM    524  C   LEU A  38      16.418 -12.575   8.913  1.00 12.19           C
ATOM    525  O   LEU A  38      15.926 -13.516   8.288  1.00 14.95           O
ATOM    526  CB  LEU A  38      16.327 -13.039  11.334  1.00 10.78           C
ATOM    527  CG  LEU A  38      15.948 -12.707  12.781  1.00 11.22           C
ATOM    528  CD1 LEU A  38      16.319 -13.834  13.717  1.00 13.13           C
ATOM    529  CD2 LEU A  38      16.605 -11.445  13.225  1.00 13.98           C
ATOM    530  H   LEU A  38      14.044 -12.973  10.127  1.00 12.79           H
ATOM    531  HA  LEU A  38      16.098 -11.213  10.413  1.00 12.07           H
ATOM    532  HB2 LEU A  38      16.000 -13.935  11.155  1.00 12.95           H
ATOM    533  HB3 LEU A  38      17.296 -13.042  11.290  1.00 12.95           H
ATOM    534  HG  LEU A  38      14.988 -12.578  12.834  1.00 13.48           H
ATOM    535 HD11 LEU A  38      16.065 -13.589  14.621  1.00 15.76           H
ATOM    536 HD12 LEU A  38      15.848 -14.637  13.446  1.00 15.76           H
ATOM    537 HD13 LEU A  38      17.277 -13.980  13.670  1.00 15.76           H
ATOM    538 HD21 LEU A  38      16.347 -11.261  14.142  1.00 16.79           H
ATOM    539 HD22 LEU A  38      17.567 -11.554  13.168  1.00 16.79           H
ATOM    540 HD23 LEU A  38      16.318 -10.720  12.648  1.00 16.79           H
ATOM    541  N   GLN A  39      17.527 -11.944   8.540  1.00 11.24           N
ATOM    542  CA  GLN A  39      18.251 -12.266   7.312  1.00 13.18           C
ATOM    543  C   GLN A  39      19.743 -12.041   7.534  1.00 13.09           C
ATOM    544  O   GLN A  39      20.167 -10.967   7.972  1.00 13.33           O
ATOM    545  CB  GLN A  39      17.723 -11.400   6.157  1.00 15.22           C
ATOM    546  CG  GLN A  39      18.414 -11.571   4.820  1.00 21.84           C
ATOM    547  CD  GLN A  39      18.521 -13.027   4.412  1.00 28.04           C
ATOM    548  OE1 GLN A  39      19.621 -13.555   4.214  1.00 33.96           O
ATOM    549  NE2 GLN A  39      17.382 -13.694   4.322  1.00 21.39           N
ATOM    550  H   GLN A  39      17.889 -11.309   8.992  1.00 13.50           H
ATOM    551  HA  GLN A  39      18.109 -13.199   7.087  1.00 15.82           H
ATOM    552  HB2 GLN A  39      16.785 -11.608   6.025  1.00 18.27           H
ATOM    553  HB3 GLN A  39      17.813 -10.468   6.411  1.00 18.27           H
ATOM    554  HG2 GLN A  39      17.908 -11.103   4.138  1.00 26.22           H
ATOM    555  HG3 GLN A  39      19.312 -11.207   4.878  1.00 26.22           H
ATOM    556 HE21 GLN A  39      16.638 -13.298   4.492  1.00 25.68           H
ATOM    557 HE22 GLN A  39      17.387 -14.523   4.094  1.00 25.68           H
ATOM    558  N   TYR A  40      20.535 -13.056   7.206  1.00 13.53           N
ATOM    559  CA  TYR A  40      21.984 -12.936   7.229  1.00 13.63           C
ATOM    560  C   TYR A  40      22.482 -11.967   6.157  1.00 15.06           C
ATOM    561  O   TYR A  40      22.044 -11.987   4.998  1.00 15.08           O
ATOM    562  CB  TYR A  40      22.600 -14.317   7.027  1.00 16.17           C
ATOM    563  CG  TYR A  40      24.102 -14.359   6.890  1.00 17.21           C
ATOM    564  CD1 TYR A  40      24.947 -13.868   7.885  1.00 15.59           C
ATOM    565  CD2 TYR A  40      24.679 -14.959   5.789  1.00 23.23           C
ATOM    566  CE1 TYR A  40      26.327 -13.936   7.742  1.00 18.44           C
ATOM    567  CE2 TYR A  40      26.033 -15.040   5.652  1.00 23.40           C
ATOM    568  CZ  TYR A  40      26.856 -14.533   6.616  1.00 26.42           C
ATOM    569  OH  TYR A  40      28.222 -14.651   6.424  1.00 22.74           O
ATOM    570  H   TYR A  40      20.253 -13.832   6.965  1.00 16.25           H
ATOM    571  HA  TYR A  40      22.264 -12.601   8.095  1.00 16.37           H
ATOM    572  HB2 TYR A  40      22.363 -14.870   7.787  1.00 19.42           H
ATOM    573  HB3 TYR A  40      22.225 -14.702   6.219  1.00 19.42           H
ATOM    574  HD1 TYR A  40      24.582 -13.463   8.639  1.00 18.72           H
ATOM    575  HD2 TYR A  40      24.132 -15.306   5.122  1.00 27.89           H
ATOM    576  HE1 TYR A  40      26.887 -13.599   8.404  1.00 22.13           H
ATOM    577  HE2 TYR A  40      26.397 -15.438   4.895  1.00 28.09           H
ATOM    578  HH  TYR A  40      28.377 -15.035   5.693  1.00 27.29           H
ATOM    579  N   ASP A  41      23.414 -11.114   6.557  1.00 13.99           N
ATOM    580  CA  ASP A  41      24.090 -10.163   5.678  1.00 12.45           C
ATOM    581  C   ASP A  41      25.590 -10.301   5.900  1.00 19.45           C
ATOM    582  O   ASP A  41      26.120  -9.842   6.922  1.00 15.69           O
ATOM    583  CB  ASP A  41      23.631  -8.730   5.948  1.00 12.99           C
ATOM    584  CG  ASP A  41      24.270  -7.718   5.020  1.00 18.75           C
ATOM    585  OD1 ASP A  41      23.833  -6.554   5.038  1.00 23.96           O
ATOM    586  OD2 ASP A  41      25.190  -8.086   4.257  1.00 20.16           O1-
ATOM    587  H   ASP A  41      23.685 -11.064   7.372  1.00 16.80           H
ATOM    588  HA  ASP A  41      23.894 -10.381   4.754  1.00 14.95           H
ATOM    589  HB2 ASP A  41      22.669  -8.680   5.829  1.00 15.59           H
ATOM    590  HB3 ASP A  41      23.864  -8.490   6.859  1.00 15.59           H
ATOM    591  N   ALA A  42      26.266 -10.929   4.932  1.00 18.44           N
ATOM    592  CA  ALA A  42      27.704 -11.156   5.031  1.00 21.10           C
ATOM    593  C   ALA A  42      28.499  -9.864   5.064  1.00 18.85           C
ATOM    594  O   ALA A  42      29.677  -9.898   5.435  1.00 24.68           O
ATOM    595  CB  ALA A  42      28.177 -12.015   3.858  1.00 25.13           C
ATOM    596  H   ALA A  42      25.912 -11.231   4.210  1.00 22.13           H
ATOM    597  HA  ALA A  42      27.890 -11.642   5.850  1.00 25.32           H
ATOM    598  HB1 ALA A  42      29.133 -12.158   3.937  1.00 30.17           H
ATOM    599  HB2 ALA A  42      27.712 -12.866   3.883  1.00 30.17           H
ATOM    600  HB3 ALA A  42      27.978 -11.552   3.029  1.00 30.17           H
ATOM    601  N   SER A  43      27.900  -8.725   4.712  1.00 18.50           N
ATOM    602  CA  SER A  43      28.620  -7.455   4.719  1.00 23.14           C
ATOM    603  C   SER A  43      28.718  -6.831   6.103  1.00 26.42           C
ATOM    604  O   SER A  43      29.382  -5.797   6.255  1.00 29.12           O
ATOM    605  CB  SER A  43      27.948  -6.446   3.781  1.00 23.47           C
ATOM    606  OG  SER A  43      26.809  -5.842   4.363  1.00 29.45           O
ATOM    607  H   SER A  43      27.079  -8.662   4.466  1.00 22.21           H
ATOM    608  HA  SER A  43      29.522  -7.606   4.396  1.00 27.78           H
ATOM    609  HB2 SER A  43      28.589  -5.752   3.561  1.00 28.18           H
ATOM    610  HB3 SER A  43      27.676  -6.907   2.972  1.00 28.18           H
ATOM    611  HG  SER A  43      26.467  -5.296   3.824  1.00 35.35           H
ATOM    612  N   LEU A  44      28.065  -7.412   7.105  1.00 20.34           N
ATOM    613  CA  LEU A  44      28.071  -6.846   8.452  1.00 17.67           C
ATOM    614  C   LEU A  44      29.351  -7.298   9.141  1.00 17.56           C
ATOM    615  O   LEU A  44      29.461  -8.445   9.588  1.00 18.86           O
ATOM    616  CB  LEU A  44      26.848  -7.309   9.235  1.00 13.17           C
ATOM    617  CG  LEU A  44      25.538  -6.678   8.769  1.00 14.64           C
ATOM    618  CD1 LEU A  44      24.391  -7.297   9.528  1.00 14.32           C
ATOM    619  CD2 LEU A  44      25.521  -5.160   8.932  1.00 19.27           C
ATOM    620  H   LEU A  44      27.610  -8.138   7.032  1.00 24.41           H
ATOM    621  HA  LEU A  44      28.065  -5.877   8.403  1.00 21.22           H
ATOM    622  HB2 LEU A  44      26.764  -8.271   9.141  1.00 15.81           H
ATOM    623  HB3 LEU A  44      26.972  -7.080  10.169  1.00 15.81           H
ATOM    624  HG  LEU A  44      25.413  -6.877   7.828  1.00 17.58           H
ATOM    625 HD11 LEU A  44      23.561  -6.894   9.229  1.00 17.19           H
ATOM    626 HD12 LEU A  44      24.377  -8.251   9.354  1.00 17.19           H
ATOM    627 HD13 LEU A  44      24.516  -7.135  10.476  1.00 17.19           H
ATOM    628 HD21 LEU A  44      24.668  -4.819   8.621  1.00 23.14           H
ATOM    629 HD22 LEU A  44      25.643  -4.942   9.869  1.00 23.14           H
ATOM    630 HD23 LEU A  44      26.242  -4.779   8.406  1.00 23.14           H
ATOM    631  N   THR A  45      30.314  -6.401   9.218  1.00 17.79           N
ATOM    632  CA  THR A  45      31.641  -6.721   9.721  1.00 16.18           C
ATOM    633  C   THR A  45      31.737  -6.391  11.205  1.00 15.14           C
ATOM    634  O   THR A  45      30.856  -5.749  11.769  1.00 14.56           O
ATOM    635  CB  THR A  45      32.675  -5.919   8.928  1.00 16.30           C
ATOM    636  OG1 THR A  45      32.312  -4.535   8.924  1.00 21.23           O
ATOM    637  CG2 THR A  45      32.754  -6.426   7.511  1.00 22.84           C
ATOM    638  H   THR A  45      30.224  -5.580   8.980  1.00 21.35           H
ATOM    639  HA  THR A  45      31.820  -7.667   9.600  1.00 19.43           H
ATOM    640  HB  THR A  45      33.547  -6.022   9.339  1.00 19.57           H
ATOM    641  HG1 THR A  45      32.283  -4.243   9.711  1.00 25.49           H
ATOM    642 HG21 THR A  45      33.410  -5.915   7.012  1.00 27.42           H
ATOM    643 HG22 THR A  45      33.014  -7.361   7.508  1.00 27.42           H
ATOM    644 HG23 THR A  45      31.890  -6.338   7.079  1.00 27.42           H
ATOM    645  N   PRO A  46      32.795  -6.846  11.873  1.00 15.15           N
ATOM    646  CA  PRO A  46      32.912  -6.608  13.318  1.00 13.25           C
ATOM    647  C   PRO A  46      33.164  -5.150  13.647  1.00 16.11           C
ATOM    648  O   PRO A  46      33.956  -4.460  13.000  1.00 17.69           O
ATOM    649  CB  PRO A  46      34.099  -7.483  13.721  1.00 17.43           C
ATOM    650  CG  PRO A  46      34.168  -8.536  12.640  1.00 16.79           C
ATOM    651  CD  PRO A  46      33.816  -7.793  11.398  1.00 16.03           C
ATOM    652  HA  PRO A  46      32.115  -6.912  13.778  1.00 15.91           H
ATOM    653  HB2 PRO A  46      34.910  -6.951  13.737  1.00 20.92           H
ATOM    654  HB3 PRO A  46      33.932  -7.887  14.587  1.00 20.92           H
ATOM    655  HG2 PRO A  46      35.066  -8.896  12.586  1.00 20.15           H
ATOM    656  HG3 PRO A  46      33.522  -9.236  12.819  1.00 20.15           H
ATOM    657  HD2 PRO A  46      34.589  -7.317  11.055  1.00 19.25           H
ATOM    658  HD3 PRO A  46      33.441  -8.394  10.736  1.00 19.25           H
ATOM    659  N   LEU A  47      32.474  -4.687  14.680  1.00 12.63           N
ATOM    660  CA  LEU A  47      32.763  -3.383  15.236  1.00 13.28           C
ATOM    661  C   LEU A  47      34.046  -3.463  16.044  1.00 11.39           C
ATOM    662  O   LEU A  47      34.407  -4.510  16.583  1.00 14.50           O
ATOM    663  CB  LEU A  47      31.624  -2.925  16.147  1.00 14.79           C
ATOM    664  CG  LEU A  47      30.259  -2.709  15.480  1.00 14.55           C
ATOM    665  CD1 LEU A  47      29.242  -2.337  16.519  1.00 16.65           C
ATOM    666  CD2 LEU A  47      30.353  -1.648  14.396  1.00 18.50           C
ATOM    667  H   LEU A  47      31.837  -5.109  15.074  1.00 15.17           H
ATOM    668  HA  LEU A  47      32.878  -2.736  14.523  1.00 15.94           H
ATOM    669  HB2 LEU A  47      31.503  -3.592  16.841  1.00 17.75           H
ATOM    670  HB3 LEU A  47      31.882  -2.083  16.554  1.00 17.75           H
ATOM    671  HG  LEU A  47      29.975  -3.538  15.065  1.00 17.47           H
ATOM    672 HD11 LEU A  47      28.384  -2.203  16.087  1.00 19.99           H
ATOM    673 HD12 LEU A  47      29.177  -3.055  17.168  1.00 19.99           H
ATOM    674 HD13 LEU A  47      29.524  -1.518  16.957  1.00 19.99           H
ATOM    675 HD21 LEU A  47      29.479  -1.531  13.992  1.00 22.21           H
ATOM    676 HD22 LEU A  47      30.647  -0.814  14.796  1.00 22.21           H
ATOM    677 HD23 LEU A  47      30.992  -1.937  13.726  1.00 22.21           H
ATOM    678  N   GLU A  48      34.727  -2.323  16.120  1.00 14.03           N
ATOM    679  CA  GLU A  48      35.918  -2.172  16.929  1.00 11.90           C
ATOM    680  C   GLU A  48      35.614  -1.175  18.036  1.00 10.82           C
ATOM    681  O   GLU A  48      35.068  -0.092  17.782  1.00 15.16           O
ATOM    682  CB  GLU A  48      37.092  -1.717  16.063  1.00 16.33           C
ATOM    683  CG  GLU A  48      37.422  -2.727  14.969  1.00 20.91           C
ATOM    684  CD  GLU A  48      38.392  -2.197  13.927  1.00 31.80           C
ATOM    685  OE1 GLU A  48      39.498  -1.760  14.301  1.00 37.46           O
ATOM    686  OE2 GLU A  48      38.037  -2.223  12.730  1.00 39.67           O1-
ATOM    687  H   GLU A  48      34.508  -1.607  15.698  1.00 16.85           H
ATOM    688  HA  GLU A  48      36.145  -3.024  17.334  1.00 14.29           H
ATOM    689  HB2 GLU A  48      36.866  -0.874  15.639  1.00 19.60           H
ATOM    690  HB3 GLU A  48      37.877  -1.610  16.623  1.00 19.60           H
ATOM    691  HG2 GLU A  48      37.823  -3.511  15.376  1.00 25.10           H
ATOM    692  HG3 GLU A  48      36.602  -2.975  14.513  1.00 25.10           H
ATOM    693  N   PHE A  49      35.962  -1.562  19.264  1.00 12.28           N
ATOM    694  CA  PHE A  49      35.662  -0.776  20.455  1.00 13.00           C
ATOM    695  C   PHE A  49      36.963  -0.110  20.891  1.00 12.67           C
ATOM    696  O   PHE A  49      37.912  -0.794  21.291  1.00 15.49           O
ATOM    697  CB  PHE A  49      35.064  -1.690  21.520  1.00 10.72           C
ATOM    698  CG  PHE A  49      33.981  -2.568  20.981  1.00 11.40           C
ATOM    699  CD1 PHE A  49      34.200  -3.918  20.779  1.00 12.00           C
ATOM    700  CD2 PHE A  49      32.768  -2.029  20.609  1.00 12.67           C
ATOM    701  CE1 PHE A  49      33.190  -4.717  20.245  1.00 14.58           C
ATOM    702  CE2 PHE A  49      31.775  -2.813  20.052  1.00 13.43           C
ATOM    703  CZ  PHE A  49      31.992  -4.160  19.879  1.00 12.60           C
ATOM    704  H   PHE A  49      36.381  -2.294  19.433  1.00 14.74           H
ATOM    705  HA  PHE A  49      35.016  -0.085  20.239  1.00 15.60           H
ATOM    706  HB2 PHE A  49      35.763  -2.260  21.877  1.00 12.87           H
ATOM    707  HB3 PHE A  49      34.685  -1.146  22.228  1.00 12.87           H
ATOM    708  HD1 PHE A  49      35.014  -4.297  21.020  1.00 14.41           H
ATOM    709  HD2 PHE A  49      32.621  -1.117  20.718  1.00 15.21           H
ATOM    710  HE1 PHE A  49      33.336  -5.627  20.119  1.00 17.50           H
ATOM    711  HE2 PHE A  49      30.956  -2.438  19.820  1.00 16.13           H
ATOM    712  HZ  PHE A  49      31.320  -4.697  19.526  1.00 15.13           H
ATOM    713  N   GLN A  50      37.015   1.213  20.764  1.00 11.94           N
ATOM    714  CA  GLN A  50      38.222   1.999  20.978  1.00 13.46           C
ATOM    715  C   GLN A  50      38.044   2.900  22.190  1.00 10.49           C
ATOM    716  O   GLN A  50      37.003   3.543  22.345  1.00 11.20           O
ATOM    717  CB  GLN A  50      38.518   2.844  19.734  1.00 13.77           C
ATOM    718  CG  GLN A  50      38.719   1.965  18.496  1.00 20.79           C
ATOM    719  CD  GLN A  50      38.877   2.761  17.216  1.00 32.36           C
ATOM    720  OE1 GLN A  50      38.090   3.666  16.931  1.00 31.34           O
ATOM    721  NE2 GLN A  50      39.891   2.422  16.430  1.00 40.80           N
ATOM    722  H   GLN A  50      36.335   1.694  20.545  1.00 14.34           H
ATOM    723  HA  GLN A  50      38.974   1.407  21.138  1.00 16.16           H
ATOM    724  HB2 GLN A  50      37.771   3.439  19.567  1.00 16.53           H
ATOM    725  HB3 GLN A  50      39.329   3.355  19.880  1.00 16.53           H
ATOM    726  HG2 GLN A  50      39.521   1.432  18.616  1.00 24.95           H
ATOM    727  HG3 GLN A  50      37.949   1.385  18.394  1.00 24.95           H
ATOM    728 HE21 GLN A  50      40.416   1.780  16.659  1.00 48.97           H
ATOM    729 HE22 GLN A  50      40.023   2.843  15.692  1.00 48.97           H
ATOM    730  N   GLY A  50A     39.054   2.938  23.050  1.00 10.75           N
ATOM    731  CA  GLY A  50A     38.970   3.796  24.210  1.00 10.70           C
ATOM    732  C   GLY A  50A     38.051   3.286  25.291  1.00 10.80           C
ATOM    733  O   GLY A  50A     37.715   4.041  26.210  1.00 12.13           O
ATOM    734  H   GLY A  50A     39.782   2.486  22.982  1.00 12.91           H
ATOM    735  HA2 GLY A  50A     39.856   3.899  24.593  1.00 12.85           H
ATOM    736  HA3 GLY A  50A     38.656   4.671  23.936  1.00 12.85           H
ATOM    737  N   TYR A  51      37.637   2.013  25.200  1.00 10.30           N
ATOM    738  CA  TYR A  51      36.738   1.427  26.171  1.00  8.32           C
ATOM    739  C   TYR A  51      37.440   1.068  27.473  1.00  8.61           C
ATOM    740  O   TYR A  51      36.765   0.855  28.481  1.00  8.74           O
ATOM    741  CB  TYR A  51      36.120   0.140  25.589  1.00  8.36           C
ATOM    742  CG  TYR A  51      34.853   0.337  24.798  1.00  8.98           C
ATOM    743  CD1 TYR A  51      34.741   1.328  23.820  1.00  9.72           C
ATOM    744  CD2 TYR A  51      33.736  -0.470  25.033  1.00  8.62           C
ATOM    745  CE1 TYR A  51      33.556   1.500  23.112  1.00  8.69           C
ATOM    746  CE2 TYR A  51      32.584  -0.294  24.350  1.00  8.40           C
ATOM    747  CZ  TYR A  51      32.484   0.688  23.402  1.00  9.24           C
ATOM    748  OH  TYR A  51      31.285   0.834  22.720  1.00 11.97           O
ATOM    749  H   TYR A  51      37.872   1.473  24.573  1.00 12.37           H
ATOM    750  HA  TYR A  51      36.022   2.051  26.368  1.00 10.00           H
ATOM    751  HB2 TYR A  51      36.770  -0.274  24.999  1.00 10.04           H
ATOM    752  HB3 TYR A  51      35.917  -0.462  26.321  1.00 10.04           H
ATOM    753  HD1 TYR A  51      35.467   1.881  23.642  1.00 11.68           H
ATOM    754  HD2 TYR A  51      33.781  -1.132  25.684  1.00 10.36           H
ATOM    755  HE1 TYR A  51      33.483   2.166  22.467  1.00 10.43           H
ATOM    756  HE2 TYR A  51      31.853  -0.840  24.529  1.00 10.09           H
ATOM    757  HH  TYR A  51      31.348   1.455  22.158  1.00 14.37           H
ATOM    758  N   ASN A  52      38.774   0.978  27.483  1.00  9.69           N
ATOM    759  CA  ASN A  52      39.515   0.651  28.703  1.00 10.83           C
ATOM    760  C   ASN A  52      39.756   1.940  29.477  1.00  9.56           C
ATOM    761  O   ASN A  52      40.793   2.607  29.352  1.00 11.94           O
ATOM    762  CB  ASN A  52      40.813  -0.065  28.371  1.00 11.49           C
ATOM    763  CG  ASN A  52      41.497  -0.623  29.609  1.00 15.61           C
ATOM    764  OD1 ASN A  52      40.855  -0.888  30.618  1.00 18.18           O
ATOM    765  ND2 ASN A  52      42.793  -0.821  29.523  1.00 23.83           N
ATOM    766  H   ASN A  52      39.273   1.103  26.794  1.00 11.64           H
ATOM    767  HA  ASN A  52      38.977   0.062  29.255  1.00 13.01           H
ATOM    768  HB2 ASN A  52      40.624  -0.804  27.772  1.00 13.80           H
ATOM    769  HB3 ASN A  52      41.421   0.560  27.947  1.00 13.80           H
ATOM    770 HD21 ASN A  52      43.226  -1.135  30.197  1.00 28.61           H
ATOM    771 HD22 ASN A  52      43.209  -0.636  28.793  1.00 28.61           H
ATOM    772  N   LEU A  53      38.744   2.321  30.248  1.00  9.28           N
ATOM    773  CA  LEU A  53      38.751   3.613  30.925  1.00  9.81           C
ATOM    774  C   LEU A  53      39.803   3.633  32.025  1.00  9.05           C
ATOM    775  O   LEU A  53      40.007   2.645  32.737  1.00 12.40           O
ATOM    776  CB  LEU A  53      37.378   3.867  31.546  1.00 10.63           C
ATOM    777  CG  LEU A  53      36.180   3.884  30.584  1.00  8.97           C
ATOM    778  CD1 LEU A  53      34.913   4.209  31.356  1.00 11.32           C
ATOM    779  CD2 LEU A  53      36.379   4.886  29.480  1.00 13.33           C
ATOM    780  H   LEU A  53      38.040   1.850  30.395  1.00 11.15           H
ATOM    781  HA  LEU A  53      38.945   4.319  30.290  1.00 11.78           H
ATOM    782  HB2 LEU A  53      37.209   3.173  32.202  1.00 12.76           H
ATOM    783  HB3 LEU A  53      37.401   4.729  31.990  1.00 12.76           H
ATOM    784  HG  LEU A  53      36.076   3.007  30.184  1.00 10.78           H
ATOM    785 HD11 LEU A  53      34.162   4.218  30.742  1.00 13.59           H
ATOM    786 HD12 LEU A  53      34.776   3.532  32.037  1.00 13.59           H
ATOM    787 HD13 LEU A  53      35.012   5.081  31.771  1.00 13.59           H
ATOM    788 HD21 LEU A  53      35.606   4.869  28.895  1.00 16.00           H
ATOM    789 HD22 LEU A  53      36.480   5.769  29.870  1.00 16.00           H
ATOM    790 HD23 LEU A  53      37.178   4.652  28.982  1.00 16.00           H
ATOM    791  N   SER A  54      40.469   4.771  32.172  1.00  9.52           N
ATOM    792  CA  SER A  54      41.527   4.869  33.168  1.00 10.01           C
ATOM    793  C   SER A  54      40.979   4.702  34.568  1.00 10.41           C
ATOM    794  O   SER A  54      40.038   5.392  34.955  1.00 10.09           O
ATOM    795  CB  SER A  54      42.196   6.228  33.083  1.00 10.25           C
ATOM    796  OG  SER A  54      43.194   6.306  34.100  1.00 10.35           O
ATOM    797  H   SER A  54      40.332   5.488  31.718  1.00 11.44           H
ATOM    798  HA  SER A  54      42.193   4.182  33.008  1.00 12.02           H
ATOM    799  HB2 SER A  54      42.613   6.328  32.213  1.00 12.30           H
ATOM    800  HB3 SER A  54      41.535   6.923  33.225  1.00 12.30           H
ATOM    801  HG  SER A  54      43.577   7.053  34.069  1.00 12.43           H
ATOM    802  N   ALA A  54A     41.618   3.834  35.343  1.00 10.57           N
ATOM    803  CA  ALA A  54A     41.245   3.633  36.735  1.00  8.82           C
ATOM    804  C   ALA A  54A     41.571   4.845  37.586  1.00 10.32           C
ATOM    805  O   ALA A  54A     41.125   4.920  38.739  1.00 12.81           O
ATOM    806  CB  ALA A  54A     41.957   2.400  37.286  1.00 14.06           C
ATOM    807  H   ALA A  54A     42.276   3.345  35.083  1.00 12.69           H
ATOM    808  HA  ALA A  54A     40.289   3.477  36.787  1.00 10.60           H
ATOM    809  HB1 ALA A  54A     41.701   2.277  38.213  1.00 16.88           H
ATOM    810  HB2 ALA A  54A     41.696   1.626  36.764  1.00 16.88           H
ATOM    811  HB3 ALA A  54A     42.916   2.535  37.222  1.00 16.88           H
ATOM    812  N   ASN A  54B     42.326   5.802  37.055  1.00 12.82           N
ATOM    813  CA  ASN A  54B     42.610   7.032  37.781  1.00 10.57           C
ATOM    814  C   ASN A  54B     41.632   8.142  37.454  1.00 13.17           C
ATOM    815  O   ASN A  54B     41.826   9.292  37.883  1.00 15.68           O
ATOM    816  CB  ASN A  54B     44.040   7.509  37.509  1.00 10.19           C
ATOM    817  CG  ASN A  54B     45.070   6.592  38.112  1.00 12.91           C
ATOM    818  OD1 ASN A  54B     44.939   6.137  39.253  1.00 13.53           O
ATOM    819  ND2 ASN A  54B     46.102   6.285  37.343  1.00 14.35           N
ATOM    820  H   ASN A  54B     42.686   5.762  36.275  1.00 15.39           H
ATOM    821  HA  ASN A  54B     42.539   6.851  38.731  1.00 12.69           H
ATOM    822  HB2 ASN A  54B     44.188   7.540  36.551  1.00 12.23           H
ATOM    823  HB3 ASN A  54B     44.159   8.391  37.893  1.00 12.23           H
ATOM    824 HD21 ASN A  54B     46.720   5.765  37.639  1.00 17.23           H
ATOM    825 HD22 ASN A  54B     46.156   6.606  36.547  1.00 17.23           H
ATOM    826  N   LYS A  55      40.597   7.843  36.670  1.00 11.92           N
ATOM    827  CA  LYS A  55      39.513   8.759  36.413  1.00  9.86           C
ATOM    828  C   LYS A  55      38.244   8.203  37.046  1.00 10.46           C
ATOM    829  O   LYS A  55      38.090   6.990  37.190  1.00 11.86           O
ATOM    830  CB  LYS A  55      39.311   8.921  34.904  1.00 11.22           C
ATOM    831  CG  LYS A  55      40.415   9.684  34.239  1.00 17.30           C
ATOM    832  CD  LYS A  55      40.087   9.910  32.766  1.00 19.12           C
ATOM    833  CE  LYS A  55      41.271  10.495  32.026  1.00 27.78           C
ATOM    834  NZ  LYS A  55      41.615  11.819  32.574  1.00 30.43           N1+
ATOM    835  H   LYS A  55      40.507   7.088  36.267  1.00 14.31           H
ATOM    836  HA  LYS A  55      39.709   9.625  36.802  1.00 11.84           H
ATOM    837  HB2 LYS A  55      39.268   8.042  34.496  1.00 13.48           H
ATOM    838  HB3 LYS A  55      38.482   9.399  34.747  1.00 13.48           H
ATOM    839  HG2 LYS A  55      40.516  10.548  34.668  1.00 20.76           H
ATOM    840  HG3 LYS A  55      41.240   9.177  34.296  1.00 20.76           H
ATOM    841  HD2 LYS A  55      39.858   9.062  32.354  1.00 22.95           H
ATOM    842  HD3 LYS A  55      39.345  10.530  32.694  1.00 22.95           H
ATOM    843  HE2 LYS A  55      42.038   9.911  32.130  1.00 33.35           H
ATOM    844  HE3 LYS A  55      41.048  10.600  31.088  1.00 33.35           H
ATOM    845  HZ1 LYS A  55      42.312  12.157  32.136  1.00 36.53           H
ATOM    846  HZ2 LYS A  55      40.923  12.372  32.490  1.00 36.53           H
ATOM    847  HZ3 LYS A  55      41.824  11.746  33.437  1.00 36.53           H
ATOM    848  N   GLN A  56      37.350   9.104  37.432  1.00 11.44           N
ATOM    849  CA  GLN A  56      36.080   8.745  38.039  1.00 11.35           C
ATOM    850  C   GLN A  56      34.953   9.086  37.072  1.00  9.91           C
ATOM    851  O   GLN A  56      34.982  10.117  36.390  1.00 12.98           O
ATOM    852  CB  GLN A  56      35.879   9.489  39.364  1.00 11.22           C
ATOM    853  CG  GLN A  56      37.000   9.300  40.352  1.00 11.84           C
ATOM    854  CD  GLN A  56      37.098   7.906  40.909  1.00 12.72           C
ATOM    855  OE1 GLN A  56      36.073   7.256  41.174  1.00 15.38           O
ATOM    856  NE2 GLN A  56      38.310   7.442  41.149  1.00 16.66           N
ATOM    857  H   GLN A  56      37.462   9.953  37.350  1.00 13.73           H
ATOM    858  HA  GLN A  56      36.060   7.791  38.213  1.00 13.63           H
ATOM    859  HB2 GLN A  56      35.804  10.438  39.180  1.00 13.47           H
ATOM    860  HB3 GLN A  56      35.062   9.170  39.779  1.00 13.47           H
ATOM    861  HG2 GLN A  56      37.840   9.502  39.912  1.00 14.21           H
ATOM    862  HG3 GLN A  56      36.864   9.907  41.096  1.00 14.21           H
ATOM    863 HE21 GLN A  56      38.998   7.931  40.986  1.00 20.00           H
ATOM    864 HE22 GLN A  56      38.412   6.649  41.467  1.00 20.00           H
ATOM    865  N   PHE A  57      33.946   8.206  37.027  1.00 10.95           N
ATOM    866  CA  PHE A  57      32.807   8.328  36.136  1.00 10.88           C
ATOM    867  C   PHE A  57      31.526   8.336  36.956  1.00  7.89           C
ATOM    868  O   PHE A  57      31.390   7.581  37.914  1.00 11.25           O
ATOM    869  CB  PHE A  57      32.861   7.211  35.083  1.00 11.58           C
ATOM    870  CG  PHE A  57      34.099   7.304  34.240  1.00  9.97           C
ATOM    871  CD1 PHE A  57      35.272   6.702  34.650  1.00 11.74           C
ATOM    872  CD2 PHE A  57      34.111   8.091  33.102  1.00 11.02           C
ATOM    873  CE1 PHE A  57      36.418   6.831  33.908  1.00 11.95           C
ATOM    874  CE2 PHE A  57      35.264   8.234  32.359  1.00 11.92           C
ATOM    875  CZ  PHE A  57      36.418   7.618  32.780  1.00 10.78           C
ATOM    876  H   PHE A  57      33.907   7.507  37.527  1.00 13.15           H
ATOM    877  HA  PHE A  57      32.865   9.176  35.669  1.00 13.07           H
ATOM    878  HB2 PHE A  57      32.862   6.350  35.531  1.00 13.91           H
ATOM    879  HB3 PHE A  57      32.090   7.284  34.500  1.00 13.91           H
ATOM    880  HD1 PHE A  57      35.279   6.185  35.423  1.00 14.10           H
ATOM    881  HD2 PHE A  57      33.333   8.522  32.833  1.00 13.23           H
ATOM    882  HE1 PHE A  57      37.201   6.411  34.184  1.00 14.35           H
ATOM    883  HE2 PHE A  57      35.263   8.752  31.586  1.00 14.32           H
ATOM    884  HZ  PHE A  57      37.192   7.691  32.270  1.00 12.95           H
ATOM    885  N   LEU A  58      30.622   9.232  36.594  1.00 12.31           N
ATOM    886  CA  LEU A  58      29.461   9.538  37.410  1.00 11.93           C
ATOM    887  C   LEU A  58      28.343   8.536  37.165  1.00 10.01           C
ATOM    888  O   LEU A  58      27.875   8.387  36.028  1.00 11.93           O
ATOM    889  CB  LEU A  58      28.985  10.946  37.079  1.00 15.47           C
ATOM    890  CG  LEU A  58      27.864  11.492  37.956  1.00 17.53           C
ATOM    891  CD1 LEU A  58      28.422  11.769  39.342  1.00 19.68           C
ATOM    892  CD2 LEU A  58      27.243  12.740  37.344  1.00 20.46           C
ATOM    893  H   LEU A  58      30.661   9.685  35.864  1.00 14.78           H
ATOM    894  HA  LEU A  58      29.706   9.507  38.348  1.00 14.32           H
ATOM    895  HB2 LEU A  58      29.738  11.551  37.161  1.00 18.57           H
ATOM    896  HB3 LEU A  58      28.664  10.953  36.163  1.00 18.57           H
ATOM    897  HG  LEU A  58      27.170  10.820  38.040  1.00 21.04           H
ATOM    898 HD11 LEU A  58      27.712  12.117  39.903  1.00 23.63           H
ATOM    899 HD12 LEU A  58      28.765  10.942  39.715  1.00 23.63           H
ATOM    900 HD13 LEU A  58      29.136  12.421  39.269  1.00 23.63           H
ATOM    901 HD21 LEU A  58      26.537  13.059  37.927  1.00 24.56           H
ATOM    902 HD22 LEU A  58      27.928  13.420  37.251  1.00 24.56           H
ATOM    903 HD23 LEU A  58      26.878  12.516  36.474  1.00 24.56           H
ATOM    904  N   LEU A  59      27.902   7.912  38.249  1.00 11.42           N
ATOM    905  CA  LEU A  59      26.765   7.009  38.278  1.00  9.42           C
ATOM    906  C   LEU A  59      25.588   7.757  38.880  1.00 12.58           C
ATOM    907  O   LEU A  59      25.724   8.350  39.952  1.00 13.68           O
ATOM    908  CB  LEU A  59      27.107   5.784  39.131  1.00 11.17           C
ATOM    909  CG  LEU A  59      26.132   4.623  39.047  1.00 11.08           C
ATOM    910  CD1 LEU A  59      26.277   3.885  37.726  1.00 11.97           C
ATOM    911  CD2 LEU A  59      26.352   3.681  40.224  1.00 11.77           C
ATOM    912  H   LEU A  59      28.269   8.004  39.021  1.00 13.71           H
ATOM    913  HA  LEU A  59      26.539   6.723  37.379  1.00 11.32           H
ATOM    914  HB2 LEU A  59      27.975   5.453  38.855  1.00 13.41           H
ATOM    915  HB3 LEU A  59      27.147   6.061  40.060  1.00 13.41           H
ATOM    916  HG  LEU A  59      25.226   4.965  39.102  1.00 13.30           H
ATOM    917 HD11 LEU A  59      25.643   3.151  37.703  1.00 14.37           H
ATOM    918 HD12 LEU A  59      26.097   4.501  36.999  1.00 14.37           H
ATOM    919 HD13 LEU A  59      27.182   3.543  37.654  1.00 14.37           H
ATOM    920 HD21 LEU A  59      25.725   2.944  40.159  1.00 14.14           H
ATOM    921 HD22 LEU A  59      27.262   3.345  40.192  1.00 14.14           H
ATOM    922 HD23 LEU A  59      26.207   4.168  41.050  1.00 14.14           H
ATOM    923  N   THR A  60      24.456   7.758  38.185  1.00 12.02           N
ATOM    924  CA  THR A  60      23.286   8.521  38.610  1.00 13.89           C
ATOM    925  C   THR A  60      22.029   7.667  38.526  1.00 12.08           C
ATOM    926  O   THR A  60      21.812   6.948  37.545  1.00 12.92           O
ATOM    927  CB  THR A  60      23.047   9.729  37.704  1.00 15.80           C
ATOM    928  OG1 THR A  60      24.223  10.535  37.627  1.00 18.21           O
ATOM    929  CG2 THR A  60      21.922  10.596  38.276  1.00 20.48           C
ATOM    930  H   THR A  60      24.338   7.320  37.454  1.00 14.43           H
ATOM    931  HA  THR A  60      23.401   8.826  39.524  1.00 16.68           H
ATOM    932  HB  THR A  60      22.793   9.431  36.817  1.00 18.97           H
ATOM    933  HG1 THR A  60      24.860  10.084  37.313  1.00 21.87           H
ATOM    934 HG21 THR A  60      21.770  11.363  37.702  1.00 24.59           H
ATOM    935 HG22 THR A  60      21.104  10.080  38.336  1.00 24.59           H
ATOM    936 HG23 THR A  60      22.163  10.909  39.162  1.00 24.59           H
ATOM    937  N   ASN A  61      21.173   7.798  39.534  1.00 12.34           N
ATOM    938  CA  ASN A  61      19.795   7.327  39.450  1.00 11.29           C
ATOM    939  C   ASN A  61      18.978   8.485  38.899  1.00 13.97           C
ATOM    940  O   ASN A  61      18.839   9.525  39.555  1.00 13.78           O
ATOM    941  CB  ASN A  61      19.311   6.905  40.835  1.00 10.18           C
ATOM    942  CG  ASN A  61      17.824   6.544  40.881  1.00 10.16           C
ATOM    943  OD1 ASN A  61      17.021   6.994  40.056  1.00 12.81           O
ATOM    944  ND2 ASN A  61      17.460   5.756  41.869  1.00 12.80           N
ATOM    945  H   ASN A  61      21.370   8.161  40.289  1.00 14.82           H
ATOM    946  HA  ASN A  61      19.733   6.572  38.843  1.00 13.56           H
ATOM    947  HB2 ASN A  61      19.815   6.125  41.119  1.00 12.22           H
ATOM    948  HB3 ASN A  61      19.460   7.636  41.455  1.00 12.22           H
ATOM    949 HD21 ASN A  61      16.638   5.517  41.949  1.00 15.36           H
ATOM    950 HD22 ASN A  61      18.045   5.478  42.436  1.00 15.36           H
ATOM    951  N   ASN A  62      18.485   8.347  37.673  1.00 12.61           N
ATOM    952  CA  ASN A  62      17.774   9.449  37.037  1.00 13.18           C
ATOM    953  C   ASN A  62      16.269   9.289  37.132  1.00 12.11           C
ATOM    954  O   ASN A  62      15.533   9.982  36.418  1.00 18.03           O
ATOM    955  CB  ASN A  62      18.216   9.649  35.583  1.00 15.40           C
ATOM    956  CG  ASN A  62      17.900   8.446  34.685  1.00 15.48           C
ATOM    957  OD1 ASN A  62      17.120   7.562  35.044  1.00 14.67           O
ATOM    958  ND2 ASN A  62      18.517   8.417  33.516  1.00 21.59           N
ATOM    959  H   ASN A  62      18.547   7.635  37.194  1.00 15.14           H
ATOM    960  HA  ASN A  62      18.000  10.262  37.514  1.00 15.82           H
ATOM    961  HB2 ASN A  62      17.758  10.422  35.219  1.00 18.49           H
ATOM    962  HB3 ASN A  62      19.175   9.793  35.563  1.00 18.49           H
ATOM    963 HD21 ASN A  62      18.377   7.766  32.972  1.00 25.92           H
ATOM    964 HD22 ASN A  62      19.057   9.050  33.300  1.00 25.92           H
ATOM    965  N   GLY A  63      15.795   8.386  37.978  1.00 12.77           N
ATOM    966  CA  GLY A  63      14.381   8.171  38.124  1.00 14.64           C
ATOM    967  C   GLY A  63      13.786   7.187  37.146  1.00 14.71           C
ATOM    968  O   GLY A  63      12.634   6.804  37.324  1.00 17.38           O
ATOM    969  H   GLY A  63      16.282   7.885  38.480  1.00 15.33           H
ATOM    970  HA2 GLY A  63      14.203   7.847  39.021  1.00 17.57           H
ATOM    971  HA3 GLY A  63      13.921   9.018  38.014  1.00 17.57           H
ATOM    972  N   HIS A  64      14.529   6.793  36.116  1.00 11.82           N
ATOM    973  CA  HIS A  64      14.077   5.855  35.097  1.00 12.54           C
ATOM    974  C   HIS A  64      14.991   4.647  34.952  1.00 12.51           C
ATOM    975  O   HIS A  64      14.534   3.582  34.521  1.00 13.93           O
ATOM    976  CB  HIS A  64      13.979   6.544  33.725  1.00 13.62           C
ATOM    977  CG  HIS A  64      13.056   7.725  33.695  1.00 16.07           C
ATOM    978  ND1 HIS A  64      11.700   7.628  33.901  1.00 16.85           N1+
ATOM    979  CD2 HIS A  64      13.305   9.025  33.434  1.00 15.17           C
ATOM    980  CE1 HIS A  64      11.151   8.825  33.783  1.00 15.97           C
ATOM    981  NE2 HIS A  64      12.109   9.691  33.502  1.00 18.17           N
ATOM    982  H   HIS A  64      15.332   7.069  35.983  1.00 14.20           H
ATOM    983  HA  HIS A  64      13.193   5.534  35.334  1.00 15.06           H
ATOM    984  HB2 HIS A  64      13.655   5.900  33.076  1.00 16.35           H
ATOM    985  HB3 HIS A  64      14.862   6.853  33.468  1.00 16.35           H
ATOM    986  HD1 HIS A  64      11.276   6.902  34.080  1.00 20.22           H
ATOM    987  HD2 HIS A  64      14.135   9.401  33.250  1.00 18.22           H
ATOM    988  HE1 HIS A  64      10.249   9.025  33.888  1.00 19.18           H
ATOM    989  HE2 HIS A  64      12.000  10.535  33.383  1.00 21.81           H
ATOM    990  N   SER A  65      16.273   4.790  35.285  1.00 11.95           N
ATOM    991  CA  SER A  65      17.259   3.720  35.231  1.00 10.62           C
ATOM    992  C   SER A  65      18.431   4.168  36.092  1.00 11.60           C
ATOM    993  O   SER A  65      18.386   5.228  36.720  1.00 11.16           O
ATOM    994  CB  SER A  65      17.724   3.505  33.789  1.00 10.69           C
ATOM    995  OG  SER A  65      18.664   2.454  33.670  1.00 11.23           O
ATOM    996  H   SER A  65      16.606   5.534  35.558  1.00 14.35           H
ATOM    997  HA  SER A  65      16.891   2.894  35.583  1.00 12.75           H
ATOM    998  HB2 SER A  65      16.951   3.293  33.243  1.00 12.84           H
ATOM    999  HB3 SER A  65      18.134   4.324  33.470  1.00 12.84           H
ATOM   1000  HG  SER A  65      18.325   1.733  33.937  1.00 13.48           H
ATOM   1001  N   VAL A  66      19.477   3.348  36.143  1.00  9.04           N
ATOM   1002  CA  VAL A  66      20.767   3.763  36.681  1.00 10.85           C
ATOM   1003  C   VAL A  66      21.688   3.929  35.488  1.00 10.11           C
ATOM   1004  O   VAL A  66      21.749   3.052  34.619  1.00 10.47           O
ATOM   1005  CB  VAL A  66      21.319   2.788  37.737  1.00 11.46           C
ATOM   1006  CG1 VAL A  66      21.418   1.359  37.211  1.00 10.49           C
ATOM   1007  CG2 VAL A  66      22.659   3.288  38.281  1.00 14.55           C
ATOM   1008  H   VAL A  66      19.463   2.533  35.868  1.00 10.86           H
ATOM   1009  HA  VAL A  66      20.666   4.630  37.103  1.00 13.03           H
ATOM   1010  HB  VAL A  66      20.699   2.772  38.483  1.00 13.76           H
ATOM   1011 HG11 VAL A  66      21.769   0.789  37.912  1.00 12.60           H
ATOM   1012 HG12 VAL A  66      20.534   1.057  36.950  1.00 12.60           H
ATOM   1013 HG13 VAL A  66      22.012   1.346  36.444  1.00 12.60           H
ATOM   1014 HG21 VAL A  66      22.985   2.658  38.942  1.00 17.47           H
ATOM   1015 HG22 VAL A  66      23.291   3.356  37.548  1.00 17.47           H
ATOM   1016 HG23 VAL A  66      22.529   4.159  38.688  1.00 17.47           H
ATOM   1017  N   LYS A  67      22.327   5.090  35.392  1.00 11.20           N
ATOM   1018  CA  LYS A  67      23.174   5.407  34.251  1.00 10.68           C
ATOM   1019  C   LYS A  67      24.584   5.739  34.714  1.00 11.32           C
ATOM   1020  O   LYS A  67      24.788   6.308  35.796  1.00 11.19           O
ATOM   1021  CB  LYS A  67      22.626   6.556  33.405  1.00 15.09           C
ATOM   1022  CG  LYS A  67      22.626   7.894  34.043  1.00 19.53           C
ATOM   1023  CD  LYS A  67      22.411   8.968  32.979  1.00 21.01           C
ATOM   1024  CE  LYS A  67      22.448  10.318  33.641  1.00 20.34           C
ATOM   1025  NZ  LYS A  67      22.046  11.363  32.674  1.00 25.28           N1+
ATOM   1026  H   LYS A  67      22.284   5.716  35.980  1.00 13.45           H
ATOM   1027  HA  LYS A  67      23.229   4.625  33.681  1.00 12.82           H
ATOM   1028  HB2 LYS A  67      23.159   6.621  32.597  1.00 18.12           H
ATOM   1029  HB3 LYS A  67      21.708   6.349  33.169  1.00 18.12           H
ATOM   1030  HG2 LYS A  67      21.904   7.948  34.688  1.00 23.45           H
ATOM   1031  HG3 LYS A  67      23.482   8.050  34.472  1.00 23.45           H
ATOM   1032  HD2 LYS A  67      23.120   8.924  32.319  1.00 25.22           H
ATOM   1033  HD3 LYS A  67      21.543   8.848  32.562  1.00 25.22           H
ATOM   1034  HE2 LYS A  67      21.828  10.332  34.387  1.00 24.42           H
ATOM   1035  HE3 LYS A  67      23.350  10.507  33.944  1.00 24.42           H
ATOM   1036  HZ1 LYS A  67      22.068  12.163  33.064  1.00 30.34           H
ATOM   1037  HZ2 LYS A  67      22.603  11.365  31.980  1.00 30.34           H
ATOM   1038  HZ3 LYS A  67      21.220  11.206  32.382  1.00 30.34           H
ATOM   1039  N   LEU A  68      25.542   5.366  33.879  1.00  9.68           N
ATOM   1040  CA  LEU A  68      26.951   5.700  34.058  1.00  8.39           C
ATOM   1041  C   LEU A  68      27.350   6.623  32.906  1.00  8.82           C
ATOM   1042  O   LEU A  68      27.184   6.274  31.730  1.00  9.89           O
ATOM   1043  CB  LEU A  68      27.810   4.426  34.070  1.00  8.50           C
ATOM   1044  CG  LEU A  68      29.301   4.631  34.288  1.00  9.40           C
ATOM   1045  CD1 LEU A  68      29.555   5.176  35.697  1.00 10.57           C
ATOM   1046  CD2 LEU A  68      30.056   3.342  34.066  1.00  9.45           C
ATOM   1047  H   LEU A  68      25.395   4.900  33.171  1.00 11.62           H
ATOM   1048  HA  LEU A  68      27.075   6.172  34.897  1.00 10.07           H
ATOM   1049  HB2 LEU A  68      27.490   3.849  34.781  1.00 10.21           H
ATOM   1050  HB3 LEU A  68      27.701   3.977  33.217  1.00 10.21           H
ATOM   1051  HG  LEU A  68      29.628   5.284  33.650  1.00 11.29           H
ATOM   1052 HD11 LEU A  68      30.509   5.300  35.820  1.00 12.70           H
ATOM   1053 HD12 LEU A  68      29.095   6.024  35.794  1.00 12.70           H
ATOM   1054 HD13 LEU A  68      29.217   4.540  36.347  1.00 12.70           H
ATOM   1055 HD21 LEU A  68      31.002   3.501  34.211  1.00 11.35           H
ATOM   1056 HD22 LEU A  68      29.733   2.675  34.691  1.00 11.35           H
ATOM   1057 HD23 LEU A  68      29.907   3.042  33.155  1.00 11.35           H
ATOM   1058  N   ASN A  69      27.889   7.797  33.233  1.00 10.81           N
ATOM   1059  CA  ASN A  69      28.353   8.690  32.186  1.00  9.94           C
ATOM   1060  C   ASN A  69      29.650   8.160  31.606  1.00 10.17           C
ATOM   1061  O   ASN A  69      30.493   7.619  32.325  1.00 12.96           O
ATOM   1062  CB  ASN A  69      28.563  10.116  32.708  1.00 13.12           C
ATOM   1063  CG  ASN A  69      27.267  10.838  32.992  1.00 14.48           C
ATOM   1064  OD1 ASN A  69      26.186  10.387  32.638  1.00 17.88           O
ATOM   1065  ND2 ASN A  69      27.382  11.998  33.629  1.00 21.48           N
ATOM   1066  H   ASN A  69      27.995   8.090  34.035  1.00 12.98           H
ATOM   1067  HA  ASN A  69      27.692   8.720  31.477  1.00 11.93           H
ATOM   1068  HB2 ASN A  69      29.071  10.078  33.533  1.00 15.75           H
ATOM   1069  HB3 ASN A  69      29.050  10.626  32.042  1.00 15.75           H
ATOM   1070 HD21 ASN A  69      26.679  12.456  33.819  1.00 25.79           H
ATOM   1071 HD22 ASN A  69      28.159  12.291  33.852  1.00 25.79           H
ATOM   1072  N   LEU A  70      29.785   8.284  30.292  1.00 10.53           N
ATOM   1073  CA  LEU A  70      30.934   7.756  29.587  1.00 11.52           C
ATOM   1074  C   LEU A  70      31.585   8.866  28.788  1.00 10.03           C
ATOM   1075  O   LEU A  70      30.910   9.804  28.349  1.00 11.63           O
ATOM   1076  CB  LEU A  70      30.530   6.625  28.630  1.00  8.48           C
ATOM   1077  CG  LEU A  70      29.945   5.384  29.300  1.00  8.48           C
ATOM   1078  CD1 LEU A  70      29.382   4.496  28.186  1.00 10.92           C
ATOM   1079  CD2 LEU A  70      30.947   4.661  30.167  1.00 10.50           C
ATOM   1080  H   LEU A  70      29.214   8.677  29.782  1.00 12.65           H
ATOM   1081  HA  LEU A  70      31.579   7.410  30.224  1.00 13.84           H
ATOM   1082  HB2 LEU A  70      29.862   6.967  28.015  1.00 10.18           H
ATOM   1083  HB3 LEU A  70      31.315   6.347  28.134  1.00 10.18           H
ATOM   1084  HG  LEU A  70      29.205   5.654  29.866  1.00 10.19           H
ATOM   1085 HD11 LEU A  70      29.002   3.696  28.582  1.00 13.11           H
ATOM   1086 HD12 LEU A  70      28.695   4.987  27.708  1.00 13.11           H
ATOM   1087 HD13 LEU A  70      30.100   4.256  27.580  1.00 13.11           H
ATOM   1088 HD21 LEU A  70      30.519   3.886  30.563  1.00 12.61           H
ATOM   1089 HD22 LEU A  70      31.696   4.382  29.618  1.00 12.61           H
ATOM   1090 HD23 LEU A  70      31.253   5.263  30.864  1.00 12.61           H
ATOM   1091  N   PRO A  71      32.897   8.791  28.599  1.00 10.02           N
ATOM   1092  CA  PRO A  71      33.615   9.876  27.939  1.00  9.60           C
ATOM   1093  C   PRO A  71      33.570   9.746  26.427  1.00 12.52           C
ATOM   1094  O   PRO A  71      33.464   8.654  25.864  1.00 12.82           O
ATOM   1095  CB  PRO A  71      35.039   9.688  28.465  1.00 12.34           C
ATOM   1096  CG  PRO A  71      35.180   8.198  28.540  1.00 11.93           C
ATOM   1097  CD  PRO A  71      33.827   7.747  29.075  1.00 11.47           C
ATOM   1098  HA  PRO A  71      33.270  10.741  28.212  1.00 11.53           H
ATOM   1099  HB2 PRO A  71      35.677  10.068  27.840  1.00 14.81           H
ATOM   1100  HB3 PRO A  71      35.126  10.091  29.343  1.00 14.81           H
ATOM   1101  HG2 PRO A  71      35.343   7.835  27.655  1.00 14.33           H
ATOM   1102  HG3 PRO A  71      35.894   7.961  29.152  1.00 14.33           H
ATOM   1103  HD2 PRO A  71      33.587   6.885  28.701  1.00 13.77           H
ATOM   1104  HD3 PRO A  71      33.839   7.723  30.044  1.00 13.77           H
ATOM   1105  N   SER A  72      33.689  10.892  25.760  1.00 13.61           N
ATOM   1106  CA  SER A  72      33.582  10.928  24.304  1.00 12.55           C
ATOM   1107  C   SER A  72      34.815  10.371  23.616  1.00 16.17           C
ATOM   1108  O   SER A  72      34.773  10.163  22.401  1.00 17.97           O
ATOM   1109  CB  SER A  72      33.324  12.347  23.810  1.00 20.23           C
ATOM   1110  OG  SER A  72      34.405  13.204  24.150  1.00 21.33           O
ATOM   1111  H   SER A  72      33.831  11.658  26.124  1.00 16.34           H
ATOM   1112  HA  SER A  72      32.826  10.382  24.036  1.00 15.07           H
ATOM   1113  HB2 SER A  72      33.223  12.332  22.846  1.00 24.29           H
ATOM   1114  HB3 SER A  72      32.513  12.682  24.224  1.00 24.29           H
ATOM   1115  HG  SER A  72      34.504  13.225  24.984  1.00 25.60           H
ATOM   1116  N   ASP A  73      35.898  10.128  24.353  1.00 15.37           N
ATOM   1117  CA  ASP A  73      37.044   9.482  23.746  1.00 17.25           C
ATOM   1118  C   ASP A  73      36.877   7.973  23.636  1.00 17.01           C
ATOM   1119  O   ASP A  73      37.736   7.309  23.042  1.00 22.96           O
ATOM   1120  CB  ASP A  73      38.322   9.817  24.510  1.00 23.74           C
ATOM   1121  CG  ASP A  73      38.372   9.153  25.857  1.00 23.69           C
ATOM   1122  OD1 ASP A  73      37.588   9.541  26.743  1.00 32.03           O
ATOM   1123  OD2 ASP A  73      39.198   8.230  26.022  1.00 39.10           O1-
ATOM   1124  H   ASP A  73      35.988  10.324  25.185  1.00 18.46           H
ATOM   1125  HA  ASP A  73      37.147   9.827  22.846  1.00 20.70           H
ATOM   1126  HB2 ASP A  73      39.088   9.515  23.997  1.00 28.49           H
ATOM   1127  HB3 ASP A  73      38.369  10.777  24.645  1.00 28.49           H
ATOM   1128  N   MET A  74      35.797   7.392  24.169  1.00 12.37           N
ATOM   1129  CA  MET A  74      35.496   6.000  23.843  1.00 12.02           C
ATOM   1130  C   MET A  74      34.573   6.003  22.633  1.00 12.48           C
ATOM   1131  O   MET A  74      33.673   6.832  22.533  1.00 12.49           O
ATOM   1132  CB  MET A  74      35.023   5.149  25.035  1.00 27.59           C
ATOM   1133  CG  MET A  74      33.626   5.138  25.404  1.00 27.46           C
ATOM   1134  SD  MET A  74      33.313   4.115  26.890  1.00 14.01           S
ATOM   1135  CE  MET A  74      32.325   2.838  26.163  1.00 13.74           C
ATOM   1136  H   MET A  74      35.240   7.770  24.704  1.00 14.85           H
ATOM   1137  HA  MET A  74      36.329   5.596  23.555  1.00 14.44           H
ATOM   1138  HB2 MET A  74      35.265   4.229  24.850  1.00 33.12           H
ATOM   1139  HB3 MET A  74      35.512   5.448  25.818  1.00 33.12           H
ATOM   1140  HG2 MET A  74      33.341   6.045  25.596  1.00 32.96           H
ATOM   1141  HG3 MET A  74      33.107   4.773  24.671  1.00 32.96           H
ATOM   1142  HE1 MET A  74      32.075   2.202  26.851  1.00 16.49           H
ATOM   1143  HE2 MET A  74      31.529   3.237  25.776  1.00 16.49           H
ATOM   1144  HE3 MET A  74      32.841   2.394  25.473  1.00 16.49           H
ATOM   1145  N   HIS A  78      34.863   5.152  21.661  1.00 13.97           N
ATOM   1146  CA  HIS A  78      34.107   5.229  20.424  1.00 14.73           C
ATOM   1147  C   HIS A  78      34.074   3.895  19.710  1.00 10.78           C
ATOM   1148  O   HIS A  78      34.868   2.994  19.974  1.00 12.82           O
ATOM   1149  CB  HIS A  78      34.648   6.293  19.473  1.00 17.00           C
ATOM   1150  CG  HIS A  78      36.126   6.225  19.263  1.00 17.85           C
ATOM   1151  ND1 HIS A  78      36.698   5.864  18.061  1.00 25.09           N
ATOM   1152  CD2 HIS A  78      37.154   6.509  20.099  1.00 23.39           C
ATOM   1153  CE1 HIS A  78      38.015   5.927  18.169  1.00 26.58           C
ATOM   1154  NE2 HIS A  78      38.317   6.307  19.397  1.00 27.53           N
ATOM   1155  H   HIS A  78      35.469   4.543  21.689  1.00 16.77           H
ATOM   1156  HA  HIS A  78      33.191   5.468  20.638  1.00 17.69           H
ATOM   1157  HB2 HIS A  78      34.440   7.169  19.835  1.00 20.40           H
ATOM   1158  HB3 HIS A  78      34.221   6.185  18.609  1.00 20.40           H
ATOM   1159  HD1 HIS A  78      36.267   5.641  17.351  1.00 30.12           H
ATOM   1160  HD2 HIS A  78      37.085   6.785  20.985  1.00 28.08           H
ATOM   1161  HE1 HIS A  78      38.626   5.720  17.499  1.00 31.91           H
ATOM   1162  N   ILE A  79      33.100   3.791  18.793  1.00 13.49           N
ATOM   1163  CA  ILE A  79      32.924   2.636  17.925  1.00 13.77           C
ATOM   1164  C   ILE A  79      33.510   2.965  16.564  1.00 11.42           C
ATOM   1165  O   ILE A  79      33.244   4.032  16.002  1.00 15.92           O
ATOM   1166  CB  ILE A  79      31.435   2.300  17.738  1.00 13.90           C
ATOM   1167  CG1 ILE A  79      30.761   1.917  19.036  1.00 21.64           C
ATOM   1168  CG2 ILE A  79      31.262   1.201  16.668  1.00 15.58           C
ATOM   1169  CD1 ILE A  79      29.210   1.987  18.878  1.00 18.18           C
ATOM   1170  H   ILE A  79      32.513   4.405  18.657  1.00 16.20           H
ATOM   1171  HA  ILE A  79      33.383   1.865  18.293  1.00 16.54           H
ATOM   1172  HB  ILE A  79      30.996   3.099  17.408  1.00 16.69           H
ATOM   1173 HG12 ILE A  79      31.007   1.009  19.274  1.00 25.98           H
ATOM   1174 HG13 ILE A  79      31.028   2.536  19.735  1.00 25.98           H
ATOM   1175 HG21 ILE A  79      30.317   1.005  16.567  1.00 18.71           H
ATOM   1176 HG22 ILE A  79      31.626   1.520  15.827  1.00 18.71           H
ATOM   1177 HG23 ILE A  79      31.737   0.405  16.954  1.00 18.71           H
ATOM   1178 HD11 ILE A  79      28.796   1.738  19.719  1.00 21.82           H
ATOM   1179 HD12 ILE A  79      28.958   2.892  18.639  1.00 21.82           H
ATOM   1180 HD13 ILE A  79      28.937   1.371  18.179  1.00 21.82           H
ATOM   1181  N   GLN A  80      34.269   2.028  16.031  1.00 13.82           N
ATOM   1182  CA  GLN A  80      34.740   2.063  14.661  1.00 18.34           C
ATOM   1183  C   GLN A  80      34.099   0.923  13.875  1.00 19.63           C
ATOM   1184  O   GLN A  80      33.911  -0.188  14.393  1.00 15.91           O
ATOM   1185  CB  GLN A  80      36.252   1.920  14.678  1.00 22.65           C
ATOM   1186  CG  GLN A  80      36.917   2.024  13.364  1.00 32.60           C
ATOM   1187  CD  GLN A  80      38.404   2.151  13.556  1.00 39.34           C
ATOM   1188  OE1 GLN A  80      39.043   1.304  14.197  1.00 42.51           O
ATOM   1189  NE2 GLN A  80      38.961   3.231  13.054  1.00 40.89           N
ATOM   1190  H   GLN A  80      34.536   1.333  16.461  1.00 16.60           H
ATOM   1191  HA  GLN A  80      34.504   2.908  14.246  1.00 22.02           H
ATOM   1192  HB2 GLN A  80      36.619   2.615  15.246  1.00 27.19           H
ATOM   1193  HB3 GLN A  80      36.473   1.050  15.047  1.00 27.19           H
ATOM   1194  HG2 GLN A  80      36.740   1.225  12.845  1.00 39.13           H
ATOM   1195  HG3 GLN A  80      36.597   2.813  12.899  1.00 39.13           H
ATOM   1196 HE21 GLN A  80      38.478   3.813  12.645  1.00 49.07           H
ATOM   1197 HE22 GLN A  80      39.808   3.355  13.135  1.00 49.07           H
ATOM   1198  N   GLY A  81      33.751   1.208  12.626  1.00 22.17           N
ATOM   1199  CA  GLY A  81      33.135   0.210  11.769  1.00 23.72           C
ATOM   1200  C   GLY A  81      31.806   0.615  11.171  1.00 25.37           C
ATOM   1201  O   GLY A  81      31.309  -0.064  10.265  1.00 27.05           O
ATOM   1202  H   GLY A  81      33.862   1.975  12.252  1.00 26.61           H
ATOM   1203  HA2 GLY A  81      33.741   0.005  11.040  1.00 28.47           H
ATOM   1204  HA3 GLY A  81      32.997  -0.602  12.282  1.00 28.47           H
ATOM   1205  N   LEU A  84      31.191   1.682  11.676  1.00 21.42           N
ATOM   1206  CA  LEU A  84      29.981   2.228  11.081  1.00 20.88           C
ATOM   1207  C   LEU A  84      30.367   3.326  10.091  1.00 23.19           C
ATOM   1208  O   LEU A  84      31.540   3.689   9.960  1.00 25.62           O
ATOM   1209  CB  LEU A  84      29.032   2.757  12.155  1.00 21.21           C
ATOM   1210  CG  LEU A  84      28.630   1.738  13.218  1.00 20.49           C
ATOM   1211  CD1 LEU A  84      27.841   2.412  14.338  1.00 20.57           C
ATOM   1212  CD2 LEU A  84      27.833   0.608  12.583  1.00 18.53           C
ATOM   1213  H   LEU A  84      31.460   2.110  12.372  1.00 25.71           H
ATOM   1214  HA  LEU A  84      29.523   1.527  10.591  1.00 25.06           H
ATOM   1215  HB2 LEU A  84      29.462   3.499  12.608  1.00 25.46           H
ATOM   1216  HB3 LEU A  84      28.220   3.066  11.724  1.00 25.46           H
ATOM   1217  HG  LEU A  84      29.432   1.356  13.607  1.00 24.60           H
ATOM   1218 HD11 LEU A  84      27.598   1.744  14.998  1.00 24.69           H
ATOM   1219 HD12 LEU A  84      28.394   3.096  14.746  1.00 24.69           H
ATOM   1220 HD13 LEU A  84      27.041   2.812  13.963  1.00 24.69           H
ATOM   1221 HD21 LEU A  84      27.586  -0.029  13.271  1.00 22.24           H
ATOM   1222 HD22 LEU A  84      27.036   0.977  12.172  1.00 22.24           H
ATOM   1223 HD23 LEU A  84      28.382   0.175  11.911  1.00 22.24           H
ATOM   1224  N   GLN A  85      29.366   3.885   9.407  1.00 25.94           N
ATOM   1225  CA  GLN A  85      29.639   4.862   8.359  1.00 25.45           C
ATOM   1226  C   GLN A  85      30.222   6.150   8.917  1.00 25.85           C
ATOM   1227  O   GLN A  85      30.838   6.913   8.168  1.00 28.66           O
ATOM   1228  CB  GLN A  85      28.358   5.204   7.599  1.00 29.95           C
ATOM   1229  CG  GLN A  85      27.688   4.030   6.951  1.00 34.06           C
ATOM   1230  CD  GLN A  85      26.554   4.454   6.020  1.00 40.57           C
ATOM   1231  OE1 GLN A  85      26.614   4.209   4.812  1.00 46.06           O
ATOM   1232  NE2 GLN A  85      25.519   5.096   6.576  1.00 39.90           N
ATOM   1233  H   GLN A  85      28.531   3.716   9.530  1.00 31.13           H
ATOM   1234  HA  GLN A  85      30.275   4.487   7.730  1.00 30.55           H
ATOM   1235  HB2 GLN A  85      27.726   5.598   8.219  1.00 35.95           H
ATOM   1236  HB3 GLN A  85      28.573   5.842   6.901  1.00 35.95           H
ATOM   1237  HG2 GLN A  85      28.341   3.540   6.428  1.00 40.88           H
ATOM   1238  HG3 GLN A  85      27.315   3.457   7.640  1.00 40.88           H
ATOM   1239 HE21 GLN A  85      25.514   5.252   7.422  1.00 47.89           H
ATOM   1240 HE22 GLN A  85      24.859   5.353   6.088  1.00 47.89           H
ATOM   1241  N   SER A  86      30.028   6.412  10.206  1.00 19.94           N
ATOM   1242  CA  SER A  86      30.591   7.584  10.856  1.00 19.04           C
ATOM   1243  C   SER A  86      31.137   7.126  12.193  1.00 18.01           C
ATOM   1244  O   SER A  86      30.819   6.034  12.663  1.00 19.24           O
ATOM   1245  CB  SER A  86      29.546   8.683  11.121  1.00 22.45           C
ATOM   1246  OG  SER A  86      29.011   9.209   9.925  1.00 25.32           O
ATOM   1247  H   SER A  86      29.565   5.915  10.732  1.00 23.94           H
ATOM   1248  HA  SER A  86      31.315   7.950  10.323  1.00 22.86           H
ATOM   1249  HB2 SER A  86      28.823   8.305  11.646  1.00 26.94           H
ATOM   1250  HB3 SER A  86      29.969   9.402  11.615  1.00 26.94           H
ATOM   1251  HG  SER A  86      28.637   8.598   9.485  1.00 30.39           H
ATOM   1252  N   ARG A  87      31.979   7.950  12.803  1.00 18.76           N
ATOM   1253  CA  ARG A  87      32.439   7.633  14.146  1.00 15.67           C
ATOM   1254  C   ARG A  87      31.324   7.954  15.125  1.00 15.38           C
ATOM   1255  O   ARG A  87      30.690   9.008  15.037  1.00 14.39           O
ATOM   1256  CB  ARG A  87      33.715   8.407  14.502  1.00 20.59           C
ATOM   1257  CG  ARG A  87      34.144   8.227  15.971  1.00 20.59           C
ATOM   1258  CD  ARG A  87      35.371   9.048  16.413  1.00 25.17           C
ATOM   1259  NE  ARG A  87      35.442   9.096  17.888  1.00 28.55           N
ATOM   1260  CZ  ARG A  87      36.511   9.457  18.597  1.00 30.96           C
ATOM   1261  NH1 ARG A  87      37.624   9.812  17.971  1.00 30.78           N
ATOM   1262  NH2 ARG A  87      36.468   9.459  19.936  1.00 21.40           N1+
ATOM   1263  H   ARG A  87      32.292   8.680  12.472  1.00 22.52           H
ATOM   1264  HA  ARG A  87      32.632   6.684  14.204  1.00 18.82           H
ATOM   1265  HB2 ARG A  87      34.440   8.095  13.939  1.00 24.72           H
ATOM   1266  HB3 ARG A  87      33.562   9.353  14.350  1.00 24.72           H
ATOM   1267  HG2 ARG A  87      33.402   8.484  16.541  1.00 24.71           H
ATOM   1268  HG3 ARG A  87      34.353   7.291  16.117  1.00 24.71           H
ATOM   1269  HD2 ARG A  87      36.179   8.630  16.079  1.00 30.21           H
ATOM   1270  HD3 ARG A  87      35.292   9.955  16.078  1.00 30.21           H
ATOM   1271  HE  ARG A  87      34.736   8.872  18.325  1.00 34.26           H
ATOM   1272 HH11 ARG A  87      37.653   9.809  17.111  1.00 36.95           H
ATOM   1273 HH12 ARG A  87      38.316  10.046  18.424  1.00 36.95           H
ATOM   1274 HH21 ARG A  87      35.747   9.230  20.344  1.00 25.69           H
ATOM   1275 HH22 ARG A  87      37.161   9.695  20.388  1.00 25.69           H
ATOM   1276  N   TYR A  88      31.073   7.032  16.055  1.00 13.23           N
ATOM   1277  CA  TYR A  88      30.140   7.265  17.140  1.00 12.50           C
ATOM   1278  C   TYR A  88      30.898   7.246  18.462  1.00 11.61           C
ATOM   1279  O   TYR A  88      31.641   6.304  18.747  1.00 16.03           O
ATOM   1280  CB  TYR A  88      29.013   6.218  17.121  1.00 11.89           C
ATOM   1281  CG  TYR A  88      28.024   6.415  15.997  1.00 11.39           C
ATOM   1282  CD1 TYR A  88      28.300   5.978  14.716  1.00 13.59           C
ATOM   1283  CD2 TYR A  88      26.821   7.048  16.226  1.00 11.69           C
ATOM   1284  CE1 TYR A  88      27.403   6.162  13.696  1.00 13.40           C
ATOM   1285  CE2 TYR A  88      25.909   7.242  15.225  1.00 13.40           C
ATOM   1286  CZ  TYR A  88      26.209   6.794  13.950  1.00 14.14           C
ATOM   1287  OH  TYR A  88      25.314   6.968  12.910  1.00 17.30           O
ATOM   1288  H   TYR A  88      31.440   6.255  16.074  1.00 15.89           H
ATOM   1289  HA  TYR A  88      29.740   8.142  17.034  1.00 15.01           H
ATOM   1290  HB2 TYR A  88      29.405   5.337  17.020  1.00 14.28           H
ATOM   1291  HB3 TYR A  88      28.525   6.267  17.958  1.00 14.28           H
ATOM   1292  HD1 TYR A  88      29.108   5.551  14.543  1.00 16.32           H
ATOM   1293  HD2 TYR A  88      26.622   7.348  17.084  1.00 14.04           H
ATOM   1294  HE1 TYR A  88      27.601   5.861  12.839  1.00 16.09           H
ATOM   1295  HE2 TYR A  88      25.101   7.669  15.397  1.00 16.09           H
ATOM   1296  HH  TYR A  88      24.626   7.363  13.186  1.00 20.77           H
ATOM   1297  N   SER A  89      30.713   8.285  19.258  1.00 11.31           N
ATOM   1298  CA  SER A  89      31.411   8.428  20.525  1.00 10.56           C
ATOM   1299  C   SER A  89      30.440   8.196  21.683  1.00 10.46           C
ATOM   1300  O   SER A  89      29.261   8.547  21.602  1.00 11.91           O
ATOM   1301  CB  SER A  89      32.015   9.832  20.653  1.00 14.33           C
ATOM   1302  OG  SER A  89      32.958  10.053  19.605  1.00 14.73           O
ATOM   1303  H   SER A  89      30.178   8.934  19.083  1.00 13.58           H
ATOM   1304  HA  SER A  89      32.126   7.774  20.582  1.00 12.68           H
ATOM   1305  HB2 SER A  89      31.306  10.491  20.588  1.00 17.20           H
ATOM   1306  HB3 SER A  89      32.465   9.908  21.509  1.00 17.20           H
ATOM   1307  HG  SER A  89      32.579   9.985  18.858  1.00 17.69           H
ATOM   1308  N   ALA A  90      30.940   7.593  22.760  1.00 10.62           N
ATOM   1309  CA  ALA A  90      30.060   7.228  23.865  1.00 10.98           C
ATOM   1310  C   ALA A  90      29.556   8.451  24.623  1.00 11.43           C
ATOM   1311  O   ALA A  90      30.216   9.497  24.698  1.00 11.79           O
ATOM   1312  CB  ALA A  90      30.776   6.329  24.864  1.00 10.74           C
ATOM   1313  H   ALA A  90      31.767   7.388  22.874  1.00 12.76           H
ATOM   1314  HA  ALA A  90      29.292   6.748  23.517  1.00 13.18           H
ATOM   1315  HB1 ALA A  90      30.163   6.107  25.583  1.00 12.90           H
ATOM   1316  HB2 ALA A  90      31.063   5.521  24.412  1.00 12.90           H
ATOM   1317  HB3 ALA A  90      31.545   6.801  25.219  1.00 12.90           H
ATOM   1318  N   THR A  91      28.389   8.287  25.236  1.00  9.60           N
ATOM   1319  CA  THR A  91      27.800   9.253  26.156  1.00  8.93           C
ATOM   1320  C   THR A  91      27.391   8.642  27.489  1.00  9.90           C
ATOM   1321  O   THR A  91      27.600   9.278  28.535  1.00 10.91           O
ATOM   1322  CB  THR A  91      26.648  10.032  25.489  1.00 11.55           C
ATOM   1323  OG1 THR A  91      26.091  10.989  26.399  1.00 14.21           O
ATOM   1324  CG2 THR A  91      25.550   9.107  24.984  1.00 11.70           C
ATOM   1325  H   THR A  91      27.897   7.590  25.128  1.00 11.53           H
ATOM   1326  HA  THR A  91      28.486   9.907  26.360  1.00 10.73           H
ATOM   1327  HB  THR A  91      27.003  10.508  24.722  1.00 13.87           H
ATOM   1328  HG1 THR A  91      26.683  11.536  26.637  1.00 17.06           H
ATOM   1329 HG21 THR A  91      24.843   9.627  24.571  1.00 14.05           H
ATOM   1330 HG22 THR A  91      25.912   8.491  24.329  1.00 14.05           H
ATOM   1331 HG23 THR A  91      25.178   8.600  25.723  1.00 14.05           H
ATOM   1332  N   GLN A  92      26.771   7.462  27.488  1.00  9.57           N
ATOM   1333  CA  GLN A  92      26.343   6.857  28.735  1.00 10.64           C
ATOM   1334  C   GLN A  92      26.068   5.375  28.511  1.00  7.13           C
ATOM   1335  O   GLN A  92      25.860   4.929  27.379  1.00  8.01           O
ATOM   1336  CB  GLN A  92      25.065   7.521  29.277  1.00 10.22           C
ATOM   1337  CG  GLN A  92      23.816   7.337  28.364  1.00 12.34           C
ATOM   1338  CD  GLN A  92      22.502   7.586  29.088  1.00 18.92           C
ATOM   1339  OE1 GLN A  92      21.842   6.665  29.569  1.00 17.08           O
ATOM   1340  NE2 GLN A  92      22.113   8.857  29.166  1.00 18.12           N
ATOM   1341  H   GLN A  92      26.592   7.000  26.785  1.00 11.50           H
ATOM   1342  HA  GLN A  92      27.044   6.946  29.399  1.00 12.78           H
ATOM   1343  HB2 GLN A  92      24.857   7.135  30.143  1.00 12.27           H
ATOM   1344  HB3 GLN A  92      25.224   8.473  29.372  1.00 12.27           H
ATOM   1345  HG2 GLN A  92      23.872   7.963  27.625  1.00 14.81           H
ATOM   1346  HG3 GLN A  92      23.804   6.428  28.027  1.00 14.81           H
ATOM   1347 HE21 GLN A  92      22.598   9.477  28.817  1.00 21.75           H
ATOM   1348 HE22 GLN A  92      21.378   9.058  29.564  1.00 21.75           H
ATOM   1349  N   LEU A  93      26.008   4.626  29.616  1.00  7.37           N
ATOM   1350  CA  LEU A  93      25.337   3.329  29.596  1.00  7.67           C
ATOM   1351  C   LEU A  93      24.270   3.291  30.688  1.00  7.91           C
ATOM   1352  O   LEU A  93      24.320   4.050  31.662  1.00  8.76           O
ATOM   1353  CB  LEU A  93      26.332   2.152  29.694  1.00  8.58           C
ATOM   1354  CG  LEU A  93      27.274   2.043  30.907  1.00  7.92           C
ATOM   1355  CD1 LEU A  93      26.568   1.583  32.176  1.00  8.62           C
ATOM   1356  CD2 LEU A  93      28.416   1.121  30.601  1.00 10.55           C
ATOM   1357  H   LEU A  93      26.343   4.844  30.378  1.00  8.86           H
ATOM   1358  HA  LEU A  93      24.877   3.241  28.746  1.00  9.22           H
ATOM   1359  HB2 LEU A  93      25.815   1.332  29.673  1.00 10.31           H
ATOM   1360  HB3 LEU A  93      26.899   2.184  28.908  1.00 10.31           H
ATOM   1361  HG  LEU A  93      27.648   2.920  31.084  1.00  9.51           H
ATOM   1362 HD11 LEU A  93      27.215   1.536  32.897  1.00 10.35           H
ATOM   1363 HD12 LEU A  93      25.871   2.220  32.397  1.00 10.35           H
ATOM   1364 HD13 LEU A  93      26.180   0.708  32.021  1.00 10.35           H
ATOM   1365 HD21 LEU A  93      28.995   1.067  31.378  1.00 12.67           H
ATOM   1366 HD22 LEU A  93      28.063   0.242  30.390  1.00 12.67           H
ATOM   1367 HD23 LEU A  93      28.909   1.471  29.843  1.00 12.67           H
ATOM   1368  N   HIS A  94      23.307   2.379  30.535  1.00  6.73           N
ATOM   1369  CA  HIS A  94      22.252   2.203  31.532  1.00  7.29           C
ATOM   1370  C   HIS A  94      21.620   0.830  31.318  1.00  6.53           C
ATOM   1371  O   HIS A  94      21.975   0.112  30.387  1.00  7.33           O
ATOM   1372  CB  HIS A  94      21.199   3.294  31.412  1.00  7.88           C
ATOM   1373  CG  HIS A  94      20.517   3.280  30.089  1.00  7.25           C
ATOM   1374  ND1 HIS A  94      20.931   4.072  29.043  1.00  7.96           N
ATOM   1375  CD2 HIS A  94      19.506   2.514  29.612  1.00  7.69           C
ATOM   1376  CE1 HIS A  94      20.192   3.802  27.979  1.00  7.78           C
ATOM   1377  NE2 HIS A  94      19.316   2.862  28.300  1.00  8.58           N1-
ATOM   1378  H   HIS A  94      23.243   1.850  29.860  1.00  8.08           H
ATOM   1379  HA  HIS A  94      22.634   2.234  32.422  1.00  8.76           H
ATOM   1380  HB2 HIS A  94      20.527   3.164  32.099  1.00  9.46           H
ATOM   1381  HB3 HIS A  94      21.625   4.159  31.523  1.00  9.46           H
ATOM   1382  HD2 HIS A  94      19.029   1.873  30.087  1.00  9.24           H
ATOM   1383  HE1 HIS A  94      20.260   4.219  27.151  1.00  9.35           H
ATOM   1384  N   LEU A  95      20.672   0.476  32.168  1.00  7.57           N
ATOM   1385  CA  LEU A  95      20.092  -0.860  32.142  1.00  6.65           C
ATOM   1386  C   LEU A  95      18.570  -0.817  32.184  1.00  8.08           C
ATOM   1387  O   LEU A  95      17.942   0.184  32.555  1.00  8.08           O
ATOM   1388  CB  LEU A  95      20.629  -1.750  33.281  1.00  8.73           C
ATOM   1389  CG  LEU A  95      22.128  -1.996  33.166  1.00  7.92           C
ATOM   1390  CD1 LEU A  95      22.897  -1.090  34.102  1.00 14.31           C
ATOM   1391  CD2 LEU A  95      22.487  -3.452  33.380  1.00 11.82           C
ATOM   1392  H   LEU A  95      20.344   0.991  32.774  1.00  9.09           H
ATOM   1393  HA  LEU A  95      20.344  -1.282  31.306  1.00  7.99           H
ATOM   1394  HB2 LEU A  95      20.459  -1.315  34.131  1.00 10.48           H
ATOM   1395  HB3 LEU A  95      20.180  -2.609  33.250  1.00 10.48           H
ATOM   1396  HG  LEU A  95      22.401  -1.767  32.264  1.00  9.52           H
ATOM   1397 HD11 LEU A  95      23.846  -1.270  34.006  1.00 17.18           H
ATOM   1398 HD12 LEU A  95      22.710  -0.167  33.871  1.00 17.18           H
ATOM   1399 HD13 LEU A  95      22.617  -1.267  35.013  1.00 17.18           H
ATOM   1400 HD21 LEU A  95      23.448  -3.556  33.298  1.00 14.19           H
ATOM   1401 HD22 LEU A  95      22.200  -3.720  34.267  1.00 14.19           H
ATOM   1402 HD23 LEU A  95      22.037  -3.990  32.710  1.00 14.19           H
ATOM   1403  N   HIS A  96      17.985  -1.966  31.857  1.00  6.36           N
ATOM   1404  CA  HIS A  96      16.550  -2.210  31.920  1.00  6.43           C
ATOM   1405  C   HIS A  96      16.349  -3.587  32.510  1.00  7.77           C
ATOM   1406  O   HIS A  96      17.088  -4.517  32.167  1.00  8.08           O
ATOM   1407  CB  HIS A  96      15.922  -2.198  30.516  1.00  8.70           C
ATOM   1408  CG  HIS A  96      16.139  -0.921  29.775  1.00  6.74           C
ATOM   1409  ND1 HIS A  96      15.252   0.130  29.830  1.00  9.17           N
ATOM   1410  CD2 HIS A  96      17.160  -0.515  28.989  1.00  7.08           C
ATOM   1411  CE1 HIS A  96      15.717   1.134  29.106  1.00  8.74           C
ATOM   1412  NE2 HIS A  96      16.863   0.762  28.567  1.00  8.17           N
ATOM   1413  H   HIS A  96      18.424  -2.652  31.581  1.00  7.64           H
ATOM   1414  HA  HIS A  96      16.113  -1.548  32.479  1.00  7.73           H
ATOM   1415  HB2 HIS A  96      14.966  -2.334  30.600  1.00 10.45           H
ATOM   1416  HB3 HIS A  96      16.313  -2.915  29.993  1.00 10.45           H
ATOM   1417  HD1 HIS A  96      14.517   0.137  30.276  1.00 11.02           H
ATOM   1418  HD2 HIS A  96      17.913  -1.011  28.761  1.00  8.51           H
ATOM   1419  HE1 HIS A  96      15.294   1.951  28.973  1.00 10.50           H
ATOM   1420  N   TRP A  97      15.363  -3.709  33.404  1.00  8.06           N
ATOM   1421  CA  TRP A  97      15.144  -4.957  34.127  1.00  5.98           C
ATOM   1422  C   TRP A  97      13.679  -5.115  34.515  1.00  7.72           C
ATOM   1423  O   TRP A  97      12.841  -4.224  34.317  1.00  8.13           O
ATOM   1424  CB  TRP A  97      16.073  -5.045  35.357  1.00  8.24           C
ATOM   1425  CG  TRP A  97      15.849  -3.904  36.340  1.00  7.45           C
ATOM   1426  CD1 TRP A  97      14.949  -3.870  37.369  1.00  7.25           C
ATOM   1427  CD2 TRP A  97      16.528  -2.630  36.361  1.00  7.82           C
ATOM   1428  NE1 TRP A  97      15.004  -2.654  38.003  1.00  8.57           N
ATOM   1429  CE2 TRP A  97      15.980  -1.880  37.413  1.00  7.88           C
ATOM   1430  CE3 TRP A  97      17.532  -2.051  35.575  1.00  8.51           C
ATOM   1431  CZ2 TRP A  97      16.423  -0.580  37.716  1.00  8.37           C
ATOM   1432  CZ3 TRP A  97      17.959  -0.768  35.874  1.00  8.17           C
ATOM   1433  CH2 TRP A  97      17.427  -0.062  36.940  1.00  7.59           C
ATOM   1434  H   TRP A  97      14.810  -3.082  33.608  1.00  9.68           H
ATOM   1435  HA  TRP A  97      15.369  -5.695  33.539  1.00  7.19           H
ATOM   1436  HB2 TRP A  97      15.905  -5.880  35.822  1.00  9.90           H
ATOM   1437  HB3 TRP A  97      16.996  -5.009  35.061  1.00  9.90           H
ATOM   1438  HD1 TRP A  97      14.360  -4.557  37.584  1.00  8.71           H
ATOM   1439  HE1 TRP A  97      14.536  -2.428  38.689  1.00 10.29           H
ATOM   1440  HE3 TRP A  97      17.910  -2.522  34.868  1.00 10.22           H
ATOM   1441  HZ2 TRP A  97      16.058  -0.096  38.421  1.00 10.06           H
ATOM   1442  HZ3 TRP A  97      18.637  -0.384  35.367  1.00  9.82           H
ATOM   1443  HH2 TRP A  97      17.730   0.801  37.108  1.00  9.12           H
ATOM   1444  N   GLY A  98      13.387  -6.278  35.090  1.00  7.88           N
ATOM   1445  CA  GLY A  98      12.030  -6.639  35.491  1.00  9.41           C
ATOM   1446  C   GLY A  98      11.822  -6.487  36.977  1.00  8.11           C
ATOM   1447  O   GLY A  98      12.022  -5.410  37.517  1.00  9.28           O
ATOM   1448  H   GLY A  98      13.969  -6.887  35.262  1.00  9.47           H
ATOM   1449  HA2 GLY A  98      11.393  -6.071  35.031  1.00 11.30           H
ATOM   1450  HA3 GLY A  98      11.854  -7.562  35.248  1.00 11.30           H
ATOM   1451  N   ASN A  99      11.451  -7.564  37.665  1.00 10.10           N
ATOM   1452  CA  ASN A  99      11.255  -7.495  39.102  1.00 13.00           C
ATOM   1453  C   ASN A  99      11.447  -8.893  39.671  1.00 11.36           C
ATOM   1454  O   ASN A  99      11.460  -9.883  38.918  1.00 12.09           O
ATOM   1455  CB  ASN A  99       9.878  -6.909  39.457  1.00 13.61           C
ATOM   1456  CG  ASN A  99       8.771  -7.876  39.240  1.00 16.06           C
ATOM   1457  OD1 ASN A  99       8.461  -8.657  40.139  1.00 16.24           O
ATOM   1458  ND2 ASN A  99       8.159  -7.853  38.054  1.00 15.07           N
ATOM   1459  H   ASN A  99      11.307  -8.339  37.323  1.00 12.13           H
ATOM   1460  HA  ASN A  99      11.934  -6.919  39.487  1.00 15.60           H
ATOM   1461  HB2 ASN A  99       9.874  -6.653  40.393  1.00 16.34           H
ATOM   1462  HB3 ASN A  99       9.711  -6.132  38.900  1.00 16.34           H
ATOM   1463 HD21 ASN A  99       7.514  -8.398  37.892  1.00 18.10           H
ATOM   1464 HD22 ASN A  99       8.410  -7.293  37.451  1.00 18.10           H
ATOM   1465  N   PRO A 100      11.556  -9.014  40.999  1.00 16.37           N
ATOM   1466  CA  PRO A 100      11.862 -10.337  41.582  1.00 14.81           C
ATOM   1467  C   PRO A 100      10.840 -11.424  41.254  1.00 18.44           C
ATOM   1468  O   PRO A 100      11.213 -12.598  41.137  1.00 17.88           O
ATOM   1469  CB  PRO A 100      11.965 -10.041  43.081  1.00 17.08           C
ATOM   1470  CG  PRO A 100      12.347  -8.601  43.169  1.00 18.75           C
ATOM   1471  CD  PRO A 100      11.618  -7.946  42.007  1.00 12.62           C
ATOM   1472  HA  PRO A 100      12.731 -10.633  41.268  1.00 17.78           H
ATOM   1473  HB2 PRO A 100      11.106 -10.195  43.504  1.00 20.51           H
ATOM   1474  HB3 PRO A 100      12.649 -10.602  43.478  1.00 20.51           H
ATOM   1475  HG2 PRO A 100      12.049  -8.233  44.016  1.00 22.51           H
ATOM   1476  HG3 PRO A 100      13.307  -8.509  43.071  1.00 22.51           H
ATOM   1477  HD2 PRO A 100      10.724  -7.681  42.274  1.00 15.16           H
ATOM   1478  HD3 PRO A 100      12.127  -7.192  41.670  1.00 15.16           H
ATOM   1479  N   ASN A 101       9.573 -11.073  41.073  1.00 14.15           N
ATOM   1480  CA  ASN A 101       8.552 -12.064  40.756  1.00 18.49           C
ATOM   1481  C   ASN A 101       8.491 -12.406  39.274  1.00 14.99           C
ATOM   1482  O   ASN A 101       7.890 -13.419  38.901  1.00 20.75           O
ATOM   1483  CB  ASN A 101       7.181 -11.570  41.235  1.00 17.39           C
ATOM   1484  CG  ASN A 101       7.182 -11.221  42.711  1.00 31.61           C
ATOM   1485  OD1 ASN A 101       7.849 -11.883  43.512  1.00 33.95           O
ATOM   1486  ND2 ASN A 101       6.466 -10.163  43.074  1.00 38.17           N
ATOM   1487  H   ASN A 101       9.277 -10.267  41.129  1.00 16.99           H
ATOM   1488  HA  ASN A 101       8.754 -12.881  41.238  1.00 22.20           H
ATOM   1489  HB2 ASN A 101       6.938 -10.774  40.736  1.00 20.88           H
ATOM   1490  HB3 ASN A 101       6.524 -12.269  41.090  1.00 20.88           H
ATOM   1491 HD21 ASN A 101       6.436  -9.926  43.900  1.00 45.81           H
ATOM   1492 HD22 ASN A 101       6.031  -9.714  42.482  1.00 45.81           H
ATOM   1493  N   ASP A 102       9.092 -11.589  38.414  1.00 14.84           N
ATOM   1494  CA  ASP A 102       9.089 -11.844  36.973  1.00 14.51           C
ATOM   1495  C   ASP A 102      10.404 -11.290  36.446  1.00 13.44           C
ATOM   1496  O   ASP A 102      10.469 -10.163  35.929  1.00 15.00           O
ATOM   1497  CB  ASP A 102       7.878 -11.177  36.307  1.00 16.16           C
ATOM   1498  CG  ASP A 102       7.526 -11.771  34.940  1.00 20.54           C
ATOM   1499  OD1 ASP A 102       8.421 -12.358  34.302  1.00 19.67           O
ATOM   1500  OD2 ASP A 102       6.337 -11.639  34.504  1.00 18.50           O1-
ATOM   1501  H   ASP A 102       9.513 -10.874  38.640  1.00 17.82           H
ATOM   1502  HA  ASP A 102       9.057 -12.798  36.804  1.00 17.42           H
ATOM   1503  HB2 ASP A 102       7.105 -11.282  36.884  1.00 19.41           H
ATOM   1504  HB3 ASP A 102       8.069 -10.234  36.181  1.00 19.41           H
ATOM   1505  N   PRO A 102A     11.504 -12.039  36.616  1.00 10.80           N
ATOM   1506  CA  PRO A 102A     12.866 -11.522  36.341  1.00 11.25           C
ATOM   1507  C   PRO A 102A     13.241 -11.619  34.864  1.00 10.82           C
ATOM   1508  O   PRO A 102A     14.196 -12.294  34.467  1.00 12.06           O
ATOM   1509  CB  PRO A 102A     13.737 -12.412  37.237  1.00 12.45           C
ATOM   1510  CG  PRO A 102A     12.996 -13.782  37.209  1.00 13.00           C
ATOM   1511  CD  PRO A 102A     11.534 -13.380  37.251  1.00 12.53           C
ATOM   1512  HA  PRO A 102A     12.942 -10.600  36.633  1.00 13.51           H
ATOM   1513  HB2 PRO A 102A     14.628 -12.490  36.862  1.00 14.94           H
ATOM   1514  HB3 PRO A 102A     13.766 -12.050  38.136  1.00 14.94           H
ATOM   1515  HG2 PRO A 102A     13.205 -14.257  36.390  1.00 15.60           H
ATOM   1516  HG3 PRO A 102A     13.237 -14.307  37.989  1.00 15.60           H
ATOM   1517  HD2 PRO A 102A     10.999 -14.006  36.739  1.00 15.04           H
ATOM   1518  HD3 PRO A 102A     11.228 -13.323  38.170  1.00 15.04           H
ATOM   1519  N   HIS A 103      12.449 -10.963  34.038  1.00 11.32           N
ATOM   1520  CA  HIS A 103      12.509 -11.123  32.595  1.00 11.71           C
ATOM   1521  C   HIS A 103      12.246  -9.778  31.927  1.00 11.08           C
ATOM   1522  O   HIS A 103      11.277  -9.614  31.192  1.00 13.60           O
ATOM   1523  CB  HIS A 103      11.497 -12.161  32.128  1.00 13.13           C
ATOM   1524  CG  HIS A 103      11.685 -13.489  32.779  1.00 12.94           C
ATOM   1525  ND1 HIS A 103      10.822 -14.000  33.725  1.00 18.41           N1+
ATOM   1526  CD2 HIS A 103      12.669 -14.402  32.641  1.00 11.65           C
ATOM   1527  CE1 HIS A 103      11.272 -15.173  34.139  1.00 19.49           C
ATOM   1528  NE2 HIS A 103      12.394 -15.436  33.499  1.00 20.47           N
ATOM   1529  H   HIS A 103      11.850 -10.402  34.295  1.00 13.59           H
ATOM   1530  HA  HIS A 103      13.396 -11.424  32.341  1.00 14.06           H
ATOM   1531  HB2 HIS A 103      11.588 -12.281  31.170  1.00 15.77           H
ATOM   1532  HB3 HIS A 103      10.603 -11.847  32.338  1.00 15.77           H
ATOM   1533  HD1 HIS A 103      10.108 -13.613  34.007  1.00 22.10           H
ATOM   1534  HD2 HIS A 103      13.406 -14.335  32.077  1.00 13.99           H
ATOM   1535  HE1 HIS A 103      10.863 -15.721  34.769  1.00 23.39           H
ATOM   1536  HE2 HIS A 103      12.866 -16.149  33.591  1.00 24.57           H
ATOM   1537  N   GLY A 104      13.167  -8.843  32.131  1.00  9.73           N
ATOM   1538  CA  GLY A 104      12.941  -7.460  31.768  1.00  9.42           C
ATOM   1539  C   GLY A 104      13.836  -6.879  30.703  1.00  8.25           C
ATOM   1540  O   GLY A 104      14.005  -5.661  30.666  1.00  8.43           O
ATOM   1541  H   GLY A 104      13.937  -8.991  32.483  1.00 11.69           H
ATOM   1542  HA2 GLY A 104      12.026  -7.368  31.461  1.00 11.32           H
ATOM   1543  HA3 GLY A 104      13.042  -6.913  32.563  1.00 11.32           H
ATOM   1544  N   SER A 105      14.414  -7.699  29.821  1.00  7.59           N
ATOM   1545  CA  SER A 105      15.062  -7.114  28.659  1.00  6.79           C
ATOM   1546  C   SER A 105      14.037  -6.384  27.802  1.00  7.25           C
ATOM   1547  O   SER A 105      12.831  -6.636  27.885  1.00  8.99           O
ATOM   1548  CB  SER A 105      15.761  -8.164  27.808  1.00  7.31           C
ATOM   1549  OG  SER A 105      14.837  -9.076  27.206  1.00  7.63           O
ATOM   1550  H   SER A 105      14.442  -8.557  29.871  1.00  9.11           H
ATOM   1551  HA  SER A 105      15.726  -6.470  28.954  1.00  8.16           H
ATOM   1552  HB2 SER A 105      16.257  -7.715  27.105  1.00  8.78           H
ATOM   1553  HB3 SER A 105      16.371  -8.665  28.371  1.00  8.78           H
ATOM   1554  HG  SER A 105      14.302  -8.658  26.711  1.00  9.17           H
ATOM   1555  N   GLU A 106      14.536  -5.472  26.963  1.00  7.34           N
ATOM   1556  CA  GLU A 106      13.685  -4.751  26.023  1.00  7.54           C
ATOM   1557  C   GLU A 106      13.496  -5.557  24.740  1.00  7.07           C
ATOM   1558  O   GLU A 106      12.361  -5.865  24.349  1.00  6.84           O
ATOM   1559  CB  GLU A 106      14.296  -3.388  25.749  1.00  6.69           C
ATOM   1560  CG  GLU A 106      14.471  -2.569  27.011  1.00  6.84           C
ATOM   1561  CD  GLU A 106      14.137  -1.112  26.771  1.00  8.38           C
ATOM   1562  OE1 GLU A 106      14.992  -0.405  26.191  1.00  7.41           O
ATOM   1563  OE2 GLU A 106      13.017  -0.675  27.116  1.00  9.20           O1-
ATOM   1564  H   GLU A 106      15.367  -5.255  26.921  1.00  8.82           H
ATOM   1565  HA  GLU A 106      12.812  -4.615  26.425  1.00  9.05           H
ATOM   1566  HB2 GLU A 106      15.169  -3.508  25.344  1.00  8.04           H
ATOM   1567  HB3 GLU A 106      13.715  -2.895  25.148  1.00  8.04           H
ATOM   1568  HG2 GLU A 106      13.878  -2.908  27.699  1.00  8.22           H
ATOM   1569  HG3 GLU A 106      15.394  -2.625  27.304  1.00  8.22           H
ATOM   1570  N   HIS A 107      14.601  -5.913  24.081  1.00  6.90           N
ATOM   1571  CA  HIS A 107      14.515  -6.806  22.944  1.00  7.40           C
ATOM   1572  C   HIS A 107      14.232  -8.196  23.448  1.00  7.05           C
ATOM   1573  O   HIS A 107      14.636  -8.574  24.551  1.00  8.43           O
ATOM   1574  CB  HIS A 107      15.817  -6.760  22.133  1.00  7.67           C
ATOM   1575  CG  HIS A 107      16.026  -5.433  21.462  1.00  7.21           C
ATOM   1576  ND1 HIS A 107      16.718  -4.396  22.045  1.00  6.87           N
ATOM   1577  CD2 HIS A 107      15.591  -4.969  20.266  1.00  7.53           C
ATOM   1578  CE1 HIS A 107      16.691  -3.345  21.239  1.00  8.26           C
ATOM   1579  NE2 HIS A 107      16.005  -3.664  20.158  1.00  7.72           N
ATOM   1580  H   HIS A 107      15.397  -5.652  24.274  1.00  8.29           H
ATOM   1581  HA  HIS A 107      13.784  -6.531  22.369  1.00  8.89           H
ATOM   1582  HB2 HIS A 107      15.787  -7.444  21.446  1.00  9.21           H
ATOM   1583  HB3 HIS A 107      16.567  -6.919  22.728  1.00  9.21           H
ATOM   1584  HD1 HIS A 107      17.092  -4.420  22.819  1.00  8.25           H
ATOM   1585  HD2 HIS A 107      15.081  -5.438  19.646  1.00  9.05           H
ATOM   1586  HE1 HIS A 107      17.096  -2.524  21.403  1.00  9.92           H
ATOM   1587  N   THR A 108      13.521  -8.955  22.631  1.00  7.39           N
ATOM   1588  CA  THR A 108      13.244 -10.350  22.894  1.00  7.68           C
ATOM   1589  C   THR A 108      13.739 -11.147  21.686  1.00  7.10           C
ATOM   1590  O   THR A 108      13.903 -10.601  20.596  1.00  8.64           O
ATOM   1591  CB  THR A 108      11.742 -10.555  23.170  1.00  8.24           C
ATOM   1592  OG1 THR A 108      10.952 -10.129  22.054  1.00  9.69           O
ATOM   1593  CG2 THR A 108      11.302  -9.781  24.388  1.00  7.91           C
ATOM   1594  H   THR A 108      13.177  -8.672  21.895  1.00  8.88           H
ATOM   1595  HA  THR A 108      13.742 -10.637  23.676  1.00  9.23           H
ATOM   1596  HB  THR A 108      11.575 -11.496  23.336  1.00  9.90           H
ATOM   1597  HG1 THR A 108      11.159 -10.570  21.370  1.00 11.63           H
ATOM   1598 HG21 THR A 108      10.355  -9.922  24.546  1.00  9.50           H
ATOM   1599 HG22 THR A 108      11.799 -10.077  25.166  1.00  9.50           H
ATOM   1600 HG23 THR A 108      11.462  -8.834  24.253  1.00  9.50           H
ATOM   1601  N   VAL A 109      14.014 -12.433  21.916  1.00  8.77           N
ATOM   1602  CA  VAL A 109      14.524 -13.340  20.883  1.00  7.76           C
ATOM   1603  C   VAL A 109      13.580 -14.527  20.841  1.00  7.62           C
ATOM   1604  O   VAL A 109      13.391 -15.208  21.857  1.00 11.03           O
ATOM   1605  CB  VAL A 109      15.971 -13.795  21.142  1.00  9.24           C
ATOM   1606  CG1 VAL A 109      16.423 -14.756  20.031  1.00 10.65           C
ATOM   1607  CG2 VAL A 109      16.896 -12.609  21.197  1.00 12.00           C
ATOM   1608  H   VAL A 109      13.910 -12.813  22.680  1.00 10.54           H
ATOM   1609  HA  VAL A 109      14.494 -12.895  20.021  1.00  9.32           H
ATOM   1610  HB  VAL A 109      16.017 -14.261  21.991  1.00 11.09           H
ATOM   1611 HG11 VAL A 109      17.336 -15.034  20.207  1.00 12.79           H
ATOM   1612 HG12 VAL A 109      15.837 -15.528  20.025  1.00 12.79           H
ATOM   1613 HG13 VAL A 109      16.376 -14.296  19.178  1.00 12.79           H
ATOM   1614 HG21 VAL A 109      17.799 -12.921  21.361  1.00 14.41           H
ATOM   1615 HG22 VAL A 109      16.856 -12.139  20.349  1.00 14.41           H
ATOM   1616 HG23 VAL A 109      16.613 -12.021  21.915  1.00 14.41           H
ATOM   1617  N   SER A 110      12.964 -14.746  19.687  1.00 10.10           N
ATOM   1618  CA  SER A 110      11.945 -15.790  19.520  1.00 10.71           C
ATOM   1619  C   SER A 110      10.921 -15.737  20.647  1.00 10.83           C
ATOM   1620  O   SER A 110      10.551 -16.750  21.248  1.00 13.47           O
ATOM   1621  CB  SER A 110      12.588 -17.177  19.364  1.00 12.53           C
ATOM   1622  OG  SER A 110      13.508 -17.177  18.285  1.00 17.18           O
ATOM   1623  H   SER A 110      13.118 -14.297  18.969  1.00 12.13           H
ATOM   1624  HA  SER A 110      11.466 -15.609  18.696  1.00 12.86           H
ATOM   1625  HB2 SER A 110      13.059 -17.402  20.182  1.00 15.04           H
ATOM   1626  HB3 SER A 110      11.894 -17.830  19.188  1.00 15.04           H
ATOM   1627  HG  SER A 110      13.113 -16.982  17.570  1.00 20.63           H
ATOM   1628  N   GLY A 111      10.454 -14.520  20.947  1.00  8.77           N
ATOM   1629  CA  GLY A 111       9.429 -14.306  21.946  1.00 11.13           C
ATOM   1630  C   GLY A 111       9.908 -14.292  23.377  1.00 11.75           C
ATOM   1631  O   GLY A 111       9.091 -14.049  24.279  1.00 14.01           O
ATOM   1632  H   GLY A 111      10.727 -13.796  20.573  1.00 10.54           H
ATOM   1633  HA2 GLY A 111       8.994 -13.457  21.771  1.00 13.36           H
ATOM   1634  HA3 GLY A 111       8.761 -15.005  21.864  1.00 13.36           H
ATOM   1635  N   GLN A 112      11.190 -14.566  23.618  1.00 10.58           N
ATOM   1636  CA  GLN A 112      11.715 -14.737  24.967  1.00 10.49           C
ATOM   1637  C   GLN A 112      12.422 -13.473  25.425  1.00  8.86           C
ATOM   1638  O   GLN A 112      13.323 -12.991  24.750  1.00  8.99           O
ATOM   1639  CB  GLN A 112      12.688 -15.911  25.033  1.00 14.13           C
ATOM   1640  CG  GLN A 112      12.101 -17.221  24.459  1.00 16.28           C
ATOM   1641  CD  GLN A 112      10.666 -17.454  24.879  1.00 18.69           C
ATOM   1642  OE1 GLN A 112       9.744 -17.409  24.054  1.00 24.51           O
ATOM   1643  NE2 GLN A 112      10.460 -17.674  26.161  1.00 18.07           N
ATOM   1644  H   GLN A 112      11.784 -14.658  23.003  1.00 12.70           H
ATOM   1645  HA  GLN A 112      10.982 -14.914  25.576  1.00 12.59           H
ATOM   1646  HB2 GLN A 112      13.483 -15.691  24.522  1.00 16.97           H
ATOM   1647  HB3 GLN A 112      12.925 -16.072  25.960  1.00 16.97           H
ATOM   1648  HG2 GLN A 112      12.127 -17.180  23.490  1.00 19.54           H
ATOM   1649  HG3 GLN A 112      12.631 -17.970  24.774  1.00 19.54           H
ATOM   1650 HE21 GLN A 112      11.123 -17.680  26.708  1.00 21.70           H
ATOM   1651 HE22 GLN A 112       9.662 -17.813  26.451  1.00 21.70           H
ATOM   1652  N   HIS A 113      12.024 -12.967  26.590  1.00  8.72           N
ATOM   1653  CA  HIS A 113      12.831 -11.976  27.277  1.00 10.01           C
ATOM   1654  C   HIS A 113      14.088 -12.617  27.827  1.00 13.83           C
ATOM   1655  O   HIS A 113      14.150 -13.819  28.096  1.00 12.98           O
ATOM   1656  CB  HIS A 113      12.093 -11.360  28.458  1.00 12.83           C
ATOM   1657  CG  HIS A 113      11.076 -10.345  28.075  1.00  9.79           C
ATOM   1658  ND1 HIS A 113      11.372  -9.002  27.957  1.00 10.22           N
ATOM   1659  CD2 HIS A 113       9.758 -10.471  27.785  1.00 15.32           C
ATOM   1660  CE1 HIS A 113      10.276  -8.351  27.606  1.00 10.78           C
ATOM   1661  NE2 HIS A 113       9.283  -9.219  27.499  1.00 15.31           N
ATOM   1662  H   HIS A 113      11.297 -13.182  26.997  1.00 10.48           H
ATOM   1663  HA  HIS A 113      13.082 -11.270  26.660  1.00 12.02           H
ATOM   1664  HB2 HIS A 113      12.739 -10.928  29.038  1.00 15.40           H
ATOM   1665  HB3 HIS A 113      11.638 -12.066  28.943  1.00 15.40           H
ATOM   1666  HD1 HIS A 113      12.144  -8.647  28.086  1.00 12.27           H
ATOM   1667  HD2 HIS A 113       9.268 -11.261  27.782  1.00 18.40           H
ATOM   1668  HE1 HIS A 113      10.212  -7.434  27.463  1.00 12.94           H
ATOM   1669  N   PHE A 114      15.098 -11.790  27.989  1.00  9.45           N
ATOM   1670  CA  PHE A 114      16.216 -12.067  28.871  1.00  8.87           C
ATOM   1671  C   PHE A 114      15.978 -11.342  30.189  1.00  8.00           C
ATOM   1672  O   PHE A 114      15.030 -10.575  30.338  1.00  8.17           O
ATOM   1673  CB  PHE A 114      17.517 -11.673  28.179  1.00  9.53           C
ATOM   1674  CG  PHE A 114      17.897 -12.640  27.104  1.00  9.18           C
ATOM   1675  CD1 PHE A 114      17.217 -12.619  25.892  1.00 11.28           C
ATOM   1676  CD2 PHE A 114      18.863 -13.615  27.329  1.00 11.34           C
ATOM   1677  CE1 PHE A 114      17.547 -13.547  24.895  1.00 13.15           C
ATOM   1678  CE2 PHE A 114      19.185 -14.524  26.348  1.00 14.30           C
ATOM   1679  CZ  PHE A 114      18.517 -14.491  25.136  1.00 15.87           C
ATOM   1680  H   PHE A 114      15.163 -11.033  27.585  1.00 11.34           H
ATOM   1681  HA  PHE A 114      16.248 -13.019  29.053  1.00 10.65           H
ATOM   1682  HB2 PHE A 114      17.409 -10.798  27.774  1.00 11.44           H
ATOM   1683  HB3 PHE A 114      18.232 -11.653  28.834  1.00 11.44           H
ATOM   1684  HD1 PHE A 114      16.559 -11.980  25.737  1.00 13.54           H
ATOM   1685  HD2 PHE A 114      19.310 -13.640  28.144  1.00 13.62           H
ATOM   1686  HE1 PHE A 114      17.105 -13.529  24.076  1.00 15.79           H
ATOM   1687  HE2 PHE A 114      19.842 -15.164  26.501  1.00 17.17           H
ATOM   1688  HZ  PHE A 114      18.739 -15.103  24.471  1.00 19.06           H
ATOM   1689  N   ALA A 115      16.812 -11.643  31.175  1.00  8.26           N
ATOM   1690  CA  ALA A 115      16.561 -11.103  32.504  1.00  7.37           C
ATOM   1691  C   ALA A 115      16.675  -9.590  32.515  1.00  8.66           C
ATOM   1692  O   ALA A 115      15.917  -8.911  33.209  1.00  8.56           O
ATOM   1693  CB  ALA A 115      17.543 -11.694  33.498  1.00  8.74           C
ATOM   1694  H   ALA A 115      17.509 -12.141  31.107  1.00  9.92           H
ATOM   1695  HA  ALA A 115      15.663 -11.343  32.783  1.00  8.85           H
ATOM   1696  HB1 ALA A 115      17.363 -11.325  34.377  1.00 10.49           H
ATOM   1697  HB2 ALA A 115      17.434 -12.657  33.515  1.00 10.49           H
ATOM   1698  HB3 ALA A 115      18.445 -11.467  33.223  1.00 10.49           H
ATOM   1699  N   ALA A 116      17.630  -9.045  31.774  1.00  7.65           N
ATOM   1700  CA  ALA A 116      17.895  -7.611  31.785  1.00  8.43           C
ATOM   1701  C   ALA A 116      18.593  -7.271  30.474  1.00  7.23           C
ATOM   1702  O   ALA A 116      18.880  -8.150  29.653  1.00  7.07           O
ATOM   1703  CB  ALA A 116      18.681  -7.219  33.042  1.00  9.13           C
ATOM   1704  H   ALA A 116      18.146  -9.490  31.248  1.00  9.18           H
ATOM   1705  HA  ALA A 116      17.050  -7.136  31.803  1.00 10.12           H
ATOM   1706  HB1 ALA A 116      18.844  -6.263  33.026  1.00 10.97           H
ATOM   1707  HB2 ALA A 116      18.159  -7.453  33.825  1.00 10.97           H
ATOM   1708  HB3 ALA A 116      19.523  -7.700  33.050  1.00 10.97           H
ATOM   1709  N   GLU A 117      18.840  -5.981  30.267  1.00  7.36           N
ATOM   1710  CA  GLU A 117      19.501  -5.513  29.058  1.00  6.65           C
ATOM   1711  C   GLU A 117      20.333  -4.282  29.379  1.00  8.12           C
ATOM   1712  O   GLU A 117      19.850  -3.380  30.067  1.00  8.04           O
ATOM   1713  CB  GLU A 117      18.465  -5.187  27.981  1.00  6.81           C
ATOM   1714  CG  GLU A 117      19.027  -4.910  26.582  1.00  5.95           C
ATOM   1715  CD  GLU A 117      17.980  -4.962  25.493  1.00  7.27           C
ATOM   1716  OE1 GLU A 117      18.114  -4.207  24.499  1.00  6.15           O
ATOM   1717  OE2 GLU A 117      16.994  -5.735  25.625  1.00  7.74           O1-
ATOM   1718  H   GLU A 117      18.633  -5.354  30.817  1.00  8.84           H
ATOM   1719  HA  GLU A 117      20.090  -6.206  28.720  1.00  7.99           H
ATOM   1720  HB2 GLU A 117      17.855  -5.937  27.905  1.00  8.19           H
ATOM   1721  HB3 GLU A 117      17.974  -4.398  28.258  1.00  8.19           H
ATOM   1722  HG2 GLU A 117      19.423  -4.024  26.573  1.00  7.14           H
ATOM   1723  HG3 GLU A 117      19.703  -5.575  26.378  1.00  7.14           H
ATOM   1724  N   LEU A 118      21.577  -4.269  28.889  1.00  6.46           N
ATOM   1725  CA  LEU A 118      22.491  -3.134  28.997  1.00  6.16           C
ATOM   1726  C   LEU A 118      22.490  -2.382  27.678  1.00  7.24           C
ATOM   1727  O   LEU A 118      22.608  -3.006  26.614  1.00  7.51           O
ATOM   1728  CB  LEU A 118      23.919  -3.610  29.271  1.00  7.84           C
ATOM   1729  CG  LEU A 118      25.032  -2.550  29.241  1.00  7.08           C
ATOM   1730  CD1 LEU A 118      24.966  -1.761  30.504  1.00  9.02           C
ATOM   1731  CD2 LEU A 118      26.394  -3.206  29.118  1.00  9.36           C
ATOM   1732  H   LEU A 118      21.925  -4.937  28.474  1.00  7.76           H
ATOM   1733  HA  LEU A 118      22.208  -2.538  29.708  1.00  7.40           H
ATOM   1734  HB2 LEU A 118      23.936  -4.016  30.152  1.00  9.42           H
ATOM   1735  HB3 LEU A 118      24.145  -4.279  28.607  1.00  9.42           H
ATOM   1736  HG  LEU A 118      24.901  -1.952  28.489  1.00  8.51           H
ATOM   1737 HD11 LEU A 118      25.665  -1.089  30.494  1.00 10.84           H
ATOM   1738 HD12 LEU A 118      24.097  -1.333  30.563  1.00 10.84           H
ATOM   1739 HD13 LEU A 118      25.092  -2.359  31.257  1.00 10.84           H
ATOM   1740 HD21 LEU A 118      27.076  -2.517  29.102  1.00 11.24           H
ATOM   1741 HD22 LEU A 118      26.532  -3.791  29.880  1.00 11.24           H
ATOM   1742 HD23 LEU A 118      26.423  -3.721  28.297  1.00 11.24           H
ATOM   1743  N   HIS A 119      22.391  -1.047  27.745  1.00  6.58           N
ATOM   1744  CA  HIS A 119      22.532  -0.171  26.588  1.00  6.37           C
ATOM   1745  C   HIS A 119      23.747   0.727  26.747  1.00  7.48           C
ATOM   1746  O   HIS A 119      23.854   1.441  27.742  1.00  8.01           O
ATOM   1747  CB  HIS A 119      21.297   0.678  26.410  1.00  6.65           C
ATOM   1748  CG  HIS A 119      20.117  -0.135  25.997  1.00  6.77           C
ATOM   1749  ND1 HIS A 119      18.807   0.236  26.224  1.00  6.48           N
ATOM   1750  CD2 HIS A 119      20.074  -1.328  25.362  1.00  7.13           C
ATOM   1751  CE1 HIS A 119      18.007  -0.688  25.727  1.00  5.79           C
ATOM   1752  NE2 HIS A 119      18.751  -1.650  25.203  1.00  7.41           N
ATOM   1753  H   HIS A 119      22.237  -0.620  28.476  1.00  7.91           H
ATOM   1754  HA  HIS A 119      22.651  -0.709  25.790  1.00  7.65           H
ATOM   1755  HB2 HIS A 119      21.463   1.342  25.723  1.00  7.99           H
ATOM   1756  HB3 HIS A 119      21.086   1.113  27.251  1.00  7.99           H
ATOM   1757  HD2 HIS A 119      20.803  -1.830  25.077  1.00  8.57           H
ATOM   1758  HE1 HIS A 119      17.078  -0.673  25.755  1.00  6.95           H
ATOM   1759  HE2 HIS A 119      18.452  -2.363  24.827  1.00  8.90           H
ATOM   1760  N   ILE A 120      24.635   0.694  25.760  1.00  7.62           N
ATOM   1761  CA  ILE A 120      25.792   1.578  25.684  1.00  6.00           C
ATOM   1762  C   ILE A 120      25.515   2.552  24.556  1.00  7.65           C
ATOM   1763  O   ILE A 120      25.530   2.169  23.373  1.00  7.73           O
ATOM   1764  CB  ILE A 120      27.107   0.821  25.476  1.00  7.80           C
ATOM   1765  CG1 ILE A 120      27.236  -0.343  26.460  1.00  9.06           C
ATOM   1766  CG2 ILE A 120      28.253   1.815  25.640  1.00  9.03           C
ATOM   1767  CD1 ILE A 120      28.534  -1.150  26.293  1.00 10.67           C
ATOM   1768  H   ILE A 120      24.586   0.147  25.098  1.00  9.15           H
ATOM   1769  HA  ILE A 120      25.863   2.083  26.509  1.00  7.21           H
ATOM   1770  HB  ILE A 120      27.125   0.469  24.572  1.00  9.36           H
ATOM   1771 HG12 ILE A 120      27.219   0.008  27.364  1.00 10.88           H
ATOM   1772 HG13 ILE A 120      26.491  -0.949  26.328  1.00 10.88           H
ATOM   1773 HG21 ILE A 120      29.094   1.350  25.511  1.00 10.84           H
ATOM   1774 HG22 ILE A 120      28.158   2.518  24.979  1.00 10.84           H
ATOM   1775 HG23 ILE A 120      28.217   2.192  26.533  1.00 10.84           H
ATOM   1776 HD11 ILE A 120      28.547  -1.867  26.946  1.00 12.81           H
ATOM   1777 HD12 ILE A 120      28.563  -1.519  25.396  1.00 12.81           H
ATOM   1778 HD13 ILE A 120      29.292  -0.561  26.433  1.00 12.81           H
ATOM   1779  N   VAL A 121      25.222   3.802  24.939  1.00  8.68           N
ATOM   1780  CA  VAL A 121      24.719   4.814  24.011  1.00  8.57           C
ATOM   1781  C   VAL A 121      25.875   5.629  23.453  1.00  9.64           C
ATOM   1782  O   VAL A 121      26.735   6.087  24.217  1.00  9.29           O
ATOM   1783  CB  VAL A 121      23.722   5.747  24.710  1.00  8.05           C
ATOM   1784  CG1 VAL A 121      23.150   6.723  23.689  1.00 11.06           C
ATOM   1785  CG2 VAL A 121      22.626   4.942  25.420  1.00  8.85           C
ATOM   1786  H   VAL A 121      25.309   4.089  25.746  1.00 10.43           H
ATOM   1787  HA  VAL A 121      24.266   4.378  23.273  1.00 10.30           H
ATOM   1788  HB  VAL A 121      24.194   6.263  25.382  1.00  9.67           H
ATOM   1789 HG11 VAL A 121      22.520   7.311  24.134  1.00 13.29           H
ATOM   1790 HG12 VAL A 121      23.875   7.241  23.308  1.00 13.29           H
ATOM   1791 HG13 VAL A 121      22.699   6.221  22.992  1.00 13.29           H
ATOM   1792 HG21 VAL A 121      22.013   5.557  25.852  1.00 10.63           H
ATOM   1793 HG22 VAL A 121      22.153   4.407  24.764  1.00 10.63           H
ATOM   1794 HG23 VAL A 121      23.038   4.366  26.083  1.00 10.63           H
ATOM   1795  N   HIS A 122      25.867   5.828  22.129  1.00  8.84           N
ATOM   1796  CA  HIS A 122      26.857   6.633  21.431  1.00  9.55           C
ATOM   1797  C   HIS A 122      26.143   7.612  20.506  1.00 10.72           C
ATOM   1798  O   HIS A 122      24.994   7.413  20.093  1.00 10.00           O
ATOM   1799  CB  HIS A 122      27.775   5.775  20.566  1.00  9.37           C
ATOM   1800  CG  HIS A 122      28.483   4.676  21.292  1.00  9.65           C
ATOM   1801  ND1 HIS A 122      27.832   3.555  21.772  1.00  8.97           N
ATOM   1802  CD2 HIS A 122      29.801   4.468  21.531  1.00 11.77           C
ATOM   1803  CE1 HIS A 122      28.710   2.731  22.306  1.00  9.23           C
ATOM   1804  NE2 HIS A 122      29.914   3.262  22.176  1.00  9.71           N
ATOM   1805  H   HIS A 122      25.276   5.491  21.604  1.00 10.62           H
ATOM   1806  HA  HIS A 122      27.393   7.130  22.068  1.00 11.47           H
ATOM   1807  HB2 HIS A 122      28.451   6.348  20.171  1.00 11.25           H
ATOM   1808  HB3 HIS A 122      27.245   5.367  19.864  1.00 11.25           H
ATOM   1809  HD1 HIS A 122      26.983   3.420  21.736  1.00 10.78           H
ATOM   1810  HD2 HIS A 122      30.498   5.045  21.315  1.00 14.13           H
ATOM   1811  HE1 HIS A 122      28.515   1.919  22.716  1.00 11.09           H
ATOM   1812  N   TYR A 123      26.842   8.685  20.171  1.00 10.91           N
ATOM   1813  CA  TYR A 123      26.305   9.674  19.239  1.00 11.95           C
ATOM   1814  C   TYR A 123      27.286   9.898  18.099  1.00 12.30           C
ATOM   1815  O   TYR A 123      28.492   9.662  18.226  1.00 11.60           O
ATOM   1816  CB  TYR A 123      25.983  11.022  19.916  1.00 14.60           C
ATOM   1817  CG  TYR A 123      27.219  11.746  20.418  1.00 12.87           C
ATOM   1818  CD1 TYR A 123      27.800  12.758  19.678  1.00 20.77           C
ATOM   1819  CD2 TYR A 123      27.814  11.387  21.609  1.00 13.46           C
ATOM   1820  CE1 TYR A 123      28.947  13.410  20.141  1.00 17.86           C
ATOM   1821  CE2 TYR A 123      28.957  12.025  22.081  1.00 17.21           C
ATOM   1822  CZ  TYR A 123      29.516  13.023  21.337  1.00 16.13           C
ATOM   1823  OH  TYR A 123      30.658  13.652  21.811  1.00 23.40           O
ATOM   1824  H   TYR A 123      27.629   8.868  20.466  1.00 13.11           H
ATOM   1825  HA  TYR A 123      25.481   9.330  18.859  1.00 14.35           H
ATOM   1826  HB2 TYR A 123      25.539  11.599  19.275  1.00 17.53           H
ATOM   1827  HB3 TYR A 123      25.401  10.862  20.676  1.00 17.53           H
ATOM   1828  HD1 TYR A 123      27.419  13.015  18.869  1.00 24.94           H
ATOM   1829  HD2 TYR A 123      27.438  10.702  22.114  1.00 16.16           H
ATOM   1830  HE1 TYR A 123      29.333  14.091  19.639  1.00 21.44           H
ATOM   1831  HE2 TYR A 123      29.342  11.767  22.888  1.00 20.67           H
ATOM   1832  HH  TYR A 123      30.889  13.313  22.544  1.00 28.08           H
ATOM   1833  N   ASN A 124      26.741  10.381  16.983  1.00 14.13           N
ATOM   1834  CA  ASN A 124      27.529  10.635  15.782  1.00 12.05           C
ATOM   1835  C   ASN A 124      28.375  11.888  15.967  1.00 16.51           C
ATOM   1836  O   ASN A 124      27.902  13.012  15.758  1.00 16.21           O
ATOM   1837  CB  ASN A 124      26.599  10.777  14.572  1.00 13.75           C
ATOM   1838  CG  ASN A 124      27.346  10.779  13.277  1.00 18.75           C
ATOM   1839  OD1 ASN A 124      28.491  11.252  13.198  1.00 17.04           O
ATOM   1840  ND2 ASN A 124      26.737  10.191  12.246  1.00 19.75           N
ATOM   1841  H   ASN A 124      25.907  10.571  16.897  1.00 16.97           H
ATOM   1842  HA  ASN A 124      28.124   9.886  15.623  1.00 14.47           H
ATOM   1843  HB2 ASN A 124      25.978  10.033  14.560  1.00 16.51           H
ATOM   1844  HB3 ASN A 124      26.114  11.615  14.641  1.00 16.51           H
ATOM   1845 HD21 ASN A 124      27.122  10.164  11.478  1.00 23.71           H
ATOM   1846 HD22 ASN A 124      25.959   9.839  12.350  1.00 23.71           H
ATOM   1847  N   SER A 125      29.623  11.693  16.383  1.00 15.63           N
ATOM   1848  CA  SER A 125      30.498  12.811  16.699  1.00 13.95           C
ATOM   1849  C   SER A 125      31.130  13.416  15.452  1.00 18.88           C
ATOM   1850  O   SER A 125      31.682  14.522  15.540  1.00 21.57           O
ATOM   1851  CB  SER A 125      31.535  12.362  17.741  1.00 14.69           C
ATOM   1852  OG  SER A 125      32.177  11.187  17.343  1.00 17.51           O
ATOM   1853  H   SER A 125      29.985  10.920  16.491  1.00 18.76           H
ATOM   1854  HA  SER A 125      29.962  13.506  17.111  1.00 16.74           H
ATOM   1855  HB2 SER A 125      32.197  13.062  17.847  1.00 17.64           H
ATOM   1856  HB3 SER A 125      31.084  12.203  18.585  1.00 17.64           H
ATOM   1857  HG  SER A 125      32.574  11.309  16.613  1.00 21.03           H
ATOM   1858  N   ASP A 126      31.033  12.744  14.301  1.00 17.59           N
ATOM   1859  CA  ASP A 126      31.459  13.352  13.042  1.00 19.28           C
ATOM   1860  C   ASP A 126      30.492  14.429  12.571  1.00 22.10           C
ATOM   1861  O   ASP A 126      30.909  15.357  11.872  1.00 24.86           O
ATOM   1862  CB  ASP A 126      31.573  12.307  11.944  1.00 18.10           C
ATOM   1863  CG  ASP A 126      32.729  11.345  12.145  1.00 18.21           C
ATOM   1864  OD1 ASP A 126      33.643  11.640  12.953  1.00 21.88           O
ATOM   1865  OD2 ASP A 126      32.730  10.294  11.471  1.00 22.32           O1-
ATOM   1866  H   ASP A 126      30.727  11.944  14.225  1.00 21.12           H
ATOM   1867  HA  ASP A 126      32.331  13.760  13.164  1.00 23.14           H
ATOM   1868  HB2 ASP A 126      30.754  11.788  11.919  1.00 21.73           H
ATOM   1869  HB3 ASP A 126      31.705  12.757  11.095  1.00 21.73           H
ATOM   1870  N   LEU A 127      29.204  14.317  12.900  1.00 21.65           N
ATOM   1871  CA  LEU A 127      28.206  15.299  12.482  1.00 18.39           C
ATOM   1872  C   LEU A 127      27.737  16.231  13.590  1.00 25.56           C
ATOM   1873  O   LEU A 127      27.345  17.368  13.289  1.00 25.42           O
ATOM   1874  CB  LEU A 127      26.978  14.604  11.872  1.00 21.93           C
ATOM   1875  CG  LEU A 127      27.213  13.714  10.648  1.00 23.95           C
ATOM   1876  CD1 LEU A 127      25.928  12.997  10.262  1.00 24.47           C
ATOM   1877  CD2 LEU A 127      27.750  14.516   9.470  1.00 25.70           C
ATOM   1878  H   LEU A 127      28.882  13.673  13.369  1.00 25.99           H
ATOM   1879  HA  LEU A 127      28.599  15.853  11.789  1.00 22.08           H
ATOM   1880  HB2 LEU A 127      26.577  14.047  12.557  1.00 26.33           H
ATOM   1881  HB3 LEU A 127      26.345  15.290  11.608  1.00 26.33           H
ATOM   1882  HG  LEU A 127      27.872  13.039  10.874  1.00 28.74           H
ATOM   1883 HD11 LEU A 127      26.099  12.440   9.487  1.00 29.38           H
ATOM   1884 HD12 LEU A 127      25.637  12.448  11.007  1.00 29.38           H
ATOM   1885 HD13 LEU A 127      25.249  13.657  10.053  1.00 29.38           H
ATOM   1886 HD21 LEU A 127      27.884  13.919   8.718  1.00 30.84           H
ATOM   1887 HD22 LEU A 127      27.106  15.203   9.237  1.00 30.84           H
ATOM   1888 HD23 LEU A 127      28.592  14.924   9.724  1.00 30.84           H
ATOM   1889  N   TYR A 128      27.790  15.811  14.857  1.00 21.61           N
ATOM   1890  CA  TYR A 128      27.168  16.558  15.939  1.00 21.13           C
ATOM   1891  C   TYR A 128      28.102  16.697  17.134  1.00 22.09           C
ATOM   1892  O   TYR A 128      28.942  15.826  17.386  1.00 23.15           O
ATOM   1893  CB  TYR A 128      25.856  15.886  16.397  1.00 22.16           C
ATOM   1894  CG  TYR A 128      24.952  15.574  15.234  1.00 20.93           C
ATOM   1895  CD1 TYR A 128      24.743  14.271  14.825  1.00 20.03           C
ATOM   1896  CD2 TYR A 128      24.339  16.590  14.503  1.00 21.51           C
ATOM   1897  CE1 TYR A 128      23.947  13.978  13.747  1.00 20.07           C
ATOM   1898  CE2 TYR A 128      23.544  16.298  13.420  1.00 19.84           C
ATOM   1899  CZ  TYR A 128      23.351  14.989  13.043  1.00 25.40           C
ATOM   1900  OH  TYR A 128      22.560  14.664  11.964  1.00 22.87           O
ATOM   1901  H   TYR A 128      28.183  15.090  15.111  1.00 25.94           H
ATOM   1902  HA  TYR A 128      26.952  17.449  15.623  1.00 25.36           H
ATOM   1903  HB2 TYR A 128      26.065  15.053  16.849  1.00 26.60           H
ATOM   1904  HB3 TYR A 128      25.384  16.483  16.997  1.00 26.60           H
ATOM   1905  HD1 TYR A 128      25.150  13.578  15.292  1.00 24.04           H
ATOM   1906  HD2 TYR A 128      24.472  17.477  14.749  1.00 25.82           H
ATOM   1907  HE1 TYR A 128      23.818  13.093  13.492  1.00 24.09           H
ATOM   1908  HE2 TYR A 128      23.136  16.985  12.944  1.00 23.82           H
ATOM   1909  HH  TYR A 128      22.539  13.830  11.864  1.00 27.45           H
ATOM   1910  N   PRO A 129      27.968  17.790  17.892  1.00 27.34           N
ATOM   1911  CA  PRO A 129      28.916  18.050  18.989  1.00 28.09           C
ATOM   1912  C   PRO A 129      28.677  17.227  20.244  1.00 27.44           C
ATOM   1913  O   PRO A 129      29.613  17.053  21.037  1.00 29.19           O
ATOM   1914  CB  PRO A 129      28.705  19.545  19.273  1.00 29.51           C
ATOM   1915  CG  PRO A 129      27.285  19.820  18.835  1.00 30.06           C
ATOM   1916  CD  PRO A 129      27.094  18.945  17.623  1.00 25.45           C
ATOM   1917  HA  PRO A 129      29.826  17.909  18.684  1.00 33.72           H
ATOM   1918  HB2 PRO A 129      28.811  19.717  20.222  1.00 35.43           H
ATOM   1919  HB3 PRO A 129      29.334  20.070  18.754  1.00 35.43           H
ATOM   1920  HG2 PRO A 129      26.669  19.573  19.541  1.00 36.08           H
ATOM   1921  HG3 PRO A 129      27.188  20.757  18.603  1.00 36.08           H
ATOM   1922  HD2 PRO A 129      26.169  18.660  17.555  1.00 30.54           H
ATOM   1923  HD3 PRO A 129      27.383  19.408  16.822  1.00 30.54           H
ATOM   1924  N   ASP A 130      27.468  16.718  20.457  1.00 20.77           N
ATOM   1925  CA  ASP A 130      27.142  16.025  21.693  1.00 25.54           C
ATOM   1926  C   ASP A 130      25.874  15.220  21.468  1.00 19.61           C
ATOM   1927  O   ASP A 130      25.206  15.349  20.440  1.00 20.97           O
ATOM   1928  CB  ASP A 130      27.003  16.996  22.879  1.00 29.37           C
ATOM   1929  CG  ASP A 130      26.045  18.133  22.596  1.00 33.12           C
ATOM   1930  OD1 ASP A 130      24.865  17.854  22.318  1.00 32.31           O
ATOM   1931  OD2 ASP A 130      26.474  19.309  22.661  1.00 36.49           O1-
ATOM   1932  H   ASP A 130      26.817  16.762  19.897  1.00 24.94           H
ATOM   1933  HA  ASP A 130      27.856  15.402  21.901  1.00 30.66           H
ATOM   1934  HB2 ASP A 130      26.670  16.508  23.649  1.00 35.25           H
ATOM   1935  HB3 ASP A 130      27.872  17.378  23.077  1.00 35.25           H
ATOM   1936  N   ALA A 131      25.553  14.390  22.458  1.00 20.34           N
ATOM   1937  CA  ALA A 131      24.429  13.473  22.328  1.00 23.11           C
ATOM   1938  C   ALA A 131      23.110  14.219  22.333  1.00 21.75           C
ATOM   1939  O   ALA A 131      22.169  13.809  21.647  1.00 20.66           O
ATOM   1940  CB  ALA A 131      24.455  12.433  23.450  1.00 22.43           C
ATOM   1941  H   ALA A 131      25.968  14.340  23.210  1.00 24.42           H
ATOM   1942  HA  ALA A 131      24.502  13.002  21.483  1.00 27.74           H
ATOM   1943  HB1 ALA A 131      23.699  11.835  23.344  1.00 26.93           H
ATOM   1944  HB2 ALA A 131      25.284  11.932  23.397  1.00 26.93           H
ATOM   1945  HB3 ALA A 131      24.398  12.889  24.305  1.00 26.93           H
ATOM   1946  N   SER A 132      23.024  15.315  23.089  1.00 23.93           N
ATOM   1947  CA  SER A 132      21.786  16.083  23.144  1.00 28.03           C
ATOM   1948  C   SER A 132      21.406  16.571  21.760  1.00 21.46           C
ATOM   1949  O   SER A 132      20.261  16.414  21.320  1.00 27.77           O
ATOM   1950  CB  SER A 132      21.963  17.278  24.074  1.00 30.44           C
ATOM   1951  OG  SER A 132      22.307  16.858  25.378  1.00 41.96           O
ATOM   1952  H   SER A 132      23.662  15.629  23.573  1.00 28.72           H
ATOM   1953  HA  SER A 132      21.069  15.526  23.486  1.00 33.64           H
ATOM   1954  HB2 SER A 132      22.670  17.845  23.728  1.00 36.54           H
ATOM   1955  HB3 SER A 132      21.130  17.774  24.112  1.00 36.54           H
ATOM   1956  HG  SER A 132      23.028  16.427  25.360  1.00 50.36           H
ATOM   1957  N   THR A 133      22.361  17.162  21.051  1.00 21.91           N
ATOM   1958  CA  THR A 133      22.042  17.687  19.734  1.00 22.81           C
ATOM   1959  C   THR A 133      21.829  16.565  18.729  1.00 23.40           C
ATOM   1960  O   THR A 133      21.008  16.701  17.816  1.00 21.75           O
ATOM   1961  CB  THR A 133      23.136  18.635  19.246  1.00 29.09           C
ATOM   1962  OG1 THR A 133      24.329  17.896  19.001  1.00 38.32           O
ATOM   1963  CG2 THR A 133      23.414  19.666  20.273  1.00 23.37           C
ATOM   1964  H   THR A 133      23.177  17.268  21.301  1.00 26.31           H
ATOM   1965  HA  THR A 133      21.216  18.192  19.791  1.00 27.38           H
ATOM   1966  HB  THR A 133      22.850  19.076  18.430  1.00 34.91           H
ATOM   1967  HG1 THR A 133      24.583  17.520  19.708  1.00 46.00           H
ATOM   1968 HG21 THR A 133      24.108  20.266  19.960  1.00 28.05           H
ATOM   1969 HG22 THR A 133      22.610  20.179  20.452  1.00 28.05           H
ATOM   1970 HG23 THR A 133      23.708  19.243  21.095  1.00 28.05           H
ATOM   1971  N   ALA A 134      22.541  15.445  18.891  1.00 19.10           N
ATOM   1972  CA  ALA A 134      22.432  14.359  17.930  1.00 16.06           C
ATOM   1973  C   ALA A 134      21.113  13.615  18.053  1.00 15.11           C
ATOM   1974  O   ALA A 134      20.655  13.037  17.068  1.00 15.32           O
ATOM   1975  CB  ALA A 134      23.563  13.353  18.136  1.00 15.62           C
ATOM   1976  H   ALA A 134      23.085  15.297  19.541  1.00 22.93           H
ATOM   1977  HA  ALA A 134      22.499  14.717  17.031  1.00 19.28           H
ATOM   1978  HB1 ALA A 134      23.471  12.638  17.486  1.00 18.75           H
ATOM   1979  HB2 ALA A 134      24.413  13.804  18.014  1.00 18.75           H
ATOM   1980  HB3 ALA A 134      23.505  12.992  19.035  1.00 18.75           H
ATOM   1981  N   SER A 135      20.489  13.630  19.234  1.00 19.05           N
ATOM   1982  CA  SER A 135      19.444  12.655  19.551  1.00 17.12           C
ATOM   1983  C   SER A 135      18.205  12.800  18.671  1.00 19.55           C
ATOM   1984  O   SER A 135      17.485  11.821  18.447  1.00 15.96           O
ATOM   1985  CB  SER A 135      19.079  12.741  21.034  1.00 22.03           C
ATOM   1986  OG  SER A 135      18.431  13.956  21.344  1.00 30.86           O
ATOM   1987  H   SER A 135      20.651  14.191  19.865  1.00 22.87           H
ATOM   1988  HA  SER A 135      19.803  11.767  19.395  1.00 20.55           H
ATOM   1989  HB2 SER A 135      18.485  12.006  21.253  1.00 26.44           H
ATOM   1990  HB3 SER A 135      19.891  12.677  21.560  1.00 26.44           H
ATOM   1991  HG  SER A 135      18.933  14.605  21.162  1.00 37.04           H
ATOM   1992  N   ASN A 136      17.914  13.993  18.158  1.00 21.92           N
ATOM   1993  CA  ASN A 136      16.734  14.162  17.314  1.00 20.00           C
ATOM   1994  C   ASN A 136      17.093  14.401  15.856  1.00 24.44           C
ATOM   1995  O   ASN A 136      16.271  14.946  15.105  1.00 27.57           O
ATOM   1996  CB  ASN A 136      15.825  15.276  17.835  1.00 19.48           C
ATOM   1997  CG  ASN A 136      16.420  16.652  17.624  1.00 28.71           C
ATOM   1998  OD1 ASN A 136      17.629  16.829  17.687  1.00 29.49           O
ATOM   1999  ND2 ASN A 136      15.567  17.635  17.373  1.00 32.09           N
ATOM   2000  H   ASN A 136      18.375  14.708  18.280  1.00 26.31           H
ATOM   2001  HA  ASN A 136      16.222  13.338  17.348  1.00 24.01           H
ATOM   2002  HB2 ASN A 136      14.977  15.239  17.366  1.00 23.38           H
ATOM   2003  HB3 ASN A 136      15.684  15.152  18.787  1.00 23.38           H
ATOM   2004 HD21 ASN A 136      15.857  18.434  17.246  1.00 38.51           H
ATOM   2005 HD22 ASN A 136      14.723  17.473  17.337  1.00 38.51           H
ATOM   2006  N   LYS A 137      18.280  13.973  15.425  1.00 17.92           N
ATOM   2007  CA  LYS A 137      18.778  14.269  14.095  1.00 19.82           C
ATOM   2008  C   LYS A 137      19.174  12.992  13.366  1.00 22.48           C
ATOM   2009  O   LYS A 137      19.425  11.942  13.969  1.00 18.33           O
ATOM   2010  CB  LYS A 137      19.940  15.276  14.162  1.00 24.93           C
ATOM   2011  CG  LYS A 137      19.493  16.647  14.670  1.00 26.01           C
ATOM   2012  CD  LYS A 137      20.630  17.632  14.743  1.00 29.83           C
ATOM   2013  CE  LYS A 137      20.185  18.948  15.349  1.00 30.13           C
ATOM   2014  NZ  LYS A 137      19.611  18.804  16.716  1.00 29.20           N1+
ATOM   2015  H   LYS A 137      18.821  13.501  15.899  1.00 21.52           H
ATOM   2016  HA  LYS A 137      18.063  14.683  13.586  1.00 23.79           H
ATOM   2017  HB2 LYS A 137      20.619  14.938  14.767  1.00 29.92           H
ATOM   2018  HB3 LYS A 137      20.312  15.391  13.274  1.00 29.92           H
ATOM   2019  HG2 LYS A 137      18.822  17.005  14.068  1.00 31.22           H
ATOM   2020  HG3 LYS A 137      19.122  16.549  15.561  1.00 31.22           H
ATOM   2021  HD2 LYS A 137      21.337  17.265  15.297  1.00 35.80           H
ATOM   2022  HD3 LYS A 137      20.961  17.806  13.848  1.00 35.80           H
ATOM   2023  HE2 LYS A 137      20.950  19.542  15.408  1.00 36.16           H
ATOM   2024  HE3 LYS A 137      19.505  19.342  14.780  1.00 36.16           H
ATOM   2025  HZ1 LYS A 137      19.365  19.600  17.028  1.00 35.05           H
ATOM   2026  HZ2 LYS A 137      18.899  18.270  16.692  1.00 35.05           H
ATOM   2027  HZ3 LYS A 137      20.217  18.452  17.264  1.00 35.05           H
ATOM   2028  N   SER A 138      19.198  13.096  12.041  1.00 21.86           N
ATOM   2029  CA  SER A 138      19.449  11.948  11.191  1.00 22.00           C
ATOM   2030  C   SER A 138      20.762  11.277  11.567  1.00 24.87           C
ATOM   2031  O   SER A 138      21.784  11.943  11.766  1.00 23.10           O
ATOM   2032  CB  SER A 138      19.515  12.406   9.739  1.00 24.63           C
ATOM   2033  OG  SER A 138      19.832  11.315   8.893  1.00 36.09           O
ATOM   2034  H   SER A 138      19.070  13.829  11.610  1.00 26.25           H
ATOM   2035  HA  SER A 138      18.730  11.304  11.285  1.00 26.41           H
ATOM   2036  HB2 SER A 138      18.653  12.768   9.481  1.00 29.57           H
ATOM   2037  HB3 SER A 138      20.202  13.086   9.652  1.00 29.57           H
ATOM   2038  HG  SER A 138      19.868  11.572   8.094  1.00 43.32           H
ATOM   2039  N   GLU A 139      20.721   9.948  11.659  1.00 19.40           N
ATOM   2040  CA  GLU A 139      21.891   9.133  11.993  1.00 22.35           C
ATOM   2041  C   GLU A 139      22.577   9.611  13.269  1.00 17.46           C
ATOM   2042  O   GLU A 139      23.795   9.495  13.419  1.00 15.33           O
ATOM   2043  CB  GLU A 139      22.862   9.042  10.822  1.00 30.64           C
ATOM   2044  CG  GLU A 139      22.214   8.397   9.602  1.00 35.20           C
ATOM   2045  CD  GLU A 139      23.194   8.167   8.498  1.00 46.59           C
ATOM   2046  OE1 GLU A 139      24.049   9.056   8.283  1.00 49.01           O
ATOM   2047  OE2 GLU A 139      23.119   7.093   7.862  1.00 49.61           O1-
ATOM   2048  H   GLU A 139      20.009   9.483  11.529  1.00 23.29           H
ATOM   2049  HA  GLU A 139      21.581   8.230  12.167  1.00 26.83           H
ATOM   2050  HB2 GLU A 139      23.151   9.935  10.576  1.00 36.78           H
ATOM   2051  HB3 GLU A 139      23.626   8.503  11.080  1.00 36.78           H
ATOM   2052  HG2 GLU A 139      21.839   7.540   9.857  1.00 42.25           H
ATOM   2053  HG3 GLU A 139      21.515   8.981   9.267  1.00 42.25           H
ATOM   2054  N   GLY A 140      21.780  10.118  14.207  1.00 15.23           N
ATOM   2055  CA  GLY A 140      22.326  10.761  15.382  1.00 14.88           C
ATOM   2056  C   GLY A 140      22.962   9.823  16.385  1.00 14.77           C
ATOM   2057  O   GLY A 140      23.921  10.207  17.052  1.00 12.26           O
ATOM   2058  H   GLY A 140      20.920  10.100  14.181  1.00 18.28           H
ATOM   2059  HA2 GLY A 140      22.999  11.403  15.105  1.00 17.87           H
ATOM   2060  HA3 GLY A 140      21.618  11.246  15.834  1.00 17.87           H
ATOM   2061  N   LEU A 141      22.408   8.615  16.553  1.00 12.43           N
ATOM   2062  CA  LEU A 141      22.749   7.769  17.686  1.00 10.40           C
ATOM   2063  C   LEU A 141      23.022   6.344  17.228  1.00  9.94           C
ATOM   2064  O   LEU A 141      22.468   5.869  16.230  1.00 11.13           O
ATOM   2065  CB  LEU A 141      21.610   7.748  18.707  1.00  9.56           C
ATOM   2066  CG  LEU A 141      21.229   9.099  19.337  1.00 11.36           C
ATOM   2067  CD1 LEU A 141      20.065   8.894  20.255  1.00 14.13           C
ATOM   2068  CD2 LEU A 141      22.416   9.697  20.069  1.00 12.69           C
ATOM   2069  H   LEU A 141      21.830   8.268  16.019  1.00 14.92           H
ATOM   2070  HA  LEU A 141      23.547   8.112  18.119  1.00 12.49           H
ATOM   2071  HB2 LEU A 141      20.817   7.400  18.270  1.00 11.48           H
ATOM   2072  HB3 LEU A 141      21.864   7.154  19.432  1.00 11.48           H
ATOM   2073  HG  LEU A 141      20.961   9.715  18.637  1.00 13.64           H
ATOM   2074 HD11 LEU A 141      19.823   9.745  20.653  1.00 16.96           H
ATOM   2075 HD12 LEU A 141      19.318   8.543  19.745  1.00 16.96           H
ATOM   2076 HD13 LEU A 141      20.317   8.265  20.949  1.00 16.96           H
ATOM   2077 HD21 LEU A 141      22.152  10.546  20.456  1.00 15.23           H
ATOM   2078 HD22 LEU A 141      22.694   9.086  20.769  1.00 15.23           H
ATOM   2079 HD23 LEU A 141      23.140   9.831  19.438  1.00 15.23           H
ATOM   2080  N   ALA A 142      23.845   5.644  18.010  1.00  8.76           N
ATOM   2081  CA  ALA A 142      24.108   4.224  17.835  1.00 10.25           C
ATOM   2082  C   ALA A 142      24.136   3.635  19.234  1.00  9.66           C
ATOM   2083  O   ALA A 142      24.859   4.142  20.098  1.00  9.12           O
ATOM   2084  CB  ALA A 142      25.444   3.964  17.131  1.00 10.93           C
ATOM   2085  H   ALA A 142      24.276   5.988  18.671  1.00 10.52           H
ATOM   2086  HA  ALA A 142      23.392   3.810  17.327  1.00 12.31           H
ATOM   2087  HB1 ALA A 142      25.571   3.007  17.039  1.00 13.13           H
ATOM   2088  HB2 ALA A 142      25.426   4.382  16.256  1.00 13.13           H
ATOM   2089  HB3 ALA A 142      26.160   4.344  17.665  1.00 13.13           H
ATOM   2090  N   VAL A 143      23.324   2.619  19.479  1.00  8.48           N
ATOM   2091  CA  VAL A 143      23.275   1.966  20.782  1.00  8.25           C
ATOM   2092  C   VAL A 143      23.696   0.510  20.628  1.00  7.66           C
ATOM   2093  O   VAL A 143      23.275  -0.176  19.683  1.00  7.99           O
ATOM   2094  CB  VAL A 143      21.879   2.085  21.436  1.00  8.02           C
ATOM   2095  CG1 VAL A 143      21.869   1.390  22.793  1.00  8.24           C
ATOM   2096  CG2 VAL A 143      21.442   3.541  21.579  1.00  7.75           C
ATOM   2097  H   VAL A 143      22.783   2.282  18.901  1.00 10.19           H
ATOM   2098  HA  VAL A 143      23.914   2.397  21.371  1.00  9.90           H
ATOM   2099  HB  VAL A 143      21.231   1.637  20.870  1.00  9.63           H
ATOM   2100 HG11 VAL A 143      20.986   1.476  23.185  1.00  9.89           H
ATOM   2101 HG12 VAL A 143      22.086   0.452  22.669  1.00  9.89           H
ATOM   2102 HG13 VAL A 143      22.529   1.809  23.367  1.00  9.89           H
ATOM   2103 HG21 VAL A 143      20.565   3.568  21.992  1.00  9.31           H
ATOM   2104 HG22 VAL A 143      22.085   4.010  22.134  1.00  9.31           H
ATOM   2105 HG23 VAL A 143      21.407   3.947  20.698  1.00  9.31           H
ATOM   2106  N   LEU A 144      24.552   0.050  21.543  1.00  7.93           N
ATOM   2107  CA  LEU A 144      24.912  -1.361  21.656  1.00  5.54           C
ATOM   2108  C   LEU A 144      24.058  -1.947  22.766  1.00  7.30           C
ATOM   2109  O   LEU A 144      23.963  -1.355  23.847  1.00  7.97           O
ATOM   2110  CB  LEU A 144      26.386  -1.546  22.036  1.00  7.84           C
ATOM   2111  CG  LEU A 144      27.412  -0.857  21.157  1.00 10.40           C
ATOM   2112  CD1 LEU A 144      28.825  -1.089  21.685  1.00  9.39           C
ATOM   2113  CD2 LEU A 144      27.270  -1.360  19.706  1.00 11.94           C
ATOM   2114  H   LEU A 144      24.945   0.550  22.121  1.00  9.52           H
ATOM   2115  HA  LEU A 144      24.729  -1.827  20.826  1.00  6.65           H
ATOM   2116  HB2 LEU A 144      26.510  -1.211  22.938  1.00  9.42           H
ATOM   2117  HB3 LEU A 144      26.585  -2.496  22.019  1.00  9.42           H
ATOM   2118  HG  LEU A 144      27.242   0.098  21.161  1.00 12.49           H
ATOM   2119 HD11 LEU A 144      29.457  -0.638  21.103  1.00 11.27           H
ATOM   2120 HD12 LEU A 144      28.889  -0.732  22.584  1.00 11.27           H
ATOM   2121 HD13 LEU A 144      29.006  -2.042  21.693  1.00 11.27           H
ATOM   2122 HD21 LEU A 144      27.930  -0.914  19.152  1.00 14.34           H
ATOM   2123 HD22 LEU A 144      27.417  -2.319  19.689  1.00 14.34           H
ATOM   2124 HD23 LEU A 144      26.377  -1.156  19.388  1.00 14.34           H
ATOM   2125  N   ALA A 145      23.428  -3.090  22.501  1.00  8.22           N
ATOM   2126  CA  ALA A 145      22.589  -3.766  23.484  1.00  6.16           C
ATOM   2127  C   ALA A 145      23.202  -5.105  23.824  1.00  7.21           C
ATOM   2128  O   ALA A 145      23.508  -5.886  22.918  1.00  6.89           O
ATOM   2129  CB  ALA A 145      21.190  -4.010  22.948  1.00  8.58           C
ATOM   2130  H   ALA A 145      23.472  -3.499  21.745  1.00  9.87           H
ATOM   2131  HA  ALA A 145      22.529  -3.232  24.292  1.00  7.41           H
ATOM   2132  HB1 ALA A 145      20.665  -4.460  23.629  1.00 10.31           H
ATOM   2133  HB2 ALA A 145      20.784  -3.158  22.726  1.00 10.31           H
ATOM   2134  HB3 ALA A 145      21.249  -4.565  22.155  1.00 10.31           H
ATOM   2135  N   VAL A 146      23.352  -5.362  25.123  1.00  8.31           N
ATOM   2136  CA  VAL A 146      23.805  -6.647  25.642  1.00  7.24           C
ATOM   2137  C   VAL A 146      22.637  -7.265  26.399  1.00  6.42           C
ATOM   2138  O   VAL A 146      22.131  -6.688  27.373  1.00  7.59           O
ATOM   2139  CB  VAL A 146      25.034  -6.500  26.554  1.00  7.34           C
ATOM   2140  CG1 VAL A 146      25.476  -7.882  27.054  1.00  9.14           C
ATOM   2141  CG2 VAL A 146      26.178  -5.747  25.839  1.00  8.01           C
ATOM   2142  H   VAL A 146      23.192  -4.786  25.741  1.00  9.98           H
ATOM   2143  HA  VAL A 146      24.038  -7.232  24.904  1.00  8.69           H
ATOM   2144  HB  VAL A 146      24.781  -5.976  27.330  1.00  8.82           H
ATOM   2145 HG11 VAL A 146      26.251  -7.776  27.628  1.00 10.98           H
ATOM   2146 HG12 VAL A 146      24.748  -8.285  27.552  1.00 10.98           H
ATOM   2147 HG13 VAL A 146      25.702  -8.436  26.291  1.00 10.98           H
ATOM   2148 HG21 VAL A 146      26.933  -5.674  26.444  1.00  9.62           H
ATOM   2149 HG22 VAL A 146      26.435  -6.243  25.047  1.00  9.62           H
ATOM   2150 HG23 VAL A 146      25.866  -4.863  25.590  1.00  9.62           H
ATOM   2151  N   LEU A 147      22.250  -8.474  26.001  1.00  6.75           N
ATOM   2152  CA  LEU A 147      21.237  -9.225  26.715  1.00  6.26           C
ATOM   2153  C   LEU A 147      21.889  -9.911  27.907  1.00  6.78           C
ATOM   2154  O   LEU A 147      23.020 -10.394  27.811  1.00  8.94           O
ATOM   2155  CB  LEU A 147      20.656 -10.274  25.762  1.00  8.05           C
ATOM   2156  CG  LEU A 147      20.012  -9.687  24.499  1.00  7.74           C
ATOM   2157  CD1 LEU A 147      19.728 -10.776  23.461  1.00 12.00           C
ATOM   2158  CD2 LEU A 147      18.729  -8.958  24.852  1.00 11.02           C
ATOM   2159  H   LEU A 147      22.566  -8.881  25.313  1.00  8.11           H
ATOM   2160  HA  LEU A 147      20.530  -8.638  27.023  1.00  7.52           H
ATOM   2161  HB2 LEU A 147      21.369 -10.868  25.480  1.00  9.66           H
ATOM   2162  HB3 LEU A 147      19.975 -10.779  26.233  1.00  9.66           H
ATOM   2163  HG  LEU A 147      20.622  -9.045  24.102  1.00  9.30           H
ATOM   2164 HD11 LEU A 147      19.323 -10.369  22.680  1.00 14.41           H
ATOM   2165 HD12 LEU A 147      20.563 -11.204  23.217  1.00 14.41           H
ATOM   2166 HD13 LEU A 147      19.122 -11.428  23.847  1.00 14.41           H
ATOM   2167 HD21 LEU A 147      18.339  -8.595  24.042  1.00 13.23           H
ATOM   2168 HD22 LEU A 147      18.114  -9.585  25.264  1.00 13.23           H
ATOM   2169 HD23 LEU A 147      18.934  -8.240  25.471  1.00 13.23           H
ATOM   2170  N   ILE A 148      21.198  -9.912  29.048  1.00  8.22           N
ATOM   2171  CA  ILE A 148      21.739 -10.401  30.313  1.00  6.73           C
ATOM   2172  C   ILE A 148      20.836 -11.517  30.826  1.00  7.06           C
ATOM   2173  O   ILE A 148      19.620 -11.348  30.886  1.00  7.32           O
ATOM   2174  CB  ILE A 148      21.783  -9.259  31.348  1.00  7.30           C
ATOM   2175  CG1 ILE A 148      22.700  -8.123  30.883  1.00  7.17           C
ATOM   2176  CG2 ILE A 148      22.247  -9.772  32.726  1.00  9.30           C
ATOM   2177  CD1 ILE A 148      22.585  -6.845  31.714  1.00  8.79           C
ATOM   2178  H   ILE A 148      20.390  -9.625  29.114  1.00  9.87           H
ATOM   2179  HA  ILE A 148      22.635 -10.749  30.183  1.00  8.08           H
ATOM   2180  HB  ILE A 148      20.886  -8.903  31.444  1.00  8.77           H
ATOM   2181 HG12 ILE A 148      23.620  -8.426  30.933  1.00  8.61           H
ATOM   2182 HG13 ILE A 148      22.478  -7.900  29.965  1.00  8.61           H
ATOM   2183 HG21 ILE A 148      22.263  -9.029  33.350  1.00 11.17           H
ATOM   2184 HG22 ILE A 148      21.627 -10.451  33.035  1.00 11.17           H
ATOM   2185 HG23 ILE A 148      23.136 -10.150  32.638  1.00 11.17           H
ATOM   2186 HD11 ILE A 148      23.194  -6.180  31.356  1.00 10.55           H
ATOM   2187 HD12 ILE A 148      21.673  -6.518  31.665  1.00 10.55           H
ATOM   2188 HD13 ILE A 148      22.816  -7.045  32.634  1.00 10.55           H
ATOM   2189  N   GLU A 149      21.439 -12.642  31.209  1.00  8.86           N
ATOM   2190  CA  GLU A 149      20.720 -13.750  31.840  1.00  7.73           C
ATOM   2191  C   GLU A 149      21.378 -14.122  33.162  1.00  8.91           C
ATOM   2192  O   GLU A 149      22.518 -13.771  33.439  1.00  9.91           O
ATOM   2193  CB  GLU A 149      20.668 -14.986  30.932  1.00 11.75           C
ATOM   2194  CG  GLU A 149      22.015 -15.589  30.620  1.00 11.51           C
ATOM   2195  CD  GLU A 149      21.968 -16.693  29.566  1.00 16.87           C
ATOM   2196  OE1 GLU A 149      20.994 -16.777  28.806  1.00 15.95           O
ATOM   2197  OE2 GLU A 149      22.940 -17.475  29.500  1.00 20.23           O1-
ATOM   2198  H   GLU A 149      22.281 -12.791  31.112  1.00 10.65           H
ATOM   2199  HA  GLU A 149      19.809 -13.473  32.024  1.00  9.29           H
ATOM   2200  HB2 GLU A 149      20.133 -15.669  31.367  1.00 14.11           H
ATOM   2201  HB3 GLU A 149      20.256 -14.736  30.090  1.00 14.11           H
ATOM   2202  HG2 GLU A 149      22.601 -14.890  30.292  1.00 13.82           H
ATOM   2203  HG3 GLU A 149      22.381 -15.971  31.433  1.00 13.82           H
ATOM   2204  N   MET A 150      20.625 -14.835  33.986  1.00 11.50           N
ATOM   2205  CA  MET A 150      21.120 -15.286  35.270  1.00 10.07           C
ATOM   2206  C   MET A 150      22.039 -16.474  35.058  1.00 13.65           C
ATOM   2207  O   MET A 150      21.746 -17.373  34.268  1.00 15.63           O
ATOM   2208  CB  MET A 150      19.946 -15.698  36.166  1.00 14.30           C
ATOM   2209  CG  MET A 150      20.379 -15.965  37.607  1.00 20.75           C
ATOM   2210  SD  MET A 150      19.065 -16.534  38.717  1.00 37.67           S
ATOM   2211  CE  MET A 150      18.074 -15.077  38.924  1.00 31.08           C
ATOM   2212  H   MET A 150      19.815 -15.072  33.820  1.00 13.81           H
ATOM   2213  HA  MET A 150      21.607 -14.568  35.704  1.00 12.09           H
ATOM   2214  HB2 MET A 150      19.289 -14.985  36.177  1.00 17.17           H
ATOM   2215  HB3 MET A 150      19.550 -16.511  35.816  1.00 17.17           H
ATOM   2216  HG2 MET A 150      21.070 -16.647  37.599  1.00 24.91           H
ATOM   2217  HG3 MET A 150      20.738 -15.144  37.977  1.00 24.91           H
ATOM   2218  HE1 MET A 150      17.331 -15.282  39.513  1.00 37.30           H
ATOM   2219  HE2 MET A 150      18.621 -14.376  39.313  1.00 37.30           H
ATOM   2220  HE3 MET A 150      17.742 -14.796  38.057  1.00 37.30           H
ATOM   2221  N   GLY A 151      23.159 -16.464  35.767  1.00 12.55           N
ATOM   2222  CA  GLY A 151      24.144 -17.511  35.657  1.00 13.17           C
ATOM   2223  C   GLY A 151      25.285 -17.253  36.612  1.00 10.86           C
ATOM   2224  O   GLY A 151      25.047 -16.945  37.783  1.00 12.06           O
ATOM   2225  H   GLY A 151      23.370 -15.846  36.327  1.00 15.07           H
ATOM   2226  HA2 GLY A 151      23.741 -18.367  35.872  1.00 15.81           H
ATOM   2227  HA3 GLY A 151      24.492 -17.545  34.753  1.00 15.81           H
ATOM   2228  N   SER A 152      26.512 -17.347  36.122  1.00 12.94           N
ATOM   2229  CA  SER A 152      27.678 -17.154  36.970  1.00 13.40           C
ATOM   2230  C   SER A 152      27.830 -15.695  37.389  1.00 11.99           C
ATOM   2231  O   SER A 152      27.438 -14.766  36.671  1.00 11.93           O
ATOM   2232  CB  SER A 152      28.950 -17.619  36.262  1.00 15.50           C
ATOM   2233  OG  SER A 152      29.192 -16.893  35.074  1.00 21.61           O
ATOM   2234  H   SER A 152      26.698 -17.522  35.301  1.00 15.54           H
ATOM   2235  HA  SER A 152      27.573 -17.686  37.775  1.00 16.09           H
ATOM   2236  HB2 SER A 152      29.703 -17.496  36.861  1.00 18.61           H
ATOM   2237  HB3 SER A 152      28.858 -18.559  36.040  1.00 18.61           H
ATOM   2238  HG  SER A 152      28.550 -16.992  34.541  1.00 25.95           H
ATOM   2239  N   PHE A 153      28.433 -15.503  38.562  1.00 12.56           N
ATOM   2240  CA  PHE A 153      28.795 -14.175  39.039  1.00 12.06           C
ATOM   2241  C   PHE A 153      29.688 -13.475  38.022  1.00  9.64           C
ATOM   2242  O   PHE A 153      30.595 -14.074  37.432  1.00 11.76           O
ATOM   2243  CB  PHE A 153      29.537 -14.281  40.391  1.00 12.65           C
ATOM   2244  CG  PHE A 153      29.943 -12.952  40.956  1.00  9.68           C
ATOM   2245  CD1 PHE A 153      28.990 -12.099  41.508  1.00 10.81           C
ATOM   2246  CD2 PHE A 153      31.257 -12.542  40.938  1.00 11.14           C
ATOM   2247  CE1 PHE A 153      29.338 -10.860  42.007  1.00 10.43           C
ATOM   2248  CE2 PHE A 153      31.617 -11.304  41.451  1.00 10.82           C
ATOM   2249  CZ  PHE A 153      30.647 -10.460  41.986  1.00 13.20           C
ATOM   2250  H   PHE A 153      28.645 -16.136  39.105  1.00 15.08           H
ATOM   2251  HA  PHE A 153      27.993 -13.644  39.166  1.00 14.48           H
ATOM   2252  HB2 PHE A 153      28.955 -14.713  41.036  1.00 15.19           H
ATOM   2253  HB3 PHE A 153      30.341 -14.810  40.267  1.00 15.19           H
ATOM   2254  HD1 PHE A 153      28.097 -12.359  41.517  1.00 12.99           H
ATOM   2255  HD2 PHE A 153      31.909 -13.097  40.575  1.00 13.38           H
ATOM   2256  HE1 PHE A 153      28.686 -10.305  42.372  1.00 12.53           H
ATOM   2257  HE2 PHE A 153      32.507 -11.035  41.433  1.00 13.00           H
ATOM   2258  HZ  PHE A 153      30.889  -9.632  42.334  1.00 15.85           H
ATOM   2259  N   ASN A 154      29.432 -12.187  37.830  1.00 10.00           N
ATOM   2260  CA  ASN A 154      30.139 -11.391  36.830  1.00 10.03           C
ATOM   2261  C   ASN A 154      30.914 -10.276  37.526  1.00 10.35           C
ATOM   2262  O   ASN A 154      30.346  -9.215  37.854  1.00  8.76           O
ATOM   2263  CB  ASN A 154      29.146 -10.848  35.809  1.00 10.28           C
ATOM   2264  CG  ASN A 154      29.831 -10.318  34.568  1.00  8.88           C
ATOM   2265  OD1 ASN A 154      30.758  -9.506  34.669  1.00  9.48           O
ATOM   2266  ND2 ASN A 154      29.381 -10.765  33.378  1.00  9.26           N
ATOM   2267  H   ASN A 154      28.844 -11.743  38.273  1.00 12.01           H
ATOM   2268  HA  ASN A 154      30.774 -11.956  36.364  1.00 12.05           H
ATOM   2269  HB2 ASN A 154      28.546 -11.561  35.540  1.00 12.34           H
ATOM   2270  HB3 ASN A 154      28.643 -10.122  36.209  1.00 12.34           H
ATOM   2271 HD21 ASN A 154      29.743 -10.487  32.650  1.00 11.12           H
ATOM   2272 HD22 ASN A 154      28.731 -11.328  33.348  1.00 11.12           H
ATOM   2273  N   PRO A 155      32.214 -10.466  37.783  1.00  9.62           N
ATOM   2274  CA  PRO A 155      32.993  -9.399  38.444  1.00 10.33           C
ATOM   2275  C   PRO A 155      32.969  -8.056  37.711  1.00 11.02           C
ATOM   2276  O   PRO A 155      33.039  -7.002  38.353  1.00 13.01           O
ATOM   2277  CB  PRO A 155      34.406  -9.993  38.512  1.00 13.16           C
ATOM   2278  CG  PRO A 155      34.178 -11.490  38.437  1.00 14.59           C
ATOM   2279  CD  PRO A 155      33.025 -11.656  37.489  1.00 12.08           C
ATOM   2280  HA  PRO A 155      32.666  -9.267  39.347  1.00 12.41           H
ATOM   2281  HB2 PRO A 155      34.931  -9.683  37.758  1.00 15.80           H
ATOM   2282  HB3 PRO A 155      34.826  -9.748  39.352  1.00 15.80           H
ATOM   2283  HG2 PRO A 155      34.973 -11.925  38.092  1.00 17.51           H
ATOM   2284  HG3 PRO A 155      33.952 -11.832  39.316  1.00 17.51           H
ATOM   2285  HD2 PRO A 155      33.334 -11.641  36.569  1.00 14.51           H
ATOM   2286  HD3 PRO A 155      32.531 -12.465  37.690  1.00 14.51           H
ATOM   2287  N   SER A 156      32.870  -8.051  36.379  1.00  9.78           N
ATOM   2288  CA  SER A 156      32.917  -6.790  35.649  1.00  9.26           C
ATOM   2289  C   SER A 156      31.621  -6.015  35.815  1.00  9.54           C
ATOM   2290  O   SER A 156      31.650  -4.801  36.034  1.00 10.10           O
ATOM   2291  CB  SER A 156      33.225  -7.058  34.180  1.00 11.14           C
ATOM   2292  OG  SER A 156      34.484  -7.713  34.080  1.00 15.67           O
ATOM   2293  H   SER A 156      32.777  -8.750  35.887  1.00 11.75           H
ATOM   2294  HA  SER A 156      33.636  -6.247  36.009  1.00 11.13           H
ATOM   2295  HB2 SER A 156      32.535  -7.629  33.806  1.00 13.38           H
ATOM   2296  HB3 SER A 156      33.262  -6.216  33.701  1.00 13.38           H
ATOM   2297  HG  SER A 156      35.087  -7.229  34.407  1.00 18.81           H
ATOM   2298  N   TYR A 157      30.469  -6.696  35.743  1.00 10.12           N
ATOM   2299  CA  TYR A 157      29.219  -5.995  36.012  1.00  9.73           C
ATOM   2300  C   TYR A 157      29.168  -5.545  37.459  1.00  8.96           C
ATOM   2301  O   TYR A 157      28.538  -4.528  37.768  1.00 10.55           O
ATOM   2302  CB  TYR A 157      27.996  -6.836  35.634  1.00  9.17           C
ATOM   2303  CG  TYR A 157      27.622  -6.748  34.171  1.00  7.75           C
ATOM   2304  CD1 TYR A 157      28.331  -7.448  33.213  1.00  9.74           C
ATOM   2305  CD2 TYR A 157      26.597  -5.906  33.756  1.00  7.75           C
ATOM   2306  CE1 TYR A 157      27.991  -7.362  31.877  1.00  7.62           C
ATOM   2307  CE2 TYR A 157      26.267  -5.804  32.442  1.00  8.57           C
ATOM   2308  CZ  TYR A 157      26.969  -6.518  31.500  1.00  8.95           C
ATOM   2309  OH  TYR A 157      26.642  -6.394  30.173  1.00  8.71           O
ATOM   2310  H   TYR A 157      30.390  -7.530  35.548  1.00 12.15           H
ATOM   2311  HA  TYR A 157      29.196  -5.195  35.463  1.00 11.69           H
ATOM   2312  HB2 TYR A 157      28.182  -7.766  35.837  1.00 11.01           H
ATOM   2313  HB3 TYR A 157      27.235  -6.532  36.153  1.00 11.01           H
ATOM   2314  HD1 TYR A 157      29.021  -8.014  33.476  1.00 11.70           H
ATOM   2315  HD2 TYR A 157      26.120  -5.417  34.387  1.00  9.30           H
ATOM   2316  HE1 TYR A 157      28.471  -7.836  31.237  1.00  9.15           H
ATOM   2317  HE2 TYR A 157      25.577  -5.240  32.178  1.00 10.29           H
ATOM   2318  HH  TYR A 157      27.140  -6.884  29.706  1.00 10.46           H
ATOM   2319  N   ASP A 158      29.860  -6.259  38.351  1.00  9.25           N
ATOM   2320  CA  ASP A 158      29.864  -5.834  39.744  1.00 10.79           C
ATOM   2321  C   ASP A 158      30.621  -4.528  39.951  1.00 11.00           C
ATOM   2322  O   ASP A 158      30.414  -3.860  40.969  1.00 11.12           O
ATOM   2323  CB  ASP A 158      30.354  -6.930  40.670  1.00 12.55           C
ATOM   2324  CG  ASP A 158      29.459  -7.053  41.889  1.00 14.53           C
ATOM   2325  OD1 ASP A 158      30.012  -6.926  43.004  1.00 15.68           O
ATOM   2326  OD2 ASP A 158      28.215  -7.197  41.730  1.00 14.24           O1-
ATOM   2327  H   ASP A 158      30.317  -6.967  38.181  1.00 11.11           H
ATOM   2328  HA  ASP A 158      28.944  -5.657  39.994  1.00 12.95           H
ATOM   2329  HB2 ASP A 158      30.345  -7.778  40.198  1.00 15.06           H
ATOM   2330  HB3 ASP A 158      31.252  -6.721  40.970  1.00 15.06           H
ATOM   2331  N   LYS A 159      31.462  -4.121  38.996  1.00 10.14           N
ATOM   2332  CA  LYS A 159      32.106  -2.825  39.102  1.00  8.01           C
ATOM   2333  C   LYS A 159      31.081  -1.703  39.051  1.00 10.72           C
ATOM   2334  O   LYS A 159      31.340  -0.618  39.579  1.00 12.34           O
ATOM   2335  CB  LYS A 159      33.186  -2.680  38.039  1.00 12.60           C
ATOM   2336  CG  LYS A 159      34.303  -3.709  38.239  1.00 11.31           C
ATOM   2337  CD  LYS A 159      35.327  -3.731  37.111  1.00 17.23           C
ATOM   2338  CE  LYS A 159      36.306  -4.911  37.257  1.00 15.66           C
ATOM   2339  NZ  LYS A 159      37.350  -4.931  36.190  1.00 15.47           N1+
ATOM   2340  H   LYS A 159      31.668  -4.571  38.293  1.00 12.18           H
ATOM   2341  HA  LYS A 159      32.545  -2.773  39.966  1.00  9.63           H
ATOM   2342  HB2 LYS A 159      32.794  -2.823  37.162  1.00 15.13           H
ATOM   2343  HB3 LYS A 159      33.574  -1.793  38.094  1.00 15.13           H
ATOM   2344  HG2 LYS A 159      34.773  -3.504  39.063  1.00 13.59           H
ATOM   2345  HG3 LYS A 159      33.908  -4.593  38.298  1.00 13.59           H
ATOM   2346  HD2 LYS A 159      34.866  -3.821  36.263  1.00 20.68           H
ATOM   2347  HD3 LYS A 159      35.839  -2.907  37.129  1.00 20.68           H
ATOM   2348  HE2 LYS A 159      36.755  -4.845  38.115  1.00 18.81           H
ATOM   2349  HE3 LYS A 159      35.809  -5.742  37.206  1.00 18.81           H
ATOM   2350  HZ1 LYS A 159      37.894  -5.625  36.309  1.00 18.58           H
ATOM   2351  HZ2 LYS A 159      36.966  -4.999  35.390  1.00 18.58           H
ATOM   2352  HZ3 LYS A 159      37.829  -4.181  36.218  1.00 18.58           H
ATOM   2353  N   ILE A 160      29.916  -1.949  38.457  1.00 10.02           N
ATOM   2354  CA  ILE A 160      28.780  -1.052  38.554  1.00  8.94           C
ATOM   2355  C   ILE A 160      27.899  -1.422  39.740  1.00 10.19           C
ATOM   2356  O   ILE A 160      27.555  -0.567  40.558  1.00 10.41           O
ATOM   2357  CB  ILE A 160      27.965  -1.090  37.242  1.00 10.51           C
ATOM   2358  CG1 ILE A 160      28.815  -0.593  36.067  1.00 14.32           C
ATOM   2359  CG2 ILE A 160      26.698  -0.265  37.368  1.00 13.28           C
ATOM   2360  CD1 ILE A 160      28.202  -0.863  34.683  1.00 14.55           C
ATOM   2361  H   ILE A 160      29.760  -2.648  37.981  1.00 12.04           H
ATOM   2362  HA  ILE A 160      29.099  -0.145  38.686  1.00 10.74           H
ATOM   2363  HB  ILE A 160      27.712  -2.010  37.067  1.00 12.62           H
ATOM   2364 HG12 ILE A 160      28.935   0.366  36.154  1.00 17.19           H
ATOM   2365 HG13 ILE A 160      29.677  -1.035  36.099  1.00 17.19           H
ATOM   2366 HG21 ILE A 160      26.209  -0.308  36.532  1.00 15.95           H
ATOM   2367 HG22 ILE A 160      26.157  -0.626  38.088  1.00 15.95           H
ATOM   2368 HG23 ILE A 160      26.939   0.654  37.564  1.00 15.95           H
ATOM   2369 HD11 ILE A 160      28.799  -0.519  34.001  1.00 17.47           H
ATOM   2370 HD12 ILE A 160      28.086  -1.819  34.571  1.00 17.47           H
ATOM   2371 HD13 ILE A 160      27.342  -0.417  34.627  1.00 17.47           H
ATOM   2372  N   PHE A 161      27.518  -2.702  39.865  1.00 11.27           N
ATOM   2373  CA  PHE A 161      26.466  -3.078  40.809  1.00  9.82           C
ATOM   2374  C   PHE A 161      26.886  -2.878  42.264  1.00 13.47           C
ATOM   2375  O   PHE A 161      26.019  -2.684  43.135  1.00 13.07           O
ATOM   2376  CB  PHE A 161      26.017  -4.516  40.622  1.00 11.63           C
ATOM   2377  CG  PHE A 161      25.389  -4.817  39.284  1.00 11.30           C
ATOM   2378  CD1 PHE A 161      24.778  -3.840  38.535  1.00 11.91           C
ATOM   2379  CD2 PHE A 161      25.408  -6.113  38.803  1.00 12.84           C
ATOM   2380  CE1 PHE A 161      24.182  -4.160  37.293  1.00 11.77           C
ATOM   2381  CE2 PHE A 161      24.807  -6.441  37.595  1.00 12.84           C
ATOM   2382  CZ  PHE A 161      24.197  -5.450  36.848  1.00 12.17           C
ATOM   2383  H   PHE A 161      27.851  -3.360  39.421  1.00 13.53           H
ATOM   2384  HA  PHE A 161      25.696  -2.510  40.649  1.00 11.79           H
ATOM   2385  HB2 PHE A 161      26.788  -5.095  40.720  1.00 13.96           H
ATOM   2386  HB3 PHE A 161      25.362  -4.726  41.306  1.00 13.96           H
ATOM   2387  HD1 PHE A 161      24.758  -2.963  38.846  1.00 14.30           H
ATOM   2388  HD2 PHE A 161      25.806  -6.783  39.311  1.00 15.42           H
ATOM   2389  HE1 PHE A 161      23.768  -3.497  36.789  1.00 14.13           H
ATOM   2390  HE2 PHE A 161      24.830  -7.316  37.282  1.00 15.41           H
ATOM   2391  HZ  PHE A 161      23.812  -5.661  36.028  1.00 14.61           H
ATOM   2392  N   SER A 162      28.186  -2.951  42.562  1.00 10.62           N
ATOM   2393  CA  SER A 162      28.645  -2.721  43.931  1.00 12.19           C
ATOM   2394  C   SER A 162      28.328  -1.320  44.426  1.00 12.76           C
ATOM   2395  O   SER A 162      28.410  -1.079  45.643  1.00 14.46           O
ATOM   2396  CB  SER A 162      30.152  -2.970  44.027  1.00 11.71           C
ATOM   2397  OG  SER A 162      30.907  -1.952  43.387  1.00 14.03           O
ATOM   2398  H   SER A 162      28.811  -3.130  41.999  1.00 12.76           H
ATOM   2399  HA  SER A 162      28.201  -3.351  44.520  1.00 14.64           H
ATOM   2400  HB2 SER A 162      30.403  -3.001  44.964  1.00 14.06           H
ATOM   2401  HB3 SER A 162      30.354  -3.820  43.606  1.00 14.06           H
ATOM   2402  HG  SER A 162      30.747  -1.208  43.742  1.00 16.85           H
ATOM   2403  N   HIS A 163      27.962  -0.390  43.539  1.00 11.13           N
ATOM   2404  CA  HIS A 163      27.629   0.976  43.916  1.00 11.24           C
ATOM   2405  C   HIS A 163      26.126   1.240  44.011  1.00 12.52           C
ATOM   2406  O   HIS A 163      25.737   2.380  44.288  1.00 13.59           O
ATOM   2407  CB  HIS A 163      28.241   1.972  42.919  1.00 13.21           C
ATOM   2408  CG  HIS A 163      29.740   1.917  42.829  1.00 11.00           C
ATOM   2409  ND1 HIS A 163      30.559   2.699  43.622  1.00 14.84           N
ATOM   2410  CD2 HIS A 163      30.566   1.205  42.027  1.00 13.35           C
ATOM   2411  CE1 HIS A 163      31.824   2.457  43.321  1.00 15.94           C
ATOM   2412  NE2 HIS A 163      31.855   1.560  42.351  1.00 15.49           N
ATOM   2413  H   HIS A 163      27.899  -0.535  42.693  1.00 13.36           H
ATOM   2414  HA  HIS A 163      28.014   1.158  44.788  1.00 13.50           H
ATOM   2415  HB2 HIS A 163      27.994   2.871  43.187  1.00 15.86           H
ATOM   2416  HB3 HIS A 163      27.885   1.785  42.036  1.00 15.86           H
ATOM   2417  HD1 HIS A 163      30.288   3.251  44.223  1.00 17.82           H
ATOM   2418  HD2 HIS A 163      30.310   0.591  41.378  1.00 16.03           H
ATOM   2419  HE1 HIS A 163      32.564   2.856  43.719  1.00 19.14           H
ATOM   2420  N   LEU A 164      25.278   0.238  43.765  1.00 11.61           N
ATOM   2421  CA  LEU A 164      23.835   0.484  43.666  1.00 12.94           C
ATOM   2422  C   LEU A 164      23.263   1.025  44.966  1.00 15.27           C
ATOM   2423  O   LEU A 164      22.361   1.873  44.946  1.00 15.14           O
ATOM   2424  CB  LEU A 164      23.082  -0.797  43.292  1.00 12.61           C
ATOM   2425  CG  LEU A 164      23.250  -1.290  41.862  1.00 14.26           C
ATOM   2426  CD1 LEU A 164      22.732  -2.716  41.697  1.00 16.89           C
ATOM   2427  CD2 LEU A 164      22.534  -0.326  40.929  1.00 17.95           C
ATOM   2428  H   LEU A 164      25.508  -0.584  43.654  1.00 13.94           H
ATOM   2429  HA  LEU A 164      23.674   1.141  42.971  1.00 15.53           H
ATOM   2430  HB2 LEU A 164      23.383  -1.508  43.879  1.00 15.14           H
ATOM   2431  HB3 LEU A 164      22.135  -0.644  43.434  1.00 15.14           H
ATOM   2432  HG  LEU A 164      24.193  -1.284  41.634  1.00 17.12           H
ATOM   2433 HD11 LEU A 164      22.857  -2.993  40.775  1.00 20.28           H
ATOM   2434 HD12 LEU A 164      23.230  -3.302  42.289  1.00 20.28           H
ATOM   2435 HD13 LEU A 164      21.790  -2.738  41.925  1.00 20.28           H
ATOM   2436 HD21 LEU A 164      22.638  -0.635  40.015  1.00 21.55           H
ATOM   2437 HD22 LEU A 164      21.593  -0.299  41.164  1.00 21.55           H
ATOM   2438 HD23 LEU A 164      22.925   0.556  41.026  1.00 21.55           H
ATOM   2439  N   GLN A 165      23.758   0.537  46.107  1.00 15.96           N
ATOM   2440  CA  GLN A 165      23.206   0.993  47.379  1.00 17.44           C
ATOM   2441  C   GLN A 165      23.578   2.447  47.694  1.00 19.15           C
ATOM   2442  O   GLN A 165      23.103   2.995  48.706  1.00 20.06           O
ATOM   2443  CB  GLN A 165      23.619   0.023  48.494  1.00 20.14           C
ATOM   2444  CG  GLN A 165      23.157  -1.466  48.313  1.00 20.75           C
ATOM   2445  CD  GLN A 165      21.618  -1.719  48.237  1.00 20.95           C
ATOM   2446  OE1 GLN A 165      20.814  -0.973  48.783  1.00 20.43           O
ATOM   2447  NE2 GLN A 165      21.230  -2.813  47.571  1.00 25.88           N
ATOM   2448  H   GLN A 165      24.392  -0.041  46.169  1.00 19.16           H
ATOM   2449  HA  GLN A 165      22.239   0.956  47.316  1.00 20.93           H
ATOM   2450  HB2 GLN A 165      24.588   0.020  48.554  1.00 24.18           H
ATOM   2451  HB3 GLN A 165      23.246   0.342  49.331  1.00 24.18           H
ATOM   2452  HG2 GLN A 165      23.545  -1.805  47.491  1.00 24.90           H
ATOM   2453  HG3 GLN A 165      23.496  -1.982  49.062  1.00 24.90           H
ATOM   2454 HE21 GLN A 165      21.817  -3.331  47.215  1.00 31.06           H
ATOM   2455 HE22 GLN A 165      20.393  -2.999  47.500  1.00 31.06           H
ATOM   2456  N   HIS A 166      24.385   3.092  46.854  1.00 14.87           N
ATOM   2457  CA  HIS A 166      24.681   4.513  46.964  1.00 14.71           C
ATOM   2458  C   HIS A 166      23.947   5.385  45.956  1.00 15.53           C
ATOM   2459  O   HIS A 166      24.150   6.602  45.955  1.00 16.92           O
ATOM   2460  CB  HIS A 166      26.192   4.733  46.877  1.00 19.73           C
ATOM   2461  CG  HIS A 166      26.902   4.325  48.125  1.00 24.80           C
ATOM   2462  ND1 HIS A 166      27.188   3.011  48.425  1.00 30.43           N
ATOM   2463  CD2 HIS A 166      27.317   5.052  49.186  1.00 27.66           C
ATOM   2464  CE1 HIS A 166      27.779   2.951  49.606  1.00 27.57           C
ATOM   2465  NE2 HIS A 166      27.874   4.177  50.085  1.00 32.16           N
ATOM   2466  H   HIS A 166      24.784   2.712  46.194  1.00 17.86           H
ATOM   2467  HA  HIS A 166      24.403   4.808  47.845  1.00 17.66           H
ATOM   2468  HB2 HIS A 166      26.366   5.675  46.726  1.00 23.69           H
ATOM   2469  HB3 HIS A 166      26.547   4.207  46.143  1.00 23.69           H
ATOM   2470  HD2 HIS A 166      27.257   5.976  49.280  1.00 33.20           H
ATOM   2471  HE1 HIS A 166      28.083   2.177  50.023  1.00 33.10           H
ATOM   2472  HE2 HIS A 166      28.225   4.392  50.840  1.00 38.60           H
ATOM   2473  N   VAL A 167      23.093   4.806  45.103  1.00 13.05           N
ATOM   2474  CA  VAL A 167      22.295   5.598  44.167  1.00 12.18           C
ATOM   2475  C   VAL A 167      20.848   5.110  44.238  1.00 11.42           C
ATOM   2476  O   VAL A 167      20.130   5.073  43.233  1.00 11.38           O
ATOM   2477  CB  VAL A 167      22.842   5.551  42.724  1.00 12.54           C
ATOM   2478  CG1 VAL A 167      24.183   6.275  42.628  1.00 14.99           C
ATOM   2479  CG2 VAL A 167      22.940   4.089  42.222  1.00 13.54           C
ATOM   2480  H   VAL A 167      22.959   3.958  45.048  1.00 15.67           H
ATOM   2481  HA  VAL A 167      22.308   6.524  44.456  1.00 14.62           H
ATOM   2482  HB  VAL A 167      22.219   6.015  42.144  1.00 15.06           H
ATOM   2483 HG11 VAL A 167      24.501   6.229  41.713  1.00 18.00           H
ATOM   2484 HG12 VAL A 167      24.061   7.201  42.890  1.00 18.00           H
ATOM   2485 HG13 VAL A 167      24.817   5.844  43.221  1.00 18.00           H
ATOM   2486 HG21 VAL A 167      23.286   4.089  41.316  1.00 16.26           H
ATOM   2487 HG22 VAL A 167      23.538   3.595  42.805  1.00 16.26           H
ATOM   2488 HG23 VAL A 167      22.056   3.690  42.240  1.00 16.26           H
ATOM   2489  N   LYS A 168      20.425   4.729  45.446  1.00 12.27           N
ATOM   2490  CA  LYS A 168      19.121   4.108  45.641  1.00 13.01           C
ATOM   2491  C   LYS A 168      17.972   5.008  45.213  1.00 12.32           C
ATOM   2492  O   LYS A 168      16.929   4.502  44.780  1.00 13.42           O
ATOM   2493  CB  LYS A 168      18.949   3.744  47.116  1.00 13.12           C
ATOM   2494  CG  LYS A 168      19.962   2.718  47.606  1.00 18.95           C
ATOM   2495  CD  LYS A 168      19.689   2.228  49.021  1.00 19.38           C
ATOM   2496  CE  LYS A 168      18.384   1.421  49.138  1.00 19.20           C
ATOM   2497  NZ  LYS A 168      18.374   0.180  48.269  1.00 17.67           N1+
ATOM   2498  H   LYS A 168      20.880   4.821  46.170  1.00 14.73           H
ATOM   2499  HA  LYS A 168      19.077   3.291  45.120  1.00 15.62           H
ATOM   2500  HB2 LYS A 168      19.054   4.546  47.652  1.00 15.75           H
ATOM   2501  HB3 LYS A 168      18.062   3.374  47.247  1.00 15.75           H
ATOM   2502  HG2 LYS A 168      19.941   1.949  47.015  1.00 22.74           H
ATOM   2503  HG3 LYS A 168      20.845   3.119  47.595  1.00 22.74           H
ATOM   2504  HD2 LYS A 168      20.420   1.657  49.304  1.00 23.27           H
ATOM   2505  HD3 LYS A 168      19.620   2.994  49.612  1.00 23.27           H
ATOM   2506  HE2 LYS A 168      18.268   1.141  50.059  1.00 23.05           H
ATOM   2507  HE3 LYS A 168      17.641   1.982  48.866  1.00 23.05           H
ATOM   2508  HZ1 LYS A 168      17.603  -0.254  48.368  1.00 21.22           H
ATOM   2509  HZ2 LYS A 168      18.470   0.407  47.414  1.00 21.22           H
ATOM   2510  HZ3 LYS A 168      19.042  -0.360  48.502  1.00 21.22           H
ATOM   2511  N   TYR A 169      18.108   6.319  45.358  1.00 16.24           N
ATOM   2512  CA  TYR A 169      16.979   7.223  45.201  1.00 15.94           C
ATOM   2513  C   TYR A 169      17.213   8.244  44.088  1.00 15.33           C
ATOM   2514  O   TYR A 169      18.353   8.576  43.728  1.00 14.79           O
ATOM   2515  CB  TYR A 169      16.602   7.908  46.559  1.00 14.96           C
ATOM   2516  CG  TYR A 169      16.242   6.906  47.642  1.00 19.18           C
ATOM   2517  CD1 TYR A 169      17.183   6.505  48.584  1.00 18.03           C
ATOM   2518  CD2 TYR A 169      14.974   6.337  47.712  1.00 22.32           C
ATOM   2519  CE1 TYR A 169      16.890   5.571  49.561  1.00 16.02           C
ATOM   2520  CE2 TYR A 169      14.669   5.398  48.692  1.00 20.18           C
ATOM   2521  CZ  TYR A 169      15.629   5.024  49.611  1.00 22.20           C
ATOM   2522  OH  TYR A 169      15.342   4.098  50.581  1.00 23.43           O
ATOM   2523  H   TYR A 169      18.848   6.712  45.549  1.00 19.49           H
ATOM   2524  HA  TYR A 169      16.211   6.693  44.934  1.00 19.14           H
ATOM   2525  HB2 TYR A 169      17.359   8.429  46.871  1.00 17.96           H
ATOM   2526  HB3 TYR A 169      15.836   8.487  46.419  1.00 17.96           H
ATOM   2527  HD1 TYR A 169      18.039   6.867  48.549  1.00 21.65           H
ATOM   2528  HD2 TYR A 169      14.326   6.580  47.091  1.00 26.80           H
ATOM   2529  HE1 TYR A 169      17.536   5.320  50.180  1.00 19.24           H
ATOM   2530  HE2 TYR A 169      13.818   5.025  48.730  1.00 24.22           H
ATOM   2531  HH  TYR A 169      14.546   3.841  50.506  1.00 28.12           H
ATOM   2532  N   LYS A 170      16.113   8.712  43.513  1.00 16.68           N
ATOM   2533  CA  LYS A 170      16.176   9.600  42.369  1.00 15.43           C
ATOM   2534  C   LYS A 170      17.064  10.803  42.650  1.00 19.55           C
ATOM   2535  O   LYS A 170      16.939  11.453  43.691  1.00 19.66           O
ATOM   2536  CB  LYS A 170      14.775  10.090  42.025  1.00 21.46           C
ATOM   2537  CG  LYS A 170      14.775  10.985  40.813  1.00 16.26           C
ATOM   2538  CD  LYS A 170      13.370  11.328  40.367  1.00 22.94           C
ATOM   2539  CE  LYS A 170      13.403  12.254  39.195  1.00 23.68           C
ATOM   2540  NZ  LYS A 170      12.029  12.558  38.745  1.00 32.10           N1+
ATOM   2541  H   LYS A 170      15.314   8.528  43.771  1.00 20.03           H
ATOM   2542  HA  LYS A 170      16.534   9.121  41.605  1.00 18.53           H
ATOM   2543  HB2 LYS A 170      14.207   9.326  41.838  1.00 25.77           H
ATOM   2544  HB3 LYS A 170      14.421  10.594  42.774  1.00 25.77           H
ATOM   2545  HG2 LYS A 170      15.234  11.812  41.027  1.00 19.52           H
ATOM   2546  HG3 LYS A 170      15.223  10.533  40.082  1.00 19.52           H
ATOM   2547  HD2 LYS A 170      12.907  10.516  40.104  1.00 27.54           H
ATOM   2548  HD3 LYS A 170      12.898  11.767  41.092  1.00 27.54           H
ATOM   2549  HE2 LYS A 170      13.834  13.085  39.450  1.00 28.43           H
ATOM   2550  HE3 LYS A 170      13.881  11.834  38.463  1.00 28.43           H
ATOM   2551  HZ1 LYS A 170      12.052  13.110  38.047  1.00 38.53           H
ATOM   2552  HZ2 LYS A 170      11.615  11.807  38.506  1.00 38.53           H
ATOM   2553  HZ3 LYS A 170      11.572  12.944  39.404  1.00 38.53           H
ATOM   2554  N   GLY A 171      17.939  11.116  41.691  1.00 15.78           N
ATOM   2555  CA  GLY A 171      18.854  12.226  41.797  1.00 18.73           C
ATOM   2556  C   GLY A 171      20.196  11.905  42.410  1.00 17.60           C
ATOM   2557  O   GLY A 171      21.128  12.694  42.257  1.00 22.93           O
ATOM   2558  H   GLY A 171      18.014  10.680  40.954  1.00 18.94           H
ATOM   2559  HA2 GLY A 171      19.012  12.586  40.911  1.00 22.49           H
ATOM   2560  HA3 GLY A 171      18.442  12.921  42.333  1.00 22.49           H
ATOM   2561  N   GLN A 172      20.323  10.782  43.104  1.00 14.68           N
ATOM   2562  CA  GLN A 172      21.543  10.475  43.827  1.00 12.46           C
ATOM   2563  C   GLN A 172      22.638  10.040  42.859  1.00 15.74           C
ATOM   2564  O   GLN A 172      22.370   9.534  41.762  1.00 17.91           O
ATOM   2565  CB  GLN A 172      21.271   9.397  44.862  1.00 14.82           C
ATOM   2566  CG  GLN A 172      20.282   9.873  45.935  1.00 13.55           C
ATOM   2567  CD  GLN A 172      20.186   8.961  47.096  1.00 17.98           C
ATOM   2568  OE1 GLN A 172      20.195   7.747  46.963  1.00 16.71           O
ATOM   2569  NE2 GLN A 172      20.065   9.552  48.287  1.00 20.84           N
ATOM   2570  H   GLN A 172      19.713  10.180  43.172  1.00 17.62           H
ATOM   2571  HA  GLN A 172      21.848  11.270  44.291  1.00 14.96           H
ATOM   2572  HB2 GLN A 172      20.890   8.621  44.421  1.00 17.79           H
ATOM   2573  HB3 GLN A 172      22.102   9.158  45.300  1.00 17.79           H
ATOM   2574  HG2 GLN A 172      20.567  10.741  46.261  1.00 16.27           H
ATOM   2575  HG3 GLN A 172      19.399   9.943  45.538  1.00 16.27           H
ATOM   2576 HE21 GLN A 172      20.047  10.410  48.341  1.00 25.01           H
ATOM   2577 HE22 GLN A 172      20.005   9.075  49.000  1.00 25.01           H
ATOM   2578  N   GLU A 173      23.882  10.236  43.280  1.00 15.20           N
ATOM   2579  CA  GLU A 173      25.032  10.069  42.402  1.00 16.10           C
ATOM   2580  C   GLU A 173      26.168   9.424  43.173  1.00 19.01           C
ATOM   2581  O   GLU A 173      26.261   9.538  44.397  1.00 16.77           O
ATOM   2582  CB  GLU A 173      25.525  11.402  41.811  1.00 21.88           C
ATOM   2583  CG  GLU A 173      24.524  12.099  40.903  1.00 25.89           C
ATOM   2584  CD  GLU A 173      24.960  13.492  40.475  1.00 28.97           C
ATOM   2585  OE1 GLU A 173      24.292  14.074  39.594  1.00 31.12           O
ATOM   2586  OE2 GLU A 173      25.962  14.001  41.016  1.00 29.59           O1-
ATOM   2587  H   GLU A 173      24.089  10.470  44.081  1.00 18.25           H
ATOM   2588  HA  GLU A 173      24.791   9.483  41.669  1.00 19.33           H
ATOM   2589  HB2 GLU A 173      25.731  12.008  42.540  1.00 26.27           H
ATOM   2590  HB3 GLU A 173      26.326  11.233  41.291  1.00 26.27           H
ATOM   2591  HG2 GLU A 173      24.404  11.565  40.101  1.00 31.08           H
ATOM   2592  HG3 GLU A 173      23.679  12.182  41.373  1.00 31.08           H
ATOM   2593  N   ALA A 174      27.020   8.710  42.439  1.00 16.20           N
ATOM   2594  CA  ALA A 174      28.198   8.077  43.010  1.00 14.46           C
ATOM   2595  C   ALA A 174      29.279   8.078  41.945  1.00 15.93           C
ATOM   2596  O   ALA A 174      29.010   8.264  40.760  1.00 15.68           O
ATOM   2597  CB  ALA A 174      27.928   6.649  43.496  1.00 17.27           C
ATOM   2598  H   ALA A 174      26.932   8.578  41.594  1.00 19.45           H
ATOM   2599  HA  ALA A 174      28.511   8.602  43.763  1.00 17.36           H
ATOM   2600  HB1 ALA A 174      28.746   6.281  43.864  1.00 20.74           H
ATOM   2601  HB2 ALA A 174      27.239   6.674  44.179  1.00 20.74           H
ATOM   2602  HB3 ALA A 174      27.631   6.111  42.745  1.00 20.74           H
ATOM   2603  N   PHE A 175      30.512   7.896  42.377  1.00 14.11           N
ATOM   2604  CA  PHE A 175      31.644   7.871  41.460  1.00 12.96           C
ATOM   2605  C   PHE A 175      32.165   6.453  41.300  1.00 12.09           C
ATOM   2606  O   PHE A 175      32.419   5.745  42.288  1.00 13.90           O
ATOM   2607  CB  PHE A 175      32.757   8.796  41.942  1.00 11.37           C
ATOM   2608  CG  PHE A 175      32.365  10.226  41.924  1.00 13.14           C
ATOM   2609  CD1 PHE A 175      31.801  10.811  43.050  1.00 19.31           C
ATOM   2610  CD2 PHE A 175      32.489  10.972  40.773  1.00 17.29           C
ATOM   2611  CE1 PHE A 175      31.403  12.128  43.033  1.00 23.66           C
ATOM   2612  CE2 PHE A 175      32.101  12.298  40.754  1.00 20.09           C
ATOM   2613  CZ  PHE A 175      31.566  12.879  41.888  1.00 24.82           C
ATOM   2614  H   PHE A 175      30.726   7.784  43.203  1.00 16.94           H
ATOM   2615  HA  PHE A 175      31.351   8.183  40.590  1.00 15.56           H
ATOM   2616  HB2 PHE A 175      32.990   8.561  42.854  1.00 13.65           H
ATOM   2617  HB3 PHE A 175      33.528   8.689  41.365  1.00 13.65           H
ATOM   2618  HD1 PHE A 175      31.700  10.310  43.827  1.00 23.18           H
ATOM   2619  HD2 PHE A 175      32.859  10.588  40.011  1.00 20.75           H
ATOM   2620  HE1 PHE A 175      31.044  12.517  43.798  1.00 28.40           H
ATOM   2621  HE2 PHE A 175      32.203  12.801  39.978  1.00 24.12           H
ATOM   2622  HZ  PHE A 175      31.297  13.769  41.872  1.00 29.80           H
ATOM   2623  N   VAL A 176      32.340   6.044  40.049  1.00 11.72           N
ATOM   2624  CA  VAL A 176      32.850   4.726  39.694  1.00 10.81           C
ATOM   2625  C   VAL A 176      34.224   4.909  39.053  1.00 10.88           C
ATOM   2626  O   VAL A 176      34.329   5.588  38.028  1.00 10.14           O
ATOM   2627  CB  VAL A 176      31.897   4.018  38.722  1.00 11.13           C
ATOM   2628  CG1 VAL A 176      32.464   2.658  38.291  1.00 13.20           C
ATOM   2629  CG2 VAL A 176      30.526   3.852  39.364  1.00 15.03           C
ATOM   2630  H   VAL A 176      32.163   6.531  39.363  1.00 14.07           H
ATOM   2631  HA  VAL A 176      32.945   4.182  40.492  1.00 12.99           H
ATOM   2632  HB  VAL A 176      31.792   4.565  37.928  1.00 13.36           H
ATOM   2633 HG11 VAL A 176      31.841   2.237  37.678  1.00 15.85           H
ATOM   2634 HG12 VAL A 176      33.318   2.798  37.852  1.00 15.85           H
ATOM   2635 HG13 VAL A 176      32.583   2.103  39.077  1.00 15.85           H
ATOM   2636 HG21 VAL A 176      29.937   3.404  38.738  1.00 18.04           H
ATOM   2637 HG22 VAL A 176      30.618   3.320  40.171  1.00 18.04           H
ATOM   2638 HG23 VAL A 176      30.172   4.728  39.584  1.00 18.04           H
ATOM   2639  N   PRO A 177      35.283   4.301  39.582  1.00 10.22           N
ATOM   2640  CA  PRO A 177      36.585   4.413  38.922  1.00 10.71           C
ATOM   2641  C   PRO A 177      36.523   3.735  37.563  1.00 11.49           C
ATOM   2642  O   PRO A 177      35.838   2.719  37.390  1.00  9.99           O
ATOM   2643  CB  PRO A 177      37.521   3.654  39.854  1.00 11.64           C
ATOM   2644  CG  PRO A 177      36.814   3.682  41.214  1.00 14.33           C
ATOM   2645  CD  PRO A 177      35.362   3.577  40.863  1.00 10.80           C
ATOM   2646  HA  PRO A 177      36.864   5.338  38.834  1.00 12.86           H
ATOM   2647  HB2 PRO A 177      37.629   2.742  39.540  1.00 13.97           H
ATOM   2648  HB3 PRO A 177      38.377   4.107  39.901  1.00 13.97           H
ATOM   2649  HG2 PRO A 177      37.097   2.924  41.750  1.00 17.20           H
ATOM   2650  HG3 PRO A 177      37.001   4.519  41.668  1.00 17.20           H
ATOM   2651  HD2 PRO A 177      35.107   2.649  40.745  1.00 12.97           H
ATOM   2652  HD3 PRO A 177      34.817   4.016  41.535  1.00 12.97           H
ATOM   2653  N   GLY A 178      37.278   4.281  36.605  1.00 10.07           N
ATOM   2654  CA  GLY A 178      37.318   3.666  35.288  1.00  9.37           C
ATOM   2655  C   GLY A 178      37.684   2.197  35.327  1.00  9.93           C
ATOM   2656  O   GLY A 178      38.528   1.746  36.108  1.00  9.69           O
ATOM   2657  H   GLY A 178      37.761   4.987  36.692  1.00 12.10           H
ATOM   2658  HA2 GLY A 178      36.449   3.752  34.867  1.00 11.25           H
ATOM   2659  HA3 GLY A 178      37.971   4.128  34.739  1.00 11.25           H
ATOM   2660  N   PHE A 179      37.024   1.438  34.447  1.00  9.72           N
ATOM   2661  CA  PHE A 179      37.357   0.052  34.192  1.00 10.23           C
ATOM   2662  C   PHE A 179      37.130  -0.207  32.714  1.00  8.28           C
ATOM   2663  O   PHE A 179      36.681   0.675  31.974  1.00  9.77           O
ATOM   2664  CB  PHE A 179      36.553  -0.904  35.093  1.00 10.22           C
ATOM   2665  CG  PHE A 179      35.082  -0.939  34.812  1.00 12.24           C
ATOM   2666  CD1 PHE A 179      34.538  -1.969  34.049  1.00 12.43           C
ATOM   2667  CD2 PHE A 179      34.234   0.027  35.313  1.00  9.74           C
ATOM   2668  CE1 PHE A 179      33.163  -2.002  33.787  1.00 12.75           C
ATOM   2669  CE2 PHE A 179      32.861  -0.009  35.053  1.00 10.90           C
ATOM   2670  CZ  PHE A 179      32.340  -1.037  34.297  1.00 11.51           C
ATOM   2671  H   PHE A 179      36.362   1.721  33.978  1.00 11.67           H
ATOM   2672  HA  PHE A 179      38.299  -0.085  34.377  1.00 12.28           H
ATOM   2673  HB2 PHE A 179      36.897  -1.803  34.975  1.00 12.27           H
ATOM   2674  HB3 PHE A 179      36.670  -0.629  36.016  1.00 12.27           H
ATOM   2675  HD1 PHE A 179      35.092  -2.631  33.702  1.00 14.93           H
ATOM   2676  HD2 PHE A 179      34.583   0.719  35.828  1.00 11.70           H
ATOM   2677  HE1 PHE A 179      32.806  -2.692  33.276  1.00 15.30           H
ATOM   2678  HE2 PHE A 179      32.301   0.649  35.396  1.00 13.09           H
ATOM   2679  HZ  PHE A 179      31.428  -1.065  34.118  1.00 13.83           H
ATOM   2680  N   ASN A 180      37.474  -1.417  32.285  1.00 10.78           N
ATOM   2681  CA  ASN A 180      37.368  -1.768  30.868  1.00 10.49           C
ATOM   2682  C   ASN A 180      35.926  -2.141  30.517  1.00  8.97           C
ATOM   2683  O   ASN A 180      35.461  -3.244  30.819  1.00  9.44           O
ATOM   2684  CB  ASN A 180      38.332  -2.891  30.527  1.00 10.62           C
ATOM   2685  CG  ASN A 180      38.354  -3.192  29.059  1.00 13.11           C
ATOM   2686  OD1 ASN A 180      37.787  -2.449  28.244  1.00 11.52           O
ATOM   2687  ND2 ASN A 180      39.025  -4.275  28.706  1.00 17.79           N
ATOM   2688  H   ASN A 180      37.769  -2.050  32.787  1.00 12.94           H
ATOM   2689  HA  ASN A 180      37.612  -0.995  30.336  1.00 12.59           H
ATOM   2690  HB2 ASN A 180      39.228  -2.634  30.795  1.00 12.75           H
ATOM   2691  HB3 ASN A 180      38.062  -3.696  30.996  1.00 12.75           H
ATOM   2692 HD21 ASN A 180      39.073  -4.499  27.877  1.00 21.35           H
ATOM   2693 HD22 ASN A 180      39.413  -4.755  29.304  1.00 21.35           H
ATOM   2694  N   ILE A 181      35.222  -1.198  29.885  1.00  8.88           N
ATOM   2695  CA  ILE A 181      33.834  -1.396  29.471  1.00  8.65           C
ATOM   2696  C   ILE A 181      33.682  -2.591  28.538  1.00  8.59           C
ATOM   2697  O   ILE A 181      32.602  -3.186  28.473  1.00  8.65           O
ATOM   2698  CB  ILE A 181      33.270  -0.091  28.850  1.00  8.22           C
ATOM   2699  CG1 ILE A 181      33.400   1.076  29.818  1.00  9.78           C
ATOM   2700  CG2 ILE A 181      31.804  -0.272  28.431  1.00 10.54           C
ATOM   2701  CD1 ILE A 181      32.746   0.855  31.186  1.00 11.61           C
ATOM   2702  H   ILE A 181      35.534  -0.422  29.682  1.00 10.67           H
ATOM   2703  HA  ILE A 181      33.307  -1.585  30.264  1.00 10.38           H
ATOM   2704  HB  ILE A 181      33.789   0.115  28.056  1.00  9.87           H
ATOM   2705 HG12 ILE A 181      34.342   1.249  29.969  1.00 11.74           H
ATOM   2706 HG13 ILE A 181      32.985   1.856  29.419  1.00 11.74           H
ATOM   2707 HG21 ILE A 181      31.481   0.559  28.047  1.00 12.66           H
ATOM   2708 HG22 ILE A 181      31.749  -0.984  27.775  1.00 12.66           H
ATOM   2709 HG23 ILE A 181      31.279  -0.501  29.214  1.00 12.66           H
ATOM   2710 HD11 ILE A 181      32.880   1.646  31.731  1.00 13.95           H
ATOM   2711 HD12 ILE A 181      31.798   0.695  31.060  1.00 13.95           H
ATOM   2712 HD13 ILE A 181      33.158   0.086  31.611  1.00 13.95           H
ATOM   2713  N   GLU A 182      34.725  -2.945  27.787  1.00  9.66           N
ATOM   2714  CA  GLU A 182      34.630  -4.119  26.921  1.00  9.92           C
ATOM   2715  C   GLU A 182      34.352  -5.385  27.702  1.00  9.21           C
ATOM   2716  O   GLU A 182      33.795  -6.337  27.142  1.00 10.75           O
ATOM   2717  CB  GLU A 182      35.882  -4.274  26.060  1.00 13.39           C
ATOM   2718  CG  GLU A 182      35.678  -5.183  24.866  1.00 19.82           C
ATOM   2719  CD  GLU A 182      36.738  -4.976  23.770  1.00 23.56           C
ATOM   2720  OE1 GLU A 182      37.700  -4.204  23.972  1.00 18.82           O
ATOM   2721  OE2 GLU A 182      36.588  -5.588  22.691  1.00 26.21           O1-
ATOM   2722  H   GLU A 182      35.480  -2.535  27.760  1.00 11.60           H
ATOM   2723  HA  GLU A 182      33.883  -3.988  26.317  1.00 11.91           H
ATOM   2724  HB2 GLU A 182      36.146  -3.401  25.729  1.00 16.08           H
ATOM   2725  HB3 GLU A 182      36.593  -4.649  26.603  1.00 16.08           H
ATOM   2726  HG2 GLU A 182      35.728  -6.106  25.161  1.00 23.79           H
ATOM   2727  HG3 GLU A 182      34.807  -5.005  24.479  1.00 23.79           H
ATOM   2728  N   GLU A 183      34.686  -5.412  28.994  1.00  8.69           N
ATOM   2729  CA  GLU A 183      34.371  -6.538  29.855  1.00  9.82           C
ATOM   2730  C   GLU A 183      32.877  -6.728  30.057  1.00 10.26           C
ATOM   2731  O   GLU A 183      32.477  -7.788  30.537  1.00 12.03           O
ATOM   2732  CB  GLU A 183      35.002  -6.344  31.238  1.00 11.79           C
ATOM   2733  CG  GLU A 183      36.535  -6.404  31.303  1.00 14.85           C
ATOM   2734  CD  GLU A 183      37.112  -5.941  32.662  1.00 16.55           C
ATOM   2735  OE1 GLU A 183      36.361  -5.848  33.676  1.00 18.50           O
ATOM   2736  OE2 GLU A 183      38.320  -5.643  32.711  1.00 16.17           O1-
ATOM   2737  H   GLU A 183      35.103  -4.776  29.396  1.00 10.44           H
ATOM   2738  HA  GLU A 183      34.732  -7.350  29.466  1.00 11.79           H
ATOM   2739  HB2 GLU A 183      34.733  -5.475  31.575  1.00 14.16           H
ATOM   2740  HB3 GLU A 183      34.661  -7.035  31.827  1.00 14.16           H
ATOM   2741  HG2 GLU A 183      36.820  -7.319  31.155  1.00 17.83           H
ATOM   2742  HG3 GLU A 183      36.901  -5.829  30.613  1.00 17.83           H
ATOM   2743  N   LEU A 184      32.048  -5.739  29.719  1.00  7.70           N
ATOM   2744  CA  LEU A 184      30.599  -5.889  29.812  1.00  7.18           C
ATOM   2745  C   LEU A 184      30.000  -6.511  28.547  1.00 10.36           C
ATOM   2746  O   LEU A 184      28.808  -6.860  28.527  1.00  8.87           O
ATOM   2747  CB  LEU A 184      29.943  -4.521  30.062  1.00  9.26           C
ATOM   2748  CG  LEU A 184      30.460  -3.717  31.258  1.00  7.70           C
ATOM   2749  CD1 LEU A 184      29.715  -2.391  31.361  1.00  8.52           C
ATOM   2750  CD2 LEU A 184      30.290  -4.502  32.541  1.00  8.42           C
ATOM   2751  H   LEU A 184      32.302  -4.970  29.433  1.00  9.25           H
ATOM   2752  HA  LEU A 184      30.386  -6.467  30.561  1.00  8.62           H
ATOM   2753  HB2 LEU A 184      30.073  -3.974  29.271  1.00 11.13           H
ATOM   2754  HB3 LEU A 184      28.993  -4.662  30.201  1.00 11.13           H
ATOM   2755  HG  LEU A 184      31.404  -3.529  31.137  1.00  9.25           H
ATOM   2756 HD11 LEU A 184      30.055  -1.896  32.122  1.00 10.23           H
ATOM   2757 HD12 LEU A 184      29.858  -1.885  30.546  1.00 10.23           H
ATOM   2758 HD13 LEU A 184      28.768  -2.569  31.477  1.00 10.23           H
ATOM   2759 HD21 LEU A 184      30.625  -3.973  33.282  1.00 10.11           H
ATOM   2760 HD22 LEU A 184      29.349  -4.695  32.670  1.00 10.11           H
ATOM   2761 HD23 LEU A 184      30.792  -5.330  32.472  1.00 10.11           H
ATOM   2762  N   LEU A 185      30.805  -6.674  27.510  1.00  9.64           N
ATOM   2763  CA  LEU A 185      30.300  -7.224  26.264  1.00  8.45           C
ATOM   2764  C   LEU A 185      30.395  -8.740  26.286  1.00  8.39           C
ATOM   2765  O   LEU A 185      31.266  -9.296  26.951  1.00 10.63           O
ATOM   2766  CB  LEU A 185      31.137  -6.700  25.102  1.00 10.82           C
ATOM   2767  CG  LEU A 185      31.165  -5.168  24.964  1.00 10.17           C
ATOM   2768  CD1 LEU A 185      31.919  -4.736  23.686  1.00 11.88           C
ATOM   2769  CD2 LEU A 185      29.797  -4.532  24.948  1.00 12.70           C
ATOM   2770  H   LEU A 185      31.642  -6.477  27.501  1.00 11.57           H
ATOM   2771  HA  LEU A 185      29.375  -6.964  26.133  1.00 10.15           H
ATOM   2772  HB2 LEU A 185      32.052  -7.000  25.221  1.00 13.00           H
ATOM   2773  HB3 LEU A 185      30.780  -7.062  24.276  1.00 13.00           H
ATOM   2774  HG  LEU A 185      31.647  -4.802  25.722  1.00 12.21           H
ATOM   2775 HD11 LEU A 185      31.917  -3.768  23.631  1.00 14.27           H
ATOM   2776 HD12 LEU A 185      32.831  -5.064  23.731  1.00 14.27           H
ATOM   2777 HD13 LEU A 185      31.470  -5.113  22.913  1.00 14.27           H
ATOM   2778 HD21 LEU A 185      29.897  -3.571  24.858  1.00 15.25           H
ATOM   2779 HD22 LEU A 185      29.295  -4.884  24.196  1.00 15.25           H
ATOM   2780 HD23 LEU A 185      29.342  -4.742  25.778  1.00 15.25           H
ATOM   2781  N   PRO A 186      29.545  -9.411  25.514  1.00  7.74           N
ATOM   2782  CA  PRO A 186      29.512 -10.874  25.511  1.00  9.50           C
ATOM   2783  C   PRO A 186      30.583 -11.460  24.608  1.00 13.57           C
ATOM   2784  O   PRO A 186      31.332 -10.751  23.942  1.00 12.43           O
ATOM   2785  CB  PRO A 186      28.132 -11.166  24.922  1.00 11.56           C
ATOM   2786  CG  PRO A 186      27.910 -10.021  23.980  1.00  8.32           C
ATOM   2787  CD  PRO A 186      28.496  -8.824  24.668  1.00  9.06           C
ATOM   2788  HA  PRO A 186      29.583 -11.235  26.408  1.00 11.41           H
ATOM   2789  HB2 PRO A 186      28.146 -12.011  24.445  1.00 13.88           H
ATOM   2790  HB3 PRO A 186      27.465 -11.172  25.626  1.00 13.88           H
ATOM   2791  HG2 PRO A 186      28.368 -10.193  23.143  1.00 10.00           H
ATOM   2792  HG3 PRO A 186      26.959  -9.899  23.832  1.00 10.00           H
ATOM   2793  HD2 PRO A 186      28.884  -8.215  24.020  1.00 10.88           H
ATOM   2794  HD3 PRO A 186      27.826  -8.384  25.214  1.00 10.88           H
ATOM   2795  N   GLU A 187      30.611 -12.791  24.587  1.00 12.92           N
ATOM   2796  CA  GLU A 187      31.475 -13.502  23.656  1.00 13.13           C
ATOM   2797  C   GLU A 187      31.035 -13.261  22.220  1.00 15.87           C
ATOM   2798  O   GLU A 187      29.854 -13.039  21.936  1.00 14.09           O
ATOM   2799  CB  GLU A 187      31.454 -14.998  23.960  1.00 18.83           C
ATOM   2800  CG  GLU A 187      32.063 -15.320  25.303  1.00 26.62           C
ATOM   2801  CD  GLU A 187      32.235 -16.807  25.524  1.00 42.22           C
ATOM   2802  OE1 GLU A 187      31.221 -17.539  25.481  1.00 45.39           O
ATOM   2803  OE2 GLU A 187      33.387 -17.244  25.732  1.00 47.03           O1-
ATOM   2804  H   GLU A 187      30.142 -13.300  25.097  1.00 15.52           H
ATOM   2805  HA  GLU A 187      32.386 -13.182  23.755  1.00 15.77           H
ATOM   2806  HB2 GLU A 187      30.535 -15.308  23.964  1.00 22.60           H
ATOM   2807  HB3 GLU A 187      31.961 -15.468  23.279  1.00 22.60           H
ATOM   2808  HG2 GLU A 187      32.938 -14.905  25.361  1.00 31.95           H
ATOM   2809  HG3 GLU A 187      31.485 -14.978  26.003  1.00 31.95           H
ATOM   2810  N   ARG A 187A     32.012 -13.284  21.315  1.00 14.78           N
ATOM   2811  CA  ARG A 187A     31.776 -13.207  19.879  1.00 14.78           C
ATOM   2812  C   ARG A 187A     30.929 -11.993  19.506  1.00 12.25           C
ATOM   2813  O   ARG A 187A     29.871 -12.095  18.867  1.00 12.81           O
ATOM   2814  CB  ARG A 187A     31.188 -14.517  19.361  1.00 16.05           C
ATOM   2815  CG  ARG A 187A     32.178 -15.662  19.502  1.00 19.63           C
ATOM   2816  CD  ARG A 187A     31.682 -16.966  18.902  1.00 21.46           C
ATOM   2817  NE  ARG A 187A     30.537 -17.506  19.618  1.00 26.30           N
ATOM   2818  CZ  ARG A 187A     30.601 -18.054  20.827  1.00 29.52           C
ATOM   2819  NH1 ARG A 187A     29.502 -18.517  21.401  1.00 34.84           N
ATOM   2820  NH2 ARG A 187A     31.762 -18.112  21.474  1.00 31.04           N1+
ATOM   2821  H   ARG A 187A     32.846 -13.346  21.518  1.00 17.75           H
ATOM   2822  HA  ARG A 187A     32.635 -13.094  19.443  1.00 17.75           H
ATOM   2823  HB2 ARG A 187A     30.393 -14.736  19.872  1.00 19.26           H
ATOM   2824  HB3 ARG A 187A     30.967 -14.420  18.421  1.00 19.26           H
ATOM   2825  HG2 ARG A 187A     33.003 -15.421  19.052  1.00 23.57           H
ATOM   2826  HG3 ARG A 187A     32.349 -15.814  20.445  1.00 23.57           H
ATOM   2827  HD2 ARG A 187A     31.415 -16.810  17.982  1.00 25.76           H
ATOM   2828  HD3 ARG A 187A     32.395 -17.622  18.935  1.00 25.76           H
ATOM   2829  HE  ARG A 187A     29.768 -17.469  19.234  1.00 31.57           H
ATOM   2830 HH11 ARG A 187A     28.750 -18.476  20.985  1.00 41.81           H
ATOM   2831 HH12 ARG A 187A     29.541 -18.867  22.185  1.00 41.81           H
ATOM   2832 HH21 ARG A 187A     32.477 -17.809  21.103  1.00 37.26           H
ATOM   2833 HH22 ARG A 187A     31.801 -18.463  22.258  1.00 37.26           H
ATOM   2834  N   THR A 188      31.427 -10.813  19.890  1.00 11.09           N
ATOM   2835  CA  THR A 188      30.744  -9.590  19.514  1.00 10.44           C
ATOM   2836  C   THR A 188      30.617  -9.402  18.005  1.00 11.69           C
ATOM   2837  O   THR A 188      29.828  -8.560  17.572  1.00 12.25           O
ATOM   2838  CB  THR A 188      31.430  -8.356  20.105  1.00 11.81           C
ATOM   2839  OG1 THR A 188      32.835  -8.381  19.819  1.00 13.11           O
ATOM   2840  CG2 THR A 188      31.216  -8.272  21.609  1.00 17.34           C
ATOM   2841  H   THR A 188      32.142 -10.703  20.356  1.00 13.32           H
ATOM   2842  HA  THR A 188      29.845  -9.622  19.877  1.00 12.54           H
ATOM   2843  HB  THR A 188      31.043  -7.562  19.705  1.00 14.18           H
ATOM   2844  HG1 THR A 188      33.207  -7.702  20.145  1.00 15.74           H
ATOM   2845 HG21 THR A 188      31.657  -7.484  21.963  1.00 20.82           H
ATOM   2846 HG22 THR A 188      30.267  -8.218  21.806  1.00 20.82           H
ATOM   2847 HG23 THR A 188      31.582  -9.060  22.040  1.00 20.82           H
ATOM   2848  N   ALA A 189      31.405 -10.119  17.194  1.00 10.81           N
ATOM   2849  CA  ALA A 189      31.208 -10.064  15.757  1.00 12.32           C
ATOM   2850  C   ALA A 189      29.818 -10.520  15.342  1.00 10.88           C
ATOM   2851  O   ALA A 189      29.389 -10.188  14.230  1.00 11.97           O
ATOM   2852  CB  ALA A 189      32.282 -10.897  15.067  1.00 13.98           C
ATOM   2853  H   ALA A 189      32.045 -10.632  17.452  1.00 12.98           H
ATOM   2854  HA  ALA A 189      31.315  -9.145  15.465  1.00 14.79           H
ATOM   2855  HB1 ALA A 189      32.145 -10.856  14.108  1.00 16.79           H
ATOM   2856  HB2 ALA A 189      33.154 -10.537  15.293  1.00 16.79           H
ATOM   2857  HB3 ALA A 189      32.213 -11.815  15.373  1.00 16.79           H
ATOM   2858  N   GLU A 190      29.102 -11.218  16.212  1.00 11.63           N
ATOM   2859  CA  GLU A 190      27.792 -11.782  15.911  1.00 10.00           C
ATOM   2860  C   GLU A 190      26.723 -10.915  16.560  1.00  9.03           C
ATOM   2861  O   GLU A 190      26.655 -10.827  17.800  1.00  8.20           O
ATOM   2862  CB  GLU A 190      27.714 -13.201  16.450  1.00 11.58           C
ATOM   2863  CG  GLU A 190      28.773 -14.114  15.817  1.00 13.25           C
ATOM   2864  CD  GLU A 190      28.719 -15.534  16.318  1.00 22.82           C
ATOM   2865  OE1 GLU A 190      27.699 -15.955  16.880  1.00 23.13           O
ATOM   2866  OE2 GLU A 190      29.723 -16.260  16.143  1.00 24.99           O1-
ATOM   2867  H   GLU A 190      29.365 -11.385  17.013  1.00 13.97           H
ATOM   2868  HA  GLU A 190      27.649 -11.799  14.951  1.00 12.01           H
ATOM   2869  HB2 GLU A 190      27.861 -13.186  17.409  1.00 13.91           H
ATOM   2870  HB3 GLU A 190      26.839 -13.570  16.251  1.00 13.91           H
ATOM   2871  HG2 GLU A 190      28.638 -14.132  14.857  1.00 15.91           H
ATOM   2872  HG3 GLU A 190      29.653 -13.761  16.020  1.00 15.91           H
ATOM   2873  N   TYR A 191      25.897 -10.304  15.718  1.00  8.83           N
ATOM   2874  CA  TYR A 191      24.939  -9.310  16.180  1.00  8.97           C
ATOM   2875  C   TYR A 191      23.767  -9.188  15.221  1.00  9.50           C
ATOM   2876  O   TYR A 191      23.830  -9.604  14.062  1.00 10.03           O
ATOM   2877  CB  TYR A 191      25.604  -7.956  16.402  1.00  9.62           C
ATOM   2878  CG  TYR A 191      26.307  -7.386  15.180  1.00  7.55           C
ATOM   2879  CD1 TYR A 191      25.592  -6.703  14.198  1.00  9.97           C
ATOM   2880  CD2 TYR A 191      27.670  -7.482  15.046  1.00 10.73           C
ATOM   2881  CE1 TYR A 191      26.231  -6.159  13.095  1.00 10.47           C
ATOM   2882  CE2 TYR A 191      28.309  -6.953  13.961  1.00 11.02           C
ATOM   2883  CZ  TYR A 191      27.588  -6.304  12.983  1.00  9.65           C
ATOM   2884  OH  TYR A 191      28.193  -5.759  11.877  1.00 13.09           O
ATOM   2885  H   TYR A 191      25.872 -10.448  14.870  1.00 10.61           H
ATOM   2886  HA  TYR A 191      24.585  -9.602  17.035  1.00 10.78           H
ATOM   2887  HB2 TYR A 191      24.925  -7.318  16.674  1.00 11.56           H
ATOM   2888  HB3 TYR A 191      26.265  -8.047  17.106  1.00 11.56           H
ATOM   2889  HD1 TYR A 191      24.669  -6.620  14.279  1.00 11.97           H
ATOM   2890  HD2 TYR A 191      28.164  -7.928  15.696  1.00 12.88           H
ATOM   2891  HE1 TYR A 191      25.745  -5.720  12.435  1.00 12.57           H
ATOM   2892  HE2 TYR A 191      29.231  -7.041  13.876  1.00 13.24           H
ATOM   2893  HH  TYR A 191      29.020  -5.901  11.902  1.00 15.71           H
ATOM   2894  N   TYR A 192      22.694  -8.616  15.751  1.00  8.76           N
ATOM   2895  CA  TYR A 192      21.522  -8.160  15.021  1.00  7.28           C
ATOM   2896  C   TYR A 192      21.640  -6.655  14.780  1.00  8.66           C
ATOM   2897  O   TYR A 192      22.092  -5.919  15.654  1.00  9.46           O
ATOM   2898  CB  TYR A 192      20.257  -8.399  15.864  1.00  7.61           C
ATOM   2899  CG  TYR A 192      20.011  -9.801  16.397  1.00  8.51           C
ATOM   2900  CD1 TYR A 192      20.495 -10.185  17.643  1.00  7.60           C
ATOM   2901  CD2 TYR A 192      19.227 -10.716  15.708  1.00  9.10           C
ATOM   2902  CE1 TYR A 192      20.228 -11.434  18.176  1.00  8.12           C
ATOM   2903  CE2 TYR A 192      18.984 -11.951  16.208  1.00  9.04           C
ATOM   2904  CZ  TYR A 192      19.459 -12.327  17.440  1.00  9.03           C
ATOM   2905  OH  TYR A 192      19.188 -13.592  17.918  1.00 11.15           O
ATOM   2906  H   TYR A 192      22.621  -8.473  16.595  1.00 10.52           H
ATOM   2907  HA  TYR A 192      21.443  -8.624  14.172  1.00  8.75           H
ATOM   2908  HB2 TYR A 192      20.296  -7.808  16.632  1.00  9.14           H
ATOM   2909  HB3 TYR A 192      19.488  -8.163  15.322  1.00  9.14           H
ATOM   2910  HD1 TYR A 192      21.000  -9.581  18.138  1.00  9.12           H
ATOM   2911  HD2 TYR A 192      18.884 -10.486  14.875  1.00 10.93           H
ATOM   2912  HE1 TYR A 192      20.573 -11.678  19.004  1.00  9.75           H
ATOM   2913  HE2 TYR A 192      18.463 -12.546  15.719  1.00 10.86           H
ATOM   2914  HH  TYR A 192      18.715 -14.013  17.365  1.00 13.39           H
ATOM   2915  N   ARG A 193      21.193  -6.191  13.617  1.00  8.80           N
ATOM   2916  CA  ARG A 193      21.316  -4.790  13.243  1.00  8.58           C
ATOM   2917  C   ARG A 193      20.018  -4.309  12.617  1.00 10.70           C
ATOM   2918  O   ARG A 193      19.504  -4.949  11.690  1.00 10.61           O
ATOM   2919  CB  ARG A 193      22.440  -4.688  12.205  1.00 10.56           C
ATOM   2920  CG  ARG A 193      22.586  -3.361  11.497  1.00 13.45           C
ATOM   2921  CD  ARG A 193      22.935  -2.219  12.404  1.00 13.39           C
ATOM   2922  NE  ARG A 193      24.122  -2.443  13.234  1.00 13.56           N
ATOM   2923  CZ  ARG A 193      25.376  -2.470  12.792  1.00 12.06           C
ATOM   2924  NH1 ARG A 193      26.382  -2.659  13.634  1.00 13.45           N
ATOM   2925  NH2 ARG A 193      25.639  -2.313  11.491  1.00 18.23           N1+
ATOM   2926  H   ARG A 193      20.810  -6.676  13.020  1.00 10.57           H
ATOM   2927  HA  ARG A 193      21.532  -4.245  14.016  1.00 10.30           H
ATOM   2928  HB2 ARG A 193      23.283  -4.869  12.650  1.00 12.68           H
ATOM   2929  HB3 ARG A 193      22.286  -5.361  11.524  1.00 12.68           H
ATOM   2930  HG2 ARG A 193      23.289  -3.437  10.833  1.00 16.14           H
ATOM   2931  HG3 ARG A 193      21.746  -3.146  11.061  1.00 16.14           H
ATOM   2932  HD2 ARG A 193      23.099  -1.431  11.862  1.00 16.07           H
ATOM   2933  HD3 ARG A 193      22.187  -2.056  12.999  1.00 16.07           H
ATOM   2934  HE  ARG A 193      23.997  -2.566  14.076  1.00 16.28           H
ATOM   2935 HH11 ARG A 193      26.226  -2.767  14.473  1.00 16.15           H
ATOM   2936 HH12 ARG A 193      27.189  -2.686  13.339  1.00 16.15           H
ATOM   2937 HH21 ARG A 193      24.996  -2.184  10.934  1.00 21.88           H
ATOM   2938 HH22 ARG A 193      26.452  -2.335  11.211  1.00 21.88           H
ATOM   2939  N   TYR A 194      19.512  -3.174  13.090  1.00  9.32           N
ATOM   2940  CA  TYR A 194      18.341  -2.553  12.487  1.00  8.36           C
ATOM   2941  C   TYR A 194      18.275  -1.082  12.888  1.00  9.75           C
ATOM   2942  O   TYR A 194      18.891  -0.645  13.876  1.00 10.07           O
ATOM   2943  CB  TYR A 194      17.058  -3.308  12.858  1.00  8.18           C
ATOM   2944  CG  TYR A 194      16.543  -3.044  14.262  1.00  7.88           C
ATOM   2945  CD1 TYR A 194      15.475  -2.179  14.468  1.00  8.63           C
ATOM   2946  CD2 TYR A 194      17.138  -3.629  15.364  1.00  8.07           C
ATOM   2947  CE1 TYR A 194      15.003  -1.899  15.727  1.00  8.43           C
ATOM   2948  CE2 TYR A 194      16.660  -3.394  16.650  1.00  8.35           C
ATOM   2949  CZ  TYR A 194      15.590  -2.514  16.820  1.00  8.86           C
ATOM   2950  OH  TYR A 194      15.097  -2.191  18.050  1.00  8.22           O
ATOM   2951  H   TYR A 194      19.831  -2.742  13.762  1.00 11.20           H
ATOM   2952  HA  TYR A 194      18.433  -2.590  11.522  1.00 10.04           H
ATOM   2953  HB2 TYR A 194      16.358  -3.051  12.238  1.00  9.83           H
ATOM   2954  HB3 TYR A 194      17.227  -4.260  12.783  1.00  9.83           H
ATOM   2955  HD1 TYR A 194      15.079  -1.767  13.734  1.00 10.37           H
ATOM   2956  HD2 TYR A 194      17.847  -4.218  15.242  1.00  9.69           H
ATOM   2957  HE1 TYR A 194      14.286  -1.318  15.842  1.00 10.12           H
ATOM   2958  HE2 TYR A 194      17.070  -3.788  17.386  1.00 10.03           H
ATOM   2959  HH  TYR A 194      15.514  -2.611  18.646  1.00  9.87           H
ATOM   2960  N   ARG A 195      17.506  -0.324  12.116  1.00  9.53           N
ATOM   2961  CA  ARG A 195      17.275   1.087  12.385  1.00  9.73           C
ATOM   2962  C   ARG A 195      16.041   1.221  13.264  1.00 10.62           C
ATOM   2963  O   ARG A 195      14.971   0.699  12.933  1.00 10.16           O
ATOM   2964  CB  ARG A 195      17.025   1.845  11.080  1.00 12.75           C
ATOM   2965  CG  ARG A 195      18.259   2.079  10.227  1.00 17.43           C
ATOM   2966  CD  ARG A 195      17.892   2.953   8.993  1.00 27.06           C
ATOM   2967  NE  ARG A 195      18.997   3.100   8.042  1.00 38.12           N
ATOM   2968  CZ  ARG A 195      18.876   3.536   6.784  1.00 42.45           C
ATOM   2969  NH1 ARG A 195      17.683   3.874   6.289  1.00 40.28           N
ATOM   2970  NH2 ARG A 195      19.951   3.611   6.003  1.00 40.64           N1+
ATOM   2971  H   ARG A 195      17.100  -0.612  11.415  1.00 11.44           H
ATOM   2972  HA  ARG A 195      18.038   1.474  12.841  1.00 11.68           H
ATOM   2973  HB2 ARG A 195      16.392   1.339  10.546  1.00 15.31           H
ATOM   2974  HB3 ARG A 195      16.648   2.713  11.294  1.00 15.31           H
ATOM   2975  HG2 ARG A 195      18.931   2.546  10.748  1.00 20.92           H
ATOM   2976  HG3 ARG A 195      18.603   1.228   9.912  1.00 20.92           H
ATOM   2977  HD2 ARG A 195      17.149   2.541   8.526  1.00 32.48           H
ATOM   2978  HD3 ARG A 195      17.640   3.838   9.299  1.00 32.48           H
ATOM   2979  HE  ARG A 195      19.785   2.890   8.314  1.00 45.76           H
ATOM   2980 HH11 ARG A 195      16.982   3.822   6.784  1.00 48.34           H
ATOM   2981 HH12 ARG A 195      17.617   4.151   5.478  1.00 48.34           H
ATOM   2982 HH21 ARG A 195      20.724   3.395   6.314  1.00 48.78           H
ATOM   2983 HH22 ARG A 195      19.876   3.893   5.195  1.00 48.78           H
ATOM   2984  N   GLY A 196      16.173   1.921  14.380  1.00  9.37           N
ATOM   2985  CA  GLY A 196      15.056   2.110  15.286  1.00  9.87           C
ATOM   2986  C   GLY A 196      15.129   3.390  16.065  1.00 10.00           C
ATOM   2987  O   GLY A 196      15.552   4.430  15.552  1.00 10.86           O
ATOM   2988  H   GLY A 196      16.903   2.298  14.636  1.00 11.25           H
ATOM   2989  HA2 GLY A 196      14.229   2.110  14.779  1.00 11.86           H
ATOM   2990  HA3 GLY A 196      15.027   1.373  15.916  1.00 11.86           H
ATOM   2991  N   SER A 197      14.663   3.331  17.312  1.00  8.40           N
ATOM   2992  CA  SER A 197      14.379   4.533  18.071  1.00  9.30           C
ATOM   2993  C   SER A 197      14.929   4.431  19.481  1.00  8.55           C
ATOM   2994  O   SER A 197      15.298   3.357  19.956  1.00  8.87           O
ATOM   2995  CB  SER A 197      12.869   4.754  18.156  1.00 10.22           C
ATOM   2996  OG  SER A 197      12.247   3.856  19.082  1.00  8.82           O
ATOM   2997  H   SER A 197      14.504   2.601  17.738  1.00 10.09           H
ATOM   2998  HA  SER A 197      14.782   5.299  17.634  1.00 11.17           H
ATOM   2999  HB2 SER A 197      12.703   5.665  18.445  1.00 12.28           H
ATOM   3000  HB3 SER A 197      12.484   4.613  17.277  1.00 12.28           H
ATOM   3001  HG  SER A 197      12.568   3.968  19.850  1.00 10.60           H
ATOM   3002  N   LEU A 198      15.000   5.578  20.146  1.00  8.29           N
ATOM   3003  CA  LEU A 198      15.069   5.545  21.593  1.00  8.89           C
ATOM   3004  C   LEU A 198      13.875   4.746  22.109  1.00  7.60           C
ATOM   3005  O   LEU A 198      12.760   4.879  21.599  1.00  8.40           O
ATOM   3006  CB  LEU A 198      15.032   6.960  22.156  1.00  8.85           C
ATOM   3007  CG  LEU A 198      16.231   7.844  21.801  1.00 14.90           C
ATOM   3008  CD1 LEU A 198      15.898   9.232  22.337  1.00 17.66           C
ATOM   3009  CD2 LEU A 198      17.522   7.323  22.408  1.00 14.97           C
ATOM   3010  H   LEU A 198      15.009   6.362  19.794  1.00  9.95           H
ATOM   3011  HA  LEU A 198      15.888   5.111  21.878  1.00 10.67           H
ATOM   3012  HB2 LEU A 198      14.236   7.402  21.822  1.00 10.63           H
ATOM   3013  HB3 LEU A 198      14.989   6.904  23.124  1.00 10.63           H
ATOM   3014  HG  LEU A 198      16.332   7.894  20.838  1.00 17.89           H
ATOM   3015 HD11 LEU A 198      16.633   9.832  22.135  1.00 21.21           H
ATOM   3016 HD12 LEU A 198      15.086   9.547  21.911  1.00 21.21           H
ATOM   3017 HD13 LEU A 198      15.769   9.177  23.297  1.00 21.21           H
ATOM   3018 HD21 LEU A 198      18.249   7.913  22.156  1.00 17.97           H
ATOM   3019 HD22 LEU A 198      17.430   7.302  23.373  1.00 17.97           H
ATOM   3020 HD23 LEU A 198      17.689   6.429  22.072  1.00 17.97           H
ATOM   3021  N   THR A 199      14.098   3.922  23.129  1.00  8.11           N
ATOM   3022  CA  THR A 199      13.023   3.145  23.746  1.00  7.35           C
ATOM   3023  C   THR A 199      12.372   3.882  24.906  1.00  8.53           C
ATOM   3024  O   THR A 199      11.517   3.319  25.586  1.00  7.84           O
ATOM   3025  CB  THR A 199      13.527   1.800  24.242  1.00  8.03           C
ATOM   3026  OG1 THR A 199      14.402   2.040  25.329  1.00  7.68           O
ATOM   3027  CG2 THR A 199      14.195   1.018  23.144  1.00  9.67           C
ATOM   3028  H   THR A 199      14.869   3.794  23.486  1.00  9.75           H
ATOM   3029  HA  THR A 199      12.338   2.977  23.080  1.00  8.83           H
ATOM   3030  HB  THR A 199      12.772   1.280  24.558  1.00  9.65           H
ATOM   3031  HG1 THR A 199      14.698   1.313  25.626  1.00  9.23           H
ATOM   3032 HG21 THR A 199      14.508   0.166  23.486  1.00 11.62           H
ATOM   3033 HG22 THR A 199      13.567   0.858  22.422  1.00 11.62           H
ATOM   3034 HG23 THR A 199      14.953   1.516  22.797  1.00 11.62           H
ATOM   3035  N   THR A 200      12.758   5.131  25.151  1.00  8.52           N
ATOM   3036  CA  THR A 200      12.112   5.977  26.134  1.00  8.99           C
ATOM   3037  C   THR A 200      11.772   7.296  25.472  1.00  8.05           C
ATOM   3038  O   THR A 200      12.380   7.669  24.460  1.00  9.21           O
ATOM   3039  CB  THR A 200      13.028   6.264  27.330  1.00 10.61           C
ATOM   3040  OG1 THR A 200      14.206   6.968  26.880  1.00 10.48           O
ATOM   3041  CG2 THR A 200      13.412   4.967  28.020  1.00  9.57           C
ATOM   3042  H   THR A 200      13.411   5.516  24.745  1.00 10.23           H
ATOM   3043  HA  THR A 200      11.295   5.559  26.451  1.00 10.79           H
ATOM   3044  HB  THR A 200      12.552   6.817  27.969  1.00 12.74           H
ATOM   3045  HG1 THR A 200      14.623   6.501  26.319  1.00 12.58           H
ATOM   3046 HG21 THR A 200      13.992   5.152  28.775  1.00 11.49           H
ATOM   3047 HG22 THR A 200      12.616   4.512  28.337  1.00 11.49           H
ATOM   3048 HG23 THR A 200      13.880   4.387  27.398  1.00 11.49           H
ATOM   3049  N   PRO A 201      10.818   8.030  26.028  1.00  8.84           N
ATOM   3050  CA  PRO A 201      10.506   9.351  25.473  1.00 10.23           C
ATOM   3051  C   PRO A 201      11.769  10.187  25.371  1.00  9.32           C
ATOM   3052  O   PRO A 201      12.596  10.174  26.294  1.00 11.55           O
ATOM   3053  CB  PRO A 201       9.524   9.920  26.507  1.00  9.42           C
ATOM   3054  CG  PRO A 201       8.833   8.701  27.014  1.00 12.19           C
ATOM   3055  CD  PRO A 201       9.909   7.694  27.131  1.00  9.21           C
ATOM   3056  HA  PRO A 201      10.077   9.277  24.606  1.00 12.28           H
ATOM   3057  HB2 PRO A 201      10.011  10.367  27.217  1.00 11.31           H
ATOM   3058  HB3 PRO A 201       8.899  10.523  26.076  1.00 11.31           H
ATOM   3059  HG2 PRO A 201       8.436   8.884  27.880  1.00 14.64           H
ATOM   3060  HG3 PRO A 201       8.160   8.415  26.377  1.00 14.64           H
ATOM   3061  HD2 PRO A 201      10.364   7.783  27.983  1.00 11.07           H
ATOM   3062  HD3 PRO A 201       9.550   6.801  27.011  1.00 11.07           H
ATOM   3063  N   PRO A 202      11.951  10.935  24.278  1.00 11.03           N
ATOM   3064  CA  PRO A 202      10.957  11.193  23.233  1.00 11.36           C
ATOM   3065  C   PRO A 202      10.827  10.185  22.076  1.00 10.41           C
ATOM   3066  O   PRO A 202      10.104  10.452  21.107  1.00 12.67           O
ATOM   3067  CB  PRO A 202      11.398  12.557  22.662  1.00 13.34           C
ATOM   3068  CG  PRO A 202      12.383  13.073  23.590  1.00 15.08           C
ATOM   3069  CD  PRO A 202      13.077  11.873  24.158  1.00 13.76           C
ATOM   3070  HA  PRO A 202      10.084  11.301  23.642  1.00 13.64           H
ATOM   3071  HB2 PRO A 202      11.791  12.430  21.784  1.00 16.01           H
ATOM   3072  HB3 PRO A 202      10.633  13.151  22.611  1.00 16.01           H
ATOM   3073  HG2 PRO A 202      13.012  13.638  23.115  1.00 18.10           H
ATOM   3074  HG3 PRO A 202      11.937  13.573  24.292  1.00 18.10           H
ATOM   3075  HD2 PRO A 202      13.744  11.535  23.541  1.00 16.52           H
ATOM   3076  HD3 PRO A 202      13.454  12.073  25.030  1.00 16.52           H
ATOM   3077  N   CYS A 203      11.489   9.027  22.171  1.00 10.09           N
ATOM   3078  CA  CYS A 203      11.314   7.938  21.203  1.00 10.33           C
ATOM   3079  C   CYS A 203      11.795   8.317  19.795  1.00  9.87           C
ATOM   3080  O   CYS A 203      11.304   7.795  18.790  1.00 10.56           O
ATOM   3081  CB  CYS A 203       9.863   7.439  21.137  1.00 11.55           C
ATOM   3082  SG  CYS A 203       9.141   6.921  22.672  1.00  9.78           S
ATOM   3083  H   CYS A 203      12.052   8.846  22.796  1.00 12.12           H
ATOM   3084  HA  CYS A 203      11.857   7.190  21.495  1.00 12.41           H
ATOM   3085  HB2 CYS A 203       9.311   8.155  20.786  1.00 13.87           H
ATOM   3086  HB3 CYS A 203       9.829   6.682  20.532  1.00 13.87           H
ATOM   3087  N   ASN A 204      12.786   9.195  19.686  1.00 10.94           N
ATOM   3088  CA  ASN A 204      13.203   9.659  18.374  1.00 11.57           C
ATOM   3089  C   ASN A 204      13.699   8.499  17.513  1.00 10.23           C
ATOM   3090  O   ASN A 204      14.453   7.643  18.001  1.00  9.58           O
ATOM   3091  CB  ASN A 204      14.316  10.691  18.538  1.00 10.80           C
ATOM   3092  CG  ASN A 204      13.897  11.830  19.415  1.00 13.26           C
ATOM   3093  OD1 ASN A 204      13.970  11.749  20.641  1.00 17.24           O
ATOM   3094  ND2 ASN A 204      13.411  12.903  18.791  1.00 19.34           N
ATOM   3095  H   ASN A 204      13.225   9.530  20.345  1.00 13.14           H
ATOM   3096  HA  ASN A 204      12.454  10.080  17.924  1.00 13.89           H
ATOM   3097  HB2 ASN A 204      15.088  10.266  18.942  1.00 12.97           H
ATOM   3098  HB3 ASN A 204      14.549  11.050  17.667  1.00 12.97           H
ATOM   3099 HD21 ASN A 204      13.155  13.586  19.246  1.00 23.22           H
ATOM   3100 HD22 ASN A 204      13.353  12.911  17.933  1.00 23.22           H
ATOM   3101  N   PRO A 205      13.319   8.440  16.226  1.00  8.66           N
ATOM   3102  CA  PRO A 205      13.711   7.310  15.366  1.00 10.35           C
ATOM   3103  C   PRO A 205      15.087   7.510  14.739  1.00 11.57           C
ATOM   3104  O   PRO A 205      15.256   7.441  13.512  1.00 13.71           O
ATOM   3105  CB  PRO A 205      12.581   7.285  14.330  1.00 11.74           C
ATOM   3106  CG  PRO A 205      12.201   8.716  14.203  1.00 11.84           C
ATOM   3107  CD  PRO A 205      12.251   9.239  15.600  1.00 11.20           C
ATOM   3108  HA  PRO A 205      13.703   6.482  15.872  1.00 12.43           H
ATOM   3109  HB2 PRO A 205      12.912   6.937  13.487  1.00 14.10           H
ATOM   3110  HB3 PRO A 205      11.839   6.755  14.660  1.00 14.10           H
ATOM   3111  HG2 PRO A 205      12.840   9.178  13.639  1.00 14.22           H
ATOM   3112  HG3 PRO A 205      11.304   8.787  13.840  1.00 14.22           H
ATOM   3113  HD2 PRO A 205      12.487  10.180  15.601  1.00 13.45           H
ATOM   3114  HD3 PRO A 205      11.405   9.084  16.050  1.00 13.45           H
ATOM   3115  N   THR A 206      16.095   7.678  15.604  1.00  9.53           N
ATOM   3116  CA  THR A 206      17.433   8.113  15.216  1.00 10.53           C
ATOM   3117  C   THR A 206      18.520   7.155  15.685  1.00 10.96           C
ATOM   3118  O   THR A 206      19.702   7.516  15.660  1.00 10.97           O
ATOM   3119  CB  THR A 206      17.682   9.479  15.850  1.00 10.84           C
ATOM   3120  OG1 THR A 206      17.491   9.365  17.261  1.00 12.82           O
ATOM   3121  CG2 THR A 206      16.730  10.566  15.273  1.00 13.48           C
ATOM   3122  H   THR A 206      16.019   7.539  16.450  1.00 11.45           H
ATOM   3123  HA  THR A 206      17.485   8.200  14.251  1.00 12.64           H
ATOM   3124  HB  THR A 206      18.596   9.751  15.673  1.00 13.02           H
ATOM   3125  HG1 THR A 206      17.623  10.108  17.630  1.00 15.39           H
ATOM   3126 HG21 THR A 206      16.910  11.421  15.694  1.00 16.18           H
ATOM   3127 HG22 THR A 206      16.864  10.650  14.317  1.00 16.18           H
ATOM   3128 HG23 THR A 206      15.807  10.320  15.442  1.00 16.18           H
ATOM   3129  N   VAL A 207      18.163   5.941  16.094  1.00  9.41           N
ATOM   3130  CA  VAL A 207      19.110   4.990  16.662  1.00  9.92           C
ATOM   3131  C   VAL A 207      19.403   3.872  15.669  1.00  9.20           C
ATOM   3132  O   VAL A 207      18.495   3.146  15.226  1.00 10.59           O
ATOM   3133  CB  VAL A 207      18.588   4.409  17.990  1.00  9.73           C
ATOM   3134  CG1 VAL A 207      19.581   3.379  18.527  1.00  9.34           C
ATOM   3135  CG2 VAL A 207      18.322   5.494  19.033  1.00 10.13           C
ATOM   3136  H   VAL A 207      17.359   5.639  16.050  1.00 11.30           H
ATOM   3137  HA  VAL A 207      19.943   5.450  16.846  1.00 11.92           H
ATOM   3138  HB  VAL A 207      17.749   3.951  17.821  1.00 11.69           H
ATOM   3139 HG11 VAL A 207      19.243   3.021  19.362  1.00 11.21           H
ATOM   3140 HG12 VAL A 207      19.679   2.667  17.876  1.00 11.21           H
ATOM   3141 HG13 VAL A 207      20.436   3.813  18.675  1.00 11.21           H
ATOM   3142 HG21 VAL A 207      17.997   5.076  19.846  1.00 12.17           H
ATOM   3143 HG22 VAL A 207      19.149   5.968  19.212  1.00 12.17           H
ATOM   3144 HG23 VAL A 207      17.656   6.108  18.687  1.00 12.17           H
ATOM   3145  N   LEU A 208      20.687   3.669  15.406  1.00  8.10           N
ATOM   3146  CA  LEU A 208      21.187   2.470  14.761  1.00  9.26           C
ATOM   3147  C   LEU A 208      21.449   1.437  15.857  1.00  8.97           C
ATOM   3148  O   LEU A 208      22.348   1.613  16.683  1.00  8.29           O
ATOM   3149  CB  LEU A 208      22.459   2.754  13.968  1.00 11.60           C
ATOM   3150  CG  LEU A 208      22.875   1.571  13.125  1.00 13.53           C
ATOM   3151  CD1 LEU A 208      21.883   1.309  11.970  1.00 18.04           C
ATOM   3152  CD2 LEU A 208      24.271   1.779  12.609  1.00 23.00           C
ATOM   3153  H   LEU A 208      21.307   4.233  15.601  1.00  9.74           H
ATOM   3154  HA  LEU A 208      20.514   2.119  14.156  1.00 11.12           H
ATOM   3155  HB2 LEU A 208      22.305   3.508  13.376  1.00 13.93           H
ATOM   3156  HB3 LEU A 208      23.181   2.955  14.584  1.00 13.93           H
ATOM   3157  HG  LEU A 208      22.885   0.780  13.686  1.00 16.24           H
ATOM   3158 HD11 LEU A 208      22.189   0.544  11.459  1.00 21.66           H
ATOM   3159 HD12 LEU A 208      21.006   1.129  12.342  1.00 21.66           H
ATOM   3160 HD13 LEU A 208      21.847   2.094  11.401  1.00 21.66           H
ATOM   3161 HD21 LEU A 208      24.526   1.014  12.071  1.00 27.60           H
ATOM   3162 HD22 LEU A 208      24.291   2.585  12.070  1.00 27.60           H
ATOM   3163 HD23 LEU A 208      24.875   1.869  13.363  1.00 27.60           H
ATOM   3164  N   TRP A 209      20.621   0.385  15.903  1.00  9.68           N
ATOM   3165  CA  TRP A 209      20.733  -0.625  16.945  1.00  7.24           C
ATOM   3166  C   TRP A 209      21.664  -1.760  16.539  1.00  9.27           C
ATOM   3167  O   TRP A 209      21.589  -2.298  15.424  1.00  9.50           O
ATOM   3168  CB  TRP A 209      19.362  -1.219  17.285  1.00  8.36           C
ATOM   3169  CG  TRP A 209      18.559  -0.333  18.157  1.00  6.65           C
ATOM   3170  CD1 TRP A 209      17.594   0.561  17.780  1.00  7.84           C
ATOM   3171  CD2 TRP A 209      18.660  -0.236  19.575  1.00  6.80           C
ATOM   3172  NE1 TRP A 209      17.107   1.226  18.879  1.00  8.20           N
ATOM   3173  CE2 TRP A 209      17.744   0.747  19.999  1.00  6.32           C
ATOM   3174  CE3 TRP A 209      19.446  -0.887  20.539  1.00  7.37           C
ATOM   3175  CZ2 TRP A 209      17.594   1.111  21.350  1.00  8.74           C
ATOM   3176  CZ3 TRP A 209      19.270  -0.542  21.885  1.00  7.93           C
ATOM   3177  CH2 TRP A 209      18.369   0.458  22.270  1.00  8.79           C
ATOM   3178  H   TRP A 209      19.988   0.240  15.339  1.00 11.62           H
ATOM   3179  HA  TRP A 209      21.091  -0.215  17.747  1.00  8.69           H
ATOM   3180  HB2 TRP A 209      18.866  -1.361  16.463  1.00 10.05           H
ATOM   3181  HB3 TRP A 209      19.488  -2.062  17.747  1.00 10.05           H
ATOM   3182  HD1 TRP A 209      17.333   0.723  16.902  1.00  9.42           H
ATOM   3183  HE1 TRP A 209      16.500   1.834  18.869  1.00  9.85           H
ATOM   3184  HE3 TRP A 209      20.064  -1.535  20.291  1.00  8.85           H
ATOM   3185  HZ2 TRP A 209      16.971   1.750  21.611  1.00 10.49           H
ATOM   3186  HZ3 TRP A 209      19.796  -0.954  22.532  1.00  9.53           H
ATOM   3187  HH2 TRP A 209      18.274   0.663  23.172  1.00 10.55           H
ATOM   3188  N   THR A 210      22.513  -2.152  17.472  1.00  8.26           N
ATOM   3189  CA  THR A 210      23.302  -3.374  17.374  1.00  7.50           C
ATOM   3190  C   THR A 210      23.003  -4.164  18.635  1.00  7.52           C
ATOM   3191  O   THR A 210      23.347  -3.718  19.735  1.00  9.04           O
ATOM   3192  CB  THR A 210      24.794  -3.042  17.284  1.00  8.57           C
ATOM   3193  OG1 THR A 210      25.005  -2.223  16.127  1.00 10.76           O
ATOM   3194  CG2 THR A 210      25.626  -4.291  17.167  1.00  8.04           C
ATOM   3195  H   THR A 210      22.656  -1.713  18.198  1.00  9.93           H
ATOM   3196  HA  THR A 210      23.036  -3.890  16.597  1.00  9.01           H
ATOM   3197  HB  THR A 210      25.069  -2.560  18.079  1.00 10.30           H
ATOM   3198  HG1 THR A 210      24.560  -1.514  16.192  1.00 12.92           H
ATOM   3199 HG21 THR A 210      26.566  -4.059  17.111  1.00  9.65           H
ATOM   3200 HG22 THR A 210      25.486  -4.856  17.943  1.00  9.65           H
ATOM   3201 HG23 THR A 210      25.374  -4.783  16.369  1.00  9.65           H
ATOM   3202  N   VAL A 211      22.359  -5.323  18.492  1.00  7.24           N
ATOM   3203  CA  VAL A 211      22.047  -6.183  19.629  1.00  7.53           C
ATOM   3204  C   VAL A 211      22.962  -7.398  19.506  1.00  7.06           C
ATOM   3205  O   VAL A 211      22.902  -8.129  18.506  1.00  8.97           O
ATOM   3206  CB  VAL A 211      20.566  -6.600  19.629  1.00  6.61           C
ATOM   3207  CG1 VAL A 211      20.281  -7.474  20.834  1.00  9.01           C
ATOM   3208  CG2 VAL A 211      19.644  -5.402  19.596  1.00  7.16           C
ATOM   3209  H   VAL A 211      22.090  -5.635  17.737  1.00  8.70           H
ATOM   3210  HA  VAL A 211      22.245  -5.721  20.458  1.00  9.04           H
ATOM   3211  HB  VAL A 211      20.392  -7.127  18.834  1.00  7.94           H
ATOM   3212 HG11 VAL A 211      19.346  -7.730  20.824  1.00 10.82           H
ATOM   3213 HG12 VAL A 211      20.842  -8.265  20.790  1.00 10.82           H
ATOM   3214 HG13 VAL A 211      20.479  -6.973  21.641  1.00 10.82           H
ATOM   3215 HG21 VAL A 211      18.725  -5.712  19.597  1.00  8.60           H
ATOM   3216 HG22 VAL A 211      19.810  -4.854  20.379  1.00  8.60           H
ATOM   3217 HG23 VAL A 211      19.820  -4.891  18.791  1.00  8.60           H
ATOM   3218  N   PHE A 212      23.842  -7.615  20.475  1.00  7.15           N
ATOM   3219  CA  PHE A 212      24.741  -8.747  20.336  1.00  8.36           C
ATOM   3220  C   PHE A 212      23.970 -10.049  20.424  1.00  7.97           C
ATOM   3221  O   PHE A 212      22.993 -10.174  21.163  1.00  8.95           O
ATOM   3222  CB  PHE A 212      25.868  -8.676  21.354  1.00  7.81           C
ATOM   3223  CG  PHE A 212      26.756  -7.503  21.125  1.00  7.26           C
ATOM   3224  CD1 PHE A 212      26.756  -6.434  21.990  1.00  8.68           C
ATOM   3225  CD2 PHE A 212      27.559  -7.439  20.009  1.00  9.97           C
ATOM   3226  CE1 PHE A 212      27.547  -5.354  21.735  1.00  7.43           C
ATOM   3227  CE2 PHE A 212      28.363  -6.352  19.760  1.00 10.13           C
ATOM   3228  CZ  PHE A 212      28.348  -5.303  20.619  1.00 10.09           C
ATOM   3229  H   PHE A 212      23.937  -7.145  21.189  1.00  8.59           H
ATOM   3230  HA  PHE A 212      25.145  -8.710  19.455  1.00 10.04           H
ATOM   3231  HB2 PHE A 212      25.489  -8.600  22.244  1.00  9.38           H
ATOM   3232  HB3 PHE A 212      26.406  -9.481  21.288  1.00  9.38           H
ATOM   3233  HD1 PHE A 212      26.212  -6.445  22.744  1.00 10.42           H
ATOM   3234  HD2 PHE A 212      27.562  -8.151  19.411  1.00 11.98           H
ATOM   3235  HE1 PHE A 212      27.546  -4.639  22.329  1.00  8.92           H
ATOM   3236  HE2 PHE A 212      28.902  -6.330  19.003  1.00 12.17           H
ATOM   3237  HZ  PHE A 212      28.895  -4.565  20.468  1.00 12.12           H
ATOM   3238  N   ARG A 213      24.435 -11.047  19.657  1.00  8.14           N
ATOM   3239  CA  ARG A 213      23.748 -12.340  19.631  1.00  9.91           C
ATOM   3240  C   ARG A 213      23.778 -13.035  20.976  1.00  9.65           C
ATOM   3241  O   ARG A 213      22.768 -13.600  21.407  1.00 10.10           O
ATOM   3242  CB  ARG A 213      24.381 -13.256  18.594  1.00 11.18           C
ATOM   3243  CG  ARG A 213      23.750 -14.643  18.510  1.00 10.89           C
ATOM   3244  CD  ARG A 213      24.539 -15.515  17.555  1.00 13.13           C
ATOM   3245  NE  ARG A 213      23.772 -16.724  17.267  1.00 14.61           N
ATOM   3246  CZ  ARG A 213      24.196 -17.684  16.462  1.00 21.00           C
ATOM   3247  NH1 ARG A 213      25.398 -17.610  15.918  1.00 17.23           N
ATOM   3248  NH2 ARG A 213      23.415 -18.719  16.232  1.00 24.11           N1+
ATOM   3249  H   ARG A 213      25.131 -10.999  19.154  1.00  9.78           H
ATOM   3250  HA  ARG A 213      22.820 -12.201  19.384  1.00 11.90           H
ATOM   3251  HB2 ARG A 213      24.299 -12.841  17.721  1.00 13.43           H
ATOM   3252  HB3 ARG A 213      25.319 -13.372  18.813  1.00 13.43           H
ATOM   3253  HG2 ARG A 213      23.759 -15.058  19.386  1.00 13.07           H
ATOM   3254  HG3 ARG A 213      22.841 -14.567  18.178  1.00 13.07           H
ATOM   3255  HD2 ARG A 213      24.691 -15.037  16.725  1.00 15.77           H
ATOM   3256  HD3 ARG A 213      25.381 -15.770  17.964  1.00 15.77           H
ATOM   3257  HE  ARG A 213      22.959 -16.760  17.544  1.00 17.55           H
ATOM   3258 HH11 ARG A 213      25.896 -16.925  16.067  1.00 20.68           H
ATOM   3259 HH12 ARG A 213      25.676 -18.240  15.402  1.00 20.68           H
ATOM   3260 HH21 ARG A 213      22.640 -18.763  16.602  1.00 28.95           H
ATOM   3261 HH22 ARG A 213      23.688 -19.361  15.729  1.00 28.95           H
ATOM   3262  N   ASN A 214      24.926 -13.020  21.647  1.00 10.25           N
ATOM   3263  CA  ASN A 214      25.094 -13.871  22.804  1.00  9.38           C
ATOM   3264  C   ASN A 214      24.894 -13.065  24.076  1.00  9.62           C
ATOM   3265  O   ASN A 214      25.286 -11.886  24.129  1.00  9.35           O
ATOM   3266  CB  ASN A 214      26.500 -14.446  22.794  1.00 11.35           C
ATOM   3267  CG  ASN A 214      26.736 -15.319  21.595  1.00 13.83           C
ATOM   3268  OD1 ASN A 214      25.891 -16.140  21.261  1.00 18.76           O
ATOM   3269  ND2 ASN A 214      27.842 -15.109  20.915  1.00 16.44           N
ATOM   3270  H   ASN A 214      25.608 -12.533  21.452  1.00 12.31           H
ATOM   3271  HA  ASN A 214      24.451 -14.598  22.782  1.00 11.27           H
ATOM   3272  HB2 ASN A 214      27.142 -13.720  22.771  1.00 13.63           H
ATOM   3273  HB3 ASN A 214      26.630 -14.984  23.591  1.00 13.63           H
ATOM   3274 HD21 ASN A 214      28.017 -15.586  20.222  1.00 19.73           H
ATOM   3275 HD22 ASN A 214      28.390 -14.495  21.165  1.00 19.73           H
ATOM   3276  N   PRO A 215      24.276 -13.660  25.087  1.00  9.33           N
ATOM   3277  CA  PRO A 215      24.066 -12.947  26.345  1.00  8.80           C
ATOM   3278  C   PRO A 215      25.302 -13.040  27.228  1.00  9.88           C
ATOM   3279  O   PRO A 215      26.181 -13.888  27.039  1.00 11.70           O
ATOM   3280  CB  PRO A 215      22.920 -13.726  26.992  1.00 11.69           C
ATOM   3281  CG  PRO A 215      23.174 -15.176  26.508  1.00 11.20           C
ATOM   3282  CD  PRO A 215      23.630 -14.991  25.085  1.00 12.18           C
ATOM   3283  HA  PRO A 215      23.813 -12.022  26.197  1.00 10.57           H
ATOM   3284  HB2 PRO A 215      22.979 -13.665  27.958  1.00 14.04           H
ATOM   3285  HB3 PRO A 215      22.068 -13.394  26.670  1.00 14.04           H
ATOM   3286  HG2 PRO A 215      23.867 -15.589  27.046  1.00 13.45           H
ATOM   3287  HG3 PRO A 215      22.351 -15.687  26.546  1.00 13.45           H
ATOM   3288  HD2 PRO A 215      24.273 -15.677  24.846  1.00 14.63           H
ATOM   3289  HD3 PRO A 215      22.869 -14.995  24.484  1.00 14.63           H
ATOM   3290  N   VAL A 216      25.347 -12.157  28.207  1.00  8.69           N
ATOM   3291  CA  VAL A 216      26.241 -12.307  29.337  1.00  8.86           C
ATOM   3292  C   VAL A 216      25.447 -12.877  30.498  1.00  6.93           C
ATOM   3293  O   VAL A 216      24.215 -12.866  30.503  1.00  8.35           O
ATOM   3294  CB  VAL A 216      26.919 -10.993  29.769  1.00  8.82           C
ATOM   3295  CG1 VAL A 216      27.740 -10.414  28.629  1.00  9.29           C
ATOM   3296  CG2 VAL A 216      25.895  -9.955  30.278  1.00 10.25           C
ATOM   3297  H   VAL A 216      24.860 -11.449  28.241  1.00 10.43           H
ATOM   3298  HA  VAL A 216      26.937 -12.942  29.107  1.00 10.64           H
ATOM   3299  HB  VAL A 216      27.527 -11.186  30.499  1.00 10.60           H
ATOM   3300 HG11 VAL A 216      28.155  -9.590  28.927  1.00 11.16           H
ATOM   3301 HG12 VAL A 216      28.422 -11.055  28.375  1.00 11.16           H
ATOM   3302 HG13 VAL A 216      27.155 -10.238  27.876  1.00 11.16           H
ATOM   3303 HG21 VAL A 216      26.367  -9.148  30.537  1.00 12.31           H
ATOM   3304 HG22 VAL A 216      25.266  -9.757  29.566  1.00 12.31           H
ATOM   3305 HG23 VAL A 216      25.425 -10.324  31.042  1.00 12.31           H
ATOM   3306  N   GLN A 217      26.166 -13.378  31.496  1.00 10.15           N
ATOM   3307  CA  GLN A 217      25.561 -13.874  32.726  1.00 10.13           C
ATOM   3308  C   GLN A 217      25.951 -13.010  33.915  1.00  9.18           C
ATOM   3309  O   GLN A 217      27.096 -12.564  34.018  1.00  9.71           O
ATOM   3310  CB  GLN A 217      26.002 -15.315  33.036  1.00 11.27           C
ATOM   3311  CG  GLN A 217      25.532 -16.334  32.027  1.00 13.14           C
ATOM   3312  CD  GLN A 217      26.194 -17.702  32.216  1.00 21.25           C
ATOM   3313  OE1 GLN A 217      26.528 -18.108  33.326  1.00 18.23           O
ATOM   3314  NE2 GLN A 217      26.419 -18.400  31.110  1.00 28.44           N
ATOM   3315  H   GLN A 217      27.024 -13.443  31.484  1.00 12.19           H
ATOM   3316  HA  GLN A 217      24.595 -13.861  32.639  1.00 12.16           H
ATOM   3317  HB2 GLN A 217      26.972 -15.346  33.057  1.00 13.53           H
ATOM   3318  HB3 GLN A 217      25.647 -15.571  33.901  1.00 13.53           H
ATOM   3319  HG2 GLN A 217      24.573 -16.450  32.118  1.00 15.77           H
ATOM   3320  HG3 GLN A 217      25.745 -16.018  31.136  1.00 15.77           H
ATOM   3321 HE21 GLN A 217      26.195 -18.078  30.345  1.00 34.14           H
ATOM   3322 HE22 GLN A 217      26.788 -19.175  31.158  1.00 34.14           H
ATOM   3323  N   ILE A 218      24.986 -12.778  34.811  1.00  8.88           N
ATOM   3324  CA  ILE A 218      25.226 -12.239  36.144  1.00  9.96           C
ATOM   3325  C   ILE A 218      24.561 -13.188  37.143  1.00 10.07           C
ATOM   3326  O   ILE A 218      23.682 -13.958  36.783  1.00 11.11           O
ATOM   3327  CB  ILE A 218      24.709 -10.789  36.277  1.00  9.20           C
ATOM   3328  CG1 ILE A 218      23.170 -10.736  36.160  1.00  9.19           C
ATOM   3329  CG2 ILE A 218      25.407  -9.910  35.244  1.00  8.86           C
ATOM   3330  CD1 ILE A 218      22.575  -9.331  36.395  1.00  8.98           C
ATOM   3331  H   ILE A 218      24.154 -12.934  34.658  1.00 10.66           H
ATOM   3332  HA  ILE A 218      26.181 -12.237  36.320  1.00 11.96           H
ATOM   3333  HB  ILE A 218      24.953 -10.465  37.158  1.00 11.05           H
ATOM   3334 HG12 ILE A 218      22.914 -11.021  35.269  1.00 11.04           H
ATOM   3335 HG13 ILE A 218      22.786 -11.334  36.820  1.00 11.04           H
ATOM   3336 HG21 ILE A 218      25.079  -9.001  35.330  1.00 10.64           H
ATOM   3337 HG22 ILE A 218      26.363  -9.934  35.403  1.00 10.64           H
ATOM   3338 HG23 ILE A 218      25.210 -10.250  34.356  1.00 10.64           H
ATOM   3339 HD11 ILE A 218      21.611  -9.378  36.306  1.00 10.79           H
ATOM   3340 HD12 ILE A 218      22.811  -9.034  37.287  1.00 10.79           H
ATOM   3341 HD13 ILE A 218      22.940  -8.720  35.735  1.00 10.79           H
ATOM   3342  N   SER A 219      25.002 -13.147  38.403  1.00  9.42           N
ATOM   3343  CA  SER A 219      24.486 -14.100  39.372  1.00 11.19           C
ATOM   3344  C   SER A 219      23.073 -13.722  39.813  1.00 10.09           C
ATOM   3345  O   SER A 219      22.589 -12.603  39.607  1.00 10.24           O
ATOM   3346  CB  SER A 219      25.386 -14.162  40.604  1.00 10.50           C
ATOM   3347  OG  SER A 219      25.275 -13.003  41.380  1.00 12.04           O
ATOM   3348  H   SER A 219      25.583 -12.593  38.711  1.00 11.31           H
ATOM   3349  HA  SER A 219      24.455 -14.983  38.971  1.00 13.43           H
ATOM   3350  HB2 SER A 219      25.127 -14.926  41.142  1.00 12.61           H
ATOM   3351  HB3 SER A 219      26.306 -14.259  40.314  1.00 12.61           H
ATOM   3352  HG  SER A 219      25.778 -13.058  42.051  1.00 14.45           H
ATOM   3353  N   GLN A 220      22.407 -14.698  40.416  1.00 10.73           N
ATOM   3354  CA  GLN A 220      21.097 -14.472  41.004  1.00 11.57           C
ATOM   3355  C   GLN A 220      21.114 -13.272  41.924  1.00 11.73           C
ATOM   3356  O   GLN A 220      20.218 -12.423  41.876  1.00 12.18           O
ATOM   3357  CB  GLN A 220      20.652 -15.738  41.746  1.00 17.50           C
ATOM   3358  CG  GLN A 220      19.314 -15.614  42.433  1.00 29.00           C
ATOM   3359  CD  GLN A 220      18.824 -16.934  43.018  1.00 36.63           C
ATOM   3360  OE1 GLN A 220      17.725 -17.395  42.698  1.00 44.63           O
ATOM   3361  NE2 GLN A 220      19.638 -17.547  43.879  1.00 32.94           N
ATOM   3362  H   GLN A 220      22.695 -15.504  40.498  1.00 12.89           H
ATOM   3363  HA  GLN A 220      20.457 -14.299  40.295  1.00 13.89           H
ATOM   3364  HB2 GLN A 220      20.591 -16.467  41.109  1.00 21.01           H
ATOM   3365  HB3 GLN A 220      21.313 -15.949  42.424  1.00 21.01           H
ATOM   3366  HG2 GLN A 220      19.389 -14.974  43.158  1.00 34.81           H
ATOM   3367  HG3 GLN A 220      18.655 -15.309  41.789  1.00 34.81           H
ATOM   3368 HE21 GLN A 220      20.397 -17.196  44.079  1.00 39.54           H
ATOM   3369 HE22 GLN A 220      19.403 -18.295  44.235  1.00 39.54           H
ATOM   3370  N   GLU A 221      22.156 -13.149  42.740  1.00 11.04           N
ATOM   3371  CA  GLU A 221      22.219 -12.052  43.692  1.00 12.71           C
ATOM   3372  C   GLU A 221      22.447 -10.725  42.995  1.00 11.04           C
ATOM   3373  O   GLU A 221      21.883  -9.705  43.398  1.00 11.28           O
ATOM   3374  CB  GLU A 221      23.368 -12.323  44.660  1.00 16.33           C
ATOM   3375  CG  GLU A 221      23.625 -11.211  45.640  1.00 21.77           C
ATOM   3376  CD  GLU A 221      22.514 -11.127  46.629  1.00 17.28           C
ATOM   3377  OE1 GLU A 221      21.694 -12.061  46.632  1.00 20.27           O
ATOM   3378  OE2 GLU A 221      22.479 -10.141  47.398  1.00 27.69           O1-
ATOM   3379  H   GLU A 221      22.831 -13.682  42.762  1.00 13.25           H
ATOM   3380  HA  GLU A 221      21.390 -12.004  44.195  1.00 15.26           H
ATOM   3381  HB2 GLU A 221      23.164 -13.123  45.169  1.00 19.60           H
ATOM   3382  HB3 GLU A 221      24.180 -12.459  44.148  1.00 19.60           H
ATOM   3383  HG2 GLU A 221      24.451 -11.386  46.119  1.00 26.13           H
ATOM   3384  HG3 GLU A 221      23.680 -10.367  45.166  1.00 26.13           H
ATOM   3385  N   GLN A 222      23.285 -10.711  41.958  1.00 10.53           N
ATOM   3386  CA  GLN A 222      23.480  -9.477  41.204  1.00  9.71           C
ATOM   3387  C   GLN A 222      22.170  -9.005  40.569  1.00  8.61           C
ATOM   3388  O   GLN A 222      21.838  -7.811  40.614  1.00  8.92           O
ATOM   3389  CB  GLN A 222      24.555  -9.666  40.149  1.00  9.51           C
ATOM   3390  CG  GLN A 222      25.961  -9.877  40.711  1.00  8.67           C
ATOM   3391  CD  GLN A 222      26.990 -10.021  39.614  1.00  9.07           C
ATOM   3392  OE1 GLN A 222      26.984 -10.999  38.889  1.00 10.18           O
ATOM   3393  NE2 GLN A 222      27.868  -9.040  39.478  1.00 10.49           N
ATOM   3394  H   GLN A 222      23.741 -11.384  41.677  1.00 12.64           H
ATOM   3395  HA  GLN A 222      23.780  -8.784  41.812  1.00 11.66           H
ATOM   3396  HB2 GLN A 222      24.331 -10.445  39.614  1.00 11.42           H
ATOM   3397  HB3 GLN A 222      24.578  -8.878  39.584  1.00 11.42           H
ATOM   3398  HG2 GLN A 222      26.204  -9.112  41.256  1.00 10.41           H
ATOM   3399  HG3 GLN A 222      25.973 -10.686  41.246  1.00 10.41           H
ATOM   3400 HE21 GLN A 222      27.836  -8.358  40.002  1.00 12.60           H
ATOM   3401 HE22 GLN A 222      28.470  -9.083  38.866  1.00 12.60           H
ATOM   3402  N   LEU A 223      21.414  -9.935  39.982  1.00  9.62           N
ATOM   3403  CA  LEU A 223      20.149  -9.577  39.364  1.00  9.64           C
ATOM   3404  C   LEU A 223      19.157  -9.105  40.408  1.00 10.50           C
ATOM   3405  O   LEU A 223      18.459  -8.111  40.210  1.00  9.76           O
ATOM   3406  CB  LEU A 223      19.614 -10.770  38.591  1.00 11.49           C
ATOM   3407  CG  LEU A 223      18.275 -10.591  37.906  1.00 13.40           C
ATOM   3408  CD1 LEU A 223      18.402  -9.524  36.853  1.00 13.37           C
ATOM   3409  CD2 LEU A 223      17.822 -11.916  37.295  1.00 13.44           C
ATOM   3410  H   LEU A 223      21.612 -10.771  39.932  1.00 11.55           H
ATOM   3411  HA  LEU A 223      20.296  -8.852  38.736  1.00 11.58           H
ATOM   3412  HB2 LEU A 223      20.259 -11.001  37.905  1.00 13.80           H
ATOM   3413  HB3 LEU A 223      19.523 -11.514  39.208  1.00 13.80           H
ATOM   3414  HG  LEU A 223      17.613 -10.307  38.556  1.00 16.09           H
ATOM   3415 HD11 LEU A 223      17.544  -9.410  36.415  1.00 16.06           H
ATOM   3416 HD12 LEU A 223      18.670  -8.694  37.276  1.00 16.06           H
ATOM   3417 HD13 LEU A 223      19.070  -9.798  36.206  1.00 16.06           H
ATOM   3418 HD21 LEU A 223      16.965 -11.786  36.860  1.00 16.13           H
ATOM   3419 HD22 LEU A 223      18.482 -12.206  36.646  1.00 16.13           H
ATOM   3420 HD23 LEU A 223      17.739 -12.576  38.001  1.00 16.13           H
ATOM   3421  N   LEU A 224      19.078  -9.804  41.540  1.00 10.31           N
ATOM   3422  CA  LEU A 224      18.164  -9.365  42.588  1.00  9.74           C
ATOM   3423  C   LEU A 224      18.537  -7.978  43.107  1.00  9.27           C
ATOM   3424  O   LEU A 224      17.655  -7.146  43.364  1.00  9.95           O
ATOM   3425  CB  LEU A 224      18.155 -10.370  43.742  1.00 11.37           C
ATOM   3426  CG  LEU A 224      17.095 -10.071  44.799  1.00 13.52           C
ATOM   3427  CD1 LEU A 224      15.695 -10.239  44.210  1.00 12.34           C
ATOM   3428  CD2 LEU A 224      17.299 -10.976  45.996  1.00 15.74           C
ATOM   3429  H   LEU A 224      19.529 -10.513  41.722  1.00 12.38           H
ATOM   3430  HA  LEU A 224      17.266  -9.318  42.225  1.00 11.70           H
ATOM   3431  HB2 LEU A 224      17.979 -11.255  43.387  1.00 13.66           H
ATOM   3432  HB3 LEU A 224      19.021 -10.355  44.178  1.00 13.66           H
ATOM   3433  HG  LEU A 224      17.190  -9.152  45.095  1.00 16.24           H
ATOM   3434 HD11 LEU A 224      15.039 -10.044  44.897  1.00 14.82           H
ATOM   3435 HD12 LEU A 224      15.590  -9.624  43.468  1.00 14.82           H
ATOM   3436 HD13 LEU A 224      15.591 -11.152  43.902  1.00 14.82           H
ATOM   3437 HD21 LEU A 224      16.621 -10.778  46.661  1.00 18.90           H
ATOM   3438 HD22 LEU A 224      17.223 -11.899  45.710  1.00 18.90           H
ATOM   3439 HD23 LEU A 224      18.182 -10.815  46.366  1.00 18.90           H
ATOM   3440  N   ALA A 225      19.838  -7.696  43.264  1.00 10.09           N
ATOM   3441  CA  ALA A 225      20.258  -6.368  43.690  1.00  8.99           C
ATOM   3442  C   ALA A 225      19.795  -5.304  42.698  1.00  8.92           C
ATOM   3443  O   ALA A 225      19.255  -4.260  43.089  1.00  9.68           O
ATOM   3444  CB  ALA A 225      21.779  -6.330  43.830  1.00 10.34           C
ATOM   3445  H   ALA A 225      20.482  -8.251  43.133  1.00 12.11           H
ATOM   3446  HA  ALA A 225      19.867  -6.169  44.555  1.00 10.79           H
ATOM   3447  HB1 ALA A 225      22.048  -5.442  44.113  1.00 12.42           H
ATOM   3448  HB2 ALA A 225      22.051  -6.985  44.491  1.00 12.42           H
ATOM   3449  HB3 ALA A 225      22.180  -6.539  42.972  1.00 12.42           H
ATOM   3450  N   LEU A 226      19.970  -5.569  41.410  1.00  9.14           N
ATOM   3451  CA  LEU A 226      19.534  -4.606  40.408  1.00  7.80           C
ATOM   3452  C   LEU A 226      18.026  -4.363  40.494  1.00 10.08           C
ATOM   3453  O   LEU A 226      17.560  -3.233  40.302  1.00  9.69           O
ATOM   3454  CB  LEU A 226      19.899  -5.115  39.016  1.00  9.88           C
ATOM   3455  CG  LEU A 226      19.566  -4.181  37.838  1.00  8.56           C
ATOM   3456  CD1 LEU A 226      20.262  -2.849  37.979  1.00  9.48           C
ATOM   3457  CD2 LEU A 226      19.925  -4.841  36.533  1.00  9.51           C
ATOM   3458  H   LEU A 226      20.331  -6.283  41.094  1.00 10.97           H
ATOM   3459  HA  LEU A 226      19.989  -3.762  40.554  1.00  9.36           H
ATOM   3460  HB2 LEU A 226      20.854  -5.278  38.993  1.00 11.87           H
ATOM   3461  HB3 LEU A 226      19.427  -5.949  38.864  1.00 11.87           H
ATOM   3462  HG  LEU A 226      18.610  -4.016  37.832  1.00 10.29           H
ATOM   3463 HD11 LEU A 226      20.029  -2.290  37.221  1.00 11.38           H
ATOM   3464 HD12 LEU A 226      19.972  -2.428  38.803  1.00 11.38           H
ATOM   3465 HD13 LEU A 226      21.221  -2.995  38.001  1.00 11.38           H
ATOM   3466 HD21 LEU A 226      19.708  -4.238  35.804  1.00 11.42           H
ATOM   3467 HD22 LEU A 226      20.875  -5.037  36.529  1.00 11.42           H
ATOM   3468 HD23 LEU A 226      19.417  -5.663  36.444  1.00 11.42           H
ATOM   3469  N   GLU A 227      17.251  -5.417  40.771  1.00 10.27           N
ATOM   3470  CA  GLU A 227      15.792  -5.367  40.804  1.00  7.53           C
ATOM   3471  C   GLU A 227      15.227  -4.828  42.104  1.00 10.63           C
ATOM   3472  O   GLU A 227      14.013  -4.580  42.168  1.00 12.70           O
ATOM   3473  CB  GLU A 227      15.224  -6.781  40.627  1.00  9.14           C
ATOM   3474  CG  GLU A 227      15.515  -7.449  39.274  1.00 10.21           C
ATOM   3475  CD  GLU A 227      15.242  -8.941  39.283  1.00 10.28           C
ATOM   3476  OE1 GLU A 227      15.226  -9.545  40.404  1.00 10.64           O
ATOM   3477  OE2 GLU A 227      15.093  -9.532  38.180  1.00 11.03           O1-
ATOM   3478  H   GLU A 227      17.564  -6.198  40.949  1.00 12.33           H
ATOM   3479  HA  GLU A 227      15.471  -4.813  40.076  1.00  9.04           H
ATOM   3480  HB2 GLU A 227      15.597  -7.350  41.318  1.00 10.97           H
ATOM   3481  HB3 GLU A 227      14.260  -6.739  40.728  1.00 10.97           H
ATOM   3482  HG2 GLU A 227      14.952  -7.045  38.595  1.00 12.27           H
ATOM   3483  HG3 GLU A 227      16.450  -7.317  39.051  1.00 12.27           H
ATOM   3484  N   THR A 228      16.049  -4.649  43.140  1.00 10.40           N
ATOM   3485  CA  THR A 228      15.566  -4.227  44.449  1.00 10.54           C
ATOM   3486  C   THR A 228      16.216  -2.967  45.004  1.00 10.68           C
ATOM   3487  O   THR A 228      15.635  -2.348  45.909  1.00 12.62           O
ATOM   3488  CB  THR A 228      15.759  -5.342  45.484  1.00 11.64           C
ATOM   3489  OG1 THR A 228      17.148  -5.672  45.582  1.00 12.71           O
ATOM   3490  CG2 THR A 228      14.962  -6.568  45.123  1.00 12.43           C
ATOM   3491  H   THR A 228      16.900  -4.767  43.105  1.00 12.49           H
ATOM   3492  HA  THR A 228      14.613  -4.056  44.381  1.00 12.65           H
ATOM   3493  HB  THR A 228      15.448  -5.028  46.348  1.00 13.98           H
ATOM   3494  HG1 THR A 228      17.434  -5.935  44.837  1.00 15.26           H
ATOM   3495 HG21 THR A 228      15.098  -7.260  45.789  1.00 14.93           H
ATOM   3496 HG22 THR A 228      14.018  -6.350  45.084  1.00 14.93           H
ATOM   3497 HG23 THR A 228      15.244  -6.904  44.258  1.00 14.93           H
ATOM   3498  N   ALA A 229      17.400  -2.584  44.530  1.00 11.19           N
ATOM   3499  CA  ALA A 229      18.143  -1.516  45.169  1.00 11.75           C
ATOM   3500  C   ALA A 229      17.607  -0.132  44.864  1.00 13.34           C
ATOM   3501  O   ALA A 229      17.922   0.798  45.617  1.00 14.04           O
ATOM   3502  CB  ALA A 229      19.610  -1.543  44.740  1.00 12.56           C
ATOM   3503  H   ALA A 229      17.789  -2.927  43.844  1.00 13.44           H
ATOM   3504  HA  ALA A 229      18.110  -1.643  46.131  1.00 14.11           H
ATOM   3505  HB1 ALA A 229      20.081  -0.820  45.182  1.00 15.09           H
ATOM   3506  HB2 ALA A 229      19.997  -2.395  44.995  1.00 15.09           H
ATOM   3507  HB3 ALA A 229      19.659  -1.431  43.778  1.00 15.09           H
ATOM   3508  N   LEU A 230      16.879   0.057  43.761  1.00 10.04           N
ATOM   3509  CA  LEU A 230      16.603   1.384  43.235  1.00 10.79           C
ATOM   3510  C   LEU A 230      15.137   1.763  43.339  1.00 11.33           C
ATOM   3511  O   LEU A 230      14.242   0.929  43.156  1.00 12.52           O
ATOM   3512  CB  LEU A 230      17.069   1.512  41.773  1.00 11.18           C
ATOM   3513  CG  LEU A 230      18.518   1.079  41.562  1.00 12.93           C
ATOM   3514  CD1 LEU A 230      18.887   1.155  40.092  1.00 14.30           C
ATOM   3515  CD2 LEU A 230      19.481   1.875  42.395  1.00 13.06           C
ATOM   3516  H   LEU A 230      16.532  -0.579  43.298  1.00 12.06           H
ATOM   3517  HA  LEU A 230      17.105   2.029  43.756  1.00 12.96           H
ATOM   3518  HB2 LEU A 230      16.506   0.955  41.214  1.00 13.42           H
ATOM   3519  HB3 LEU A 230      16.992   2.440  41.499  1.00 13.42           H
ATOM   3520  HG  LEU A 230      18.601   0.151  41.833  1.00 15.52           H
ATOM   3521 HD11 LEU A 230      19.809   0.876  39.984  1.00 17.17           H
ATOM   3522 HD12 LEU A 230      18.301   0.568  39.589  1.00 17.17           H
ATOM   3523 HD13 LEU A 230      18.779   2.070  39.787  1.00 17.17           H
ATOM   3524 HD21 LEU A 230      20.382   1.560  42.223  1.00 15.68           H
ATOM   3525 HD22 LEU A 230      19.407   2.812  42.155  1.00 15.68           H
ATOM   3526 HD23 LEU A 230      19.262   1.755  43.332  1.00 15.68           H
ATOM   3527  N   TYR A 231      14.918   3.041  43.606  1.00 11.83           N
ATOM   3528  CA  TYR A 231      13.601   3.648  43.683  1.00 13.39           C
ATOM   3529  C   TYR A 231      13.553   4.787  42.675  1.00 13.26           C
ATOM   3530  O   TYR A 231      14.564   5.452  42.427  1.00 14.59           O
ATOM   3531  CB  TYR A 231      13.347   4.141  45.132  1.00 14.30           C
ATOM   3532  CG  TYR A 231      13.241   3.001  46.121  1.00 15.81           C
ATOM   3533  CD1 TYR A 231      14.369   2.385  46.656  1.00 14.76           C
ATOM   3534  CD2 TYR A 231      11.993   2.542  46.537  1.00 14.90           C
ATOM   3535  CE1 TYR A 231      14.255   1.324  47.535  1.00 16.26           C
ATOM   3536  CE2 TYR A 231      11.875   1.471  47.413  1.00 16.41           C
ATOM   3537  CZ  TYR A 231      13.002   0.874  47.920  1.00 19.80           C
ATOM   3538  OH  TYR A 231      12.864  -0.175  48.823  1.00 20.61           O
ATOM   3539  H   TYR A 231      15.551   3.603  43.754  1.00 14.20           H
ATOM   3540  HA  TYR A 231      12.922   2.995  43.451  1.00 16.07           H
ATOM   3541  HB2 TYR A 231      14.083   4.710  45.406  1.00 17.17           H
ATOM   3542  HB3 TYR A 231      12.515   4.639  45.156  1.00 17.17           H
ATOM   3543  HD1 TYR A 231      15.214   2.671  46.392  1.00 17.72           H
ATOM   3544  HD2 TYR A 231      11.224   2.931  46.188  1.00 17.89           H
ATOM   3545  HE1 TYR A 231      15.019   0.922  47.880  1.00 19.52           H
ATOM   3546  HE2 TYR A 231      11.034   1.177  47.679  1.00 19.70           H
ATOM   3547  HH  TYR A 231      13.621  -0.450  49.061  1.00 24.74           H
ATOM   3548  N   CYS A 232      12.390   5.000  42.057  1.00 16.77           N
ATOM   3549  CA  CYS A 232      12.237   6.126  41.147  1.00 17.88           C
ATOM   3550  C   CYS A 232      11.878   7.418  41.871  1.00 16.87           C
ATOM   3551  O   CYS A 232      11.765   8.454  41.216  1.00 23.64           O
ATOM   3552  CB  CYS A 232      11.234   5.824  40.038  1.00 22.73           C
ATOM   3553  SG  CYS A 232       9.594   5.570  40.612  1.00 32.56           S
ATOM   3554  H   CYS A 232      11.686   4.513  42.148  1.00 20.13           H
ATOM   3555  HA  CYS A 232      13.093   6.275  40.717  1.00 21.47           H
ATOM   3556  HB2 CYS A 232      11.219   6.571  39.419  1.00 27.29           H
ATOM   3557  HB3 CYS A 232      11.514   5.019  39.574  1.00 27.29           H
ATOM   3558  HG  CYS A 232       8.882   5.341  39.673  1.00 39.08           H
ATOM   3559  N   THR A 233      11.762   7.383  43.190  1.00 19.68           N
ATOM   3560  CA  THR A 233      11.372   8.531  43.997  1.00 27.65           C
ATOM   3561  C   THR A 233      12.558   9.067  44.799  1.00 24.01           C
ATOM   3562  O   THR A 233      13.539   8.359  45.048  1.00 22.35           O
ATOM   3563  CB  THR A 233      10.233   8.117  44.944  1.00 24.89           C
ATOM   3564  OG1 THR A 233      10.557   6.882  45.598  1.00 25.12           O
ATOM   3565  CG2 THR A 233       8.958   7.934  44.164  1.00 27.51           C
ATOM   3566  H   THR A 233      11.910   6.677  43.658  1.00 23.63           H
ATOM   3567  HA  THR A 233      11.048   9.238  43.418  1.00 33.19           H
ATOM   3568  HB  THR A 233      10.094   8.810  45.608  1.00 29.88           H
ATOM   3569  HG1 THR A 233      11.262   6.970  46.045  1.00 30.16           H
ATOM   3570 HG21 THR A 233       8.239   7.673  44.761  1.00 33.03           H
ATOM   3571 HG22 THR A 233       8.716   8.764  43.724  1.00 33.03           H
ATOM   3572 HG23 THR A 233       9.076   7.244  43.493  1.00 33.03           H
ATOM   3573  N   HIS A 234      12.447  10.329  45.235  1.00 25.25           N
ATOM   3574  CA  HIS A 234      13.472  10.924  46.087  1.00 24.21           C
ATOM   3575  C   HIS A 234      13.513  10.247  47.457  1.00 26.80           C
ATOM   3576  O   HIS A 234      12.549   9.624  47.907  1.00 29.67           O
ATOM   3577  CB  HIS A 234      13.227  12.426  46.249  1.00 31.84           C
ATOM   3578  CG  HIS A 234      13.353  13.204  44.974  1.00 27.96           C
ATOM   3579  ND1 HIS A 234      14.552  13.367  44.314  1.00 31.89           N
ATOM   3580  CD2 HIS A 234      12.432  13.880  44.246  1.00 34.30           C
ATOM   3581  CE1 HIS A 234      14.364  14.102  43.233  1.00 26.06           C
ATOM   3582  NE2 HIS A 234      13.086  14.429  43.171  1.00 30.98           N
ATOM   3583  H   HIS A 234      11.791  10.854  45.050  1.00 30.30           H
ATOM   3584  HA  HIS A 234      14.339  10.805  45.668  1.00 29.07           H
ATOM   3585  HB2 HIS A 234      13.874  12.782  46.878  1.00 38.22           H
ATOM   3586  HB3 HIS A 234      12.329  12.561  46.590  1.00 38.22           H
ATOM   3587  HD1 HIS A 234      15.306  13.038  44.566  1.00 38.27           H
ATOM   3588  HD2 HIS A 234      11.525  13.959  44.439  1.00 41.17           H
ATOM   3589  HE1 HIS A 234      15.020  14.348  42.622  1.00 31.28           H
ATOM   3590  N   MET A 235      14.664  10.367  48.128  1.00 24.52           N
ATOM   3591  CA  MET A 235      14.855   9.649  49.386  1.00 24.84           C
ATOM   3592  C   MET A 235      13.867  10.126  50.441  1.00 31.56           C
ATOM   3593  O   MET A 235      13.385   9.334  51.259  1.00 29.96           O
ATOM   3594  CB  MET A 235      16.283   9.829  49.903  1.00 31.03           C
ATOM   3595  CG  MET A 235      16.560   9.021  51.175  1.00 26.47           C
ATOM   3596  SD  MET A 235      18.239   9.147  51.813  1.00 35.86           S
ATOM   3597  CE  MET A 235      19.079   7.797  51.015  1.00 34.50           C
ATOM   3598  H   MET A 235      15.333  10.846  47.881  1.00 29.44           H
ATOM   3599  HA  MET A 235      14.713   8.702  49.231  1.00 29.82           H
ATOM   3600  HB2 MET A 235      16.906   9.536  49.220  1.00 37.24           H
ATOM   3601  HB3 MET A 235      16.430  10.767  50.106  1.00 37.24           H
ATOM   3602  HG2 MET A 235      15.959   9.327  51.872  1.00 31.77           H
ATOM   3603  HG3 MET A 235      16.389   8.084  50.988  1.00 31.77           H
ATOM   3604  HE1 MET A 235      20.005   7.787  51.304  1.00 41.40           H
ATOM   3605  HE2 MET A 235      18.646   6.966  51.263  1.00 41.40           H
ATOM   3606  HE3 MET A 235      19.033   7.921  50.054  1.00 41.40           H
ATOM   3607  N   ASP A 236      13.548  11.414  50.423  1.00 31.32           N
ATOM   3608  CA  ASP A 236      12.683  12.027  51.429  1.00 39.70           C
ATOM   3609  C   ASP A 236      11.211  11.874  51.073  1.00 39.55           C
ATOM   3610  O   ASP A 236      10.380  12.667  51.524  1.00 40.24           O
ATOM   3611  CB  ASP A 236      13.020  13.515  51.566  1.00 35.89           C
ATOM   3612  CG  ASP A 236      12.975  14.245  50.232  1.00 42.44           C
ATOM   3613  OD1 ASP A 236      13.416  13.660  49.216  1.00 52.20           O
ATOM   3614  OD2 ASP A 236      12.517  15.400  50.189  1.00 46.88           O1-
ATOM   3615  H   ASP A 236      13.825  11.968  49.827  1.00 37.59           H
ATOM   3616  HA  ASP A 236      12.835  11.599  52.286  1.00 47.65           H
ATOM   3617  HB2 ASP A 236      12.377  13.932  52.160  1.00 43.08           H
ATOM   3618  HB3 ASP A 236      13.916  13.604  51.928  1.00 43.08           H
ATOM   3619  N   ASP A 237      10.865  10.853  50.287  1.00 39.95           N
ATOM   3620  CA  ASP A 237       9.488  10.683  49.851  1.00 38.89           C
ATOM   3621  C   ASP A 237       8.776   9.726  50.792  1.00 38.43           C
ATOM   3622  O   ASP A 237       9.228   8.582  50.957  1.00 37.19           O
ATOM   3623  CB  ASP A 237       9.435  10.159  48.421  1.00 42.11           C
ATOM   3624  CG  ASP A 237       8.028  10.196  47.840  1.00 40.82           C
ATOM   3625  OD1 ASP A 237       7.085   9.755  48.544  1.00 37.95           O
ATOM   3626  OD2 ASP A 237       7.869  10.674  46.691  1.00 36.29           O1-
ATOM   3627  H   ASP A 237      11.408  10.252  49.997  1.00 47.95           H
ATOM   3628  HA  ASP A 237       9.033  11.539  49.882  1.00 46.68           H
ATOM   3629  HB2 ASP A 237      10.007  10.707  47.861  1.00 50.54           H
ATOM   3630  HB3 ASP A 237       9.741   9.238  48.410  1.00 50.54           H
ATOM   3631  N   PRO A 238       7.678  10.135  51.435  1.00 43.18           N
ATOM   3632  CA  PRO A 238       6.982   9.221  52.358  1.00 39.00           C
ATOM   3633  C   PRO A 238       6.406   7.973  51.697  1.00 36.17           C
ATOM   3634  O   PRO A 238       6.133   6.990  52.400  1.00 35.89           O
ATOM   3635  CB  PRO A 238       5.878  10.106  52.962  1.00 42.23           C
ATOM   3636  CG  PRO A 238       6.409  11.519  52.830  1.00 43.97           C
ATOM   3637  CD  PRO A 238       7.182  11.519  51.536  1.00 41.79           C
ATOM   3638  HA  PRO A 238       7.586   8.948  53.067  1.00 46.81           H
ATOM   3639  HB2 PRO A 238       5.057   9.998  52.456  1.00 50.69           H
ATOM   3640  HB3 PRO A 238       5.743   9.874  53.894  1.00 50.69           H
ATOM   3641  HG2 PRO A 238       5.670  12.145  52.789  1.00 52.77           H
ATOM   3642  HG3 PRO A 238       6.992  11.721  53.579  1.00 52.77           H
ATOM   3643  HD2 PRO A 238       6.595  11.723  50.791  1.00 50.16           H
ATOM   3644  HD3 PRO A 238       7.924  12.142  51.585  1.00 50.16           H
ATOM   3645  N   SER A 239       6.226   7.970  50.374  1.00 38.20           N
ATOM   3646  CA  SER A 239       5.639   6.848  49.638  1.00 36.28           C
ATOM   3647  C   SER A 239       6.619   6.403  48.555  1.00 32.02           C
ATOM   3648  O   SER A 239       6.436   6.719  47.369  1.00 32.36           O
ATOM   3649  CB  SER A 239       4.305   7.252  49.014  1.00 41.10           C
ATOM   3650  OG  SER A 239       3.456   7.843  49.989  1.00 45.04           O
ATOM   3651  H   SER A 239       6.443   8.629  49.865  1.00 45.85           H
ATOM   3652  HA  SER A 239       5.486   6.105  50.243  1.00 43.54           H
ATOM   3653  HB2 SER A 239       4.468   7.894  48.305  1.00 49.33           H
ATOM   3654  HB3 SER A 239       3.872   6.462  48.654  1.00 49.33           H
ATOM   3655  HG  SER A 239       2.725   8.062  49.638  1.00 54.05           H
ATOM   3656  N   PRO A 240       7.669   5.670  48.921  1.00 34.67           N
ATOM   3657  CA  PRO A 240       8.658   5.265  47.919  1.00 27.18           C
ATOM   3658  C   PRO A 240       8.018   4.393  46.853  1.00 30.51           C
ATOM   3659  O   PRO A 240       7.023   3.706  47.100  1.00 32.84           O
ATOM   3660  CB  PRO A 240       9.682   4.470  48.739  1.00 28.32           C
ATOM   3661  CG  PRO A 240       8.909   3.967  49.906  1.00 35.91           C
ATOM   3662  CD  PRO A 240       7.948   5.066  50.234  1.00 34.66           C
ATOM   3663  HA  PRO A 240       9.081   6.037  47.512  1.00 32.63           H
ATOM   3664  HB2 PRO A 240      10.027   3.734  48.210  1.00 33.99           H
ATOM   3665  HB3 PRO A 240      10.399   5.056  49.027  1.00 33.99           H
ATOM   3666  HG2 PRO A 240       8.434   3.157  49.660  1.00 43.10           H
ATOM   3667  HG3 PRO A 240       9.510   3.801  50.649  1.00 43.10           H
ATOM   3668  HD2 PRO A 240       7.136   4.703  50.620  1.00 41.61           H
ATOM   3669  HD3 PRO A 240       8.364   5.715  50.824  1.00 41.61           H
ATOM   3670  N   ARG A 240A      8.607   4.428  45.654  1.00 24.15           N
ATOM   3671  CA  ARG A 240A      8.152   3.636  44.518  1.00 21.09           C
ATOM   3672  C   ARG A 240A      9.358   2.936  43.918  1.00 20.73           C
ATOM   3673  O   ARG A 240A     10.323   3.598  43.524  1.00 19.05           O
ATOM   3674  CB  ARG A 240A      7.515   4.524  43.455  1.00 21.90           C
ATOM   3675  CG  ARG A 240A      6.177   5.138  43.879  1.00 32.40           C
ATOM   3676  CD  ARG A 240A      5.613   6.052  42.774  1.00 34.61           C
ATOM   3677  NE  ARG A 240A      4.267   6.520  43.111  1.00 44.49           N
ATOM   3678  CZ  ARG A 240A      3.510   7.298  42.335  1.00 41.54           C
ATOM   3679  NH1 ARG A 240A      3.956   7.713  41.151  1.00 42.53           N
ATOM   3680  NH2 ARG A 240A      2.298   7.667  42.748  1.00 42.59           N1+
ATOM   3681  H   ARG A 240A      9.291   4.917  45.475  1.00 28.98           H
ATOM   3682  HA  ARG A 240A      7.508   2.971  44.808  1.00 25.32           H
ATOM   3683  HB2 ARG A 240A      8.123   5.251  43.250  1.00 26.29           H
ATOM   3684  HB3 ARG A 240A      7.357   3.993  42.658  1.00 26.29           H
ATOM   3685  HG2 ARG A 240A      5.536   4.430  44.047  1.00 38.89           H
ATOM   3686  HG3 ARG A 240A      6.308   5.672  44.679  1.00 38.89           H
ATOM   3687  HD2 ARG A 240A      6.188   6.826  42.672  1.00 41.54           H
ATOM   3688  HD3 ARG A 240A      5.563   5.556  41.942  1.00 41.54           H
ATOM   3689  HE  ARG A 240A      3.939   6.275  43.867  1.00 53.40           H
ATOM   3690 HH11 ARG A 240A      4.737   7.479  40.880  1.00 51.05           H
ATOM   3691 HH12 ARG A 240A      3.461   8.214  40.657  1.00 51.05           H
ATOM   3692 HH21 ARG A 240A      2.005   7.401  43.511  1.00 51.12           H
ATOM   3693 HH22 ARG A 240A      1.808   8.167  42.249  1.00 51.12           H
ATOM   3694  N   GLU A 240B      9.281   1.613  43.831  1.00 17.86           N
ATOM   3695  CA  GLU A 240B     10.405   0.801  43.373  1.00 15.90           C
ATOM   3696  C   GLU A 240B     10.632   0.984  41.876  1.00 15.17           C
ATOM   3697  O   GLU A 240B      9.687   1.043  41.083  1.00 16.38           O
ATOM   3698  CB  GLU A 240B     10.138  -0.674  43.679  1.00 17.87           C
ATOM   3699  CG  GLU A 240B      9.952  -0.967  45.170  1.00 18.87           C
ATOM   3700  CD  GLU A 240B      9.555  -2.420  45.473  1.00 28.40           C
ATOM   3701  OE1 GLU A 240B      8.984  -3.110  44.593  1.00 26.51           O
ATOM   3702  OE2 GLU A 240B      9.807  -2.875  46.615  1.00 30.10           O1-
ATOM   3703  H   GLU A 240B      8.581   1.156  44.033  1.00 21.44           H
ATOM   3704  HA  GLU A 240B     11.211   1.071  43.841  1.00 19.08           H
ATOM   3705  HB2 GLU A 240B      9.330  -0.948  43.219  1.00 21.45           H
ATOM   3706  HB3 GLU A 240B     10.890  -1.200  43.365  1.00 21.45           H
ATOM   3707  HG2 GLU A 240B     10.786  -0.786  45.630  1.00 22.65           H
ATOM   3708  HG3 GLU A 240B      9.253  -0.390  45.517  1.00 22.65           H
ATOM   3709  N   MET A 241      11.912   1.060  41.487  1.00 11.55           N
ATOM   3710  CA  MET A 241      12.299   1.097  40.075  1.00 10.50           C
ATOM   3711  C   MET A 241      12.409  -0.345  39.593  1.00 11.38           C
ATOM   3712  O   MET A 241      13.439  -1.008  39.746  1.00 11.07           O
ATOM   3713  CB  MET A 241      13.597   1.857  39.880  1.00 11.74           C
ATOM   3714  CG  MET A 241      13.963   2.031  38.417  1.00 11.20           C
ATOM   3715  SD  MET A 241      15.563   2.823  38.167  1.00 11.91           S
ATOM   3716  CE  MET A 241      15.307   4.460  38.848  1.00 15.99           C
ATOM   3717  H   MET A 241      12.578   1.092  42.030  1.00 13.86           H
ATOM   3718  HA  MET A 241      11.607   1.549  39.568  1.00 12.61           H
ATOM   3719  HB2 MET A 241      13.509   2.739  40.274  1.00 14.10           H
ATOM   3720  HB3 MET A 241      14.316   1.371  40.313  1.00 14.10           H
ATOM   3721  HG2 MET A 241      13.994   1.158  37.996  1.00 13.45           H
ATOM   3722  HG3 MET A 241      13.289   2.581  37.989  1.00 13.45           H
ATOM   3723  HE1 MET A 241      16.126   4.971  38.758  1.00 19.20           H
ATOM   3724  HE2 MET A 241      14.590   4.896  38.360  1.00 19.20           H
ATOM   3725  HE3 MET A 241      15.068   4.379  39.785  1.00 19.20           H
ATOM   3726  N   ILE A 242      11.309  -0.834  39.021  1.00 10.85           N
ATOM   3727  CA  ILE A 242      11.182  -2.184  38.491  1.00  8.41           C
ATOM   3728  C   ILE A 242      10.449  -2.092  37.156  1.00  8.51           C
ATOM   3729  O   ILE A 242       9.756  -1.107  36.873  1.00  9.85           O
ATOM   3730  CB  ILE A 242      10.396  -3.105  39.439  1.00 11.29           C
ATOM   3731  CG1 ILE A 242       9.052  -2.480  39.805  1.00 14.04           C
ATOM   3732  CG2 ILE A 242      11.227  -3.396  40.682  1.00 10.66           C
ATOM   3733  CD1 ILE A 242       8.152  -3.363  40.672  1.00 15.40           C
ATOM   3734  H   ILE A 242      10.588  -0.374  38.926  1.00 13.03           H
ATOM   3735  HA  ILE A 242      12.062  -2.564  38.341  1.00 10.10           H
ATOM   3736  HB  ILE A 242      10.228  -3.944  38.981  1.00 13.56           H
ATOM   3737 HG12 ILE A 242       9.216  -1.658  40.294  1.00 16.86           H
ATOM   3738 HG13 ILE A 242       8.570  -2.282  38.987  1.00 16.86           H
ATOM   3739 HG21 ILE A 242      10.721  -3.977  41.271  1.00 12.81           H
ATOM   3740 HG22 ILE A 242      12.051  -3.831  40.415  1.00 12.81           H
ATOM   3741 HG23 ILE A 242      11.424  -2.559  41.132  1.00 12.81           H
ATOM   3742 HD11 ILE A 242       7.326  -2.889  40.854  1.00 18.48           H
ATOM   3743 HD12 ILE A 242       7.963  -4.186  40.194  1.00 18.48           H
ATOM   3744 HD13 ILE A 242       8.611  -3.561  41.503  1.00 18.48           H
ATOM   3745  N   ASN A 243      10.602  -3.133  36.339  1.00  8.96           N
ATOM   3746  CA  ASN A 243       9.860  -3.268  35.098  1.00  7.96           C
ATOM   3747  C   ASN A 243      10.048  -2.043  34.212  1.00  8.51           C
ATOM   3748  O   ASN A 243       9.112  -1.554  33.575  1.00  9.30           O
ATOM   3749  CB  ASN A 243       8.383  -3.537  35.395  1.00  9.72           C
ATOM   3750  CG  ASN A 243       8.181  -4.725  36.304  1.00 12.61           C
ATOM   3751  OD1 ASN A 243       8.893  -5.725  36.206  1.00 11.72           O
ATOM   3752  ND2 ASN A 243       7.193  -4.625  37.199  1.00 16.85           N
ATOM   3753  H   ASN A 243      11.142  -3.786  36.490  1.00 10.76           H
ATOM   3754  HA  ASN A 243      10.205  -4.034  34.614  1.00  9.56           H
ATOM   3755  HB2 ASN A 243       8.001  -2.759  35.830  1.00 11.67           H
ATOM   3756  HB3 ASN A 243       7.920  -3.714  34.562  1.00 11.67           H
ATOM   3757 HD21 ASN A 243       7.035  -5.274  37.740  1.00 20.22           H
ATOM   3758 HD22 ASN A 243       6.715  -3.911  37.234  1.00 20.22           H
ATOM   3759  N   ASN A 244      11.288  -1.560  34.138  1.00  7.86           N
ATOM   3760  CA  ASN A 244      11.595  -0.346  33.388  1.00  7.43           C
ATOM   3761  C   ASN A 244      12.065  -0.668  31.968  1.00  8.02           C
ATOM   3762  O   ASN A 244      13.140  -0.273  31.519  1.00  8.72           O
ATOM   3763  CB  ASN A 244      12.599   0.517  34.154  1.00  8.05           C
ATOM   3764  CG  ASN A 244      13.934  -0.174  34.346  1.00  8.47           C
ATOM   3765  OD1 ASN A 244      14.029  -1.385  34.311  1.00  8.68           O
ATOM   3766  ND2 ASN A 244      14.963   0.613  34.591  1.00 10.79           N
ATOM   3767  H   ASN A 244      11.972  -1.920  34.516  1.00  9.44           H
ATOM   3768  HA  ASN A 244      10.779   0.172  33.307  1.00  8.93           H
ATOM   3769  HB2 ASN A 244      12.753   1.337  33.660  1.00  9.67           H
ATOM   3770  HB3 ASN A 244      12.237   0.721  35.031  1.00  9.67           H
ATOM   3771 HD21 ASN A 244      15.745   0.274  34.708  1.00 12.96           H
ATOM   3772 HD22 ASN A 244      14.853   1.464  34.635  1.00 12.96           H
ATOM   3773  N   PHE A 245      11.216  -1.406  31.252  1.00  6.99           N
ATOM   3774  CA  PHE A 245      11.435  -1.796  29.866  1.00  6.72           C
ATOM   3775  C   PHE A 245      10.166  -1.498  29.080  1.00  7.97           C
ATOM   3776  O   PHE A 245       9.057  -1.536  29.628  1.00  8.68           O
ATOM   3777  CB  PHE A 245      11.784  -3.307  29.718  1.00  7.82           C
ATOM   3778  CG  PHE A 245      10.725  -4.271  30.236  1.00  6.71           C
ATOM   3779  CD1 PHE A 245       9.804  -4.864  29.395  1.00  9.17           C
ATOM   3780  CD2 PHE A 245      10.708  -4.625  31.558  1.00  8.30           C
ATOM   3781  CE1 PHE A 245       8.850  -5.747  29.887  1.00  9.34           C
ATOM   3782  CE2 PHE A 245       9.760  -5.508  32.053  1.00  9.69           C
ATOM   3783  CZ  PHE A 245       8.839  -6.060  31.227  1.00 10.30           C
ATOM   3784  H   PHE A 245      10.474  -1.704  31.568  1.00  8.40           H
ATOM   3785  HA  PHE A 245      12.161  -1.273  29.492  1.00  8.08           H
ATOM   3786  HB2 PHE A 245      11.919  -3.500  28.777  1.00  9.39           H
ATOM   3787  HB3 PHE A 245      12.604  -3.483  30.206  1.00  9.39           H
ATOM   3788  HD1 PHE A 245       9.800  -4.643  28.491  1.00 11.02           H
ATOM   3789  HD2 PHE A 245      11.325  -4.243  32.140  1.00  9.97           H
ATOM   3790  HE1 PHE A 245       8.225  -6.127  29.313  1.00 11.21           H
ATOM   3791  HE2 PHE A 245       9.756  -5.722  32.958  1.00 11.64           H
ATOM   3792  HZ  PHE A 245       8.211  -6.659  31.561  1.00 12.37           H
ATOM   3793  N   ARG A 246      10.339  -1.179  27.795  1.00  6.99           N
ATOM   3794  CA  ARG A 246       9.204  -0.923  26.912  1.00  7.07           C
ATOM   3795  C   ARG A 246       8.778  -2.234  26.270  1.00  7.55           C
ATOM   3796  O   ARG A 246       9.627  -3.075  25.967  1.00  8.78           O
ATOM   3797  CB  ARG A 246       9.589   0.103  25.836  1.00  7.64           C
ATOM   3798  CG  ARG A 246       8.407   0.655  25.059  1.00  6.66           C
ATOM   3799  CD  ARG A 246       8.874   1.466  23.867  1.00  7.59           C
ATOM   3800  NE  ARG A 246       7.802   2.270  23.322  1.00  8.15           N
ATOM   3801  CZ  ARG A 246       7.915   3.037  22.245  1.00  8.75           C
ATOM   3802  NH1 ARG A 246       9.047   3.099  21.577  1.00  9.80           N
ATOM   3803  NH2 ARG A 246       6.892   3.762  21.859  1.00  9.13           N1+
ATOM   3804  H   ARG A 246      11.106  -1.105  27.412  1.00  8.40           H
ATOM   3805  HA  ARG A 246       8.461  -0.571  27.427  1.00  8.49           H
ATOM   3806  HB2 ARG A 246      10.037   0.850  26.262  1.00  9.18           H
ATOM   3807  HB3 ARG A 246      10.188  -0.320  25.201  1.00  9.18           H
ATOM   3808  HG2 ARG A 246       7.863  -0.081  24.734  1.00  8.00           H
ATOM   3809  HG3 ARG A 246       7.883   1.232  25.636  1.00  8.00           H
ATOM   3810  HD2 ARG A 246       9.589   2.060  24.145  1.00  9.12           H
ATOM   3811  HD3 ARG A 246       9.187   0.865  23.173  1.00  9.12           H
ATOM   3812  HE  ARG A 246       7.041   2.250  23.722  1.00  9.78           H
ATOM   3813 HH11 ARG A 246       9.725   2.636  21.835  1.00 11.77           H
ATOM   3814 HH12 ARG A 246       9.108   3.598  20.879  1.00 11.77           H
ATOM   3815 HH21 ARG A 246       6.149   3.721  22.289  1.00 10.97           H
ATOM   3816 HH22 ARG A 246       6.954   4.251  21.154  1.00 10.97           H
ATOM   3817  N   GLN A 247       7.471  -2.422  26.084  1.00  6.92           N
ATOM   3818  CA  GLN A 247       6.998  -3.572  25.318  1.00  6.47           C
ATOM   3819  C   GLN A 247       7.546  -3.521  23.889  1.00  8.40           C
ATOM   3820  O   GLN A 247       7.812  -2.451  23.333  1.00  7.60           O
ATOM   3821  CB  GLN A 247       5.469  -3.587  25.228  1.00  7.48           C
ATOM   3822  CG  GLN A 247       4.750  -3.796  26.534  1.00  8.24           C
ATOM   3823  CD  GLN A 247       5.114  -5.110  27.176  1.00  8.23           C
ATOM   3824  OE1 GLN A 247       6.075  -5.204  27.950  1.00  9.41           O
ATOM   3825  NE2 GLN A 247       4.363  -6.150  26.849  1.00 10.05           N
ATOM   3826  H   GLN A 247       6.850  -1.909  26.385  1.00  8.31           H
ATOM   3827  HA  GLN A 247       7.296  -4.394  25.739  1.00  7.77           H
ATOM   3828  HB2 GLN A 247       5.175  -2.737  24.865  1.00  8.98           H
ATOM   3829  HB3 GLN A 247       5.203  -4.304  24.631  1.00  8.98           H
ATOM   3830  HG2 GLN A 247       4.989  -3.083  27.147  1.00  9.90           H
ATOM   3831  HG3 GLN A 247       3.793  -3.792  26.374  1.00  9.90           H
ATOM   3832 HE21 GLN A 247       3.709  -6.052  26.298  1.00 12.07           H
ATOM   3833 HE22 GLN A 247       4.528  -6.924  27.187  1.00 12.07           H
ATOM   3834  N   VAL A 248       7.713  -4.700  23.284  1.00  7.73           N
ATOM   3835  CA  VAL A 248       8.130  -4.750  21.880  1.00  6.20           C
ATOM   3836  C   VAL A 248       7.051  -4.137  20.985  1.00  6.78           C
ATOM   3837  O   VAL A 248       5.844  -4.182  21.293  1.00  7.29           O
ATOM   3838  CB  VAL A 248       8.480  -6.180  21.418  1.00  6.82           C
ATOM   3839  CG1 VAL A 248       9.693  -6.711  22.166  1.00  7.64           C
ATOM   3840  CG2 VAL A 248       7.299  -7.104  21.563  1.00 10.11           C
ATOM   3841  H   VAL A 248       7.595  -5.468  23.653  1.00  9.28           H
ATOM   3842  HA  VAL A 248       8.930  -4.210  21.780  1.00  7.45           H
ATOM   3843  HB  VAL A 248       8.711  -6.149  20.476  1.00  8.20           H
ATOM   3844 HG11 VAL A 248       9.887  -7.609  21.855  1.00  9.18           H
ATOM   3845 HG12 VAL A 248      10.449  -6.129  21.994  1.00  9.18           H
ATOM   3846 HG13 VAL A 248       9.495  -6.725  23.116  1.00  9.18           H
ATOM   3847 HG21 VAL A 248       7.555  -7.991  21.264  1.00 12.14           H
ATOM   3848 HG22 VAL A 248       7.034  -7.132  22.496  1.00 12.14           H
ATOM   3849 HG23 VAL A 248       6.568  -6.770  21.020  1.00 12.14           H
ATOM   3850  N   GLN A 249       7.507  -3.542  19.872  1.00  6.93           N
ATOM   3851  CA  GLN A 249       6.705  -2.786  18.921  1.00  7.39           C
ATOM   3852  C   GLN A 249       6.436  -3.633  17.686  1.00  9.72           C
ATOM   3853  O   GLN A 249       7.199  -4.558  17.365  1.00  9.65           O
ATOM   3854  CB  GLN A 249       7.464  -1.526  18.523  1.00  8.96           C
ATOM   3855  CG  GLN A 249       7.934  -0.679  19.686  1.00  7.72           C
ATOM   3856  CD  GLN A 249       6.808  -0.021  20.437  1.00  7.69           C
ATOM   3857  OE1 GLN A 249       6.096   0.811  19.886  1.00  9.89           O
ATOM   3858  NE2 GLN A 249       6.637  -0.378  21.676  1.00  7.65           N
ATOM   3859  H   GLN A 249       8.335  -3.572  19.642  1.00  8.33           H
ATOM   3860  HA  GLN A 249       5.860  -2.534  19.324  1.00  8.87           H
ATOM   3861  HB2 GLN A 249       8.248  -1.785  18.013  1.00 10.77           H
ATOM   3862  HB3 GLN A 249       6.884  -0.976  17.974  1.00 10.77           H
ATOM   3863  HG2 GLN A 249       8.419  -1.242  20.310  1.00  9.28           H
ATOM   3864  HG3 GLN A 249       8.517   0.020  19.351  1.00  9.28           H
ATOM   3865 HE21 GLN A 249       7.156  -0.965  22.029  1.00  9.19           H
ATOM   3866 HE22 GLN A 249       6.005  -0.027  22.141  1.00  9.19           H
ATOM   3867  N   LYS A 250       5.377  -3.277  16.954  1.00  8.69           N
ATOM   3868  CA  LYS A 250       5.155  -3.910  15.662  1.00  8.26           C
ATOM   3869  C   LYS A 250       6.369  -3.705  14.767  1.00  8.95           C
ATOM   3870  O   LYS A 250       6.992  -2.636  14.780  1.00 11.49           O
ATOM   3871  CB  LYS A 250       3.940  -3.317  14.942  1.00 10.82           C
ATOM   3872  CG  LYS A 250       2.562  -3.639  15.495  1.00 13.16           C
ATOM   3873  CD  LYS A 250       2.065  -5.007  15.096  1.00 13.88           C
ATOM   3874  CE  LYS A 250       0.597  -5.194  15.421  1.00 11.12           C
ATOM   3875  NZ  LYS A 250       0.309  -5.131  16.864  1.00  9.90           N1+
ATOM   3876  H   LYS A 250       4.791  -2.688  17.178  1.00 10.43           H
ATOM   3877  HA  LYS A 250       5.013  -4.862  15.782  1.00  9.92           H
ATOM   3878  HB2 LYS A 250       4.030  -2.351  14.951  1.00 13.00           H
ATOM   3879  HB3 LYS A 250       3.956  -3.628  14.023  1.00 13.00           H
ATOM   3880  HG2 LYS A 250       2.596  -3.605  16.464  1.00 15.80           H
ATOM   3881  HG3 LYS A 250       1.929  -2.983  15.164  1.00 15.80           H
ATOM   3882  HD2 LYS A 250       2.180  -5.121  14.140  1.00 16.67           H
ATOM   3883  HD3 LYS A 250       2.570  -5.682  15.577  1.00 16.67           H
ATOM   3884  HE2 LYS A 250       0.086  -4.495  14.984  1.00 13.35           H
ATOM   3885  HE3 LYS A 250       0.311  -6.063  15.098  1.00 13.35           H
ATOM   3886  HZ1 LYS A 250      -0.562  -5.246  17.006  1.00 11.89           H
ATOM   3887  HZ2 LYS A 250       0.758  -5.770  17.292  1.00 11.89           H
ATOM   3888  HZ3 LYS A 250       0.553  -4.339  17.188  1.00 11.89           H
ATOM   3889  N   PHE A 251       6.670  -4.726  13.956  1.00  9.92           N
ATOM   3890  CA  PHE A 251       7.815  -4.689  13.031  1.00 10.18           C
ATOM   3891  C   PHE A 251       7.357  -5.391  11.753  1.00  9.34           C
ATOM   3892  O   PHE A 251       7.438  -6.613  11.644  1.00 10.93           O
ATOM   3893  CB  PHE A 251       9.047  -5.336  13.649  1.00  9.73           C
ATOM   3894  CG  PHE A 251      10.294  -5.195  12.835  1.00  8.92           C
ATOM   3895  CD1 PHE A 251      11.013  -4.012  12.822  1.00 10.17           C
ATOM   3896  CD2 PHE A 251      10.786  -6.287  12.137  1.00  9.63           C
ATOM   3897  CE1 PHE A 251      12.214  -3.917  12.096  1.00 10.52           C
ATOM   3898  CE2 PHE A 251      11.962  -6.199  11.394  1.00 10.19           C
ATOM   3899  CZ  PHE A 251      12.670  -5.024  11.378  1.00  9.46           C
ATOM   3900  H   PHE A 251       6.222  -5.459  13.922  1.00 11.91           H
ATOM   3901  HA  PHE A 251       8.027  -3.768  12.816  1.00 12.22           H
ATOM   3902  HB2 PHE A 251       9.212  -4.927  14.513  1.00 11.68           H
ATOM   3903  HB3 PHE A 251       8.876  -6.284  13.764  1.00 11.68           H
ATOM   3904  HD1 PHE A 251      10.706  -3.279  13.306  1.00 12.22           H
ATOM   3905  HD2 PHE A 251      10.311  -7.087  12.146  1.00 11.57           H
ATOM   3906  HE1 PHE A 251      12.687  -3.117  12.075  1.00 12.64           H
ATOM   3907  HE2 PHE A 251      12.272  -6.938  10.922  1.00 12.24           H
ATOM   3908  HZ  PHE A 251      13.456  -4.964  10.884  1.00 11.36           H
ATOM   3909  N   ASP A 252       6.846  -4.601  10.805  1.00 11.03           N
ATOM   3910  CA  ASP A 252       6.225  -5.120   9.587  1.00 10.58           C
ATOM   3911  C   ASP A 252       6.869  -4.552   8.326  1.00 10.31           C
ATOM   3912  O   ASP A 252       7.319  -3.399   8.290  1.00 11.95           O
ATOM   3913  CB  ASP A 252       4.733  -4.808   9.605  1.00 12.93           C
ATOM   3914  CG  ASP A 252       4.019  -5.484  10.767  1.00 14.79           C
ATOM   3915  OD1 ASP A 252       4.080  -6.732  10.847  1.00 16.81           O
ATOM   3916  OD2 ASP A 252       3.401  -4.758  11.590  1.00 17.47           O1-
ATOM   3917  H   ASP A 252       6.848  -3.742  10.848  1.00 13.25           H
ATOM   3918  HA  ASP A 252       6.329  -6.084   9.567  1.00 12.71           H
ATOM   3919  HB2 ASP A 252       4.609  -3.849   9.692  1.00 15.52           H
ATOM   3920  HB3 ASP A 252       4.332  -5.123   8.780  1.00 15.52           H
ATOM   3921  N   GLU A 253       6.911  -5.393   7.293  1.00 12.89           N
ATOM   3922  CA  GLU A 253       7.457  -5.045   5.984  1.00 12.34           C
ATOM   3923  C   GLU A 253       8.954  -4.824   6.034  1.00 11.96           C
ATOM   3924  O   GLU A 253       9.523  -4.285   5.082  1.00 12.02           O
ATOM   3925  CB  GLU A 253       6.799  -3.805   5.364  1.00 13.25           C
ATOM   3926  CG  GLU A 253       5.267  -3.763   5.434  1.00 20.78           C
ATOM   3927  CD  GLU A 253       4.648  -4.606   4.376  1.00 31.31           C
ATOM   3928  OE1 GLU A 253       4.885  -5.829   4.401  1.00 37.81           O
ATOM   3929  OE2 GLU A 253       3.961  -4.036   3.484  1.00 39.27           O1-
ATOM   3930  H   GLU A 253       6.619  -6.201   7.331  1.00 15.47           H
ATOM   3931  HA  GLU A 253       7.295  -5.788   5.382  1.00 14.81           H
ATOM   3932  HB2 GLU A 253       7.133  -3.019   5.824  1.00 15.91           H
ATOM   3933  HB3 GLU A 253       7.048  -3.762   4.427  1.00 15.91           H
ATOM   3934  HG2 GLU A 253       4.977  -4.098   6.297  1.00 24.95           H
ATOM   3935  HG3 GLU A 253       4.966  -2.849   5.310  1.00 24.95           H
ATOM   3936  N   ARG A 254       9.610  -5.259   7.110  1.00  9.38           N
ATOM   3937  CA  ARG A 254      11.007  -4.945   7.364  1.00 11.72           C
ATOM   3938  C   ARG A 254      11.777  -6.195   7.766  1.00 10.21           C
ATOM   3939  O   ARG A 254      11.207  -7.227   8.120  1.00 11.11           O
ATOM   3940  CB  ARG A 254      11.132  -3.872   8.456  1.00 10.99           C
ATOM   3941  CG  ARG A 254      10.486  -2.555   8.076  1.00 11.75           C
ATOM   3942  CD  ARG A 254      10.546  -1.546   9.190  1.00 12.41           C
ATOM   3943  NE  ARG A 254      11.947  -1.256   9.493  1.00 12.67           N
ATOM   3944  CZ  ARG A 254      12.400  -0.822  10.661  1.00 11.70           C
ATOM   3945  NH1 ARG A 254      11.563  -0.604  11.664  1.00 11.63           N
ATOM   3946  NH2 ARG A 254      13.707  -0.651  10.816  1.00 10.34           N1+
ATOM   3947  H   ARG A 254       9.254  -5.750   7.720  1.00 11.27           H
ATOM   3948  HA  ARG A 254      11.405  -4.595   6.552  1.00 14.08           H
ATOM   3949  HB2 ARG A 254      10.701  -4.194   9.263  1.00 13.19           H
ATOM   3950  HB3 ARG A 254      12.072  -3.705   8.627  1.00 13.19           H
ATOM   3951  HG2 ARG A 254      10.950  -2.184   7.309  1.00 14.11           H
ATOM   3952  HG3 ARG A 254       9.554  -2.710   7.859  1.00 14.11           H
ATOM   3953  HD2 ARG A 254      10.110  -0.725   8.913  1.00 14.90           H
ATOM   3954  HD3 ARG A 254      10.123  -1.908   9.984  1.00 14.90           H
ATOM   3955  HE  ARG A 254      12.522  -1.377   8.865  1.00 15.22           H
ATOM   3956 HH11 ARG A 254      10.720  -0.735  11.556  1.00 13.96           H
ATOM   3957 HH12 ARG A 254      11.861  -0.321  12.419  1.00 13.96           H
ATOM   3958 HH21 ARG A 254      14.240  -0.791  10.156  1.00 12.42           H
ATOM   3959 HH22 ARG A 254      14.016  -0.355  11.563  1.00 12.42           H
ATOM   3960  N   LEU A 255      13.109  -6.086   7.699  1.00 10.78           N
ATOM   3961  CA  LEU A 255      14.004  -7.156   8.110  1.00  8.69           C
ATOM   3962  C   LEU A 255      15.034  -6.622   9.095  1.00  8.96           C
ATOM   3963  O   LEU A 255      15.483  -5.487   8.975  1.00  9.94           O
ATOM   3964  CB  LEU A 255      14.754  -7.790   6.929  1.00  9.11           C
ATOM   3965  CG  LEU A 255      13.924  -8.654   5.986  1.00  9.90           C
ATOM   3966  CD1 LEU A 255      14.795  -9.068   4.791  1.00 13.39           C
ATOM   3967  CD2 LEU A 255      13.356  -9.891   6.674  1.00 11.59           C
ATOM   3968  H   LEU A 255      13.519  -5.386   7.413  1.00 12.94           H
ATOM   3969  HA  LEU A 255      13.491  -7.851   8.552  1.00 10.43           H
ATOM   3970  HB2 LEU A 255      15.142  -7.076   6.398  1.00 10.94           H
ATOM   3971  HB3 LEU A 255      15.463  -8.349   7.283  1.00 10.94           H
ATOM   3972  HG  LEU A 255      13.181  -8.131   5.648  1.00 11.89           H
ATOM   3973 HD11 LEU A 255      14.267  -9.618   4.192  1.00 16.07           H
ATOM   3974 HD12 LEU A 255      15.096  -8.270   4.330  1.00 16.07           H
ATOM   3975 HD13 LEU A 255      15.558  -9.570   5.116  1.00 16.07           H
ATOM   3976 HD21 LEU A 255      12.840 -10.401   6.029  1.00 13.91           H
ATOM   3977 HD22 LEU A 255      14.089 -10.429   7.011  1.00 13.91           H
ATOM   3978 HD23 LEU A 255      12.786  -9.610   7.406  1.00 13.91           H
ATOM   3979  N   VAL A 256      15.399  -7.460  10.057  1.00  9.59           N
ATOM   3980  CA  VAL A 256      16.607  -7.290  10.860  1.00  9.82           C
ATOM   3981  C   VAL A 256      17.704  -8.119  10.211  1.00  9.49           C
ATOM   3982  O   VAL A 256      17.514  -9.304   9.923  1.00  9.76           O
ATOM   3983  CB  VAL A 256      16.372  -7.765  12.303  1.00  7.84           C
ATOM   3984  CG1 VAL A 256      17.675  -7.708  13.109  1.00  9.29           C
ATOM   3985  CG2 VAL A 256      15.277  -6.947  12.968  1.00  9.68           C
ATOM   3986  H   VAL A 256      14.947  -8.160  10.271  1.00 11.51           H
ATOM   3987  HA  VAL A 256      16.874  -6.357  10.870  1.00 11.79           H
ATOM   3988  HB  VAL A 256      16.079  -8.689  12.282  1.00  9.41           H
ATOM   3989 HG11 VAL A 256      17.500  -8.012  14.013  1.00 11.15           H
ATOM   3990 HG12 VAL A 256      18.332  -8.283  12.687  1.00 11.15           H
ATOM   3991 HG13 VAL A 256      17.997  -6.793  13.123  1.00 11.15           H
ATOM   3992 HG21 VAL A 256      15.151  -7.267  13.874  1.00 11.63           H
ATOM   3993 HG22 VAL A 256      15.544  -6.014  12.980  1.00 11.63           H
ATOM   3994 HG23 VAL A 256      14.456  -7.050  12.462  1.00 11.63           H
ATOM   3995  N   TYR A 257      18.875  -7.521  10.035  1.00 10.85           N
ATOM   3996  CA  TYR A 257      19.976  -8.242   9.429  1.00 10.12           C
ATOM   3997  C   TYR A 257      20.932  -8.716  10.502  1.00 10.81           C
ATOM   3998  O   TYR A 257      21.115  -8.061  11.534  1.00 11.22           O
ATOM   3999  CB  TYR A 257      20.678  -7.391   8.376  1.00 10.46           C
ATOM   4000  CG  TYR A 257      19.764  -7.170   7.184  1.00 11.97           C
ATOM   4001  CD1 TYR A 257      18.948  -6.063   7.105  1.00 12.65           C
ATOM   4002  CD2 TYR A 257      19.677  -8.124   6.186  1.00 12.42           C
ATOM   4003  CE1 TYR A 257      18.078  -5.885   6.027  1.00 14.71           C
ATOM   4004  CE2 TYR A 257      18.808  -7.966   5.122  1.00 11.88           C
ATOM   4005  CZ  TYR A 257      18.027  -6.831   5.048  1.00 13.42           C
ATOM   4006  OH  TYR A 257      17.146  -6.622   3.997  1.00 14.04           O
ATOM   4007  H   TYR A 257      19.054  -6.710  10.256  1.00 13.03           H
ATOM   4008  HA  TYR A 257      19.623  -9.028   8.983  1.00 12.15           H
ATOM   4009  HB2 TYR A 257      20.904  -6.527   8.755  1.00 12.56           H
ATOM   4010  HB3 TYR A 257      21.477  -7.847   8.070  1.00 12.56           H
ATOM   4011  HD1 TYR A 257      18.988  -5.417   7.773  1.00 15.19           H
ATOM   4012  HD2 TYR A 257      20.205  -8.888   6.235  1.00 14.91           H
ATOM   4013  HE1 TYR A 257      17.543  -5.126   5.976  1.00 17.66           H
ATOM   4014  HE2 TYR A 257      18.771  -8.605   4.447  1.00 14.27           H
ATOM   4015  HH  TYR A 257      17.193  -7.259   3.452  1.00 16.86           H
ATOM   4016  N   THR A 258      21.475  -9.897  10.286  1.00 10.86           N
ATOM   4017  CA  THR A 258      22.366 -10.520  11.239  1.00 10.30           C
ATOM   4018  C   THR A 258      23.734 -10.718  10.612  1.00 11.54           C
ATOM   4019  O   THR A 258      23.859 -10.947   9.408  1.00 12.09           O
ATOM   4020  CB  THR A 258      21.805 -11.861  11.724  1.00 12.93           C
ATOM   4021  OG1 THR A 258      21.595 -12.770  10.628  1.00 13.57           O
ATOM   4022  CG2 THR A 258      20.479 -11.657  12.437  1.00 10.48           C
ATOM   4023  H   THR A 258      21.339 -10.368   9.579  1.00 13.04           H
ATOM   4024  HA  THR A 258      22.467  -9.938  12.008  1.00 12.37           H
ATOM   4025  HB  THR A 258      22.428 -12.259  12.353  1.00 15.52           H
ATOM   4026  HG1 THR A 258      22.321 -12.917  10.233  1.00 16.29           H
ATOM   4027 HG21 THR A 258      20.131 -12.510  12.741  1.00 12.58           H
ATOM   4028 HG22 THR A 258      20.601 -11.075  13.204  1.00 12.58           H
ATOM   4029 HG23 THR A 258      19.837 -11.252  11.833  1.00 12.58           H
ATOM   4030  N   SER A 259      24.770 -10.647  11.431  1.00 10.35           N
ATOM   4031  CA  SER A 259      26.116 -10.949  10.987  1.00 11.76           C
ATOM   4032  C   SER A 259      26.465 -12.416  11.158  1.00 13.21           C
ATOM   4033  O   SER A 259      27.633 -12.791  10.969  1.00 20.08           O
ATOM   4034  CB  SER A 259      27.108 -10.093  11.760  1.00 12.06           C
ATOM   4035  OG  SER A 259      27.039 -10.473  13.119  1.00 12.03           O
ATOM   4036  H   SER A 259      24.718 -10.423  12.260  1.00 12.42           H
ATOM   4037  HA  SER A 259      26.197 -10.728  10.046  1.00 14.12           H
ATOM   4038  HB2 SER A 259      28.004 -10.250  11.423  1.00 14.48           H
ATOM   4039  HB3 SER A 259      26.869  -9.157  11.671  1.00 14.48           H
ATOM   4040  HG  SER A 259      27.578 -10.015  13.573  1.00 14.44           H
ATOM   4041  N   PHE A 260      25.494 -13.246  11.496  1.00 13.02           N
ATOM   4042  CA  PHE A 260      25.674 -14.679  11.652  1.00 17.52           C
ATOM   4043  C   PHE A 260      24.559 -15.384  10.889  1.00 18.70           C
ATOM   4044  O   PHE A 260      23.472 -14.837  10.700  1.00 16.73           O
ATOM   4045  CB  PHE A 260      25.648 -15.091  13.128  1.00 16.76           C
ATOM   4046  CG  PHE A 260      24.387 -14.672  13.859  1.00 13.71           C
ATOM   4047  CD1 PHE A 260      23.352 -15.567  14.036  1.00 14.29           C
ATOM   4048  CD2 PHE A 260      24.246 -13.381  14.381  1.00 11.60           C
ATOM   4049  CE1 PHE A 260      22.201 -15.193  14.683  1.00 16.64           C
ATOM   4050  CE2 PHE A 260      23.114 -13.019  15.039  1.00 11.83           C
ATOM   4051  CZ  PHE A 260      22.085 -13.907  15.191  1.00 14.96           C
ATOM   4052  H   PHE A 260      24.687 -12.991  11.646  1.00 15.63           H
ATOM   4053  HA  PHE A 260      26.526 -14.944  11.271  1.00 21.03           H
ATOM   4054  HB2 PHE A 260      25.716 -16.057  13.184  1.00 20.13           H
ATOM   4055  HB3 PHE A 260      26.402 -14.682  13.580  1.00 20.13           H
ATOM   4056  HD1 PHE A 260      23.424 -16.427  13.690  1.00 17.16           H
ATOM   4057  HD2 PHE A 260      24.935 -12.765  14.279  1.00 13.93           H
ATOM   4058  HE1 PHE A 260      21.508 -15.803  14.795  1.00 19.97           H
ATOM   4059  HE2 PHE A 260      23.032 -12.156  15.374  1.00 14.21           H
ATOM   4060  HZ  PHE A 260      21.313 -13.652  15.641  1.00 17.96           H
ATOM   4061  N   SER A 261      24.835 -16.600  10.436  1.00 23.11           N
ATOM   4062  CA  SER A 261      23.860 -17.324   9.621  1.00 24.91           C
ATOM   4063  C   SER A 261      22.950 -18.174  10.485  1.00 25.01           C
ATOM   4064  O   SER A 261      23.206 -18.348  11.676  1.00 26.58           O
ATOM   4065  CB  SER A 261      24.572 -18.186   8.585  1.00 28.65           C
ATOM   4066  OG  SER A 261      25.493 -19.054   9.221  1.00 37.12           O
ATOM   4067  H   SER A 261      25.567 -17.026  10.582  1.00 27.74           H
ATOM   4068  HA  SER A 261      23.308 -16.682   9.147  1.00 29.90           H
ATOM   4069  HB2 SER A 261      25.051 -17.611   7.968  1.00 34.39           H
ATOM   4070  HB3 SER A 261      23.915 -18.715   8.107  1.00 34.39           H
ATOM   4071  HG  SER A 261      25.883 -19.528   8.648  1.00 44.55           H
ATOM   4072  HC  SER A 261      22.131 -18.603  10.105  1.00 30.02           H
TER
ATOM   4073  N   TRP B   5      -9.746   4.948  14.426  1.00 22.06           N
ATOM   4074  CA  TRP B   5      -8.545   4.289  14.918  1.00 16.79           C
ATOM   4075  C   TRP B   5      -8.122   3.197  13.945  1.00 15.71           C
ATOM   4076  O   TRP B   5      -8.938   2.668  13.187  1.00 16.88           O
ATOM   4077  CB  TRP B   5      -8.785   3.710  16.330  1.00 13.77           C
ATOM   4078  CG  TRP B   5      -9.790   2.637  16.381  1.00 13.54           C
ATOM   4079  CD1 TRP B   5     -11.126   2.773  16.598  1.00 15.63           C
ATOM   4080  CD2 TRP B   5      -9.551   1.227  16.238  1.00 11.53           C
ATOM   4081  NE1 TRP B   5     -11.739   1.545  16.578  1.00 15.40           N
ATOM   4082  CE2 TRP B   5     -10.796   0.573  16.355  1.00 12.40           C
ATOM   4083  CE3 TRP B   5      -8.406   0.464  16.003  1.00 11.08           C
ATOM   4084  CZ2 TRP B   5     -10.923  -0.823  16.251  1.00 10.82           C
ATOM   4085  CZ3 TRP B   5      -8.527  -0.904  15.896  1.00 10.94           C
ATOM   4086  CH2 TRP B   5      -9.775  -1.539  16.031  1.00 13.56           C
ATOM   4087  H1  TRP B   5      -9.992   5.655  15.027  1.00 26.48           H
ATOM   4088  H2  TRP B   5     -10.462   4.311  14.372  1.00 26.48           H
ATOM   4089  HA  TRP B   5      -7.826   4.938  14.975  1.00 20.16           H
ATOM   4090  HB2 TRP B   5      -9.088   4.425  16.911  1.00 16.53           H
ATOM   4091  HB3 TRP B   5      -7.950   3.349  16.664  1.00 16.53           H
ATOM   4092  HD1 TRP B   5     -11.562   3.584  16.729  1.00 18.77           H
ATOM   4093  HE1 TRP B   5     -12.581   1.407  16.690  1.00 18.49           H
ATOM   4094  HE3 TRP B   5      -7.576   0.873  15.912  1.00 13.30           H
ATOM   4095  HZ2 TRP B   5     -11.748  -1.243  16.339  1.00 13.00           H
ATOM   4096  HZ3 TRP B   5      -7.768  -1.419  15.743  1.00 13.14           H
ATOM   4097  HH2 TRP B   5      -9.825  -2.465  15.954  1.00 16.29           H
ATOM   4098  N   THR B   6      -6.837   2.847  13.979  1.00 14.57           N
ATOM   4099  CA  THR B   6      -6.290   1.805  13.138  1.00 14.56           C
ATOM   4100  C   THR B   6      -5.305   0.993  13.976  1.00 14.16           C
ATOM   4101  O   THR B   6      -5.085   1.282  15.157  1.00 14.31           O
ATOM   4102  CB  THR B   6      -5.549   2.415  11.949  1.00 17.20           C
ATOM   4103  OG1 THR B   6      -4.429   3.139  12.447  1.00 20.32           O
ATOM   4104  CG2 THR B   6      -6.443   3.373  11.181  1.00 18.81           C
ATOM   4105  H   THR B   6      -6.254   3.212  14.495  1.00 17.49           H
ATOM   4106  HA  THR B   6      -6.996   1.224  12.816  1.00 17.48           H
ATOM   4107  HB  THR B   6      -5.250   1.714  11.350  1.00 20.65           H
ATOM   4108  HG1 THR B   6      -4.004   3.485  11.810  1.00 24.39           H
ATOM   4109 HG21 THR B   6      -5.956   3.750  10.431  1.00 22.59           H
ATOM   4110 HG22 THR B   6      -7.222   2.903  10.847  1.00 22.59           H
ATOM   4111 HG23 THR B   6      -6.733   4.093  11.762  1.00 22.59           H
ATOM   4112  N   TYR B   7      -4.716  -0.032  13.347  1.00 14.69           N
ATOM   4113  CA  TYR B   7      -3.614  -0.817  13.900  1.00 15.52           C
ATOM   4114  C   TYR B   7      -2.255  -0.433  13.334  1.00 24.22           C
ATOM   4115  O   TYR B   7      -1.272  -1.152  13.554  1.00 26.57           O
ATOM   4116  CB  TYR B   7      -3.785  -2.284  13.556  1.00 17.72           C
ATOM   4117  CG  TYR B   7      -4.840  -2.995  14.316  1.00 12.75           C
ATOM   4118  CD1 TYR B   7      -6.061  -3.253  13.747  1.00 11.34           C
ATOM   4119  CD2 TYR B   7      -4.589  -3.462  15.591  1.00 12.35           C
ATOM   4120  CE1 TYR B   7      -7.028  -3.911  14.433  1.00 10.66           C
ATOM   4121  CE2 TYR B   7      -5.540  -4.152  16.283  1.00 13.22           C
ATOM   4122  CZ  TYR B   7      -6.762  -4.372  15.696  1.00  9.56           C
ATOM   4123  OH  TYR B   7      -7.722  -5.068  16.353  1.00 12.08           O
ATOM   4124  H   TYR B   7      -4.952  -0.299  12.564  1.00 17.63           H
ATOM   4125  HA  TYR B   7      -3.592  -0.721  14.865  1.00 18.63           H
ATOM   4126  HB2 TYR B   7      -4.007  -2.355  12.614  1.00 21.28           H
ATOM   4127  HB3 TYR B   7      -2.946  -2.740  13.727  1.00 21.28           H
ATOM   4128  HD1 TYR B   7      -6.241  -2.942  12.890  1.00 13.61           H
ATOM   4129  HD2 TYR B   7      -3.758  -3.311  15.980  1.00 14.83           H
ATOM   4130  HE1 TYR B   7      -7.852  -4.081  14.036  1.00 12.80           H
ATOM   4131  HE2 TYR B   7      -5.367  -4.461  17.144  1.00 15.88           H
ATOM   4132  HH  TYR B   7      -7.443  -5.295  17.112  1.00 14.51           H
ATOM   4133  N   PHE B   8      -2.184   0.614  12.540  1.00 18.40           N
ATOM   4134  CA  PHE B   8      -0.903   1.105  12.079  1.00 24.26           C
ATOM   4135  C   PHE B   8      -1.058   2.588  11.800  1.00 20.58           C
ATOM   4136  O   PHE B   8      -2.132   3.040  11.402  1.00 24.82           O
ATOM   4137  CB  PHE B   8      -0.449   0.348  10.822  1.00 27.60           C
ATOM   4138  CG  PHE B   8       0.803   0.902  10.216  1.00 33.12           C
ATOM   4139  CD1 PHE B   8       2.018   0.747  10.869  1.00 35.22           C
ATOM   4140  CD2 PHE B   8       0.770   1.607   9.018  1.00 33.25           C
ATOM   4141  CE1 PHE B   8       3.189   1.271  10.334  1.00 37.80           C
ATOM   4142  CE2 PHE B   8       1.945   2.131   8.476  1.00 32.50           C
ATOM   4143  CZ  PHE B   8       3.150   1.962   9.140  1.00 31.04           C
ATOM   4144  H   PHE B   8      -2.861   1.060  12.252  1.00 22.09           H
ATOM   4145  HA  PHE B   8      -0.236   0.986  12.773  1.00 29.13           H
ATOM   4146  HB2 PHE B   8      -0.283  -0.578  11.056  1.00 33.13           H
ATOM   4147  HB3 PHE B   8      -1.151   0.399  10.154  1.00 33.13           H
ATOM   4148  HD1 PHE B   8       2.049   0.284  11.675  1.00 42.27           H
ATOM   4149  HD2 PHE B   8      -0.037   1.724   8.572  1.00 39.91           H
ATOM   4150  HE1 PHE B   8       3.997   1.155  10.778  1.00 45.36           H
ATOM   4151  HE2 PHE B   8       1.918   2.597   7.671  1.00 39.01           H
ATOM   4152  HZ  PHE B   8       3.933   2.310   8.778  1.00 37.26           H
ATOM   4153  N   GLY B   9       0.013   3.343  12.021  1.00 26.97           N
ATOM   4154  CA  GLY B   9       0.038   4.746  11.665  1.00 29.18           C
ATOM   4155  C   GLY B   9      -0.299   5.696  12.796  1.00 31.69           C
ATOM   4156  O   GLY B   9      -0.446   5.301  13.959  1.00 23.21           O
ATOM   4157  H   GLY B   9       0.741   3.059  12.380  1.00 32.37           H
ATOM   4158  HA2 GLY B   9       0.923   4.972  11.339  1.00 35.03           H
ATOM   4159  HA3 GLY B   9      -0.595   4.900  10.947  1.00 35.03           H
ATOM   4160  N   PRO B  10      -0.442   6.984  12.477  1.00 26.71           N
ATOM   4161  CA  PRO B  10      -0.664   7.966  13.543  1.00 29.19           C
ATOM   4162  C   PRO B  10      -1.850   7.650  14.423  1.00 28.20           C
ATOM   4163  O   PRO B  10      -1.889   8.121  15.562  1.00 25.42           O
ATOM   4164  CB  PRO B  10      -0.869   9.277  12.770  1.00 33.26           C
ATOM   4165  CG  PRO B  10      -1.380   8.854  11.476  1.00 29.25           C
ATOM   4166  CD  PRO B  10      -0.612   7.606  11.149  1.00 30.01           C
ATOM   4167  HA  PRO B  10       0.129   8.044  14.096  1.00 35.04           H
ATOM   4168  HB2 PRO B  10      -1.515   9.834  13.231  1.00 39.93           H
ATOM   4169  HB3 PRO B  10      -0.021   9.738  12.672  1.00 39.93           H
ATOM   4170  HG2 PRO B  10      -2.329   8.666  11.545  1.00 35.10           H
ATOM   4171  HG3 PRO B  10      -1.212   9.544  10.815  1.00 35.10           H
ATOM   4172  HD2 PRO B  10      -1.130   7.029  10.566  1.00 36.02           H
ATOM   4173  HD3 PRO B  10       0.250   7.827  10.763  1.00 36.02           H
ATOM   4174  N   ASP B  11      -2.825   6.880  13.934  1.00 19.83           N
ATOM   4175  CA  ASP B  11      -3.972   6.482  14.729  1.00 23.74           C
ATOM   4176  C   ASP B  11      -3.860   5.046  15.213  1.00 17.97           C
ATOM   4177  O   ASP B  11      -4.867   4.481  15.653  1.00 19.21           O
ATOM   4178  CB  ASP B  11      -5.244   6.665  13.910  1.00 27.63           C
ATOM   4179  CG  ASP B  11      -5.374   8.061  13.369  1.00 34.38           C
ATOM   4180  OD1 ASP B  11      -5.471   9.015  14.181  1.00 33.22           O
ATOM   4181  OD2 ASP B  11      -5.347   8.195  12.128  1.00 34.53           O1-
ATOM   4182  H   ASP B  11      -2.839   6.574  13.131  1.00 23.80           H
ATOM   4183  HA  ASP B  11      -4.031   7.057  15.508  1.00 28.49           H
ATOM   4184  HB2 ASP B  11      -5.231   6.050  13.160  1.00 33.16           H
ATOM   4185  HB3 ASP B  11      -6.013   6.487  14.474  1.00 33.16           H
ATOM   4186  N   GLY B  12      -2.666   4.465  15.124  1.00 20.47           N
ATOM   4187  CA  GLY B  12      -2.402   3.107  15.569  1.00 14.62           C
ATOM   4188  C   GLY B  12      -2.280   2.989  17.083  1.00 11.41           C
ATOM   4189  O   GLY B  12      -2.498   3.934  17.843  1.00 11.73           O
ATOM   4190  H   GLY B  12      -1.972   4.854  14.797  1.00 24.57           H
ATOM   4191  HA2 GLY B  12      -3.122   2.527  15.275  1.00 17.55           H
ATOM   4192  HA3 GLY B  12      -1.575   2.793  15.171  1.00 17.55           H
ATOM   4193  N   GLU B  13      -1.908   1.788  17.518  1.00 10.43           N
ATOM   4194  CA  GLU B  13      -2.166   1.395  18.902  1.00  9.32           C
ATOM   4195  C   GLU B  13      -1.472   2.269  19.946  1.00 10.00           C
ATOM   4196  O   GLU B  13      -1.997   2.433  21.051  1.00  9.55           O
ATOM   4197  CB  GLU B  13      -1.879  -0.100  19.111  1.00  9.29           C
ATOM   4198  CG  GLU B  13      -0.443  -0.512  19.023  1.00 10.60           C
ATOM   4199  CD  GLU B  13      -0.295  -2.017  18.950  1.00  9.54           C
ATOM   4200  OE1 GLU B  13      -0.419  -2.661  20.012  1.00  9.80           O
ATOM   4201  OE2 GLU B  13      -0.064  -2.512  17.822  1.00 10.86           O1-
ATOM   4202  H   GLU B  13      -1.511   1.191  17.042  1.00 12.53           H
ATOM   4203  HA  GLU B  13      -3.118   1.508  19.053  1.00 11.19           H
ATOM   4204  HB2 GLU B  13      -2.198  -0.352  19.991  1.00 11.15           H
ATOM   4205  HB3 GLU B  13      -2.364  -0.600  18.436  1.00 11.15           H
ATOM   4206  HG2 GLU B  13      -0.049  -0.129  18.223  1.00 12.73           H
ATOM   4207  HG3 GLU B  13       0.028  -0.199  19.811  1.00 12.73           H
ATOM   4208  N   ASN B  14      -0.271   2.789  19.665  1.00  9.78           N
ATOM   4209  CA  ASN B  14       0.384   3.627  20.656  1.00  8.96           C
ATOM   4210  C   ASN B  14      -0.313   4.973  20.828  1.00 10.03           C
ATOM   4211  O   ASN B  14      -0.038   5.676  21.804  1.00 10.73           O
ATOM   4212  CB  ASN B  14       1.848   3.854  20.282  1.00  9.34           C
ATOM   4213  CG  ASN B  14       2.720   2.638  20.512  1.00  8.94           C
ATOM   4214  OD1 ASN B  14       2.257   1.607  20.989  1.00 10.39           O
ATOM   4215  ND2 ASN B  14       4.001   2.776  20.171  1.00  9.48           N
ATOM   4216  H   ASN B  14       0.166   2.674  18.933  1.00 11.75           H
ATOM   4217  HA  ASN B  14       0.364   3.171  21.512  1.00 10.76           H
ATOM   4218  HB2 ASN B  14       1.901   4.085  19.341  1.00 11.22           H
ATOM   4219  HB3 ASN B  14       2.201   4.580  20.820  1.00 11.22           H
ATOM   4220 HD21 ASN B  14       4.547   2.120  20.277  1.00 11.39           H
ATOM   4221 HD22 ASN B  14       4.281   3.520  19.844  1.00 11.39           H
ATOM   4222  N   SER B  15      -1.199   5.334  19.908  1.00 10.68           N
ATOM   4223  CA  SER B  15      -1.938   6.586  19.960  1.00 10.55           C
ATOM   4224  C   SER B  15      -3.393   6.432  20.401  1.00 12.27           C
ATOM   4225  O   SER B  15      -4.083   7.449  20.569  1.00 12.12           O
ATOM   4226  CB  SER B  15      -1.865   7.271  18.597  1.00 12.87           C
ATOM   4227  OG  SER B  15      -0.531   7.676  18.335  1.00 16.06           O
ATOM   4228  H   SER B  15      -1.394   4.853  19.222  1.00 12.82           H
ATOM   4229  HA  SER B  15      -1.503   7.170  20.601  1.00 12.67           H
ATOM   4230  HB2 SER B  15      -2.150   6.648  17.911  1.00 15.45           H
ATOM   4231  HB3 SER B  15      -2.441   8.052  18.601  1.00 15.45           H
ATOM   4232  HG  SER B  15      -0.023   7.007  18.333  1.00 19.28           H
ATOM   4233  N   TRP B  16      -3.887   5.204  20.621  1.00 10.34           N
ATOM   4234  CA  TRP B  16      -5.291   5.022  20.987  1.00  9.84           C
ATOM   4235  C   TRP B  16      -5.662   5.822  22.230  1.00 11.52           C
ATOM   4236  O   TRP B  16      -6.775   6.377  22.310  1.00 11.96           O
ATOM   4237  CB  TRP B  16      -5.585   3.533  21.221  1.00  9.46           C
ATOM   4238  CG  TRP B  16      -5.573   2.664  20.016  1.00  8.93           C
ATOM   4239  CD1 TRP B  16      -5.428   3.030  18.707  1.00  9.55           C
ATOM   4240  CD2 TRP B  16      -5.666   1.226  20.011  1.00  7.71           C
ATOM   4241  NE1 TRP B  16      -5.451   1.917  17.894  1.00 11.43           N
ATOM   4242  CE2 TRP B  16      -5.602   0.801  18.670  1.00  7.63           C
ATOM   4243  CE3 TRP B  16      -5.821   0.269  21.006  1.00 10.37           C
ATOM   4244  CZ2 TRP B  16      -5.661  -0.540  18.311  1.00  7.99           C
ATOM   4245  CZ3 TRP B  16      -5.897  -1.054  20.634  1.00  8.78           C
ATOM   4246  CH2 TRP B  16      -5.801  -1.444  19.323  1.00  7.62           C
ATOM   4247  H   TRP B  16      -3.434   4.475  20.566  1.00 12.42           H
ATOM   4248  HA  TRP B  16      -5.850   5.327  20.255  1.00 11.82           H
ATOM   4249  HB2 TRP B  16      -4.919   3.184  21.835  1.00 11.37           H
ATOM   4250  HB3 TRP B  16      -6.464   3.456  21.623  1.00 11.37           H
ATOM   4251  HD1 TRP B  16      -5.339   3.906  18.407  1.00 11.46           H
ATOM   4252  HE1 TRP B  16      -5.379   1.923  17.037  1.00 13.72           H
ATOM   4253  HE3 TRP B  16      -5.875   0.517  21.901  1.00 12.46           H
ATOM   4254  HZ2 TRP B  16      -5.614  -0.808  17.422  1.00  9.60           H
ATOM   4255  HZ3 TRP B  16      -5.991  -1.703  21.292  1.00 10.54           H
ATOM   4256  HH2 TRP B  16      -5.863  -2.348  19.115  1.00  9.16           H
ATOM   4257  N   SER B  17      -4.758   5.903  23.212  1.00 11.05           N
ATOM   4258  CA  SER B  17      -5.060   6.586  24.469  1.00  9.82           C
ATOM   4259  C   SER B  17      -5.348   8.070  24.276  1.00 10.14           C
ATOM   4260  O   SER B  17      -5.932   8.678  25.184  1.00 13.98           O
ATOM   4261  CB  SER B  17      -3.883   6.419  25.429  1.00 12.90           C
ATOM   4262  OG  SER B  17      -2.734   7.045  24.896  1.00 14.34           O
ATOM   4263  H   SER B  17      -3.966   5.570  23.173  1.00 13.27           H
ATOM   4264  HA  SER B  17      -5.841   6.177  24.874  1.00 11.79           H
ATOM   4265  HB2 SER B  17      -4.104   6.830  26.280  1.00 15.49           H
ATOM   4266  HB3 SER B  17      -3.702   5.473  25.551  1.00 15.49           H
ATOM   4267  HG  SER B  17      -2.536   6.700  24.156  1.00 17.22           H
ATOM   4268  N   LYS B  18      -4.951   8.645  23.136  1.00 11.42           N
ATOM   4269  CA  LYS B  18      -5.213  10.067  22.894  1.00 13.27           C
ATOM   4270  C   LYS B  18      -6.710  10.339  22.848  1.00 16.73           C
ATOM   4271  O   LYS B  18      -7.175  11.355  23.372  1.00 17.32           O
ATOM   4272  CB  LYS B  18      -4.549  10.521  21.594  1.00 13.60           C
ATOM   4273  CG  LYS B  18      -3.031  10.487  21.628  1.00 14.68           C
ATOM   4274  CD  LYS B  18      -2.467  10.915  20.259  1.00 14.99           C
ATOM   4275  CE  LYS B  18      -0.981  10.737  20.203  1.00 19.64           C
ATOM   4276  NZ  LYS B  18      -0.480  10.994  18.832  1.00 26.75           N1+
ATOM   4277  H   LYS B  18      -4.537   8.243  22.499  1.00 13.71           H
ATOM   4278  HA  LYS B  18      -4.835  10.586  23.621  1.00 15.93           H
ATOM   4279  HB2 LYS B  18      -4.841   9.939  20.875  1.00 16.33           H
ATOM   4280  HB3 LYS B  18      -4.820  11.434  21.408  1.00 16.33           H
ATOM   4281  HG2 LYS B  18      -2.706  11.104  22.302  1.00 17.62           H
ATOM   4282  HG3 LYS B  18      -2.729   9.585  21.818  1.00 17.62           H
ATOM   4283  HD2 LYS B  18      -2.866  10.369  19.564  1.00 18.00           H
ATOM   4284  HD3 LYS B  18      -2.668  11.852  20.109  1.00 18.00           H
ATOM   4285  HE2 LYS B  18      -0.557  11.365  20.808  1.00 23.58           H
ATOM   4286  HE3 LYS B  18      -0.755   9.826  20.447  1.00 23.58           H
ATOM   4287  HZ1 LYS B  18       0.403  10.886  18.806  1.00 32.11           H
ATOM   4288  HZ2 LYS B  18      -0.858  10.426  18.259  1.00 32.11           H
ATOM   4289  HZ3 LYS B  18      -0.677  11.826  18.587  1.00 32.11           H
ATOM   4290  N   LYS B  19      -7.477   9.439  22.243  1.00 13.35           N
ATOM   4291  CA  LYS B  19      -8.925   9.588  22.112  1.00 16.63           C
ATOM   4292  C   LYS B  19      -9.710   8.678  23.047  1.00 16.54           C
ATOM   4293  O   LYS B  19     -10.831   9.016  23.435  1.00 20.64           O
ATOM   4294  CB  LYS B  19      -9.344   9.299  20.671  1.00 17.26           C
ATOM   4295  CG  LYS B  19     -10.831   9.384  20.437  1.00 26.56           C
ATOM   4296  CD  LYS B  19     -11.165   9.264  18.969  1.00 25.80           C
ATOM   4297  CE  LYS B  19     -12.647   9.415  18.745  1.00 26.21           C
ATOM   4298  NZ  LYS B  19     -12.964   9.211  17.299  1.00 35.72           N1+
ATOM   4299  H   LYS B  19      -7.175   8.715  21.890  1.00 16.03           H
ATOM   4300  HA  LYS B  19      -9.166  10.505  22.316  1.00 19.96           H
ATOM   4301  HB2 LYS B  19      -8.915   9.943  20.086  1.00 20.73           H
ATOM   4302  HB3 LYS B  19      -9.059   8.402  20.437  1.00 20.73           H
ATOM   4303  HG2 LYS B  19     -11.272   8.661  20.909  1.00 31.88           H
ATOM   4304  HG3 LYS B  19     -11.157  10.241  20.754  1.00 31.88           H
ATOM   4305  HD2 LYS B  19     -10.707   9.963  18.475  1.00 30.97           H
ATOM   4306  HD3 LYS B  19     -10.894   8.390  18.647  1.00 30.97           H
ATOM   4307  HE2 LYS B  19     -13.124   8.749  19.264  1.00 31.47           H
ATOM   4308  HE3 LYS B  19     -12.925  10.309  18.999  1.00 31.47           H
ATOM   4309  HZ1 LYS B  19     -13.839   9.300  17.164  1.00 42.87           H
ATOM   4310  HZ2 LYS B  19     -12.532   9.812  16.805  1.00 42.87           H
ATOM   4311  HZ3 LYS B  19     -12.714   8.395  17.045  1.00 42.87           H
ATOM   4312  N   TYR B  20      -9.124   7.547  23.441  1.00 12.83           N
ATOM   4313  CA  TYR B  20      -9.787   6.496  24.212  1.00 13.88           C
ATOM   4314  C   TYR B  20      -9.010   6.260  25.496  1.00 14.97           C
ATOM   4315  O   TYR B  20      -8.110   5.404  25.544  1.00 12.12           O
ATOM   4316  CB  TYR B  20      -9.842   5.222  23.390  1.00 13.11           C
ATOM   4317  CG  TYR B  20     -10.606   5.368  22.106  1.00 12.91           C
ATOM   4318  CD1 TYR B  20      -9.940   5.581  20.906  1.00 13.10           C
ATOM   4319  CD2 TYR B  20     -11.994   5.282  22.078  1.00 13.61           C
ATOM   4320  CE1 TYR B  20     -10.612   5.705  19.720  1.00 16.70           C
ATOM   4321  CE2 TYR B  20     -12.676   5.416  20.882  1.00 14.25           C
ATOM   4322  CZ  TYR B  20     -11.983   5.620  19.709  1.00 16.64           C
ATOM   4323  OH  TYR B  20     -12.637   5.741  18.496  1.00 20.99           O
ATOM   4324  H   TYR B  20      -8.304   7.359  23.264  1.00 15.41           H
ATOM   4325  HA  TYR B  20     -10.691   6.768  24.435  1.00 16.67           H
ATOM   4326  HB2 TYR B  20      -8.937   4.953  23.169  1.00 15.74           H
ATOM   4327  HB3 TYR B  20     -10.273   4.529  23.915  1.00 15.74           H
ATOM   4328  HD1 TYR B  20      -9.012   5.635  20.907  1.00 15.73           H
ATOM   4329  HD2 TYR B  20     -12.466   5.141  22.867  1.00 16.34           H
ATOM   4330  HE1 TYR B  20     -10.145   5.844  18.929  1.00 20.05           H
ATOM   4331  HE2 TYR B  20     -13.604   5.354  20.868  1.00 17.11           H
ATOM   4332  HH  TYR B  20     -13.467   5.673  18.609  1.00 25.19           H
ATOM   4333  N   PRO B  21      -9.321   6.989  26.559  1.00 11.67           N
ATOM   4334  CA  PRO B  21      -8.491   6.935  27.768  1.00 13.87           C
ATOM   4335  C   PRO B  21      -8.269   5.547  28.345  1.00 12.91           C
ATOM   4336  O   PRO B  21      -7.210   5.282  28.921  1.00 11.54           O
ATOM   4337  CB  PRO B  21      -9.264   7.823  28.746  1.00 19.62           C
ATOM   4338  CG  PRO B  21      -9.942   8.797  27.863  1.00 20.20           C
ATOM   4339  CD  PRO B  21     -10.363   8.021  26.642  1.00 18.32           C
ATOM   4340  HA  PRO B  21      -7.628   7.341  27.592  1.00 16.66           H
ATOM   4341  HB2 PRO B  21      -9.909   7.291  29.238  1.00 23.56           H
ATOM   4342  HB3 PRO B  21      -8.647   8.269  29.347  1.00 23.56           H
ATOM   4343  HG2 PRO B  21     -10.717   9.163  28.318  1.00 24.24           H
ATOM   4344  HG3 PRO B  21      -9.323   9.503  27.621  1.00 24.24           H
ATOM   4345  HD2 PRO B  21     -11.234   7.617  26.777  1.00 21.99           H
ATOM   4346  HD3 PRO B  21     -10.346   8.587  25.855  1.00 21.99           H
ATOM   4347  N   SER B  22      -9.249   4.661  28.247  1.00 12.79           N
ATOM   4348  CA  SER B  22      -9.075   3.348  28.850  1.00 10.20           C
ATOM   4349  C   SER B  22      -7.962   2.560  28.176  1.00 10.21           C
ATOM   4350  O   SER B  22      -7.421   1.636  28.801  1.00  9.49           O
ATOM   4351  CB  SER B  22     -10.375   2.557  28.855  1.00 11.04           C
ATOM   4352  OG  SER B  22     -11.314   3.113  29.779  1.00 15.40           O
ATOM   4353  H   SER B  22     -10.002   4.788  27.851  1.00 15.35           H
ATOM   4354  HA  SER B  22      -8.815   3.474  29.776  1.00 12.25           H
ATOM   4355  HB2 SER B  22     -10.759   2.577  27.965  1.00 13.25           H
ATOM   4356  HB3 SER B  22     -10.184   1.641  29.112  1.00 13.25           H
ATOM   4357  HG  SER B  22     -10.994   3.102  30.556  1.00 18.49           H
ATOM   4358  N   CYS B  23      -7.610   2.897  26.933  1.00  9.95           N
ATOM   4359  CA  CYS B  23      -6.539   2.178  26.252  1.00  7.14           C
ATOM   4360  C   CYS B  23      -5.183   2.432  26.894  1.00  9.40           C
ATOM   4361  O   CYS B  23      -4.248   1.661  26.667  1.00  9.26           O
ATOM   4362  CB  CYS B  23      -6.510   2.514  24.768  1.00  8.32           C
ATOM   4363  SG  CYS B  23      -8.011   2.107  23.886  1.00  9.52           S
ATOM   4364  H   CYS B  23      -7.970   3.528  26.472  1.00 11.95           H
ATOM   4365  HA  CYS B  23      -6.717   1.227  26.327  1.00  8.58           H
ATOM   4366  HB2 CYS B  23      -6.360   3.468  24.670  1.00  9.99           H
ATOM   4367  HB3 CYS B  23      -5.783   2.025  24.353  1.00  9.99           H
ATOM   4368  N   GLY B  24      -5.055   3.492  27.692  1.00  8.53           N
ATOM   4369  CA  GLY B  24      -3.877   3.746  28.508  1.00  9.44           C
ATOM   4370  C   GLY B  24      -4.099   3.491  29.983  1.00  9.90           C
ATOM   4371  O   GLY B  24      -3.250   3.864  30.809  1.00 10.92           O
ATOM   4372  H   GLY B  24      -5.661   4.097  27.776  1.00 10.24           H
ATOM   4373  HA2 GLY B  24      -3.151   3.176  28.208  1.00 11.34           H
ATOM   4374  HA3 GLY B  24      -3.603   4.670  28.397  1.00 11.34           H
ATOM   4375  N   GLY B  25      -5.186   2.832  30.354  1.00 10.21           N
ATOM   4376  CA  GLY B  25      -5.496   2.541  31.724  1.00 10.24           C
ATOM   4377  C   GLY B  25      -5.078   1.152  32.142  1.00 10.86           C
ATOM   4378  O   GLY B  25      -4.173   0.537  31.562  1.00 11.79           O
ATOM   4379  H   GLY B  25      -5.775   2.537  29.802  1.00 12.27           H
ATOM   4380  HA2 GLY B  25      -5.047   3.180  32.298  1.00 12.30           H
ATOM   4381  HA3 GLY B  25      -6.452   2.626  31.861  1.00 12.30           H
ATOM   4382  N   LEU B  26      -5.733   0.669  33.188  1.00 12.64           N
ATOM   4383  CA  LEU B  26      -5.384  -0.599  33.801  1.00  9.96           C
ATOM   4384  C   LEU B  26      -6.062  -1.767  33.079  1.00  9.74           C
ATOM   4385  O   LEU B  26      -6.981  -1.605  32.254  1.00 11.79           O
ATOM   4386  CB  LEU B  26      -5.784  -0.593  35.276  1.00 16.28           C
ATOM   4387  CG  LEU B  26      -5.118   0.465  36.157  1.00 15.49           C
ATOM   4388  CD1 LEU B  26      -5.615   0.364  37.591  1.00 19.06           C
ATOM   4389  CD2 LEU B  26      -3.614   0.284  36.106  1.00 15.56           C
ATOM   4390  H   LEU B  26      -6.395   1.065  33.566  1.00 15.18           H
ATOM   4391  HA  LEU B  26      -4.424  -0.726  33.747  1.00 11.96           H
ATOM   4392  HB2 LEU B  26      -6.742  -0.451  35.330  1.00 19.54           H
ATOM   4393  HB3 LEU B  26      -5.567  -1.460  35.653  1.00 19.54           H
ATOM   4394  HG  LEU B  26      -5.332   1.348  35.819  1.00 18.59           H
ATOM   4395 HD11 LEU B  26      -5.177   1.045  38.125  1.00 22.88           H
ATOM   4396 HD12 LEU B  26      -6.575   0.501  37.602  1.00 22.88           H
ATOM   4397 HD13 LEU B  26      -5.402  -0.517  37.937  1.00 22.88           H
ATOM   4398 HD21 LEU B  26      -3.197   0.957  36.666  1.00 18.69           H
ATOM   4399 HD22 LEU B  26      -3.392  -0.602  36.432  1.00 18.69           H
ATOM   4400 HD23 LEU B  26      -3.315   0.385  35.189  1.00 18.69           H
ATOM   4401  N   LEU B  27      -5.571  -2.960  33.415  1.00 12.10           N
ATOM   4402  CA  LEU B  27      -6.201  -4.233  33.057  1.00 11.63           C
ATOM   4403  C   LEU B  27      -6.283  -4.441  31.548  1.00  9.18           C
ATOM   4404  O   LEU B  27      -7.225  -5.071  31.044  1.00 10.87           O
ATOM   4405  CB  LEU B  27      -7.583  -4.392  33.690  1.00 12.20           C
ATOM   4406  CG  LEU B  27      -7.639  -4.384  35.218  1.00 20.19           C
ATOM   4407  CD1 LEU B  27      -9.067  -4.662  35.650  1.00 22.69           C
ATOM   4408  CD2 LEU B  27      -6.713  -5.383  35.808  1.00 18.76           C
ATOM   4409  H   LEU B  27      -4.847  -3.061  33.867  1.00 14.52           H
ATOM   4410  HA  LEU B  27      -5.646  -4.948  33.409  1.00 13.96           H
ATOM   4411  HB2 LEU B  27      -8.145  -3.665  33.379  1.00 14.65           H
ATOM   4412  HB3 LEU B  27      -7.958  -5.236  33.394  1.00 14.65           H
ATOM   4413  HG  LEU B  27      -7.387  -3.506  35.544  1.00 24.24           H
ATOM   4414 HD11 LEU B  27      -9.110  -4.659  36.619  1.00 27.24           H
ATOM   4415 HD12 LEU B  27      -9.645  -3.971  35.291  1.00 27.24           H
ATOM   4416 HD13 LEU B  27      -9.336  -5.530  35.310  1.00 27.24           H
ATOM   4417 HD21 LEU B  27      -6.781  -5.344  36.775  1.00 22.52           H
ATOM   4418 HD22 LEU B  27      -6.961  -6.267  35.494  1.00 22.52           H
ATOM   4419 HD23 LEU B  27      -5.807  -5.176  35.531  1.00 22.52           H
ATOM   4420  N   GLN B  28      -5.280  -3.972  30.812  1.00  9.05           N
ATOM   4421  CA  GLN B  28      -5.319  -4.046  29.355  1.00  6.59           C
ATOM   4422  C   GLN B  28      -4.937  -5.431  28.857  1.00  8.68           C
ATOM   4423  O   GLN B  28      -4.024  -6.082  29.377  1.00  9.21           O
ATOM   4424  CB  GLN B  28      -4.397  -3.007  28.720  1.00  8.55           C
ATOM   4425  CG  GLN B  28      -4.873  -1.563  28.958  1.00  9.23           C
ATOM   4426  CD  GLN B  28      -6.223  -1.318  28.332  1.00  7.59           C
ATOM   4427  OE1 GLN B  28      -6.319  -1.106  27.129  1.00  7.35           O
ATOM   4428  NE2 GLN B  28      -7.279  -1.407  29.132  1.00  8.79           N
ATOM   4429  H   GLN B  28      -4.569  -3.608  31.130  1.00 10.87           H
ATOM   4430  HA  GLN B  28      -6.224  -3.862  29.057  1.00  7.92           H
ATOM   4431  HB2 GLN B  28      -3.510  -3.097  29.102  1.00 10.27           H
ATOM   4432  HB3 GLN B  28      -4.364  -3.158  27.763  1.00 10.27           H
ATOM   4433  HG2 GLN B  28      -4.947  -1.403  29.912  1.00 11.09           H
ATOM   4434  HG3 GLN B  28      -4.238  -0.946  28.562  1.00 11.09           H
ATOM   4435 HE21 GLN B  28      -7.173  -1.597  29.964  1.00 10.56           H
ATOM   4436 HE22 GLN B  28      -8.069  -1.276  28.818  1.00 10.56           H
ATOM   4437  N   SER B  29      -5.623  -5.851  27.807  1.00  6.53           N
ATOM   4438  CA  SER B  29      -5.367  -7.077  27.073  1.00  7.71           C
ATOM   4439  C   SER B  29      -4.917  -6.746  25.660  1.00  6.01           C
ATOM   4440  O   SER B  29      -5.155  -5.635  25.177  1.00  6.75           O
ATOM   4441  CB  SER B  29      -6.680  -7.850  26.982  1.00  6.20           C
ATOM   4442  OG  SER B  29      -7.158  -8.227  28.264  1.00  7.27           O
ATOM   4443  H   SER B  29      -6.286  -5.410  27.481  1.00  7.84           H
ATOM   4444  HA  SER B  29      -4.695  -7.616  27.519  1.00  9.27           H
ATOM   4445  HB2 SER B  29      -7.344  -7.288  26.554  1.00  7.45           H
ATOM   4446  HB3 SER B  29      -6.536  -8.651  26.454  1.00  7.45           H
ATOM   4447  HG  SER B  29      -6.594  -8.717  28.648  1.00  8.74           H
ATOM   4448  N   PRO B  30      -4.276  -7.685  24.949  1.00  7.31           N
ATOM   4449  CA  PRO B  30      -3.958  -9.054  25.340  1.00  7.00           C
ATOM   4450  C   PRO B  30      -2.677  -9.123  26.151  1.00  7.01           C
ATOM   4451  O   PRO B  30      -2.016  -8.122  26.342  1.00  8.01           O
ATOM   4452  CB  PRO B  30      -3.789  -9.740  23.987  1.00  6.94           C
ATOM   4453  CG  PRO B  30      -3.126  -8.670  23.152  1.00  7.16           C
ATOM   4454  CD  PRO B  30      -3.790  -7.402  23.582  1.00  6.45           C
ATOM   4455  HA  PRO B  30      -4.690  -9.458  25.831  1.00  8.41           H
ATOM   4456  HB2 PRO B  30      -3.217 -10.519  24.077  1.00  8.33           H
ATOM   4457  HB3 PRO B  30      -4.655  -9.981  23.624  1.00  8.33           H
ATOM   4458  HG2 PRO B  30      -2.175  -8.644  23.344  1.00  8.61           H
ATOM   4459  HG3 PRO B  30      -3.284  -8.841  22.210  1.00  8.61           H
ATOM   4460  HD2 PRO B  30      -3.147  -6.676  23.598  1.00  7.75           H
ATOM   4461  HD3 PRO B  30      -4.536  -7.200  22.996  1.00  7.75           H
ATOM   4462  N   ILE B  31      -2.357 -10.316  26.638  1.00  7.03           N
ATOM   4463  CA  ILE B  31      -1.213 -10.540  27.509  1.00  7.37           C
ATOM   4464  C   ILE B  31      -0.481 -11.803  27.068  1.00  8.48           C
ATOM   4465  O   ILE B  31      -0.986 -12.612  26.283  1.00  7.98           O
ATOM   4466  CB  ILE B  31      -1.627 -10.640  28.991  1.00  8.13           C
ATOM   4467  CG1 ILE B  31      -2.508 -11.858  29.251  1.00  9.88           C
ATOM   4468  CG2 ILE B  31      -2.350  -9.363  29.415  1.00 10.55           C
ATOM   4469  CD1 ILE B  31      -2.767 -12.141  30.738  1.00  8.95           C
ATOM   4470  H   ILE B  31      -2.803 -11.033  26.471  1.00  8.44           H
ATOM   4471  HA  ILE B  31      -0.600  -9.794  27.420  1.00  8.85           H
ATOM   4472  HB  ILE B  31      -0.823 -10.726  29.526  1.00  9.76           H
ATOM   4473 HG12 ILE B  31      -3.367 -11.718  28.823  1.00 11.86           H
ATOM   4474 HG13 ILE B  31      -2.077 -12.640  28.872  1.00 11.86           H
ATOM   4475 HG21 ILE B  31      -2.604  -9.439  30.348  1.00 12.67           H
ATOM   4476 HG22 ILE B  31      -1.753  -8.608  29.295  1.00 12.67           H
ATOM   4477 HG23 ILE B  31      -3.141  -9.250  28.864  1.00 12.67           H
ATOM   4478 HD11 ILE B  31      -3.331 -12.926  30.816  1.00 10.75           H
ATOM   4479 HD12 ILE B  31      -1.918 -12.297  31.182  1.00 10.75           H
ATOM   4480 HD13 ILE B  31      -3.210 -11.374  31.132  1.00 10.75           H
ATOM   4481  N   ASP B  32       0.734 -11.951  27.589  1.00 10.34           N
ATOM   4482  CA  ASP B  32       1.513 -13.169  27.421  1.00 10.13           C
ATOM   4483  C   ASP B  32       1.159 -14.103  28.555  1.00 12.85           C
ATOM   4484  O   ASP B  32       1.327 -13.745  29.729  1.00 15.40           O
ATOM   4485  CB  ASP B  32       3.013 -12.876  27.442  1.00 10.72           C
ATOM   4486  CG  ASP B  32       3.851 -14.134  27.348  1.00 15.56           C
ATOM   4487  OD1 ASP B  32       3.531 -14.993  26.506  1.00 11.26           O
ATOM   4488  OD2 ASP B  32       4.852 -14.253  28.093  1.00 19.46           O1-
ATOM   4489  H   ASP B  32       1.134 -11.348  28.053  1.00 12.42           H
ATOM   4490  HA  ASP B  32       1.286 -13.594  26.579  1.00 12.16           H
ATOM   4491  HB2 ASP B  32       3.236 -12.309  26.687  1.00 12.87           H
ATOM   4492  HB3 ASP B  32       3.237 -12.427  28.272  1.00 12.87           H
ATOM   4493  N   LEU B  33       0.694 -15.293  28.204  1.00  9.57           N
ATOM   4494  CA  LEU B  33       0.290 -16.322  29.143  1.00 11.67           C
ATOM   4495  C   LEU B  33       1.552 -17.146  29.382  1.00 13.10           C
ATOM   4496  O   LEU B  33       1.961 -17.936  28.532  1.00 13.13           O
ATOM   4497  CB  LEU B  33      -0.860 -17.120  28.537  1.00 12.49           C
ATOM   4498  CG  LEU B  33      -2.108 -16.281  28.162  1.00 10.94           C
ATOM   4499  CD1 LEU B  33      -3.019 -17.016  27.217  1.00 11.41           C
ATOM   4500  CD2 LEU B  33      -2.907 -15.842  29.391  1.00 11.17           C
ATOM   4501  H   LEU B  33       0.600 -15.536  27.384  1.00 11.50           H
ATOM   4502  HA  LEU B  33       0.002 -15.923  29.978  1.00 14.02           H
ATOM   4503  HB2 LEU B  33      -0.544 -17.552  27.728  1.00 15.00           H
ATOM   4504  HB3 LEU B  33      -1.141 -17.792  29.177  1.00 15.00           H
ATOM   4505  HG  LEU B  33      -1.810 -15.477  27.709  1.00 13.14           H
ATOM   4506 HD11 LEU B  33      -3.782 -16.453  27.013  1.00 13.70           H
ATOM   4507 HD12 LEU B  33      -2.532 -17.220  26.404  1.00 13.70           H
ATOM   4508 HD13 LEU B  33      -3.317 -17.836  27.640  1.00 13.70           H
ATOM   4509 HD21 LEU B  33      -3.674 -15.323  29.100  1.00 13.42           H
ATOM   4510 HD22 LEU B  33      -3.205 -16.630  29.872  1.00 13.42           H
ATOM   4511 HD23 LEU B  33      -2.338 -15.301  29.960  1.00 13.42           H
ATOM   4512  N   HIS B  34       2.228 -16.862  30.504  1.00 20.28           N
ATOM   4513  CA  HIS B  34       3.552 -17.407  30.809  1.00 20.11           C
ATOM   4514  C   HIS B  34       3.639 -17.701  32.296  1.00 20.68           C
ATOM   4515  O   HIS B  34       3.035 -17.015  33.118  1.00 20.61           O
ATOM   4516  CB  HIS B  34       4.704 -16.446  30.417  1.00 21.69           C
ATOM   4517  CG  HIS B  34       4.771 -15.182  31.231  1.00 17.17           C
ATOM   4518  ND1 HIS B  34       3.934 -14.099  31.016  1.00 20.52           N1+
ATOM   4519  CD2 HIS B  34       5.618 -14.804  32.218  1.00 23.16           C
ATOM   4520  CE1 HIS B  34       4.244 -13.128  31.860  1.00 23.33           C
ATOM   4521  NE2 HIS B  34       5.263 -13.530  32.600  1.00 23.82           N
ATOM   4522  H   HIS B  34       1.927 -16.341  31.119  1.00 24.34           H
ATOM   4523  HA  HIS B  34       3.674 -18.239  30.326  1.00 24.14           H
ATOM   4524  HB2 HIS B  34       4.593 -16.192  29.488  1.00 26.04           H
ATOM   4525  HB3 HIS B  34       5.547 -16.913  30.529  1.00 26.04           H
ATOM   4526  HD1 HIS B  34       3.300 -14.069  30.436  1.00 24.63           H
ATOM   4527  HD2 HIS B  34       6.302 -15.318  32.583  1.00 27.80           H
ATOM   4528  HE1 HIS B  34       3.819 -12.302  31.921  1.00 28.01           H
ATOM   4529  HE2 HIS B  34       5.642 -13.070  33.219  1.00 28.59           H
ATOM   4530  N   SER B  35       4.410 -18.726  32.628  1.00 25.24           N
ATOM   4531  CA  SER B  35       4.404 -19.309  33.968  1.00 23.27           C
ATOM   4532  C   SER B  35       4.430 -18.311  35.121  1.00 24.68           C
ATOM   4533  O   SER B  35       3.734 -18.516  36.123  1.00 21.94           O
ATOM   4534  CB  SER B  35       5.575 -20.283  34.107  1.00 24.03           C
ATOM   4535  OG  SER B  35       6.787 -19.637  33.778  1.00 29.64           O
ATOM   4536  H   SER B  35       4.957 -19.110  32.087  1.00 30.30           H
ATOM   4537  HA  SER B  35       3.590 -19.828  34.063  1.00 27.94           H
ATOM   4538  HB2 SER B  35       5.620 -20.596  35.024  1.00 28.84           H
ATOM   4539  HB3 SER B  35       5.440 -21.031  33.505  1.00 28.84           H
ATOM   4540  HG  SER B  35       7.429 -20.173  33.855  1.00 35.58           H
ATOM   4541  N   ASP B  36       5.227 -17.242  35.009  1.00 22.19           N
ATOM   4542  CA  ASP B  36       5.431 -16.334  36.141  1.00 24.62           C
ATOM   4543  C   ASP B  36       4.137 -15.690  36.629  1.00 22.72           C
ATOM   4544  O   ASP B  36       4.080 -15.242  37.780  1.00 24.54           O
ATOM   4545  CB  ASP B  36       6.422 -15.225  35.765  1.00 26.50           C
ATOM   4546  CG  ASP B  36       7.767 -15.769  35.292  1.00 25.16           C
ATOM   4547  OD1 ASP B  36       8.764 -15.691  36.064  1.00 23.96           O
ATOM   4548  OD2 ASP B  36       7.823 -16.267  34.143  1.00 25.96           O1-
ATOM   4549  H   ASP B  36       5.657 -17.023  34.296  1.00 26.63           H
ATOM   4550  HA  ASP B  36       5.810 -16.835  36.880  1.00 29.56           H
ATOM   4551  HB2 ASP B  36       6.045 -14.694  35.046  1.00 31.81           H
ATOM   4552  HB3 ASP B  36       6.581 -14.667  36.542  1.00 31.81           H
ATOM   4553  N   ILE B  37       3.103 -15.621  35.790  1.00 21.12           N
ATOM   4554  CA  ILE B  37       1.856 -14.949  36.155  1.00 21.32           C
ATOM   4555  C   ILE B  37       0.685 -15.899  36.294  1.00 23.45           C
ATOM   4556  O   ILE B  37      -0.430 -15.432  36.583  1.00 18.34           O
ATOM   4557  CB  ILE B  37       1.503 -13.793  35.198  1.00 20.15           C
ATOM   4558  CG1 ILE B  37       1.357 -14.314  33.751  1.00 21.62           C
ATOM   4559  CG2 ILE B  37       2.536 -12.720  35.311  1.00 24.51           C
ATOM   4560  CD1 ILE B  37       0.883 -13.302  32.754  1.00 19.56           C
ATOM   4561  H   ILE B  37       3.099 -15.957  34.998  1.00 25.35           H
ATOM   4562  HA  ILE B  37       1.988 -14.549  37.029  1.00 25.60           H
ATOM   4563  HB  ILE B  37       0.651 -13.422  35.473  1.00 24.19           H
ATOM   4564 HG12 ILE B  37       2.221 -14.637  33.451  1.00 25.96           H
ATOM   4565 HG13 ILE B  37       0.719 -15.045  33.750  1.00 25.96           H
ATOM   4566 HG21 ILE B  37       2.307 -11.997  34.706  1.00 29.42           H
ATOM   4567 HG22 ILE B  37       2.554 -12.394  36.224  1.00 29.42           H
ATOM   4568 HG23 ILE B  37       3.401 -13.088  35.074  1.00 29.42           H
ATOM   4569 HD11 ILE B  37       0.823 -13.722  31.882  1.00 23.48           H
ATOM   4570 HD12 ILE B  37       0.010 -12.977  33.026  1.00 23.48           H
ATOM   4571 HD13 ILE B  37       1.516 -12.567  32.726  1.00 23.48           H
ATOM   4572  N   LEU B  38       0.907 -17.214  36.140  1.00 17.52           N
ATOM   4573  CA  LEU B  38      -0.117 -18.251  36.110  1.00 23.66           C
ATOM   4574  C   LEU B  38      -0.322 -18.880  37.479  1.00 28.25           C
ATOM   4575  O   LEU B  38       0.578 -18.906  38.326  1.00 24.71           O
ATOM   4576  CB  LEU B  38       0.288 -19.393  35.173  1.00 25.51           C
ATOM   4577  CG  LEU B  38       0.472 -19.087  33.689  1.00 23.66           C
ATOM   4578  CD1 LEU B  38       0.873 -20.342  32.921  1.00 26.15           C
ATOM   4579  CD2 LEU B  38      -0.808 -18.530  33.128  1.00 20.06           C
ATOM   4580  H   LEU B  38       1.698 -17.539  36.047  1.00 21.03           H
ATOM   4581  HA  LEU B  38      -0.958 -17.877  35.805  1.00 28.40           H
ATOM   4582  HB2 LEU B  38       1.131 -19.752  35.492  1.00 30.62           H
ATOM   4583  HB3 LEU B  38      -0.391 -20.082  35.235  1.00 30.62           H
ATOM   4584  HG  LEU B  38       1.171 -18.423  33.579  1.00 28.40           H
ATOM   4585 HD11 LEU B  38       0.982 -20.116  31.984  1.00 31.39           H
ATOM   4586 HD12 LEU B  38       1.709 -20.678  33.280  1.00 31.39           H
ATOM   4587 HD13 LEU B  38       0.177 -21.009  33.022  1.00 31.39           H
ATOM   4588 HD21 LEU B  38      -0.683 -18.339  32.186  1.00 24.08           H
ATOM   4589 HD22 LEU B  38      -1.514 -19.186  33.242  1.00 24.08           H
ATOM   4590 HD23 LEU B  38      -1.033 -17.716  33.605  1.00 24.08           H
ATOM   4591  N   GLN B  39      -1.506 -19.469  37.654  1.00 29.87           N
ATOM   4592  CA  GLN B  39      -1.836 -20.114  38.916  1.00 27.48           C
ATOM   4593  C   GLN B  39      -2.996 -21.093  38.739  1.00 29.83           C
ATOM   4594  O   GLN B  39      -4.100 -20.691  38.356  1.00 22.99           O
ATOM   4595  CB  GLN B  39      -2.193 -19.027  39.872  1.00 33.06           C
ATOM   4596  CG  GLN B  39      -2.450 -19.485  41.193  1.00 39.65           C
ATOM   4597  CD  GLN B  39      -1.235 -20.091  41.883  1.00 40.15           C
ATOM   4598  OE1 GLN B  39      -0.302 -19.378  42.227  1.00 45.24           O
ATOM   4599  NE2 GLN B  39      -1.261 -21.408  42.119  1.00 44.36           N
ATOM   4600  H   GLN B  39      -2.127 -19.507  37.060  1.00 35.85           H
ATOM   4601  HA  GLN B  39      -1.065 -20.595  39.256  1.00 32.98           H
ATOM   4602  HB2 GLN B  39      -1.458 -18.396  39.915  1.00 39.69           H
ATOM   4603  HB3 GLN B  39      -2.992 -18.580  39.552  1.00 39.69           H
ATOM   4604  HG2 GLN B  39      -2.752 -18.735  41.729  1.00 47.58           H
ATOM   4605  HG3 GLN B  39      -3.141 -20.165  41.159  1.00 47.58           H
ATOM   4606 HE21 GLN B  39      -1.944 -21.873  41.883  1.00 53.24           H
ATOM   4607 HE22 GLN B  39      -0.594 -21.788  42.506  1.00 53.24           H
ATOM   4608  N   TYR B  40      -2.767 -22.361  39.073  1.00 24.84           N
ATOM   4609  CA  TYR B  40      -3.789 -23.392  38.913  1.00 22.58           C
ATOM   4610  C   TYR B  40      -4.926 -23.231  39.931  1.00 30.72           C
ATOM   4611  O   TYR B  40      -4.692 -22.955  41.111  1.00 29.87           O
ATOM   4612  CB  TYR B  40      -3.156 -24.782  39.024  1.00 32.86           C
ATOM   4613  CG  TYR B  40      -4.203 -25.851  39.154  1.00 32.02           C
ATOM   4614  CD1 TYR B  40      -5.043 -26.156  38.092  1.00 32.77           C
ATOM   4615  CD2 TYR B  40      -4.390 -26.524  40.351  1.00 36.28           C
ATOM   4616  CE1 TYR B  40      -6.030 -27.103  38.215  1.00 29.91           C
ATOM   4617  CE2 TYR B  40      -5.372 -27.479  40.482  1.00 34.87           C
ATOM   4618  CZ  TYR B  40      -6.189 -27.766  39.414  1.00 38.48           C
ATOM   4619  OH  TYR B  40      -7.172 -28.714  39.546  1.00 35.28           O
ATOM   4620  H   TYR B  40      -2.025 -22.651  39.396  1.00 29.81           H
ATOM   4621  HA  TYR B  40      -4.173 -23.313  38.026  1.00 27.11           H
ATOM   4622  HB2 TYR B  40      -2.634 -24.962  38.226  1.00 39.44           H
ATOM   4623  HB3 TYR B  40      -2.589 -24.815  39.811  1.00 39.44           H
ATOM   4624  HD1 TYR B  40      -4.941 -25.705  37.285  1.00 39.34           H
ATOM   4625  HD2 TYR B  40      -3.843 -26.328  41.077  1.00 43.55           H
ATOM   4626  HE1 TYR B  40      -6.582 -27.300  37.493  1.00 35.91           H
ATOM   4627  HE2 TYR B  40      -5.484 -27.926  41.290  1.00 41.85           H
ATOM   4628  HH  TYR B  40      -7.158 -29.037  40.321  1.00 42.35           H
ATOM   4629  N   ASP B  41      -6.171 -23.405  39.468  1.00 25.03           N
ATOM   4630  CA  ASP B  41      -7.364 -23.136  40.281  1.00 26.62           C
ATOM   4631  C   ASP B  41      -8.392 -24.222  39.990  1.00 29.31           C
ATOM   4632  O   ASP B  41      -8.937 -24.285  38.886  1.00 24.46           O
ATOM   4633  CB  ASP B  41      -7.945 -21.751  39.965  1.00 20.49           C
ATOM   4634  CG  ASP B  41      -9.175 -21.418  40.782  1.00 29.67           C
ATOM   4635  OD1 ASP B  41      -9.590 -20.244  40.753  1.00 33.40           O
ATOM   4636  OD2 ASP B  41      -9.742 -22.306  41.447  1.00 32.10           O1-
ATOM   4637  H   ASP B  41      -6.352 -23.683  38.675  1.00 30.05           H
ATOM   4638  HA  ASP B  41      -7.133 -23.170  41.223  1.00 31.95           H
ATOM   4639  HB2 ASP B  41      -7.272 -21.078  40.151  1.00 24.60           H
ATOM   4640  HB3 ASP B  41      -8.193 -21.721  39.028  1.00 24.60           H
ATOM   4641  N   ALA B  42      -8.675 -25.072  40.980  1.00 33.38           N
ATOM   4642  CA  ALA B  42      -9.605 -26.177  40.776  1.00 33.56           C
ATOM   4643  C   ALA B  42     -11.060 -25.736  40.708  1.00 31.87           C
ATOM   4644  O   ALA B  42     -11.911 -26.531  40.292  1.00 39.12           O
ATOM   4645  CB  ALA B  42      -9.431 -27.206  41.887  1.00 39.58           C
ATOM   4646  H   ALA B  42      -8.342 -25.030  41.772  1.00 40.07           H
ATOM   4647  HA  ALA B  42      -9.391 -26.612  39.935  1.00 40.28           H
ATOM   4648  HB1 ALA B  42     -10.053 -27.936  41.742  1.00 47.50           H
ATOM   4649  HB2 ALA B  42      -8.520 -27.539  41.868  1.00 47.50           H
ATOM   4650  HB3 ALA B  42      -9.610 -26.782  42.740  1.00 47.50           H
ATOM   4651  N   SER B  43     -11.375 -24.497  41.092  1.00 34.36           N
ATOM   4652  CA  SER B  43     -12.736 -23.998  40.942  1.00 30.41           C
ATOM   4653  C   SER B  43     -13.106 -23.722  39.489  1.00 36.22           C
ATOM   4654  O   SER B  43     -14.285 -23.487  39.195  1.00 33.36           O
ATOM   4655  CB  SER B  43     -12.918 -22.738  41.791  1.00 36.89           C
ATOM   4656  OG  SER B  43     -12.228 -21.642  41.232  1.00 37.64           O
ATOM   4657  H   SER B  43     -10.824 -23.935  41.438  1.00 41.24           H
ATOM   4658  HA  SER B  43     -13.350 -24.669  41.278  1.00 36.50           H
ATOM   4659  HB2 SER B  43     -13.863 -22.524  41.838  1.00 44.28           H
ATOM   4660  HB3 SER B  43     -12.573 -22.906  42.682  1.00 44.28           H
ATOM   4661  HG  SER B  43     -11.407 -21.813  41.186  1.00 45.18           H
ATOM   4662  N   LEU B  44     -12.144 -23.759  38.571  1.00 23.89           N
ATOM   4663  CA  LEU B  44     -12.423 -23.451  37.175  1.00 21.88           C
ATOM   4664  C   LEU B  44     -12.956 -24.702  36.495  1.00 28.21           C
ATOM   4665  O   LEU B  44     -12.218 -25.470  35.870  1.00 26.04           O
ATOM   4666  CB  LEU B  44     -11.177 -22.913  36.495  1.00 21.21           C
ATOM   4667  CG  LEU B  44     -10.727 -21.593  37.107  1.00 18.93           C
ATOM   4668  CD1 LEU B  44      -9.453 -21.149  36.434  1.00 18.41           C
ATOM   4669  CD2 LEU B  44     -11.778 -20.494  36.990  1.00 21.37           C
ATOM   4670  H   LEU B  44     -11.324 -23.960  38.732  1.00 28.67           H
ATOM   4671  HA  LEU B  44     -13.110 -22.768  37.131  1.00 26.26           H
ATOM   4672  HB2 LEU B  44     -10.457 -23.555  36.595  1.00 25.46           H
ATOM   4673  HB3 LEU B  44     -11.365 -22.764  35.555  1.00 25.46           H
ATOM   4674  HG  LEU B  44     -10.538 -21.728  38.048  1.00 22.73           H
ATOM   4675 HD11 LEU B  44      -9.167 -20.308  36.824  1.00 22.10           H
ATOM   4676 HD12 LEU B  44      -8.772 -21.826  36.571  1.00 22.10           H
ATOM   4677 HD13 LEU B  44      -9.620 -21.034  35.486  1.00 22.10           H
ATOM   4678 HD21 LEU B  44     -11.433 -19.683  37.395  1.00 25.65           H
ATOM   4679 HD22 LEU B  44     -11.969 -20.340  36.051  1.00 25.65           H
ATOM   4680 HD23 LEU B  44     -12.583 -20.778  37.450  1.00 25.65           H
ATOM   4681  N   THR B  45     -14.261 -24.887  36.612  1.00 21.07           N
ATOM   4682  CA  THR B  45     -14.930 -26.046  36.040  1.00 21.41           C
ATOM   4683  C   THR B  45     -15.254 -25.817  34.573  1.00 19.29           C
ATOM   4684  O   THR B  45     -15.112 -24.711  34.042  1.00 19.11           O
ATOM   4685  CB  THR B  45     -16.192 -26.318  36.842  1.00 20.86           C
ATOM   4686  OG1 THR B  45     -16.911 -25.094  37.014  1.00 22.00           O
ATOM   4687  CG2 THR B  45     -15.810 -26.860  38.198  1.00 23.43           C
ATOM   4688  H   THR B  45     -14.790 -24.348  37.023  1.00 25.29           H
ATOM   4689  HA  THR B  45     -14.350 -26.821  36.109  1.00 25.70           H
ATOM   4690  HB  THR B  45     -16.746 -26.970  36.383  1.00 25.04           H
ATOM   4691  HG1 THR B  45     -17.612 -25.232  37.456  1.00 26.41           H
ATOM   4692 HG21 THR B  45     -16.608 -27.038  38.720  1.00 28.12           H
ATOM   4693 HG22 THR B  45     -15.309 -27.684  38.097  1.00 28.12           H
ATOM   4694 HG23 THR B  45     -15.262 -26.214  38.670  1.00 28.12           H
ATOM   4695  N   PRO B  46     -15.660 -26.865  33.862  1.00 19.28           N
ATOM   4696  CA  PRO B  46     -15.892 -26.712  32.426  1.00 16.86           C
ATOM   4697  C   PRO B  46     -17.073 -25.803  32.123  1.00 20.94           C
ATOM   4698  O   PRO B  46     -18.091 -25.811  32.818  1.00 20.86           O
ATOM   4699  CB  PRO B  46     -16.153 -28.151  31.967  1.00 21.30           C
ATOM   4700  CG  PRO B  46     -15.395 -28.979  32.933  1.00 20.73           C
ATOM   4701  CD  PRO B  46     -15.600 -28.290  34.244  1.00 19.84           C
ATOM   4702  HA  PRO B  46     -15.098 -26.370  31.987  1.00 20.24           H
ATOM   4703  HB2 PRO B  46     -17.103 -28.345  32.014  1.00 25.57           H
ATOM   4704  HB3 PRO B  46     -15.818 -28.276  31.065  1.00 25.57           H
ATOM   4705  HG2 PRO B  46     -15.760 -29.878  32.955  1.00 24.89           H
ATOM   4706  HG3 PRO B  46     -14.456 -28.991  32.692  1.00 24.89           H
ATOM   4707  HD2 PRO B  46     -16.437 -28.568  34.647  1.00 23.82           H
ATOM   4708  HD3 PRO B  46     -14.848 -28.452  34.834  1.00 23.82           H
ATOM   4709  N   LEU B  47     -16.910 -24.991  31.088  1.00 17.16           N
ATOM   4710  CA  LEU B  47     -18.016 -24.206  30.585  1.00 13.72           C
ATOM   4711  C   LEU B  47     -18.890 -25.066  29.696  1.00 14.19           C
ATOM   4712  O   LEU B  47     -18.426 -26.015  29.050  1.00 18.77           O
ATOM   4713  CB  LEU B  47     -17.503 -23.033  29.754  1.00 15.06           C
ATOM   4714  CG  LEU B  47     -16.646 -21.990  30.468  1.00 17.29           C
ATOM   4715  CD1 LEU B  47     -16.190 -20.950  29.463  1.00 15.47           C
ATOM   4716  CD2 LEU B  47     -17.417 -21.371  31.632  1.00 21.70           C
ATOM   4717  H   LEU B  47     -16.171 -24.879  30.662  1.00 20.60           H
ATOM   4718  HA  LEU B  47     -18.548 -23.866  31.322  1.00 16.48           H
ATOM   4719  HB2 LEU B  47     -16.969 -23.390  29.027  1.00 18.08           H
ATOM   4720  HB3 LEU B  47     -18.270 -22.567  29.386  1.00 18.08           H
ATOM   4721  HG  LEU B  47     -15.857 -22.424  30.828  1.00 20.75           H
ATOM   4722 HD11 LEU B  47     -15.646 -20.289  29.919  1.00 18.57           H
ATOM   4723 HD12 LEU B  47     -15.670 -21.387  28.770  1.00 18.57           H
ATOM   4724 HD13 LEU B  47     -16.970 -20.525  29.073  1.00 18.57           H
ATOM   4725 HD21 LEU B  47     -16.853 -20.714  32.069  1.00 26.05           H
ATOM   4726 HD22 LEU B  47     -18.218 -20.945  31.289  1.00 26.05           H
ATOM   4727 HD23 LEU B  47     -17.656 -22.071  32.259  1.00 26.05           H
ATOM   4728  N   GLU B  48     -20.161 -24.694  29.644  1.00 18.57           N
ATOM   4729  CA  GLU B  48     -21.122 -25.320  28.756  1.00 20.97           C
ATOM   4730  C   GLU B  48     -21.566 -24.293  27.726  1.00 15.18           C
ATOM   4731  O   GLU B  48     -21.865 -23.141  28.074  1.00 17.42           O
ATOM   4732  CB  GLU B  48     -22.297 -25.865  29.569  1.00 21.98           C
ATOM   4733  CG  GLU B  48     -23.342 -26.553  28.757  1.00 35.82           C
ATOM   4734  CD  GLU B  48     -24.444 -27.135  29.621  1.00 42.03           C
ATOM   4735  OE1 GLU B  48     -24.665 -26.609  30.741  1.00 47.07           O
ATOM   4736  OE2 GLU B  48     -25.080 -28.113  29.169  1.00 46.12           O1-
ATOM   4737  H   GLU B  48     -20.497 -24.066  30.125  1.00 22.29           H
ATOM   4738  HA  GLU B  48     -20.700 -26.059  28.291  1.00 25.17           H
ATOM   4739  HB2 GLU B  48     -21.957 -26.505  30.215  1.00 26.38           H
ATOM   4740  HB3 GLU B  48     -22.722 -25.127  30.033  1.00 26.38           H
ATOM   4741  HG2 GLU B  48     -23.741 -25.914  28.147  1.00 42.99           H
ATOM   4742  HG3 GLU B  48     -22.932 -27.279  28.261  1.00 42.99           H
ATOM   4743  N   PHE B  49     -21.556 -24.692  26.467  1.00 15.62           N
ATOM   4744  CA  PHE B  49     -21.842 -23.802  25.356  1.00 14.32           C
ATOM   4745  C   PHE B  49     -23.232 -24.153  24.865  1.00 18.09           C
ATOM   4746  O   PHE B  49     -23.418 -25.162  24.181  1.00 22.87           O
ATOM   4747  CB  PHE B  49     -20.776 -23.955  24.285  1.00 17.03           C
ATOM   4748  CG  PHE B  49     -19.408 -23.915  24.851  1.00 18.28           C
ATOM   4749  CD1 PHE B  49     -18.680 -25.074  25.050  1.00 17.56           C
ATOM   4750  CD2 PHE B  49     -18.875 -22.720  25.274  1.00 15.62           C
ATOM   4751  CE1 PHE B  49     -17.442 -25.023  25.618  1.00 16.71           C
ATOM   4752  CE2 PHE B  49     -17.645 -22.667  25.844  1.00 14.01           C
ATOM   4753  CZ  PHE B  49     -16.920 -23.816  26.014  1.00 15.44           C
ATOM   4754  H   PHE B  49     -21.382 -25.498  26.222  1.00 18.75           H
ATOM   4755  HA  PHE B  49     -21.844 -22.882  25.665  1.00 17.19           H
ATOM   4756  HB2 PHE B  49     -20.894 -24.809  23.840  1.00 20.45           H
ATOM   4757  HB3 PHE B  49     -20.860 -23.231  23.646  1.00 20.45           H
ATOM   4758  HD1 PHE B  49     -19.033 -25.892  24.784  1.00 21.08           H
ATOM   4759  HD2 PHE B  49     -19.362 -21.936  25.163  1.00 18.75           H
ATOM   4760  HE1 PHE B  49     -16.950 -25.804  25.733  1.00 20.06           H
ATOM   4761  HE2 PHE B  49     -17.290 -21.849  26.108  1.00 16.83           H
ATOM   4762  HZ  PHE B  49     -16.073 -23.779  26.395  1.00 18.54           H
ATOM   4763  N   GLN B  50     -24.197 -23.309  25.204  1.00 14.11           N
ATOM   4764  CA  GLN B  50     -25.608 -23.603  24.986  1.00 16.38           C
ATOM   4765  C   GLN B  50     -26.175 -22.745  23.865  1.00 14.69           C
ATOM   4766  O   GLN B  50     -25.891 -21.543  23.764  1.00 14.61           O
ATOM   4767  CB  GLN B  50     -26.389 -23.404  26.272  1.00 18.41           C
ATOM   4768  CG  GLN B  50     -25.837 -24.305  27.369  1.00 19.50           C
ATOM   4769  CD  GLN B  50     -26.648 -24.307  28.635  1.00 25.88           C
ATOM   4770  OE1 GLN B  50     -26.657 -25.291  29.376  1.00 32.14           O
ATOM   4771  NE2 GLN B  50     -27.300 -23.197  28.914  1.00 19.93           N
ATOM   4772  H   GLN B  50     -24.058 -22.543  25.569  1.00 16.94           H
ATOM   4773  HA  GLN B  50     -25.697 -24.533  24.724  1.00 19.67           H
ATOM   4774  HB2 GLN B  50     -26.309 -22.482  26.561  1.00 22.10           H
ATOM   4775  HB3 GLN B  50     -27.320 -23.634  26.125  1.00 22.10           H
ATOM   4776  HG2 GLN B  50     -25.806 -25.216  27.038  1.00 23.41           H
ATOM   4777  HG3 GLN B  50     -24.941 -24.008  27.594  1.00 23.41           H
ATOM   4778 HE21 GLN B  50     -27.248 -22.523  28.383  1.00 23.93           H
ATOM   4779 HE22 GLN B  50     -27.779 -23.147  29.626  1.00 23.93           H
ATOM   4780  N   GLY B  50A    -26.972 -23.368  23.003  1.00 13.16           N
ATOM   4781  CA  GLY B  50A    -27.537 -22.664  21.883  1.00 15.55           C
ATOM   4782  C   GLY B  50A    -26.543 -22.339  20.801  1.00 15.19           C
ATOM   4783  O   GLY B  50A    -26.819 -21.492  19.944  1.00 15.62           O
ATOM   4784  H   GLY B  50A    -27.194 -24.198  23.052  1.00 15.80           H
ATOM   4785  HA2 GLY B  50A    -28.244 -23.202  21.492  1.00 18.66           H
ATOM   4786  HA3 GLY B  50A    -27.927 -21.832  22.194  1.00 18.66           H
ATOM   4787  N   TYR B  51     -25.392 -23.002  20.817  1.00 14.16           N
ATOM   4788  CA  TYR B  51     -24.355 -22.791  19.812  1.00 14.89           C
ATOM   4789  C   TYR B  51     -24.662 -23.479  18.480  1.00 14.16           C
ATOM   4790  O   TYR B  51     -24.025 -23.163  17.467  1.00 14.42           O
ATOM   4791  CB  TYR B  51     -23.004 -23.284  20.355  1.00 12.13           C
ATOM   4792  CG  TYR B  51     -22.213 -22.262  21.166  1.00 14.66           C
ATOM   4793  CD1 TYR B  51     -22.797 -21.524  22.196  1.00 14.32           C
ATOM   4794  CD2 TYR B  51     -20.854 -22.065  20.912  1.00 14.53           C
ATOM   4795  CE1 TYR B  51     -22.053 -20.597  22.928  1.00 14.63           C
ATOM   4796  CE2 TYR B  51     -20.103 -21.151  21.646  1.00 12.91           C
ATOM   4797  CZ  TYR B  51     -20.708 -20.416  22.633  1.00 15.34           C
ATOM   4798  OH  TYR B  51     -19.930 -19.505  23.330  1.00 14.71           O
ATOM   4799  H   TYR B  51     -25.184 -23.589  21.410  1.00 17.00           H
ATOM   4800  HA  TYR B  51     -24.276 -21.839  19.641  1.00 17.88           H
ATOM   4801  HB2 TYR B  51     -23.165 -24.050  20.929  1.00 14.56           H
ATOM   4802  HB3 TYR B  51     -22.451 -23.552  19.605  1.00 14.56           H
ATOM   4803  HD1 TYR B  51     -23.700 -21.637  22.385  1.00 17.19           H
ATOM   4804  HD2 TYR B  51     -20.443 -22.553  20.235  1.00 17.45           H
ATOM   4805  HE1 TYR B  51     -22.456 -20.100  23.603  1.00 17.56           H
ATOM   4806  HE2 TYR B  51     -19.203 -21.021  21.451  1.00 15.51           H
ATOM   4807  HH  TYR B  51     -20.393 -19.119  23.915  1.00 17.66           H
ATOM   4808  N   ASN B  52     -25.610 -24.418  18.448  1.00 15.37           N
ATOM   4809  CA  ASN B  52     -25.914 -25.126  17.210  1.00 18.11           C
ATOM   4810  C   ASN B  52     -26.954 -24.302  16.468  1.00 17.97           C
ATOM   4811  O   ASN B  52     -28.167 -24.506  16.584  1.00 20.53           O
ATOM   4812  CB  ASN B  52     -26.404 -26.535  17.491  1.00 21.10           C
ATOM   4813  CG  ASN B  52     -26.613 -27.319  16.224  1.00 23.05           C
ATOM   4814  OD1 ASN B  52     -25.905 -27.122  15.240  1.00 22.24           O
ATOM   4815  ND2 ASN B  52     -27.610 -28.193  16.225  1.00 29.52           N
ATOM   4816  H   ASN B  52     -26.085 -24.659  19.123  1.00 18.45           H
ATOM   4817  HA  ASN B  52     -25.115 -25.181  16.662  1.00 21.74           H
ATOM   4818  HB2 ASN B  52     -25.745 -27.000  18.030  1.00 25.32           H
ATOM   4819  HB3 ASN B  52     -27.250 -26.490  17.963  1.00 25.32           H
ATOM   4820 HD21 ASN B  52     -27.769 -28.665  15.523  1.00 35.43           H
ATOM   4821 HD22 ASN B  52     -28.098 -28.288  16.926  1.00 35.43           H
ATOM   4822  N   LEU B  53     -26.456 -23.323  15.723  1.00 16.58           N
ATOM   4823  CA  LEU B  53     -27.326 -22.367  15.055  1.00 18.80           C
ATOM   4824  C   LEU B  53     -28.061 -23.030  13.913  1.00 23.90           C
ATOM   4825  O   LEU B  53     -27.485 -23.809  13.154  1.00 20.69           O
ATOM   4826  CB  LEU B  53     -26.520 -21.193  14.507  1.00 15.43           C
ATOM   4827  CG  LEU B  53     -25.727 -20.416  15.561  1.00 15.80           C
ATOM   4828  CD1 LEU B  53     -24.928 -19.331  14.879  1.00 17.05           C
ATOM   4829  CD2 LEU B  53     -26.652 -19.840  16.628  1.00 20.08           C
ATOM   4830  H   LEU B  53     -25.617 -23.191  15.589  1.00 19.90           H
ATOM   4831  HA  LEU B  53     -27.979 -22.025  15.685  1.00 22.56           H
ATOM   4832  HB2 LEU B  53     -25.888 -21.529  13.852  1.00 18.52           H
ATOM   4833  HB3 LEU B  53     -27.130 -20.570  14.081  1.00 18.52           H
ATOM   4834  HG  LEU B  53     -25.104 -21.019  15.996  1.00 18.97           H
ATOM   4835 HD11 LEU B  53     -24.426 -18.841  15.548  1.00 20.47           H
ATOM   4836 HD12 LEU B  53     -24.320 -19.739  14.242  1.00 20.47           H
ATOM   4837 HD13 LEU B  53     -25.538 -18.733  14.418  1.00 20.47           H
ATOM   4838 HD21 LEU B  53     -26.120 -19.356  17.278  1.00 24.11           H
ATOM   4839 HD22 LEU B  53     -27.286 -19.240  16.205  1.00 24.11           H
ATOM   4840 HD23 LEU B  53     -27.124 -20.568  17.062  1.00 24.11           H
ATOM   4841  N   SER B  54     -29.339 -22.686  13.786  1.00 23.42           N
ATOM   4842  CA  SER B  54     -30.202 -23.306  12.793  1.00 30.57           C
ATOM   4843  C   SER B  54     -29.670 -23.055  11.388  1.00 22.68           C
ATOM   4844  O   SER B  54     -29.476 -21.905  10.974  1.00 23.82           O
ATOM   4845  CB  SER B  54     -31.608 -22.733  12.939  1.00 29.98           C
ATOM   4846  OG  SER B  54     -32.437 -23.204  11.898  1.00 34.23           O
ATOM   4847  H   SER B  54     -29.731 -22.092  14.268  1.00 28.11           H
ATOM   4848  HA  SER B  54     -30.240 -24.263  12.944  1.00 36.70           H
ATOM   4849  HB2 SER B  54     -31.978 -23.012  13.791  1.00 35.99           H
ATOM   4850  HB3 SER B  54     -31.563 -21.765  12.896  1.00 35.99           H
ATOM   4851  HG  SER B  54     -33.210 -22.887  11.981  1.00 41.08           H
ATOM   4852  N   ALA B  54A    -29.435 -24.142  10.645  1.00 26.71           N
ATOM   4853  CA  ALA B  54A    -29.005 -24.034   9.259  1.00 26.60           C
ATOM   4854  C   ALA B  54A    -30.045 -23.373   8.365  1.00 23.76           C
ATOM   4855  O   ALA B  54A    -29.713 -22.990   7.240  1.00 25.54           O
ATOM   4856  CB  ALA B  54A    -28.669 -25.420   8.714  1.00 31.21           C
ATOM   4857  H   ALA B  54A    -29.519 -24.950  10.926  1.00 32.06           H
ATOM   4858  HA  ALA B  54A    -28.198 -23.496   9.223  1.00 31.93           H
ATOM   4859  HB1 ALA B  54A    -28.384 -25.335   7.791  1.00 37.46           H
ATOM   4860  HB2 ALA B  54A    -27.955 -25.804   9.247  1.00 37.46           H
ATOM   4861  HB3 ALA B  54A    -29.459 -25.980   8.766  1.00 37.46           H
ATOM   4862  N   ASN B  54B    -31.273 -23.215   8.844  1.00 31.86           N
ATOM   4863  CA  ASN B  54B    -32.340 -22.565   8.098  1.00 29.92           C
ATOM   4864  C   ASN B  54B    -32.445 -21.080   8.413  1.00 30.07           C
ATOM   4865  O   ASN B  54B    -33.369 -20.418   7.931  1.00 31.00           O
ATOM   4866  CB  ASN B  54B    -33.678 -23.253   8.418  1.00 33.73           C
ATOM   4867  CG  ASN B  54B    -33.719 -24.695   7.945  1.00 31.89           C
ATOM   4868  OD1 ASN B  54B    -33.041 -25.068   6.989  1.00 34.35           O
ATOM   4869  ND2 ASN B  54B    -34.518 -25.512   8.615  1.00 38.04           N
ATOM   4870  H   ASN B  54B    -31.518 -23.485   9.623  1.00 38.24           H
ATOM   4871  HA  ASN B  54B    -32.169 -22.662   7.148  1.00 35.91           H
ATOM   4872  HB2 ASN B  54B    -33.814 -23.248   9.378  1.00 40.48           H
ATOM   4873  HB3 ASN B  54B    -34.395 -22.771   7.978  1.00 40.48           H
ATOM   4874 HD21 ASN B  54B    -34.577 -26.339   8.387  1.00 45.66           H
ATOM   4875 HD22 ASN B  54B    -34.978 -25.216   9.279  1.00 45.66           H
ATOM   4876  N   LYS B  55     -31.533 -20.551   9.223  1.00 25.77           N
ATOM   4877  CA  LYS B  55     -31.471 -19.133   9.540  1.00 24.05           C
ATOM   4878  C   LYS B  55     -30.138 -18.606   9.023  1.00 21.46           C
ATOM   4879  O   LYS B  55     -29.174 -19.364   8.883  1.00 23.10           O
ATOM   4880  CB  LYS B  55     -31.603 -18.930  11.066  1.00 23.42           C
ATOM   4881  CG  LYS B  55     -31.608 -17.476  11.593  1.00 25.96           C
ATOM   4882  CD  LYS B  55     -31.754 -17.410  13.134  1.00 31.88           C
[truncated: 378,687 more chars]
